# Supplementary material for: Could graph neural networks learn better molecular representation for drug discovery? A comparison study of descriptor-based and graph-based models
Source: J Cheminform. 2021 Feb 17;13:12. doi: 10.1186/s13321-020-00479-8 (PMC7888189; doi:10.1186/s13321-020-00479-8)
Supplement: Supplementary file 1 — Additional file 1. The datasets for the single tasks. [file 13321_2020_479_MOESM1_ESM.zip]

Archive with 27 entries (24 files):
- ReferencedData/
- ReferencedData/dataset_used_for_modeling/
- ReferencedData/dataset_used_for_modeling/bace.csv
- ReferencedData/dataset_used_for_modeling/bbbp.csv
- ReferencedData/dataset_used_for_modeling/clintox.csv
- ReferencedData/dataset_used_for_modeling/esol.csv
- ReferencedData/dataset_used_for_modeling/freesolv.csv
- ReferencedData/dataset_used_for_modeling/hiv.csv
- ReferencedData/dataset_used_for_modeling/lipop.csv
- ReferencedData/dataset_used_for_modeling/muv.csv
- ReferencedData/dataset_used_for_modeling/muv_new.csv
- ReferencedData/dataset_used_for_modeling/sider.csv
- ReferencedData/dataset_used_for_modeling/tox21.csv
- ReferencedData/dataset_used_for_modeling/toxcast.csv
- ReferencedData/dataset_used_for_modeling/toxcast_new.csv
- ReferencedData/washed_dataset/
- ReferencedData/washed_dataset/bace_washed.csv
- ReferencedData/washed_dataset/bbbp_washed.csv
- ReferencedData/washed_dataset/clintox_washed.csv
- ReferencedData/washed_dataset/esol_washed.csv
- ReferencedData/washed_dataset/freesolv_washed.csv
- ReferencedData/washed_dataset/hiv_washed.csv
- ReferencedData/washed_dataset/lipophilicity_washed.csv
- ReferencedData/washed_dataset/muv_washed.csv
- ReferencedData/washed_dataset/sider_washed.csv
- ReferencedData/washed_dataset/tox21_washed.csv
- ReferencedData/washed_dataset/toxcast_washed.csv
