# Supplementary material for: Could graph neural networks learn better molecular representation for drug discovery? A comparison study of descriptor-based and graph-based models
Source: J Cheminform. 2021 Feb 17;13:12. doi: 10.1186/s13321-020-00479-8 (PMC7888189; doi:10.1186/s13321-020-00479-8)
Supplement: Supplementary file 1 — Additional file 1. The datasets for the single tasks. [file 13321_2020_479_MOESM1_ESM.zip › ReferencedData/dataset_used_for_modeling/bbbp.csv]

cano_smiles	activity	group
Cc1onc(-c2ccccc2Cl)c1C(=O)N[C@@H]1C(=O)N2[C@@H](C(=O)O)C(C)(C)S[C@H]12	1	train
CCN1CCN(C(=O)N[C@@H](C(=O)N[C@@H]2C(=O)N3C(C(=O)O)=C(CSc4nnnn4C)CS[C@H]23)c2ccc(O)cc2)C(=O)C1=O	1	train
CN(C)[C@@H]1C(=O)/C(=C(/O)NCN2CCCC2)C(=O)[C@@]2(O)C(=O)C3=C(O)c4c(O)cccc4[C@@](C)(O)[C@H]3C[C@@H]12	1	train
Cc1nccn1CC1CCc2c(c3ccccc3n2C)C1=O	1	train
COc1ccc([C@@H]2Sc3ccccc3N(CCN(C)C)C(=O)[C@@H]2OC(C)=O)cc1	1	train
NC(N)=NC(=O)c1nc(Cl)c(N)nc1N	1	train
CN1Cc2c(-c3noc(C(C)(O)CO)n3)ncn2-c2cccc(Cl)c2C1=O	0	train
Cc1cn([C@H]2C[C@H](F)[C@@H](CO)O2)c(=O)[nH]c1=O	1	train
ClCCl	1	train
CCC(=O)C(CC(C)N(C)C)(c1ccccc1)c1ccccc1	1	train
CCC(=O)N(c1ccccc1)C1(COC)CCN(CCn2nnn(CC)c2=O)CC1	1	train
CN1C2CCC1CC(OC(=O)[C@H](CO)c1ccccc1)C2	1	train
COc1ccc(Cl)cc1C(=O)NCCc1ccc(S(=O)(=O)NC(=O)NC2CCCCC2)cc1	1	train
Nc1nnc(-c2cccc(Cl)c2Cl)c(N)n1	1	train
CCCC(C)C	1	train
C[C@H](N)Cc1ccccc1	1	train
CN(C)Cc1ccc(CSCCNc2nc(=O)c(Cc3ccc4ccccc4c3)c[nH]2)o1	0	train
CC(C)(C)NCC(O)COc1cccc2c1C[C@H](O)[C@H](O)C2	1	train
CCC(=O)N(c1ccccc1)C1(COC)CCN(CCc2cccs2)CC1	1	train
CCNC(=NC#N)NCCSCc1ncccc1Br	0	train
Cc1ccc(-c2nc3ccc(C)cn3c2CC(=O)N(C)C)cc1	1	train
CN1CCN(C2=c3ccccc3=Nc3ccc(Cl)cc3N2)CC1	1	train
CCN1CCN(C(=O)N[C@@H](C(=O)N[C@@H]2C(=O)N3[C@@H](C(=O)O)C(C)(C)S[C@H]23)c2ccccc2)C(=O)C1=O.O	1	train
CCCC(C)C1(CC)C(=O)NC(=O)NC1=O	1	train
C[C@H]1COc2c(N3CCN(C)CC3)c(F)cc3c(=O)c(C(=O)O)cn1c23	1	train
CN1Cc2c(C(=O)OC(C)(C)C)ncn2-c2ccsc2C1=O	1	train
CCC(=O)N(c1ccccc1)C1CCN(CCc2ccccc2)CC1	1	train
CCOC(=O)c1cncn1C(C)c1ccccc1	1	train
CN(C)c1cc(-c2nc(N)n[nH]2)ccn1	0	train
CN1CCN(CCCN2c3ccccc3Sc3ccc(Cl)cc32)CC1	1	train
Nc1ccc(-c2nc3ccc(O)cc3s2)cc1I	1	train
CC(=O)Nc1cccc(-c2csc(N=C(N)N)n2)c1	0	train
CN1[C@H]2CCC[C@@H]1CC(NC(=O)c1nn(C)c3ccccc13)C2	1	train
NC(N)=Nc1nc(-c2ccccc2)cs1	1	train
Cc1cccc(C)c1OCC(C)N	1	train
CCC(=O)O[C@](Cc1ccccc1)(c1ccccc1)[C@H](C)CN(C)C	1	train
CNCCCN1c2ccccc2Sc2ccc(Cl)cc21	1	train
Cn1nnnc1SCC1=C(C(=O)O)N2C(=O)[C@@H](NC(=O)[C@H](O)c3ccccc3)[C@H]2SC1	1	train
CN(C)CCc1ccccn1	1	train
O=C1CCCN1CCCCN1CCN(c2cc(C(F)(F)F)ccn2)CC1	1	train
C=C[C@H]1CN2CC[C@H]1C[C@@H]2[C@@H](O)c1ccnc2ccc(OC)cc12	1	train
CCc1ccccc1	1	train
CC[C@]1(O)C[C@H]2CN(CCc3c([nH]c4ccccc34)[C@@](C(=O)OC)(c3cc4c(cc3OC)N(C)[C@H]3[C@@](O)(C(=O)OC)[C@H](OC(C)=O)[C@]5(CC)C=CCN6CC[C@]43[C@@H]65)C2)C1	1	train
NCCCN1c2ccccc2Sc2ccc(Cl)cc21	1	train
CN(C)Cc1ccc(CSCCNc2[nH]cc(Cc3ccccc3)c2[N+](=O)[O-])o1	1	train
CNC(=NC#N)Nc1cccc(-c2csc(N=C(N)N)n2)c1	0	train
CNCCc1ccccn1	1	train
CN[C@H]1CC[C@@H](c2ccc(Cl)c(Cl)c2)c2ccccc21.[Cl-].[H+]	1	train
CN(C)Cc1ccnc(-c2cccc(NC3N=CC=C3[N+](=O)[O-])c2)c1	1	train
CNCCCC12CCC(c3ccccc31)c1ccccc12	1	train
c1cc(CN2CCCCC2)cc(OCCCNc2nccs2)c1	1	train
CN1Cc2c(-c3noc(C(C)(C)O)n3)ncn2-c2cccc(Cl)c2C1=O	0	train
CO/N=C(\C(=O)N[C@H]1C(=O)N2C(C(=O)[O-])=C(COC(C)=O)CS[C@@H]12)c1csc(N)n1.[Na+]	1	train
NC(=O)N1c2ccccc2C2OC2c2ccccc21	1	train
C1CCCCC1	1	train
Cc1csc(N=C(N)N)n1	1	train
CCCN(CCC)CCc1ccc(O)c2c1CC(=O)N2	1	train
CN1CC2c3ccccc3Oc3ccc(Cl)cc3C2C1	1	train
CN(C)Cc1ccc(CSCCNC2N=CC=C2[N+](=O)[O-])o1	0	train
CO/N=C(\C(=O)N[C@@H]1C(=O)N2C(C(=O)O)=C(COC(N)=O)CS[C@H]12)c1ccco1	1	train
CCCSc1ccc2[nH]c(NC(=O)OC)nc2c1	1	train
NCCc1cn2ccccc2n1	0	train
Cc1ncc([N+](=O)[O-])n1CC(O)CCl	1	train
CN(C)CCC=C1c2ccccc2CCc2ccccc21	1	train
CO/N=C(\C(=O)N[C@@H]1C(=O)N2C(C(=O)O)=C(CSc3nc(=O)c(=O)[nH]n3C)CS[C@H]12)c1csc(N)n1	1	train
c1ccc(NCCCOc2cccc(CN3CCCCC3)c2)nc1	1	train
COc1cc2c(c(OC)c1OC)-c1ccc(OC)c(=O)cc1C(NC(C)=O)CC2	1	train
OCCCOc1cccc(CN2CCCCC2)c1	1	train
Cc1ncsc1CCCl	1	train
CCN(CC)C(=O)Nc1ccc(OCC(O)CNC(C)(C)C)c(C(C)=O)c1	1	train
FC(F)(F)CCl	1	train
CO[C@@]1(NC(=O)Cc2cccs2)C(=O)N2C(C(=O)O)=C(COC(N)=O)CS[C@@H]21	1	train
C=CCC(N)c1ccccc1-c1noc2ccccc12	1	train
Cc1nc2n(c(=O)c1CCN1CCC(c3noc4cc(F)ccc34)CC1)CCCC2O	1	train
CC(=O)Nc1ccc(O)cc1	1	train
CC(=O)Oc1ccccc1C(=O)O	0	train
O=c1ncnc2[nH][nH]cc1-2	0	train
CCCCC[C@H](O)/C=C/[C@H]1[C@H](O)CC(=O)[C@@H]1CCCCCCC(=O)O	0	train
Cn1c(=O)c2[nH]cnc2n(C)c1=O.Cn1c(=O)c2[nH]cnc2n(C)c1=O.NCCN	0	train
CC1(C)S[C@@H]2[C@H](NC(=O)[C@H](N)c3ccc(O)cc3)C(=O)N2[C@H]1C(=O)O.O.O.O	0	train
CC1(C)S[C@@H]2[C@H](NC(=O)[C@H](N)c3ccccc3)C(=O)N2[C@H]1C(=O)O	0	train
C[C@]1(O)CC[C@H]2[C@@H]3CCC4=CC(=O)CC[C@]4(C)[C@H]3CC[C@@]21C	0	train
FC(F)(F)c1ccc2c(c1)N(CCCN1CCN(CCC3OCCCO3)CC1)c1ccccc1S2.O=C(O)CCC(=O)O	1	train
O=C1Nc2ccc(Cl)cc2C(c2ccccc2)=NC1O	1	train
O=c1[nH]c2ccccc2n1C1CCN(CCOc2ccccc2)CC1	1	train
COc1ccc2c3c1O[C@H]1C(=O)CC[C@@]4(O)[C@@H](C2)N(C)CC[C@]314	1	train
CN1CC[C@]23c4c5ccc(O)c4O[C@H]2C(=O)CC[C@@]3(O)[C@H]1C5	1	train
CN1CCCC(CN2c3ccccc3Sc3ccccc32)C1	1	train
CC(C)=CCN1CC[C@@]2(C)c3cc(O)ccc3C[C@@H]1[C@H]2C	1	train
CCc1cc(C(N)=S)ccn1	1	train
NC(N)=Nc1nc(CSCCC(N)=NS(N)(=O)=O)cs1	1	train
OC(Cn1cncn1)(Cn1cncn1)c1ccc(F)cc1F	1	train
O=C([O-])P(=O)([O-])[O-].[Na+].[Na+].[Na+]	1	train
NCC1(CC(=O)O)CCCCC1	1	train
CCOc1ccc2ccccc2c1C(=O)N[C@@H]1C(=O)N2[C@@H](C(=O)[O-])C(C)(C)S[C@H]12.[Na+]	0	train
CCn1cc(C(=O)O)c(=O)c2ccc(C)nc21	0	train
Cc1c(O)cccc1C(=O)N[C@@H](CSc1ccccc1)[C@H](O)CN1C[C@H]2CCCC[C@H]2C[C@H]1C(=O)NC(C)(C)C	0	train
COc1ccc(CCN2CCC(Nc3nc4ccccc4n3Cc3ccc(F)cc3)CC2)cc1	0	train
CN1C2CCC1CC(OC(=O)C(CO)c1ccccc1)C2	0	train
CN(C)[C@@H]1C(=O)/C(=C(\N)O)C(=O)[C@@]2(O)C(=O)C3=C(O)c4c(O)ccc(Cl)c4[C@@](C)(O)[C@H]3C[C@@H]12.[Cl-].[H+]	0	train
C[C@H]1C[C@H]2[C@@H]3CCC4=CC(=O)C=C[C@]4(C)[C@@]3(F)[C@@H](O)C[C@]2(C)[C@@]1(O)C(=O)CO	0	train
CC1(C)S[C@@H]2[C@H](NC(=O)C(C(=O)O)c3ccccc3)C(=O)N2[C@H]1C(=O)O	0	train
C[C@@](Cc1ccc(O)c(O)c1)(NN)C(=O)O	0	train
Cc1nnc(SCC2=C(C(=O)[O-])N3C(=O)[C@@H](NC(=O)Cn4cnnn4)[C@H]3SC2)s1.[Na+]	0	train
CC(=O)OCC1=C(C(=O)O)N2C(=O)[C@@H](NC(=O)CSc3ccncc3)[C@H]2SC1	0	train
O=C(O)CCCc1ccc(N(CCCl)CCCl)cc1	0	train
CCCN1C[C@H](CSC)C[C@@H]2c3cccc4[nH]cc(c34)C[C@H]21	1	train
CN1CCN(C2=Nc3ccccc3Cc3ccccc32)CC1	1	train
OCCN1CCN(CCCN2c3ccccc3Sc3ccc(Cl)cc32)CC1	1	train
CCOC(=O)C1(c2ccccc2)CCN(C)CC1	1	train
c1ccc(C2(N3CCCCC3)CCCCC2)cc1	1	train
CCC1(c2ccccc2)C(=O)NC(=O)NC1=O	1	train
NC(=O)OCCCc1ccccc1	1	train
CNC(=O)Oc1ccc2c(c1)[C@]1(C)CCN(C)[C@@H]1N2C	1	train
NCC(O)c1ccc(O)c(O)c1	0	train
COc1ccc2nc(S(=O)Cc3ncc(C)c(OC)c3C)[nH]c2c1	0	train
CC1(C)S[C@@H]2[C@H](NC(=O)COc3ccccc3)C(=O)N2[C@H]1C(=O)[O-]	0	train
O=C(NC(CO)C(O)c1ccc([N+](=O)[O-])cc1)C(Cl)Cl	0	train
NS(=O)(=O)c1cc2c(cc1Cl)NC=NS2(=O)=O	0	train
CCCNC(=O)NS(=O)(=O)c1ccc(Cl)cc1	0	train
NS(=O)(=O)c1cc(C2(O)NC(=O)c3ccccc32)ccc1Cl	0	train
CCOC(=O)C(C)(C)Oc1ccc(Cl)cc1	0	train
CC(C)(Oc1ccc(Cl)cc1)C(=O)O	0	train
C[C@]12C[C@H](O)[C@H]3[C@@H](CCC4=CC(=O)CC[C@@]43C)[C@@H]1CC[C@@H]2C(=O)CO	0	train
C[C@]12CC(=O)[C@H]3[C@@H](CCC4=CC(=O)CC[C@@]43C)[C@@H]1CC[C@]2(O)C(=O)CO	0	train
OCCC1CCN(CC/C=C2\c3ccc(F)cc3Sc3ccc(C(F)(F)F)cc32)CC1	1	train
O=c1[nH]c2ccccc2n1C1CCN(CCCC(c2ccc(F)cc2)c2ccc(F)cc2)CC1	1	train
OCCN1CCN(CC/C=C2/c3ccccc3COc3ccc(Cl)cc32)CC1	1	train
NC(=O)C1(N2CCCCC2)CCN(CCCC(=O)c2ccc(F)cc2)CC1	1	train
O=C1CN=C(c2ccccc2)c2cc(Cl)ccc2N1CC1CC1	1	train
CC(=O)[C@H]1CC[C@H]2[C@@H]3CC[C@@H]4C[C@H](O)CC[C@]4(C)[C@H]3CC[C@]12C	1	train
OC(CCN1CCCC1)(c1ccccc1)C1CCCCC1	1	train
CC(C)NCC(O)COc1cccc2[nH]ccc12	1	train
CC[C@H](C)C(=O)O[C@H]1C[C@H](O)C=C2C=C[C@H](C)[C@H](CC[C@@H](O)C[C@@H](O)CC(=O)O)[C@H]21	0	train
O=C(C1CCCCC1)N1CC(=O)N2CCc3ccccc3C2C1	1	train
COc1cc(Cc2cnc(N)nc2N)cc(OC)c1OC	1	train
COc1cc(NCc2ccc3nc(N)nc(N)c3c2C)cc(OC)c1OC	0	train
NC(CO)(CO)CO	0	train
NC1[C@@H]2CN(c3nc4c(cc3F)c(=O)c(C(=O)O)cn4-c3ccc(F)cc3F)C[C@H]12	1	train
NC(N)=O	1	train
O=c1ccc2ccccc2o1	0	train
Nc1ccc(S(=O)(=O)c2ccc(N)cc2)cc1	0	train
C[C@H](CCC(=O)O)[C@H]1CC[C@H]2[C@@H]3C(=O)C[C@@H]4CC(=O)CC[C@]4(C)[C@H]3CC(=O)[C@@]21C	0	train
CCN(CC)CCOC(=O)C1(C2CCCCC2)CCCCC1	0	train
CC/C(=C(/CC)c1ccc(O)cc1)c1ccc(O)cc1	0	train
C[C@H]1O[C@@H](O[C@H]2[C@@H](O)C[C@H](O[C@H]3[C@@H](O)C[C@H](O[C@H]4CC[C@]5(C)[C@H]6CC[C@]7(C)[C@H](C8=CC(=O)OC8)CC[C@]7(O)[C@@H]6CC[C@@H]5C4)O[C@@H]3C)O[C@@H]2C)C[C@H](O)[C@@H]1O	0	train
O=c1[nH]c2ccccc2n1CCCN1CCC(n2c(=O)[nH]c3cc(Cl)ccc32)CC1	0	train
CC(CN1c2ccccc2Sc2ccccc21)N(C)C	1	train
CCC(=O)c1ccc2c(c1)N(CC(C)N(C)C)c1ccccc1S2	1	train
CNCCCC1c2ccccc2C=Cc2ccccc21	1	train
O=c1cc[nH]nc1	1	train
Fc1ccccc1C1=NCC(=S)N(CC(F)(F)F)c2ccc(Cl)cc21	1	train
COC(=O)[C@H]1[C@H]2C[C@@H]3c4[nH]c5cc(OC)ccc5c4CCN3C[C@H]2C[C@@H](OC(=O)/C=C/c2cc(OC)c(OC)c(OC)c2)[C@@H]1OC	1	train
COC(=O)[C@H]1[C@H]2C[C@@H]3c4[nH]c5cc(OC)ccc5c4CCN3C[C@H]2C[C@@H](OC(=O)c2cc(OC)c(OC)c(OC)c2)[C@@H]1OC	1	train
C=CCC1(C(C)CCC)C(=O)NC(=O)NC1=O	1	train
O=C1CSC2(CCN(CCCN3c4ccccc4Sc4ccc(Cl)cc43)CC2)N1.[Cl-].[H+]	1	train
O=C(O)CCCCCCCC(=O)O	0	train
CC[C@H]1OC(=O)[C@H](C)[C@@H](O[C@H]2C[C@@](C)(OC)[C@@H](O)[C@H](C)O2)C(C)[C@@H](O[C@@H]2O[C@H](C)C[C@H](N(C)C)[C@H]2O)[C@](C)(O)C[C@@H](C)CN(C)[C@H](C)[C@@H](O)[C@]1(C)O	0	train
CCC(C)C(N)C1=NC(C(=O)N[C@@H](CC(C)C)C(=O)N[C@H](CCC(=O)O)C(=O)N[C@H](C(=O)NCCCC[C@@H]2NC(=O)[C@H](CC(N)=O)NC(=O)[C@@H](CC(=O)O)NC(=O)[C@H](Cc3cnc[nH]3)NC(=O)[C@@H](Cc3ccccc3)NC(=O)[C@H]([C@@H](C)CC)NC(=O)[C@@H](CCCN)NC2=O)[C@@H](C)CC)CS1	0	train
CC(C[N+](C)(C)C)OC(N)=O.[Cl-]	0	train
CC(C)C[C@H]1C(=O)N2CCC[C@H]2[C@]2(O)O[C@](NC(=O)[C@@H]3C=C4c5cccc6[nH]c(Br)c(c56)C[C@H]4N(C)C3)(C(C)C)C(=O)N12	0	train
CO[C@]12CC[C@@]3(C[C@@H]1[C@](C)(O)C(C)(C)C)[C@H]1Cc4ccc(O)c5c4[C@@]3(CCN1CC1CC1)[C@H]2O5	1	train
COc1cccc2c1C(=O)c1c(O)c3c(c(O)c1C2=O)C[C@@](O)(C(=O)CO)C[C@@H]3O[C@H]1C[C@H](N)[C@H](O)[C@H](C)O1	0	train
C[C@H]1c2cccc(O)c2C(O)=C2C(=O)[C@]3(O)C(=O)/C(=C(/N)O)C(=O)[C@@H](N(C)C)[C@@H]3[C@@H](O)[C@@H]21.O	0	train
Clc1ccc(COC(Cn2ccnc2)c2ccc(Cl)cc2Cl)cc1	0	train
CC(C)[C@H](NC(=O)[C@H](Cc1ccccc1)NC(=O)CNC(=O)[C@@H](C)NC(=O)[C@@H](N)Cc1ccc(O)cc1)C(N)=O	0	train
CN[C@@H](C)[C@H](O)c1ccccc1	0	train
CC[C@H]1OC(=O)[C@H](C)[C@@H](O[C@H]2C[C@@](C)(OC)[C@@H](O)[C@H](C)O2)[C@H](C)[C@@H](O[C@@H]2O[C@H](C)C[C@H](N(C)C)[C@H]2O)[C@](C)(O)C[C@@H](C)C(=O)[C@H](C)[C@@H](O)[C@]1(C)O	0	train
C[C@]12CC[C@@H]3c4ccc(O)cc4CC[C@H]3[C@@H]1CC[C@@H]2O	0	train
Nc1c2c(nc3ccccc13)CCCC2	1	train
CN1C(=O)C(O)N=C(c2ccccc2)c2cc(Cl)ccc21	1	train
COc1cc2c(cc1OC)C1CC(=O)C(CC(C)C)CN1CC2	1	train
COC1=CC=C2[C@H]3Cc4ccc(OC)c5c4[C@@]2(CCN3C)[C@H]1O5	1	train
CCSc1ccc2c(c1)N(CCCN1CCN(C)CC1)c1ccccc1S2	1	train
CN1CCN(CC/C=C2\c3ccccc3Sc3ccc(S(=O)(=O)N(C)C)cc32)CC1	1	train
N[C@@H]1C[C@H]1c1ccccc1.[Cl-].[H+]	1	train
O=c1n(CCCN2CCN(c3cccc(Cl)c3)CC2)nc2ccccn12	1	train
CS(=O)(=O)OCCCCOS(C)(=O)=O	1	train
CC1=C(C(=O)O)N2C(=O)[C@@H](NC(=O)[C@H](N)C3=CCC=CC3)[C@H]2SC1	0	train
COc1cc(N)c(Cl)cc1C(=O)NC1CCN(CCCOc2ccc(F)cc2)CC1OC.O	1	train
C[N+]12CCC(CC1)C(OC(=O)C(O)(c1ccccc1)c1ccccc1)C2.[Br-]	0	train
C[C@]12CC[C@@H]3c4ccc(O)cc4CC[C@H]3[C@@H]1CCC2=O	0	train
C=C(CC)C(=O)c1ccc(OCC(=O)O)c(Cl)c1Cl	0	train
C#C[C@]1(O)CC[C@H]2[C@@H]3CCc4cc(O)ccc4[C@H]3CC[C@@]21C	0	train
O=c1[nH]c(=O)n([C@H]2C[C@H](O)[C@@H](CO)O2)cc1F	0	train
Cc1onc(-c2c(F)cccc2Cl)c1C(=O)N[C@@H]1C(=O)N2[C@@H](C(=O)O)C(C)(C)S[C@H]12	0	train
Nc1nc(=O)c2ncn(COC(CO)CO)c2[nH]1	0	train
C[N+]1(C)CCC(OC(=O)C(O)(c2ccccc2)C2CCCC2)C1.[Br-]	0	train
O=C(CCCN1CCC(O)(c2cccc(C(F)(F)F)c2)CC1)c1ccc(F)cc1	1	train
CN1CCN(CCCN2c3ccccc3Sc3ccc(C(F)(F)F)cc32)CC1	1	train
OC(CCN1CCCCC1)(c1ccccc1)C1CCCCC1	1	train
COc1cc(C(=O)N2CCOCC2)cc(OC)c1OC	1	train
CC(CN(C)C)CN1c2ccccc2CCc2ccccc21	1	train
CCCC(CCC)C(=O)O	1	train
CN(C)C/C=C(/c1ccc(Br)cc1)c1cccnc1	1	train
CC(C)N=c1cc2n(-c3ccc(Cl)cc3)c3ccccc3nc-2cc1Nc1ccc(Cl)cc1	0	train
COc1cc2c(c(OC)c1OC)-c1ccc(OC)c(=O)cc1[C@@H](NC(C)=O)CC2	0	train
O=C(O)c1cc(=O)c2cc(OCC(O)COc3cccc4oc(C(=O)O)cc(=O)c34)ccc2o1	0	train
NC1CONC1=O	1	train
NC(=O)NO	1	train
NC(N)=NCCN1CCCCCCC1	0	train
CN1C2CCC1CC(OC(=O)C(O)c1ccccc1)C2	0	train
NS(=O)(=O)c1cc2c(cc1C(F)(F)F)NCNS2(=O)=O	0	train
CC(C)Cc1ccc(C(C)C(=O)O)cc1	0	train
COc1ccc2c(c1)c(CC(=O)O)c(C)n2C(=O)c1ccc(Cl)cc1	0	train
CN1Cc2c(-c3noc([C@](C)(O)CO)n3)ncn2-c2cccc(Cl)c2C1=O	0	train
NCCc1cn2ccccc2n1	0	train
C=C1Cc2c(CCN(CCC)CCC)ccc(O)c2N1	1	train
Cc1nc2n(c(=O)c1CCN1CCC(c3noc4cc(F)ccc34)CC1)CCC[C@H]2O	1	train
O=NN(CCCl)C(=O)NCCCl	1	train
NCC1OC(OC2C(N)CC(N)C(OC3OC(CO)C(O)C(N)C3O)C2O)C(O)C(O)C1O	0	train
CC(C(=O)O)c1cccc(C(=O)c2ccccc2)c1	1	train
C[C@H](N)[C@H](O)c1cccc(O)c1	0	train
CC(C)NCC(O)c1ccc(O)c(O)c1	0	train
CC(=O)N1CCN(c2ccc(OC[C@H]3CO[C@](Cn4ccnc4)(c4ccc(Cl)cc4Cl)O3)cc2)CC1	0	train
CC(CCc1ccccc1)NCC(O)c1ccc(O)c(C(N)=O)c1	0	train
N[C@@H](Cc1ccc(O)c(O)c1)C(=O)O	0	train
OCC(O)C(O)C(O)C(O)CO	0	train
C=C1c2c(Cl)ccc(O)c2C(O)=C2C(=O)C3(O)C(=O)/C(=C(/N)O)C(=O)C(N(C)C)C3C(O)C12	0	train
Cc1ccc(Cl)c(Nc2ccccc2C(=O)O)c1Cl	0	train
Cc1cccc(Nc2ccccc2C(=O)O)c1C	0	train
CN=C(NC#N)NCCSCc1nc[nH]c1C	0	train
Clc1cccc(Cl)c1NC1=NCCN1	1	train
COCCc1ccc(OCC(O)CNC(C)C)cc1	1	train
Cc1ncc([N+](=O)[O-])n1CCO	1	train
CC#C[C@]1(O)CC[C@H]2[C@@H]3CCC4=CC(=O)CCC4=C3[C@@H](c3ccc(N(C)C)cc3)C[C@@]21C	0	train
CC(C)[N+](C)(CCOC(=O)C1c2ccccc2Oc2ccccc21)C(C)C.[Br-]	0	train
NC(=O)c1cnccn1	1	train
CN(C)C(=O)Oc1ccc[n+](C)c1.[Br-]	1	train
CCc1nc(N)nc(N)c1-c1ccc(Cl)cc1	1	train
NC(Cc1ccc(N(CCCl)CCCl)cc1)C(=O)O	0	train
C[N+]1(C)CCCC(OC(=O)C(O)(c2ccccc2)c2ccccc2)C1.[Br-]	0	train
COc1ccc(CN(CCN(C)C)c2ccccn2)cc1	0	train
c1ccc2c(c1)Sc1ccccc1N2CC1CN2CCC1CC2	0	train
C#C[C@]1(O)CC[C@H]2[C@@H]3CCc4cc(OC)ccc4[C@H]3CC[C@@]21C	0	train
CC[N+](C)(CC)CCOC(=O)C1c2ccccc2Oc2ccccc21	0	train
CN(Cc1cnc2nc(N)nc(N)c2n1)c1ccc(C(=O)N[C@@H](CCC(=O)O)C(=O)O)cc1	0	train
CN1C(CCl)Nc2cc(Cl)c(S(N)(=O)=O)cc2S1(=O)=O	0	train
C[C@](N)(Cc1ccc(O)c(O)c1)C(=O)O	0	train
COc1cccnc1CCCCNc1ncc(Cc2ccc(C)nc2)c(=O)[nH]1.[Cl-].[Cl-].[Cl-].[H+].[H+].[H+]	0	train
Cc1ccc(Cc2cnc(NCCSCc3ccc(C(C)(C)N)o3)[nH]c2=O)cn1	0	train
CC(C)c1nc(CN(C)C(=O)N[C@H](C(=O)N[C@@H](Cc2ccccc2)C[C@H](O)[C@H](Cc2ccccc2)NC(=O)OCc2cncs2)C(C)C)cs1	0	train
CC(C)(C)NC(=O)[C@@H]1C[C@@H]2CCCC[C@@H]2CN1C[C@@H](O)[C@H](Cc1ccccc1)NC(=O)[C@H](CC(N)=O)NC(=O)c1ccc2ccccc2n1	0	train
FCOC(C(F)(F)F)C(F)(F)F	1	train
CC(C)NCC(O)c1ccc(NS(C)(=O)=O)cc1	1	train
CN[C@@H]1[C@H](O[C@H]2[C@H](O[C@@H]3[C@@H](N=C(N)N)[C@H](O)[C@@H](N=C(N)N)[C@H](O)[C@H]3O)O[C@@H](C)[C@]2(O)C=O)O[C@@H](CO)[C@H](O)[C@H]1O	0	train
Nc1ccc(S(=O)(=O)Nc2ncccn2)cc1	1	train
Cc1noc(NS(=O)(=O)c2ccc(N)cc2)c1C	1	train
C[C@H]1C[C@H]2[C@@H]3CC[C@](O)(C(=O)CO)[C@@]3(C)C[C@H](O)[C@@H]2[C@@]2(C)C=CC(=O)C=C12	0	train
Clc1ccc(COC(Cn2ccnc2)c2ccc(Cl)cc2Cl)c(Cl)c1	0	train
C[C@]12CC[C@@H]3[C@H]4CCC(=O)C=C4CC[C@H]3[C@@H]1CC[C@@H]2O	0	train
CCOC(=O)C(c1c(O)oc2ccccc2c1=O)c1c(O)oc2ccccc2c1=O	0	train
OCc1cccnc1	0	train
C#C[C@]1(O)CC[C@H]2[C@@H]3CCC4=CC(=O)CC[C@@H]4[C@H]3CC[C@@]21C	0	train
CC(CCc1ccccc1)NC(C)C(O)c1ccc(O)cc1	0	train
C[C@]12COC(=O)C[C@@H]1CC[C@@H]1[C@@H]2CC[C@@]2(C)[C@H]1CC[C@]2(C)O	0	train
O=C(O)CCc1nc(-c2ccccc2)c(-c2ccccc2)o1	0	train
CN1CCN2c3ncccc3Cc3ccccc3C2C1	1	train
Cc1ccnc2c1NC(=O)c1cccnc1N2C1CC1	1	train
FC(F)(F)c1ccc(N2CCNCC2)nc1Cl	1	train
Clc1ccc2c(c1)[C@H]1CNC[C@H]1c1ccccc1O2	1	train
Cc1cccc2c1Oc1ccccc1[C@@]1(O)CCNC[C@H]21	1	train
C=CC[C@H](N)c1ccccc1-c1noc2ccccc12	1	train
Cc1cccc2c1Oc1ccccc1[C@@]1(O)CCN(C)C[C@H]21	1	train
CN1C[C@@H]2c3cc(Cl)ccc3Oc3ccccc3[C@@H]2C1	1	train
Cc1cc(NS(=O)(=O)c2ccc(N)cc2)no1	1	train
CC/C(=C(\c1ccccc1)c1ccc(OCCN(C)C)cc1)c1ccccc1	1	train
CC[C@@]1(O)C(=O)OCc2c1cc1n(c2=O)Cc2cc3c(CN(C)C)c(O)ccc3nc2-1	1	train
Nc1ccn([C@H]2CC[C@@H](CO)O2)c(=O)n1	1	train
NS(=O)(=O)Cc1noc2ccccc12	1	train
C[C@@H]1OC(=O)C[C@H](O)C[C@H](O)CC[C@@H](O)[C@H](O)C[C@H](O)C[C@]2(O)C[C@H](O)[C@@H](C(=O)O)[C@H](C[C@@H](O[C@@H]3O[C@H](C)[C@@H](O)[C@H](N)[C@@H]3O)/C=C\C=C/C=C\C=C/C=C\C=C/C=C\[C@H](C)[C@@H](O)[C@H]1C)O2	0	train
CN(C)[C@@H]1C(=O)/C(=C(\N)O)C(=O)[C@@]2(O)C(=O)C3=C(O)c4c(O)cccc4[C@@](C)(O)[C@H]3[C@H](O)[C@@H]12.O.O	0	train
COc1ccc(Cc2nccc3cc(OC)c(OC)cc23)cc1OC	0	train
CC1(C)S[C@@H]2[C@H](NC(=O)Cc3ccccc3)C(=O)N2[C@H]1C(=O)O	0	train
CCOc1ccc(NC(C)=O)cc1	0	train
Nc1ccc(N=Nc2ccccc2)c(N)n1	0	train
O=C1OC(c2ccc(O)cc2)(c2ccc(O)cc2)c2ccccc21	0	train
CC(COc1ccccc1)N(CCCl)Cc1ccccc1	0	train
CCCCC1C(=O)N(c2ccccc2)N(c2ccccc2)C1=O	0	train
CC(C)(C)NCC(O)c1ccc(O)c(CO)n1	0	train
Cc1nc2n(c(=O)c1CCN1CCC(c3noc4cc(F)ccc34)CC1)CCCC2	1	train
Cc1ccc(Cc2cnc(NCCCCc3ncc(Br)cc3C)[nH]c2=O)cn1	0	train
C#C[C@]1(O)CC[C@H]2[C@H]3[C@H](CC[C@@]21C)C1=C(CC(=O)CC1)C[C@H]3C	1	train
CC(C)(O/N=C(\C(=O)N[C@@H]1C(=O)N2C(C(=O)[O-])=C(C[n+]3ccccc3)CS[C@H]12)c1csc(N)n1)C(=O)O	1	train
Nc1[nH]c(=O)ncc1F	1	train
NC(N)=NCC1COC2(CCCCC2)O1	0	train
O=S(=O)([O-])CCS.[Na+]	0	train
COc1cc([C@@H]2c3cc4c(cc3[C@@H](OC3OC5COC(c6cccs6)OC5C(O)C3O)[C@H]3COC(=O)[C@H]23)OCO4)cc(OC)c1O	1	train
S=P(N1CC1)(N1CC1)N1CC1	1	train
CN1C(CSCC(F)(F)F)Nc2cc(Cl)c(S(N)(=O)=O)cc2S1(=O)=O	0	train
C[C@]12C[C@H](O)[C@H]3[C@@H](CCC4=CC(=O)C=C[C@@]43C)[C@@H]1CC[C@]2(O)C(=O)CO	0	train
C[C@]12CC(=O)[C@H]3[C@@H](CCC4=CC(=O)C=C[C@@]43C)[C@@H]1CC[C@]2(O)C(=O)CO	0	train
CC(=O)[C@H]1CC[C@H]2[C@@H]3CCC4=CC(=O)CC[C@]4(C)[C@H]3CC[C@]12C	0	train
CC(C)NCC(O)COc1cccc2ccccc12	0	train
CC1OC(O[C@@H]2C=C3CC[C@@H]4[C@H](CC[C@]5(C)[C@@H](c6ccc(=O)oc6)CC[C@]45O)[C@@]3(C)CC2)C(O)C(O)C1O	0	train
COc1ccc(C[C@H](N)C(=O)NC2[C@@H](CO)O[C@@H](n3cnc4c(N(C)C)ncnc43)[C@@H]2O)cc1	0	train
NC(=O)c1ncn([C@@H]2O[C@H](CO)[C@@H](O)[C@H]2O)n1	0	train
CN=C(NC#N)NCCSCc1csc(N=C(N)N)n1	1	train
O=C(O)/C=C\C(=O)O.O=C(O)/C=C\C(=O)O.c1cc(CN2CCCCC2)cc(OCCCNc2nc3ccccc3s2)c1	1	train
OCc1ncc2n1-c1ccc(Cl)cc1C(c1ccccc1F)=NC2	1	train
CC(Cl)(Cl)Cl	1	train
FC(F)(F)CCl	1	train
CC(C)CO	1	train
CCC(C)(C)C	1	train
Nc1ncnc2c1ncn2C1OC(CO)C(O)C1O	1	train
CN1Cc2c(-c3noc(C(C)(CO)CO)n3)ncn2-c2cccc(Cl)c2C1=O	0	train
CN1Cc2c(-c3noc(C(C)(C)O)n3)ncn2-c2cccc(Cl)c2C1=O	0	train
S=C(NC1CCCCC1)N1CCC(c2cnc[nH]2)CC1	1	train
COC1C=COC2(C)Oc3c(C)c(O)c4c(c3C2=O)C(=O)C(=CNN2CCN(C)CC2)C(=C4O)NC(=O)C(C)=CC=CC(C)C(O)C(C)C(O)C(C)C(OC(C)=O)C1C	0	train
CN1[C@H]2CC(OC(=O)[C@H](CO)c3ccccc3)C[C@@H]1[C@H]1O[C@@H]21	0	train
CC(=O)S[C@@H]1CC2=CC(=O)CC[C@]2(C)[C@H]2CC[C@@]3(C)[C@@H](CC[C@@]34CCC(=O)O4)[C@@H]21	0	train
C[C@]12Cc3cn[nH]c3C[C@@H]1CC[C@@H]1[C@@H]2CC[C@@]2(C)[C@H]1CC[C@]2(C)O	0	train
O=C(O)C1=C/C(=N\Nc2ccc(S(=O)(=O)Nc3ccccn3)cc2)C=CC1=O	0	train
CC(C)N1CCN(c2ccc(OC[C@H]3CO[C@](Cn4cncn4)(c4ccc(Cl)cc4Cl)O3)cc2)CC1	0	train
C[C@]12CC[C@H]3[C@@H](CCC4=CC(=O)C=C[C@@]43C)[C@@H]1CCC(=O)O2	0	train
C[C@]12CC[C@H]3[C@@H](CCC4=CC(=O)CC[C@@]43C)[C@@H]1CC[C@@H]2O	0	train
CN(C)[C@@H]1C(=O)/C(=C(\N)O)C(=O)[C@@]2(O)C(=O)C3=C(O)c4c(O)cccc4[C@@](C)(O)[C@H]3C[C@@H]12	0	train
CCCC(C)CC	1	train
CCC(C)CC	1	train
Cc1ncc2n1-c1ccc(Cl)cc1C(c1ccccc1F)=NC2O	1	train
Cc1c(N(C)C)c(=O)n(-c2ccccc2)n1C	1	train
CC(C)NCC(O)COc1ccc(CC(N)=O)cc1	0	train
c1ccccc1	1	train
CC(C)(C)OC(=O)c1ncn2c1[C@@H]1CCCN1C(=O)c1c(Br)cccc1-2	1	train
O=C(CCCN1CCC(O)(c2ccc(Br)cc2)CC1)c1ccc(F)cc1	1	train
OC(c1cc(C(F)(F)F)nc2c(C(F)(F)F)cccc12)C1CCCCN1	1	train
CC1COc2c(N3CCN(C)CC3)c(F)cc3c(=O)c(C(=O)O)cn1c23	1	train
CN1c2ccccc2C(c2ccccc2F)=NCC1CNC(=O)c1ccsc1	1	train
C[C@]12CCC(=O)C=C1CC[C@@H]1[C@@H]2[C@@H](O)C[C@]2(C=O)[C@@H](C(=O)CO)CC[C@@H]12	0	train
O=C(Cc1ccc(Cl)c(Cl)c1)N1CCCC[C@H]1CN1CCCC1	1	train
O=C(Cc1ccc(C(F)(F)F)cc1)N1CCCC[C@H]1CN1CCCC1	1	train
O=C(Cc1ccc(Cl)c(Cl)c1)N1CCc2sccc2[C@H]1CN1CCCC1	1	train
Cn1c(=O)c2[nH]cnc2n(C)c1=O	0	train
Cc1ccc(S(=O)(=O)NC(=O)NN2CCCCCC2)cc1	0	train
CCCCNC(=O)NS(=O)(=O)c1ccc(C)cc1	0	train
C[C@]12C[C@H](O)[C@@]3(F)[C@@H](CCC4=CC(=O)C=C[C@@]43C)[C@@H]1C[C@@H](O)[C@]2(O)C(=O)CO	0	train
Nc1nc(N)c2nc(-c3ccccc3)c(N)nc2n1	0	train
NS(=O)(=O)c1cc2c(cc1Cl)NC(C(Cl)Cl)NS2(=O)=O	0	train
CC(C)C1NC(=O)[C@@H](C(C)C)OC(=O)[C@H](C(C)C)NC(=O)[C@H](C)OC(=O)[C@@H](C(C)C)NC(=O)[C@@H](C(C)C)OC(=O)[C@H](C(C)C)NC(=O)[C@H](C)OC(=O)[C@@H](C(C)C)NC(=O)[C@@H](C(C)C)OC(=O)[C@H](C(C)C)NC(=O)[C@H](C)OC1=O	0	train
COc1ccc(CCN(C)CCCC(C#N)(c2ccc(OC)c(OC)c2)C(C)C)cc1OC	0	train
CC(=O)CC(c1ccccc1)c1c(O)oc2ccccc2c1=O	0	train
CCC(C)=O	1	train
NCCCN1c2ccccc2CCc2ccccc21	1	train
ClCCl	1	train
O=C(Cc1ccc(Cl)c(Cl)c1)N1CCc2[nH]cnc2[C@H]1CN1CCCC1	0	train
CC1(C)CCN(C(=O)Cc2ccc(Cl)c(Cl)c2)[C@@H](CN2CCCC2)C1	1	train
CC(C)(C(=O)O)c1ccc(C(=O)CCCN2CCC(OC(c3ccccc3)c3ccccc3)CC2)cc1	0	train
O=C(O)c1cn(C2CC2)c2cc(N3CCNCC3)c(F)cc2c1=O	0	train
CCc1c(O)c(=O)ccn1CCO	0	train
CCc1c(O)c(=O)ccn1CCCCO	0	train
COC(=O)[C@H]1[C@@H](O)CC[C@H]2CN3CCc4c([nH]c5ccccc45)[C@@H]3C[C@@H]21	0	train
CC(=O)c1ccc2c(c1)N(CCCN(C)C)c1ccccc1S2	1	train
CC(=O)c1ccc2c(c1)N(CCCN1CCN(CCO)CC1)c1ccccc1S2	1	train
C=CCC1(CC=C)C(=O)NC(=O)NC1=O	1	train
NC12CC3CC(CC(C3)C1)C2.[Cl-].[H+]	1	train
CN(C)CCC=C1c2ccccc2CCc2ccccc21	1	train
CCC1(CCC(C)C)C(=O)NC(=O)NC1=O	1	train
CC(N)Cc1ccccc1	1	train
CCc1ccccc1	1	train
CN1C(=O)CN=C(c2ccccc2F)c2cc([N+](=O)[O-])ccc21	1	train
C=COCC(F)(F)F	1	train
FC(F)(F)C(Cl)Br	1	train
CCCCCCC	1	train
CCCCCC	1	train
Cc1c(O)c(=O)ccn1C	1	train
CCn1ccc(=O)c(O)c1C	1	train
CCCCn1ccc(=O)c(O)c1C	1	train
CCCCCn1ccc(=O)c(O)c1C	1	train
CCCCCn1ccc(=O)c(O)c1C	1	train
Cc1c(O)c(=O)ccn1CCCO	0	train
CCc1c(O)c(=O)ccn1CC	1	train
CN1CCN(c2cc3c(cc2F)c(=O)c(C(=O)O)cn3-c2ccc(F)cc2)CC1	0	train
CN1CCc2cccc3c2[C@H]1Cc1ccc(O)c(O)c1-3	1	train
COC(=O)C1=CCCN(C)C1	1	train
O=C(CCCN1CCN(c2ccccn2)CC1)c1ccc(F)cc1	1	train
O=C(CCCN1CCC(n2c(=O)[nH]c3ccccc32)CC1)c1ccc(F)cc1	1	train
CCOC(=O)c1ccc(N)cc1	1	train
CCN(CC)C(=O)C1CN2CCc3cc(OC)c(OC)cc3C2CC1OC(C)=O	1	train
CN1C2CCC1CC(OC(c1ccccc1)c1ccccc1)C2.O=S(=O)(O)O	1	train
OC(CCN1CCCCC1)(c1ccccc1)C1CC2C=CC1C2	1	train
CN1C(=O)NC(=O)C(C)(C2=CCCCC2)C1=O	1	train
CC(C)(C)NC(=O)[C@@H]1CN(Cc2cccnc2)CCN1C[C@@H](O)C[C@@H](Cc1ccccc1)C(=O)N[C@H]1c2ccccc2C[C@H]1O	1	train
C=CCC1(C(C)C#CCC)C(=O)NC(=O)N(C)C1=O	1	train
COC(F)(F)C(Cl)Cl	1	train
CC1CCCC1	1	train
NCCCN1c2ccccc2Sc2ccc(Cl)cc21	1	train
CN(C)CCOC(C)(c1ccccc1)c1ccccn1	1	train
CN(C(=O)Cc1ccccc1N)[C@@H](CN1CC[C@@H](O)C1)c1ccccc1	0	train
CN1CCN(c2c(F)cc3c(=O)c(C(=O)O)cn(CCF)c3c2F)CC1	0	train
CC(=O)N1CCN(C(=O)Cc2ccc(Cl)c(Cl)c2)[C@@H](CN2CCCC2)C1	1	train
O=C(Cc1ccc(Cl)c(Cl)c1)N1CCc2occc2[C@H]1CN1CCCC1	1	train
O=C1CN=C(c2ccccn2)c2cc(Br)ccc2N1	1	train
CC(C)(C)c1ccc(CN2CCN(C(c3ccccc3)c3ccc(Cl)cc3)CC2)cc1	1	train
CN(C)CCc1c[nH]c2ccc(O)cc12	1	train
O=C(NCc1ccccc1)OCCO	1	train
CCC(C)C1(CC)C(=O)NC(=O)NC1=O	1	train
C=C(C)[C@@H]1CCC(C)=CC1c1c(O)cc(CCCCC)cc1O	1	train
CCC(C)C(CC)C(=O)NC(N)=O	1	train
CSc1ccc2c(c1)N(CCC1CCCNC1)c1ccccc1S2	1	train
O=C1CCCN1CCCCN1CCN(c2cc(C(F)(F)F)ccn2)CC1	1	train
Cn1c(=O)[nH]c2ncn(C)c2c1=O	1	train
CCCCC	1	train
CC(C)=O	1	train
CCOC(=O)N1CCN(C(=O)Cc2ccc(Cl)c(Cl)c2)[C@@H](CN2CCCC2)C1	1	train
O=C(Cc1ccc(Cl)c(Cl)c1)N1CCc2occc2[C@H]1CN1CC[C@@H](O)C1	1	train
CC(=O)N1CCN(C(=O)Cc2ccc(Cl)c(Cl)c2)[C@@H](CN2CC[C@@H](O)C2)C1	0	train
CSc1ccc(CC(=O)N2CCN(C(C)=O)C[C@@H]2CN2CC[C@@H](O)C2)cc1	0	train
CC(=O)N1CCN(C(=O)Cc2cc(F)cc(F)c2)[C@@H](CN2CC[C@@H](O)C2)C1	0	train
COc1cccc(CC(=O)N2CCN(C(C)=O)C[C@@H]2CN2CC[C@@H](O)C2)c1	0	train
CC(=O)N1CCN(C(=O)Cc2ccc([N+](=O)[O-])cc2)[C@@H](CN2CC[C@H](O)C2)C1	0	train
COc1ccc(CC(=O)N2CCN(C(C)=O)C[C@@H]2CN2CC[C@@H](O)C2)cc1	0	train
CCC(=O)c1ccc2c(c1)N(CCCN1CCN(CCO)CC1)c1ccccc1S2	1	train
CCCCNc1c(C(=O)OCC)cnc2c1cnn2CC	1	train
Nn1cnc2cc3ccccc3cc2c1=O	1	train
OC(O)C(Cl)(Cl)Cl	1	train
CN(C)CCCN1c2ccccc2Sc2ccc(Cl)cc21	1	train
CN(C)CC/C=C1/c2ccccc2Sc2ccc(Cl)cc21	1	train
O=c1[nH]c2cc(Cl)ccc2o1	1	train
C[N+](C)(C)CCO	1	train
CN1C(=O)CC(=O)N(c2ccccc2)c2cc(Cl)ccc21	1	train
CN1Cc2c(C(=O)OC(C)(C)C)ncn2-c2ccsc2C1=O	1	train
CCCN(CCC)CCc1cccc2c1CC(=O)N2	1	train
CCCN(CCC)CCc1ccc(O)c2c1CC(=O)N2	1	train
O=C(O)CNC(=O)c1ccccc1O	1	train
FC(Br)C(F)(F)F	1	train
Cn1cnc2c1c(=O)[nH]c(=O)n2C	1	train
CCCC(C)C1(CC)C(=O)NC(=S)NC1=O	0	train
CC(=O)N1CCN(C(=O)Cc2cccc([N+](=O)[O-])c2)[C@@H](CN2CC[C@H](O)C2)C1	0	train
CC(=O)N1CCN(C(=O)Cc2ccccc2)[C@@H](CN2CC[C@@H](O)C2)C1	0	train
CC(=O)N1CCN(C(=O)Cc2ccc([S@@](C)=O)cc2)[C@@H](CN2CC[C@H](O)C2)C1	0	train
CC(C)[C@@H](CN1CCCC1)N(C)C(=O)Cc1ccc(Cl)c(Cl)c1	1	train
CN(C(=O)Cc1ccc(Cl)c(Cl)c1)[C@@H](CN1CCCC1)c1ccccc1	1	train
Cc1cc(N/C(O)=C2\C(=O)c3ccccc3S(=O)(=O)N2C)no1	0	train
C=CCN1CC[C@]23CCCC[C@H]2[C@H]1Cc1ccc(O)cc13	1	train
CN(C)C(=O)C(CCN1CCC(O)(c2ccc(Cl)cc2)CC1)(c1ccccc1)c1ccccc1	0	train
O=C1CN=C(c2ccccc2Cl)c2cc([N+](=O)[O-])ccc2N1	1	train
OCCN1CCN(CC/C=C2/c3ccccc3Sc3ccc(Cl)cc32)CC1	1	train
COc1ccc2c3c1O[C@H]1[C@@H](O)C=C[C@H]4[C@@H](C2)N(C)CC[C@]314	1	train
CC1C2Cc3ccc(O)cc3C1(C)CCN2CC1CC1	1	train
FC(F)(F)c1ccc2c(c1)N(CCCN1CCN(C3CC3)CC1)c1ccccc1S2	1	train
CN(C)CCO	1	train
CCOC(=O)C1(c2ccccc2)CCN(C)CC1.[Cl-].[H+]	1	train
ClC=C(Cl)Cl	1	train
CN(C)CCc1ccccn1	1	train
NCCc1nccs1	1	train
NCCc1nc(-c2ccccc2)cs1	0	train
CCOC(=O)N1CCC(=C2c3ccc(Cl)cc3CCc3cccnc32)CC1	0	train
Cc1cnc(N/C(O)=C2/C(=O)c3ccccc3S(=O)(=O)N2C)s1	0	train
C=CCN1CC[C@]23c4c5ccc(O)c4O[C@H]2[C@@H](O)C=C[C@H]3[C@H]1C5	1	train
O=C1CC[C@@]2(O)[C@H]3Cc4ccc(O)c5c4[C@@]2(CCN3CC2CC2)[C@H]1O5	1	train
CCn1cc(C(=O)O)c(=O)c2cc(F)c(N3CCNCC3)cc21	0	train
CCn1cc(C(=O)O)c(=O)c2cc(F)c(N3CCN(C)CC3)cc21	0	train
CN1/C(=C(/O)Nc2ccccn2)C(=O)c2ccccc2S1(=O)=O	0	train
CS(=O)(=O)O.Oc1ccc2[nH]cc(CCCCN3CC=C(c4ccccc4)CC3)c2c1	1	train
COC(=O)[C@H]1[C@H]2C[C@@H]3c4[nH]c5ccccc5c4CCN3C[C@H]2C[C@@H](OC(=O)c2cc(OC)c(OC)c(OC)c2)[C@@H]1OC	1	train
CNCCCN1c2ccccc2CCc2ccccc21	1	train
COc1ccc2c3c1O[C@H]1[C@@H](O)CC[C@H]4[C@@H](C2)N(C)CC[C@]314	1	train
CN1CCC23c4c5ccc(O)c4OC2C(O)CCC3C1C5	1	train
CN(C)CCOC(c1ccccc1)c1ccccc1	1	train
O=C1NC(=O)C(c2ccccc2)(c2ccccc2)N1	1	train
COC(=O)c1ccc(C(=O)OC)cc1	1	train
Cc1ccccc1C	1	train
Cc1ccc(C)cc1	1	train
CC(C)O	1	train
NC(=O)N1c2ccccc2C2OC2c2ccccc21	1	train
CC[C@H](NC(=O)c1c(C)c(-c2ccccc2)nc2ccccc12)c1ccccc1	1	train
CC(C)(C)OC(=O)CCCc1ccc(N(CCCl)CCCl)cc1	1	train
CC(C)Nc1cccnc1N1CCN(C(=O)c2cc3cc(NS(C)(=O)=O)ccc3[nH]2)CC1	0	train
CC(C)(C)c1ccc(C(=O)CCCN2CCC(OC(c3ccccc3)c3ccccc3)CC2)cc1	0	train
CN1CCN(CC(=O)N2c3ccccc3C(=O)Nc3cccnc32)CC1	1	train
CCCNC(=O)c1ccc2c(c1)N([C@@H](C)CN1CCCC1)c1ccccc1S2	1	train
CN1CCN(c2c(F)cc3c(=O)c(C(=O)O)cn4c3c2SCC4)CC1	0	train
CC(C)(C)NCC(O)c1ccc(O)c(CO)c1	0	train
CN1CCN(C(=O)Cc2ccc(Cl)c(Cl)c2)[C@@H](CN2CCCC2)C1	1	train
O=C(Cc1ccc(Cl)c(Cl)c1)N1CCn2ccnc2[C@H]1CN1CCCC1	1	train
O=C(Cc1ccc(Cl)c(Cl)c1)N1CCn2ccnc2[C@H]1CN1CC[C@@H](O)C1	0	train
O=C(Cc1ccc(Cl)c(Cl)c1)N1CCn2ncnc2[C@H]1CN1CCCC1	1	train
CN(C)CC/C=C1/c2ccccc2COc2ccccc21.[Cl-].[H+]	1	train
CN(C)CCOC(C)(c1ccccc1)c1ccccn1.O=C(O)CCC(=O)O	1	train
O=C(CCCN1CC=C(n2c(=O)[nH]c3ccccc32)CC1)c1ccc(F)cc1	1	train
Clc1ccc2c(c1)C(c1ccccc1)=NCc1nncn1-2	1	train
CCc1ccccc1-n1c(C)nc2ccccc2c1=O	1	train
CCOC(=O)c1cnc2c(cnn2CC)c1NN=C(C)C	1	train
C#CC(O)(/C=C/Cl)CC	1	train
C#CC1(OC(N)=O)CCCCC1	1	train
CNCCc1ccccn1	1	train
CN(C)CCc1ccccn1	1	train
NCCc1nccs1	1	train
S=C(NC1CCCCC1)N1CCC(c2c[nH]cn2)CC1	1	train
CN1CC[C@@H]2c3cc(Cl)ccc3Oc3ccccc3[C@H]2C1	1	train
O=C1CCCN1CCCCN1CCN(c2cc(C(F)(F)F)cc(Cl)n2)CC1	1	train
Clc1ccc2c(c1)[C@H]1CCNC[C@@H]1c1ccccc1O2	1	train
CC[C@H](NC(=O)c1c(O)c(-c2ccccc2)nc2ccccc12)c1ccccc1	1	train
CC[C@H](NC(=O)c1c(OCCCN(C)C)c(-c2ccccc2)nc2ccccc12)c1ccccc1	1	train
CC[C@H](NC(=O)c1c(OCC(=O)O)c(-c2ccccc2)nc2ccccc12)c1ccccc1	0	train
CC[C@H](NC(=O)c1c(OCCCC(=O)O)c(-c2ccccc2)nc2ccccc12)c1ccccc1	0	train
CC[C@H](NC(=O)c1c(OCCNC(=O)Cc2ccccc2C(=O)O)c(-c2ccccc2)nc2ccccc12)c1ccccc1	0	train
CC[C@H](NC(=O)c1c(OCCNC(=O)Cc2ccccn2)c(-c2ccccc2)nc2ccccc12)c1ccccc1	0	train
CC[C@H](NC(=O)c1c(OCCNC(=O)[C@@H]2CCCN2)c(-c2ccccc2)nc2ccccc12)c1ccccc1	0	train
CC[C@H](NC(=O)c1c(Cn2ccnc2)c(-c2ccccc2)nc2ccccc12)c1ccccc1	0	train
C[C@H]1CN(c2c(F)c(N)c3c(=O)c(C(=O)O)cn(C4CC4)c3c2F)C[C@@H](C)N1	0	train
CCC1(C)CC(=O)NC1=O	1	train
CCc1ccc2c(c1)N(CC(C)CN(C)C)c1ccccc1S2	1	train
CCN(CC)CCN1C(=O)CN=C(c2ccccc2F)c2cc(Cl)ccc21	1	train
Cc1[nH]ccc2c1[nH]c1cc(=O)ccc12	1	train
Cc1nccc2c1[nH]c1ccccc12	1	train
O=[N+]([O-])c1cc[nH]c1NCCSCc1ccccn1	1	train
Cc1cc(C(C)(C)SC(C)(C)CNc2[nH]ccc2[N+](=O)[O-])nc(C)c1C	1	train
C[NH+]O.Cc1oc(C(C)(C)N(C(C)(C)N)C(C)(C)N)c(C)c1C.[OH-]	1	train
Cc1c[nH+][o+]c(C([NH])CC(C)C(C)(C)N(C(C)(C)C)C(C)(N)N)c1[O-]	1	train
CCNCc1c(CSC)cnc(C)c1O	1	train
CN1/C(=C(\O)Nc2ccccn2)C(=O)c2sccc2S1(=O)=O	0	train
CC(C)(C)c1ccc(C(O)CCCN2CCC(C(O)(c3ccccc3)c3ccccc3)CC2)cc1	0	train
CN(C(=O)Cc1ccc(Cl)c(Cl)c1)C1CCCC[C@H]1N1CCCC1	1	train
CC(=O)Oc1ccc2c3c1O[C@H]1[C@@H](OC(C)=O)C=C[C@H]4[C@@H](C2)N(C)CC[C@]314	1	train
C#CCC1(OC(N)=O)CCCCC1	1	train
COc1ccc2c3c1O[C@H]1C(=O)CC[C@H]4[C@@H](C2)N(C)CC[C@]314	1	train
CCC(O)(COC(N)=O)c1ccccc1	1	train
OCCOCCN1CCN(C(c2ccccc2)c2ccc(Cl)cc2)CC1	1	train
CN(C)CCCN1c2ccccc2CCc2ccccc21	1	train
CNC1(c2ccccc2Cl)CCCCC1=O	1	train
CC(=O)NCCCOc1cccc(CN2CCCCC2)c1	1	train
O=C(NCCCOc1cccc(CN2CCCCC2)c1)c1ccccc1	1	train
OCCCOc1cccc(CN2CCCCC2)c1	1	train
c1ccc(NCCCOc2cccc(CN3CCCCC3)c2)nc1	1	train
c1cc(CN2CCCCC2)cc(OCCCNc2nc3ccccc3o2)c1	1	train
Cc1ccc(CC2=CNC(NCCSCc3ccc(CN(C)C)o3)=NC2)cn1	0	train
CN(C)c1cc(-c2n[nH]c(N)n2)ccn1	0	train
Cn1c(=O)c2nc[nH]c2n(C)c1=O	1	train
O=C(CCCN1CCC(C(=O)c2ccc(F)cc2)CC1)c1ccc(F)cc1	1	train
CN1CC[C@]23CCCC[C@H]2[C@H]1Cc1ccc(O)cc13	1	train
CCN(CC)CC(=O)Nc1c(C)cccc1C	1	train
O=C1Nc2ccc(Cl)cc2C(c2ccccc2Cl)=NC1O	1	train
CC(C)N1CCC(N(C(=O)Cc2ccccc2)c2ccc(Cl)cc2)CC1	1	train
CN(C)CCOC(=O)COc1ccc(Cl)cc1	1	train
Cc1nc2ccccc2c(=O)n1-c1ccccc1Cl	1	train
CN1CCN=C(c2ccccc2)c2cc(Cl)ccc21	1	train
CCCC(C)(COC(N)=O)COC(N)=O	1	train
NCCn1ncc2cc(Cl)c(Cl)cc21	1	train
CCCC(=O)Nc1ccc(OCC(O)CNC(C)C)c(C(C)=O)c1	1	train
Nc1nc(=O)c2ncn(COCCO)c2[nH]1	1	train
CCCSc1ccc2nc(NC(=O)OC)[nH]c2c1	1	train
NCCCNCCSP(=O)(O)O	0	train
COc1cc(CCN)cc(OC)c1OC	1	train
CN1CCCCC1CCN1c2ccccc2Sc2ccc(S(C)=O)cc21	1	train
CN[C@@H](C)Cc1ccccc1	1	train
COc1ccccc1OCC(O)COC(N)=O	1	train
COc1ccc2c(c1)N(CCCN(C)C)c1ccccc1S2	1	train
COc1ccc2c(c1)N(C[C@H](C)CN(C)C)c1ccccc1S2	1	train
COC(=O)C(c1ccccc1)C1CCCCN1	1	train
CCC1(CC)C(=O)NCC(C)C1=O	1	train
Nc1ccc(C(=O)O)c(O)c1	0	train
Nc1ccn([C@@H]2O[C@H](CO)[C@@H](O)[C@@H]2O)c(=O)n1	1	train
CN(C)N/N=C1/N=CN=C1C(N)=O	1	train
COc1cccc2c1C(=O)c1c(O)c3c(c(O)c1C2=O)C[C@@](O)(C(C)=O)C[C@@H]3O[C@H]1C[C@H](N)[C@H](O)[C@H](C)O1	0	train
O=C1CC(=O)N(c2ccccc2)c2cc(Cl)ccc2N1	1	train
CNCCCN1c2ccccc2Sc2ccccc21	1	train
C[C@@H](CN1CC(=O)NC(=O)C1)N1CC(=O)NC(=O)C1	0	train
Cc1ncc2n1-c1ccc(Cl)cc1C(c1ccccc1F)=NC2.O=C(O)/C=C\C(=O)O	1	train
Cc1ccc(C2(O)CCN(CCCC(=O)c3ccc(F)cc3)CC2)cc1	1	train
CN1CC=C(c2ccccc2)CC1	1	train
CN1CCC[C@H]1c1cccnc1	1	train
O=C1CN=C(c2ccccc2)c2cc([N+](=O)[O-])ccc2N1	1	train
O=C1CN=C(c2ccccc2)c2cc(Cl)ccc2N1	1	train
CNCCC=C1c2ccccc2CCc2ccccc21	1	train
Cc1ccccc1C(OCCN(C)C)c1ccccc1	1	train
COc1ccc2c(c1)[C@]13CCCC[C@@H]1[C@H](C2)N(C)CC3	1	train
CN1C[C@H](C(=O)N[C@]2(C)O[C@@]3(O)[C@@H]4CCCN4C(=O)[C@H](Cc4ccccc4)N3C2=O)C[C@@H]2c3cccc4[nH]cc(c34)C[C@H]21	0	train
CCN(CC)C(=S)SSC(=S)N(CC)CC	1	train
O=C1Nc2ccc(Cl)cc2[C@@](C#CC2CC2)(C(F)(F)F)O1	0	train
CCOC(=O)[C@H](CCc1ccccc1)N[C@@H](C)C(=O)N1CCC[C@H]1C(=O)O	0	train
CC[C@@H](CO)NCCN[C@@H](CC)CO	0	train
CC[C@@]1(O)C[C@H](OC2CC(N(C)C)C(OC3CC(O)C(OC4CCC(=O)C(C)O4)C(C)O3)C(C)O2)c2c(cc3c(c2O)C(=O)c2c(O)cccc2C3=O)[C@H]1C(=O)OC	0	train
CNCC(O)c1ccc(O)c(O)c1	0	train
COc1cccc2c1C(=O)c1c(O)c3c(c(O)c1C2=O)CC(O)(C(=O)CO)CC3O	0	train
C=CCSCC(=O)NC1C(=O)N2C1SC(C)(C)C2C(=O)[O-].[Na+]	0	train
CC1(C)S[C@@H]2[C@H](NC(=O)C34C[C@@H]5C[C@@H](CC(N)(C5)C3)C4)C(=O)N2[C@H]1C(=O)O	0	train
CN(C)[C@@H]1C(=O)/C(=C(\N)O)C(=O)[C@@]2(O)C(=O)C3=C(O)c4c(ccc(N)c4O)C[C@H]3C[C@@H]12	0	train
CC(=O)[C@]1(N)Cc2c(O)c3c(c(O)c2[C@@H](O[C@H]2C[C@H](O)[C@H](O)CO2)C1)C(=O)c1ccccc1C3=O.[Cl-].[H+]	0	train
CC1(C)S[C@@H]2C(NC(=O)[C@H](NC(=O)c3c[nH]c4cccnc4c3=O)c3ccccc3)C(=O)N2[C@H]1C(=O)O	0	train
CN(C)[C@@H]1C(=O)/C(=C(/O)NC(C(=O)O)N2CCN(CCO)CC2)C(=O)[C@@]2(O)C(=O)C3=C(O)c4c(O)cccc4[C@@](C)(O)[C@H]3C[C@@H]12	0	train
CN[C@@H]1[C@@H](O[C@H]2O[C@H](CO)[C@@H](N)[C@H](O)[C@H]2O)O[C@H]2C[C@@H](N)[C@H](O[C@@H]3[C@@H](N)C[C@@H](N)[C@H](O)[C@H]3O)O[C@@H]2[C@@H]1O	0	train
NCC[C@H](O)C(=O)N[C@@H]1C[C@H](N)[C@@H](O[C@H]2O[C@H](CN)CC[C@H]2N)[C@H](O)[C@H]1O[C@H]1O[C@H](CO)[C@@H](O)[C@H](N)[C@H]1O	0	train
CNC(=O)C[C@@H](N)C(=O)N[C@@H](C(=O)N[C@@H]1C(=O)N2[C@@H](C(=O)O)C(C)(C)S[C@H]12)c1ccc(O)cc1	0	train
CO[C@H]1[C@@H](O)[C@H](N)[C@@H](O[C@H]2O[C@H](C(C)N)CC[C@H]2N)[C@H](O)[C@@H]1N(C)C(=O)CN	0	train
C[C@H]1[C@H](NC(=O)/C(=N\OC(C)(C)C(=O)O)c2csc([NH3+])n2)C(=O)N1S(=O)(=O)[O-]	0	train
CCOC(=O)OC(C)OC(=O)[C@@H]1N2C(=O)[C@@H](N=CN3CCCCCC3)[C@H]2SC1(C)C	0	train
NCC1OC(OC2C(N)CC(N)C(OC3OC(CO)C(O)C(N)C3O)C2O)C(N)C(O)C1O	0	train
NC(CO)C(=O)NNCc1ccc(O)c(O)c1O	0	train
CC(C)COCC(CN(Cc1ccccc1)c1ccccc1)N1CCCC1	0	train
CC[C@H]1OC(=O)[C@H](C)[C@@H](OC2CC(C)(OC)C(O)C(C)O2)C(C)[C@@H](OC2OC(C)CC(N(C)C)C2O)[C@](C)(O)C[C@@H](C)C(=O)[C@H](C)[C@@H](O)[C@H]1C	0	train
NCCC(O)CNC1CC(N)C(OC2OC(CN)C(O)C(O)C2O)C(O)C1OC1OC(CO)C(O)C(N)C1O	0	train
CC1(C)S[C@@H]2[C@H](NC(=O)C(C(=O)Oc3ccccc3)c3ccccc3)C(=O)N2[C@H]1C(=O)O	0	train
CC1(C)S[C@@H]2[C@H](NC(=O)C(C(=O)Oc3ccc4c(c3)CCC4)c3ccccc3)C(=O)N2[C@H]1C(=O)O	0	train
CC(=O)[C@]1(O)Cc2c(O)c3c(c(O)c2C(OC2CC(N)C(O)C(C)O2)C1)C(=O)c1c(O)cccc1C3=O	0	train
N[C@@H](C(=O)N[C@@H]1C(=O)N2C(C(=O)O)=C(Cl)CS[C@H]12)c1ccccc1	0	train
CC1=C(C(=O)O)N2C(=O)[C@@H](NC(=O)[C@H](N)c3ccc(O)cc3)[C@H]2SC1	0	train
CC1=C(C(=O)O)N2C(=O)[C@@H](NC(=O)[C@H](N)c3ccccc3)[C@H]2SC1	0	train
Cc1nnc(SCC2=C(C(=O)O)N3C(=O)[C@@H](NC(=O)C(N)c4ccc(O)cc4)[C@H]3SC2)s1	0	train
NC(C(=O)N[C@@H]1C(=O)N2C(C(=O)O)=C(CSc3cn[nH]n3)CS[C@H]12)c1ccc(O)cc1	0	train
Cn1nnnc1SCC1=C(C(=O)[O-])N2C(=O)[C@@H](NC(=O)CSC(F)(F)F)[C@H]2SC1.[Na+]	0	train
Cc1nnc(SCC2=C(C(=O)O)N3C(=O)[C@@H](NC(=O)Cn4cc(Cl)c(=O)c(Cl)c4)[C@H]3SC2)s1	0	train
CC/C=C(\C(=O)N[C@@H]1C(=O)N2C(C(=O)O)=C(COC(N)=O)CS[C@H]12)c1csc(N)n1	0	train
C=CC1=C(C(=O)O)N2C(=O)[C@@H](NC(=O)/C(=N\O)c3csc(N)n3)[C@H]2SC1	0	train
CO/N=C(\C(=O)NC1C(=O)N2C(C(=O)O)=C(/C=C\c3scnc3C)CS[C@H]12)c1csc(N)n1	0	train
CC1=C(C(=O)O)N2C(=O)[C@@H](NC(=O)[C@H](N)c3ccc(O)c(Cl)c3)[C@H]2SC1	0	train
CO/N=C(\C(=O)N[C@@H]1C(=O)N2C(C(=O)O)=C(C)CS[C@H]12)c1csc(N)n1	0	train
Cn1nnnc1SCC1=C(C(=O)O)N2C(=O)[C@@H](NC(=O)CS/C=C\C#N)[C@H]2SC1	0	train
C=CC1=C(C(=O)O)N2C(=O)[C@@H](NC(=O)/C(=N\OCC(=O)O)c3csc(N)n3)[C@H]2SC1	0	train
CO/N=C(\C(=O)N[C@@H]1C(=O)N2C(C(=O)O)=C(CSc3nnnn3C)CS[C@H]12)c1csc(N)n1	0	train
CO[C@@]1(NC(=O)CSCC#N)C(=O)N2C(C(=O)O)=C(CSc3nnnn3C)CS[C@@H]21	0	train
CO[C@@]1(NC(=O)CSC[C@@H](N)C(=O)O)C(=O)N2C(C(=O)O)=C(CSc3nnnn3C)CS[C@@H]21	0	train
CO/N=C(/C(=O)N[C@@H]1C(=O)N2C(C(=O)O)=C(CSc3nc(C)c(CC(=O)O)s3)CS[C@H]12)c1csc(N)n1	0	train
O=C(O)C1=C(CSc2nnnn2CS(=O)(=O)O)CS[C@@H]2[C@H](NC(=O)C(O)c3ccccc3)C(=O)N12	0	train
CO[C@@]1(NC(=O)C2SC(=C(C(N)=O)C(=O)O)S2)C(=O)N2C(C(=O)O)=C(CSc3nnnn3C)CS[C@@H]21	0	train
CN(C)CCn1nnnc1SCC1=C(C(=O)O)N2C(=O)[C@@H](NC(=O)Cc3csc(N)n3)[C@H]2SC1	0	train
COCC1=C(C(=O)[O-])N2C(=O)[C@@H](NC(=O)/C(=N\OC)c3csc(N)n3)[C@H]2SC1.[Na+]	0	train
C/C=C/C1=C(C(=O)O)N2C(=O)[C@@H](NC(=O)[C@H](N)c3ccc(O)cc3)[C@H]2SC1.O	0	train
COC1=C(C(=O)O)N2C(=O)C(NC(=O)C(N)C3C=CCC=C3)C2SC1	0	train
CC1=C(C(=O)O)N2C(=O)[C@@H](NC(=O)[C@H](N)c3cccc(NS(C)(=O)=O)c3)[C@H]2SC1	0	train
CO/N=C(\C(=O)N[C@@H]1C(=O)N2C(C(=O)O)=C(Cn3nnc(C)n3)CS[C@H]12)c1csc(N)n1	0	train
O=C(Cn1cnnn1)N[C@@H]1C(=O)N2C(C(=O)O)=C(CSc3nncs3)CS[C@H]12	0	train
Nc1nc(/C(=C/CC(=O)O)C(=O)N[C@@H]2C(=O)N3C(C(=O)O)=CCS[C@H]23)cs1.O.O	0	train
CO/N=C(\C(=O)N[C@@H]1C(=O)N2C(C(=O)O)=C(CSC(=O)c3ccco3)CS[C@H]12)c1csc(N)n1	0	train
CO/N=C(\C(=O)N[C@@H]1C(=O)N2C(C(=O)O)=C(/C=C/Sc3n[nH]c(=O)c(=O)n3CC=O)CS[C@H]12)c1csc(N)n1	0	train
CO/N=C(\C(=O)N[C@@H]1C(=O)N2C(C(=O)O)=C(COC(C)=O)CS(=O)[C@H]12)c1csc(N)n1	0	train
CO/N=C(\C(=O)N[C@@H]1C(=O)N2C(C(=O)O)=CCS[C@H]12)c1csc(N)n1	0	train
CO/N=C(\C(=O)N[C@@H]1C(=O)N2C(C(=O)O)=C(COC(C)=O)CS[C@H]12)c1ccco1	0	train
CO/N=C(\C(=O)N[C@@H]1C(=O)N2C(C(=O)OC(C)OC(C)=O)=C(COC(N)=O)CS[C@H]12)c1ccco1	0	train
COCCCC(=O)OC(C)OC(=O)C1=C(COC(N)=O)CS[C@@H]2[C@H](NC(=O)/C(=N\OC)c3ccco3)C(=O)N12	0	train
CO/N=C(\C(=O)N[C@@H]1C(=O)N2C(C(=O)O)=C(CSc3cnns3)CS[C@H]12)c1csc(N)n1	0	train
CC(=O)OCC1=C(C(=O)[O-])N2C(=O)[C@H](NC(=O)CC#N)[C@@H]2SC1.[Na+]	0	train
CC(=O)OCC1=C(C(=O)O)N2C(=O)[C@@H](NC(=O)Cc3cccs3)[C@H]2SC1	0	train
CC(=O)C1=C(O)[C@@]2(O)C(=O)c3c(c(C)c4ccc(C)c(O)c4c3O)C[C@H]2[C@@H](N)C1=O	0	train
CCC[C@@H]1C[C@@H](C(=O)NC(C(C)Cl)[C@H]2O[C@H](SC)[C@H](O)[C@@H](O)[C@H]2O)N(C)C1	0	train
CCC[C@@H]1C[C@@H](C(=O)NC(C(C)Cl)[C@H]2O[C@H](SC)[C@H](OP(=O)(O)O)[C@@H](O)[C@H]2O)N(C)C1	0	train
COC(C(=O)N[C@@H]1C(=O)N2[C@@H](C(=O)O)C(C)(C)S[C@H]12)c1ccc(Cl)c(Cl)c1	0	train
CN(C)[C@@H]1C(=O)/C(=C(/O)NCO)C(=O)[C@@]2(O)C(=O)C3=C(O)c4c(O)ccc(Cl)c4[C@@](C)(O)[C@H]3C[C@@H]12	0	train
CC1(C)S[C@@H]2[C@H](NC(=O)C3(N)CCCCC3)C(=O)N2[C@H]1C(=O)O	0	train
CC=CCC(C)C(O)C1C(=O)NC(CC)C(=O)N(C)CC(=O)N(C)C(CC(C)C)C(=O)NC(C(C)C)C(=O)N(C)C(CC(C)C)C(=O)NC(C)C(=O)NC(C)C(=O)N(C)C(CC(C)C)C(=O)N(C)C(CC(C)C)C(=O)N(C)C(C(C)C)C(=O)N1C	0	train
Cc1c2oc3c(C)ccc(C(=O)NC4C(=O)NC(C(C)C)C(=O)N5CCCC5C(=O)N(C)CC(=O)N(C)C(C(C)C)C(=O)OC4C)c3nc-2c(C(=O)NC2C(=O)NC(C(C)C)C(=O)N3CCCC3C(=O)N(C)CC(=O)N(C)C(C(C)C)C(=O)OC2C)c(N)c1=O	0	train
CN(C)[C@@H]1C(=O)/C(=C(\N)O)C(=O)[C@@]2(O)C(=O)C3=C(O)c4c(O)cccc4[C@@H](O)[C@H]3C[C@@H]12	0	train
CCOC(OCC)C(=O)OCC(=O)C1(O)Cc2c(O)c3c(c(O)c2C(OC2CC(N)C(O)C(C)O2)C1)C(=O)c1c(OC)cccc1C3=O	0	train
NCC1CCC(N)C(OC2C(N)CC(N)C(OC3OC(CO)C(O)C(N)C3O)C2O)O1	0	train
Cc1onc(-c2c(Cl)cccc2Cl)c1C(=O)N[C@@H]1C(=O)N2[C@@H](C(=O)O)C(C)(C)S[C@H]12	0	train
CN[C@@H]1[C@H](O[C@H]2[C@H](O[C@@H]3[C@@H](O)[C@H](O)[C@@H](N=C(N)N)[C@H](O)[C@H]3N=C(N)N)O[C@@H](C)[C@]2(O)CO)O[C@@H](CO)[C@H](O)[C@H]1O	0	train
COc1ccc(-c2cc(=O)c3c(O)cc(O[C@@H]4O[C@H](CO[C@@H]5O[C@@H](C)[C@H](O)[C@@H](O)[C@H]5O)[C@@H](O)[C@H](O)[C@H]4O)cc3o2)cc1O	0	train
CCC(=O)O[C@H]1[C@H](C)O[C@@H](O[C@@H]2C(C)C(=O)O[C@H](C)[C@H](C)[C@H](OC(=O)CC)[C@@H](C)C(=O)[C@]3(CO3)CC(C)[C@H](O[C@@H]3O[C@H](C)C[C@H](N(C)C)[C@H]3O)[C@H]2C)C[C@@H]1OC	0	train
OCCN(CCO)c1nc(N2CCCCC2)c2nc(N(CCO)CCO)nc(N3CCCCC3)c2n1	0	train
CC[C@H]1OC(=O)[C@H](C)[C@@H](O[C@H]2C[C@@](C)(OC)[C@@H](O)[C@H](C)O2)[C@H](C)[C@@H](O[C@@H]2O[C@H](C)C[C@H](N(C)C)[C@H]2O)[C@](C)(O)C[C@@H](C)[C@@H]2N[C@@H](COCCOC)O[C@H]([C@H]2C)[C@]1(C)O	0	train
CC(=O)O[C@@]12CO[C@@H]1C[C@H](O)[C@@]1(C)C(=O)[C@H](O)C3=C(C)[C@@H](OC(=O)[C@H](O)[C@@H](NC(=O)OC(C)(C)C)c4ccccc4)C[C@@](O)([C@@H](OC(=O)c4ccccc4)[C@@H]12)C3(C)C	0	train
C/C=C/C=C/C1OC(O)(C(CC)C(=O)NC/C=C/C=C(\C)C(OC)C(C)C2OC(/C=C/C=C/C=C(\C)C(=O)c3c(O)n(C)ccc3=O)C(O)C2O)C(O)C(OC2OC(C)C(OC3OC(C)C(OC)C(O)C3OC)C(OC)C2O)C1(C)C	0	train
CC[C@H]1CN2CCc3cc(OC)c(OC)cc3[C@@H]2C[C@@H]1C[C@H]1NCCc2cc(OC)c(OC)cc21.[Cl]	0	train
CC1(C)S[C@@H]2[C@H](NC(=O)[C@H](N)C3=CCC=CC3)C(=O)N2[C@H]1C(=O)O	0	train
COc1cccc2c1C(=O)c1c(O)c3c(c(O)c1C2=O)C[C@](O)(C(=O)CO)C[C@H]3OC1CC(N)CC(C)O1	0	train
CN(CCN(C)CN/C(O)=C1\C(=O)[C@@H](N(C)C)[C@@H]2C[C@H]3C(=C(O)c4c(O)cccc4[C@@]3(C)O)C(=O)[C@]2(O)C1=O)CN/C(O)=C1\C(=O)[C@@H](N(C)C)[C@@H]2C[C@H]3C(=C(O)c4c(O)cccc4[C@@]3(C)O)C(=O)[C@]2(O)C1=O	0	train
CCNCC(O)c1cccc(O)c1	0	train
CC1(C)S[C@@H]2[C@H](NC(=O)C(Oc3ccccc3)c3ccccc3)C(=O)N2[C@H]1C(=O)O	0	train
CC(C)c1ccccc1OCC1=NCCN1	0	train
CC(C)(C(=O)O)c1ccc(C(O)CCCN2CCC(C(O)(c3ccccc3)c3ccccc3)CC2)cc1	0	train
CC(C)(Oc1ccc(Cl)cc1)C(=O)N[C@@H](C(=O)N[C@@H]1C(=O)N2[C@@H](C(=O)O)C(C)(C)S[C@H]12)c1ccccc1	0	train
CO[C@@]1(NC(=O)CSC(F)(F)F)C(=O)N2C(C(=O)O)=C(CSc3nnnn3CCO)CO[C@@H]21.[Na]	0	train
CC[C@H]1OC(=O)[C@H](C)[C@@H](O[C@H]2C[C@@](C)(OC)[C@@H](O)[C@H](C)O2)[C@H](C)[C@@H](O[C@@H]2O[C@H](C)C[C@H](N(C)C)[C@H]2O)[C@](C)(O)C[C@](C)(F)C(=O)[C@H](C)[C@@H](O)[C@]1(C)O	0	train
C[C@@H](O)[C@H]1C(=O)N2C(C(=O)O)=C([C@H]3CCCO3)S[C@H]12	0	train
CC(C)CC(OC(=O)c1ccco1)C(=O)N[C@@H]1C(=O)N2[C@@H](C(=O)O)C(C)(C)S[C@H]12	0	train
CC(=O)O[C@H]1C[C@@]2(C)[C@@H](C[C@@H](O)[C@H]3[C@@]4(C)CC[C@@H](O)[C@@H](C)[C@@H]4CC[C@@]32C)/C1=C(\CCC=C(C)C)C(=O)O	0	train
CNC(C)C1CCC(N)C(OC2C(N)CC(N)C(OC3OCC(C)(O)C(NC)C3O)C2O)O1	0	train
CO/N=C(\C(=O)N[C@@H]1C(=O)N(OCC(=O)OCC(=O)OC(C)(C)C)[C@H]1C)c1csc(N)n1	0	train
CC(C)CC1NC(=O)C(CCCN)NC(=O)C(C(C)C)NC(=O)C2CCCN2C(=O)C(Cc2ccccc2)NC(=O)C(CC(C)C)NC(=O)C(CCCN)NC(=O)C(C(C)C)NC(=O)C2CCCN2C(=O)C(Cc2ccccc2)NC1=O	0	train
CN(C)C1C(=O)/C(=C(/O)NCN2CCN(C(=N)N=C(N)N)CC2)C(=O)C2(O)C(=O)C3=C(O)c4c(O)cccc4C(C)(O)C3CC12	0	train
CC1(C)S[C@@H]2[C@H](N3C(=O)[C@@H](c4ccccc4)NC3(C)C)C(=O)N2[C@H]1C(=O)O	0	train
CNC(C)C(O)c1ccc(O)cc1	0	train
Cc1cc(=O)oc2cc(O)ccc12	0	train
CNC1C(O)C(OC2C(NC(=O)C(O)CN)CC(N)C(OC3OC(CN)C(O)C(O)C3O)C2O)OCC1(C)O	0	train
CC(C)(Oc1ccccc1)C(=O)N[C@@H]1C(=O)N2[C@@H](C(=O)O)C(C)(C)S[C@H]12	0	train
Cc1oc(=O)oc1COC(=O)[C@@H]1N2C(=O)[C@@H](NC(=O)[C@H](N)c3ccccc3)[C@H]2SC1(C)C	0	train
CNCC[C@@H](O)[C@@H]1C[C@H](SC2=C(C(=O)O)N3C(=O)[C@H]([C@@H](C)O)[C@H]3[C@H]2C)CN1	0	train
COc1cccc2c1C(=O)c1c(O)c3c(c(O)c1C2=O)C[C@@](O)(C(=O)CO)C[C@@H]3O[C@H]1C[C@H](NC(=O)[C@@H](N)CC(C)C)[C@H](O)[C@H](C)O1	0	train
CC[C@H]1OC(=O)[C@H](C)[C@@H](OC2CC(C)(OC)C(O)C(C)O2)C(C)[C@@H](OC2OC(C)CC(N(C)C)C2O)[C@](C)(O)C[C@@H](C)/C(=N\OC)[C@H](C)[C@@H](O)[C@]1(C)O	0	train
CCCC1CC(C(=O)NC(C(C)O)C2OC(SC)C(O)C(O)C2O)N(C)C1	0	train
N[C@@H](C(=O)NC1C(=O)N2C(C(=O)O)=C(Cl)CCC12)c1ccccc1.O	0	train
CCCCc1nc(Cl)c(CO)n1Cc1ccc(-c2ccccc2-c2nn[nH]n2)cc1	0	train
CC1(C)S[C@@H]2[C@H](N=CN3CCCCCC3)C(=O)N2[C@H]1C(=O)O	0	train
CC(CN(C)C)OC(C)(c1ccccc1)c1ccc(Cl)cc1	0	train
CC1OC(OC2CC(O)(C(=O)CO)Cc3c(O)c4c(c(O)c32)C(=O)c2ccccc2C4=O)CC(N)C1O	0	train
C[C@H](O)C1C(=O)N2C(C(=O)O)=C(S[C@@H]3CN[C@H](C(=O)N(C)C)C3)[C@H](C)C12.O.O.O	0	train
C=NC(C(=O)NC1C(=O)N2C1SC(C)(C)C2C(=O)O)c1ccccc1	0	train
C=C1c2cccc(O)c2C(O)=C2C(=O)[C@]3(O)C(=O)/C(=C(/N)O)C(=O)[C@@H](N(C)C)[C@@H]3[C@@H](O)[C@H]12	0	train
CC1(C)S[C@@H]2[C@H](NC(=O)[C@H](NC(=O)N3CCN(S(C)(=O)=O)C3=O)c3ccccc3)C(=O)N2[C@H]1C(=O)O	0	train
COCC(=O)O[C@]1(CCN(C)CCCc2nc3ccccc3[nH]2)CCc2cc(F)ccc2[C@@H]1C(C)C	0	train
CCC1NC(=O)C(NC(=O)c2ncccc2O)C(C)OC(=O)C(c2ccccc2)NC(=O)C2CC(=O)CCN2C(=O)C(Cc2ccc(N(C)C)cc2)N(C)C(=O)C2CCCN2C1=O	0	train
CCCCCC1CNC(C(=O)NC(C(C)Cl)C2OC(SC)C(O)C(O)C2O)C1	0	train
CO[C@@]12[C@H](COC(N)=O)C3=C(C(=O)C(C)=C(N)C3=O)N1C[C@@H]1N[C@@H]12	0	train
CO[C@@]1(NC(=O)C(C(=O)O)c2ccc(O)cc2)C(=O)N2C(C(=O)O)=C(CSc3nnnn3C)CO[C@@H]21	0	train
NC[C@H]1O[C@H](O[C@@H]2[C@@H](N)C[C@@H](N)[C@H](O)[C@H]2O)[C@H](N)[C@@H](O)[C@@H]1O	0	train
CCN[C@@H]1C[C@H](N)[C@@H](O[C@H]2OC(CN)=CC[C@H]2N)[C@H](O)[C@H]1O[C@H]1OC[C@](C)(O)[C@H](NC)[C@H]1O	0	train
COC(=O)C1=C(C)NC(C)=C(C(=O)OC)C1c1ccccc1[N+](=O)[O-]	0	train
CCOC(=O)C1=C(C)NC(C)=C(C(=O)OC)C1c1cccc([N+](=O)[O-])c1	0	train
CN(C)[C@@H]1C(=O)/C(=C(\N)O)C(=O)[C@@]2(O)C(=O)C3=C(O)c4c(O)ccc([N+](=O)[O-])c4C[C@H]3C[C@@H]12	0	train
CO[C@@H]1[C@@H](OC(N)=O)[C@@H](O)[C@H](Oc2ccc3c(=O)c(NC(=O)c4ccc(O)c(CC=C(C)C)c4)c(O)oc3c2C)OC1(C)C	0	train
COC1CC(O[C@@H]2[C@@H](C)C(=O)O[C@H](C)[C@H](C)[C@H](O)[C@@H](C)C(=O)[C@@]3(CO3)C[C@H](C)[C@H](OC3OC(C)CC(N(C)C)C3O)[C@H]2C)OC(C)C1O	0	train
CC1(C)S[C@@H]2[C@H]([NH+]3C(=O)C(c4ccc(O)cc4)NC3(C)C)C(=O)N2[C@H]1C(=O)O	0	train
CO/N=C(\C(=O)NC1C(=O)N(OCC(=O)O)[C@H]1C)c1csc(N)n1	0	train
CC(=O)O[C@H]1C(=O)[C@@]2(C)C([C@H](OC(=O)c3ccccc3)[C@]3(O)C[C@H](OC(=O)[C@H](O)[C@@H](NC(=O)c4ccccc4)c4ccccc4)C(C)=C1C3(C)C)[C@]1(OC(C)=O)CO[C@@H]1C[C@@H]2O	0	train
CN(C)[C@@H]1C(=O)/C(=C(/O)NCN2CCCC(C(=O)O)C2)C(=O)[C@@]2(O)C(=O)C3=C(O)c4c(O)cccc4[C@@](C)(O)[C@H]3C[C@@H]12	0	train
CC(=O)OCOC(=O)C1N2C(=O)C(NC(=O)Cc3ccccc3)C2SC1(C)C	0	train
CN(C)[C@@H]1C(=O)/C(=C(/O)NCNC(C(=O)NC2C(=O)N3C2SC(C)(C)C3C(=O)O)c2ccccc2)C(=O)[C@@]2(O)C(=O)C3=C(O)c4c(O)cccc4[C@@](C)(O)[C@H]3C[C@@H]12	0	train
CC(Oc1ccccc1)C(=O)NC1C(=O)N2C1SC(C)(C)C2C(=O)O	0	train
CN(C)C1C(=O)/C(=C(/O)NCN2CCN(CCO)CC2)C(=O)C2(O)C(=O)C3=C(O)c4c(O)cccc4C(C)(O)C3CC12	0	train
COc1cccc2c1C(=O)c1c(O)c3c(c(O)c1C2=O)C[C@@](O)(C(=O)CO)C[C@@H]3O[C@H]1C[C@H](N)[C@H](O[C@H]2CCCCO2)[C@H](C)O1	0	train
CC1(C)SC2C(N(C(=N)c3ccncc3)[C@H](C(=O)NC(=O)CN)c3ccccc3)C(=O)N2C1C(=O)O	0	train
CC1(C)S[C@@H]2[C@H](NC(=O)[C@H](NC(=O)c3ccc(-c4ccc(S(=O)(=O)N(CCO)CCO)cc4)[nH]c3=O)c3ccc(O)cc3)C(=O)N2[C@H]1C(=O)[O-].[Na+]	0	train
CC(C)(C)C(=O)OCOC(=O)[C@@H]1N2C(=O)[C@@H](NC(=O)[C@H](N)c3ccccc3)[C@H]2SC1(C)C	0	train
CNCC(O)c1cccc(OC(=O)C(C)(C)C)c1	0	train
Cc1cnn(-c2c(Cl)cccc2Cl)c1C(=O)N[C@@H]1C(=O)N2[C@@H](C(=O)O)C(C)(C)S[C@H]12	0	train
CC1NC(=O)C(NC(=O)c2ncccc2O)C(C)OC(=O)C(c2ccccc2)NC(=O)C2CC(=O)CCN2C(=O)C(Cc2ccc(N(C)C)cc2)N(C)C(=O)C2CCCN2C1=O	0	train
CCCNCC(O)COc1ccccc1C(=O)CCc1ccccc1	0	train
CCC(Oc1ccccc1)C(=O)NC1C(=O)N2C1SC(C)(C)C2C(=O)O	0	train
NCC1OC(OC2C(N)CC(NC(CO)CO)C(OC3OC(CO)C(O)C(N)C3O)C2O)C(N)C(O)C1O	0	train
CC1(C)S[C@@H]2[C@H](NC(=O)c3nc4ccccc4nc3C(=O)O)C(=O)N2[C@H]1C(=O)O	0	train
CO[C@H]1/C=C/O[C@@]2(C)Oc3c(C)c(O)c4c(c3C2=O)C2=NC3(CCN(CC(C)C)CC3)NC2=C(NC(=O)/C(C)=C\C=C\[C@H](C)[C@H](O)[C@@H](C)[C@@H](O)[C@@H](C)[C@H](OC(C)=O)[C@@H]1C)C4=O	0	train
CCN(CC)C(C)=NN=Cc1c2c(O)c3c(O)c(C)c4c(c3c1O)C(=O)C(C)(OC=CC(OC)C(C)C(OC(C)=O)C(C)C(O)C(C)C(O)C(C)C=CC=C(C)C(=O)N2)O4	0	train
CCN(CC)c1nc2c(s1)c1c(O)c3c(O)c(C)c4c(c32)C(=O)[C@@](C)(O/C=C/[C@H](OC)[C@@H](C)[C@@H](OC(C)=O)[C@H](C)[C@H](O)[C@H](C)[C@@H](O)[C@@H](C)/C=C/C=C(/C)C(=O)N1)O4	0	train
CCN(CC)C(=O)COc1cc2c(O)c3c(O)c(C)c4c(c13)C(=O)[C@@](C)(O/C=C/[C@H](OC)[C@@H](C)[C@@H](OC(C)=O)[C@H](C)[C@H](O)[C@H](C)[C@@H](O)[C@@H](C)/C=C/C=C(/C)C(=O)N2)O4	0	train
COC1C=COC2(C)Oc3c(C)c(O)c4c(O)c(c(C=NN5CCN(C)CC5)c(O)c4c3C2=O)NC(=O)C(C)=CC=CC(C)C(O)C(C)C(O)C(C)C(OC(C)=O)C1C	0	train
CO[C@H]1/C=C/O[C@@]2(C)Oc3c(C)c(O)c4c(c3C2=O)C(=O)/C(=C/NN2CCN(C3CCCC3)CC2)C(=C4O)NC(=O)/C(C)=C\C=C\[C@H](C)[C@H](O)[C@@H](C)[C@@H](O)[C@@H](C)[C@H](OC(C)=O)[C@@H]1C	0	train
CO[C@H]1/C=C/O[C@@]2(C)Oc3c(C)c(O)c4c(O)c(c5c(nc6cc(C)ccn65)c4c3C2=O)NC(=O)/C(C)=C\C=C\[C@H](C)[C@H](O)[C@@H](C)[C@@H](O)[C@@H](C)[C@H](OC(C)=O)[C@@H]1C	0	train
C[C@@H](O)[C@H]1C(=O)N2C(C(=O)[O-])=C(COC(N)=O)S[C@H]12.[Na+]	0	train
CC1(C)S[C@@H]2[C@H](NC(=O)[C@H](NC(=O)Cc3ccc(C4=NCCCN4)cc3)c3ccccc3)C(=O)N2[C@H]1C(=O)O	0	train
CC[C@H]1OC(=O)[C@H](C)[C@@H](O[C@H]2C[C@@](C)(OC)[C@@H](O)[C@H](C)O2)[C@H](C)[C@@H](O[C@@H]2O[C@H](C)C[C@H](N(C)C)[C@H]2O)[C@](C)(O)C[C@@H](C)/C(=N/OCOCCOC)[C@H](C)[C@@H](O)[C@]1(C)O	0	train
COCOC(=O)C1N2C(=O)C(N3C(=O)C(c4ccc(O)cc4)NC3(C)C)C2SC1(C)C	0	train
COCOC(=O)[C@@H]1N2C(=O)[C@@H](N3C(=O)C(c4ccccc4)NC3(C)C)[C@H]2SC1(C)C	0	train
CC(=O)OC1/C=C/C(C)=C/CC(O)/C=C/C(C)=C/C(NC(=O)C(C)=O)C2(C)C(=O)OC(C1)C(C)C2=O	0	train
CN[C@@H]1[C@@H](O)[C@@H](O[C@@H]2[C@@H](O)[C@H](O[C@H]3OC(CN)=CC[C@H]3N)[C@@H](N)C[C@H]2N)OC[C@]1(C)O	0	train
COC1C(O)CC(=O)OC(C)C/C=C/C=C/C(OC2CCC(N(C)C)C(C)O2)C(C)CC(CC=O)C1OC1OC(C)C(OC2CC(C)(O)C(O)C(C)O2)C(N(C)C)C1O	0	train
CC1(C)S[C@@H]2[C@H](NC(=O)C(c3ccccc3)S(=O)(=O)O)C(=O)N2[C@H]1C(=O)O	0	train
C[C@@H](O)[C@H]1C(=O)N2C(C(=O)O)=C(SC3CCS(=O)C3)S[C@H]12	0	train
CC1(C)S[C@@H]2[C@H](NC(=O)[C@H](N)c3ccccc3)C(=O)N2[C@H]1C(=O)O.CC1(C)[C@H](C(=O)O)N2C(=O)C[C@H]2S1(=O)=O	0	train
CC1(C)S[C@@H]2[C@H](NC(=O)[C@H](NS(=O)(=O)[O-])c3ccccc3)C(=O)N2[C@H]1C(=O)[O-].[Na+].[Na+]	0	train
CC1(C)S[C@@H]2[C@H](NC(=O)[C@H](N)c3ccccc3)C(=O)N2[C@H]1C(=O)OC1OC(=O)c2ccccc21	0	train
C[C@]1(Cn2ccnn2)[C@H](C(=O)O)N2C(=O)C[C@H]2S1(=O)=O	0	train
CO[C@@]1(NC(=O)C(C(=O)O)c2ccsc2)C(=O)N2[C@@H](C(=O)O)C(C)(C)S[C@@H]21	0	train
Cn1c(=O)c2c(ncn2CCNCC(O)c2ccc(O)c(O)c2)n(C)c1=O	0	train
CC1(C)SC2C(NC(=O)CSc3ccccc3)C(=O)N2C1C(=O)O	0	train
CC1(C)[C@H](NC(=O)/C(=N\OCC(=O)O)c2csc(N)n2)C(=O)N1OS(=O)(=O)O	0	train
NC[C@H]1O[C@H](O[C@@H]2[C@@H](N)C[C@@H](N)[C@H](O[C@H]3O[C@H](CO)[C@@H](O)[C@H](N)[C@H]3O)[C@H]2O)[C@H](N)C[C@@H]1O	0	train
Cc1ccc(C(=O)c2cc(O)c(O)c([N+](=O)[O-])c2)cc1	0	train
CO[C@H]1C[C@H](O[C@@H]2[C@@H](C)C(=O)O[C@H](C)[C@H](C)[C@H](OC(C)=O)[C@@H](C)C(=O)[C@]3(CO3)C[C@H](C)[C@H](O[C@@H]3O[C@H](C)C[C@H](N(C)C)[C@H]3OC(C)=O)[C@H]2C)O[C@@H](C)[C@@H]1OC(C)=O	0	train
Cc1ccc(C(C)C)c(OCC2=NCCN2)c1	0	train
CC[C@]1(O)C[C@H]2CN(CCc3c([nH]c4ccccc34)[C@@](C(=O)OC)(c3cc4c(cc3OC)N(C)[C@H]3[C@@](O)(C(N)=O)[C@H](O)[C@]5(CC)C=CCN6CC[C@]43[C@@H]65)C2)C1	0	train
[C-]#[N+]C(=C\c1ccc(O)cc1)/C(=C/c1ccc(O)cc1)[N+]#[C-]	0	train
COc1cccc2c1C(=O)c1c(O)c3c(c(O)c1C2=O)C[C@@](O)(/C(C)=N/NC(=O)c1ccccc1)C[C@@H]3O[C@H]1C[C@H](N)[C@H](O)[C@H](C)O1.[Cl-].[H+]	0	train
FC(F)(Cl)C(F)(F)Cl	1	train
CC(Cc1ccccc1)NCCn1cnc2c1c(=O)n(C)c(=O)n2C.[Cl-].[H+]	1	train
CC(=O)NCCCN1CCN(c2cc(Cl)ccc2Cl)CC1	1	train
CC(=O)OC1CC[C@@]2(C)C([C@@H]1Br)[C@H](Br)C[C@@H]1[C@@H]2CC[C@@]2(C)[C@H]1CC[C@@H]2[C@H](C)CCCC(C)C	1	train
CCC(Br)(CC)C(=O)NC(=O)NC(C)=O	1	train
CC(=O)OCC(=O)OCC/C(SC(=O)c1ccco1)=C(/C)N(C=O)Cc1cnc(C)nc1N	1	train
CC(=O)NC(CCC(N)=O)C(=O)O	1	train
CC(=O)NCC1(c2ccccc2)CCN(CCCC(=O)c2ccc(F)cc2)CC1	1	train
CC(=O)Nc1nnc(S(N)(=O)=O)s1	1	train
CC(=O)OCC/C(SC(C)=O)=C(/C)N(C=O)Cc1cnc(C)nc1N	1	train
CC(=O)SCC(Cc1ccccc1)C(=O)NCC(=O)OCc1ccccc1	1	train
CCC[C@@](C)(O)[C@H]1CC23C=CC1(OC)[C@H]1Oc4c(OC(C)=O)ccc5c4C12CCN(C)C3C5	1	train
CCC(OC(C)=O)C(CC(C)N(C)C)(c1ccccc1)c1ccccc1	1	train
C=CC1O[C@@H]2CC3C4CCC5=CC(=O)C=CC5(C)C4(F)C(O)CC3(C)[C@]2(C(=O)CO)O1	1	train
Nc1nc(=O)c2ncn(COCCO)c2[nH]1	1	train
O=C(COc1ccc(Cl)cc1)OCCNC12CC3CC(CC(C3)C1)C2	1	train
CC(N)C(=O)OC(C)(C)Cc1ccc(Cl)cc1	1	train
CCC(=O)OCC(=O)[C@@]1(OC(=O)CC)[C@H](C)C[C@H]2[C@H]3[C@H]([C@@H](O)C[C@@]21C)[C@@]1(C)C=CC(=O)C=C1C[C@H]3Cl	1	train
CCCN(CCC)C1Cc2cccc3cc(O)cc(c23)C1	1	train
CC12CC(=O)[C@H]3C(CC[C@H]4C[C@H](O)CCC43C)[C@@H]1CCC2C(=O)CO	1	train
CC(=O)[C@H]1CC[C@H]2[C@@H]3CC[C@H]4C[C@H](O)CC[C@]4(C)[C@H]3C(=O)C[C@]12C	1	train
CC(=O)C12OC(C)(C)OC1CC1C3CCC4=CC(=O)CCC4(C)C3CCC12C	1	train
COC1(F)C(F)(F)C1(F)Cl	1	train
C=CCN1C(=O)OC(C)C1=O	1	train
CNC[C@@H]1CN(c2ccc(OCc3cccc(Cl)c3)cc2)C(=O)O1	1	train
CCCN(CCCCN1C(=O)CC2(CCCC2)CC1=O)C1COc2cccc(OC)c2C1.[Cl-].[H+]	1	train
O=C1CCC2(CCC(=O)c3ccccc32)C(=O)N1	1	train
CC(CC#N)N(C)CC(=O)N(C)c1ccc(Cl)cc1C(=O)c1ccccc1F	1	train
CCC(=O)O[C@]1(c2ccccc2)CCN(C)C[C@@H]1CC	1	train
CC[C@@H](O)C(C[C@@H](C)N(C)C)(c1ccccc1)c1ccccc1	1	train
C=CCN1CCCC1CNC(=O)c1cc(S(=O)(=O)NC)c(N)cc1OC	1	train
O=C(O)CN1C(=O)c2cccc3cccc(c23)C1=O	1	train
CC12C[C@H](O)[C@@]3(F)C(CCC4=CC(=O)C=CC43C)[C@@H]1C[C@H]1O[C@@](C)(c3ccccc3)O[C@]12C(=O)CO	1	train
CC(=O)OCC(=O)[C@@]12OC3(CCCC3)O[C@@H]1C[C@H]1[C@@H]3CCC4=CC(=O)C=C[C@]4(C)[C@@]3(F)[C@@H](O)C[C@@]12C	1	train
CCC(=O)O[C@]1(C(=O)COC)[C@@H](C)C[C@H]2[C@@H]3CCC4=CC(=O)C=C[C@]4(C)[C@@]3(F)[C@@H](O)C[C@@]21C	1	train
Cc1cccc(C)c1NC(=O)c1ccc(N)cc1	1	train
CC(C)n1cc2c3c(cccc31)C1C[C@@H](C(=O)NC3CCCCC3)CN(C)C1C2	1	train
CC(Cc1ccccc1)NC(C#N)c1ccccc1	1	train
O=C(O)CCCCCC[NH2+]C1c2ccccc2CCc2ccccc21.[Cl-]	1	train
CCN1CCCC1CNC(=O)c1cc(S(=O)(=O)CC)c(N)cc1OC	1	train
C[N+](C)([O-])CCC=C1c2ccccc2CCc2ccccc21	1	train
CC(C)CCOC(CN1CCCC1)c1ccccc1	1	train
CCNC(=O)N1CCN(CCCC(c2ccc(F)cc2)c2ccc(F)cc2)CC1	1	train
Nc1cccc(-n2ccccc2=O)c1	1	train
CN(C)c1cnccn1	1	train
CCC(C)(C)O	1	train
COc1ccc(C(=O)N2CCCC2=O)cc1	1	train
COc1cc2oc(=O)c(C)c(C)c2cc1OCCCN1CCN(c2ccccc2OC)CC1	1	train
CCCNC(=O)c1ccc2c(c1)N([C@H](C)CN1CCCC1)c1ccccc1S2	1	train
C=CCC1(C(C)C)C(=O)NC(=O)NC1=O	1	train
O=C1CCc2ccc(OCCCCN3CCN(c4cccc(Cl)c4Cl)CC3)cc2N1	1	train
O=C1C(O)=C(O)OC1C(O)CO	1	train
CC(=O)Oc1ccccc1C(=O)O	1	train
CCN(CC)c1ccc(NC(=O)c2ccccc2N)c(C)c1	1	train
CN1C2CCC1CC(OC(=O)C(C)(CO)c1ccccc1)C2	1	train
C[N+]1([O-])C2CCC1CC(OC(=O)C(CO)c1ccccc1)C2	1	train
CN(C(=O)CNC(=O)[C@@H](N)CCCCN)c1ccc(Cl)cc1C(=O)c1ccccc1	1	train
Nc1ccc(S(=O)(=O)N2CC3CCC(CC3)C2)cc1	1	train
OC(c1ccccc1)(c1ccccc1)C1CCNCC1	1	train
O=C1NCCN1C1CCN(CCC2COc3ccccc3O2)CC1	1	train
c1ccc2c(c1)cc1n2CCCNC1	1	train
O=c1[nH]c2ccccc2c(=O)n1CCN1C[C@H]2C[C@H](c3ccc(F)cc3)[C@H]2C1	1	train
CCN(CCO)CCn1c(Cc2ccccc2)nc2c1c(=O)n(C)c(=O)n2C	1	train
CCC1(CC)C(=O)NC(=O)NC1=O	1	train
Cc1nc2n(n1)C(N1CCN(C)CC1)=Nc1ccccc1C2	1	train
O=C(CCCl)NCc1ccccc1	1	train
C[C@H]1C[C@H]2[C@@H]3CCC4=CC(=O)C=C[C@]4(C)[C@@]3(Cl)[C@@H](O)C[C@]2(C)[C@@]1(O)C(=O)CO	1	train
COC[C@H]1CN(c2ccc(OCC[C@@H](O)C(F)(F)F)cc2)C(=O)O1	1	train
CCC1(C)CC(=O)NC(=O)C1	1	train
CC(=O)Nc1ccc(OC(=O)c2ccccc2OC(C)=O)cc1	1	train
O=C1CNC(c2ccccc2)=c2c3c(sc2=N1)CCCC3	1	train
C/C(=C(\CCOC(=O)c1ccccc1)SC(=O)c1ccccc1)N(C=O)Cc1cnc(C)nc1N	1	train
C[N+](C)([O-])CC/C=C1/c2ccccc2C=Cc2c(Cl)cccc21	1	train
[Cl].c1ccc(Cn2cc(CCc3ccncc3)c3ccccc32)cc1	1	train
OCc1ccccc1	1	train
CCOC(=O)C[C@@H](O)C[C@@H](O)/C=C/C1=C(c2ccc(F)cc2)c2ccccc2OC12CCCC2	1	train
C[C@H]1C[C@H]2[C@@H]3CCC4=CC(=O)C=C[C@]4(C)[C@@]3(F)[C@@H](O)C[C@]2(C)[C@@]1(OC(=O)c1ccccc1)C(=O)CO	1	train
CCCCC(=O)O[C@]1(C(=O)CO)[C@@H](C)C[C@H]2[C@@H]3CCC4=CC(=O)C=C[C@]4(C)[C@@]3(F)[C@@H](O)C[C@@]21C	1	train
O=C1CC2(CCCC2)CC(=O)N1CCNCC1COc2ccccc2O1	1	train
O=C(O)CCCCC1SCC2NC(=O)NC21	1	train
O=C1C[C@H]2SC(C3(O)CN4C(=O)C[C@H]4S3)CN12	1	train
O=C(CCCN1CCN2Cc3[nH]c4ccccc4c3CC2C1)c1ccc(F)cc1	1	train
CCN1CCN(c2cc(-c3ccc(F)cc3)c3c(n2)CCCCCC3)CC1	1	train
CC[C@]12CCN(CC3(O)CC3)[C@H](Cc3ccc(O)cc31)C2(C)C	1	train
CC1(C)OC(=O)Nc2ccc(Br)cc21	1	train
BrC(Br)Br	1	train
Cc1cc(Br)cc(C(N)=O)c1O	1	train
Nc1nc(=O)c2ncn(CC[C@@H](O)CO)c2[nH]1	1	train
CC(=O)Nc1ccc(OC(C)(C)C)cc1	1	train
CC(C)(C)[C@]1(O)CCN2C[C@H]3c4ccccc4CCc4cccc(c43)[C@@H]2C1.[Cl-].[H+]	1	train
CCCCC(CC)CNC(=O)CC(C)O	1	train
Oc1ccc2c(c1)[C@@]13CCCC[C@@]1(O)[C@@H](C2)N(CC1CCC1)CC3	1	train
C=CCN1C[C@H](C(=O)N(CCCN(C)C)C(=O)NCC)C[C@@H]2c3cccc4[nH]cc(c34)C[C@H]21	1	train
CN(C)C(=O)OC1N=C(c2ccccc2)c2cc(Cl)ccc2N(C)C1=O	1	train
CC12CCC(CC1=O)C2(C)C	1	train
CCCCSc1ccc(C(SCCN(C)C)c2ccccc2)cc1	1	train
CCCCC1(CCOC(N)=O)C(=O)NC(=O)NC1=O	1	train
CN1C(=O)CN(C(N)=O)C(c2ccccc2)c2cc(Cl)ccc21	1	train
C#CC(OC(N)=O)c1ccccc1	1	train
O=C(O)C1CCN1C12CC3CC(CC(C3)C1)C2	1	train
NC(=O)CN1Cc2ccccc2OC1=O	1	train
CCC(=O)c1ccc2c(c1)N(CCCN1CCN(CCO)CC1)c1ccccc1S2	1	train
NS(=O)(=O)c1ccc(C(=O)O)cc1	1	train
C[C@H](N)C(=O)c1ccccc1	1	train
O=C1CN(C(=O)CN2CC(c3ccc(Cl)cc3)CC2=O)CCN1	1	train
OC1OC(COCCOC(O)C(Cl)(Cl)Cl)C(OC2OC(COCCOCCOC(O)C(Cl)(Cl)Cl)CC(OC(O)C(Cl)(Cl)Cl)C2O)C(OCCOCCOC(O)C(Cl)(Cl)Cl)C1O	1	train
COCc1c(C(C)C)nc(C(C)C)c(/C=C/[C@@H](O)C[C@@H](O)CC(=O)O)c1-c1ccc(F)cc1	1	train
Cc1cc(C)c(=O)[nH]n1	1	train
CC(=O)c1ccc(C(O)C(CO)NC(=O)C(Cl)Cl)cc1	1	train
CCOC(=O)OCC/C(SC(=O)OCC)=C(\C)N(C=O)Cc1cnc(C)nc1N	1	train
OC[C@@H](O)[C@H]1OC2O[C@H](C(Cl)(Cl)Cl)O[C@@H]2[C@H]1O	1	train
CN1C(=O)CCS(=O)(=O)C1c1ccc(Cl)cc1	1	train
ClC(Cl)Cl	1	train
CC(C)C(=O)OCC(=O)[C@@]12O[C@H](C3CCCCC3)O[C@@H]1C[C@H]1[C@@H]3CCC4=CC(=O)C=C[C@]4(C)[C@H]3[C@@H](O)C[C@@]12C	1	train
Clc1ccccc1C1=NCc2nnc(C3CCCCC3)n2-c2sc(Br)cc21	1	train
CC(=O)OCC(=O)[C@@]12OC(C)(C)O[C@@H]1C[C@H]1C3CC(C#N)=C4C=C(OCCCl)CCC4(C)[C@@]3(F)C(O)CC12C	1	train
CC(C)N[C@H]1C2CCC(CC2)[C@]1(O)c1ccc(Cl)c(Cl)c1	1	train
NNCC1CCCCC1	1	train
CC(C)C(O)C1CCCCC1	1	train
COCC1CN(c2ccc(OCc3cccc(C#N)c3)cc2)C(=O)O1	1	train
N#CCCN1C(=O)C(O)N=C(c2ccccc2F)c2cc(Cl)ccc21	1	train
CN(C(=O)CNC1CC1)c1ccc(Cl)cc1C(=O)c1ccccc1Cl	1	train
CC1(C)O[C@@H]2C[C@H]3C4C[C@H](F)C5=CC(=O)C=C[C@]5(C)[C@@]4(F)[C@@H](O)C[C@]3(C)[C@]2(C(=O)COC(=O)C2CC2)O1	1	train
COc1cc(N)c(Cl)cc1C(=O)NC1CCN(Cc2ccccc2)CC1	1	train
Clc1cccc(Cl)c1NC1=NCCO1	1	train
C[C@H]1C[C@H]2[C@@H]3CCC4=CC(=O)C=C[C@]4(C)[C@@]3(F)C(=O)C[C@]2(C)[C@@]1(O)C(=O)CCl	1	train
NC(=O)C1(N2CCCCC2)CCN(CCCN2c3ccccc3CCc3ccc(Cl)cc32)CC1	1	train
C[C@@H]1CC2C3C[C@H](F)C4=CC(=O)C=CC4(C)[C@@]3(Cl)C(O)CC2(C)C1C(=O)COC(=O)C(C)(C)C	1	train
CN(C)CCCn1c(=O)n(-c2ccccc2)c2cc(Cl)ccc21	1	train
CCN(CC)CCOC1(c2ccc(Cl)cc2)CCCCC1	1	train
O=C(CCCN1CCC(O)(c2ccc(Cl)c(C(F)(F)F)c2)CC1)c1ccc(F)cc1	1	train
O=c1[nH]c2ccccc2c(=O)n1CCCN1CCN(c2cccc(Cl)c2)CC1	1	train
C[C@]12C[C@H](O)[C@H]3[C@@H](C=C(Cl)C4=CC(=O)C=C[C@@]43C)[C@@H]1CC[C@]2(O)C(=O)CO	1	train
O=C(OCC(Cl)(Cl)Cl)OCC(Cl)(Cl)Cl	1	train
C#CCN(C)CCCOc1ccc(Cl)cc1Cl	1	train
O=C(CCCN1CCC(C(=O)c2ccc(Cl)cc2)CC1)c1ccc(F)cc1	1	train
CN1CCN(C2Cc3ccccc3Sc3ccc(Cl)cc32)CC1	1	train
CCc1cc2c(s1)N(C)C(=O)CN=C2c1ccccc1Cl	1	train
CCC(=O)O[C@]1(C(=O)SCCl)[C@H](C)C[C@H]2C3C[C@H](F)C4=CC(=O)C=C[C@]4(C)[C@@]3(F)[C@@H](O)C[C@@]21C	1	train
CC[C@H]1CC(=O)[C@@H]2Oc3c(OC)ccc4c3[C@@]23CCN(CC2CC2)C(C4)[C@H]13	1	train
CC1CC2C3CC(F)(F)C4=CC(=O)C=C[C@]4(C)C3(F)C(O)CC2(C)C1(O)C(=O)CO	1	train
CC12CCC(=O)C=C1CCC1C2CCC2(C)C1CCC2(O)C(=O)CO	1	train
CC1=C[C@H]2[C@@H]3C[C@@H](C)[C@](O)(C(=O)COC(=O)c4cccc(S(=O)(=O)O)c4)[C@@]3(C)C[C@H](O)[C@@H]2[C@@]2(C)Cc3cnn(-c4ccccc4)c3C=C12	1	train
CC(=O)OCC(=O)[C@@]1(O)[C@H](C)C[C@H]2[C@@H]3C=C(C)C4=Cc5c(cnn5-c5ccccc5)C[C@]4(C)[C@H]3[C@@H](O)C[C@@]21C	1	train
CN(C)CC(=O)C=C1c2ccccc2CCc2ccccc21	1	train
CC1CC(OC(=O)C2CCC(=O)N2)CC(C)(C)C1	1	train
C/C=C/C(=O)N(CC)C(CC)C(=O)N(C)C	1	train
O=C(Nc1ccccc1)OCC1(COC(=O)Nc2ccccc2)CCCC1	1	train
CN(C)C1CCc2[nH]c3ccccc3c2C1	1	train
CCC1(C2=CCCCC2)C(=O)NC(=O)NC1=O	1	train
CN(C)CCC=C1c2ccccc2C=Cc2ccccc21	1	train
CC(=O)[C@H]1CC[C@H]2[C@@H]3C[C@@H](O)C45CC4CC[C@]5(C)[C@H]3CC[C@]12C	1	train
C/C(=C1/CCOC(=O)S1)N(C=O)Cc1cnc(C)nc1N	1	train
NC(=O)C1c2ccccc2CCc2ccccc21	1	train
COC12C=CC3(CC1C(C)(C)O)[C@@H]1Cc4ccc(O)c5c4[C@]3(CCN1CC1CC1)[C@@H]2O5	1	train
CN(C)CCOC(=O)CCC1CCCCC1	1	train
O=C1NC(=O)C2(c3ccc(Cl)cc3)CC12	1	train
CCCCCCCCCCOc1c(OC)cc(C(N)=O)cc1OC	1	train
O=C1CN(O)C(c2ccccc2)=c2cc(Cl)ccc2=N1	1	train
CC(=O)C1(O)CCC2C3CCC4=CC(=O)C=CC4(C)C3C(O)CC21C	1	train
CC(=O)[C@@]1(O)[C@H](O)C[C@H]2[C@@H]3CCC4=CC(=O)C=C[C@]4(C)[C@@]3(F)[C@@H](O)C[C@@]21C	1	train
CC1(C)O[C@@H]2C[C@H]3C4CCC5=CC(=O)C=CC5(C)[C@H]4C(O)CC3(C)[C@]2(C(=O)CO)O1	1	train
C[C@@H]1C[C@H]2[C@@H]3CCC4=CC(=O)C=C[C@]4(C)[C@@]3(F)[C@@H](O)C[C@]2(C)[C@H]1C(=O)CO	1	train
Cc1cccc(Cc2cnc[nH]2)c1C	1	train
CC(=O)OCC(=O)[C@@]1(OC(=O)c2ccco2)[C@H](C)C[C@H]2[C@@H]3CCC4=CC(=O)C=C[C@]4(C)[C@@]3(F)[C@@H](O)C[C@@]21C	1	train
c1ccc(C2CN=C3NCCN32)cc1	1	train
CC12CC(Cl)[C@@]3(Cl)C(CCC4=CC(=O)C=CC43C)C1CC[C@]2(O)C(=O)CO	1	train
CCCCOCC(CN1C(=O)N(CC(COCCCC)OC(N)=O)C(=O)C(CC)(c2ccccc2)C1=O)OC(N)=O	1	train
Fc1ccc(C(CCCN2CCN(CCNc3ccccc3)CC2)c2ccc(F)cc2)cc1	1	train
C[C@@H]1CC2C3C[C@H](F)C4=CC(=O)C=CC4(C)[C@@]3(F)C(O)CC2(C)C1C(=O)CO	1	train
C[C@@H]1C[C@H]2[C@@H]3C[C@H](F)C4=CC(=O)C=C[C@]4(C)[C@@]3(F)[C@@H](O)C[C@]2(C)[C@H]1C(=O)COC(=O)C(C)(C)C	1	train
CN1CCC(C)(CN2c3ccccc3Sc3ccccc32)C1	1	train
CC1(C)OC(=O)NC1=O	1	train
CN(C)CCn1cnc2c1c(=O)n(C)c(=O)n2C	1	train
CC(Cc1ccccc1)N(C)C	1	train
O=C1CN2C(=O)CCC2N1	1	train
CO[C@]12CC[C@@]3(C[C@@H]1C(C)(C)O)[C@H]1Cc4ccc(O)c5c4[C@@]3(CCN1CC1CC1)[C@H]2O5	1	train
CCc1c(OC)nc2nc(C(=O)c3ccccc3)cn2c1C	1	train
CC12NC(Cc3ccccc31)c1ccccc12	1	train
CCCC(=O)O[C@]1(C(C)=O)CCC[C@H]2[C@@H]3CCC4=CC(=O)C=C[C@]4(C)[C@H]3[C@@H](O)C[C@@]21C	1	train
COc1cc2c(cc1OC)C(=O)C(CC1CCN(Cc3ccccc3)CC1)C2.[Cl-].[H+]	1	train
O=C(NCCc1ccc(O)c(O)c1)C12CC3CC(CC(C3)C1)C2	1	train
CCN1CC(CCN2CCOCC2)C(c2ccccc2)(c2ccccc2)C1=O	1	train
COc1ccc2c(c1OC)[C@]13CCN(C)[C@H](C2)[C@]1(O)CC[C@@H](O)C3	1	train
O=C(CN1CCCC1=O)NNC(=O)CN1CCCC1=O	1	train
Cc1nccn1C(C)c1ccccc1	1	train
CCN(CC)C/C=C1/c2ccccc2Nc2cc(Cl)ccc21	1	train
CCS(=O)(=O)CCN1C(=O)CN=C(c2ccccc2F)c2cc(Cl)ccc21	1	train
c1cc2c(c(N3CCNCC3)c1)OCCO2	1	train
CCC(CC)(CNC(=O)CCCO)c1cccc(OC)c1	1	train
COc1ccccc1N1CCN(CC(O)COc2cc(OC)c(OC)c(OC)c2)CC1	1	train
CCOC(=O)N(Cc1ccccc1)C1CC1	1	train
CC(=O)C1CCC2C3CC(C)C4=CC(=O)C=CC4(C)C3C(O)CC12C	1	train
CC1OC2(CCCCC2Oc2cccc(Cl)c2)NC1=O	1	train
CCCCCCCNC(=O)Oc1ccc2c(c1)[C@]1(C)CCN(C)[C@@H]1N2C	1	train
CN1CCC2=C(CC1)c1ccccc1N(C)c1ccccc12	1	train
CCN1CCCC1CNC(=O)c1cc(C(C)=O)ccc1OC	1	train
CCN(CC)CCn1cnc2c1c(=O)n(C)c(=O)n2C	1	train
CCNC1=Nc2ccc(Cl)cc2C(c2ccccc2)S1	1	train
CCCCNCC1COc2cccc(OCC)c2O1.[Cl-].[H+]	1	train
CCCl	1	train
C=C	1	train
CCC1(CC)C(=O)NC=C(C)C1=O	1	train
CCNC1(c2ccccc2)CCCCC1	1	train
CCNC1=Nc2ccc(Cl)cc2C(C)(c2ccccc2)O1.[Cl-].[H+]	1	train
CCC(C(N)=O)N1CCCC1=O	1	train
CCN(CC)S(=O)(=O)N[C@H]1C[C@@H]2c3cccc4[nH]cc(c34)C[C@H]2N(C)C1	1	train
O=C(O)/C=C/C(=O)O.OCCOCCOCCN1CCN(C(c2ccccc2)c2ccc(Cl)cc2)CC1	1	train
CCc1nn(CCCN2CCN(c3cccc(Cl)c3)CC2)c(=O)n1CC	1	train
CCCC(C)(O)C1CC23C=CC1(OC)C1Oc4c(O)ccc5c4C12CCN(C)C3C5	1	train
CCC1(c2ccccc2)OCC(C2CCCCN2)O1	1	train
CCc1c(OC)nc2nc(-c3noc(C)n3)cn2c1C	1	train
O=C1CC[C@H](C(=O)N2CCCCC2)N1	1	train
CCCCOCC(CN1C(=O)NC(=O)C(CC)(c2ccccc2)C1=O)OC(N)=O	1	train
NC(=O)OCC(COC(N)=O)c1ccccc1	1	train
COc1ccc(OCC2CN(C)CCC2c2ccccc2)cc1	1	train
O=C(CCCN1CCN(C(=O)OC2CCCCC2)CC1)c1ccc(F)cc1	1	train
CCC(C(=O)OCCN1CCOC(c2ccccc2)C1C)c1ccccc1	1	train
CCNC1C2CCC(C2)C1c1ccccc1	1	train
c1ccc(CC2NCCc3c2[nH]c2ccccc32)cc1	1	train
CCC1C(=O)NC(=O)C1(C)c1ccccc1	1	train
CC1NC(=O)COC1c1ccccc1	1	train
CN1CC(=O)N=C1NC(=O)Nc1cccc(Cl)c1	1	train
CCNC1=NC(=O)C(c2ccccc2)O1	1	train
Cn1nc(-c2cccnc2)nc1-c1ccccc1CO	1	train
CC(C)(C)NCC(O)c1ccccc1F	1	train
CCN(CC)CCC(=O)N1c2ccccc2Sc2ccc(C(F)(F)F)cc21	1	train
CC(=O)OCC(=O)C12N=C(C)OC1CC1C3CCC4=CC(=O)C=CC4(C)[C@@]3(F)C(O)CC12C	1	train
CCOC(=O)N(CCN(C)C)c1cccc(C(F)(F)F)c1	1	train
COc1ccc(S(N)(=O)=O)cc1C(=O)NCC1CCCN1Cc1ccc(F)cc1	1	train
CC1(C)O[C@@H]2CC3C4C[C@H](F)C5=CC(=O)C=CC5(C)[C@@]4(Cl)C(Cl)CC3(C)[C@]2(C(=O)CO)O1	1	train
C[C@]12C[C@H](O)[C@@]3(F)[C@@H](CCC4=CC(=O)CC[C@@]43C)[C@@H]1CC[C@]2(O)C(=O)CO	1	train
CC(=O)OCC(=O)[C@@]1(O)CC[C@H]2[C@@H]3CCC4=CC(=O)CC[C@]4(C)[C@@]3(F)[C@@H](O)C[C@@]21C	1	train
Cc1cc2c(s1)=Nc1ccc(F)cc1NC=2N1CCN(C)CC1	1	train
CCCCOC(=O)C(=O)C1C(C)CC2C3CC(F)C4=CC(=O)C=CC4(C)C3C(O)CC21C	1	train
CCCCCC(=O)OCC(=O)C1C(C)CC2C3CC(F)C4=CC(=O)C=CC4(C)C3C(O)CC21C	1	train
CCS(=O)(=O)c1ccc(F)cc1	1	train
CC(=O)O[C@]1(C(C)=O)CC[C@H]2[C@@H]3C[C@H](C)C4=CC(=O)C=C[C@]4(C)[C@@]3(F)[C@@H](O)C[C@@]21C	1	train
C[C@H]1c2ccccc2[C@@H](CCCN(C)C)c2cc(C(F)(F)F)ccc21	1	train
CCCCCCC(=O)OCCN1CCN(CCCN2c3ccccc3Sc3ccc(C(F)(F)F)cc32)CC1	1	train
OCCOC1CCN(CCCN2c3ccccc3Sc3ccc(C(F)(F)F)cc32)CC1	1	train
NC(=O)NCCN1CCN(c2cccc(C(F)(F)F)c2)CC1	1	train
O=C1NCN(c2ccccc2)C12CCN(CCCC(c1ccc(F)cc1)c1ccc(F)cc1)CC2	1	train
O=C1CN2CCOC2(c2ccccc2F)c2cc(Cl)ccc2N1CCO	1	train
CN1C(=O)C(O)N=C(c2ccccc2F)c2cc(Cl)ccc21	1	train
CC1CC2C3CC(F)C4=CC(=O)C=CC4(C)C3(F)C(O)CC2(C)C1(O)C(=O)SCF	1	train
CCC(=O)O[C@]1(C(=O)SCF)[C@H](C)C[C@H]2[C@@H]3C[C@H](F)C4=CC(=O)C=C[C@]4(C)[C@@]3(F)[C@@H](O)C[C@@]21C	1	train
OCCN1CCN(CCCN2c3cc(C(F)(F)F)ccc3Sc3sccc32)CC1	1	train
CCOC(=O)c1cncn1C(C)c1ccc(F)cc1	1	train
OC(CCCN1CCc2c(c3cc(F)ccc3n2-c2ccc(F)cc2)C1)c1ccc(F)cc1	1	train
CC(C)n1c(/C=C/[C@@H](O)C[C@H](O)CC(=O)O)c(-c2ccc(F)cc2)c2ccccc21	1	train
COCCCC/C(=N\OCCN)c1ccc(C(F)(F)F)cc1.O=C(O)/C=C\C(=O)O	1	train
CNC(=O)N1CC(Oc2cccc(C(F)(F)F)c2)C1	1	train
Nc1nc(=O)c2nc(CNc3ccc(C(=O)N[C@@H](CCC(=O)O)C(=O)O)cc3)cnc2[nH]1	1	train
CC(=O)OCC(=O)[C@@]12OC(C)(C)O[C@@H]1CC1C3CC(C=O)=C4C=C(OCCCl)CCC4(C)[C@@]3(F)C(O)CC12C	1	train
CP(C)(=O)CN1C(=O)CN=C(c2ccccc2)c2cc(Cl)ccc21	1	train
C[C@@H]1O[C@@H]1P(=O)(O)O	1	train
O=C1NC(c2ccccc2)(c2ccccc2)C(=O)N1COP(=O)(O)O	1	train
O=C(CCN1CCN(CCO)CC1)N1c2ccccc2Sc2ccc(C(F)(F)F)cc21	1	train
O=C1OCCC1C1(O)CCN(CCCN2c3ccccc3Sc3ccc(Cl)cc32)CC1	1	train
C/C(=C(/CCO)SSCC1CCCO1)N(C=O)Cc1cnc(C)nc1N	1	train
O=c1[nH]oc2c1CCNC2	1	train
CC(=O)[C@H]1CC[C@H]2[C@@H]3CC[C@H]4C[C@](C)(O)CC[C@]4(C)[C@H]3CC[C@]12C	1	train
COCc1c(C(=O)OC(C)C)ncc2[nH]c3cccc(Oc4ccc(Cl)cc4)c3c12	1	train
CCC12CCN(CC3CC3)C(Cc3ccc(O)cc31)C2(C)C	1	train
CC1(C)CC(=O)N(CCCCN2CCN(c3ncccn3)CC2)C(=O)C1.[Cl-].[H+]	1	train
Fc1ccc2[nH]c3c(c2c1)CN(CCCc1cccnc1)CC3	1	train
COc1cc2c(cc1OC)C(c1cccc(Cl)c1)=NN=C(C)C2	1	train
CC1(C)O[C@@H]2C[C@H]3[C@@H]4CCC5=CC(=O)CC[C@]5(C)[C@@]4(F)[C@@H](O)C[C@]3(C)[C@]2(C(=O)CCl)O1	1	train
C[C@@H]1C[C@H]2[C@@H]3C[C@H](F)C4=CC(=O)C=C[C@]4(C)C3(Cl)[C@@H](F)C[C@]2(C)[C@H]1C(=O)CO	1	train
O=C(NCCN1CCC(n2c(=O)[nH]c3cc(Cl)ccc32)CC1)c1ccc(F)cc1	1	train
CCCCCCCCCC(=O)OC1(c2ccc(Cl)cc2)CCN(CCCC(=O)c2ccc(F)cc2)CC1	1	train
C[C@]12C=C(Br)C(=O)C=C1[C@H](F)C[C@H]1[C@@H]3CCC(O)(C(=O)CO)[C@@]3(C)C[C@H](O)C12F	1	train
O=C1CN2CCOC2(c2ccccc2F)c2cc(Br)ccc2N1	1	train
CCCCCC(N)C(O)(c1ccccc1)c1ccccc1	1	train
OCCN1C=CN(CCCN2c3ccccc3C=Cc3ccccc32)C=CC1	1	train
CCC(C)(O)C1CC23C=CC1(OC)C1Oc4c(OC)ccc5c4C12CCN(CC1CC1)C3C5	1	train
CC(C)(CO)[C@@H](O)C(=O)NCCCC(=O)O	1	train
CCN(CC)CC(=O)OCC(=O)[C@@]1(O)CC[C@H]2[C@@H]3CCC4=CC(=O)CC[C@]4(C)[C@H]3[C@@H](O)C[C@@]21C	1	train
CCC(=O)O[C@]1(C(=O)COC(C)=O)CC[C@H]2[C@@H]3CCC4=CC(=O)CC[C@]4(C)[C@H]3[C@@H](O)C[C@@]21C	1	train
C[C@]12C[C@H](O)[C@H]3[C@@H](CCC4=CC(=O)CC[C@@]43C)[C@@H]1CC[C@]2(O)C(=O)COC(=O)CCC(=O)O.O	1	train
CCCCC(=O)O[C@]1(C(=O)CO)CCC2C3CCC4=CC(=O)CCC4(C)C3C(O)CC21C	1	train
CN1CC[C@]23c4c5ccc(O)c4O[C@H]2[C@@H](O)CC[C@@]3(O)[C@H]1C5	1	train
COc1ccc(Cn2c(C)c(CCN)c3cc(O)ccc32)cc1	1	train
CCC(Br)(C(N)=O)C(C)C	1	train
O=C1CN=C(c2ccccc2)c2cc(Cl)ccc2N1CCOCC1CC1	1	train
O=C(/C=C/c1ccc2c(c1)OCO2)N1CCCCC1	1	train
COc1cc(C(C)=O)ccc1OCCCN1CCC(c2noc3cc(F)ccc23)CC1	1	train
CN(C)CCN1CCN(c2cccc(Cl)c2)C1=O	1	train
C[N+](C)([O-])CCCN1c2ccccc2CCc2ccccc21	1	train
CN[C@@H]1C[C@@H](c2ccc(Cl)c(Cl)c2)c2ccccc21.[Cl-].[H+]	1	train
COc1ccc2c(c1)c(CC(=O)O)c(C)n2C(=O)c1ccc(Cl)cc1	1	train
CN(C)CCC1(c2ccccc2)C=Cc2ccccc21	1	train
CC(C)NNC(=O)COc1ccc(Cl)cc1	1	train
CSc1c(Cl)nc(NC(C)C)nc1N1CCN(C)CC1	1	train
O=C1c2ccccc2S(=O)(=O)N1CCCCN1CCN(c2ncccn2)CC1.[Cl-].[H+]	1	train
Cc1cc(C(=O)NNCc2ccccc2)no1	1	train
CC12C=CC(=O)C=C1CCC1C3CCC(O)(C(=O)CO)C3(C)CC(O)C12F	1	train
CC(=O)OCC(=O)[C@@]1(O)CC[C@H]2[C@@H]3CCC4=CC(=O)C=C[C@]4(C)[C@@]3(F)[C@@H](O)C[C@@]21C	1	train
CCC[C@@H]1O[C@@H]2C[C@H]3[C@@H]4C[C@H](F)C5=CC(=O)C=C[C@]5(C)C4(F)[C@@H](O)C[C@]3(C)[C@]2(C(=O)O[C@H](C)OC(=O)OCC)O1	1	train
C=C[C@@H]1CNCC[C@H]1CCCc1ccnc2ccc(OC)cc12	1	train
CC1[C@H]2C(=O)c3ccc(O)cc3[C@]1(C)CCN2CC1CC1	1	train
CC1=CC(=O)N2CC(=O)N(C)c3ccc(Cl)cc3C2(c2ccccc2)O1	1	train
CCC(=O)C1(c2cccc(O)c2)CCN(C)CC1	1	train
Clc1cnn(CCCCN2CCN(c3ncccn3)CC2)c1	1	train
O=C(CN1CCC23CCCCC2C1Cc1ccc(O)cc13)c1ccccc1	1	train
O=C1N(c2ccccc2)c2ccccc2C1(Cc1ccncc1)Cc1ccncc1	1	train
CCN(CC)C(=O)N[C@H]1C=C2c3cccc4[nH]cc(c34)C[C@H]2N(C)C1	1	train
CNCCC=C1c2ccccc2C(C)(C)c2ccccc21	1	train
O=C1CCNc2ccc(Cl)cc2N1c1ccccc1	1	train
CCC(=O)N(c1ccccc1)[C@]1(C(=O)OC)CCN(CCc2ccccc2)C[C@@H]1C	1	train
CN(CCCN1c2ccccc2CCc2ccccc21)CC(=O)c1ccc(Cl)cc1.[Cl-].[H+]	1	train
COc1ccc(Cl)c2c1CCCC2N(C)C	1	train
O=C1Nc2ccc(Cl)nc2C(c2ccccc2Cl)=NC1O	1	train
CN1CCN(/C=C2\N=C3CN=C(c4ccccc4Cl)c4cc([N+](=O)[O-])ccc4N3C2=O)CC1	1	train
CCOC(=O)N1CCC(=C2c3ccc(Cl)cc3CCc3cccnc32)CC1	1	train
CN1C(=O)C(O)N=C(c2ccccc2Cl)c2cc(Cl)ccc21	1	train
FC(F)(F)c1cccc(N2CCN(CCc3nnc4n3C[C@H]3CCC[C@@H]43)CC2)c1	1	train
CN1CC[C@]23NC(=O)CC(c4cc(Cl)ccc4O2)C3C1	1	train
CN(C(=O)CNC(=O)CN)c1ccc(Cl)cc1C(=O)c1ccccc1Cl.O	1	train
COC1=CC(=O)OC1C(O)c1ccccc1Cl	1	train
CCOC(=O)OC1(C(=O)OCCl)CCC2C3CCC4=CC(=O)C=CC4(C)C3C(O)CC21C	1	train
CN1CCN(C2=Nc3ccccc3Oc3ccc(Cl)cc32)CC1	1	train
OC1(c2ccc(Cl)cc2)c2ccccc2C2=NCCN21	1	train
CC(NN)c1ccccc1	1	train
CCC(C)C(C)(COC(N)=O)COC(N)=O	1	train
C[C@@H]1N=C(c2ccccc2Cl)c2cc([N+](=O)[O-])ccc2NC1=O	1	train
CNC(=O)NC(O)C(Cl)(Cl)Cl	1	train
C[C@@H]1CC2C3CCC4=CC(=O)C=CC4(C)[C@@]3(Cl)C(Cl)CC2(C)[C@@]1(O)C(=O)CO	1	train
CC(=O)[C@H]1CC[C@H]2[C@@H]3C[C@H](C)C4=CC(=O)CC[C@]4(C)[C@H]3[C@@H](O)C[C@]12C	1	train
CCN(CC)CCNC(=O)COc1ccc(OC)cc1.[Cl-].[H+]	1	train
CC1CCN(CCCC(=O)c2ccc(F)cc2)CC1	1	train
COc1ccccc1OCC1CNC(=O)O1	1	train
COc1ccc2c(c1)C(O)(CCCN(C)C)c1ccccc1S2	1	train
c1ccc2c(c1)Sc1ccccc1N2CC1CN2CCC1CC2	1	train
CN1C[C@@H](NS(=O)(=O)N(C)C)C[C@@H]2c3cccc4c3c(cn4C)C[C@H]21	1	train
CC(=O)Nc1cccc(O)c1	1	train
CC(C)(O)C(C)(O)c1cccc(Cl)c1	1	train
CN(C)CCN(Cc1cccs1)c1ccccn1	1	train
CCC1(CC)C(=O)NC(=O)N(C)C1=O	1	train
CCCC(C)C1(CCSC)C(=O)NC(=S)NC1=O	1	train
CC1=CCC2C3Cc4ccc(O)c5c4C2(CCN3C)C1O5	1	train
CO[C@H]1CC[C@H]2[C@H]3Cc4ccc(O)c5c4[C@@]2(CCN3C)[C@H]1O5	1	train
CCC(=O)O[C@]1(C(=O)COC(C)=O)CC[C@H]2[C@@H]3C[C@H](C)C4=CC(=O)C=C[C@]4(C)[C@H]3[C@@H](O)C[C@@]21C	1	train
Cc1ccc2c(c1)C(N1CCN(C)CC1)=Nc1ccccc1S2	1	train
COc1cc(C(=O)OCCN2CCN(CCCN3c4ccccc4Sc4ccc(Cl)cc43)CC2)cc(OC)c1OC	1	train
CS(=O)(=O)c1ccc2c(c1)N(CCCN1CCC(C(N)=O)CC1)c1ccccc1S2	1	train
CN1CC[C@]23c4c5ccc(O)c4O[C@@]2(C)C(=O)CC[C@H]3[C@H]1C5	1	train
COC(=O)C1C2CC3c4[nH]c5cc(OC)ccc5c4CCN3CC2CC(OC)C1OC	1	train
COc1ccc2c(c1)C(N1CCN(C)CC1)=Cc1ccccc1O2	1	train
COc1ccc2c(c1)c1c3n2CCN(C)C3=NCC1	1	train
CC[C@H](C)C(=O)O[C@H]1CCC=C2C=C[C@H](C)[C@H](CC[C@@H]3C[C@@H](O)CC(=O)O3)[C@H]21	1	train
CC1COC2(c3ccccc3Cl)c3cc(Cl)ccc3NC(=O)CN12	1	train
CNc1nc(Cl)c(SC)c(N2CCN(C)CC2)n1	1	train
NC1=NC(C(F)(F)F)(C(F)(F)F)NC1(C(F)(F)F)C(F)(F)F	1	train
CCCCCNCC(N)=O	1	train
CO/N=C/C1=CCCN(C)C1	1	train
Cc1cc(-c2ccccc2)nnc1NCCN1CCOCC1	1	train
CCO[C@H]1C[C@@]2(C)[C@@H](CC[C@H]3[C@@H]4CC[C@H](C(C)=O)[C@@]4(C)C[C@@H](N(C)C)[C@@H]32)C[C@@H]1O	1	train
O=C(NCCN1CCOCC1)c1ccc(Cl)cc1	1	train
NC(=O)CS(=O)C(c1ccccc1)c1ccccc1	1	train
C[C@@H]1C[C@H]2[C@@H]3CCC4=CC(=O)C=C[C@]4(C)[C@@]3(Cl)[C@@H](O)C[C@]2(C)[C@@]1(O)C(=O)CCl	1	train
CNCCCN1c2ccccc2C(C)(C)c2ccccc21	1	train
CC1(c2ccccc2)CC(=O)N(CN2CCOCC2)C1=O	1	train
O=C1NC2CCCCN2C12CCN(CCCN1c3ccccc3CCc3ccc(Cl)cc31)CC2	1	train
COCN1C(=O)CN=C(c2ccccc2)c2cc([N+](=O)[O-])ccc21	1	train
CNC(=O)O[C@H]1OC(=O)[C@]2(C)[C@@H]3C=C[C@@H](C3)[C@H]12	1	train
CC1=CC(=C2C=CC(=O)C=C2)NN=C1NCCN1CCOCC1	1	train
CCCCCCCCCCCCCC(=O)O[C@H]1C=C[C@H]2[C@H]3Cc4ccc(OCc5ccccc5)c5c4[C@@]2(CCN3C)[C@H]1O5	1	train
CCCCCC(C)C(C)c1cc(OC(=O)CCCN2CCCCCC2)c2c(c1)OC(C)(C)C1=C2CC(C)CC1	1	train
CCCCCCC(C)(C)c1cc(O)c2c(c1)OC(C)(C)[C@@H]1CCC(=O)C[C@@H]21	1	train
O=C(Cn1ccnc1)c1ccc2ccccc2c1	1	train
C[C@]12C[C@H](O)[C@@]3(F)[C@@H](CCC4=CC(=O)C=C[C@@]43C)[C@@H]1C[C@H]1Cc3ccccc3C[C@]12C(=O)CO.O	1	train
Oc1ccc2c3c1OC1C(O)CCC4(O)C(C2)N(CC2CCC2)CCC314	1	train
CC(C)=CCN1CC[C@]23c4c5ccc(O)c4O[C@H]2C(=O)CC[C@@]3(O)[C@H]1C5	1	train
CN=C(Cc1ccc2ccccc2c1)[NH2+]C.[Cl-]	1	train
C1=C(CC2=NCNC2)CCc2ccccc21	1	train
CC(Oc1cccc2ccccc12)/C(N)=N/O	1	train
CCc1nn(CCCN2CCN(c3cccc(Cl)c3)CC2)c(=O)n1CCOc1ccccc1.[Cl-].[H+]	1	train
Cc1cccc(C)c1NC(=O)CN1CCCC1=O	1	train
O=C(CCNNC(=O)c1ccncc1)NCc1ccccc1	1	train
CC(CCN1CCN(c2ccc(F)cc2)CC1)NC(=O)c1cccnc1	1	train
C/C=C\C1O[C@]2(C(=O)COC(=O)c3ccncc3)CC[C@@]3(O1)[C@@H]1CCC4=CC(=O)CC[C@]4(C)[C@H]1[C@@H](O)C[C@]23C	1	train
CN1CC[C@]23c4c5ccc(OC(=O)c6cccnc6)c4O[C@H]2[C@@H](OC(=O)c2cccnc2)C=C[C@H]3[C@H]1C5	1	train
O=C(c1cccnc1)N1CCOCC1	1	train
NC(=O)c1cccnc1	1	train
CCN(CC)C(=O)c1cccnc1	1	train
CN1C(=O)CN=C(c2ccccc2)c2cc([N+](=O)[O-])ccc21	1	train
CCC(C)C(C)(COC(N)=O)COC(=O)NC(C)C	1	train
N=C(N)c1ccc(-c2ccccc2[N+](=O)[O-])o1	1	train
C#C[C@]1(O)CC[C@H]2C3CCC4=Cc5c(cnn5-c5ccc(F)cc5)CC4(C)[C@H]3CCC21C	1	train
CNC/C=C(/c1ccc(Br)cc1)c1cccnc1	1	train
CCCCCCCCCNc1ncnc2[nH]ccc12	1	train
FCC(F)(F)F	1	train
Oc1ccc2c(c1)C13CCCCC1C(C2)NCC3	1	train
COc1ccc2c(c1OC)C(=O)O[C@@H]2[C@H]1c2c(cc3c(c2OC)OCO3)CCN1C	1	train
CN(C)CCON=C1c2ccccc2CCc2ccccc21	1	train
Clc1ccc2c(c1)/C(=C/C1CN3CCC1CC3)c1ccccc1S2	1	train
Cc1nc2c(C)cccn2c(=O)c1CCN1CCC(c2noc3cc(F)ccc23)CC1	1	train
O=C(c1ccccn1)c1cnn2c(-c3ccncc3)ccnc12	1	train
CCCCCCC(C)NN	1	train
O=C(CN1CC[C@H](c2ccc(F)cc2)[C@@H](COc2ccc3c(c2)OCO3)C1)c1ccc(F)cc1	1	train
CC(C)N1CCOC(c2ccc(C(F)(F)F)cc2)C1	1	train
CC(Cc1ccccc1)[N+](C)([O-])Cc1ccccc1	1	train
NC(=O)CN1CC(O)CC1=O	1	train
COC(=O)[C@@]1(O)CC[C@H]2C3CCC(=O)C4C(=O)C=CC4(C)[C@H]3C(O)CC21C	1	train
NC(Cc1c[nH]c2ccc(O)cc12)C(=O)O	1	train
CC(C)CCC(=O)CC1c2ccccc2C(=O)N1c1ccc2ccc(Cl)nc2n1	1	train
CC(C)n1c(=O)c2c(-c3noc(C4CC4)n3)ncn2c2ccccc21	1	train
COc1ccc(N2C[C@H](CN3CCC(O)(c4ccc5c(c4)OCO5)CC3)OC2=O)cc1	1	train
Nc1cc(OCC2CC2)c(C(=O)NC2CN3CCC2CC3)cc1Cl	1	train
O=C(NC(=O)c1ccccc1)NC1CCN(Cc2ccc3ccccc3c2)CC1	1	train
CC1OC(C)OC(C)O1	1	train
CC(=O)OCC(=O)[C@@]1(O)[C@H](C)C[C@H]2[C@@H]3C[C@H](F)C4=CC(=O)C=C[C@]4(C)[C@H]3[C@@H](O)C[C@@]21C	1	train
C#CCN(C)Cc1ccccc1	1	train
Fc1ccc([C@@H]2CCNC[C@H]2COc2ccc3c(c2)OCO3)cc1	1	train
O=C(CC1c2ccccc2C(=O)N1c1ccc2ccc(Cl)nc2n1)N1CCC2(CC1)OCCO2	1	train
OC1(c2ccc(Cl)c(C(F)(F)F)c2)CCN(CCCC(c2ccc(F)cc2)c2ccc(F)cc2)CC1	1	train
CC(OC(N)=O)C(C)C(C)OC(N)=O	1	train
CN1CCN(C2=Nc3ccccc3Sc3nccn32)CC1	1	train
c1ccc(-c2nc(N3CCNCC3)cc3ccccc23)cc1	1	train
O=C1[C@H]2CCCC[C@H]2C(=O)N1CCCCN1CCN(c2nsc3ccccc23)CC1	1	train
OCCN1CCN(CCCN2c3ccccc3Sc3ccc(Cl)cc32)CC1	1	train
NC(=O)NC(=O)Cc1ccccc1	1	train
CC1C2Cc3ccc(O)cc3C1(C)CCN2CCc1ccccc1	1	train
CCC(C(=O)NC(N)=O)c1ccccc1	1	train
CC1NCCOC1c1ccccc1	1	train
CN1C(=O)CC(c2ccccc2)C1=O	1	train
O=C([O-])c1ccccc1Oc1ccccc1	1	train
O=C1NC(=O)C(c2ccccc2)(c2ccccc2)N1	1	train
CCC1(CC)C(=O)NC(=O)N(c2ccccc2)C1=O	1	train
O=C(c1ccccn1)N1CCN(Cc2ccccc2)CC1	1	train
CCC[C@]1(c2cccc(O)c2)CCN(C)C[C@@H]1C	1	train
c1ccc(-c2cc(CCC3CCNCC3)c3ccccc3n2)cc1	1	train
CC(=O)c1ccc2c(c1)N(CCCN1CCC(CCO)CC1)c1ccccc1S2	1	train
O=C(OCCN1CCCCC1)C(O)(c1ccccc1)c1ccccc1	1	train
CN1CCN(c2cc3c(nn2)Oc2ccccc2N3C)CC1	1	train
CCCCCCCCCCCCCCCC(=O)OCCC1CCN(CCCN2c3ccccc3Sc3ccc(S(=O)(=O)N(C)C)cc32)CC1	1	train
NC(=O)CN1CCCC1=O	1	train
Cc1ccccc1-n1c(/C=C/c2ccccn2)nc2ccccc2c1=O	1	train
Cc1ccc2c(c1)c1c3n2CCNC3CCC1.[Cl-].[H+]	1	train
CC(C)(C)C(=O)NCCCC(=O)O	1	train
CC(C)(C)C(=O)OC1N=C(c2ccccc2)c2cc(Cl)ccc2NC1=O	1	train
CC(C)N(CCNC(=O)CN1CCCC1=O)C(C)C	1	train
O=C1NC(=O)C(CC2CCCCN2)(c2ccccc2)C(=O)N1	1	train
CCOC(=O)O[C@]1(C(=O)COC(=O)CC)CC[C@H]2[C@@H]3CCC4=CC(=O)C=C[C@]4(C)[C@H]3[C@@H](O)C[C@@]21C	1	train
CCN(CC)CC(=O)OCC(=O)C1(O)CCC2C3CCC4=CC(=O)C=CC4(C)C3C(O)CC21C	1	train
CCCCCCCCCCCCCCCCCC(=O)OCC(=O)OCC(=O)[C@@]1(O)CC[C@H]2[C@@H]3CCC4=CC(=O)C=C[C@]4(C)[C@H]3[C@@H](O)C[C@@]21C	1	train
CC(C)(C)CC(=O)OCC(=O)[C@@]1(O)CC[C@H]2[C@@H]3CCC4=CC(=O)C=C[C@]4(C)[C@H]3[C@@H](O)C[C@@]21C	1	train
C=C1CC2C3CCC4=CC(=O)C=CC4(C)C3C(O)CC2(C)C1(O)C(=O)CO	1	train
CC(C)C[C@H](CN)CC(=O)O	1	train
CC(=O)C1CCC2C3CC=C4CC(OC(=O)CCC(=O)O)CCC4(C)C3CCC12C	1	train
CNNCc1ccc(C(=O)NC(C)C)cc1	1	train
O=C1CN=C(c2ccccc2F)c2cc(Cl)ccc2N1CC(O)CO	1	train
CC(C)C1(C(C)C)OCC(CO)O1	1	train
CCN(CC)CC(=O)Oc1ccc(NC(C)=O)cc1	1	train
[CH2-][CH-]C	1	train
CC(CN1C(=O)c2cccnc2Nc2ccccc21)N(C)C	1	train
CC(C)c1cccc(C(C)C)c1O	1	train
CN(C)CCC=C1c2ccccc2Sc2ccccc21	1	train
Oc1ccc2c(c1)C13CCN(CC4CC4)C(C2)C1CCOC3	1	train
CC(O)Cn1cnc2c1c(=O)n(C)c(=O)n2C	1	train
CN(C)CCc1c[nH]c2cccc(OP(=O)(O)O)c12	1	train
c1ccc2oc(-c3ccncc3)cc2c1	1	train
CN1CC[C@@]2(C)c3cc(OC(=O)N4CCc5ccccc5C4)ccc3N(C)[C@@H]12	1	train
CCCN1CC(NS(=O)(=O)N(CC)CC)CC2Cc3c(O)cccc3CC21	1	train
CN(C)CCOC1(Cc2ccccc2)CC2CCC1(C)C2(C)C	1	train
O=C1COC(N2CCN=C(c3ccccc3Cl)c3cc(Cl)ccc32)=N1	1	train
CC(Cc1ccccc1)(NC(=O)CN)c1ccccc1	1	train
CCC(=O)N(c1ccccc1)C1(C(=O)OC)CCN(CCC(=O)OC)CC1	1	train
CCOC(=O)Nc1ccc(NCc2ccc(F)cc2)cc1N	1	train
CN1[C@H]2CC[C@@H]1CC(NC(=O)N1CC(C)(C)c3ccccc31)C2	1	train
CN(C)C(=O)c1nc(CNC(=O)CN)n(-c2ccc(Cl)cc2C(=O)c2ccccc2Cl)n1	1	train
CC1CN(CCCn2c3ccccc3c3ccccc32)CC(C)N1	1	train
CCC(=O)[C@@]1(C)[C@H](C)C[C@H]2[C@@H]3CCC4=CC(=O)C=C[C@]4(C)[C@H]3[C@@H](O)C[C@@]21C	1	train
CCn1nc(C)c2c1C(c1ccccc1)=NCC(=O)N2	1	train
CCN(C)C(=O)Oc1cccc([C@H](C)N(C)C)c1	1	train
CC(C)OCC(COC(C)C)OCn1cnc2cnc(N)nc21	1	train
CCC[C@@H]1O[C@@H]2C[C@H]3[C@@H]4C[C@H](F)C5=CC(=O)CC[C@]5(C)[C@@]4(F)[C@@H](O)C[C@]3(C)[C@]2(C(=O)CO)O1	1	train
O=C1CCC(C(=O)NC2CC2c2ccccc2)N1	1	train
COc1ccc(C2CNC(=O)C2)cc1OC1CCCC1	1	train
CN1C[C@H](CN2CC(=O)NC(=O)C2)C=C2c3cccc4[nH]cc(c34)C[C@H]21	1	train
Fc1cccc(Br)c1NC1=NCCN1	1	train
CCCN(CCC)CCc1cccc2c1CC(=O)N2	1	train
CN1C(=O)CC2(CCN(CCCC(=O)c3ccc(F)cc3)CC2)C1=O	1	train
CON=C(C#N)C1CN2CCC1CC2	1	train
OCc1ccccc1O[C@@H]1O[C@H](CO)[C@@H](O)[C@H](O)[C@H]1O	1	train
CCCCCCN1CCC(C(=O)N(C)CC)(c2ccccc2)CC1	1	train
CCCC(=O)N(C)Cc1c(-c2ccc(Cl)cc2)nc2ccccn12	1	train
N#Cc1ccc2c(c1)C1=C(CCN(CC3CCCC3)CC1)c1ccccc1O2	1	train
C#CCN(C)[C@H](C)Cc1ccccc1	1	train
COCCN1CC[C@]23c4c5ccc(O)c4O[C@H]2C(=O)CC[C@@]3(O)[C@H]1C5	1	train
CN1CCC2=C(C1)c1ccccc1Cc1ccccc12	1	train
CC(C)CC(N(C)C)C1(c2ccc(Cl)cc2)CCC1	1	train
CN1CCN(c2ccccc2Cc2ccccc2)CC1	1	train
CCC(C)(C)C(=O)O[C@H]1C[C@@H](C)C=C2C=C[C@H](C)[C@H](CC[C@@H]3C[C@@H](O)CC(=O)O3)[C@H]21	1	train
Cc1cc(NC(=O)c2c(C)cccc2C)no1	1	train
O=C(CCCN1CCC2(CC1)C(=O)NCN2c1ccccc1)c1ccc(F)cc1	1	train
CN(C(=O)Cc1ccc(Cl)c(Cl)c1)[C@H]1CC[C@@]2(CCCO2)C[C@@H]1N1CCCC1	1	train
O=C1NCN(c2ccccc2)C12CCN(CCCOc1ccc(F)cc1)CC2	1	train
C/C(=C/CCN1CCC2(CC1)C(=O)NCN2c1ccccc1)c1ccc(F)cc1	1	train
CN(C)CC1COC2(O1)c1ccccc1COc1ccccc12	1	train
CCN(CC)C(=O)N1CCN(CCCc2nc3c(c(=O)n(C)c(=O)n3C)n2C)CC1	1	train
CC(C)(C)C(O)/C=C/c1ccc2c(c1)OCO2	1	train
NS(=O)(=O)c1ccc(N2C(=O)CC(c3ccccc3)C2=O)c(Cl)c1	1	train
CCS(=O)(=O)C(C)(C)S(=O)(=O)CC	1	train
COc1ccc(S(N)(=O)=O)cc1C(=O)NCC1CCCN1C	1	train
NS(=O)(=O)c1ccc(N2CCCCS2(=O)=O)cc1	1	train
CCN1CCCC1CNC(=O)c1cc(S(=O)(=O)CC)ccc1OC	1	train
CSCC[C@H](NC(C)=O)C(=O)Oc1ccc(NC(C)=O)cc1	1	train
CN1CCN(C(=O)OC2C3=C(SCCS3)C(=O)N2c2ccc3ccc(Cl)nc3n2)CC1	1	train
CNCCCC1(c2ccccc2)SC(C)(C)c2ccccc21	1	train
CC(C)NS(=O)(=O)CCN1C(=O)c2ccccc2C1=O	1	train
Cn1c(=O)c2c(ncn2CCN2CCC(c3c[nH]c4ccccc34)CC2)n(C)c1=O	1	train
CNC1CCC(c2ccccc2)c2ccccc21	1	train
CCNCc1c(CSC)cnc(C)c1O	1	train
CN(C)CCCN1c2ccccc2C(c2ccccc2)=Nc2cccnc21	1	train
Cc1nc(C)c2c(n1)N(Cc1ccc(-c3ccccc3-c3nn[nH]n3)cc1)C(=O)CC2	1	train
CCCCCCSc1nsnc1C1=CCCN(C)C1	1	train
OCCN1CCN([C@@H]2C[C@@H](c3ccc(F)cc3)c3ccc(C(F)(F)F)cc32)CC1	1	train
OCCN1CCN(CCCC2c3ccc(F)cc3Sc3ccc(C(F)(F)F)cc32)CC1	1	train
O=C1NCCNC1c1cccs1	1	train
CCCN1CC=C(c2c[nH]c3ccc(Cl)cc23)CC1	1	train
CCN(CC)C(=O)N[C@H]1C[C@@H]2c3cccc4[nH]cc(c34)C[C@H]2N(C)C1	1	train
CCCC(CC)C1(CC)C(=O)NC(=O)NC1=O	1	train
COc1cc2c(cc1OC)C1CC(=O)C(CC(C)C)CN1CC2	1	train
O=C1NC(=O)C2(CCc3ccccc3C2)N1	1	train
O=C1CCC(N2C(=O)c3ccccc3C2=O)C(=O)N1	1	train
COc1ccc2c3c1OC1C(OC(C)=O)=CCC4C(C2)N(C)CCC314	1	train
C=CCC1(C2C=CCCC2)C(=O)NC(=S)NC1=O	1	train
C=CCC1(C(C)CCC)C(=O)NC(=S)NC1=O	1	train
CC(=O)OCCN1CCN(CCCN2c3ccccc3Sc3ccc(Cl)cc32)CC1	1	train
CN1CCN(CCCN2c3ccccc3Sc3ccc(S(=O)(=O)N(C)C)cc32)CC1	1	train
CN(C)C1=NC(=O)C(c2ccccc2)O1	1	train
CN1c2ccccc2C(NCCCCCCC(=O)O)c2ccc(Cl)cc2S1(=O)=O	1	train
Cc1csc2ccc3[nH]c4c(c3c12)CN(C)CC4	1	train
S=C1NCCC(COc2ccccc2)O1	1	train
CCOC(=O)C1(c2ccccc2)CCC=CC1N(C)C.[Cl-].[H+]	1	train
CN1CCN2c3cc(F)ccc3C(c3cccs3)=NCC2C1	1	train
N=C1SCCN1c1ccc(Cl)cc1N	1	train
CCS(=O)(=O)CCn1c([N+](=O)[O-])cnc1C	1	train
CN1CC(CSc2ccccn2)C=C2c3cccc4[nH]cc(c34)CC21	1	train
CCCSc1ccccc1N1CCN(CCCCn2c(=O)[nH]c3ccccc3c2=O)CC1	1	train
O=C1CC2(CCCC2)CC(=O)N1CCCCN1CCN(c2nsc3ccccc23)CC1	1	train
COc1cc2c(cc1OC)S(=O)(=O)OC(C(=O)NC(C)CC(C)(C)N(C)C)C2	1	train
CC(Cc1ccccc1)NCCC1c2ccccc2Sc2ccccc21	1	train
C[C@]12C[C@H](O)[C@H]3[C@@H](CCC4=CC(=O)CC[C@@]43C)[C@@H]1CC[C@]2(O)C(=O)CS	1	train
CC(C)(C)C(=O)SCC(=O)[C@@]1(O)CC[C@H]2[C@@H]3CCC4=CC(=O)CC[C@]4(C)[C@H]3[C@@H](O)C[C@@]21C	1	train
CNCCOC(c1ccccc1)c1ccccc1C	1	train
Cc1cccc(N2CCN(CCc3cc(C)[nH]n3)CC2)c1	1	train
Cc1ccc(S(=O)(=O)CCN2C(=O)CN=C(c3ccccc3Cl)c3cc(Cl)ccc32)cc1	1	train
CCCCCC(=O)CC[C@]1(C)[C@@H]2Cc3ccc(O)cc3[C@@]1(C)CCN2C	1	train
CC1(C)O[C@@H]2CO[C@@]3(COS(N)(=O)=O)OC(C)(C)O[C@H]3[C@@H]2O1	1	train
CC1(C)O[C@@H]2CC3C4C[C@H](F)C5=CC(=O)C=CC5(C)[C@@]4(Cl)[C@@H](Cl)CC3(C)[C@]2(C(=O)CF)O1	1	train
COc1cccc([C@@]2(O)CCCC[C@@H]2CN(C)C)c1.[Cl-].[H+]	1	train
CC1Oc2ccccc2CC1N(C)C	1	train
CCC(=O)N(c1ccccc1F)C1(c2ccccc2)CCN(CCn2nnn(CC)c2=O)CC1.[Cl-].[H+]	1	train
CC1(C)O[C@@H]2C[C@H]3[C@@H]4CCC5=CC(=O)C=C[C@]5(C)[C@@]4(F)[C@@H](O)C[C@]3(C)[C@]2(C(=O)COC(=O)c2cc3ccccc3o2)O1	1	train
OC(Br)(Br)CBr	1	train
CCN(CC)C(=O)CNC(=O)c1cc(OC)c(OC)c(OC)c1	1	train
O=C1N(C(O)C(Cl)(Cl)Cl)CNC1(c1ccccc1)c1ccccc1	1	train
O=P(O)(O)OCC(Cl)(Cl)Cl	1	train
CC1(C)O[C@@H]2C[C@H]3C4C[C@H](F)C5=CC(=O)C=CC5(C)[C@@]4(Cl)[C@@H](Cl)CC3(C)[C@]2(C(=O)CCl)O1	1	train
COc1cc(NCc2ccc3nc(N)nc(N)c3c2C)cc(OC)c1OC	1	train
N/C(N=O)=C1\NNc2ccccc2N(Cc2ccccc2)C1=O	1	train
N[C@@H](Cc1c[nH]c2ccccc12)C(=O)O	1	train
CCCCN1C(=O)C2C(=O)N(CCCCN3CCN(c4ccccc4OC)CC3)C(=O)C(C1=O)C2(C)C	1	train
CCOC(N)=O	1	train
CCCC(CCC)(CCC)C(N)=O	1	train
CC(C)[C@H](N)C(=O)OCC(CO)OCn1cnc2c(=O)nc(N)[nH]c21	1	train
CCCC(CCC)C(=O)OCOC(=O)C(C)(C)C	1	train
CC(=O)OCC1=CO[C@@H](OC(=O)CC(C)C)[C@H]2C1=C[C@H](OC(=O)CC(C)C)[C@]21CO1	1	train
Nc1c2c(nc3ccccc13)CCCC2O	1	train
C=CCN1CCCC1CNC(=O)c1cc(S(N)(=O)=O)cc(OC)c1OC	1	train
C=CC(N)CCC(=O)O	1	train
CCOc1ccccc1OCC1CNCCO1	1	train
C=COC=C	1	train
OCCCN1CCN(CCCC2c3ccccc3Sc3ccc(Cl)cc32)CC1	1	train
C=C1C[C@H](C)[C@H]2[C@H]3Cc4ccc(O)cc4[C@@]2(CCN3CC2CCC2)C1	1	train
Cc1cccc(C)c1NC1=NCCCS1	1	train
CC(C)C(CCCCCC(=O)O)NCc1ccc(F)cc1	1	train
O=C1[C@H]2[C@H]3C=C[C@H]([C@@H]4C=C[C@@H]43)[C@H]2C(=O)N1CCCCN1CCN(c2ncccn2)CC1	1	train
Cc1nn(C)c2c1C(c1ccccc1F)=NCC(=O)N2C	1	train
COc1ccccc1N1CCN(CCc2oc(=O)[nH]c2-c2ccc(F)cc2)CC1	1	train
CN1CCN(C(=O)OC2c3nccnc3C(=O)N2c2ccc(Cl)cn2)CC1	1	train
CN(C)CCOC1=Cc2ccccc2Sc2ccc(Cl)cc21	1	train
CC(=O)c1ccc2c(c1)N(CC(C)N(C)C)c1ccccc1S2	1	train
CN(C)Cc1nnc2n1-c1ccc(Cl)cc1C(c1ccccc1)=NC2	1	train
C=CCN1C(=O)C(CC(C)C)NC1=S	1	train
CC(=O)[C@@]1(O)[C@H](O)C[C@H]2[C@@H]3CCC4=CC(=O)CC[C@]4(C)[C@H]3CC[C@@]21C	1	train
CC(CN(C)C)CN1c2ccccc2Sc2ccccc21	1	train
CCOC(=O)c1[nH]c2cc(OC)c(OC)cc2c1CCN1CCN(c2ccccc2)CC1	1	train
CCCN(CCC)C(=O)Cc1c(-c2ccc(Cl)cc2)nc2ccc(Cl)cn12	1	train
CCCC(=O)O[C@]1(C(=O)COC(C)=O)CC[C@H]2[C@@H]3C[C@H](C)C4=CC(=O)CC[C@]4(C)[C@H]3[C@@H](O)C[C@@]21C	1	train
CCn1cc(C(=O)O)c(=O)c2ccc(Cc3ccccc3)nc21	1	train
CN(C)CC(CN1c2ccccc2Sc2ccccc21)N(C)C	1	train
CN(C)C(=O)C1(c2ccc(Cl)cc2)CCN(CCCC(=O)c2ccc(F)cc2)CC1	1	train
Clc1ccc2c(c1)C(N1CCNCC1)=Nc1ccccc1O2	1	train
COc1ccccc1N1CCN(CCCC(O)c2ccc(F)cc2)CC1	1	train
CCOC(=O)N1CCC(=O)N(c2ccccc2)c2cc(Cl)ccc21	1	train
CN(C(=O)C(c1ccccc1)c1ccccc1)[C@H](CN1CC[C@H](O)C1)c1ccccc1	1	train
Cc1c(C)c2ccc(OCc3nnc(C(C)C)s3)cc2oc1=O	1	train
CN1C2CCC1CC(OC(=O)C(CO)c1ccccc1)C2	1	train
N#Cc1cc(-c2ccccc2)nnc1NCCN1CCOCC1	1	train
CCC(=O)OCC(=O)[C@@]1(OC(=O)CC)[C@@H](C)C[C@H]2[C@@H]3CCC4=CC(=O)C=C[C@]4(C)[C@@]3(Cl)[C@@H](O)C[C@@]21C	1	train
CC(NNC(=O)c1ccccc1)c1ccccc1	1	train
O=C(OC1CN2CCC1CC2)c1ccccc1	1	train
CNCC12CCC(c3ccccc31)c1ccccc12	1	train
CC(Cc1ccccc1)N(C)Cc1ccccc1	1	train
CCCN(c1ccncc1)n1ccc2ccccc21.[Cl-].[H+]	1	train
CCC(O)C(CC(C)N(C)C)(c1ccccc1)c1ccccc1	1	train
CC(=O)OCC(=O)[C@@]1(OC(=O)C(C)C)[C@@H](C)C[C@H]2[C@@H]3CCC4=CC(=O)C=C[C@]4(C)[C@@]3(F)[C@@H](O)C[C@@]21C	1	train
CC(=O)OCC(=O)[C@@]1(O)[C@@H](C)C[C@H]2[C@@H]3CCC4=CC(=O)C=C[C@]4(C)[C@@]3(F)[C@@H](O)C[C@@]21C	1	train
CCC(=O)OCC(=O)[C@@]1(OC(=O)CC)[C@@H](C)C[C@H]2[C@@H]3CCC4=CC(=O)C=C[C@]4(C)[C@@]3(F)[C@@H](O)C[C@@]21C	1	train
CN(C)CCN(C)n1cc(-c2ccccc2)c2ccccc21	1	train
C=CCC1(CC(=C)Br)C(=O)NC(=O)NC1=O	1	train
COc1cc(Br)c2oc(C3CCNCC3)cc2c1	1	train
CN(C)C(=O)CCNc1ccc(Br)cc1	1	train
CN(C)CCOC(c1ccccc1)c1ccc(Br)cc1	1	train
CCCCCCCCCC(=O)OC1(c2ccc(Br)cc2)CCN(CCCC(=O)c2ccc(F)cc2)CC1	1	train
CCCC1O[C@@H]2C[C@H]3[C@@H]4CCC5=CC(=O)C=C[C@]5(C)[C@H]4[C@@H](O)C[C@]3(C)[C@]2(C(=O)CO)O1	1	train
CC(C)(C)N1CCC(c2ccccc2)(c2ccccc2)CC1	1	train
CN(C)CCOC(c1ccccc1)c1ccccc1C(C)(C)C	1	train
O=C1CC2(CCCC2)CC(=O)N1CCCCN1CCN(c2ncccn2)CC1	1	train
C=CCC1(CC(C)C)C(=O)NC(=O)NC1=O	1	train
CCCCNCC1COc2ccccc2O1	1	train
CC(CC1c2ccccc2CCc2ccccc21)CN(C)C	1	train
CCOC(=O)NC(O)C(Cl)(Cl)Cl	1	train
CCC(Br)(CC)C(=O)NC(N)=O	1	train
CCC(=O)N(c1ccccc1)C1(C(=O)OC)CCN(CCc2ccccc2)CC1	1	train
NC(=O)C1(N2CCCCC2)CCN(CCCN2c3ccccc3CCc3ccccc32)CC1	1	train
Fc1ccc2[nH]c3c(c2c1)CN(CCc1ccncc1)CC3	1	train
CN(C)C(C)(CO)Cc1ccc(Cl)c(Cl)c1.[Cl-].[H+]	1	train
CN1CCN(C(c2ccccc2)c2ccc(Cl)cc2)CC1	1	train
CCCC(O)Cl	1	train
NC(=O)OCC(O)COc1ccc(Cl)cc1	1	train
CN(C)CCOC(C)(c1ccccc1)c1ccc(Cl)cc1	1	train
CN(C)CCCN1c2ccccc2CCc2ccc(C#N)cc21	1	train
OC1(c2cccc(Cl)c2)C2=NCCCN2c2ccccc21	1	train
CNC1CCN2c3ccccc3CCc3cccc1c32	1	train
COc1ccc([C@H](O)CN2CCN(c3cccccc3=O)CC2)cc1OC	1	train
CN(C/C=C/c1ccccc1)CCOC(c1ccccc1)c1ccccc1	1	train
CCOc1cc(N)c([N+](=O)[O-])cc1C(=O)NC1CCN(CC2CC=CCC2)CC1	1	train
O=C1CCC(c2ccccc2)(C2CCN(C/C=C/c3ccccc3)CC2)C(=O)N1	1	train
COc1cc(/C=C/C(N)=O)cc(OC)c1OC	1	train
O=C(CCCN1CCN(c2cc3ccccc3cn2)CC1)c1ccc(F)cc1	1	train
CN(C)CCCC1(c2ccc(F)cc2)OCc2cc(C#N)ccc21	1	train
NC(=O)C1c2ccccc2C=Cc2ccccc21	1	train
CN1C(=O)CN2CCc3ccccc3C2c2cc(Cl)ccc21	1	train
CN(C)CC(O)C(c1ccccc1)c1ccc(Cl)cc1	1	train
Cc1ncc2n1-c1ccc(Cl)cc1C(c1ccccc1Cl)=NC2	1	train
CC1CC2C3CCC4=CC(=O)C=CC4(C)[C@@]3(F)C(O)CC2(C)[C@@]1(O)C(=O)CCl	1	train
CCC(=O)O[C@]1(C(=O)CCl)[C@@H](C)C[C@H]2[C@@H]3CCC4=CC(=O)C=C[C@]4(C)[C@@]3(F)[C@@H](O)C[C@@]21C	1	train
CCN(CC)CCNC(=O)COc1ccc(Cl)cc1	1	train
CN(C)CCCC1c2ccccc2Nc2ccc(Cl)cc21	1	train
CN1CCC(=C2c3ccccc3Oc3ccc(Cl)cc32)CC1	1	train
CN1CCN(C2=Nc3ccccc3Sc3ccc(Cl)cc32)CC1	1	train
COCCCC/C(=N\OCCN)c1ccc(Cl)cc1	1	train
OCCN1CCN(CCCN2c3ccccc3Sc3cc(Cl)cnc32)CC1	1	train
CC(=O)OCC(=O)C1(O)C(C)CC2C3CC(F)(F)C4=CC(=O)C=CC4(C)C3(F)C(O)CC21C	1	train
O=C1N=C(NC2CC2)OC1c1ccccc1	1	train
NC1CCCC1c1ccccc1	1	train
ON1CC(=NCC2CC2)N=c2ccc(Cl)cc2=C1c1ccccc1	1	train
CNCCCC1(C)CN(c2ccccc2)c2ccccc21	1	train
CN(C)CC1=Cc2ccccc2Sc2ccccc21	1	train
CN(C)[C@@H](CCOc1cccc2ccccc12)c1ccccc1	1	train
CCC(=O)O[C@](Cc1ccccc1)(c1ccccc1)[C@H](C)CN(C)C.[Cl-].[H+]	1	train
CC1=Nc2ccccc2CC(c2ccccc2)N1C	1	train
O=C(c1ccc(F)cc1)C1CCN(CCCn2c(=O)[nH]c3ccccc32)CC1	1	train
CC(=O)OCC(=O)[C@@]12N=C(C)O[C@@H]1C[C@H]1[C@@H]3CCC4=CC(=O)C=C[C@]4(C)[C@H]3[C@@H](O)C[C@@]12C	1	train
CN1C[C@@H](CC#N)CC2c3cccc4[nH]cc(c34)C[C@H]21	1	train
O=C1CN=C(c2ccccc2Cl)c2cc(Cl)ccc2N1	1	train
OC(Cn1ccnc1)c1ccc(CCc2ccccc2)cc1	1	train
CN(C)CCCN1c2ccccc2C=Cc2ccccc21	1	train
FC(F)OC(F)C(F)(F)F	1	train
CN1CC[C@@]23CCCC[C@@H]2[C@@H]1Cc1ccc(O)cc13	1	train
CC12CCCCCC(Cc3ccc(O)cc31)C2N	1	train
C=CCN1CCC23c4c5ccc(OC(C)=O)c4OC2C(OC(C)=O)C=CC3C1C5	1	train
CN(C)CCN1C(=O)c2ccccc2N(C)c2ccccc21	1	train
Cc1ccc2c(c1)C1CN(C)CCC1N2	1	train
CN1C(=O)CCS(=O)(=O)C1c1ccc(Cl)c(Cl)c1	1	train
COc1ccc2c(c1)CN(C)CC2c1ccc(Cl)c(Cl)c1	1	train
CCN(CC)CCN1c2ccccc2Sc2ccccc21	1	train
CCCC(=O)O[C@]1(C(=O)COC(C)=O)CC[C@H]2[C@@H]3C[C@H](F)C4=CC(=O)C=C[C@]4(C)[C@@]3(F)[C@@H](O)C[C@@]21C	1	train
Cc1ccc2c(c1)[C@]13CCCC[C@@H]1[C@H](C2)N(C)CC3	1	train
C[C@@H]1C[C@H]2[C@@H]3CCC4=CC(=O)C=C[C@]4(C)[C@@]3(F)[C@@H](O)C[C@]2(C)[C@@]1(C)C(=O)CO	1	train
C=C(C)CNCC(=O)N(C)c1ccc(Cl)cc1C(=O)c1ccccc1	1	train
CC1(C)O[C@@H]2C[C@H]3C4CCC5CC(=O)CCC5(C)[C@@]4(F)[C@@H](O)CC3(C)[C@]2(C(=O)CO)O1	1	train
CN(C(=O)CN(CCO)CCO)c1ccc(Cl)cc1C(=O)c1ccccc1Cl	1	train
Cn1cc(CCN2CCN(c3ccccc3Cl)CC2)cn1	1	train
C=C1c2ccccc2CN(CCCN(C)C)c2ccccc21	1	train
CN1CCC2(C)CC(Cc3ccc(O)cc32)C1	1	train
CCC1(c2ccccc2)C(=O)N(COC)C(=O)N(COC)C1=O	1	train
CCN1C(=O)NC(c2ccccc2)C1=O	1	train
CCOC(=O)C1N=C(c2ccccc2F)c2cc(Cl)ccc2NC1=O	1	train
CCc1cc2c(s1)-n1c(C)nnc1CN=C2c1ccccc1Cl	1	train
CNC1CCc2ncsc2C1	1	train
CCC(N)Cc1c[nH]c2ccccc12	1	train
O=C1C=CC=C/C1=C1/NN=CO1	1	train
CN(C)CCCn1cc(-c2ccccc2)c(-c2ccccc2)n1	1	train
Fc1ccccc1C1=NCCN(CC(F)(F)F)c2ccc(Cl)cc21	1	train
COc1ccccc1N1CCN(CCCC(=O)c2ccc(F)cc2)CC1	1	train
CN(C)C1CCc2[nH]c3c(F)cc(F)cc3c2C1	1	train
C#CC1(OCC(O)CN2CCN(c3ccc(F)cc3)CC2)CCCCC1	1	train
CN1C(=O)CN=C(c2ccccc2F)c2cc(Cl)ccc21	1	train
C[C@@H]1C[C@H]2[C@@H]3C[C@H](F)C4=CC(=O)C=C[C@]4(C)[C@@]3(F)[C@@H](O)C[C@]2(C)[C@@]1(O)C(=O)CO	1	train
C[C@@H]1C[C@H]2C3C[C@H](F)C4=CC(=O)C=CC4(C)[C@@]3(F)[C@@H](O)CC2(C)[C@@]1(O)C(=O)COC(=O)C(C)(C)C	1	train
CC1(C)O[C@@H]2CC3[C@@H]4C[C@H](F)C5=CC(=O)C=CC5(C)[C@H]4[C@@H](O)C[C@]3(C)[C@]2(C(=O)CO)O1.CC1(C)O[C@@H]2CC3[C@@H]4C[C@H](F)C5=CC(=O)C=CC5(C)[C@H]4[C@@H](O)C[C@]3(C)[C@]2(C(=O)CO)O1.O	1	train
CC(=O)OCC(=O)[C@@]12OC(C)(C)O[C@@H]1CC1C3C[C@H](F)C4=CC(=O)C=CC4(C)[C@H]3C(O)CC12C	1	train
CC1(C)O[C@@H]2C[C@H]3[C@@H]4C[C@H](F)C5=CC(=O)C=C[C@]5(C)[C@@]4(F)[C@@H](O)C[C@]3(C)[C@]2(C(=O)CO)O1	1	train
CCCCOC(=O)C(=O)[C@H]1[C@H](C)C[C@H]2[C@@H]3C[C@H](F)C4=CC(=O)C=C[C@]4(C)[C@H]3[C@@H](O)C[C@@]21C	1	train
C[C@@H]1C[C@H]2[C@@H]3C[C@H](F)C4=CC(=O)C=C[C@]4(C)[C@H]3[C@@H](O)C[C@]2(C)[C@H]1C(=O)CO	1	train
CN1CCN(C2=Nc3cc(F)ccc3Cc3ccccc32)CC1	1	train
CC(=O)O[C@@H](C)C(=O)[C@@]1(O)CC[C@H]2[C@@H]3CCC4=CC(=O)C=C[C@]4(C)[C@@]3(F)[C@@H](O)C[C@@]21C	1	train
C=C1C[C@H]2[C@@H]3CCC4=CC(=O)C=C[C@]4(C)[C@@]3(F)C(O)C[C@]2(C)[C@@]1(O)C(=O)CO	1	train
C[C@]12C[C@H](O)[C@H]3[C@@H](C[C@H](F)C4=CC(=O)C=C[C@@]43C)[C@@H]1CC[C@]2(O)C(=O)CO	1	train
CCCCC(=O)O[C@]1(C(=O)CO)CCC2C3CC(F)C4=CC(=O)C=CC4(C)C3C(O)CC21C	1	train
CNCCSC1=Cc2cc(F)ccc2Oc2ccccc21	1	train
CC1(C)O[C@@H]2C[C@H]3[C@@H]4C[C@H](F)C5=CC(=O)CC[C@]5(C)[C@H]4[C@@H](O)C[C@]3(C)[C@]2(C(=O)CO)O1	1	train
O=C(CCCN1CCC2(CC1)C(=O)NCN2c1ccc(F)cc1)c1ccc(F)cc1	1	train
O=C1CN=C(c2ccccc2F)c2cc(Cl)ccc2N1CC1CC1	1	train
CC(Cc1ccccc1)N(C)Cc1ccco1	1	train
COc1ccc2c3c1O[C@H]1C[C@@H](O)C=C[C@@]31CCN(C)C2	1	train
CN(C)CCC(c1ccccc1)C1CCCCC1	1	train
N=C(N)NCCCOc1ccccc1	1	train
C[C@@H]1CC2[C@@H]3C[C@H](F)C4=CC(=O)C(Cl)=C[C@]4(C)[C@@]3(F)[C@@H](O)C[C@]2(C)[C@@]1(O)C(=O)CO	1	train
CCC1(C2=CCCCCC2)C(=O)NC(=O)NC1=O	1	train
CN1CCCN(C(c2ccccc2)c2ccc(Cl)cc2)CC1	1	train
OCCN1CCCN(CCCN2c3ccccc3Sc3ccc(C(F)(F)F)cc32)CC1	1	train
CC(=O)OCC(=O)[C@@]1(O)CC[C@H]2[C@@H]3CCC4=CC(=O)CC[C@]4(C)[C@H]3[C@@H](O)C[C@@]21C	1	train
CCCC(=O)O[C@]1(C(=O)CO)CC[C@H]2[C@@H]3CCC4=CC(=O)CC[C@]4(C)[C@H]3[C@@H](O)C[C@@]21C	1	train
CN1CC[C@]23c4c5ccc(O)c4O[C@H]2C(=O)CC[C@H]3[C@H]1C5	1	train
CCOC(=O)C1(c2cccc(O)c2)CCN(C)CC1	1	train
CCCC(=O)O[C@]1(C(=O)COC(C)=O)[C@H](C)C[C@H]2[C@@H]3CCC4=CC(=O)C=C[C@]4(C)[C@@]3(Cl)[C@@H](O)C[C@@]21C	1	train
CCC1(c2ccccc2)NCC(=O)NC1=O	1	train
CN(C)CCCn1c2c(c3ccccc31)CCCCCC2	1	train
CC(C)NNC(=O)c1ccncc1	1	train
C=C1CC2C3C=CC4=CC(=O)CCC4(C)C3C(O)CC2(C)[C@@]1(O)C(=O)CO	1	train
CCN(CC)C(C)CN1c2ccccc2Sc2ccccc21	1	train
CN(C)CCCN1c2ccccc2CC(=O)c2ccccc21	1	train
O=C1CC[C@H]2[C@H]3Cc4cccc(O)c4[C@@]2(CCN3CC2CC2)C1	1	train
N[C@@H](Cc1ccc(O)c(O)c1)C(=O)O	1	train
COc1ccc2c(c1)N(C[C@H](C)CN(C)C)c1ccccc1S2	1	train
CNC[C@H](O)CC12CCC(c3ccccc31)c1ccccc12	1	train
CCO[C@H]1CCN(C(=O)c2cc(-c3ccccc3)c(=O)n3c2-c2cc(Cl)ccc2CC3)C1	1	train
c1ccc2cc(COC3CCNCC3)ccc2c1	1	train
CN1C(CC(=O)c2ccccc2)CCCC1CC(O)c1ccccc1	1	train
OC1CCN(c2ccc(-c3ccccc3Cl)nn2)CC1	1	train
Clc1ccc(N2CCN(C/C=C/c3ccccc3)CC2)nn1	1	train
Cl/C(=C\n1cncn1)c1ccc(Cl)cc1Cl	1	train
CN1C[C@@H]2[C@@H](Cc3ccc(Cl)cc3[C@H]2c2ccccc2)C1	1	train
CN1CCC2=C(CC1)c1ccccc1Oc1ccccc12	1	train
CN(C)CC(Oc1ccccc1)Oc1ccccc1	1	train
COc1ccc(CCN2CCN(c3cccc(Cl)c3)CC2)cc1OC	1	train
CN1C(=O)CN=C(C2=CCCCC2)c2cc([N+](=O)[O-])ccc21	1	train
CCC1(c2ccccc2)NC(=O)N(C)C1=O	1	train
Cc1cc(CCN2CCN(c3cccc(Cl)c3)CC2)n[nH]1	1	train
COCC1CN=C(c2ccccc2Cl)c2cc(Br)ccc2N1C	1	train
CC(C(=O)c1ccccc1)N(C)C	1	train
CNC1Cc2ccccc2N(C)c2ccccc21	1	train
Cc1cc(C)cc(OCC2CNC(=O)O2)c1	1	train
CC1C2Cc3ccc(O)cc3C1(C)CCN2C	1	train
CCC1(c2ccccc2)C(=O)NC(=O)N1C	1	train
CCC(=O)C(CC(C)N(C)C)(c1ccccc1)c1ccccc1	1	train
CC1(C)NC(=O)C(/C=C/c2ccccc2)O1	1	train
CSc1ccc2c(c1)N(CC(C)CN(C)C)c1ccccc1S2	1	train
C[C@H]1C[C@H]2[C@@H]3CC[C@](O)(C(=O)CO)[C@@]3(C)C[C@H](O)[C@@H]2[C@@]2(C)C=CC(=O)C=C12	1	train
CSc1ccc2c(c1)C(N1CCN(C)CC1)Cc1ccccc1S2	1	train
CNCCCN1Cc2ccccc2Cc2ccccc21	1	train
O=C(c1ccc(F)cc1)C1CCN(CCCn2c(=O)[nH]c3cc(Cl)ccc32)CC1	1	train
CCN(CC)C(=O)[C@]1(c2ccccc2)C[C@@H]1CN.[Cl-].[H+]	1	train
COc1ccc2c(C3CCN(CCCC(=O)c4ccc(F)cc4)CC3)c(C)[nH]c2c1	1	train
CCc1c(C)[nH]c2c1C(=O)C(CN1CCOCC1)CC2	1	train
CN(C)CC[C@]1(c2ccccc2)CCc2ccccc2C1=O	1	train
c1ccc(C2CCN(CC3CCCc4c3ccc3c4OCO3)C2)cc1	1	train
C=CCC1(CC(C)(C)C)C(=O)NC(=O)NC1=O	1	train
CN1CCOC(c2ccccc2)c2ccccc2C1	1	train
CNc1cc(OC)c(C(=O)N[C@@H]2CCN(Cc3ccccc3)[C@@H]2C)cc1Cl	1	train
COc1cc2c(cc1OC)C(c1ccc(N)cc1)=NN=C(C)C2	1	train
COc1ccc2c3c1OC1C(OC(=O)c4cccnc4)CCC4C(C2)N(C)CCC341	1	train
O=C(CCCN1CC2CCC(CC2)C1)c1ccc(F)cc1	1	train
COc1ccc2c3c1OC1C(O)C=CC4C(C2)NCCC341	1	train
CCC(=O)C(CCN(C)C)(c1ccccc1)c1ccccc1	1	train
COCC(=O)N(c1ccccc1F)C1CCN(CCc2ccccc2)CC1	1	train
CC(=O)O.CN1CCc2cc(Cl)c(O)cc2[C@@H](c2cccc3c2OCC3)C1	1	train
Cc1cc2c(s1)=Nc1ccccc1NC=2N1CCN(C)CC1	1	train
NC(=O)C1CCCCO1	1	train
C[C@@H]1CN2CC(=O)Nc3ccc(Cl)cc3[C@]2(c2ccccc2)O1	1	train
COc1cc2[nH]c(C)c(CCN3CCN(c4ccccc4)CC3)c2cc1OC	1	train
COc1ccc2c(c1)N(CCC1CCCCN1C)c1ccccc1S2	1	train
CC(=O)Nc1ccc(O)cc1	1	train
CCC1(C)OC(=O)N(C)C1=O	1	train
C[C@@H]1C[C@H]2[C@@H]3C[C@H](F)C4=CC(=O)C=C[C@]4(C)[C@H]3[C@@H](O)C[C@]2(C)[C@@]1(O)C(=O)CO	1	train
CCC(=O)Nc1ccc(O)cc1	1	train
NC(=O)CN1C(=O)COc2ccccc21	1	train
CC(C)CCNCC1COc2ccccc2O1	1	train
C1CCc2nnnn2CC1	1	train
N#Cc1ccc2c(c1)N(CCCN1CCC(O)CC1)c1ccccc1S2	1	train
COc1ccc2c(c1)N(CC(C)CN1CCC(O)CC1)c1ccccc1S2	1	train
CC(=O)OC(c1ccccc1)C1CCCCN1	1	train
CC(C)(O)C(C)(O)c1ccc(Cl)cc1	1	train
C[C@H]1[C@H](c2ccccc2)OCCN1C	1	train
NNCCc1ccccc1.[Cl]	1	train
CC(Cc1ccccc1)NN	1	train
Oc1ccc2c(c1)C13CCCCC1C(C2)N(CCc1ccccc1)CC3	1	train
CN1CCC(=C2c3ccccc3Sc3ccccc32)CC1	1	train
CCOC(=O)C1(c2ccccc2)CCN(CCCNc2ccccc2)CC1	1	train
C#CCN1C(=O)CN=C(c2ccccc2)c2cc(Cl)ccc21	1	train
CN(C)S(=O)(=O)c1ccc2c(c1)N(CCCN1CCC(CCO)CC1)c1ccccc1S2	1	train
OC(c1ccccc1)(c1ccccc1)C1CCCCN1	1	train
c1cnc(N2CCN(Cc3ccc4c(c3)OCO4)CC2)nc1	1	train
CN1CCC(=C2c3ccccc3CCc3sccc32)CC1	1	train
CN(C)CCCN1c2ccccc2CCc2ccccc21	1	train
CC(=O)OCC(=O)[C@@]1(O)CC[C@H]2[C@@H]3CCC4=CC(=O)C=C[C@]4(C)[C@H]3[C@@H](O)C[C@@]21C	1	train
C[C@]12C[C@H](O)[C@H]3[C@@H](CCC4=CC(=O)C=C[C@@]43C)[C@@H]1CC[C@]2(O)C(=O)COC(=O)CCC(=O)[O-].[Na+]	1	train
Cc1c2c(cn1C)NC(=O)CN=C2c1ccccc1	1	train
COc1ccc(C#N)cc1C(=O)NCCN1CCC(C(=O)c2ccc(F)cc2)CC1	1	train
CCCNC(=O)N1CC(c2ccccc2)OC1=O	1	train
CCCN1CCCC1CNC(=O)c1cc(S(N)(=O)=O)ccc1OC	1	train
CN(C)CCCN1c2ccccc2Sc2cccnc21	1	train
c1ccc2c(c1)CCc1ccccc1N2C1CN2CCC1CC2	1	train
Cc1cccc(Cl)c1NC(=O)/C=C1\SCC(=O)N1C	1	train
CCOc1ccccc1O[C@@H](c1ccccc1)[C@@H]1CNCCO1	1	train
CCN1CCC[C@H]1CNC(=O)c1c(OC)ccc(Br)c1OC	1	train
O=C1c2ccccc2S(=O)(=O)N1CCCN1CCN(c2ncccn2)CC1	1	train
CN1CCN(C2=Cc3cc(Cl)ccc3/C(=C\C#N)c3ccccc32)CC1	1	train
COC(F)(F)C(F)Br	1	train
COc1cc(C(=O)/C=C/N2CC=CC2)cc(OC)c1OC	1	train
O=C1CCC2CCC(=O)N12	1	train
NC(=O)c1cn(Cc2c(F)cccc2F)nn1	1	train
CN(c1nc2ccccc2s1)C1CCN(CC(O)COc2ccc(F)cc2)CC1	1	train
NCCC(Oc1ccc(C(F)(F)F)cc1)c1ccccc1	1	train
Cc1nc2n(c(=O)c1CCN1CCC(C(=O)c3ccc(F)cc3)CC1)CCS2	1	train
CN1CCN(c2ncc(-c3cc(Cl)cc(Cl)c3Cl)c(N)n2)CC1	1	train
Clc1ccc([C@@H]2[C@H]3CC[C@@H](C3)C23CCC(N2CCOCC2)=N3)cc1	1	train
O=C1NCN(c2ccccc2)C12CCN(CC1COc3ccccc3O1)CC2	1	train
CN1C(=S)CN=C(c2ccccc2)c2cc(Cl)ccc21	1	train
CCC(C)(S(=O)(=O)CC)S(=O)(=O)CC	1	train
CCN1CCCC1CNC(=O)c1cc(S(N)(=O)=O)ccc1OC	1	train
O=C1NCCCC1N1C(=O)c2ccccc2S1(=O)=O	1	train
c1ccc2c(c1)CCc1cccc3c1C2CN1CCCCC31	1	train
C=CCC1(C(C)CC)C(=O)NC(=O)NC1=O	1	train
CN1CCN(C2=Nc3cscc3/C(=C/C#N)c3cscc32)CC1	1	train
CN1C(=O)CN=C(C2=CCCCC2)c2cc(Cl)ccc21	1	train
CCCC(CC)C1(CC)C(=O)NC(=S)NC1=O	1	train
CCN(CC)CCNC(=O)c1cc(S(C)(=O)=O)ccc1OC	1	train
CCC(=O)O[C@]1(C(=O)SC)[C@H](C)CC2C3C[C@H](F)C4=CC(=O)C=CC4(C)[C@@]3(F)[C@@H](O)C[C@@]21C	1	train
CCN1CCc2[nH]c3cc(F)c4scc(C)c4c3c2C1	1	train
CSC(=O)C1(O)C(C)CC2C3CCC4=CC(=O)C=CC4(C)C3(F)C(O)CC21C	1	train
CCCC1(C)COB(c2ccc(C)cc2)OC1	1	train
CNCC[C@@H](Oc1ccccc1C)c1ccccc1	1	train
COc1cc2c(cc1OC)[C@@H](c1ccccc1)CN(C)CC2	1	train
CC(C)(C)CC(=O)OCC(=O)[C@@]12OC(C)(C)O[C@@H]1C[C@H]1[C@@H]3CCC4=CC(=O)C=C[C@]4(C)[C@@]3(F)[C@@H](O)C[C@@]12C	1	train
O=C(Nc1ccc(O)cc1)C(Cl)(Cl)Cl	1	train
CN1C(=O)CC(=O)N(c2ccccc2)c2cc(C(F)(F)F)ccc21	1	train
CC(CN(C)C)CN1c2ccccc2Sc2ccc(C(F)(F)F)cc21	1	train
CN1CCN(CCCN2c3ccccc3Sc3ccc(C(F)(F)F)cc32)CC1	1	train
CN1C(=O)OC(C)(C)C1=O	1	train
COc1cccc(C(=O)NC2C[C@@H]3CC[C@H](C2)N3Cc2ccccc2)c1OC	1	train
CC1CC2C3CC(F)C4=CC(=O)C=CC4(C)C3(F)C(O)CC2(C)C1(O)C(=O)CCl	1	train
C=CCC(CC)(CC)C(N)=O	1	train
CO[C@@H]1O[C@H]2O[C@]3(CN4CCCCC4)[C@@H](O)C[C@@H]([C@H]13)[C@H]2C	1	train
CCCC(CCC)C(N)=O	1	train
CC/C=C(\C)C1(CC)C(=O)NC(=O)NC1=O	1	train
C=CC1CNCCC1CCCc1ccnc2ccc(OC)cc12	1	train
CCCCCCOc1nsnc1C1=CCCN(C)C1	1	train
CCN(C(C)=O)c1cccc(-c2ccnc3c(C#N)cnn23)c1	1	train
CN(C)C/C=C(/c1ccc(Br)cc1)c1cccnc1	1	train
Cc1nn(C)c2c1N(c1ccccc1)C(=O)CC(=O)N2C	1	train
CC1=C2C(c3cccc(Cl)c3)=NCCN=C2N(C)N1	1	train
[N-]=[N+]=O	1	train
O=c1[nH]c2cc(Cl)c(Cl)c([N+](=O)[O-])c2[nH]c1=O	1	train
C[S+](CC[C@H](N)C(=O)[O-])C[C@H]1O[C@@H](n2cnc3c(N)ncnc32)[C@H](O)[C@@H]1O	1	train
CC(Cc1ccccc1)n1cc([N-]C(=O)Nc2ccccc2)[o+]n1	1	train
CCc1c(C)[n+]([NH-])c(-c2ccc(OC)c(OC)c2)c2cc(OC)c(OC)cc12	1	train
[N-]=[N+]=NCC(=O)N[C@H](CO)[C@H](O)c1ccc([N+](=O)[O-])cc1	1	train
CCO	1	test
CCCC(=O)O[C@]1(C(=O)COC(=O)CC)CC[C@H]2[C@@H]3CCC4=CC(=O)CC[C@]4(C)[C@H]3[C@@H](O)C[C@@]21C	1	test
CS(=O)(=O)c1ccc([C@@H](O)[C@@H](CF)NC(=O)C(Cl)Cl)cc1	1	test
CC(NC(C)(C)C)C(=O)c1cccc(Cl)c1	1	test
CC(=O)N1CCN(C(=O)Cc2ccc(S(C)(=O)=O)cc2)[C@@H](CN2CC[C@H](O)C2)C1	0	test
CCOC(=O)C1(c2ccccc2)CCN(CCc2ccc(N)cc2)CC1	1	test
CNCCC(Oc1cccc2ccccc12)c1cccs1	1	test
CN(C)CCN1C(=O)CC(c2ccccc2)Sc2ccccc21	1	test
C[C@]12C[C@H](O)[C@@]3(F)[C@@H](C[C@H](F)C4=CC(=O)C=C[C@@]43C)[C@@H]1C[C@@H](O)[C@]2(O)C(=O)CO	1	test
CNCCC=C1c2ccccc2C2CC2c2ccccc21	1	test
CCCC(=O)Nc1ccc(OCC(O)CNC(C)C)c(C(C)=O)c1	1	test
Nc1nc2ccc(OC(F)(F)F)cc2s1.[Cl-].[H+]	1	test
CC(C)(C)NC(=O)C1CC2CCCCC2CN1CC(O)C(Cc1ccccc1)NC(=O)C(CC(N)=O)NC(=O)c1ccc2ccccc2n1	1	test
O=C1NC(CCCl)Oc2ccccc21	1	test
CC(Cc1ccccc1)NO	0	test
CCC1(CC)C(=O)C=CNC1=O	1	test
CCCC[C@@H]1CC(=O)[C@]2(O)O[C@@H]3[C@@H](NC)[C@@H](O)[C@@H](NC)[C@H](O)[C@H]3O[C@@H]2O1	0	test
OCCOCCN1CCN(C2=Nc3ccccc3Sc3ccccc32)CC1	1	test
NC(N)=N/N=C/c1c(Cl)cccc1Cl	0	test
O=C(CCCl)NCCc1ccccc1	1	test
CC(C)(C)NCC(O)COc1cccc2c1CCC(=O)N2	0	test
COc1ccc(C(CN(C)C)C2(O)CCCCC2)cc1	1	test
CCN1CCC(=C(c2ccccc2)c2ccccc2)C1.[Cl-].[H+]	1	test
Cc1cccc2c1Oc1ccccc1C1(O)CCN(C)CC21	1	test
CCCN(CCC)CCc1cccc2c1CC(=O)N2	1	test
CN(N=O)C(=O)N[C@H]1[C@@H](O)O[C@H](CO)[C@@H](O)[C@@H]1O	0	test
CCC(=O)OC1CC(=O)OC(C)C/C=C/C=C\C(O)C(C)CC(CC=O)C(O[C@@H]2O[C@H](C)[C@@H](O[C@H]3C[C@@](C)(O)[C@H](OC(=O)CC)[C@@H](C)O3)[C@H](N(C)C)[C@H]2O)C1OC	0	test
Nc1nc(=S)c2[nH]cnc2[nH]1	0	test
CCN(CC)CCCC(C)Nc1ccnc2cc(Cl)ccc12	1	test
O=C(Oc1ccccc1C(=O)O)c1ccccc1O	1	test
Cc1nnc2n1-c1ccc(Cl)cc1C(c1ccccc1Cl)=NC2	1	test
NC1=NC(=O)C(c2ccccc2)O1	1	test
O=c1[nH]c2ccccc2n1C1CCN(CCCc2noc3cc(F)ccc23)CC1	1	test
CC(C)Oc1ccccc1N1CCN(Cc2cccc(C(=O)N3CCCCC3)c2)CC1.O=C(O)CCC(=O)O	1	test
CC(CNC(=O)c1ccccc1)C(=O)OCC(=O)[C@@]12OC(C)(C)O[C@@H]1C[C@H]1[C@@H]3CCC4=CC(=O)C=C[C@]4(C)[C@@]3(F)[C@@H](O)C[C@@]12C	1	test
C=C1CC[C@@]2(O)[C@H]3Cc4ccc(O)c5c4[C@@]2(CCN3CC2CC2)[C@H]1O5	1	test
O=C(Cc1cccs1)N[C@@H]1C(=O)N2C(C(=O)O)=C(CSc3ncn[nH]3)CS[C@H]12	0	test
O=C1CN=C(C2=CCCCC2)c2cc(Cl)ccc2N1	1	test
CN1CCN2c3ccccc3Cn3cccc3C2C1.O=C(O)/C=C\C(=O)O	1	test
CO[C@H]1/C=C/O[C@@]2(C)Oc3c(C)c(O)c4c(O)c(cc(O)c4c3C2=O)NC(=O)/C(C)=C\C=C\[C@H](C)[C@H](O)[C@@H](C)[C@@H](O)[C@@H](C)[C@H](OC(C)=O)[C@@H]1C	0	test
Cc1nccnc1N1CCCCC1	1	test
O=C1CCC(N2C(=O)C3C4CCC(C4)C3C2=O)C(=O)N1	1	test
Nc1nc(NC2CC2)c2ncn([C@H]3C=C[C@@H](CO)C3)c2n1	1	test
CCC1(c2ccccc2)C(=O)NCNC1=O	1	test
Cc1c(C)c2c(c(C)c1O)CC[C@@](C)(CCC[C@H](C)CCC[C@H](C)CCCC(C)C)O2	1	test
CCCCC(=O)OC1(C(=O)CO)CCC2C3CCC4=CC(=O)C=CC4(C)C3C(O)CC21C	1	test
CN1CCc2cc(Cl)c(O)cc2[C@@H](c2cc(Br)cc3c2OCC3)C1	1	test
O=C1C(O)N=C(c2ccccc2F)c2cc(Cl)ccc2N1CCO	1	test
CCC(OC(N)=O)C1CCCCC1	1	test
CC(NCCn1cnc2c1c(=O)n(C)c(=O)n2C)C(O)c1ccccc1	1	test
O=C(O)c1cc(=O)c2ccccc2o1	1	test
CC(c1noc2ccc(Cl)cc12)n1ccnc1	1	test
CN(C)CC/C=C1/c2ccccc2CSc2ccccc21.[Cl-].[H+]	1	test
COC(=O)N1CCN(C(=O)Cc2ccc(Cl)c(Cl)c2)[C@@H](CN2CCCC2)C1	1	test
Nc1nc(=O)c2c([nH]1)NCC(CNc1ccc(C(=O)N[C@@H](CCC(=O)[O-])C(=O)[O-])cc1)N2C=O.[Ca+2]	1	test
Nc1nc(Cl)nc2c1ncn2[C@H]1C[C@H](O)[C@@H](CO)O1	1	test
COc1cc2c3c(c1O)C1(C=CC(=O)C=C1)CC3N(C)CC2	1	test
CCn1cc(C(=O)O)c(=O)c2cc(F)c(N3CCNC(C)C3)c(F)c21	0	test
O=c1[nH]c2cc(Cl)ccc2n1C1CCN(CC2COc3ccccc3O2)CC1	1	test
Clc1ccc(C(OCCN2CCOCC2)c2ccccc2)cc1	1	test
CCC(=O)OC1(c2ccccc2)CCN(C)CC1C	1	test
CCC1(c2ccccc2)CCC(=O)NC1=O	1	test
O=C1CC(c2cccc(Br)c2)C(=O)N1	1	test
CCn1c2c(c3ccccc31)CCSC2(C)CCN(C)C	1	test
COc1cc(/C=C/C(=O)N2CCCCCCC2)cc(OC)c1OC	1	test
Cc1nnc2n1-c1sc(Br)cc1C(c1ccccc1Cl)=NC2	1	test
CC(C)NCC(O)COc1cccc2ccccc12.[Cl]	1	test
C[C@H]1C[C@H]2[C@@H]3CCC4=CC(=O)C=C[C@]4(C)[C@H]3C(=O)C[C@]2(C)[C@@]1(O)C(=O)CO	1	test
C[C@@H]1C[C@H]2[C@H]3[C@H]([C@@H](O)C[C@]2(C)[C@@]1(O)C(=O)CO)[C@@]1(C)C=CC(=O)C=C1C[C@H]3Cl	1	test
CC1(C)S[C@@H]2[C@H](NC(=O)[C@H](NC(=O)Nc3cnc(Nc4ccc(S(N)(=O)=O)cc4)[nH]c3=O)c3ccc(O)cc3)C(=O)N2[C@H]1C(=O)O	0	test
COc1cc2c(c(CN[C@@H]3CCCN[C@H]3c3ccccc3)c1)OCC2	1	test
C/C=C/C(=O)N(CCC)C(CC)C(=O)N(C)C	1	test
O=C(c1ccc(F)cc1)C1CCN(CCCN2c3ccccc3Sc3ccc(C(F)(F)F)cc32)CC1	1	test
O.c1cncc(CC2(Cc3ccncc3)c3cccnc3-c3ncccc32)c1	1	test
Clc1ccc2c(c1)C1CNCC1c1ccccc1O2	1	test
CC(C)C(Br)C(=O)NC(N)=O	1	test
CC(CN(C)C)CN1c2ccccc2S(=O)(=O)c2ccccc21	1	test
Cc1ncc2n1-c1ccc(Cl)cc1C(c1ccccc1F)=NC2	1	test
C#CCN[C@@H]1CCc2ccccc21	1	test
COc1ccc(C(O)CN2CCN(C(c3ccccc3)c3ccccc3)CC2)cc1OC	1	test
NS(=O)(=O)c1cc2c(cc1Cl)NCNS2(=O)=O	0	test
CN1CCN(CCN2CCN(CCCN3c4ccccc4Sc4ccc(Cl)cc43)CC2)C1=O	1	test
CC(=O)[C@]1(O)Cc2c(O)c3c(c(O)c2[C@@H](O[C@H]2C[C@H](N)[C@H](O)[C@H](C)O2)C1)C(=O)c1ccccc1C3=O	0	test
CC(=O)OCC1=C(C(=O)O)N2C(=O)[C@@H](NC(=O)CCC[C@@H](N)C(=O)O)[C@H]2SC1	0	test
NC(=O)c1ccccc1O	1	test
CC(=O)OCC(=O)[C@@]1(OC(C)=O)[C@@H](C)C[C@H]2[C@@H]3C[C@H](F)C4=CC(=O)C=C[C@]4(C)[C@@]3(F)[C@@H](O)C[C@@]21C	1	test
CC1(C)CN(CCN2CCN(c3cccc(Cl)c3)C2=O)C1	1	test
CN/C(=C\[N+](=O)[O-])NCCSCc1ccc(CN(C)C)o1	0	test
CCC(=O)N1CCN(C(=O)OC2C3=C(SCCS3)C(=O)N2c2ccc3ccc(Cl)nc3n2)CC1	1	test
C[C@H]1CCCC[C@@]1(c1cccs1)N1CCCCC1	1	test
CC(C)c1cccc(C(C)C)c1O	1	test
O=C(O)/C=C\C(=O)O.c1csc(Cc2ccccc2OCC2CNCCO2)c1	1	test
CN1CC[C@@]2(C)c3cc(OC(=O)Nc4ccccc4)ccc3N(C)[C@@H]12	1	test
O=c1c(Cc2c(O)oc3ccccc3c2=O)c(O)oc2ccccc12	0	test
NC(=O)c1ccc(F)c2c1C[C@@H](N(C1CCC1)C1CCC1)CO2	1	test
CCC(C)n1ncn(-c2ccc(N3CCN(c4ccc(OC[C@H]5CO[C@](Cn6cncn6)(c6ccc(Cl)cc6Cl)O5)cc4)CC3)cc2)c1=O	0	test
CCN(CC)CCNC(=O)c1cc(Cl)cc(Cl)c1OC	1	test
CN(C)CCCN1c2ccccc2Sc2ccc(C(F)(F)F)cc21	1	test
CC(=O)OCC1=C(C(=O)O)N2C(=O)[C@@H](NC(=O)[C@H](N)c3ccccc3)[C@H]2SC1.O.O	0	test
CNCCCC1(C)C(=O)N(c2ccccc2)c2ccccc21	1	test
OC(c1ccccc1)(c1ccccc1)C1CC1c1ccncc1	1	test
C[C@H](O)[C@H]1C(=O)N2C(C(=O)O)=C(SCCN=CN)C[C@H]12.O	0	test
c1ccc2c(CCC3CCNCC3)c[nH]c2c1	1	test
O=C(CCCN1CCN2CCCC2C1)c1ccc(F)cc1	1	test
CCCCOc1ccc(C(=O)CCN2CCCCC2)cc1.[Cl]	0	test
OCCN1CCN(CC/C=C2/c3ccccc3Sc3ccc(C(F)(F)F)cc32)CC1	1	test
CC(=O)[C@@]1(O)CC[C@H]2[C@@H]3C[C@H](C)C4=CC(=O)C=C[C@]4(C)[C@@]3(F)[C@@H](O)C[C@@]21C	1	test
Cc1ccccc1N1CCN(CCCOc2ccccn2)CC1	1	test
C/C(=C(/CCOC(=O)c1ccccc1)SS/C(CCOC(=O)c1ccccc1)=C(\C)N(C=O)Cc1cnc(C)nc1N)N(C=O)Cc1cnc(C)nc1N	1	test
Cn1c(=O)c2c(ncn2C)n(C)c1=O	1	test
OCCN1CCN(CC/C=C2/c3ccccc3Sc3ccc(Cl)cc32)CC1	1	test
CS(=O)(=O)c1ccc([C@@H](O)[C@@H](CO)NC(=O)C(Cl)Cl)cc1	1	test
CC(=O)NCCC[C@H](NC(C)=O)C(=O)O	1	test
CCNC(=O)/C=C/c1cccc(Br)c1	1	test
CCC12CCN(CC3CCC3)C(Cc3ccc(O)cc31)C2(C)C	1	test
NC(=O)CCCN/C(=C1\C=C(F)C=CC1=O)c1ccc(Cl)cc1	1	test
CN(C)[C@@H]1C(=O)/C(=C(\N)O)C(=O)[C@@]2(O)C(=O)C3=C(O)c4c(O)ccc(Cl)c4[C@@](C)(O)[C@H]3C[C@@H]12	0	test
CN(C)CCC=C1c2ccccc2COc2ccccc21	1	test
CC1CN(C)CC2Cc3c(ccc4ccccc34)OC12O	1	test
CCCN(CCC)S(=O)(=O)c1ccc(C(=O)O)cc1	0	test
CNCCc1ccccn1	1	test
CN(C)CCCn1c(=O)c2ccccc2c2ccccc21	1	test
CN1CCCCC1CCN1c2ccccc2Sc2ccc(S(C)(=O)=O)cc21	1	test
NCCc1ccc(O)c(O)c1	0	test
Clc1ccc(OCC2=NCCN2)cc1Cl	1	test
CCOC(=O)C1=C(C)NC(C)=C(C(=O)OC)C1c1cccc(Cl)c1Cl	0	test
NS(=O)(=O)c1cc(C(=O)O)c(NCc2ccco2)cc1Cl	0	test
COC(=O)[C@H]1[C@H]2C[C@@H]3c4[nH]c5ccc(Cl)cc5c4CCN3C[C@H]2C[C@@H](OC(=O)c2cc(OC)c(OC)c(OC)c2)[C@@H]1OC	1	test
CN1[C@H]2CC[C@@H]1CC(NC(=O)c1cn(C3CCCCC3)c3ccccc3c1=O)C2	1	test
CN1CCC(=C2c3ccccc3C(O)c3ccccc32)CC1	1	test
FC(F)(F)c1ccc(N2CCNCC2)nc1Cl	1	test
Clc1ccc(COC(Cn2ccnc2)c2ccc(Cl)cc2Cl)c(Cl)c1	1	test
CCC(=O)C1(N2CCCCC2)CCN(CCCC(=O)c2ccc(F)cc2)CC1	1	test
CCCC(C(=O)c1ccc(C)cc1)N1CCCC1	1	test
CCOC1c2ccccc2C(=O)N(C)c2ccccc21	1	test
CC(=O)OCC1=C(C(=O)O)N2C(=O)[C@@H](NC(=O)Cc3ccccc3)[C@H]2SC1	0	test
CCOC(=O)c1ncn2c1CN(C)C(=O)c1cc(F)ccc1-2	1	test
CNCC(O)c1ccc(OC(=O)C(C)(C)C)c(OC(=O)C(C)(C)C)c1	0	test
CCC(=O)C1(O)CCC2C3CCC4=CC(=O)CCC4(C)C3C(O)CC21C	1	test
O=C(O)c1ccccc1O	0	test
COc1nc2nc(-c3noc(C)n3)cn2c2c1CCCC2	1	test
NCCc1cn2ccccc2n1	0	test
O=C1C(=O)c2ccccc2C(O)=C1C1CCC(c2ccc(Cl)cc2)CC1	0	test
CC(C)c1nc(-c2ncn3c2CN(C)C(=O)c2c(Cl)cccc2-3)no1	1	test
CCC1(c2ccc(N)cc2)CCC(=O)NC1=O	1	test
C[C@]12C[C@H](O)[C@H]3[C@@H](CCC4=CC(=O)CC[C@@]43C)[C@@H]1CC[C@]2(O)C(=O)CO	0	test
CC(C)[C@H](N)C(=O)OCCOCn1cnc2c(=O)nc(N)[nH]c21	1	test
COC1CCCC2C1=C(C(=O)[O-])N1C(=O)C(C(C)O)C21	0	test
O=c1nc[nH]c2c1ncn2[C@H]1CC[C@@H](CO)O1	0	test
CNC(C)C(=O)c1ccc(OC)cc1	0	test
C[C@@H]1CC2C3C[C@H](F)C4=CC(=O)C=CC4(C)[C@@]3(Cl)C(O)CC2(C)C1C(=O)CO	1	test
CNCCCCOc1ccccc1Cc1ccccc1.[Cl-].[H+]	1	test
CCCOC(=O)c1cncn1C(C)c1ccccc1	1	test
COC(=O)[C@@H]1C2CCC(C[C@@H]1OC(=O)c1ccccc1)N2C	1	test
OC(C1=NCCN1)(c1ccc(Cl)cc1)c1ccccn1	1	test
CN1C(=O)CC(C)(c2ccccc2)C1=O	1	test
CC(=O)OCC(CCn1cnc2cnc(N)nc21)COC(C)=O	1	test
NC(=O)OCC1[C@H](NC(=O)/C(=N\OCC(=O)O)c2csc(N)n2)C(=O)N1S(=O)(=O)O	0	test
CCN(CC)CCOC(=O)c1ccc(N)cc1	1	test
Cn1nc(-c2cccc(F)c2)n(C)c1=S	1	test
O=c1c(O[C@@H]2O[C@H](CO)[C@@H](O)[C@H](O)[C@H]2O)c(-c2ccc(O)c(O)c2)oc2cc(O)cc(O)c12	0	test
O=c1[nH]cc(F)c(=O)[nH]1	0	test
CC(=O)OCC(=O)[C@@]1(O)CCC2C3CCC4=CC(=O)C=CC4(C)[C@@]3(Cl)C(Cl)CC21C	1	test
CN(CCc1cc2cccc3c2n1-c1ccccc1CC3)Cc1ccccc1	1	test
CC(C)(O)CC(C)(O)c1ccc(Cl)cc1	1	test
CC(=O)Nc1ccc(OC(=O)c2ccccc2O)cc1	1	test
O=S(=O)(c1ccc2cc[nH]c2c1)N1CCCC1CCN1CCC(Oc2cccc(Cl)c2)CC1	1	test
O=C(c1cc2ccccc2o1)N1CCN(Cc2ccccc2)CC1	1	test
OCCN1CCCN(CCCN2c3ccccc3Sc3cc(C(F)(F)F)ccc32)CC1.[Cl-].[Cl-].[H+].[H+]	1	test
Cc1cccc(N2CC(CO)OC2=O)c1	1	test
CCc1c(C)[nH]c2c1C(=O)[C@@H]1CN(C)CC[C@H]1C2	1	test
C[C@H]1C[C@H]2[C@@H]3CC[C@](O)(C(=O)COC(=O)CCC(=O)O)[C@@]3(C)C[C@H](O)[C@@H]2[C@@]2(C)C=CC(=O)C=C12	1	test
CC(=O)N1CCN(C(=O)Cc2ccc(C(F)(F)F)cc2)[C@@H](CN2CC[C@@H](O)C2)C1	0	test
CN1c2ccccc2C(c2ccccc2Cl)=NCC1(Cl)CO	1	test
CCCC(=O)c1ccc2c(c1)N(CCCN1CCN(C)CC1)c1ccccc1S2	1	test
C#CC(C)(O)CC	1	test
CCC1(CC)O[C@@H]2C[C@H]3C4CCC5=CC(=O)C=CC5(C)[C@@]4(F)[C@@H](O)CC3(C)[C@]2(C(=O)CO)O1	1	test
CC(C)[N+]1(C)C2CCC1CC(OC(=O)C(CO)c1ccccc1)C2.[Br-]	0	test
CC(C)(C)OC(=O)CCCc1ccc(N(CCCl)CCCl)cc1	1	test
Cc1cccc(C)c1	1	test
NC(=O)N1CC(Oc2cccc(C(F)(F)F)c2)C1	1	test
CN1CCN2c3ccccc3Cc3ccccc3C2C1	1	test
c1cc(CN2CCCCC2)cc(OCCCNc2nccs2)c1	1	test
Cc1[nH]nc2c1N(c1ccccc1)C(=O)CC(=O)N2C	1	test
CCCCCc1cc(O)c2c(c1)OC(C)(C)[C@@H]1CCC(C)=C[C@@H]21	1	test
O=C(Cc1ccc(Cl)c(Cl)c1)N1CCc2[nH]cnc2[C@H]1CN1CC[C@@H](O)C1	0	test
O=C(CCCN1CCC(n2c(=S)[nH]c3ccccc32)CC1)c1ccc(F)cc1	1	test
CNCCCN1c2ccccc2Sc2ccc(Cl)cc21	1	test
Cc1cc(N(C)C)ccc1C[C@H](C)N.O=C(O)[C@H](O)[C@@H](O)C(=O)O	1	test
c1cc(CN2CCCCC2)cc(OCCCNc2nc3ccccc3o2)c1	1	test
NNC(=O)c1ccncc1	0	test
CC(CC(C)(C)O)OC(O)C(Cl)(Cl)Cl	1	test
CCCCN/C(=C1/C=C(Cl)C=CC1=O)c1ccccc1Cl	1	test
NNCCc1ccccc1.O=S(=O)(O)O	1	test
NNC(=O)CP(=O)(c1ccccc1)c1ccccc1	1	test
c1ccc([C@@H]2CN3CCSC3=N2)cc1	1	test
CCCCc1oc2ccccc2c1C(=O)c1cc(I)c(OCCN(CC)CC)c(I)c1	0	test
OCC1(CO)COC(C(Cl)(Cl)Cl)OC1	1	test
Cc1cn([C@H]2C[C@H](N=[N+]=[N-])[C@@H](CO)O2)c(=O)[nH]c1=O	0	test
CCn1cc(C(=O)O)c(=O)c2cc(F)c(N3CCNCC3)nc21	0	test
C=CCN1CC[C@]23c4c5ccc(O)c4O[C@H]2C(=O)CC[C@@]3(O)[C@H]1C5	1	test
Cc1ccc(Cc2ccccc2)c(N2CCNCC2)c1	1	test
Cc1ncc2n1-c1ccc(Cl)cc1C(c1ccccc1F)=NC2	1	test
CC(COc1ccccc1)NN	1	test
CN1CCC23c4c5ccc(O)c4OC2CCCC3C1C5	1	valid
CN(C)[C@@H]1C(=O)/C(=C(\N)O)C(=O)[C@@]2(O)C(=O)C3=C(O)c4c(O)ccc(Cl)c4[C@@H](O)[C@H]3C[C@@H]12	0	valid
CCS[C@]1(SC)CC[C@H]2[C@@H]3CCC4=CC(=O)C=C[C@]4(C)[C@@]3(F)[C@@H](O)C[C@@]21C	1	valid
FC(F)OC(F)(F)C(F)Cl	1	valid
ClC(Cl)Cl	1	valid
Nc1ncc2ncn(COCCO)c2n1	1	valid
O=C(NCCN1CCOCC1)c1ccc(Cl)cc1	1	valid
CC(=O)OCC(=O)[C@@]1(O)[C@H](OC(C)=O)C[C@H]2[C@@H]3CCC4=CC(=O)C=C[C@]4(C)[C@@]3(F)[C@@H](O)C[C@@]21C	1	valid
CCNC1(c2cccs2)CCCCC1=O	1	valid
CN(C)Cc1ccc(-c2cccc(NC3N=CC=C3[N+](=O)[O-])c2)o1	1	valid
COc1cccc(OC)c1C(=O)N[C@@H]1C(=O)N2[C@@H](C(=O)O)C(C)(C)S[C@H]12	0	valid
O=C1NCNC1(c1ccccc1)c1ccccc1	1	valid
COC(OC)C(=O)[C@@]12OC(C)(C)O[C@@H]1CC1C3C[C@H](F)C4=CC(=O)C=CC4(C)[C@@]3(F)C(O)CC12C	1	valid
CC1=NN(c2ccccc2)C(=O)C1	1	valid
CN=C1CN(O)C(c2ccccc2)=c2cc(Cl)ccc2=N1	1	valid
NC(=O)N1c2ccccc2C=Cc2ccccc21	1	valid
CC1=C(C(=O)O)N2C(=O)[C@@H](NC(=O)Cc3ccc(C4=NCCCN4)cc3)[C@H]2SC1	0	valid
CN1CCN(CC(=O)[C@@]2(O)CC[C@H]3[C@@H]4CCC5=CC(=O)C=C[C@]5(C)[C@H]4[C@@H](O)C[C@@]32C)CC1	1	valid
Cc1cn([C@H]2C=C[C@@H](CO)O2)c(=O)[nH]c1=O	1	valid
CC1(C)O[C@@H]2C[C@H]3[C@@H]4CCC5=CC(=O)C=C[C@]5(C)[C@@]4(F)[C@@H](O)C[C@]3(C)[C@]2(C(=O)CO)O1	1	valid
O=[N+]([O-])C1=CC=NC1NCCSCc1ncccc1Br	1	valid
CN(C)CCC1(C)OCCC2=C1c1ccccc1C2	1	valid
CC(=O)OCC(=O)[C@@]12OC(C)(C)O[C@@H]1C[C@H]1[C@@H]3C[C@H](F)C4=CC(=O)C=C[C@]4(C)[C@@]3(F)[C@@H](O)C[C@@]12C	1	valid
Cc1cccc2c1Oc1ccccc1[C@@]1(O)CCN(C)C[C@@H]21	1	valid
CC(CN1CCN(CCOCCO)CC1)CN1c2ccccc2Sc2ccccc21	1	valid
CC(=O)O[C@H]1C[C@@H]2C(COC(=O)CC(C)C)=CO[C@@H](OC(=O)CC(C)C)[C@@H]2[C@@]12CO2	1	valid
CC1(C)S[C@@H]2[C@H](NC(=O)CCC[C@@H](N)C(=O)O)C(=O)N2[C@H]1C(=O)O	0	valid
c1ccc(C2(c3ccccc3)OC[C@H]([C@@H]3CCCCN3)O2)cc1	1	valid
COC(=O)c1cncn1C(C)c1ccccc1	1	valid
NC(=O)CN1C(=O)C(c2ccccc2)c2ccccc21	1	valid
C=CCC(N)Cc1ccccc1	1	valid
CCCCNc1c(C(=O)OCC)c(C)nc2c1cnn2CC	1	valid
CC(=O)NCCCOc1cccc(CN2CCCCC2)c1	1	valid
CN(C)CCC(c1ccccc1)c1ccccn1	0	valid
CCCOC(=O)N1CCN(C(=O)Cc2ccc(Cl)c(Cl)c2)[C@@H](CN2CCCC2)C1	1	valid
CCOC(=O)NNC(C)c1ccccc1	1	valid
CC(C)(C)NCC(O)c1ccc(O)c(NC(N)=O)c1	0	valid
C=CCN1CCC23c4c5ccc(O)c4OC2C2(OC)C=CC3(CC2[C@](C)(O)CCC)C1C5	1	valid
CCC(C)C(CC)C(N)=O	1	valid
Cc1cccc2c1Oc1ccccc1C1(O)CCNCC21	1	valid
CC(CN(C)C)CN1c2ccccc2Sc2ccc(C#N)cc21	1	valid
O=c1ccn(C2OC(CO)C(O)C2O)c(=O)[nH]1	1	valid
CC1(C)SC2C(NC(=O)Cc3ccccc3)C(=O)N2C1C(=O)O.[Na]	0	valid
CN1CCN(CCC(=O)N2c3ccccc3Sc3ccc(C(F)(F)F)cc32)CC1	1	valid
CC[C@]1(O)C[C@H]2CN(CCc3c([nH]c4ccccc34)[C@@](C(=O)OC)(c3cc4c(cc3OC)N(C=O)[C@H]3[C@@](O)(C(=O)OC)[C@H](OC(C)=O)[C@]5(CC)C=CCN6CC[C@]43[C@@H]65)C2)C1	1	valid
Oc1ccc2c(c1)[C@@]13CCCC[C@@]1(O)[C@@H](C2)N(CC1CC1)CC3	1	valid
CC1(C)S[C@@H]2[C@H](NC(=O)[C@@H](N=Cc3ccco3)c3ccc(O)cc3)C(=O)N2[C@H]1C(=O)O	0	valid
CCCCCN[C@@]12C=CC(=O)[C@@H]3Oc4c(O)ccc5c4[C@@]31CCN(C)[C@@H]2C5	1	valid
CO[C@H](C(=O)[C@@H](O)[C@@H](C)O)[C@@H]1Cc2cc3cc(O[C@H]4C[C@@H](O[C@H]5C[C@@H](O)[C@H](O)[C@@H](C)O5)[C@H](O)[C@@H](C)O4)c(C)c(O)c3c(O)c2C(=O)[C@H]1O[C@H]1C[C@@H](O[C@H]2C[C@@H](O[C@H]3C[C@](C)(O)[C@H](O)[C@@H](C)O3)[C@H](O)[C@@H](C)O2)[C@H](O)[C@@H](C)O1	1	valid
CC(C)c1nc(-c2ncn3c2CN(C)C(=O)c2c(Cl)cccc2-3)no1	1	valid
CN(C)C(=O)C(CCN1CCC(O)(c2ccc(Cl)cc2)CC1)(c1ccccc1)c1ccccc1	1	valid
CN(C)CCCN1c2ccccc2CCc2ccc(Cl)cc21	1	valid
CC(=O)NCCn1c(C)cc(C=O)c1C	1	valid
OCCN1CCN(CCCN2c3ccccc3Sc3ccc(C(F)(F)F)cc32)CC1	1	valid
Cc1onc(-c2ccccc2)c1C(=O)N[C@@H]1C(=O)N2[C@@H](C(=O)O)C(C)(C)S[C@H]12	0	valid
CO[C@@H]1[C@@H](O[C@@H]2O[C@H](C)[C@@H](O[C@H]3C[C@@](C)(O)[C@@H](OC(=O)CC(C)C)[C@H](C)O3)[C@H](N(C)C)[C@H]2O)[C@@H](CC=O)C[C@@H](C)[C@@H](O)/C=C/C=C/C[C@@H](C)OC(=O)C[C@H]1OC(C)=O	0	valid
CC(=O)Nc1c(I)c(NC(C)=O)c(I)c(C(=O)[O-])c1I.[Na+]	0	valid
CC(C)(C)C(=O)OCOC(=O)C1N2C(=O)[C@@H](N=CN3CCCCCC3)[C@H]2SC1(C)C	0	valid
Cc1cc(=O)n(-c2ccccc2)n1C	1	valid
CCN(CC)C(=O)[C@@H]1[C@@H]2C=C[C@@H](C2)[C@H]1C(=O)N(CC)CC	1	valid
Cc1c(F)c(N2CCNC(C)C2)cc2c1c(=O)c(C(=O)O)cn2C1CC1	0	valid
O=C(COc1ccc(Cl)cc1)N1CCN(Cc2ccc3c(c2)OCO3)CC1	1	valid
CN(C)CC(=O)N1c2ccccc2Sc2ccccc21	1	valid
Cc1cc(=O)c(C(=O)N[C@@H](C(=O)NC2C(=O)N3C(C(=O)O)=C(CSc4nnnn4C)CS[C@H]23)c2ccc(O)cc2)c[nH]1	0	valid
CC[N+](C)(C)Cc1ccccc1Br.Cc1ccc(S(=O)(=O)[O-])cc1	0	valid
C[C@H]1O[C@@H](O[C@H]2[C@@H](O)C[C@H](O[C@H]3[C@@H](O)C[C@H](O[C@H]4CC[C@]5(C)[C@H]6C[C@@H](O)[C@]7(C)[C@@H](C8=CC(=O)OC8)CC[C@]7(O)[C@@H]6CC[C@@H]5C4)O[C@@H]3C)O[C@@H]2C)C[C@H](O)[C@@H]1O	0	valid
O=C1CCC(=O)N1CC1CCC2CN(c3ncccn3)CCN2C1	1	valid
Cc1nnc2n1-c1ccc(Cl)cc1C(c1ccccc1)=NC2	1	valid
CC(=O)OCC1=C(C(=O)O)N2C(=O)[C@@H](NC(=O)c3c(-c4ccccc4Cl)noc3C)[C@H]2SC1	0	valid
Clc1ccccc1C(c1ccccc1)(c1ccccc1)n1ccnc1	0	valid
CN(C)[C@@H]1C(=O)/C(=C(/N)O)C(=O)[C@@]2(O)C(=O)C3=C(O)c4c(O)ccc(Cl)c4[C@@](C)(O)[C@H]3C[C@@H]12.[Cl-].[H+]	0	valid
NCC1CC(=O)N(Cc2ccccc2)C1	1	valid
CC(=O)OCC(=O)[C@@]1(O)CC[C@H]2[C@@H]3C[C@H](Cl)C4=CC(=O)C=C[C@]4(C)[C@H]3C(=O)C[C@@]21C	1	valid
CN(C)CC#CC=C1c2ccccc2C=Cc2ccccc21	1	valid
C1CC1	1	valid
CCN(CC)CCOC(=O)C(O)(c1ccccc1)c1ccccc1.[Cl-].[H+]	1	valid
CCC1(c2ccccc2)C(=O)NC(=O)N(C(=O)c2ccccc2)C1=O	1	valid
O=C1Cc2cc(CCN3CCN(c4nsc5ccccc45)CC3)c(Cl)cc2N1	1	valid
Cc1cccc(O[C@H]2CCNC[C@H]2O)c1C	1	valid
O=C(NCCN1CCN(c2ncccn2)CC1)C12CC3CC(CC(C3)C1)C2	1	valid
Cc1ncc(CSSCc2cnc(C)c(O)c2CO)c(CO)c1O	1	valid
O=C(O)COCCN1CCN(C(c2ccccc2)c2ccc(Cl)cc2)CC1	0	valid
COc1cc([C@@H]2c3cc4c(cc3[C@@H](O[C@@H]3O[C@@H]5CO[C@@H](C)O[C@H]5[C@H](O)[C@H]3O)C3COC(=O)[C@@H]32)OCO4)cc(OC)c1O	0	valid
C=CC1(C(C)CCC)C(=O)NC(=O)NC1=O	1	valid
COc1cc(C(=O)N2CCCCCCC2)cc(OC)c1OC	1	valid
NCC[C@H](O)C(=O)N[C@@H]1C[C@H](N)[C@@H](O[C@H]2O[C@H](CN)[C@@H](O)[C@H](O)[C@H]2O)[C@H](O)[C@H]1O[C@H]1O[C@H](CO)[C@@H](O)[C@H](N)[C@H]1O	1	valid
NCc1ccccc1CC(=O)N[C@@H]1C(=O)N2C(C(=O)O)=C(CSc3nnnn3CC(=O)O)CS[C@H]12	0	valid
CCn1nnn(CCN2CC[C@H](N(C(=O)COC)c3ccccc3F)[C@H](C)C2)c1=O	1	valid
CC1(C)S[C@@H]2[C@H](NC(=O)[C@H](C(=O)[O-])c3ccsc3)C(=O)N2[C@H]1C(=O)[O-].[Na+].[Na+]	1	valid
CNCCC(Oc1ccc(C(F)(F)F)cc1)c1ccccc1	1	valid
CN1CCC2=C(CC1)c1cc(C#N)ccc1Sc1ccccc12	1	valid
CN1CCCc2cccc(OCC3CNCCO3)c21	1	valid
CC(C)NC(=O)OC1CCN(CCCC(=O)c2ccc(F)cc2)CC1	1	valid
CN(C)CCC=C1c2ccccc2C(C)(C)c2ccccc21	1	valid
CC12CC3CC(C)(C1)CC(N)(C3)C2	1	valid
O=C(Cc1ccc(Cl)c(Cl)c1)N1CCN(CCO)C[C@@H]1CN1CC[C@@H](O)C1	0	valid
CN1C(=O)CCC1c1cccnc1	1	valid
CCC(C)(CC)OC(N)=O	1	valid
CC(CN1c2ccccc2Sc2ccccc21)N(C)C	1	valid
Cc1ccsc1C(=CCCN1CCC[C@@H](C(=O)O)C1)c1sccc1C	1	valid
CCCCNC(=O)OCC(C)(CCC)COC(N)=O	1	valid
CC(CN1CCOCC1)C(C(=O)N1CCCC1)(c1ccccc1)c1ccccc1	1	valid
CC(=O)OCC(=O)[C@H]1[C@H](C)C[C@H]2[C@@H]3C[C@H](F)C4=CC(=O)C=C[C@]4(C)C3(Cl)[C@@H](O)C[C@@]21C	1	valid
NC(=O)N1c2ccccc2CC(=O)c2ccccc21	1	valid
CN1CC[C@]23c4c5ccc(O)c4O[C@H]2C(O)C=C[C@H]3[C@H]1C5	1	valid
CSc1ccc2c(c1)N(CCC1CCCCN1C)c1ccccc1S2	1	valid
CN1c2cc(F)ccc2C(c2ccccc2)=NCC1CNC(=O)c1ccoc1	1	valid
O=C(CCCN1CCC(O)(c2ccc(Cl)cc2)CC1)c1ccc(F)cc1	1	valid
CN(C)Cc1ccc(CSCCNc2nc(=O)c(Cc3ccc4ccccc4c3)c[nH]2)o1	0	valid
NC(N)=Nc1nc(-c2cccc(N)c2)cs1	1	valid
C/C(=C(\CCOP(=O)(O)O)SC(=O)c1ccccc1)N(C=O)Cc1cnc(C)nc1N	1	valid
NCC(O)c1cccc(O)c1	0	valid
O=C(NCCCOc1cccc(CN2CCCCC2)c1)c1ccccc1	1	valid
Fc1ccc(-c2ccc(CN3CCN(c4cccc5ccoc45)CC3)[nH]2)cc1	1	valid
CN1Cc2c(N)cccc2C(c2ccccc2)C1	1	valid
CCN[C@H](Cc1ccccc1)[C@H]1CCCO1	1	valid
CCC1(c2ccccc2)C(=O)NC(=O)N(C)C1=O	1	valid
CC12CCC(=O)C=C1CCC1C2C(O)CC2(C)C1CCC2(O)C(=O)COC(=O)CCC1CCCC1	1	valid
CN(C)C(=O)COC1c2ccccc2CCc2ccccc21	1	valid
COc1cc2[nH]c(C)c(CCN3CCN(c4ccccc4OC)CC3)c2cc1OC	1	valid
CC1COc2c(N3CCN(C)CC3)c(F)cc3c(=O)c(C(=O)O)cn1c23	1	valid
NC/C(=C/F)CCc1ccc(F)cc1	1	valid
CC(=O)[C@@]1(O)[C@@H](C)C[C@H]2[C@@H]3CCC4=CC(=O)C=C[C@]4(C)[C@@]3(F)[C@@H](O)C[C@@]21C	1	valid
CC(C)C(=O)OCc1cccc(OC(=O)[C@@H]2N3C(=O)[C@@H](NC(=O)Cc4ccccc4)[C@H]3SC2(C)C)c1	0	valid
CC[C@@]1(O)C[C@H](O[C@H]2C[C@H](N(C)C)[C@H](O[C@H]3C[C@@H]4O[C@H]5CC(=O)[C@H](C)O[C@H]5O[C@@H]4[C@H](C)O3)[C@H](C)O2)c2c(O)c3c(c(O)c2[C@H]1O[C@H]1C[C@H](N(C)C)[C@H](O)[C@H](C)O1)C(=O)c1cccc(O)c1C3=O	0	valid
OC(CN1CCCCC1)c1cc(-c2ccccc2)on1	1	valid
c1ccc2c(c1)CCN1CCNCC21	1	valid
CC(=O)Nc1nnc(S(N)(=O)=O)s1	1	valid
CC[C@H]1OC(=O)[C@H](C)[C@@H](O[C@H]2C[C@@](C)(OC)[C@@H](O)[C@H](C)O2)[C@H](C)[C@@H](O[C@@H]2O[C@H](C)C[C@H](N(C)C)[C@H]2O)[C@](C)(OC)C[C@@H](C)C(=O)[C@H](C)[C@@H](O)[C@]1(C)O	0	valid
Cc1ccccc1-n1c(C)nc2ccccc2c1=O	1	valid
O=c1[nH]c2cc(Cl)ccc2n1C1CCN(CCCC(c2ccc(F)cc2)c2ccc(F)cc2)CC1	1	valid
CN1CCC(OC2c3ccccc3CCc3ccccc32)CC1	1	valid
CC(=O)NNC(=O)CC(O)(c1ccccc1)c1ccccc1	1	valid
CCN(CC)CCNC(=O)c1cc(Br)c(N)cc1OC	1	valid
OC[C@H]1O[C@@H](n2cnc3c2NC=NC[C@H]3O)C[C@@H]1O	1	valid
O=C(NCCCN1CCOCC1)c1ccc(Cl)cc1	1	valid
CC(=O)OCC(=O)[C@@]1(O)CC[C@H]2[C@@H]3CCC4=CC(=O)CC[C@]4(C)[C@H]3C(=O)C[C@@]21C	1	valid
CCCCC/C(=N/OCCN)c1ccc(C)c(N)c1	1	valid
O=C1CN=C(c2ccccc2)c2cc(Cl)ccc2N1CC(F)(F)F	1	valid
CCCC(Cc1ccccc1)N1CCCC1	1	valid
CCCCn1c(=O)c2c(ncn2CC(C)=O)n(CCCC)c1=O	1	valid
CCC(NC(=O)c1c(C)c(-c2ccccc2)nc2ccccc12)c1ccccc1	1	valid
COCC1=C(C(=O)O)N2C(=O)[C@@H](NC(=O)/C(=N\O)c3csc(N)n3)[C@H]2SC1	0	valid
Cc1nnc(SCC2=C(C(=O)O)N3C(=O)[C@@H](NC(=O)[C@H](O)c4ccccc4)[C@H]3SC2)s1	0	valid
NNc1nncc2ccccc12	0	valid
OCCN1CCN(CCCN2c3ccccc3C=Cc3ccccc32)CC1	1	valid
Cc1ccccc1	1	valid
CCC1(O)CCN2CCc3ccc(C)cc3C2C1	1	valid
O=C1CN2CCOC2(c2ccccc2Cl)c2cc(Cl)ccc2N1	1	valid
CN(C)CCCN1c2ccccc2C(C)(C)c2ccccc21	1	valid
C=CCC1(CC(C)O)C(=O)NC(=O)NC1=O	1	valid
CNCCCC1(c2ccccc2)OC(C)(C)c2ccccc21	1	valid
CC(C)[C@@]1(O)CCN2C[C@@H]3c4ccccc4CCc4cccc(c43)[C@H]2C1	1	valid
COC(=O)C1=C(C)NC(C)=C(C(=O)OCCN(C)Cc2ccccc2)C1c1cccc([N+](=O)[O-])c1	0	valid
O=NN(CCCl)C(=O)NC1CCCCC1	1	valid
CCC1C(C)=NN=C(c2ccc(OC)c(OC)c2)c2cc(OC)c(OC)cc21	1	valid
CN(C)CCCN1c2ccccc2C=Cc2sccc21	1	valid
CNCCON=c1c2ccccc2ccc2ccccc12	1	valid
Cc1ccccc1OCC(COC(O)C(Cl)(Cl)Cl)OC(O)C(Cl)(Cl)Cl	1	valid
CSC(=O)C1(OC(C)=O)[C@@H](C)C[C@H]2[C@@H]3CCC4=CC(=O)C=C[C@]4(C)C3(F)[C@@H](O)C[C@@]21C	1	valid
CCC(=O)C(c1ccccc1)(c1ccccc1)C(C)CN(C)C	1	valid
COc1ccc2c(c1)/C(=C/CCN(C)C)c1ccccc1O2	1	valid
Cc1cccc(/C=N/N2CCN(C(c3ccccc3)c3ccccc3)CC2)n1	1	valid
CN(C)c1ccc(O)c2c1C[C@H]1C[C@H]3[C@H](N(C)C)C(O)=C(C(N)=O)C(=O)[C@@]3(O)C(O)=C1C2=O	1	valid
C/C=C(\CC)C(=O)NC(N)=O	1	valid
OC1CCN(c2ccc(-c3ccc(Cl)cc3Cl)nn2)CC1	1	valid
O=C(c1ccccc1)c1ccc2n1CCC2C(=O)O	0	valid
[truncated: 36 more rows]
