# Supplementary material for: Could graph neural networks learn better molecular representation for drug discovery? A comparison study of descriptor-based and graph-based models
Source: J Cheminform. 2021 Feb 17;13:12. doi: 10.1186/s13321-020-00479-8 (PMC7888189; doi:10.1186/s13321-020-00479-8)
Supplement: Supplementary file 1 — Additional file 1. The datasets for the single tasks. [file 13321_2020_479_MOESM1_ESM.zip › ReferencedData/dataset_used_for_modeling/clintox.csv]

cano_smiles	FDA_APPROVED	CT_TOX	group
O=C([O-])[C@@H](O)[C@@H](O)[C@H](O)[C@@H](O)C(=O)[O-]	1	0	train
O=[N+]([O-])[O-]	1	0	train
O=N	1	0	train
P(F)(=O)([O-])[O-]	1	0	train
S(=O)(=O)([O-])[O-]	1	0	train
S(=S)(=O)([O-])[O-]	1	0	train
OB(O)[C@@H](NC(=O)[C@@H](NC(=O)c1nccnc1)Cc1ccccc1)CC(C)C	1	0	train
OB(O)[C@@H](NC(=O)[C@@H](NC(=O)c1nccnc1)Cc1ccccc1)CC(C)C	0	1	train
Clc1ccc(Cl)cc1C(=O)NCC(=O)N[C@@H](CC(C)C)B(O)O	0	1	train
O(C(=O)N)C1(CCCCC1)C#C	1	0	train
[NH2+](CC#C)[C@@H]1CCc2c1cccc2	1	0	train
N#C	1	0	train
O1[C@H]([C@@H](O)CO)C([O-])=C(O)C1=O	1	0	train
SC[C@H]([NH3+])C(=O)[O-]	1	0	train
O1[C@](O)(CO)[C@@H](O)[C@H](O[C@@H]2O[C@H](CO)[C@H](O)[C@H](O)[C@H]2O)[C@H]1CO	1	0	train
F[C@@H]1[C@@H](O)[C@H](O)[C@H](O[C@@H]1O)CO	1	0	train
O1[C@](O[C@H]2O[C@H](CO)[C@@H](O)[C@H](O)[C@H]2O)(CO)[C@@H](O)[C@H](O)[C@H]1CO	1	0	train
O1[C@H](CO)[C@@H](O)[C@H](O)[C@@H](O)C1=O	1	0	train
OC[C@@H](O)[C@H](O)[C@@H](O)C=O	1	0	train
OC[C@@H](O)[C@@H](O)[C@H](O)[C@H](O)CO	1	0	train
OC[C@@H](O)[C@@H](O)[C@H](O)[C@@H](O)C(=O)[O-]	1	0	train
OC[C@@H](O)[C@@H](O)[C@H](O)[C@@H](O)CO	1	0	train
[NH2+]=C(N)N	1	0	train
BrC(F)(F)C(F)(F)C(F)(F)C(F)(F)C(F)(F)C(F)(F)C(F)(F)C(F)(F)F	1	0	train
FC(F)(C(F)(F)C(F)(F)C(F)(F)F)C(F)(F)C(F)(F)F	1	0	train
ClC(Cl)(Cl)COP(=O)([O-])[O-]	1	0	train
OCC([NH3+])(CO)CO	1	0	train
OC(CO)CO	1	0	train
O([N+](=O)[O-])C(CO[N+](=O)[O-])CO[N+](=O)[O-]	1	0	train
SC(CO)CS	1	0	train
FC(F)(C(F)(F)F)C(F)(F)F	1	0	train
BrC(Cl)C(F)(F)F	1	0	train
ClC(OC(F)F)C(F)(F)F	1	0	train
FC(OC(F)F)C(F)(F)F	1	0	train
FC(F)=C(F)F	1	0	train
O=C([O-])C[NH3+]	1	0	train
OC(CC(=O)[O-])(CC(=O)[O-])C(=O)[O-]	1	0	train
ClC(F)C(F)(F)OC(F)F	1	0	train
O=C([O-])\C=C\C(=O)[O-]	1	0	train
O=C([O-])[C@@H]([NH3+])CCC[NH+]=C(N)N	1	0	train
[NH2+](CCNCC[NH2+]CCN)CCN	1	0	train
S(P(=O)([O-])[O-])CC[NH2+]CCC[NH3+]	1	0	train
FC(F)C([NH3+])(CCC[NH3+])C(=O)[O-]	1	0	train
P(=O)([O-])([O-])C(P(=O)([O-])[O-])(O)CCC[NH3+]	1	0	train
O=C([O-])CCC(=O)[O-]	1	0	train
O=C(CCC(=O)[O-])C[NH3+]	1	0	train
OCCCC(=O)[O-]	1	0	train
O=C(N)CC[C@H]([NH3+])C(=O)[O-]	1	0	train
S(SC[C@H](NC(=O)CC[C@H]([NH3+])C(=O)[O-])C(=O)NCC(=O)[O-])C[C@H](NC(=O)CC[C@H]([NH3+])C(=O)[O-])C(=O)NCC(=O)[O-]	1	0	train
O=C([O-])CCCCC[NH3+]	1	0	train
O=C([O-])CN(CC[NH+](CC(=O)[O-])CC(=O)[O-])CC[NH+](CC(=O)[O-])CC(=O)[O-]	1	0	train
[NH2+](CCNCC[NH3+])CCN	1	0	train
Ic1c(C(=O)NCC(O)CO)c(I)c(N(C(=O)CO)CCO)c(I)c1C(=O)NCC(O)CO	1	0	train
SCC[NH3+]	1	0	train
O=C([O-])[O-]	1	0	train
P(=O)([O-])([O-])C(=O)[O-]	1	0	train
ClC=1C=CC2=N\C(=[NH+]/C)\CN([O-])C(=C2C=1)c1ccccc1	1	0	train
Oc1ccc(cc1)/C(/C(=C/C)/c1ccc(O)cc1)=C\C	1	0	train
S1[C@H]2N(C(C(=O)[O-])=C(C1)\C=C\C)C(=O)[C@H]2NC(=O)[C@H]([NH3+])c1ccc(O)cc1	1	0	train
S1SC[C@H]2NC(=O)[C@H](NC(=O)C[C@H](OC(=O)[C@@H](NC(=O)/C(/NC2=O)=C/C)C(C)C)\C=C\CC1)C(C)C	1	0	train
Clc1nc(C(=O)NC(=[NH2+])N)c(nc1N)N	1	0	train
O1[C@H]2[C@H](OC[C@@H]2O)[C@H](O[N+](=O)[O-])C1	1	0	train
O1[C@H](CO)[C@@H](O)[C@H]([NH3+])[C@@H](O)[C@H]1O[C@@H]1[C@@H](O)[C@H](O[C@H]2O[C@H](C[NH3+])[C@@H](O)C[C@H]2[NH3+])[C@@H]([NH3+])C[C@H]1[NH3+]	1	0	train
O1[C@H](C[NH3+])[C@@H](O)[C@H](O)[C@@H](O)[C@H]1O[C@H]1[C@H](O)[C@@H](O[C@H]2O[C@H](CO)[C@@H](O)[C@H]([NH3+])[C@H]2O)[C@H](NC(=O)[C@@H](O)CC[NH3+])C[C@@H]1[NH3+]	1	0	train
O[C@H]1[C@H](O)[C@@H](O)C[NH+](CCO)[C@@H]1CO	1	0	train
O1[C@H](CO)[C@@H](O)C[C@@H]1N1C=NC(=NC1=O)N	0	1	train
O=C([O-])C1CCC(CC1)C[NH3+]	1	0	train
OC12CC3(CC(C1)CC(C3)C2)[C@H]([NH3+])C(=O)N1[C@@H]2[C@H](C[C@H]1C#N)C2	1	0	train
O1[C@@H](C[NH3+])[C@@H](O)[C@H](O)[C@@H]([NH3+])[C@H]1O[C@H]1[C@@H](O)[C@@H](O[C@@H]1CO)O[C@H]1[C@H](O[C@H]2O[C@H](C[NH3+])[C@@H](O)[C@H](O)[C@H]2[NH3+])[C@@H]([NH3+])C[C@@H]([NH3+])[C@@H]1O	1	0	train
O1[C@H](C[NH3+])[C@@H](O)[C@H](O)[C@@H](O)[C@H]1O[C@H]1[C@H](O)[C@@H](O[C@H]2O[C@H](CO)[C@@H](O)[C@H]([NH3+])[C@H]2O)[C@H]([NH3+])C[C@@H]1[NH3+]	1	0	train
O1[C@@H](C[NH3+])[C@@H](O)[C@H](O)[C@@H]([NH3+])[C@H]1O[C@H]1[C@@H](O)[C@@H](O[C@@H]1CO)O[C@H]1[C@H](O[C@H]2O[C@H](CO)[C@@H](O)[C@H](O)[C@H]2[NH3+])[C@@H]([NH3+])C[C@@H]([NH3+])[C@@H]1O	1	0	train
S(O[C@@H]1[C@@H](OS(=O)(=O)[O-])[C@@H](OC[C@H]1O[C@@H]1OC[C@@H](O)[C@H](OS(=O)(=O)[O-])[C@H]1OS(=O)(=O)[O-])O)(=O)(=O)[O-]	1	0	train
O1[C@H]2[C@H](OC[C@@H]2O)[C@H](O)C1	1	0	train
O1[C@H]2[C@H](OC[C@@H]2O[N+](=O)[O-])[C@H](O[N+](=O)[O-])C1	1	0	train
O1NC(=O)[C@H]([NH3+])C1	1	0	train
S1C[C@@H]2NC(=O)N[C@@H]2[C@@H]1CCCCC(=O)[O-]	1	0	train
S=C1N=C(Nc2nc[nH]c12)N	1	0	train
S=C1N=CNc2nc[nH]c12	1	0	train
[O-][n+]1c(N)cc(nc1N)N1CCCCC1	1	0	train
O=C1N[C@@H](CC1)C(=O)N[C@@H](Cc1[nH]cnc1)C(=O)N1CCC[C@H]1C(=O)N	1	0	train
FC=1C=NC(=O)NC=1N	1	0	train
Clc1c(Cc2c(O)c(Cl)cc(Cl)c2Cl)c(O)c(Cl)cc1Cl	1	0	train
Ic1c(C(=O)[O-])c(I)cc(I)c1NC(=O)CCCCC(=O)Nc1c(I)c(C(=O)[O-])c(I)cc1I	1	0	train
IC#CCOc1cc(Cl)c(Cl)cc1Cl	1	0	train
Fc1cc(F)c(F)cc1C[C@@H]([NH3+])CC(=O)N1CCn2c(nnc2C(F)(F)F)C1	1	0	train
S1C[C@H](O[C@H]1CO)N1C=C(F)C(=NC1=O)N	1	0	train
FC1=CNC(=O)NC1=O	1	0	train
ClCCN(CCCl)C1=CNC(=O)NC1=O	1	0	train
FC(F)(F)C1=CN([C@@H]2O[C@H](CO)[C@@H](O)C2)C(=O)NC1=O	1	0	train
FC1=CN([C@@H]2O[C@H](CO)[C@@H](O)C2)C(=O)NC1=O	1	0	train
IC1=CN([C@@H]2O[C@H](CO)[C@@H](O)C2)C(=O)NC1=O	1	0	train
FC1=CNC(=O)NC1=O	0	1	train
Clc1cc(N)cc(Cl)c1NC1=[NH+]CCN1	1	0	train
Ic1cc(Oc2c(I)cc(cc2I)C[C@H]([NH3+])C(=O)[O-])cc(I)c1[O-]	1	0	train
Ic1cc(Oc2c(I)cc(cc2I)C[C@@H]([NH3+])C(=O)[O-])cc(I)c1[O-]	1	0	train
Clc1c(NC(=O)C(=O)[O-])cc(cc1NC(=O)C(=O)[O-])C#N	1	0	train
Clc1c(S(=O)(=O)N)cc(S(=O)(=O)N)cc1Cl	1	0	train
[Ca+2].O=C1N=C(NC=2NCC(N(C1=2)C=O)CNc1ccc(cc1)C(=O)N[C@@H](CCC(=O)[O-])C(=O)[O-])N	0	1	train
O=C1N=C(NC=2NCC(N(C1=2)C=O)CNc1ccc(cc1)C(=O)N[C@@H](CCC(O)=O)C(O)=O)N	0	1	train
s1cc(nc1N)/C(=C/CC(=O)[O-])/C(=O)N[C@H]1[C@H]2SCC=C(N2C1=O)C(=O)[O-]	1	0	train
Oc1ncnc2[nH]ncc12	1	0	train
Ic1c2Oc3c(cc(I)c([O-])c3I)C3(OC(=O)c4c3c(Cl)c(Cl)c(Cl)c4Cl)c2cc(I)c1[O-]	1	0	train
Clc1c2N(C=C(C(=O)[O-])C(=O)c2cc(F)c1N1C[C@H]([NH3+])CCCC1)C1CC1	1	0	train
Clc1cc2NC(NS(=O)(=O)c2cc1S(=O)(=O)N)C(Cl)Cl	1	0	train
Clc1cc2NC(NS(=O)(=O)c2cc1S(=O)(=O)N)C1C2CC(C1)C=C2	1	0	train
Clc1cc2NCNS(=O)(=O)c2cc1S(=O)(=O)N	1	0	train
O1CC=2C3=N\C(\N=C3C=NC=2CC1)=C\1/NOC=C/1	1	0	train
[nH+]1ccc(N)cc1	1	0	train
Brc1ccc(cc1)C(=O)c1cccc(CC(=O)[O-])c1N	1	0	train
Clc1cccc(Cl)c1CC(=O)[NH+]=C(N)N	1	0	train
Clc1c(cccc1Cl)-c1nnc(nc1N)N	1	0	train
Clc1c(N2CC[NH+](CC2)CCCCOc2cc3NC(=O)CCc3cc2)cccc1Cl	1	0	train
Clc1cccc(Cl)c1SC(CCc1ccc(Cl)cc1)Cn1ccnc1	1	0	train
Fc1cccc(F)c1Cn1nnc(c1)C(=O)N	1	0	train
Clc1c2CN3CC(=O)NC3=[NH+]c2ccc1Cl	1	0	train
Clc1ccc2nsnc2c1NC1=[NH+]CCN1	1	0	train
Oc1ccc(\N=N\c2cc(C(=O)[O-])c(O)cc2)cc1C(=O)[O-]	1	0	train
Oc1cc(ccc1O)[C@@H](O)C[NH3+]	1	0	train
Clc1cc([N+](=O)[O-])ccc1NC(=O)c1cc(Cl)ccc1O	1	0	train
FC(F)(F)c1cc([N+](=O)[O-])c(cc1)C(=O)[C-]1C(=O)CCCC1=O	1	0	train
Fc1cc(F)ccc1-c1cc(C(=O)[O-])c(O)cc1	1	0	train
Oc1cc(ccc1O)C[C@H]([NH3+])C(=O)[O-]	1	0	train
Clc1cc(Cl)ccc1C(OCc1ccsc1Cl)Cn1ccnc1	1	0	train
Brc1sc(S(=O)(=O)NC(=O)c2ccc(Cl)cc2Cl)cc1	0	1	train
Clc1cc(Cl)ccc1CO\N=C(\Cn1ccnc1)/c1ccc(Cl)cc1Cl	1	0	train
Fc1cc(F)ccc1C(O)(Cn1ncnc1)Cn1ncnc1	1	0	train
Fc1cc(F)ccc1N1C=C(C(=O)[O-])C(=O)c2cc(F)c(nc12)N1C[C@@H]2[C@H](C1)C2[NH3+]	1	0	train
Oc1ccc(N)cc1C(=O)[O-]	1	0	train
Ic1cc(cc(I)c1Oc1cc(I)c(O)cc1)C[C@H]([NH3+])C(=O)[O-]	1	0	train
[Pt].OC(=O)C1(CCC1)C(O)=O.N.N	0	1	train
O=C1c2c(C(=O)c3c1c([O-])ccc3[O-])c(NCC[NH2+]CCO)ccc2NCC[NH2+]CCO	1	0	train
Oc1c2c(C(=O)c3c(C2=O)c(NCCNCCO)ccc3NCCNCCO)c(O)cc1	0	1	train
O1[C@@H]2[C@]34CC[NH+]([C@H](Cc5c3c1c(O)cc5)[C@]4(O)CCC2=O)CC1CC1	1	0	train
O1[C@@H]2[C@]34CC[NH+]([C@H](Cc5c3c1c(O)cc5)[C@]4(O)CC[C@@H]2O)CC1CCC1	1	0	train
Fc1ccc(cc1)[C@@H](O)CC[C@@H]1[C@H](N(C1=O)c1ccc(F)cc1)c1ccc(O)cc1	1	0	train
Cl[C-](Cl)C(=O)N[C@@H]([C@H](O)c1ccc([N+](=O)[O-])cc1)CO	1	0	train
Cl[C-](Cl)C(=O)N[C@@H]([C@H](O)c1ccc([N+](=O)[O-])cc1)COC(=O)CCC(=O)[O-]	1	0	train
Clc1ccc(cc1)C(CC(=O)[O-])C[NH3+]	1	0	train
Clc1ccc(cc1)C1(O)CC[NH+](CC1)CCCC(=O)c1ccc(F)cc1	1	0	train
O=C1N=C(NC=2NC[C@@H](N(C1=2)C=O)CNc1ccc(cc1)C(=O)N[C@@H](CCC(=O)[O-])C(=O)[O-])N	1	0	train
O=C1N=C(NC=2NCC(N(C1=2)C=O)CNc1ccc(cc1)C(=O)N[C@@H](CCC(=O)[O-])C(=O)[O-])N	1	0	train
O=C1N=C(Nc2ncc(nc12)CNc1ccc(cc1)C(=O)N[C@@H](CCC(=O)[O-])C(=O)[O-])N	1	0	train
O=C(NCC(=O)[O-])c1ccc(N)cc1	1	0	train
O=C1C=C/C(=N/Nc2ccc(cc2)C(=O)NCCC(=O)[O-])/C=C1C(=O)[O-]	1	0	train
s1c2c(ccc(O)c2)c(C(=O)c2ccc(OCC[NH+]3CCCCC3)cc2)c1-c1ccc(O)cc1	1	0	train
Clc1c2c(cc(O)c1O)C(C[NH2+]CC2)c1ccc(O)cc1	1	0	train
o1c(ccc1\C=N\N1CC(=O)NC1=O)-c1ccc([N+](=O)[O-])cc1	1	0	train
ClCCN(CCCl)c1ccc(cc1)C[C@H]([NH3+])C(=O)[O-]	1	0	train
Oc1ccc(cc1)C[C@H]([NH3+])C(=O)[O-]	1	0	train
S(=O)(=O)(N)c1ccc(cc1)C[NH3+]	1	0	train
O=C1N=C(Nc2[nH]cc(c12)CCc1ccc(cc1)C(=O)N[C@@H](CCC(=O)[O-])C(=O)[O-])N	1	0	train
O=C1N=C(Nc2[nH]cc(c12)CCc1ccc(cc1)C(=O)N[C@@H](CCC(O)=O)C(O)=O)N	0	1	train
ClCCN(CCCl)c1ccc(cc1)CCCC(=O)[O-]	1	0	train
Clc1cc(Cl)ccc1C(SCc1ccc(Cl)cc1)Cn1ccnc1	1	0	train
S(=O)(=O)(c1ccc(N)cc1)c1ccc(N)cc1	1	0	train
S(=O)(=O)(c1ccc(NCS(=O)[O-])cc1)c1ccc(NCS(=O)[O-])cc1	1	0	train
Oc1ccc(O)cc1	1	0	train
Clc1ccc(OCC(O)COC(=O)N)cc1	1	0	train
Clc1ccc(SC(P(=O)([O-])[O-])P(=O)([O-])[O-])cc1	1	0	train
O=C(N)c1cccnc1	1	0	train
P(=O)([O-])([O-])C(P(=O)([O-])[O-])(O)Cc1cccnc1	1	0	train
O=C1NC(=O)CCC1N1C(=O)c2c(cccc2N)C1=O	0	1	train
O=C1NC(=O)CCC1N1C(=O)c2c(cccc2)C1=O	0	1	train
Clc1cc(NCc2occc2)c(cc1S(=O)(=O)N)C(=O)[O-]	1	0	train
o1c(ccc1[N+](=O)[O-])\C=N\N1CC(=O)NC1=O	1	0	train
O1CCN(\N=C\c2oc([N+](=O)[O-])cc2)C1=O	1	0	train
o1c(ccc1[N+](=O)[O-])\C=N\NC(=O)N	1	0	train
O1c2c(C(=O)C=C1C(=O)[O-])c(OCC(O)COc1c3c(OC(=CC3=O)C(=O)[O-])ccc1)ccc2	1	0	train
Clc1cc(Cl)c2c(nccc2)c1O	1	0	train
Ic1cc(Cl)c2c(nccc2)c1O	1	0	train
FC(F)(F)c1c2nc(cc(c2ccc1)C(O)C1[NH2+]CCCC1)C(F)(F)F	1	0	train
Clc1cc2c(NC(O[C@]2(C#CC2CC2)C(F)(F)F)=O)cc1	1	0	train
Fc1cc2CCC(Oc2cc1)C(O)C[NH2+]CC(O)C1Oc2c(cc(F)cc2)CC1	1	0	train
s1c2cc(OC(F)(F)F)ccc2nc1N	1	0	train
O(CCCCc1nnnn1C1CCCCC1)c1cc2CCC(=O)Nc2cc1	1	0	train
Clc1cc(Cl)ccc1C(OCc1c2c(sc1)c(Cl)ccc2)Cn1ccnc1	1	0	train
O=C1N(C[C@H]2CCCc3c2c1ccc3)[C@H]1C2CC[NH+](C1)CC2	1	0	train
Oc1c2ncccc2ccc1	1	0	train
Clc1ccccc1C(C(Cl)Cl)c1ccc(Cl)cc1	1	0	train
OC(=O)c1ccccc1C(=O)NCCC[C@H](NC(=O)c1ccc(NCc2nc3c(nc(nc3N)N)nc2)cc1)C(O)=O	0	1	train
Clc1ccccc1C1=NC(O)C(=O)Nc2c1cc(Cl)cc2	1	0	train
Oc1ccccc1-c1nc(nn1-c1ccc(cc1)C(=O)[O-])-c1ccccc1O	1	0	train
Clc1ccccc1C1=NCC(=O)Nc2c1cc([N+](=O)[O-])cc2	1	0	train
Clc1cc2c(N(CC(F)(F)F)C(=S)CN=C2c2ccccc2F)cc1	1	0	train
Clc1cccc(Cl)c1Nc1ccccc1CC(=O)[O-]	1	0	train
S1[C@H]2N(C(C(=O)[O-])=C(C1)CSc1nnnn1CC(=O)[O-])C(=O)[C@H]2NC(=O)Cc1ccccc1C[NH3+]	1	0	train
O=C([O-])CC1(CCCCC1)C[NH3+]	1	0	train
n1c(N)c(\N=N\c2ccccc2)ccc1N	1	0	train
S1[C@H]2N(C(C(=O)[O-])=C(C1)CSc1nnnn1CS(=O)(=O)[O-])C(=O)[C@H]2NC(=O)[C@H](O)c1ccccc1	1	0	train
ClC=1CC[C@H]2N(C=1C(=O)[O-])C(=O)[C@H]2NC(=O)[C@H]([NH3+])c1ccccc1	1	0	train
Clc1ccc(cc1)[C@H](N1CC[NH+](CC1)CCOCC(=O)[O-])c1ccccc1	1	0	train
Clc1ccc(cc1)C(N1CC[NH+](CC1)CCOCC(=O)[O-])c1ccccc1	1	0	train
Clc1ccc(cc1)C(N1CC[NH+](CC1)CCOCCO)c1ccccc1	1	0	train
O1CCc2cc(ccc12)CC[NH+]1C[C@@H](CC1)C(C(=O)N)(c1ccccc1)c1ccccc1	1	0	train
O(C(=O)C(O)(c1ccccc1)c1ccccc1)C1CC2[N+]3(C(C1)CC2)CCCC3	1	0	train
Clc1ccccc1C(n1ccnc1)(c1ccccc1)c1ccccc1	1	0	train
S(=O)(C(c1ccccc1)c1ccccc1)CC(=O)N	1	0	train
S(=O)(C(c1ccccc1)c1ccccc1)CC(=O)N	1	0	train
OC(CC[NH+]1CCCC1)(C1CCCCC1)c1ccccc1	1	0	train
OC(CC[NH+]1CCCCC1)(C1C2CC(C1)C=C2)c1ccccc1	1	0	train
OC(CC[NH+]1CCCCC1)(C1CCCC1)c1ccccc1	1	0	train
OC(CC[NH+]1CCCCC1)(C1CCCCC1)c1ccccc1	1	0	train
OC(CCC[NH+]1CCCCC1)(c1ccccc1)c1ccccc1	1	0	train
O(CC(COC(=O)N)c1ccccc1)C(=O)N	1	0	train
O=C([O-])c1ccccc1	1	0	train
O=C(c1cccc(CC(=O)N)c1N)c1ccccc1	1	0	train
Oc1ccc(cc1)CC(NC(=O)c1ccccc1)C(=O)Nc1ccc(cc1)C(=O)[O-]	1	0	train
O=C(NCC(=O)[O-])c1ccccc1	1	0	train
n1c(N)c2nc(-c3ccccc3)c(nc2nc1N)N	1	0	train
O1C(c2ccccc2)C(=O)[NH+]=C1N	1	0	train
O=C1c2c(cccc2)C(=O)C1c1ccccc1	1	0	train
[NH3+][C@@H]1CC1c1ccccc1	1	0	train
Clc1cc2c(NC(=O)C(N=C2c2ccccc2)C(=O)[O-])cc1	1	0	train
Clc1cc2c(NC(=O)C(O)N=C2c2ccccc2)cc1	1	0	train
Clc1cc2c(N(CC(F)(F)F)C(=O)CN=C2c2ccccc2)cc1	1	0	train
S1SCCC(=O)N[C@@H](Cc2ccc(O)cc2)C(=O)N[C@@H](Cc2ccccc2)C(=O)N[C@@H](CCC(=O)N)C(=O)N[C@@H](CC(=O)N)C(=O)N[C@@H](C1)C(=O)N1CCC[C@H]1C(=O)N[C@H](CCCNC(=[NH2+])N)C(=O)NCC(=O)N	1	0	train
O=C([O-])Cc1ccccc1	1	0	train
O=C(NC(=O)N)Cc1ccccc1	1	0	train
[NH+]=1CCNC=1Cc1ccccc1	1	0	train
S1SCC(NC(=O)C(NC(=O)C(NC(=O)C(NC(=O)C(NC(=O)C([NH3+])C1)Cc1ccc(O)cc1)Cc1ccccc1)CCC(=O)N)CC(=O)N)C(=O)N1CCCC1C(=O)NC(CCC[NH+]=C(N)N)C(=O)NCC(=O)N	1	0	train
S1SCC(NC(=O)C(NC(=O)C(NC(=O)C(NC(=O)C(NC(=O)C([NH3+])C1)Cc1ccc(O)cc1)Cc1ccccc1)CCC(=O)N)CC(=O)N)C(=O)N1CCCC1C(=O)NC(CCCC[NH3+])C(=O)NCC(=O)N	1	0	train
S(=O)(=O)(N)c1cc2S(=O)(=O)NC(Nc2cc1C(F)(F)F)Cc1ccccc1	1	0	train
O=C([O-])CCCc1ccccc1	1	0	train
N(N)CCc1ccccc1	1	0	train
[NH+]=1CCNC=1CN(Cc1ccccc1)c1ccccc1	1	0	train
O(C(=O)c1ccccc1)Cc1ccccc1	1	0	train
O(Cc1ccccc1)c1ccc(O)cc1	1	0	train
O(Cc1ccccc1)CC(N(CCN(CC[NH+](CC(=O)[O-])CC(=O)[O-])CC(=O)[O-])CC(=O)[O-])C(=O)[O-]	1	0	train
S(=O)([O-])(=Nc1n(ncc1)-c1ccccc1)c1ccc(N)cc1	1	0	train
O=C(Nc1ccccc1)CCCCCCC(=O)NO	1	1	train
ClCCN(N=O)C(=O)NC1CCCCC1	1	0	train
S(=O)(=O)(Nc1ccccc1)c1cc(ccc1)\C=C\C(=O)NO	0	1	train
O(C(=O)c1ccc(N)cc1O)c1ccccc1	1	0	train
O1C(COC12CCCCC2)C[NH+]=C(N)N	1	0	train
Clc1cc2c(Oc3c([NH+]=C2N2CC[NH2+]CC2)cccc3)cc1	1	0	train
Fc1ccc(cc1)C(CCC[NH+]1CCC(N2c3c(NC2=O)cccc3)CC1)c1ccc(F)cc1	1	0	train
Fc1ccc(cc1)C(=O)CCC[NH+]1CCC(N2c3c(NC2=O)cccc3)=CC1	1	0	train
S1c2c(cccc2)C(=[NH+]c2c1cccc2)N1CC[NH+](CC1)CCOCCO	1	0	train
Fc1ccc(cc1)-c1c2c(nc(C3CC3)c1\C=C\[C@@H](O)C[C@@H](O)CC(=O)[O-])cccc2	1	0	train
O1c2c(cccc2)C([O-])=C(CC=2C(Oc3c(cccc3)C=2[O-])=O)C1=O	1	0	train
[nH+]1c2c(CCCC2)c(N)c2c1cccc2	1	0	train
O(C(=O)c1c2c([nH]c1)cccc2)C1CC2[NH+]3[C@@H](C1)CC(C2)C(=O)C3	1	0	train
Clc1ccc(Nc2nnc(c3c2cccc3)Cc2ccncc2)cc1	0	1	train
S(=O)(=O)(N)Cc1noc2c1cccc2	1	0	train
s1nc(N2CC[NH+](CC2)C[C@@H]2CCCC[C@H]2CN2C(=O)[C@H]3[C@H]([C@@H]4CC[C@H]3C4)C2=O)c2c1cccc2	1	0	train
Clc1cc2NC(=O)Cc2cc1CC[NH+]1CCN(CC1)c1nsc2c1cccc2	1	0	train
O1C2(c3c(cccc3)C1=O)c1c(Oc3c2ccc(O)c3)cc(O)cc1	1	0	train
Clc1ccc(cc1)C1(O)N2C(=[NH+]CC2)c2c1cccc2	1	0	train
Oc1c(c2c(cc1C(=O)[O-])cccc2)Cc1c2c(cc(C(=O)[O-])c1O)cccc2	1	0	train
s1cccc1C[C@H](NC(=O)CNC(=O)C1N(C[C@H](O)C1)C(=O)C1N(CCC1)C(=O)C(NC(=O)[C@H]([NH3+])CCC[NH+]=C(N)N)CCC[NH+]=C(N)N)C(=O)N[C@H](C(=O)N1Cc2c(CC1C(=O)N1[C@@H]3[C@H](CC1C(=O)N[C@@H](CCC[NH+]=C(N)N)C(=O)[O-])CCCC3)cccc2)CO	1	0	train
O=C1Cc2c(N(c3c1cccc3)C(=O)N)cccc2	1	0	train
[NH+]=1CC2N(c3c(Cc4c2cccc4)cccc3)C=1N	1	0	train
[NH+]=1CCNC=1C1CCCc2c1cccc2	1	0	train
O=C1N2C(c3c(CC2)cccc3)CN(C1)C(=O)C1CCCCC1	1	0	train
n1ncc2c(cccc2)c1NN	1	0	train
S1c2c(N(c3c1cccc3)CCCN1CC[NH+](CC1)CCO)cc(cc2)C(F)(F)F	1	0	train
Clc1cc2N(c3c(Sc2cc1)cccc3)CCCN1CC[NH+](CC1)CCO	1	0	train
[NH+](CCN1CCCCCCC1)=C(N)N	1	0	train
S=C1N([O-])C=CC=C1	1	0	train
o1nc2cc(ccc2n1)C(=O)N1CCCCC1	0	1	train
Clc1cc(N2CC[NH+](CC2)CCCN2N=C3N(C=CC=C3)C2=O)ccc1	1	0	train
Ic1cc(F)c(Nc2c(F)c(F)ccc2C(=O)N2CC(O)(C2)[C@H]2NCCCC2)cc1	0	1	train
Clc1ccc(cc1)[C@H](OC1CC[NH+](CC1)CCCC(=O)[O-])c1ncccc1	1	0	train
S(=O)([O-])(=Nc1ncccc1)c1ccc(N)cc1	1	0	train
S1C[C@H](O[C@H]1CO)N1C=CC(=NC1=O)N	1	0	train
O1[C@H](CO)[C@@H](O)[C@H](O)[C@@H]1N1C=CC(=NC1=O)N	1	1	train
Cl.FC1(F)[C@H](O)[C@H](O[C@H]1N1C=CC(=NC1=O)N)CO	0	1	train
P(=O)([O-])([O-])CO[C@@H](CN1C=CC(=NC1=O)N)CO	1	0	train
OC(C(N1CCN(CC[NH+](CCN(CC1)CC(=O)[O-])CC(=O)[O-])CC(=O)[O-])CO)CO	1	0	train
BrCCC(=O)N1CCN(CC1)C(=O)CCBr	1	0	train
Clc1ccncc1NC(=O)N1CCN(CC1)Cc1cc2OC(F)(F)Oc2cc1	0	1	train
P(=O)([O-])([O-])C(P(=O)([O-])[O-])(O)Cn1ccnc1	1	0	train
ClCCN1P(OCCC1)(=O)NCCCl	1	1	train
S=P(N1CC1)(N1CC1)N1CC1	1	0	train
S(=O)([O-])(=Nc1ncccn1)c1ccc(N)cc1	1	0	train
O=C1N(CCCC[NH+]2CCN(CC2)c2ncccn2)C(=O)CC2(C1)CCCC2	1	0	train
[NH2+]1C[C@H]2c3c([C@H](C2)C1)cc1nccnc1c3	1	0	train
O=C(NN)c1ccncc1	1	0	train
O=C1NC=C(C=C1N)c1ccncc1	1	0	train
ClCCN(P1(OCCCN1)=O)CCCl	1	1	train
O1CCC1=O	1	0	train
O1[C@H](CO)[C@@H](O)[C@H](O)[C@@H]1n1c2ncnc(N)c2nc1	1	0	train
O1[C@H](CO)[C@@H](O)[C@@H](O)[C@@H]1N1C=NC(=NC1=O)N	1	0	train
O1[C@H](CO)[C@@H](O)C[C@@H]1N1C=NC(=NC1=O)N	1	0	train
S=C1N=C(Nc2nc[nH]c12)N	0	1	train
S=C1N=CNc2nc[nH]c12	0	1	train
Clc1nc(N)c2ncn(c2n1)[C@@H]1O[C@H](CO)[C@@H](O)[C@@H]1F	0	1	train
Fc1nc(N)c2ncn(c2n1)[C@@H]1O[C@H](CO)[C@@H](O)[C@@H]1O	0	1	train
O1[C@H](CO)[C@@H](O)C[C@@H]1n1c2NC=[NH+]C[C@@H](O)c2nc1	1	0	train
O=C1N=C(Nc2n(cnc12)CCC(CO)CO)N	1	0	train
O=C1N=C(Nc2n(cnc12)COCCO)N	1	0	train
OC[C@H]1C[C@@H](n2c3nc(nc(NC4CC4)c3nc2)N)C=C1	1	0	train
Clc1nc(N)c2ncn(c2n1)[C@@H]1O[C@H](CO)[C@@H](O)[C@@H]1F	1	0	train
P(OC[C@H]1O[C@@H](n2c3nc(F)nc(N)c3nc2)[C@@H](O)[C@@H]1O)(=O)([O-])[O-]	1	0	train
O=C1NC(=Nc2n(cnc12)COC(CO)CO)N	1	0	train
Clc1ccc(cc1)[C@@](OCC[C@@H]1[NH+](CCC1)C)(C)c1ccccc1	1	0	train
O1[C@](NC(=O)[C@@H]2C[C@H]3[C@H]([NH+](C2)C)Cc2c4c3cccc4[nH]c2)(C)C(=O)N2[C@@H](Cc3ccccc3)C(=O)N3[C@@H](CCC3)[C@]12O	1	0	train
O1[C@](NC(=O)[C@@H]2C=C3[C@H]([NH+](C2)C)Cc2c4c3cccc4[nH]c2)(C)C(=O)N2[C@@H](Cc3ccccc3)C(=O)N3[C@@H](CCC3)[C@]12O	1	0	train
O=C1N=C(NC=2NC[C@@H](NC1=2)[C@@H](O)[C@@H](O)C)N	1	0	train
Oc1cc(ccc1O)[C@@H](O)[C@@H]([NH3+])C	1	0	train
Oc1ccc(cc1)CC[NH2+][C@H]([C@H](O)c1ccc(O)cc1)C	1	0	train
Oc1cc(ccc1)[C@@H](O)[C@@H]([NH3+])C	1	0	train
O\N=C(\[C@H]([NH2+]CC(C[NH2+][C@@H](\C(=N\O)\C)C)(C)C)C)/C	1	0	train
O=C([O-])[C@H]1N(CCC1)C(=O)[C@@H]([NH2+][C@@H](CCc1ccccc1)C(=O)[O-])C	1	0	train
Fc1cc(F)ccc1N1C=C(C(=O)[O-])C(=O)c2cc(F)c(nc12)N1C[C@@H]2[C@H](C1)C2NC(=O)[C@@H](NC(=O)[C@@H]([NH3+])C)C	1	0	train
Ic1c(C(=O)NC(CO)CO)c(I)c(NC(=O)[C@@H](O)C)c(I)c1C(=O)NC(CO)CO	1	0	train
O(C)c1cc2c(cc(cc2)[C@@H](C(OCCCCO[N+](=O)[O-])=O)C)cc1	0	1	train
O1C23C(C45OCC[NH+](CC4(C[C@H]2O)C(=CC5)[C@@H](OC(=O)c2ccccc2)C)C)=CC[C@@H]2C[C@]1(O)CC[C@@]23C	1	0	train
O(C)c1cc2c(cc(cc2)[C@@H](C(=O)[O-])C)cc1	1	0	train
[NH3+][C@H](Cc1ccccc1)C	1	0	train
O=C(N[C@H](Cc1ccccc1)C)[C@@H]([NH3+])CCCC[NH3+]	1	0	train
O=C1NC(=O)CN(C1)C[C@@H]([NH+]1CC(=O)NC(=O)C1)C	1	0	train
S([C@H]1C[C@H]([NH2+]C1)C(=O)Nc1cc(ccc1)C(=O)[O-])C=1[C@@H]([C@H]2N(C=1C(=O)[O-])C(=O)[C@@H]2[C@H](O)C)C	1	0	train
O1C(C(CC(C(O)CC(=O)c2ccc(N)cc2)C)C)C(C=CC=CC=CC=CC=CC=CC=CC(OC2O[C@H](C)[C@@H](O)[C@H]([NH3+])[C@@H]2O)CC2OC(O)(CC(O)C2C(=O)[O-])CC(O)CC(O)CC(O)CC(=O)CCCC(=O)CC1=O)C	1	0	train
O1CC(=CC1=O)[C@H]1CC[C@]2(O)[C@H]3[C@H](C[C@@H](O)[C@]12C)[C@@]1([C@@H](C[C@@H](O[C@@H]2O[C@H](C)[C@@H](O[C@@H]4O[C@H](C)[C@@H](O[C@@H]5O[C@H](C)[C@@H](O)[C@@H](O)C5)[C@@H](O)C4)[C@@H](O)C2)CC1)CC3)C	1	0	train
O1CC(=CC1=O)[C@H]1CC[C@]2(O)[C@H]3[C@H](CC[C@]12C)[C@@]1([C@@H](C[C@@H](O[C@@H]2O[C@H](C)[C@@H](O[C@@H]4O[C@H](C)[C@@H](O[C@@H]5O[C@H](C)[C@@H](O)[C@@H](O)C5)[C@@H](O)C4)[C@@H](O)C2)CC1)CC3)C	1	0	train
O1CC(=CC1=O)[C@H]1CC[C@]2(O)[C@H]3[C@H](C[C@@H](O)[C@]12C)[C@@]1([C@@H](C[C@@H](O[C@@H]2O[C@H](C)[C@@H](O[C@@H]4O[C@H](C)[C@@H](O[C@@H]5O[C@H](C)[C@@H](O[C@@H]6O[C@H](CO)[C@@H](O)[C@H](O)[C@H]6O)[C@@H](O)C5)[C@@H](O)C4)[C@@H](O)C2)CC1)CC3)C	1	0	train
O1CC(=CC1=O)[C@H]1CC[C@]2(O)[C@H]3[C@H](CC[C@]12C)[C@@]1([C@@H](CC(O[C@@H]2O[C@H](C)[C@@H](O[C@@H]4O[C@H](C)C(O[C@@H]5O[C@H](C)[C@@H](O)[C@@H](OC(=O)C)C5)[C@@H](O)C4)[C@@H](O)C2)CC1)CC3)C	1	0	train
O1[C@H](C)[C@@H](O)[C@H]([NH3+])[C@H](O)C1O[C@H]1\C=C\C=C\C=C\C=C\C[C@H](OC(=O)\C=C\[C@H]2O[C@@H]2C[C@H](O)C[C@]2(O[C@@H](C1)[C@H](C(=O)[O-])[C@@H](O)C2)O)C	1	0	train
O1[C@H](/C(=C/[C@H]2C[C@@H](OC)[C@H](O)CC2)/C)[C@H](C)[C@@H](O)CC(=O)[C@@H](\C=C(\C[C@@H](C[C@H](OC)[C@H]2O[C@](O)([C@@H](C[C@@H]2OC)C)C(=O)C(=O)N2[C@@H](CCCC2)C1=O)C)/C)CC=C	1	0	train
O1[C@H](C)[C@H](C)[C@H](OC(=O)C)[C@@H](C)C(=O)[C@@]2(OC2)C[C@H](C)[C@H](O[C@@H]2O[C@@H](C[C@H]([NH+](C)C)[C@H]2OC(=O)C)C)[C@@H](C)[C@H](O[C@@H]2O[C@@H](C)[C@H](OC(=O)C)[C@@H](OC)C2)[C@@H](C)C1=O	1	0	train
O1[C@@H]2[C@H](CC(=O)C[C@@H]3O[C@H]4[C@@H](O[C@H]5[C@H]6O[C@]7(O[C@@H]4[C@@H]5O[C@@H]6C7)CC[C@@H]4O[C@@H](CC[C@@H]5O[C@H](C2)C(=C)[C@@H](C5)C)C(C4)=C)CC3)[C@@H](OC)[C@H]1C[C@H](O)CN	0	1	train
S(C(=O)[C@]1(OC(=O)c2occc2)[C@@]2([C@H]([C@@H]3C[C@H](F)C4=CC(=O)C=C[C@]4(C)[C@@]3(F)[C@@H](O)C2)C[C@H]1C)C)CF	1	0	train
Cl[C@@]12[C@H]([C@@H]3C[C@@H](C)[C@H](C(=O)COC(=O)C(C)(C)C)[C@]3(C[C@@H]1O)C)C[C@H](F)C1=CC(=O)C=C[C@@]12C	1	0	train
F[C@@H]1C2=CC(=O)C=C[C@@]2([C@@H]2[C@H]([C@@H]3C[C@@H](C)[C@](O)(C(=O)COC(=O)C)[C@]3(C[C@@H]2O)C)C1)C	1	0	train
Cl[C@@]12[C@H]([C@@H]3C[C@@H](C)[C@](OC(=O)c4occc4)(C(=O)CCl)[C@]3(C[C@@H]1O)C)CCC1=CC(=O)C=C[C@@]12C	1	0	train
F[C@@]12[C@H]([C@@H]3C[C@@H](C)[C@](O)(C(=O)CO)[C@]3(C[C@@H]1O)C)CCC1=CC(=O)C=C[C@@]12C	1	1	train
F[C@@]12[C@H]([C@@H]3C[C@@H](C)[C@H](C(=O)CO)[C@]3(C[C@@H]1O)C)CCC1=CC(=O)C=C[C@@]12C	1	0	train
Clc1c2O[C@]3([C@@H](CC(=O)C=C3OC)C)C(=O)c2c(OC)cc1OC	1	0	train
S(CC(O[C@@H]1C[C@](C=C)(C)[C@@H](O)[C@@H]([C@]23[C@H]([C@@]1(C)[C@@H](CC2)C)C(=O)CC3)C)=O)C1C[C@@H]2[NH+]([C@H](C1)CC2)C	1	0	train
O1[C@@H]2O[C@@]3(OO[C@]24[C@@H](CC[C@H]([C@@H]4CC3)C)[C@@H](C)[C@H]1OC)C	1	0	train
O1[C@@H](CC(=O)[C@@H](\C=C(/C)\[C@@H](O)[C@@H](OC)C(=O)[C@@H](C[C@@H](\C=C\C=C\C=C(/C)\[C@@H](OC)C[C@H]2O[C@](O)([C@@H](CC2)C)C(=O)C(=O)N2[C@@H](CCCC2)C1=O)C)C)C)[C@@H](C[C@H]1C[C@@H](OC)[C@H](O)CC1)C	1	0	train
O1[C@@H](CC(=O)[C@@H](\C=C(/C)\[C@@H](O)[C@@H](OC)C(=O)[C@@H](C[C@@H](\C=C/C=C/C=C(/C)\[C@@H](OC)C[C@H]2O[C@](O)([C@@H](CC2)C)C(=O)C(=O)N2[C@@H](CCCC2)C1=O)C)C)C)[C@@H](C[C@H]1C[C@@H](OC)[C@H](OCCO)CC1)C	1	0	train
O1[C@@H](CC(=O)[C@@H](\C=C(/C)\[C@@H](O)[C@@H](OC)C(=O)[C@@H](C[C@@H](\C=C\C=C\C=C(/C)\[C@@H](OC)CC2O[C@](O)([C@@H](CC2)C)C(=O)C(=O)N2[C@@H](CCCC2)C1=O)C)C)C)[C@@H](C[C@H]1C[C@@H](OC)[C@H](OC(=O)C(CO)(CO)C)CC1)C	1	0	train
S(=O)(=O)(N[C@@H](CCC[NH+]=C(N)N)C(=O)N1CC[C@H](C[C@@H]1C(=O)[O-])C)c1c2NC[C@@H](Cc2ccc1)C	1	0	train
Fc1c(N2C[C@H]([NH2+][C@H](C2)C)C)c(F)c2N(C=C(C(=O)[O-])C(=O)c2c1N)C1CC1	1	0	train
S1C[C@@]2(O[C@H]1C)C1CC[NH+](C2)CC1	1	0	train
O1C[C@H]2[C@@H]([C@@H](c3c(cc4OCOc4c3)[C@H]2O[C@@H]2O[C@H]3[C@@H](O[C@@H](OC3)C)[C@H](O)[C@H]2O)c2cc(OC)c(O)c(OC)c2)C1=O	1	0	train
O1C[C@H]2[C@@H]([C@@H](c3c(cc4OCOc4c3)[C@H]2O[C@@H]2O[C@H]3[C@@H](O[C@@H](OC3)C)[C@H](O)[C@H]2O)c2cc(OC)c(O)c(OC)c2)C1=O	0	1	train
O1[C@@H]2[C@]34[C@@]5([C@H]([NH+](CC3)CC3CC3)Cc3c4c1c(O)cc3)C[C@H]([C@](O)(C(C)(C)C)C)[C@]2(OC)CC5	1	0	train
Oc1cc(ccc1O)C[C@]([NH3+])(C(=O)[O-])C	1	0	train
Oc1ccc(cc1)C[C@]([NH3+])(C(=O)[O-])C	1	0	train
O=C1[C@]2(O)[C@H]([C@H]([NH+](C)C)C([O-])=C1C(=O)N)[C@@H](O)[C@H]1C(=C2[O-])C(=O)c2c(cccc2[O-])[C@]1(O)C	1	0	train
O=C1[C@]2(O)[C@@H](C[C@H]3C(=C2[O-])C(=O)c2c(cccc2[O-])[C@]3(O)C)[C@H]([NH+](C)C)C([O-])=C1C(=O)N	1	0	train
F[C@@]12[C@H]([C@@H]3C[C@H]4OC(O[C@@]4(C(=O)CO)[C@]3(C[C@@H]1O)C)(C)C)CCC1=CC(=O)C=C[C@@]12C	1	0	train
F[C@@]12[C@H]([C@@H]3C[C@H]4OC(O[C@@]4(C(=O)COC(=O)CC(C)(C)C)[C@]3(C[C@@H]1O)C)(C)C)CCC1=CC(=O)C=C[C@@]12C	1	0	train
F[C@@]12[C@H]([C@@H]3C[C@@H](O)[C@](O)(C(=O)CO)[C@]3(C[C@@H]1O)C)CCC1=CC(=O)C=C[C@@]12C	1	0	train
F[C@@H]1C2=CC(=O)C=C[C@@]2([C@@H]2[C@H]([C@@H]3C[C@H]4OC(O[C@@]4(C(=O)CO)[C@]3(C[C@@H]2O)C)(C)C)C1)C	1	0	train
O1[C@@]2([C@H](OC1(C)C)C[C@H]1[C@H]3[C@@H]([C@@]4(C(=CC(=O)C=C4)CC3)C)[C@@H](O)C[C@@]12C)C(=O)CO	1	0	train
F[C@@H]1C2=CC(=O)C=C[C@@]2([C@@H]2[C@H]([C@@H]3CC[C@](O)(C(=O)CO)[C@]3(C[C@@H]2O)C)C1)C	1	0	train
O=C1C=C2CC[C@@H]3[C@@H]([C@]2(C=C1)C)[C@@H](O)C[C@]1([C@H]3CC[C@]1(O)C(=O)CO)C	1	1	train
O=C1C=C2CC[C@@H]3[C@@H]([C@]2(C=C1)C)[C@@H](O)C[C@]1([C@H]3CC[C@]1(O)C(=O)COC(=O)CC(C)(C)C)C	1	0	train
O=C1C=C2CC[C@@H]3[C@@H]([C@]2(C=C1)C)C(=O)C[C@]1([C@H]3CC[C@]1(O)C(=O)CO)C	1	1	train
S(=O)(CCCC(F)(F)C(F)(F)F)CCCCCCCCC[C@H]1[C@H]2[C@@H]3CC[C@H](O)[C@]3(CC[C@@H]2c2c(cc(O)cc2)C1)C	1	0	train
Oc1cc2CC[C@H]3[C@@H]4CC[C@H](O)[C@]4(CC[C@@H]3c2cc1)C	1	0	train
ClCCN(CCCl)C(Oc1cc2CC[C@H]3[C@@H]4CC[C@H](OP(=O)([O-])[O-])[C@]4(CC[C@@H]3c2cc1)C)=O	1	0	train
Oc1cc2CC[C@H]3[C@@H]4CC[C@@](O)(C#C)[C@]4(CC[C@@H]3c2cc1)C	1	0	train
O(C)c1cc2CC[C@H]3[C@@H]4CC[C@@](O)(C#C)[C@]4(CC[C@@H]3c2cc1)C	1	0	train
Oc1cc2CC[C@H]3[C@@H]4CCC(=O)[C@]4(CC[C@@H]3c2cc1)C	1	0	train
S(Oc1cc2CC[C@H]3[C@@H]4CCC(=O)[C@]4(CC[C@@H]3c2cc1)C)(=O)(=O)[O-]	1	0	train
O=C1N[C@@H]2CC[C@H]3[C@@H]4CC[C@H](C(=O)NC(C)(C)C)[C@]4(CC[C@@H]3[C@]2(C=C1)C)C	1	0	train
FC(F)(F)c1ccc(cc1NC(=O)[C@H]1CC[C@H]2[C@H]3[C@H](CC[C@]12C)[C@@]1([C@H](NC(=O)C=C1)CC3)C)C(F)(F)F	0	1	train
FC(F)(F)c1ccc(cc1NC(=O)[C@H]1CC[C@H]2[C@H]3[C@H](CC[C@]12C)[C@@]1([C@H](NC(=O)C=C1)CC3)C)C(F)(F)F	1	0	train
O=C1CC[C@@]2([C@@H]3[C@H]([C@@H]4CC[C@H](O)[C@]4(CC3)C)CCC2=C1)C	1	0	train
O=C1CC[C@@H]2[C@@H]3[C@H]([C@@H]4CC[C@H](OC(=O)CCc5ccccc5)[C@]4(CC3)C)CCC2=C1	1	0	train
O=C1CC=2CC[C@H]3[C@@H]4CC[C@@](O)(C#C)[C@]4(CC[C@@H]3C=2CC1)C	1	0	train
o1ncc2C[C@@]3([C@@H]4[C@H]([C@@H]5CC[C@@](O)(C#C)[C@]5(CC4)C)CCC3=Cc12)C	1	0	train
O=C/1C[C@@H]2CC[C@H]3[C@@H]4CC[C@@](O)(C)[C@]4(CC[C@@H]3[C@]2(C\C\1=C\[O-])C)C	1	0	train
O[C@]1(CC[C@H]2[C@H]3[C@H](CC[C@]12C)[C@@]1([C@H](Cc2[nH]ncc2C1)CC3)C)C	1	0	train
O1C[C@]2([C@H](CC1=O)CC[C@H]1[C@@H]3CC[C@@](O)(C)[C@]3(CC[C@@H]12)C)C	1	0	train
O1[C@@]2([C@H]([C@H]3[C@H](CC2)[C@@]2(C(=CC(=O)C=C2)CC3)C)CCC1=O)C	1	0	train
O=C1CC[C@H]2[C@H]3[C@H](CC[C@]12C)[C@@]1(C(=CC(=O)C=C1)C(C3)=C)C	1	0	train
O1[C@]2([C@@H]3[C@H]([C@H]4[C@H]5[C@H](CC[C@]24C)[C@]2(CCC(=O)C=C2[C@H]2[C@@H]5C2)C)C3)CCC1=O	1	0	train
F[C@@H]1C2=CC(=O)CC[C@@]2([C@@H]2[C@H]([C@@H]3C[C@H]4OC(O[C@@]4(C(=O)CO)[C@]3(C[C@@H]2O)C)(C)C)C1)C	1	0	train
ClCC(=O)[C@@]12OC(O[C@@H]1C[C@H]1[C@@H]3CCC4=CC(=O)CC[C@]4(C)[C@@]3(F)[C@@H](O)C[C@@]12C)(C)C	1	0	train
F[C@@]12[C@H]([C@@H]3CC[C@@](O)(C)[C@]3(C[C@@H]1O)C)CCC1=CC(=O)CC[C@@]12C	1	0	train
O=C1CC[C@@]2([C@@H]3[C@H]([C@@H]4CC[C@](O)(C(=O)CO)[C@]4(C[C@@H]3O)C)CCC2=C1)C	1	1	train
O=C1CC[C@@]2([C@@H]3[C@H]([C@@H]4CC[C@](O)(C(=O)COC(=O)CCC5CCCC5)[C@]4(C[C@@H]3O)C)CCC2=C1)C	1	0	train
P(OCC(=O)[C@@]1(O)CC[C@H]2[C@H]3[C@@H]([C@@]4(C(=CC(=O)CC4)CC3)C)[C@@H](O)C[C@]12C)(=O)([O-])[O-]	1	0	train
O=C1CC[C@@]2([C@@H]3[C@H]([C@@H]4CC[C@@](O)(C)[C@]4(CC3)C)CCC2=C1)C	1	0	train
O=C1CCC=2C(=C1)CC[C@H]1[C@@H]3CC[C@@](O)(CC#N)[C@]3(CCC1=2)C	1	0	train
Oc1cc2c(C[C@@H]3CCCCC[C@@]2(C)[C@H]3[NH3+])cc1	1	0	train
O[C@H]1C[C@H](O)C\C(=C\C=C/2\[C@@H]3CC[C@H]([C@@H](\C=C\[C@@H](C(C)C)C)C)[C@]3(CCC\2)C)\C1=C	1	0	train
O[C@@H]1C\C(=C\C=C/2\[C@@H]3CC[C@H]([C@@H](\C=C\[C@@H](C(C)C)C)C)[C@]3(CCC\2)C)\C(CC1)=C	1	0	train
S1SC[C@H](NC(=O)[C@@H](NC(=O)[C@@H](NC(=O)[C@H](NC(=O)[C@@H](NC(=O)[C@@H](NC(=O)[C@H]([NH3+])Cc2cc3c(cc2)cccc3)C1)Cc1ccc(O)cc1)Cc1c2c([nH]c1)cccc2)CCCC[NH3+])C(C)C)C(=O)N[C@@H]([C@H](O)C)C(=O)N	1	0	train
S(CC[C@H](NC(=O)[C@@H](NC(=O)CNC(=O)[C@@H](NC(=O)[C@@H](NC(=O)[C@@H](NC(=O)[C@@H](NC(=O)[C@H]1NC(=O)CC1)CCC(=O)N)CC(=O)[O-])Cc1ccc(OS(=O)(=O)[O-])cc1)[C@H](O)C)Cc1c2c([nH]c1)cccc2)C(=O)N[C@@H](CC(=O)[O-])C(=O)N[C@@H](Cc1ccccc1)C(=O)N)C	1	0	train
S(CC\[NH+]=C\N)C=1C[C@H]2N(C=1C(=O)[O-])C(=O)[C@@H]2[C@H](O)C	1	0	train
O[C@H]([C@H]([NH3+])C)c1ccccc1	1	0	train
O1[C@@H](C[C@H]2CO[C@@H](C\C(=C\C(OCCCCCCCCC(=O)[O-])=O)\C)[C@H](O)[C@@H]2O)[C@@H]1[C@H]([C@@H](O)C)C	1	0	train
Clc1ccc(cc1)C[C@@H](NC(=O)[C@H](NC(=O)C)Cc1cc2c(cc1)cccc2)C(=O)N[C@H](Cc1cccnc1)C(=O)N[C@H](C(=O)N([C@@H](Cc1ccc(O)cc1)C(=O)N[C@H](CC(=O)N)C(=O)N[C@@H](CC(C)C)C(=O)N[C@@H](CCCC[NH2+]C(C)C)C(=O)N1CCC[C@H]1C(=O)N[C@@H](C(=O)N)C)C)CO	1	0	train
Clc1ccc(cc1)C[C@@H](NC(=O)[C@H](NC(=O)C)Cc1cc2c(cc1)cccc2)C(=O)N[C@H](Cc1cccnc1)C(=O)N[C@H](C(=O)N[C@@H](Cc1ccc(NC(=O)[C@H]2NC(=O)NC(=O)C2)cc1)C(=O)N[C@H](Cc1ccc(NC(=O)N)cc1)C(=O)N[C@@H](CC(C)C)C(=O)N[C@@H](CCCC[NH2+]C(C)C)C(=O)N1CCC[C@H]1C(=O)N[C@@H](C(=O)N)C)CO	1	0	train
Clc1ccc(cc1)C[C@@H](NC(=O)[C@H](NC(=O)C)Cc1cc2c(cc1)cccc2)C(=O)N[C@H](Cc1cccnc1)C(=O)N[C@H](C(=O)N[C@@H](Cc1ccc(O)cc1)C(=O)N[C@H](CCCNC(=O)N)C(=O)N[C@@H](CC(C)C)C(=O)N[C@@H](CCCNC(=[NH2+])N)C(=O)N1CCC[C@H]1C(=O)N[C@@H](C(=O)N)C)CO	1	0	train
Clc1c([C@H](Oc2cc(cnc2N)-c2cn(nc2)C2CC[NH2+]CC2)C)c(Cl)ccc1F	1	0	train
Fc1ccc(cc1)[C@@H]1[NH+](CCO[C@@H]1O[C@H](C)c1cc(cc(c1)C(F)(F)F)C(F)(F)F)CC=1NC(=O)NN=1	1	0	train
FC(F)(F)c1cc(ccc1)CCC[NH2+][C@H](C)c1c2c(ccc1)cccc2	1	0	train
FC(F)(F)COc1ccccc1OCC[NH2+][C@@H](Cc1cc(c2N(CCc2c1)CCCO)C(=O)N)C	1	0	train
Oc1cc(ccc1O)C[C@H]([C@H](Cc1cc(O)c(O)cc1)C)C	1	0	train
O(C)c1ccc(cc1)C[C@H]([NH2+]C[C@H](O)c1cc(NC=O)c(O)cc1)C	1	0	train
[NH+]([C@@H](Cc1ccccc1)C)(CC#C)C	1	0	train
O[C@@H]1CC[C@]2([C@@H](C1)C[C@@H](O)[C@H]1[C@@H]3CC[C@H]([C@@H](CCC(=O)[O-])C)[C@]3(CC[C@@H]12)C)C	1	0	train
O[C@@H]1CC[C@]2([C@@H](C1)C[C@H](O)[C@H]1[C@@H]3CC[C@H]([C@@H](CCC(=O)[O-])C)[C@]3(CC[C@@H]12)C)C	1	0	train
O[C@H]1C[C@H](O)C\C(=C\C=C/2\[C@@H]3CC[C@H]([C@@H](CCCC(O)(C)C)C)[C@]3(CCC\2)C)\C1=C	0	1	train
O[C@@H]1C\C(=C\C=C/2\[C@@H]3CC[C@H]([C@@H](CCCC(O)(C)C)C)[C@]3(CCC\2)C)\C(CC1)=C	1	0	train
O[C@@H]1C\C(=C\C=C/2\[C@@H]3CC[C@H]([C@@H](CCCC(C)C)C)[C@]3(CCC\2)C)\C(CC1)=C	1	0	train
P(OCOC(OC(C)C)=O)(OCOC(OC(C)C)=O)(=O)CO[C@@H](Cn1c2ncnc(N)c2nc1)C	1	0	train
O1[C@@H](C)[C@H](C)[C@H](O)[C@H](\C=C\C=C\C=C\C=C\C=C\C=C\C=C\[C@H](O[C@@H]2O[C@H](C)[C@@H](O)[C@H]([NH3+])[C@@H]2O)C[C@@H]2O[C@@](O)(C[C@H](O)[C@H]2C(=O)[O-])C[C@@H](O)C[C@@H](O)[C@H](O)CC[C@@H](O)C[C@@H](O)CC1=O)C	1	0	train
O1[C@@H](CO)[C@H](O)[C@@H](O)[C@H]([NH2+]C)[C@@H]1O[C@@H]1[C@@](O)(C=O)[C@@H](O[C@H]1O[C@@H]1[C@@H](NC(=[NH2+])N)[C@H](O)[C@@H](NC(=[NH2+])N)[C@H](O)[C@H]1O)C	1	0	train
s1cc(nc1N)/C(=N/OC(C(=O)[O-])(C)C)/C(=O)N[C@H]1[C@@H](N(S(=O)(=O)[O-])C1=O)C	1	0	train
Clc1c2Oc3cc4[C@@H](NC(=O)[C@@H](NC(=O)[C@H](NC(=O)[C@H]([NH2+]C)CC(C)C)[C@H](O)c(c1)cc2)CC(=O)N)C(=O)N[C@@H]1c2cc(-c5c(cc(O)cc5O)[C@H](NC(=O)[C@@H](NC1=O)[C@H](O)c1cc(Cl)c(Oc(c4)c3O[C@@H]3O[C@H](CO)[C@@H](O)[C@H](O)[C@H]3O[C@@H]3O[C@@H](C)[C@@H](O)[C@@]([NH3+])(C3)C)cc1)C(=O)[O-])c(O)cc2	1	0	train
Cl.O1[C@@H](C)[C@@H](O)[C@@H](N)C[C@@H]1O[C@@H]1c2c(C[C@](O)(C1)C(=O)C)c(O)c1c(C(=O)c3c(cccc3OC)C1=O)c2O	0	1	train
Cl.O1[C@@H](C)[C@@H](O)[C@@H](N)C[C@@H]1O[C@@H]1c2c(C[C@](O)(C1)C(=O)CO)c(O)c1c(C(=O)c3c(cccc3OC)C1=O)c2O	0	1	train
O1[C@@H](C)[C@@H](O)[C@@H]([NH3+])C[C@@H]1O[C@@H]1c2c(C[C@](O)(C1)C(=O)C)c([O-])c1c(C(=O)c3c(cccc3OC)C1=O)c2[O-]	1	0	train
O1[C@@H](C)[C@@H](O)[C@@H]([NH3+])C[C@@H]1O[C@@H]1c2c(C[C@](O)(C1)C(=O)CO)c([O-])c1c(C(=O)c3c(cccc3OC)C1=O)c2[O-]	1	0	train
P(=O)([O-])([O-])[C@H]1O[C@H]1C	1	0	train
Oc1cc2c(C[C@H]3[NH+](CC[C@]2(C)[C@H]3C)CC=C(C)C)cc1	1	0	train
O=C1[C@]2(O)[C@H]([C@H]([NH+](C)C)C([O-])=C1C(=O)N)[C@@H](O)[C@H]1C(=C2[O-])C(=O)c2c(cccc2[O-])[C@@H]1C	1	0	train
O=C1CC[C@@]2([C@@H]3[C@H]([C@@H]4CC[C@](OC(=O)C)(C(=O)C)[C@]4(CC3)C)C[C@@H](C2=C1)C)C	1	0	train
F[C@@]12[C@H]([C@@H]3C[C@H](C)[C@](OC(=O)C)(C(=O)COC(=O)C)[C@]3(C[C@@H]1O)C)C[C@H](F)C1=CC(=O)C=C[C@@]12C	1	0	train
F[C@@]12[C@H]([C@@H]3CC[C@](O)(C(=O)C)[C@]3(C[C@@H]1O)C)C[C@@H](C1=CC(=O)C=C[C@@]12C)C	1	0	train
F[C@@]12[C@H]([C@@H]3CC[C@](OC(=O)C)(C(=O)C)[C@]3(C[C@@H]1O)C)C[C@@H](C1=CC(=O)C=C[C@@]12C)C	1	0	train
O=C1C=C2[C@@]([C@@H]3[C@H]([C@@H]4CC[C@](O)(C(=O)CO)[C@]4(C[C@@H]3O)C)C[C@@H]2C)(C=C1)C	1	0	train
O=C1C=C2[C@@]([C@@H]3[C@H]([C@@H]4CC[C@](O)(C(=O)COC(=O)CCC(=O)[O-])[C@]4(C[C@@H]3O)C)C[C@@H]2C)(C=C1)C	1	0	train
F[C@@]12[C@H]([C@@H]3C[C@H](C)[C@](O)(C(=O)CO)[C@]3(C[C@@H]1O)C)CCC1=CC(=O)C=C[C@@]12C	1	0	train
O=C1C=C2CC[C@@H]3[C@@H]([C@]2(C=C1)C)C(=O)C[C@]1([C@H]3C[C@H](C)[C@]1(O)C(=O)CO)C	1	0	train
Oc1cc(ccc1)[C@@]1(CC[NH+](C[C@@H]1C)C[C@H](Cc1ccccc1)C(=O)NCC(=O)[O-])C	1	0	train
C=1CC[C@H](C)[C@]2(C[C@@H](CC2)C(C)=C)C=1C	1	0	train
Oc1cc(ccc1)[C@@]1(CCN(C[C@@H]1C)C[C@@H](NC(=O)[C@@H]1NCc2cc(O)ccc2C1)C(C)C)C	0	1	train
Fc1cc2c3N(C=C(C(=O)[O-])C2=O)[C@H](COc3c1N1CC[NH+](CC1)C)C	1	0	train
O=C([O-])C[C@@H](O)C[N+](C)(C)C	1	0	train
O=C([O-])C[N+](C)(C)C	1	0	train
[N+](CCCCCC[NH2+]CC=C)(C)(C)C	1	0	train
[N+](CCCCCCCCCC[N+](C)(C)C)(C)(C)C	1	0	train
O(C(=O)CCC(OCC[N+](C)(C)C)=O)CC[N+](C)(C)C	1	0	train
O(CC[N+](C)(C)C)C(=O)N	1	0	train
[N+](CCCCCC[N+](C)(C)C1c2c(-c3c1cccc3)cccc2)(C)(C)C1c2c(-c3c1cccc3)cccc2	1	0	train
s1cccc1C(O)(C(OC1C[C@H]2[N+]([C@H]([C@@H]3O[C@H]23)C1)(C)C)=O)c1sccc1	1	0	train
O(C(=O)C(O)c1ccccc1)C1CC2[N+](C(C1)CC2)(C)C	1	0	train
O1[C@@H]2[C@]34CC[N+]([C@H](Cc5c3c1c(O)cc5)[C@]4(O)CCC2=O)(CC1CC1)C	1	0	train
[N+]1(CCC(CC1)=C(c1ccccc1)c1ccccc1)(C)C	1	0	train
O(C(=O)C(O)(C1CCCC1)c1ccccc1)C1CC[N+](C1)(C)C	1	0	train
O(C)c1c(OC)cc(cc1OC)C[C@H]1[N+](CCc2c1c(OC)c(OC)c(OC)c2)(CCCOC(=O)CCC(OCCC[N+]1(CCc2c([C@@H]1Cc1cc(OC)c(OC)c(OC)c1)c(OC)c(OC)c(OC)c2)C)=O)C	1	0	train
O(C)c1c(OC)cc(cc1OC)C[C@H]1[N+](CCc2cc(OC)c(OC)cc12)(CCCOC(=O)CC\C=C\CCC(OCCC[N+]1(CCc2cc(OC)c(OC)cc2[C@H]1Cc1cc(OC)c(OC)c(OC)c1)C)=O)C	1	0	train
O(C)c1cc(ccc1OC)CC1[N+](CCc2c1cc(OC)c(OC)c2)(CCC(OCCCCCOC(=O)CC[N+]1(CCc2c(cc(OC)c(OC)c2)C1Cc1cc(OC)c(OC)cc1)C)=O)C	1	0	train
O1c2cc(C[C@H]3[N+](CCc4cc(OC)c(OC)c(Oc5ccc(C[C@@H]6[N+](CCc7cc(OC)c1cc67)(C)C)cc5)c34)(C)C)ccc2OC	1	0	train
O(C(=O)C(O)(c1ccccc1)c1ccccc1)C1CCC[N+](C1)(C)C	1	0	train
s1cc(nc1N)/C(=N/OC)/C(=O)N[C@H]1[C@H]2SCC(C[N+]3(CCCC3)C)=C(N2C1=O)C(=O)[O-]	1	0	train
[N+]1(CCCC1)(CCCCC[N+]1(CCCC1)C)C	1	0	train
OC(CN1CC[N+](CC1)(C)C)(C1CCCCC1)c1ccccc1	1	0	train
O(C(=O)C(O)(c1ccccc1)c1ccccc1)C1C2CC[N+](C1)(CC2)C	1	0	train
O(C(=O)N(C)C)c1ccc[n+](c1)C	1	0	train
O\N=C\c1[n+](cccc1)C	1	0	train
O(C)c1cc(ccc1OC)C[C@H]1[N@+](CCc2cc(OC)c(OC)cc12)(CCC(OCCCCCOC(=O)CC[N@+]1(CCc2cc(OC)c(OC)cc2[C@H]1Cc1cc(OC)c(OC)cc1)C)=O)C	1	0	train
Clc1c2c(C(=O)C=3[C@H](C[C@@H]4[C@@](O)(C(=O)C(C(=O)N)=C([O-])[C@H]4[NH+](C)C)C=3[O-])[C@@H]2O)c([O-])cc1	1	0	train
O(C)c1cc(ccc1)[C@@]1(O)CCCC[C@@H]1C[NH+](C)C	1	0	train
OC1(CCCCC1)C(C[NH+](C)C)c1ccc(O)cc1	1	0	train
O(C)c1ccc(cc1)C(C[NH+](C)C)C1(O)CCCCC1	1	0	train
O1Cc2c(cccc2)/C(/c2cc(ccc12)CC(=O)[O-])=C/CC[NH+](C)C	1	0	train
Brc1ccc(cc1)[C@H](CC[NH+](C)C)c1ncccc1	1	0	train
O1C[C@@H](NC1=O)Cc1cc2c([nH]cc2CC[NH+](C)C)cc1	1	0	train
[NH+](CCc1c2cc(ccc2[nH]c1)Cn1ncnc1)(C)C	1	0	train
S(=O)(=O)(N1CCCC1)Cc1cc2c([nH]cc2CC[NH+](C)C)cc1	1	0	train
Fc1ccc(cc1)[C@@]1(OCc2cc(ccc12)C#N)CCC[NH+](C)C	1	0	train
Clc1cc2N(c3c(CCc2cc1)cccc3)CCC[NH+](C)C	1	0	train
[NH+](CCCN1c2c(CCc3c1cccc3)cccc2)(C)C	1	0	train
Clc1cc2N(c3c(Sc2cc1)cccc3)CCC[NH+](C)C	1	0	train
S1c2c(N(c3c1cccc3)CCC[NH+](C)C)cccc2	1	0	train
O(C)c1ccc(cc1)CN(CC[NH+](C)C)c1ncccc1	1	0	train
[NH+](CCN(Cc1ccccc1)c1ncccc1)(C)C	1	0	train
s1cc(nc1N)CC(=O)N[C@H]1[C@H]2SCC(CSc3nnnn3CC[NH+](C)C)=C(N2C1=O)C(=O)[O-]	1	0	train
O(C(c1ccccc1)c1ccccc1)CC[NH+](C)C	1	0	train
OC1(CCCC1)C(C(OCC[NH+](C)C)=O)c1ccccc1	1	0	train
O(C)c1c(OC)cc(cc1OC)C(=O)NCc1ccc(OCC[NH+](C)C)cc1	1	0	train
[NH+](Cc1c2c(ccc1)cccc2)(C\C=C\c1ccccc1)C	1	0	train
[NH+](Cc1ccccc1)(CC#C)C	1	0	train
S(=O)(=O)(Nc1ccc(cc1)CC[NH+](CCOc1ccc(NS(=O)(=O)C)cc1)C)C	1	0	train
ClCC[NH+](CCCl)C	1	0	train
O1[C@H]2[C@H]3[NH+]([C@@H]([C@@H]12)CC(OC(=O)[C@H](CO)c1ccccc1)C3)C	1	0	train
O(C(c1ccccc1)c1ccccc1)C1C[C@@H]2[NH+]([C@@H](C1)CC2)C	1	0	train
Clc1cc2[C@@H]3[C@@H](c4c(Oc2cc1)cccc4)C[NH+](C3)C	1	0	train
O1[C@@H]2[C@@]3(CC[NH+](Cc4c3c1c(OC)cc4)C)C=C[C@H](O)C2	1	0	train
O1[C@@H]2[C@]34[C@H]([C@H]([NH+](CC3)C)Cc3c4c1c(OC)cc3)CC[C@@H]2O	1	0	train
O1[C@@H]2[C@]34CC[NH+]([C@H](Cc5c3c1c(O)cc5)[C@]4(O)CCC2=O)C	1	0	train
O1[C@@H]2[C@]34CC[NH+]([C@H](Cc5c3c1c(OC)cc5)[C@]4(O)CCC2=O)C	1	0	train
O1[C@@H]2[C@]34[C@H]([C@H]([NH+](CC3)C)Cc3c4c1c(O)cc3)CCC2=O	1	0	train
O1[C@@H]2[C@]34[C@H]([C@H]([NH+](CC3)C)Cc3c4c1c(OC)cc3)CCC2=O	1	0	train
Oc1cc2[C@@]34[C@H]([C@H]([NH+](CC3)C)Cc2cc1)CCCC4	1	0	train
[NH+]1(CCC(CC1)=C1c2c(CCc3c1nccc3)cccc2)C	1	0	train
O=Cc1n2c([nH+]c1)C(c1c(CC2)cccc1)=C1CC[NH+](CC1)C	1	0	train
Brc1cc(F)c(Nc2ncnc3c2cc(OC)c(OCC2CC[NH+](CC2)C)c3)cc1	1	0	train
O(C(c1ccccc1)c1ccccc1)C1CC[NH+](CC1)C	1	0	train
O1c2cc3[C@@H]([NH+](CCc3cc2OC)C)Cc2ccc(Oc3c4[C@H]([N+](CCc4cc(OC)c3O)(C)C)Cc3cc1c(O)cc3)cc2	1	0	train
Oc1c-2c(C[C@H]3[NH+](CCc4c3c-2ccc4)C)ccc1O	1	0	train
[NH+]1(CCC[C@H]1c1cccnc1)C	1	0	train
S1c2c(cccc2)C(c2c1cccc2)CC1CCC[NH+](C1)C	1	0	train
S1c2c(N(c3c1cccc3)CCC1[NH+](CCCC1)C)cc(S(=O)C)cc2	1	0	train
[NH+]1(CCN(CC1)C(c1ccccc1)c1ccccc1)C	1	0	train
Clc1ccc(nc1)N1[C@@H](OC(=O)N2CC[NH+](CC2)C)c2nccnc2C1=O	1	0	train
Clc1cc2c(Oc3c([NH+]=C2N2CC[NH+](CC2)C)cccc3)cc1	1	0	train
S1c2c(cc(S(=O)(=O)N(C)C)cc2)\C(\c2c1cccc2)=C/CCN1CC[NH+](CC1)C	1	0	train
S1c2c(N(c3c1cccc3)CCCN1CC[NH+](CC1)C)cc(cc2)C(F)(F)F	1	0	train
[NH+]1(CC2N(CC1)c1ncccc1Cc1c2cccc1)C	1	0	train
O=C(N)c1cc2c3C[C@H]([NH2+]C)CCc3[nH]c2cc1	1	0	train
Clc1cc(ccc1Cl)[C@@H]1CC[C@H]([NH2+]C)c2c1cccc2	1	0	train
Clc1ccccc1C1([NH2+]C)CCCCC1=O	1	0	train
OC[C@@H](O)[C@@H](O)[C@H](O)[C@@H](O)C[NH2+]C	1	0	train
Oc1cc(ccc1O)[C@@H](O)C[NH2+]C	1	0	train
Oc1cc(ccc1)[C@@H](O)C[NH2+]C	1	0	train
FC(F)(F)c1ccc(OC(CC[NH2+]C)c2ccccc2)cc1	1	0	train
[NH2+](CCCC12CCC(c3c1cccc3)c1c2cccc1)C	1	0	train
[NH2+](CCCC1c2c(C=Cc3c1cccc3)cccc2)C	1	0	train
O=C1CCC2=C3[C@H]([C@@H]4CC[C@@](O)(C#CC)[C@]4(C[C@@H]3c3ccc(N(C)C)cc3)C)CCC2=C1	1	0	train
O[C@@H]1C[C@H]2[C@H](C\C(\C2)=C\CCCC(=O)[O-])[C@H]1\C=C\[C@@H](O)C(CC#CC)C	1	0	train
O=C1N(Cc2nc(c3c(n2)cccc3)C)C(=O)N(c2nc(n(c12)CC#CC)N1C[C@H]([NH3+])CCC1)C	1	0	train
O=C(N[C@H](Cc1ccccc1)C(=O)[O-])C1CCC(CC1)C(C)C	1	0	train
[nH+]1ccc(N\C(=N\C(C(C)(C)C)C)\NC#N)cc1	1	0	train
O(C)c1ccc(OC)cc1C(O)C([NH3+])C	1	0	train
OC(C(=O)[O-])C	1	0	train
FC=1C=2C(=NC(=O)/C(=C\3/Nc4cc(N5CCN(CC5)C)ccc4N/3)/C=2N)C=CC=1.O.OC(C(O)=O)C	0	1	train
SC([C@@H]([NH3+])C(=O)[O-])(C)C	1	0	train
n1cn(nc1)Cc1cc(cc(c1)C(C#N)(C)C)C(C#N)(C)C	1	0	train
n1cn(nc1)Cc1cc(cc(c1)C(C#N)(C)C)C(C#N)(C)C	0	1	train
O=C1N(c2c3cc(ccc3ncc2N1C)-c1cc2c(nc1)cccc2)c1ccc(cc1)C(C#N)(C)C	0	1	train
Clc1ccc(cc1)C(=O)c1ccc(OC(C(=O)[O-])(C)C)cc1	1	0	train
Clc1ccc(cc1)C(=O)c1ccc(OC(C(=O)NCCS(=O)(=O)[O-])(C)C)cc1	1	0	train
O(C(=O)N[C@@H](C(C)(C)C)C(=O)N[C@H]([C@@H](O)CN(NC(=O)[C@@H](NC(OC)=O)C(C)(C)C)Cc1ccc(cc1)-c1ncccc1)Cc1ccccc1)C	1	1	train
Oc1ccc(cc1CO)[C@@H](O)C[NH2+]C(C)(C)C	1	0	train
s1nc(N2CCOCC2)c(OC[C@@H](O)C[NH2+]C(C)(C)C)n1	1	0	train
O(C[C@@H](O)C[NH2+]C(C)(C)C)c1c2c(ccc1)C(=O)CCC2	1	0	train
O(C[C@@H](O)C[NH2+]C(C)(C)C)c1ccccc1C1CCCC1	1	0	train
Oc1cc(cc(O)c1)C(O)C[NH2+]C(C)(C)C	1	0	train
Oc1ccc(cc1CO)C(O)C[NH2+]C(C)(C)C	1	0	train
Oc1ccc(nc1CO)C(O)C[NH2+]C(C)(C)C	1	0	train
O(CC(O)C[NH2+]C(C)(C)C)c1c2C[C@H](O)[C@H](O)Cc2ccc1	1	0	train
O(CC(O)C[NH2+]C(C)(C)C)c1c2CCC(=O)Nc2ccc1	1	0	train
O=C1[C@]2(O)[C@@H](C[C@H]3C(=C2[O-])C(=O)c2c(C3)c(N(C)C)cc(NC(=O)C[NH2+]C(C)(C)C)c2[O-])[C@H]([NH+](C)C)C([O-])=C1C(=O)N	1	0	train
O(C(=O)C(C)(C)C)c1cc(ccc1OC(=O)C(C)(C)C)C(O)C[NH2+]C	1	0	train
P(OCOC(=O)C(C)(C)C)(OCOC(=O)C(C)(C)C)(=O)COCCn1c2ncnc(N)c2nc1	1	1	train
S(C(Sc1cc(C(C)(C)C)c(O)c(c1)C(C)(C)C)(C)C)c1cc(C(C)(C)C)c(O)c(c1)C(C)(C)C	1	0	train
O(C)c1ccc(cc1)C(=O)CC(=O)c1ccc(cc1)C(C)(C)C	1	0	train
Clc1ccc(cc1)C(N1CC[NH+](CC1)Cc1ccc(cc1)C(C)(C)C)c1ccccc1	1	0	train
S(=O)([O-])(=Nc1nc(nc(OCCO)c1Oc1ccccc1OC)-c1ncccn1)c1ccc(cc1)C(C)(C)C	1	0	train
Oc1ccc(cc1)C(CC(C)(C)C)(C)C	1	0	train
O=C(N[C@@H](CC(=O)N)C(=O)N[C@H]([C@H](O)C[NH+]1C[C@@H]2[C@H](C[C@H]1C(=O)NC(C)(C)C)CCCC2)Cc1ccccc1)c1nc2c(cc1)cccc2	1	0	train
O[C@@H]1Cc2c(cccc2)[C@@H]1NC(=O)[C@H](Cc1ccccc1)C[C@H](O)C[NH+]1CCN(C[C@H]1C(=O)NC(C)(C)C)Cc1cccnc1	1	0	train
OC(C1CC[NH+](CC1)CCCC(O)c1ccc(cc1)C(C(=O)[O-])(C)C)(c1ccccc1)c1ccccc1	1	0	train
O=C(C(C)(C)c1cccnc1)c1cccnc1	1	0	train
Clc1ccc(cc1)CC([NH3+])(C)C	1	0	train
[NH2+](C(Cc1ccccc1)(C)C)C	1	0	train
OCC([C@@H](O)C(=O)NCCC(=O)[O-])(C)C	1	0	train
OCC([C@@H](O)C(=O)NCCCO)(C)C	1	0	train
Clc1ccc(N\C(=[NH+]\C(=[NH+]\C(C)C)\N)\N)cc1	1	0	train
Clc1ccc(N2C3=C\C(=N/C(C)C)\C(Nc4ccc(Cl)cc4)=CC3=Nc3c2cccc3)cc1	1	0	train
O=C1N=C(Nc2n(cnc12)COC(COC(=O)[C@@H]([NH3+])C(C)C)CO)N	1	0	train
O=C1NC(=Nc2n(cnc12)COCCOC(=O)[C@@H]([NH3+])C(C)C)N	1	0	train
O=C1N=C(Nc2n(cnc12)COCCOC(=O)[C@@H](N)C(C)C)N	0	1	train
O(CCCOC)c1cc(ccc1OC)C[C@H](C(C)C)C[C@H]([NH3+])[C@@H](O)C[C@@H](C(C)C)C(=O)NCC(C(=O)N)(C)C	1	0	train
FC[C@]1(OC(=O)C[C@@H]1NC(=O)[C@]1(ON=C(C1)c1nccc2c1cccc2)C(C)C)O	0	1	train
O(C(=O)C(CO)c1ccccc1)C1C[C@@H]2[N+]([C@@H](C1)CC2)(C(C)C)C	1	0	train
O=C(N)C(CC[NH+](C(C)C)C(C)C)(c1ccccc1)c1ncccc1	1	0	train
Clc1cc(Cl)ccc1[C@@]1(O[C@H](CO1)COc1ccc(N2CC[NH+](CC2)C(C)C)cc1)Cn1ncnc1	1	0	train
O(C[C@@H](O)C[NH2+]C(C)C)c1ccc(cc1)CCOCC1CC1	1	0	train
Oc1cc(ccc1O)C(O)C[NH2+]C(C)C	1	0	train
S(=O)(=O)(Nc1ccc(cc1)C(O)C[NH2+]C(C)C)C	1	0	train
O(CC(O)C[NH2+]C(C)C)c1ccc(cc1)CCC(OC)=O	1	0	train
O(CC(O)C[NH2+]C(C)C)c1ccc(cc1)CCOCC1CC1	1	0	train
O(CC(O)C[NH2+]C(C)C)c1ccc(cc1)COCCOC(C)C	1	0	train
O(CC(O)C[NH2+]C(C)C)c1c2c([nH]cc2)ccc1	1	0	train
O(CC(O)C[NH2+]C(C)C)c1c2c(ccc1)cccc2	1	0	train
O(CC(O)C[NH2+]C(C)C)c1ccccc1OCC=C	1	0	train
O=C(N)C1(c2c(-c3c1cccc3)cccc2)CCC[NH2+]C(C)C	1	0	train
O(C)c1cc(ccc1OC)C(C(C)C)(CCC[NH+](CCc1cc(OC)c(OC)cc1)C)C#N	1	0	train
FC(F)(F)c1cc(NC(=O)C(C)C)ccc1[N+](=O)[O-]	1	0	train
O(C(=O)C(C)C)c1ccc(cc1[C@H](CC[NH+](C(C)C)C(C)C)c1ccccc1)CO	1	0	train
Fc1ccc(cc1)-c1c(COC)c(nc(C(C)C)c1\C=C\[C@@H](O)C[C@@H](O)CC(=O)[O-])C(C)C	1	0	train
Fc1ccc(cc1)-c1n(CC[C@@H](O)C[C@@H](O)CC(=O)[O-])c(C(C)C)c(C(=O)Nc2ccccc2)c1-c1ccccc1	1	0	train
S(=O)(=O)(N(C)c1nc(-c2ccc(F)cc2)c(\C=C\[C@@H](O)C[C@@H](O)CC(=O)[O-])c(n1)C(C)C)C	1	0	train
O1c2c(cc(cc2)C(C)C)C(=O)c2cc(C(=O)[O-])c(nc12)N	1	0	train
O=C(Nc1c(cccc1C(C)C)C(C)C)C[NH+](CC(=O)[O-])CC(=O)[O-]	1	0	train
Oc1c(cccc1C(C)C)C(C)C	1	0	train
P(OCOc1c(cccc1C(C)C)C(C)C)(=O)([O-])[O-]	1	0	train
s1cncc1COC(=O)N[C@H]([C@@H](O)C[C@@H](NC(=O)[C@@H](NC(=O)N(Cc1nc(sc1)C(C)C)C)C(C)C)Cc1ccccc1)Cc1ccccc1	1	0	train
O1C[C@@]1(C(=O)[C@@H](NC(=O)[C@@H](NC(=O)[C@@H](NC(=O)[C@@H](NC(=O)CN1CCOCC1)CCc1ccccc1)CC(C)C)Cc1ccccc1)CC(C)C)C	0	1	train
Oc1ccc(cc1)C[C@H](NC(=O)[C@@H](NC(=O)[C@@H](NC(=O)[C@@H](NC(=O)[C@H]1NC(=O)CC1)Cc1[nH]cnc1)Cc1c2c([nH]c1)cccc2)CO)C(=O)N[C@H](Cc1c2c([nH]c1)cccc2)C(=O)N[C@@H](CC(C)C)C(=O)N[C@@H](CCC[NH+]=C(N)N)C(=O)N1CCC[C@H]1C(=O)NCC(=O)N	1	0	train
Oc1ccc(cc1)C[C@H](NC(=O)[C@@H](NC(=O)[C@@H](NC(=O)[C@@H](NC(=O)[C@H]1NC(=O)CC1)Cc1nc[nH]c1)Cc1c2c([nH]c1)cccc2)CO)C(=O)NCC(=O)N[C@@H](CC(C)C)C(=O)N[C@@H](CCCNC(=[NH2+])N)C(=O)N1CCC[C@H]1C(=O)NCC(=O)N	1	0	train
Oc1ccc(cc1)C[C@H](NC(=O)[C@@H](NC(=O)[C@@H](NC(=O)[C@@H](NC(=O)[C@H]1NC(=O)CC1)Cc1[nH]cnc1)Cc1c2c([nH]c1)cccc2)CO)C(=O)N[C@@H](C(=O)N[C@@H](CC(C)C)C(=O)N[C@@H](CCCN=C(N)N)C(=O)N1CCC[C@H]1C(=O)NNC(=O)N)COC(C)(C)C	0	1	train
O=C([O-])C[C@H](CC(C)C)C[NH3+]	1	0	train
Brc1[nH]c2c3c1C[C@H]1[NH+](C[C@@H](C=C1c3ccc2)C(=O)N[C@@]1(O[C@]2(O)N([C@@H](CC(C)C)C(=O)N3[C@H]2CCC3)C1=O)C(C)C)C	1	0	train
Oc1ccc(cc1)CC(NC(=O)C(NC(=O)C(NC(=O)C(NC(=O)C1NC(=O)CC1)Cc1[nH]cnc1)Cc1c2c([nH]c1)cccc2)CO)C(=O)NC(C(=O)NC(CC(C)C)C(=O)NC(CCC[NH+]=C(N)N)C(=O)N1CCCC1C(=O)NNC(=O)N)COC(C)(C)C	1	0	train
Oc1ccc(cc1)CC(NC(=O)C(NC(=O)C(NC(=O)C(NC(=O)C1NC(=O)CC1)Cc1nc[nH]c1)Cc1c2c([nH]c1)cccc2)CO)C(=O)NC(Cc1cc2c(cc1)cccc2)C(=O)NC(CC(C)C)C(=O)NC(CCCNC(=[NH2+])N)C(=O)N1CCCC1C(=O)NCC(=O)N	1	0	train
Clc1ccc(cc1)C1(CCC1)C([NH+](C)C)CC(C)C	1	0	train
O=C1NC(=O)NC(=O)C1(CC(C)C)CC=C	1	0	train
O(C)c1cc2C3[NH+](CC(CC(C)C)C(=O)C3)CCc2cc1OC	1	0	train
O=C([O-])C(C)c1ccc(cc1)CC(C)C	1	0	train
S(=O)(=O)(N(CC(C)C)C[C@@H](O)[C@@H](NC(O[C@H]1CCOC1)=O)Cc1ccccc1)c1ccc(N)cc1	1	0	train
S(=O)(=O)(N(CC(C)C)C[C@@H](OP(=O)([O-])[O-])[C@@H](NC(O[C@H]1CCOC1)=O)Cc1ccccc1)c1ccc(N)cc1	1	0	train
S(=O)(=O)(N(CC(C)C)C[C@@H](O)[C@@H](NC(O[C@@H]1[C@H]2[C@@H](OC1)OCC2)=O)Cc1ccccc1)c1ccc(N)cc1	1	0	train
n1c2c(c3n(cnc3c1N)CC(C)C)cccc2	1	0	train
S(=O)(=O)(N1CCCC1)c1ccccc1-c1ccc(cc1)CNCC(C)C	0	1	train
S(CC[C@H](NC(=O)[C@@H](NC(=O)CCNC(OCC(C)C)=O)Cc1c2c([nH]c1)cccc2)C(=O)N[C@@H](CC(=O)[O-])C(=O)N[C@@H](Cc1ccccc1)C(=O)N)C	1	0	train
Fc1ccc(cc1)-c1c2c(n(C(C)C)c1\C=C\[C@H](O)C[C@H](O)CC(=O)[O-])cccc2	1	0	train
O=C(NC(C)C)c1ccc(cc1)CNNC	1	0	train
S(=O)(=O)(Nc1cc2cc([nH]c2cc1)C(=O)N1CCN(CC1)c1ncccc1NC(C)C)C	1	0	train
OC(C)C	1	0	train
Clc1ccc(cc1)C(=O)c1ccc(OC(C(OC(C)C)=O)(C)C)cc1	1	0	train
O[C@@H]1C[C@H](O)[C@H](C\C=C/CCCC(OC(C)C)=O)[C@H]1CC[C@@H](O)CCc1ccccc1	1	0	train
s1cc(nc1N)/C(=N/OC)/C(=O)N[C@H]1[C@H]2SCC(COC)=C(N2C1=O)C(OC(OC(OC(C)C)=O)C)=O	1	0	train
P(F)(OC(C)C)(OC(C)C)=O	1	0	train
S1SCC(NC(=O)C(NC(=O)C(NC(=O)C(NC(=O)C(NC(=O)C(NC(=O)C([NH3+])Cc2ccccc2)C1)Cc1ccccc1)Cc1c2c([nH]c1)cccc2)CCCC[NH3+])C(O)C)C(=O)NC(C(O)C)CO	1	0	train
s1c2c(cc1C(N(O)C(=O)N)C)cccc2	1	0	train
Fc1cc(ccc1-c1ccccc1)C(C(=O)[O-])C	1	0	train
O=C(c1cc(ccc1)C(C(=O)[O-])C)c1ccccc1	1	0	train
O(c1cc(ccc1)C(C(=O)[O-])C)c1ccccc1	1	0	train
O(C(C)(c1ccccc1)c1ncccc1)CC[NH+](C)C	1	0	train
O(C(C[N+](C)(C)C)C)C(=O)C	1	0	train
O(C(C[N+](C)(C)C)C)C(=O)N	1	0	train
Oc1ccc(cc1)CC([NH3+])C	1	0	train
O(C)c1ccc(cc1)CC([NH2+]CC(O)c1cc(NC=O)c(O)cc1)C	1	0	train
O1c2cc(ccc2OC1)CC([NH2+]CC(O)c1cc(O)c(O)cc1)C	1	0	train
[NH+](Cc1ccccc1)(C(Cc1ccccc1)C)C	1	0	train
Oc1cc(ccc1O)CC[NH2+]C(CCc1ccc(O)cc1)C	1	0	train
Oc1ccc(cc1C(=O)N)C(O)C[NH2+]C(CCc1ccccc1)C	1	0	train
O(C)c1cc(NC(CCC[NH3+])C)c2ncccc2c1	1	0	train
Ic1c(N(C(=O)C)CC(C(=O)[O-])C)c(I)cc(I)c1N	1	0	train
[NH+](CC(CN1c2c(CCc3c1cccc3)cccc2)C)(C)C	1	0	train
S1c2c(N(c3c1cccc3)CC([NH+](C)C)C)cccc2	1	0	train
S1c2c(N(c3c1cccc3)CC(C[NH+](C)C)C)cccc2	1	0	train
OC(CN1CCN(CCN(CC[NH+](CC1)CC(=O)[O-])CC(=O)[O-])CC(=O)[O-])C	1	0	train
ClCC[NH+](Cc1ccccc1)C(COc1ccccc1)C	1	0	train
S1\C(=N/C(=O)C)\N(N=C1S(=O)(=O)N)C	1	0	train
O=C1CCC2=C3[C@H]([C@@H]4CC[C@](OC(=O)C)(C(=O)C)[C@]4(C[C@@H]3c3ccc(N(C)C)cc3)C)CCC2=C1	1	0	train
O=C1CC[C@]2([C@H]3[C@H]([C@@H]4CC[C@H](C(=O)C)[C@]4(CC3)C)C=CC2=C1)C	1	0	train
O=C1CC[C@@]2([C@@H]3[C@H]([C@@H]4CC[C@H](C(=O)C)[C@]4(CC3)C)CCC2=C1)C	1	0	train
O=C([O-])C	1	0	train
Fc1cc2onc(c2cc1)C1CC[NH+](CC1)CCCOc1ccc(cc1OC)C(=O)C	1	0	train
S(=O)([O-])(=NC(=O)NC1CCCCC1)c1ccc(cc1)C(=O)C	1	0	train
S1c2c(N(c3c1cccc3)CCC[NH+]1CCC(CC1)CCO)cc(cc2)C(=O)C	1	0	train
S1c2c(N(c3c1cccc3)CCCN1CC[NH+](CC1)CCO)cc(cc2)C(=O)C	1	0	train
O1c2c(cccc2)C([O-])=C(C(CC(=O)C)c2ccccc2)C1=O	1	0	train
Ic1c(C(=O)NCC(=O)Nc2c(I)c(C(=O)NCCO)c(I)c(C(=O)[O-])c2I)c(I)c(N(C(=O)C)C)c(I)c1C(=O)NC	1	0	train
Ic1c(C(=O)NCC(O)CO)c(I)c(N(C(=O)C)CC(O)CO)c(I)c1C(=O)NCCO	1	0	train
Clc1cc(Cl)ccc1[C@@]1(O[C@H](CO1)COc1ccc(N2CCN(CC2)C(=O)C)cc1)Cn1ccnc1	0	1	train
Clc1cc(Cl)ccc1[C@@]1(O[C@H](CO1)COc1ccc(N2CCN(CC2)C(=O)C)cc1)Cn1ccnc1	1	0	train
SC[C@H](NC(=O)C)C(=O)[O-]	1	0	train
S(O[C@H]1O[C@@H](O)[C@H](NC(=O)C)[C@@H](O[C@@H]2O[C@H](C(=O)[O-])[C@@H](O)[C@H](O)[C@H]2O)[C@H]1O)(=O)(=O)[O-]	1	0	train
O1[C@@H]([C@H](O)[C@H](O)CO)[C@H](NC(=O)C)[C@@H]([NH+]=C(N)N)C=C1C(=O)[O-]	1	0	train
O(C[C@@H](NC(=O)C)C(=O)NCc1ccccc1)C	1	0	train
O(C)C1=CC=C2c3c(cc(OC)c(OC)c3OC)CC[C@H](NC(=O)C)C2=CC1=O	1	0	train
Ic1c(C(=O)NC)c(I)c(NC(=O)C)c(I)c1C(=O)[O-]	1	0	train
Ic1c(C(=O)[O-])c(I)c(NC(=O)C)c(I)c1N(C(=O)C)C	1	0	train
Ic1c(C(=O)[O-])c(I)c(NC(=O)C)c(I)c1NC(=O)C	1	0	train
Ic1c(C(=O)[O-])c(I)cc(I)c1NC(=O)C	1	0	train
s1c(nnc1S(=O)(=O)N)NC(=O)C	1	0	train
Ic1c(CNC(=O)C)c(I)c(NC(=O)C)c(I)c1C(=O)[O-]	1	0	train
S(=O)(=O)([O-])CCCNC(=O)C	1	0	train
O=C(NO)C	1	0	train
O=C1CC[C@@H]2[C@@H]3[C@H]([C@@H]4CC[C@@](OC(=O)C)(C#C)[C@]4(CC3)C)CCC2=C1	1	0	train
O1CC[NH+](CC1)[C@H]1C[C@]2([C@H](C[C@@H]1O)CC[C@H]1[C@@H]3C[C@H]([N+]4(CCCC4)CC=C)[C@H](OC(=O)C)[C@]3(CC[C@@H]12)C)C	1	0	train
O(C(=O)C)[C@@H]1[C@@]2([C@H]([C@H]3[C@H](CC2)[C@@]2([C@H](C[C@H](OC(=O)C)[C@@H]([N+]4(CCCCC4)C)C2)CC3)C)C[C@@H]1[N+]1(CCCCC1)C)C	1	0	train
O(C(=O)C)[C@@H]1[C@@]2([C@H]([C@H]3[C@H](CC2)[C@@]2([C@H](C[C@H](OC(=O)C)[C@@H]([NH+]4CCCCC4)C2)CC3)C)C[C@@H]1[N+]1(CCCCC1)C)C	1	0	train
O(C(=O)C)[C@@H]1[C@@]2([C@H]([C@H]3[C@H](CC2)[C@@]2([C@H](C[C@H](OC(=O)C)[C@@H](N4CC[N+](CC4)(C)C)C2)CC3)C)C[C@@H]1N1CC[N+](CC1)(C)C)C	1	0	train
O(C(=O)C)[C@@H]1CC2=CC[C@H]3[C@@H]4CC=C([C@]4(CC[C@@H]3[C@]2(CC1)C)C)c1cccnc1	1	0	train
O(C(=O)C)[C@@H]1CC2=CC[C@H]3[C@@H]4CC=C([C@]4(CC[C@@H]3[C@]2(CC1)C)C)c1cccnc1	0	1	train
O(C(=O)C)c1ccccc1C(=O)[O-]	1	0	train
s1c([N+](=O)[O-])cnc1NC(=O)c1ccccc1OC(=O)C	1	0	train
O(C(=O)C)c1ccccc1C(O)=O	0	1	train
O(C(=O)C)CC(CCn1c2nc(ncc2nc1)N)COC(=O)C	1	0	train
F[C@@]12[C@H]([C@@H]3C[C@H]4OC(O[C@@]4(C(=O)COC(=O)C)[C@]3(C[C@@H]1O)C)(C)C)C[C@H](F)C1=CC(=O)C=C[C@@]12C	1	0	train
O=C1CC[C@@]2([C@@H]3[C@H]([C@@H]4CC[C@](O)(C(=O)COC(=O)C)[C@]4(C[C@@H]3O)C)CCC2=C1)C	1	0	train
O=C1CC[C@@]2([C@@H]3[C@H]([C@@H]4CC[C@](O)(C(=O)COC(=O)C)[C@]4(CC3=O)C)CCC2=C1)C	1	0	train
O=C1CC[C@@]2([C@@H]3[C@H]([C@@H]4CC[C@H](C(=O)COC(=O)C)[C@]4(CC3)C)CCC2=C1)C	1	0	train
s1cc(nc1N)/C(=N/OC)/C(=O)N[C@H]1[C@H]2SCC(COC(=O)C)=C(N2C1=O)C(=O)[O-]	1	0	train
s1cccc1CC(=O)N[C@H]1[C@H]2SCC(COC(=O)C)=C(N2C1=O)C(=O)[O-]	1	0	train
S1[C@H]2N(C(C(=O)[O-])=C(C1)COC(=O)C)C(=O)[C@H]2NC(=O)CSc1ccncc1	1	0	train
O(C(=O)C)CC[N+](C)(C)C	1	0	train
S(C(=O)C)[C@H]1[C@H]2[C@@H]3CC[C@]4(OC(=O)CC4)[C@]3(CC[C@@H]2[C@@]2(C(=CC(=O)CC2)C1)C)C	1	0	train
S1[C@H]2N(C(C(OC(OC(=O)C)C)=O)=C(C1)COC(=O)N)C(=O)[C@H]2NC(=O)\C(=N/OC)\c1occc1	1	0	train
Oc1ccc(cc1)/C(=C(\CC)/c1ccc(O)cc1)/CC	1	0	train
P(Oc1ccc(cc1)/C(=C(\CC)/c1ccc(OP(=O)([O-])[O-])cc1)/CC)(=O)([O-])[O-]	1	0	train
S1(=O)(=O)[C@H]2N([C@@H](C(=O)[O-])C1(C)C)C(=O)C2	1	0	train
S1[C@H]2N([C@@H](C(=O)[O-])C1(C)C)C(=O)[C@H]2N1C(=O)[C@H]([NH2+]C1(C)C)c1ccccc1	1	0	train
S1[C@H]2N([C@@H](C(=O)[O-])C1(C)C)C(=O)[C@H]2NC(=O)[C@H]([NH3+])c1ccc(O)cc1	1	0	train
S1[C@H]2N([C@@H](C(=O)[O-])C1(C)C)C(=O)[C@H]2NC(=O)[C@H]([NH3+])c1ccccc1	1	0	train
S1[C@H]2N([C@@H](C(=O)[O-])C1(C)C)C(=O)[C@H]2NC(=O)[C@H](NC(=O)N1CCNC1=O)c1ccccc1	1	0	train
S1[C@H]2N([C@@H](C(=O)[O-])C1(C)C)C(=O)[C@H]2NC(=O)[C@H](C(=O)[O-])c1ccsc1	1	0	train
S1[C@H]2N([C@@H](C(=O)[O-])C1(C)C)C(=O)[C@H]2NC(=O)C(C(=O)[O-])c1ccccc1	1	0	train
S1[C@H]2N([C@@H](C(=O)[O-])C1(C)C)C(=O)[C@H]2NC(=O)C1([NH3+])CCCCC1	1	0	train
S1[C@H]2N([C@@H](C(=O)[O-])C1(C)C)C(=O)[C@H]2NC(=O)c1c(OC)cccc1OC	1	0	train
S1[C@H]2N([C@@H](C(=O)[O-])C1(C)C)C(=O)[C@H]2NC(=O)COc1ccccc1	1	0	train
O=C(NC(CC1CCC1)C(=O)C(=O)N)[C@H]1N(C[C@H]2[C@@H]1C2(C)C)C(=O)[C@@H](NC(=O)NC(C)(C)C)C(C)(C)C	1	0	train
S1C(C)(C)C([NH2+]C1C(NC(=O)Cc1ccccc1)C(=O)NCCCCCC(=O)[O-])C(=O)[O-]	1	0	train
OC(=O)CCCCCN1c2c(cccc2)C(C)(C)C1=C	0	1	train
FC(F)(F)c1cc(N2C(=O)C(NC2=O)(C)C)ccc1[N+](=O)[O-]	1	0	train
O1C(C)(C)C(=O)N(C)C1=O	1	0	train
S(=O)(=O)([O-])CC12CCC(\C(=C\c3ccc(cc3)\C=C/3\C4CCC(CS(=O)(=O)[O-])(C\3=O)C4(C)C)\C1=O)C2(C)C	1	0	train
S(CCCC\C=C(/NC(=O)[C@H]1CC1(C)C)\C(=O)[O-])C[C@H]([NH3+])C(=O)[O-]	1	0	train
OC1(CC(C1)c1nc(c2n1C=CN=C2N)-c1cc2nc(ccc2cc1)-c1ccccc1)C	0	1	train
O=C1N(C)C(=O)CC1(C)c1ccccc1	1	0	train
S(OC[C@]12OC(O[C@H]1[C@@H]1OC(O[C@@H]1CO2)(C)C)(C)C)(=O)(=O)N	1	0	train
[NH3+]C12CC3(CC(C1)(CC(C3)C2)C)C	1	0	train
O=C1CCC2(C3C(C4CCC(C(=O)COC(=O)C(C)(C)C)C4(CC3)C)CCC2=C1)C	1	0	train
O=C1NC(=Nc2n(cnc12)[C@H]1C[C@H](O)[C@@H](CO)C1=C)N	1	0	train
Clc1cc2c(-n3c(CN=C2c2ccccc2F)c[nH+]c3C)cc1	1	0	train
O=C(N1CCc2[nH]c(nc2-c2c1cccc2)C)c1ccc(NC(=O)c2ccccc2-c2ccccc2)cc1	1	0	train
Ic1c(C(=O)NC)c(C)c(C(=O)[O-])c(I)c1NC(=O)C	1	0	train
o1nc2c(n1)cccc2C1C(C(OC(C)C)=O)=C(NC(C)=C1C(OC)=O)C	1	0	train
O(C(=O)C=1C(C(C(OC)=O)=C(NC=1C)C)c1ccccc1[N+](=O)[O-])C	1	0	train
O(C(=O)C=1C(C(C(OC)=O)=C(NC=1C)C)c1ccccc1[N+](=O)[O-])CC(C)C	1	0	train
O(C(=O)C=1C(C(C(OC)=O)=C(NC=1C)C)c1cc([N+](=O)[O-])ccc1)CC[NH+](Cc1ccccc1)C	1	0	train
O1Cc2c(c(O)c(C\C=C(\CCC(OCCN3CCOCC3)=O)/C)c(OC)c2C)C1=O	0	1	train
O1c2c(CC[C@]1(CCC[C@@H](CCC[C@@H](CCCC(C)C)C)C)C)c(C)c(OC(=O)C)c(C)c2C	1	0	train
O1c2c(CCC1(CCCC(CCCC(CCCC(C)C)C)C)C)c(C)c(OC(=O)C)c(C)c2C	1	0	train
Oc1c(CO)c(cnc1C)CO	1	0	train
P(OCc1cnc(C)c(O)c1CN(CC[NH+](Cc1c(O)c(ncc1COP(=O)([O-])[O-])C)CC(=O)[O-])CC(=O)[O-])(=O)([O-])[O-]	1	0	train
O=C([O-])\C=C(\C=C\C=C(\C=C\C=1C(CCCC=1C)(C)C)/C)/C	1	0	train
O=C([O-])\C=C(\C=C\C=C(\C=C\C=1C(CCCC=1C)(C)C)/C)/C	1	0	train
S1(=O)(=O)CCC(CC1)C(=O)N(CC(=O)Nc1ccc(cc1)-c1ncon1)c1c(cccc1C)C	0	1	train
Clc1cccc(C)c1NC(=O)c1sc(nc1)Nc1nc(nc(N2CCN(CC2)CCO)c1)C	0	1	train
Clc1cccc(Cl)c1-c1noc(C)c1C(=O)N[C@H]1[C@H]2SC(C)(C)[C@@H](N2C1=O)C(=O)[O-]	1	0	train
S1[C@H]2N([C@@H](C(=O)[O-])C1(C)C)C(=O)[C@H]2NC(=O)c1c(noc1C)-c1ccccc1	1	0	train
Clc1ccccc1-c1noc(C)c1C(=O)N[C@H]1[C@H]2SC(C)(C)[C@@H](N2C1=O)C(=O)[O-]	1	0	train
O=C1C=2N3C[C@@H]4N[C@@H]4[C@]3(OC)[C@@H](C=2C(=O)C(N)=C1C)COC(=O)N	0	1	train
O=C1C[C@H](OC(=O)[C@@H]2[C@@H](C=C(C)C)C2(C)C)C(C)=C1C\C=C\C=C	1	0	train
Fc1cc2onc(c2cc1)C1CC[NH+](CC1)CCC=1C(=O)N2C(=NC=1C)C(O)CCC2	1	0	train
Fc1cc2onc(c2cc1)C1CC[NH+](CC1)CCC=1C(=O)N2C(=NC=1C)CCCC2	1	0	train
Fc1cc2onc(c2cc1)C1CCN(CC1)CCC=1C(=O)N2C(=NC=1C)CCCC2	0	1	train
S1C(Cc2ccc(OCC3(Oc4c(CC3)c(C)c(O)c(C)c4C)C)cc2)C(=O)[N-]C1=O	1	0	train
O1c2c3c4c(c(O)c2C)c(O)c(NC(=O)/C(=C\C=C\[C@H](C)[C@H](O)[C@@H](C)[C@@H](O)[C@@H](C)[C@H](OC(=O)C)[C@H](C)[C@@H](OC)\C=C\O[C@]1(C)C3=O)/C)c(\C=N\N1CC[NH+](CC1)C)c4O	1	0	train
O1c2c3c4c(c([O-])c2C)C(=O)C(NC(=O)/C(=C\C=C\[C@H](C)[C@H](O)[C@@H](C)[C@@H](O)[C@@H](C)[C@H](OC(=O)C)[C@H](C)[C@@H](OC)\C=C\O[C@]1(C)C3=O)/C)=C1[NH2+]C2(N=C14)CC[NH+](CC2)CC(C)C	1	0	train
Clc1ccc(cc1)C(=O)n1c2c(cc(OC)cc2)c(CC(=O)[O-])c1C	1	0	train
O=C1NC(C)=C(C=C1C#N)c1ccncc1	1	0	train
FC(F)(F)c1cc(NC(=O)c2cc(C#Cc3n4N=CC=Cc4nc3)c(cc2)C)ccc1CN1CCN(CC1)C	0	1	train
FC(F)(F)c1cc(NC(=O)c2cc(Nc3nc(ccn3)-c3cccnc3)c(cc2)C)cc(-n2cc(nc2)C)c1	0	1	train
O=C(Nc1cc(Nc2nc(ccn2)-c2cccnc2)c(cc1)C)c1ccc(cc1)CN1CCN(CC1)C	0	1	train
S(O)(=O)(=O)C.O=C(Nc1cc(Nc2nc(ccn2)-c2cccnc2)c(cc1)C)c1ccc(cc1)CN1CCN(CC1)C	0	1	train
O1[C@H](C)[C@@H](O)[C@H](O[C@@H]2O[C@H](C)[C@@H](O)[C@H](O)C2)C[C@@H]1Oc1cc2c(c(O)c1C)c([O-])c1c(C[C@@H]([C@H](OC)C(=O)[C@@H](O)[C@H](O)C)[C@H](O[C@@H]3O[C@H](C)[C@@H](O)[C@H](O[C@@H]4O[C@H](C)[C@H](O)[C@H](O[C@@H]5O[C@H](C)[C@@H](O)[C@@](O)(C5)C)C4)C3)C1=O)c2	1	0	train
S(=O)(=O)([O-])C/1=Cc2c(C(=O)\C\1=N\Nc1ccc(cc1C)-c1cc(C)c(N\N=C/3\C(=O)c4c(C=C\3S(=O)(=O)[O-])cc(S(=O)(=O)[O-])cc4N)cc1)c(N)cc(S(=O)(=O)[O-])c2	1	0	train
O(C)c1c(OC)cc(NCc2ccc3nc(nc(N)c3c2C)N)cc1OC	1	0	train
O1[C@@H](Oc2ccc3c(OC(=O)C(NC(=O)c4cc(CC=C(C)C)c(O)cc4)=C3[O-])c2C)[C@H](O)[C@H](OC(=O)N)[C@@H](OC)C1(C)C	1	0	train
S(=O)(Cc1nccc(OCC(F)(F)F)c1C)c1[nH]c2c(n1)cccc2	1	0	train
S(=O)(Cc1nccc(OCCCOC)c1C)c1[nH]c2c(n1)cccc2	1	0	train
FC(F)(F)c1ccc(NC(=O)c2cnoc2C)cc1	1	0	train
S1[C@H]2N(C(C(=O)[O-])=C(C1)C)C(=O)[C@H]2NC(=O)[C@H]([NH3+])C=1CC=CCC=1	1	0	train
[S+](CCCNC(=O)c1nc(sc1)-c1nc(sc1)CCNC(=O)[C@@H](NC(=O)[C@H]([C@H](O)[C@H](NC(=O)[C@@H](NC(=O)c1nc(nc(N)c1C)[C@@H]([NH2+]C[C@H](N)C(=O)N)CC(=O)N)[C@@H](O[C@@H]1O[C@@H](CO)[C@@H](O)[C@H](O)[C@@H]1O[C@H]1O[C@H](CO)[C@@H](O)[C@H](OC(=O)N)[C@@H]1O)c1nc[nH]c1)C)C)[C@H](O)C)(C)C	1	0	train
O=C1N(CCc2n(c3c(c12)cccc3)C)Cc1nc[nH]c1C	1	0	train
S(Cc1nc[nH]c1C)CCN\C(=N\C#N)\NC	1	0	train
S(=O)([O-])(=Nc1onc(C)c1C)c1ccc(N)cc1	1	0	train
S(=O)(=O)(N(C(=O)C)c1onc(C)c1C)c1ccc(N)cc1	1	0	train
O1c2c(cccc2C(OCC[NH+]2CCCCC2)=O)C(=O)C(C)=C1c1ccccc1	1	0	train
O1CC[NH2+]C(C)C1c1ccccc1	1	0	train
s1c(nc(C)c1C(=O)[O-])-c1cc(C#N)c(OCC(C)C)cc1	1	0	train
s1c[n+](Cc2cnc(nc2N)C)c(C)c1CCO	1	0	train
O1[C@@H]2C[C@H](O)[C@@]3([C@H]([C@H](OC(=O)c4ccccc4)[C@]4(O)C[C@H](OC(=O)[C@H](O)[C@@H](NC(=O)c5ccccc5)c5ccccc5)C(=C([C@@H](OC(=O)C)C3=O)C4(C)C)C)[C@]2(OC(=O)C)C1)C	1	1	train
O1[C@@H]2C[C@H](O)[C@@]3([C@H]([C@H](OC(=O)c4ccccc4)[C@]4(O)C[C@H](OC(=O)[C@H](O)[C@@H](NC(OC(C)(C)C)=O)c5ccccc5)C(=C([C@@H](O)C3=O)C4(C)C)C)[C@]2(OC(=O)C)C1)C	1	1	train
O1Cc2c(c([O-])c(C\C=C(\CCC(=O)[O-])/C)c(OC)c2C)C1=O	1	0	train
O1Cc2c(c([O-])c(C\C=C(\CCC(OCC[NH+]3CCOCC3)=O)/C)c(OC)c2C)C1=O	1	0	train
Fc1c(c2c(N(C=C(C(=O)[O-])C2=O)C2CC2)cc1N1CC([NH2+]CC1)C)C	1	0	train
O(C(C)c1c2[nH]c(C=c3[nH]c(=CC4=NC(=CC5=NC(=C2)C(C)=C5CCC(=O)[O-])C(CCC(=O)[O-])=C4C)c(C)c3C(O)C)c1C)C(C)c1c=2[nH]c(=CC3=NC(=CC4=NC(=Cc5[nH]c(C=2)c(C)c5C(O)C)C(C)=C4CCC(=O)[O-])C(CCC(=O)[O-])=C3C)c1C	1	0	train
O(C(=O)C1=CC=C2C=3NC(=CC4=NC(=Cc5[nH]c(C=C6N=C(C=3)C(C)=C6C=C)c(C)c5CCC(=O)[O-])C(CCC(OC)=O)=C4C)[C@]2(C)[C@@H]1C(OC)=O)C	1	0	train
O=C1CC[C@@]2([C@@H]3[C@H]([C@@H]4CC[C@](OC(=O)C)(C(=O)C)[C@]4(CC3)C)C=C(C2=C1)C)C	1	0	train
[nH]1ncc(c1)C	1	0	train
O=C/1Nc2c(cccc2)\C\1=C\c1[nH]c(cc1C)C	1	0	train
O(C)c1cc(C)c(\C=C\C(=C\C=C\C(=C\C(=O)[O-])\C)\C)c(C)c1C	1	0	train
Oc1c(C)c(CC2=[NH+]CCN2)c(cc1C(C)(C)C)C	1	0	train
Brc1c(C)c(NC(=O)C[NH+](CC(=O)[O-])CC(=O)[O-])c(cc1C)C	1	0	train
O(C(=O)C)c1c(C)c(C)c(OCC(O)C[NH2+]C(C)C)cc1C	1	0	train
S1[C@H]2N(C(C(=O)[O-])=C(C1)CSc1nnnn1C)C(=O)[C@H]2NC(=O)[C@H](NC(=O)c1cnc(cc1O)C)c1ccc(O)cc1	1	0	train
[n+]1(c2c(cc(N(C)C)cc2)ccc1\C=C\c1cc(n(c1C)-c1ccccc1)C)C	1	0	train
P(Oc1c2c(cccc2)c(OP(=O)([O-])[O-])cc1C)(=O)([O-])[O-]	1	0	train
O1C(CNC1=O)COc1cc(cc(c1)C)C	1	0	train
n1c(Nc2c(cc(cc2C)\C=C\C#N)C)ccnc1Nc1ccc(cc1)C#N	1	0	train
O=C1N([O-])C(=CC(=C1)C)C1CCCCC1	1	0	train
O=C1c2c(cccc2)C(=O)C=C1C	1	0	train
O1c2c(cc3c(oc(c3)C)c2C)C(=CC1=O)C	1	0	train
O=C([O-])c1ccc(cc1)C(=C)c1cc2c(cc1C)C(CCC2(C)C)(C)C	1	0	train
O=C1NC(=O)N=C2N(c3cc(C)c(cc3N=C12)C)C[C@H](O)[C@H](O)[C@H](O)CO	1	0	train
P(OC[C@@H](O)[C@@H](O)[C@@H](O)CN1C2=NC(=O)NC(=O)C2=Nc2cc(C)c(cc12)C)(=O)([O-])[O-]	1	0	train
P(O[C@H]1[C@@H](O)[C@H](O[C@@H]1CO)n1c2cc(C)c(cc2nc1)C)(O[C@H](CNC(=O)CC[C@]1(C\2=NC([C@@]3(N=C([C@@H](CCC(=O)N)[C@@]3(CC(=O)N)C)\C(=C\3/N\C(=C/C4=N\C(\[C@@H](CCC(=O)N)C4(C)C)=C/2\C)\[C@@H](CCC(=O)N)[C@@]/3(CC(=O)N)C)\C)C)[C@@H]1CC(=O)N)C)C)(=O)[O-]	1	0	train
S1C2=Nc3c(NC(N4CC[NH+](CC4)C)=C2C=C1C)cccc3	1	0	train
s1c2Nc3c([NH+]=C(N4CC[NH+](CC4)C)c2cc1C)cccc3	1	0	train
Clc1ccc(cc1S(=O)(=O)N)C(=O)NN1c2c(CC1C)cccc2	1	0	train
O1[C@@H]2[C@]34CC[NH+]([C@H](Cc5c3c1c(O)cc5)[C@]4(O)CCC2=C)CC1CC1	1	0	train
Oc1ccc(cc1[C@H](CC[NH+](C(C)C)C(C)C)c1ccccc1)C	1	0	train
O(CCCC(C(=O)[O-])(C)C)c1cc(ccc1C)C	1	0	train
O1C(C)C(NC(=O)C=2C3=Nc4c(OC3=C(C)C(=O)C=2N)c(ccc4C(=O)NC2C(OC(=O)C(N(C)C(=O)CN(C)C(=O)C3N(CCC3)C(=O)C(NC2=O)C(C)C)C(C)C)C)C)C(=O)NC(C(C)C)C(=O)N2C(CCC2)C(=O)N(CC(=O)N(C)C(C(C)C)C1=O)C	1	0	train
[NH+]1(CCCC1)C\C=C(/c1ccc(cc1)C)\c1ncccc1	1	0	train
Oc1cc(cc([N+](=O)[O-])c1[O-])C(=O)c1ccc(cc1)C	1	0	train
O=C(c1ccc(cc1)C)c1n(C)c(cc1)CC(=O)[O-]	1	0	train
O=C(N(C)C)Cc1n2C=C(C=Cc2nc1-c1ccc(cc1)C)C	1	0	train
S(=O)(=O)(N)c1ccc(-n2nc(cc2-c2ccc(cc2)C)C(F)(F)F)cc1	1	1	train
S(=O)([O-])(=NC(=O)N[NH+]1CCCCCC1)c1ccc(cc1)C	1	0	train
O=C1/C(=N/NC=2C(=O)N(NC=2C)c2cc(C)c(cc2)C)/C=CC=C1c1cc(ccc1)C(=O)[O-]	1	0	train
FC(F)(F)c1cc(NC(=O)c2cc(Nc3nc(ccn3)-c3cccnc3)c(cc2)C)cc(-n2cc(nc2)C)c1	1	0	train
O=C(Nc1cc(Nc2nc(ccn2)-c2cccnc2)c(cc1)C)c1ccc(cc1)CN1CC[NH+](CC1)C	1	0	train
Clc1ccc(cc1)C(N1CC[NH+](CC1)Cc1cc(ccc1)C)c1ccccc1	1	0	train
S(=O)([O-])(=NC(=O)NC(C)C)c1cnccc1Nc1cc(ccc1)C	1	0	train
O=C([O-])c1ccccc1Nc1cccc(C)c1C	1	0	train
O=C(Nc1c(cccc1C)C)C([NH3+])C	1	0	train
O=C(Nc1c(cccc1C)C)C1[NH+](CCCC1)C	1	0	train
O=C(Nc1c(cccc1C)C)C[NH+](CC(=O)[O-])CC(=O)[O-]	1	0	train
O(CC(O)CN1CC[NH+](CC1)CC(=O)Nc1c(cccc1C)C)c1ccccc1OC	1	0	train
O(CC([NH3+])C)c1c(cccc1C)C	1	0	train
O(CC(=O)N[C@H]([C@@H](O)C[C@@H](NC(=O)[C@@H](N1CCCNC1=O)C(C)C)Cc1ccccc1)Cc1ccccc1)c1c(cccc1C)C	1	0	train
O(C(c1ccccc1C)c1ccccc1)CC[NH+](C)C	1	0	train
Clc1cc2c(N(CCCC2O)C(=O)c2ccc(NC(=O)c3ccccc3C)cc2C)cc1	1	0	train
Clc1cc2NC(N(c3ccccc3C)C(=O)c2cc1S(=O)(=O)N)C	1	0	train
[NH+]1(CCN(CC1)c1ccccc1C)CCc1n2CCCCc2nn1	1	0	train
S(=O)([O-])(=NC(=O)c1cc(OC)c(cc1)Cc1c2cc(NC(OC3CCCC3)=O)ccc2n(c1)C)c1ccccc1C	1	0	train
O=C1N2C(=NC=C1c1nnn[n-]1)C(=CC=C2)C	1	0	train
O1c2c3c4c(c(O)c2C)c(O)c(NC(=O)/C(=C\C=C\[C@H](C)[C@H](O)[C@@H](C)[C@@H](O)[C@@H](C)[C@H](OC(=O)C)[C@H](C)[C@@H](OC)\C=C\O[C@]1(C)C3=O)/C)c1n2c(nc14)C=C(C=C2)C	1	0	train
S(=O)([O-])(=Nc1nc(ccn1)C)c1ccc(N)cc1	1	0	train
O=C1Nc2c(nccc2C)N(c2ncccc12)C1CC1	1	0	train
s1ccc(C)c1C(=CCC[NH+]1C[C@@H](CCC1)C(=O)[O-])c1sccc1C	1	0	train
O1[C@@H](CO)[C@H](O)C[C@H]1N1C=C(C)C(=O)NC1=O	1	0	train
O1[C@@H](C=C[C@@H]1N1C=C(C)C(=O)NC1=O)CO	1	0	train
Fc1cc2c(N(C=C(C(=O)[O-])C2=O)C2CC2)c(OC)c1N1CC([NH2+]CC1)C	1	0	train
S(=O)(Cc1ncc(C)c(OC)c1C)c1[nH]c2cc(OC)ccc2n1	1	0	train
S(=O)([O-])(=NC(=O)NC1CCCCC1)c1ccc(cc1)CCNC(=O)c1ncc(nc1)C	1	0	train
s1c(cnc1NC(=O)C=1N(S(=O)(=O)c2c(cccc2)C=1O)C)C	1	0	train
Fc1cc2c3N(C=C(C(=O)[O-])C2=O)C(COc3c1N1CC[NH+](CC1)C)C	1	0	train
OCCn1c(ncc1[N+](=O)[O-])C	1	0	train
Fc1ccc(cc1)CNC(=O)C=1N=C(N(C)C(=O)C=1[O-])C(NC(=O)c1oc(nn1)C)(C)C	1	0	train
s1c(nnc1N=S(=O)([O-])c1ccc(N)cc1)C	1	0	train
s1c(nnc1SCC=1CS[C@H]2N(C=1C(=O)[O-])C(=O)[C@H]2NC(=O)Cn1nnnc1)C	1	0	train
Clc1cc2c(-n3c(nnc3C)CN=C2c2ccccc2)cc1	1	0	train
Clc1ccccc1C1=NCc2n(-c3c1cc(Cl)cc3)c(nn2)C	1	0	train
Clc1cc2S(=O)(=O)N=C(Nc2cc1)C	1	0	train
O(C)c1cc2N([C@@H]3[C@@]4([C@H]5N(CC=C[C@@]5(CC)[C@@H](OC(=O)C)[C@]3(O)C(OC)=O)CC4)c2cc1[C@@]1(c2[nH]c3c(c2CCN2C[C@@](O)(C[C@H](C1)C2)CC)cccc3)C(OC)=O)C=O	0	1	train
S(O)(O)(=O)=O.O(C)c1cc2N([C@@H]3[C@@]4([C@H]5N(CC=C[C@@]5(CC)[C@@H](OC(=O)C)[C@]3(O)C(OC)=O)CC4)c2cc1[C@@]1(c2[nH]c3c(c2CCN2C[C@@](O)(C[C@H](C1)C2)CC)cccc3)C(OC)=O)C=O	0	1	train
Fc1cc(F)ccc1[C@@]1(OC[C@H](C1)COc1ccc(N2CCN(CC2)c2ccc(N3C=NN([C@H]([C@@H](O)C)CC)C3=O)cc2)cc1)Cn1ncnc1	1	0	train
O([C@H](C(C[C@@H]([NH+](C)C)C)(c1ccccc1)c1ccccc1)CC)C(=O)C	1	0	train
O=C1N(CCC1)[C@@H](CC)C(=O)N	1	0	train
O1[C@@]23[C@H]([C@@]4(O)[C@H]([C@H]5[C@H]([C@@H](O)[C@@H]4OC(=O)[C@@H](CC)C)[C@](O)([C@H]4[NH+](C[C@H](CC4)C)C5)C)C2)[C@H](OC(=O)C)[C@H](OC(=O)C)[C@@H]2[C@@]1(O)[C@@H](OC(=O)[C@@](O)(CC)C)CC[C@@]23C	1	0	train
Oc1cc(ccc1)[C@@H]([C@H](C[NH+](C)C)C)CC	1	0	train
OC[C@@H](NCC[NH2+][C@@H](CC)CO)CC	1	0	train
OC[C@@H](NC(=O)[C@@H]1C=C2[C@H]([NH+](C1)C)Cc1c3c2cccc3[nH]c1)CC	1	0	train
OC[C@@H](NC(=O)[C@@H]1C=C2[C@H]([NH+](C1)C)Cc1c3c2cccc3n(c1)C)CC	1	0	train
Cl[C@H]1CC[C@H](C[C@H]1OC)\C=C(/C)\[C@H]1OC(=O)[C@H]2N(CCCC2)C(=O)C(=O)[C@@]2(O[C@@H]([C@@H](OC)C[C@H]2C)[C@@H](OC)C[C@H](C\C(=C/[C@@H](CC)C(=O)C[C@H](O)[C@H]1C)\C)C)O	1	0	train
O1[C@H](CC)[C@](O)(C)[C@H](O)[C@H]([NH+](C[C@@H](C[C@](O)(C)[C@H](O[C@@H]2O[C@@H](C[C@H]([NH+](C)C)[C@H]2O)C)C(C)[C@H](O[C@@H]2O[C@@H](C)[C@H](O)[C@](OC)(C2)C)[C@@H](C)C1=O)C)C)C	1	0	train
O1[C@H](CC)[C@](O)(C)[C@H](O)[C@@H](C)C(=O)[C@@H](C[C@](O)(C)[C@H](O[C@@H]2O[C@@H](C[C@H]([NH+](C)C)[C@H]2O)C)[C@@H](C)[C@H](O[C@@H]2O[C@@H](C)[C@H](O)[C@](OC)(C2)C)[C@@H](C)C1=O)C	1	0	train
O1[C@H](CC)[C@](O)(C)[C@H](O)[C@@H](C)C(=O)[C@@H](C[C@](OC)(C)[C@H](O[C@@H]2O[C@@H](C[C@H]([NH+](C)C)[C@H]2O)C)[C@@H](C)[C@H](O[C@@H]2O[C@@H](C)[C@H](O)[C@](OC)(C2)C)[C@@H](C)C1=O)C	1	0	train
O1[C@H](CC)[C@](O)(C)[C@H](O)[C@@H](C)C(=O)[C@@H](C[C@](O)(C)[C@H](O[C@@H]2O[C@@H](C[C@H]([NH+](C)C)[C@H]2OC(=O)CC)C)[C@@H](C)[C@H](O[C@@H]2O[C@@H](C)[C@H](O)[C@](OC)(C2)C)[C@@H](C)C1=O)C	1	0	train
S(CC1CN2C(CC1=O)C(=O)N[C@@H](c1ccccc1)C(O[C@H](C)[C@H](NC(=O)c1ncccc1O)C(=O)N[C@H](CC)C(=O)N1[C@@H](CCC1)C(=O)N(C)[C@@H](Cc1ccc(N(C)C)cc1)C2=O)=O)[C@H]1C2CC[NH+](C1)CC2	1	0	train
O=C1CC[C@@H]2[C@@H]3[C@H]([C@@H]4CC[C@@](O)(C#C)[C@]4(CC3=C)CC)CCC2=C1	1	0	train
O=C1CC[C@@H]2[C@@H]3[C@H]([C@@H]4CC[C@@](O)(C#C)[C@]4(CC3)CC)CCC2=C1	1	0	train
O(C(=O)C)[C@]1(CC[C@H]2[C@H]3[C@@H]([C@@H]4C(=C/C(=N/O)/CC4)CC3)CC[C@]12CC)C#C	1	0	train
O1[C@@H]2C[C@@]3(O[C@H]([C@H](CC)C)[C@H](CC3)C)O[C@H](C\C=C(/C)\[C@@H](O[C@@H]3O[C@@H](C)[C@H](O[C@@H]4O[C@@H](C)[C@H](O)[C@@H](OC)C4)[C@@H](OC)C3)[C@H](\C=C\C=C\3/CO[C@@H]4[C@H](O)C(=C[C@H]([C@]/34O)C1=O)C)C)C2	1	0	train
S1SC[C@H](NC(=O)[C@@H](NC(=O)[C@@H](NC(=O)[C@@H](NC(=O)[C@@H](NC(=O)[C@@H]([NH3+])C1)Cc1ccc(O)cc1)[C@H](CC)C)CCC(=O)N)CC(=O)N)C(=O)N1CCC[C@H]1C(=O)N[C@@H](CC(C)C)C(=O)NCC(=O)N	1	0	train
O(C(=O)[C@H](CC)C)[C@@H]1[C@H]2C(=C[C@@H](O)C1)C=C[C@H](C)[C@@H]2CC[C@@H](O)C[C@@H](O)CC(=O)[O-]	1	0	train
O1[C@@H](C[C@@H](O)CC1=O)CC[C@@H]1[C@@H]2C(=C[C@@H](C[C@@H]2OC(=O)[C@H](CC)C)C)C=C[C@@H]1C	1	1	train
O1C[C@H](Cc2n(cnc2)C)[C@H](CC)C1=O	1	0	train
O=C1N(C)[C@@H]([C@H](O)[C@@H](C\C=C\C)C)C(=O)N[C@@H](CC)C(=O)N(CC(=O)N(C)[C@@H](CC(C)C)C(=O)N[C@@H](C(C)C)C(=O)N(C)[C@@H](CC(C)C)C(=O)N[C@@H](C)C(=O)N[C@H](C)C(=O)N(C)[C@@H](CC(C)C)C(=O)N(C)[C@@H](CC(C)C)C(=O)N(C)[C@H]1C(C)C)C	1	1	train
O1[C@H](CCC[C@H](O[C@@H]2O[C@H](C)[C@@H]([NH+](C)C)CC2)[C@@H](C)C(=O)C=2[C@H]([C@H]3[C@H]([C@H]4[C@@H](C[C@@H](O[C@@H]5O[C@@H](C)[C@H](OC)[C@@H](OC)[C@H]5OC)C4)C(=C3)C)C=2)CC1=O)CC	1	0	train
Oc1cc([N+](CC)(C)C)ccc1	1	0	train
O(C(=O)C(O)(C1CCCCC1)c1ccccc1)CC[N+](CC)(CC)C	1	0	train
O1c2c(cccc2)C(c2c1cccc2)C(OCC[N+](CC)(CC)C)=O	1	0	train
OC(CC[N+](CC)(CC)CC)(C1CCCCC1)c1ccccc1	1	0	train
O(CC[N+](CC)(CC)CC)c1c(OCC[N+](CC)(CC)CC)cccc1OCC[N+](CC)(CC)CC	1	0	train
Clc1ccccc1C[N+](CCNC(=O)C(=O)NCC[N+](Cc1ccccc1Cl)(CC)CC)(CC)CC	1	0	train
O=C(C([NH+](CC)CC)C)c1ccccc1	1	0	train
S1c2c(N(c3c1cccc3)CC([NH+](CC)CC)C)cccc2	1	0	train
O(C(=O)C(O)(C1CCCCC1)c1ccccc1)CC#CC[NH+](CC)CC	1	0	train
O=C(Nc1c(cccc1C)C)C[NH+](CC)CC	1	0	train
O=C1CC[C@@]2([C@@H]3[C@H]([C@@H]4CC[C@](O)(C(=O)COC(=O)C[NH+](CC)CC)[C@]4(C[C@@H]3O)C)CCC2=C1)C	1	0	train
Clc1cc2nccc(Nc3cc(C[NH+](CC)CC)c(O)cc3)c2cc1	1	0	train
Clc1cc2[nH+]ccc(NC(CCC[NH+](CC)CC)C)c2cc1	1	0	train
Clc1cc2c(N(CC[NH+](CC)CC)C(=O)CN=C2c2ccccc2F)cc1	1	0	train
Fc1cc\2c(NC(=O)/C/2=C\c2[nH]c(C)c(C(=O)NCC[NH+](CC)CC)c2C)cc1	1	0	train
Clc1cc(C(=O)NCC[NH+](CC)CC)c(OC)cc1N	1	0	train
O=C(NCC[NH+](CC)CC)c1ccc(N)cc1	1	0	train
O(C(=O)C1(CCCCC1)C1CCCCC1)CC[NH+](CC)CC	1	0	train
O(C(=O)c1ccc(N)cc1)CC[NH+](CC)CC	1	0	train
Clc1cc(N)ccc1C(OCC[NH+](CC)CC)=O	1	0	train
Cl\C(=C(/c1ccc(OCC[NH+](CC)CC)cc1)\c1ccccc1)\c1ccccc1	1	0	train
Clc1cc2[nH+]ccc(NC(CCC[NH+](CCO)CC)C)c2cc1	1	0	train
O1[C@H](O[C@H]2[C@H](O)[C@@H](O[C@H]3OC[C@@](O)(C)[C@H]([NH2+]C)[C@H]3O)[C@H]([NH2+]CC)C[C@@H]2[NH3+])[C@H]([NH3+])CC=C1C[NH3+]	1	0	train
s1c2S(=O)(=O)[C@H](C[C@H]([NH2+]CC)c2cc1S(=O)(=O)N)C	1	0	train
s1c2S(=O)(=O)N(C[C@H]([NH2+]CC)c2cc1S(=O)(=O)N)CCCOC	1	0	train
S(=O)(C)c1ccc(cc1)\C=C\1/c2c(cc(F)cc2)C(CC(=O)[O-])=C/1C	1	0	train
O=C1N(C)C(=O)NC(=O)C1(C(C#CCC)C)CC=C	1	0	train
Cl\C=C\C(O)(CC)C#C	1	0	train
Oc1cc(ccc1O)C(O)C([NH2+]C(C)C)CC	1	0	train
O1[C@@H](C[C@@H](O)CC1=O)CC[C@@H]1[C@@H]2C(=C[C@@H](C[C@@H]2OC(=O)C(CC)(C)C)C)C=C[C@@H]1C	1	0	train
O1C(NC(=O)C2CC3C([NH+](C2)C)Cc2c4c3cccc4[nH]c2)(C(C)C)C(=O)N2C(C(CC)(C)C)C(=O)N3C(CCC3)C12O	1	0	train
O(CC(C(CC)C)(COC(=O)N)C)C(=O)N	1	0	train
Clc1c(Cl)c(OCC(=O)[O-])ccc1C(=O)C(CC)=C	1	0	train
O=C1NC(=O)NC(=O)C1(C(CC)C)CC=C	1	0	train
S1CC(N=C1C([NH3+])C(CC)C)C(=O)NC(CC(C)C)C(=O)NC(CCC(=O)[O-])C(=O)NC(C(CC)C)C(=O)NC1CCCCNC(=O)C(NC(=O)C(NC(=O)C(NC(=O)C(NC(=O)C(NC(=O)C(NC1=O)CCC[NH3+])C(CC)C)Cc1ccccc1)CC1[NH+]=CN=C1)CC(=O)[O-])CC(=O)N	1	0	train
S1SCC(NC(=O)C(NC(=O)C(NC(=O)C(NC(=O)C(NC(=O)C([NH3+])C1)Cc1ccc(O)cc1)C(CC)C)C(O)C)CC(=O)N)C(=O)N1CCCC1C(=O)NC(CC(C)C)C(=O)NCC(=O)N	1	0	train
O=C1N[C@@H](CC(C)C)C(=O)N[C@@H](CC[NH3+])C(=O)N[C@@H](CC[NH3+])C(=O)N[C@@H]([C@H](O)C)C(=O)NCC[C@H](NC(=O)[C@@H](NC(=O)[C@@H](NC(=O)[C@@H](NC(=O)CCCC(CC)C)CC[NH3+])[C@H](O)C)CC[NH3+])C(=O)N[C@@H](CC[NH3+])C(=O)N[C@@H]1CC(C)C	1	0	train
O=C1NC(CC(C)C)C(=O)NC(CC[NH3+])C(=O)NC(CC[NH3+])C(=O)NC(C(O)C)C(=O)NCCC(NC(=O)C(NC(=O)C(NC(=O)C(NC(=O)CCCCC(CC)C)CC[NH3+])C(O)C)CC[NH3+])C(=O)NC(CC[NH3+])C(=O)NC1Cc1ccccc1	1	0	train
Clc1cc(Cl)ccc1[C@@]1(O[C@H](CO1)COc1ccc(N2CCN(CC2)c2ccc(N3C=NN(C(CC)C)C3=O)cc2)cc1)Cn1ncnc1	1	0	train
O1c2c(cccc2)C([O-])=C(C(CC)c2ccccc2)C1=O	1	0	train
Ic1c(CC(CC)C(=O)[O-])c(I)cc(I)c1N	1	0	train
O=C([O-])CCC([NH3+])C=C	1	0	train
O=C1C=C2CCC3C([C@]2(C=C1)C)[C@@H](O)C[C@]1(C3C[C@@H](C)[C@@]1(C(=O)CC)C)C	1	0	train
O=C(C(CC([NH+](C)C)C)(c1ccccc1)c1ccccc1)CC	1	0	train
O(C(=O)C1(N(C(=O)CC)c2ccccc2)CC[NH+](CC1)CCC(OC)=O)C	1	0	train
s1cccc1CC[NH+]1CCC(N(C(=O)CC)c2ccccc2)(CC1)COC	1	0	train
O=C1N(N=NN1CC)CC[NH+]1CCC(N(C(=O)CC)c2ccccc2)(CC1)COC	1	0	train
O=C(N(C1CC[NH+](CC1)CCc1ccccc1)c1ccccc1)CC	1	0	train
O1CCc2c3c(CC[C@H]3CCNC(=O)CC)ccc12	1	0	train
O([C@@]([C@H](C[NH+](C)C)C)(Cc1ccccc1)c1ccccc1)C(=O)CC	1	0	train
ClCC(=O)[C@]1(OC(=O)CC)[C@@]2([C@H]([C@@H]3CCC4=CC(=O)C=C[C@]4(C)[C@@]3(F)[C@@H](O)C2)C[C@@H]1C)C	1	0	train
ClCC(=O)[C@@]1(OC(=O)CC)[C@H](CC2C3C[C@H](F)C4=CC(=O)C=CC4(C)[C@@]3(F)C(O)CC12C)C	1	0	train
O([C@]([C@@H](C[NH+](C)C)C)(Cc1ccccc1)c1ccccc1)C(=O)CC	1	0	train
O=C1C[C@@H]2CC[C@H]3[C@@H]4CC[C@H](OC(=O)CC)[C@]4(CC[C@@H]3[C@]2(C[C@H]1C)C)C	1	0	train
O=C1CC[C@@]2([C@@H]3[C@H]([C@@H]4CC[C@H](OC(=O)CC)[C@]4(CC3)C)CCC2=C1)C	1	0	train
P(OC(OC(=O)CC)C(C)C)(=O)(CCCCc1ccccc1)CC(=O)N1C[C@@H](C[C@H]1C(=O)[O-])C1CCCCC1	1	0	train
Cl[C@H]1[C@@H]2[C@@H]([C@@]3(C(=CC(=O)C=C3)C1)C)[C@@H](O)C[C@]1([C@H]2C[C@@H](C)[C@]1(OC(=O)CC)C(=O)COC(=O)CC)C	1	0	train
Cl[C@@]12[C@H]([C@@H]3C[C@H](C)[C@](OC(=O)CC)(C(=O)COC(=O)CC)[C@]3(C[C@@H]1O)C)CCC1=CC(=O)C=C[C@@]12C	1	0	train
O=C1C=C2CC[C@@H]3[C@@H]([C@]2(C=C1)C)[C@@H](O)C[C@]1([C@H]3CC[C@]1(OC(OCC)=O)C(=O)COC(=O)CC)C	1	0	train
O(C(=O)CC)CCNC(=O)C[n+]1ccccc1	1	0	train
O=C1C(CC)(CC)C(=O)NCC1C	1	0	train
O=C1N(C)C(=O)NC1(CC)c1ccccc1	1	0	train
O1C(CC)(C)C(=O)N(C)C1=O	1	0	train
S1CC(=O)NC(=O)C1(CC)c1ccccc1	1	0	train
O=C1N(C)C(=O)NC(=O)C1(CC)CC	1	0	train
O=C1NC(=O)CCC1(CC)c1ccc(N)cc1	1	0	train
O=C1NC(=O)CCC1(CC)c1ccccc1	1	0	train
Clc1c(CC)c(C(O[C@H]2[C@H](O)[C@H](OC)[C@@H](O[C@@H]2C)OC\C\2=C/C=C/C[C@H](O)/C(=C/[C@H](CC)[C@@H](O[C@@H]3OC(C)(C)[C@@H](OC(=O)C(C)C)[C@H](O)[C@@H]3O)/C(=C/C(=C/C[C@H](OC/2=O)[C@H](O)C)/C)/C)/C)=O)c(O)c(Cl)c1[O-]	1	0	train
S(=O)([O-])(=NC(=O)NC1CCC(CC1)C)c1ccc(cc1)CCNC(=O)N1CC(C)=C(CC)C1=O	1	0	train
s1cc(nc1N)/C(=N/O)/C(=O)N[C@H]1[C@H]2SCC(C=C)=C(N2C1=O)C(=O)[O-]	1	0	train
s1cc(nc1N)/C(=N/OCC(=O)[O-])/C(=O)N[C@H]1[C@H]2SCC(C=C)=C(N2C1=O)C(=O)[O-]	1	0	train
O(C)c1cc2N([C@@H]3[C@@]4([C@H]5N(CC=C[C@@]5(CC)[C@@H](OC(=O)C)[C@]3(O)C(OC)=O)CC4)c2cc1[C@@]1(c2[nH]c3c(c2CN2CC(=C[C@@H](C1)C2)CC)cccc3)C(OC)=O)C	0	1	train
S=C(N)c1cc(ncc1)CC	1	0	train
S1C(Cc2ccc(OCCc3ncc(cc3)CC)cc2)C(=O)[N-]C1=O	1	0	train
O1CCc2c([nH]c3c2cccc3CC)C1(CC(=O)[O-])CC	1	0	train
S1C(Cc2ccc(OCCc3ncc(cc3)CC)cc2)C(=O)NC1=O	0	1	train
O=C(N[C@H](C(=O)N[C@@H](C(C)(C)C)C(=O)N1C[C@H]2[C@H](CCC2)[C@H]1C(=O)N[C@H](C(=O)C(=O)NC1CC1)CCC)C1CCCCC1)c1nccnc1	1	0	train
O(CC)C(=O)[C@@H]([NH2+][C@H](C(=O)N1[C@@H]2[C@H](C[C@H]1C(=O)[O-])CCCC2)C)CCC	1	0	train
S(C)[C@H]1O[C@H]([C@H](NC(=O)[C@H]2[NH+](C[C@@H](C2)CCC)C)[C@H](O)C)[C@H](O)[C@H](O)[C@H]1O	1	0	train
ClC(C(NC(=O)[C@H]1[NH+](C[C@@H](C1)CCC)C)[C@H]1O[C@H](SC)[C@H](O)[C@@H](O)[C@H]1O)C	1	0	train
S(=O)([O-])(=Nc1cc(ccc1)[C@@H](CC)C=1C(O[C@@](CC=1[O-])(CCc1ccccc1)CCC)=O)c1ncc(cc1)C(F)(F)F	1	0	train
O=C1Nc2c(C1)c(ccc2)CC[NH+](CCC)CCC	1	0	train
s1cccc1CC[NH+](CCC)[C@H]1CCc2c(C1)cccc2O	1	0	train
S(C[C@@H]1C[C@H]2[C@H]([NH+](C1)CCC)Cc1c3c2cccc3[nH]c1)C	1	0	train
O1[C@@H]2[C@]34CC[NH+]([C@H](Cc5c3c1c(O)cc5)[C@]4(O)CCC2=O)CC=C	1	0	train
Oc1cc2[C@@]34[C@H]([C@H]([NH+](CC3)CC=C)Cc2cc1)CCCC4	1	0	train
O=C(Nc1c(cccc1C)C)[C@H]1[NH+](CCCC1)CCC	1	0	train
s1c2C[C@@H]([NH2+]CCC)CCc2nc1N	1	0	train
s1cc(C)c(NC(=O)C([NH2+]CCC)C)c1C(OC)=O	1	0	train
O=C(Nc1ccccc1C)C([NH2+]CCC)C	1	0	train
O(CC(O)C[NH2+]CCC)c1ccccc1C(=O)CCc1ccccc1	1	0	train
O(CC(CCC)(COC(=O)N)C)C(=O)N	1	0	train
O(CC(CCC)(COC(=O)N)C)C(=O)NC(C)C	1	0	train
SC1=[NH+]C(=O)C(C(CCC)C)(CC=C)C(=O)N1	1	0	train
O=C1NC(=O)NC(=O)C1(C(CCC)C)CC	1	0	train
O=C1NC(=O)NC(=O)C1(C(CCC)C)CC=C	1	0	train
S=C1NC(=O)C(C(CCC)C)(CC)C(=O)N1	1	0	train
O=C([O-])C(CCC)CCC	1	0	train
Ic1c(CC(CC)C(=O)[O-])c(I)cc(I)c1NC(=O)CCC	1	0	train
O(CC(O)C[NH2+]C(C)C)c1ccc(NC(=O)CCC)cc1C(=O)C	1	0	train
F[C@@]12[C@H]([C@@H]3CC[C@](OC(=O)CCC)(C(=O)COC(=O)C)[C@]3(C[C@@H]1O)C)C[C@H](F)C1=CC(=O)C=C[C@@]12C	1	0	train
O=C1CC[C@@]2([C@@H]3[C@H]([C@@H]4CC[C@](OC(=O)CCC)(C(=O)COC(=O)CC)[C@]4(C[C@@H]3O)C)CCC2=C1)C	1	0	train
Clc1c(cccc1Cl)C1C(C(OCOC(=O)CCC)=O)=C(NC(C)=C1C(OC)=O)C	1	0	train
S(=O)(=O)(N1CC[NH+](CC1)C)c1cc(C=2NC(=O)c3n(nc(c3N=2)CCC)C)c(OCC)cc1	1	0	train
O1C(COC(=O)c2n(Cc3ccc(cc3)-c3ccccc3-c3n[n-]nn3)c(nc2C(O)(C)C)CCC)=C(OC1=O)C	1	0	train
S(=O)(=O)(N1CC[NH+](CC1)CC)c1cc(C2=NC(=O)c3n(N2)c(nc3C)CCC)c(OCC)cc1	1	0	train
O=C([O-])c1ccccc1-c1ccc(cc1)Cn1c2c(nc1CCC)c(cc(c2)-c1nc2c(n1C)cccc2)C	1	0	train
O1[C@@]2([C@H](OC1CCC)C[C@H]1[C@H]3[C@@H]([C@@]4(C(=CC(=O)C=C4)CC3)C)[C@@H](O)C[C@@]12C)C(=O)CO	1	0	train
Clc1cc(Cl)cc2c1cc(c1c2cc(cc1)C(F)(F)F)C(O)CC[NH+](CCCC)CCCC	1	0	train
O=C(Nc1c(cccc1C)C)[C@H]1[NH+](CCCC1)CCCC	1	0	train
O=C(Nc1c(cccc1C)C)C1[NH+](CCCC1)CCCC	1	0	train
FC(F)(CCCC)[C@@]1(O[C@H]2[C@H](CC1)[C@H](CCCCCCC(=O)[O-])C(=O)C2)O	1	0	train
O=C1C[C@@H](O)[C@H](\C=C\CC(O)(CCCC)C)[C@H]1CCCCCCC(OC)=O	1	0	train
O(C)c1ccc(cc1)\C=C\C(OCC(CCCC)CC)=O	1	0	train
O(C(=O)C(=C(c1ccccc1)c1ccccc1)C#N)CC(CCCC)CC	1	0	train
O=C(N([C@@H](C(C)C)C(=O)[O-])Cc1ccc(cc1)-c1ccccc1-c1nnn[n-]1)CCCC	1	0	train
F[C@@]12[C@H]([C@@H]3C[C@H](C)[C@](OC(=O)CCCC)(C(=O)CO)[C@]3(C[C@@H]1O)C)CCC1=CC(=O)C=C[C@@]12C	1	0	train
O=C1CC[C@@]2([C@@H]3[C@H]([C@@H]4CC[C@](OC(=O)CCCC)(C(=O)CO)[C@]4(C[C@@H]3O)C)CCC2=C1)C	1	0	train
Oc1cc2CC[C@H]3[C@@H]4CC[C@H](OC(=O)CCCC)[C@]4(CC[C@@H]3c2cc1)C	1	0	train
FC(F)(F)C(=O)NC1CC(OC(C)C1O)O[C@@H]1c2c(C[C@](O)(C1)C(=O)COC(=O)CCCC)c([O-])c1c(C(=O)c3c(cccc3OC)C1=O)c2[O-]	1	0	train
s1cccc1C\C(=C/c1n(Cc2ccc(cc2)C(=O)[O-])c([nH+]c1)CCCC)\C(=O)[O-]	1	0	train
S(=O)(=O)(Nc1cc2c(oc(CCCC)c2C(=O)c2ccc(OCCC[NH+](CCCC)CCCC)cc2)cc1)C	1	0	train
Ic1cc(cc(I)c1OCC[NH+](CC)CC)C(=O)c1c2c(oc1CCCC)cccc2	1	0	train
O[C@H]1C[C@@H](O)[C@H](\C=C\[C@@H](O)CCCCC)[C@H]1C\C=C/CCCC(=O)[O-]	1	0	train
O=C1C[C@@H](O)[C@H](\C=C\[C@@H](O)CCCCC)[C@H]1C\C=C/CCCC(=O)[O-]	1	0	train
O(CC(=O)[O-])c1c2c(C[C@@H]3[C@@H](C[C@H](O)[C@H]3CC[C@H](O)CCCCC)C2)ccc1	1	0	train
P(=O)([O-])([O-])C(P(=O)([O-])[O-])(O)CC[NH+](CCCCC)C	1	0	train
O=C1CC[C@@]2([C@@H]3[C@H]([C@@H]4CC[C@](OC(=O)CCCCC)(C(=O)C)[C@]4(CC3)C)CCC2=C1)C	1	0	train
O1c2c([C@H]3[C@@H](CCC(=O)C3)C1(C)C)c(O)cc(c2)C(CCCCCC)(C)C	1	0	train
O=C1CC[C@@]2([C@@H]3[C@H]([C@@H]4CC[C@H](OC(=O)CCCCCC)[C@]4(CC3)C)CCC2=C1)C	1	0	train
S1c2c(N(c3c1cccc3)CCC[NH+]1CCN(CC1)CCOC(=O)CCCCCC)cc(cc2)C(F)(F)F	1	0	train
S(=O)(=O)(Nc1ccc(cc1)C(O)CCC[NH+](CCCCCCC)CC)C	1	0	train
O[C@@H]1C[C@H](O)[C@H](C\C=C/CCCC(OC(C)C)=O)[C@H]1CCC(=O)CCCCCCC	1	0	train
O(C(=O)CCCCCCC)CC(O)CO	1	0	train
O=C([O-])CCCCCCC\C=C/CCCCCCCC	1	0	train
OCC([NH3+])(CCc1ccc(cc1)CCCCCCCC)CO	1	0	train
O[C@H]1[C@H](O)[C@@H](O)C[NH+](CCCCCCCCC)[C@@H]1CO	1	0	train
O=C1CC[C@@H]2[C@@H]3[C@H]([C@@H]4CC[C@H](OC(=O)CCCCCCCCC)[C@]4(CC3)C)CCC2=C1	1	0	train
S1c2c(N(c3c1cccc3)CCC[NH+]1CCN(CC1)CCOC(=O)CCCCCCCCC)cc(cc2)C(F)(F)F	1	0	train
O(CCOCCOCCOCCOCCOCCOCCOCCOCCO)c1ccc(cc1)CCCCCCCCC	1	0	train
O1[C@@H](C[C@@H](OC(=O)[C@@H](NC=O)CC(C)C)CCCCCCCCCCC)[C@H](CCCCCC)C1=O	1	0	train
O(C(=O)CCCCCCCCCCC)CCNC(=O)C[n+]1ccccc1	1	0	train
P(OCC[N+](C)(C)C)(OC[C@H](OC(=O)CCCCCCCCCCCCC)COC(=O)CCCCCCCCCCCCC)(=O)[O-]	1	0	train
ClC(C(NC(=O)[C@H]1[NH+](C[C@@H](C1)CCC)C)[C@H]1O[C@H](SC)[C@H](OC(=O)CCCCCCCCCCCCCCC)[C@@H](O)[C@H]1O)C	1	0	train
Fc1cc2onc(c2cc1)C1CC[NH+](CC1)CCC=1C(=O)N2C(=NC=1C)[C@H](OC(=O)CCCCCCCCCCCCCCC)CCC2	1	0	train
O(C(=O)CCCCCCCCCCCCCCC)C\C=C(\C=C\C=C(\C=C\C=1C(CCCC=1C)(C)C)/C)/C	1	0	train
P(OCC(OC(=O)CCCCCCCCCCCCCCC)COC(=O)CCCCCCCCCCCCCCC)(OCC[N+](C)(C)C)(=O)[O-]	1	0	train
OCCCCCCCCCCCCCCCCCCCCCC	1	0	train
S(OCCCCCCCCCCCCCC)(=O)(=O)[O-]	1	0	train
O(CCCCCCCCCCCC)CCOCCOCCOCCOCCOCCOCCOCCOCCO	1	0	train
Clc1c2Oc3cc4[C@@H](NC(=O)[C@@H](NC(=O)[C@H](NC(=O)[C@H]([NH2+]C)CC(C)C)[C@H](O)c(c1)cc2)CC(=O)N)C(=O)N[C@@H]1c2cc(-c5c(cc(O)c(C[NH2+]CP(=O)([O-])[O-])c5O)[C@H](NC(=O)[C@@H](NC1=O)[C@H](O)c1cc(Cl)c(Oc(c4)c3O[C@@H]3O[C@H](CO)[C@@H](O)[C@H](O)[C@H]3O[C@@H]3O[C@@H](C)[C@@H](O)[C@@]([NH2+]CCNCCCCCCCCCC)(C3)C)cc1)C(=O)[O-])c(O)cc2	1	0	train
O(C(=O)CCN(C(=O)c1cc2nc(n(c2cc1)C)CNc1ccc(cc1)/C(=[NH+]\C(OCCCCCC)=O)/N)c1ncccc1)CC	1	0	train
O(C(=O)CCC(=O)C[NH3+])CCCCCC	1	0	train
O(C)c1cc2c([nH]cc2\C=N\NC(=[NH2+])NCCCCC)cc1	1	0	train
FC1=CN([C@@H]2O[C@H](C)[C@@H](O)[C@H]2O)C(=O)N=C1NC(OCCCCC)=O	1	0	train
S(Oc1cc(ccc1O)[C@H](O)[C@@H](O)[C@@H]1NC(=O)[C@H]2N(C[C@H](O)C2)C(=O)[C@@H](NC(=O)[C@@H](NC(=O)c2ccc(cc2)-c2noc(c2)-c2ccc(OCCCCC)cc2)C[C@@H](O)[C@@H](O)NC(=O)[C@H]2N(C[C@H](C)[C@@H]2O)C(=O)[C@@H](NC1=O)[C@H](O)CC(=O)N)[C@H](O)C)(=O)(=O)[O-]	1	0	train
O(CCCCC)c1ccc(cc1)-c1ccc(cc1)-c1ccc(cc1)C(=O)N[C@H]1C[C@@H](O)[C@@H](O)NC(=O)[C@H]2N(C[C@H](C)[C@@H]2O)C(=O)[C@@H](NC(=O)[C@@H](NC(=O)[C@H]2N(C[C@H](O)C2)C(=O)[C@@H](NC1=O)[C@H](O)C)[C@H](O)[C@@H](O)c1ccc(O)cc1)[C@H](O)C	1	0	train
O(c1ccc(cc1)CN1CCC2(N(CCCC)C(=O)[C@H](NC2=O)[C@H](O)C2CCCCC2)CC1)c1ccc(cc1)C(O)=O	0	1	train
S(=O)(=O)(N)c1cc(cc(NCCCC)c1Oc1ccccc1)C(=O)[O-]	1	0	train
O(C(=O)c1ccc(NCCCC)cc1)CCOCCOCCOCCOCCOCCOCCOCCOCCOC	1	0	train
O(CCCC)c1nc2c(cccc2)c(c1)C(=O)NCC[NH+](CC)CC	1	0	train
O(CCCC)c1cc(ccc1N)C(OCC[NH+](CC)CC)=O	1	0	train
O(CCCC)c1ccc(cc1)C(=O)CC[NH+]1CCCCC1	1	0	train
O1c2cc(CCC)c(cc2OC1)COCCOCCOCCCC	1	0	train
Clc1ccc(S(=O)([O-])=NC(=O)NCCC)cc1	1	0	train
IC1=CN(C=C(I)C1=O)CC(OCCC)=O	1	0	train
O(CCC)c1cc(N)ccc1C(OCC[NH+](CC)CC)=O	1	0	train
O(CCC)c1ccc(cc1N)C(OCC[NH+](CC)CC)=O	1	0	train
Clc1ccc(cc1)-c1cc2c([nH]cc2C(=O)c2c(F)c(NS(=O)(=O)CCC)ccc2F)nc1	0	1	train
Clc1ccc(cc1)-c1cc2c([nH]cc2C(=O)c2c(F)c(NS(=O)(=O)CCC)ccc2F)nc1	1	0	train
S(CCC)c1nc(N[C@@H]2C[C@H]2c2cc(F)c(F)cc2)c2nnn(c2n1)[C@@H]1C[C@H](OCCO)[C@@H](O)[C@H]1O	1	0	train
O(C(=O)N(CC)C)c1cc(ccc1)[C@@H]([NH+](C)C)C	1	0	train
O=C(N(CC)c1cc(ccc1)C=1n2ncc(c2N=CC=1)C#N)C	1	0	train
O=C(N(CC)c1ccccc1C)\C=C\C	1	0	train
Oc1cc(cc([N+](=O)[O-])c1[O-])\C=C(\C(=O)N(CC)CC)/C#N	1	0	train
O=C(N(CC)CC)[C@@]1(C[C@@H]1C[NH3+])c1ccccc1	1	0	train
O(C(=O)C)C1CC2[NH+](CC1C(=O)N(CC)CC)CCc1cc(OC)c(OC)cc12	1	0	train
O=C(N(CC)CC)N1CC[NH+](CC1)C	1	0	train
S(=O)(=O)([O-])c1ccc(S(=O)(=O)[O-])cc1C(c1ccc(N(CC)CC)cc1)=C1C=CC(=[N+](CC)CC)C=C1	1	0	train
O=C(Nc1c(cccc1C)C)CN(CC)CC	0	1	train
S(=O)(=O)(CCN(CC)CC)[C@H]1C2N(CC1)C(=O)c1nc(oc1)CC(=O)C[C@H](O)\C=C(\C=C\CNC(=O)\C=C\[C@@H](C)[C@H](OC2=O)C(C)C)/C	1	0	train
O=C1N(CC)C(=O)NC1c1ccccc1	1	0	train
O1c2c(OC1)cc1N(N=C(C(=O)[O-])C(=O)c1c2)CC	1	0	train
O1CC[NH+](CC1)CCC1CN(CC)C(=O)C1(c1ccccc1)c1ccccc1	1	0	train
Fc1cc2c(N(C=C(C(=O)[O-])C2=O)CC)cc1N1CC[NH2+]CC1	1	0	train
Fc1cc2c(nc1N1CC[NH2+]CC1)N(C=C(C(=O)[O-])C2=O)CC	1	0	train
O=C1c2ccc(nc2N(C=C1C(=O)[O-])CC)C	1	0	train
S(=O)([O-])(=NC1=NC(=O)N(C=C1)CC)c1ccc(N)cc1	1	0	train
O=C1N(CCC1)C=C	1	0	train
S1[C@H]2N(C(C(=O)[O-])=C(C1)CSc1nnnn1C)C(=O)[C@H]2NC(=O)[C@H](NC(=O)N1CCN(CC)C(=O)C1=O)c1ccc(O)cc1	1	0	train
S1[C@H]2N([C@@H](C(=O)[O-])C1(C)C)C(=O)[C@H]2NC(=O)[C@H](NC(=O)N1CCN(CC)C(=O)C1=O)c1ccccc1	1	0	train
Clc1ccc(cc1)C[C@@H](NC(=O)[C@H](NC(=O)C)Cc1cc2c(cc1)cccc2)C(=O)N[C@H](Cc1cccnc1)C(=O)N[C@H](C(=O)N[C@@H](Cc1ccc(O)cc1)C(=O)N[C@H](CCCC[NH+]=C(NCC)NCC)C(=O)N[C@@H](CC(C)C)C(=O)N[C@@H](CCCC[NH+]=C(NCC)NCC)C(=O)N1CCC[C@H]1C(=O)N[C@@H](C(=O)N)C)CO	1	0	train
Oc1ccc(cc1)C[C@H](NC(=O)[C@@H](NC(=O)[C@@H](NC(=O)[C@@H](NC(=O)[C@H]1NC(=O)CC1)Cc1[nH]cnc1)Cc1c2c([nH]c1)cccc2)CO)C(=O)N[C@H](Cc1ncn(c1)Cc1ccccc1)C(=O)N[C@@H](CC(C)C)C(=O)N[C@@H](CCCNC(=[NH2+])N)C(=O)N1CCC[C@H]1C(=O)NCC	1	0	train
O[C@H]1C[C@@H](O)[C@H](\C=C\[C@@H](O)CCc2ccccc2)[C@H]1C\C=C/CCCC(=O)NCC	1	0	train
OCC	1	0	train
s1cc(nc1SC=1CS[C@H]2N(C=1C(=O)[O-])C(=O)[C@H]2NC(=O)\C(=N/OCC)\c1nc(sn1)NP(=O)([O-])[O-])-c1cc[n+](cc1)C	1	0	train
Oc1cc(ccc1O)C[C@]([NH3+])(C(OCC)=O)C	1	0	train
O(CC)C(=O)[C@@H]([NH2+][C@H](C(=O)N1[C@@H]2[C@H](C[C@H]1C(=O)[O-])CCC2)C)CCc1ccccc1	1	0	train
O(CC)C(=O)[C@@H]([NH2+][C@H](C(=O)N1CCC[C@H]1C(=O)[O-])C)CCc1ccccc1	1	0	train
Clc1ccc(OC(C(OCC)=O)(C)C)cc1	1	0	train
O(C(=O)C1(CC[NH+](CC1)C)c1ccccc1)CC	1	0	train
O(C(=O)C1(CC[NH+](CC1)CCC(C#N)(c1ccccc1)c1ccccc1)c1ccccc1)CC	1	0	train
O(C(=O)C1(CC[NH+](CC1)CCc1ccc(N)cc1)c1ccccc1)CC	1	0	train
Clc1c(cccc1Cl)C1C(C(OCC)=O)=C(NC(C)=C1C(OC)=O)C	1	0	train
Clc1ccccc1C1C(C(OCC)=O)=C(NC(C)=C1C(OC)=O)COCC[NH3+]	1	0	train
S1CCC(c2cc(ccc12)C#Cc1ncc(cc1)C(OCC)=O)(C)C	1	0	train
O(C(=O)c1n(cnc1)C(C)c1ccccc1)CC	1	0	train
S(P(=S)(OC)OC)C(CC(OCC)=O)C(OCC)=O	1	0	train
Ic1ccccc1C(CCCCCCCCC(OCC)=O)C	1	0	train
Clc1cc2c(cc1)C(c1ncccc1CC2)=C1CCN(CC1)C(OCC)=O	1	0	train
Fc1ccc(cc1)CNc1cc(N)c(NC(OCC)=O)cc1	1	0	train
ClCOC(=O)[C@@]1(OC(OCC)=O)CC[C@H]2[C@H]3[C@@H]([C@@]4(C(=CC(=O)C=C4)CC3)C)[C@@H](O)C[C@]12C	1	0	train
S1[C@H]2N([C@@H](C(OC(OC(OCC)=O)C)=O)C1(C)C)C(=O)[C@H]2NC(=O)[C@H]([NH3+])c1ccccc1	1	0	train
O(CC)c1cc(ccc1C(=O)[O-])CC(=O)N[C@@H](CC(C)C)c1ccccc1N1CCCCC1	1	0	train
S(=O)(=O)(N)c1ccc(-n2cc(cc2-c2ccc(OCC)cc2)C)cc1	0	1	train
O(CC)c1ccc(cc1)CC([NH+](CC(=O)[O-])CC(=O)[O-])CN(CC[NH+](CC(=O)[O-])CC(=O)[O-])CC(=O)[O-]	1	0	train
s1c2cc(OCC)ccc2nc1S(=O)(=O)N	1	0	train
S1[C@H]2N([C@@H](C(=O)[O-])C1(C)C)C(=O)[C@H]2NC(=O)c1c2c(ccc1OCC)cccc2	1	0	train
O1C(COC(=O)c2c3n(Cc4ccc(cc4)-c4ccccc4C4=NC(ON4)=O)c(OCC)nc3ccc2)=C(OC1=O)C	1	0	train
O(CCn1c2c(nc1N1CCC[NH+](CC1)C)cccc2)CC	1	0	train
P(CCOCC)(CCOCC)CCP(CCOCC)CCOCC	1	0	train
[Au-](S[C@@H]1O[C@H](COC(=O)C)[C@@H](OC(=O)C)[C@H](OC(=O)C)[C@H]1OC(=O)C)[P+](CC)(CC)CC	1	0	train
S(=O)(=O)(CCn1c(ncc1[N+](=O)[O-])C)CC	1	0	train
S1c2c(N(c3c1cccc3)CCCN1CC[NH+](CC1)C)cc(SCC)cc2	1	0	train
[Tl]Cl	1	0	train
[Cr](Cl)(Cl)Cl	1	0	train
[Cu](Cl)Cl	1	0	train
[Mn](Cl)Cl	1	0	train
[Zn](Cl)Cl	1	0	train
O1[C@H](CO)[C@@H](O)[C@H](O)[C@@H](NC(=O)N(N=O)C)[C@H]1O	1	0	train
Ic1c(CCC(=O)[O-])c(I)cc(I)c1\[NH+]=C\N(C)C	1	0	train
O=C(N)c1nc[nH]c1\N=N\N(C)C	1	0	train
[NH2+]=C(N(C)C)NC(=[NH2+])N	1	0	train
Clc1ccc(cc1)C1(O)CC[NH+](CC1)CCC(C(=O)N(C)C)(c1ccccc1)c1ccccc1	1	0	train
S(=O)(=O)([O-])c1cc2c(cc1)c(N(C)C)ccc2	1	0	train
O(C)c1ccc(cc1)C(CN(C)C)C1(O)CCCCC1	0	1	train
Ic1c(C(=O)NC(C(O)CO)CO)c(I)c(N(C(=O)CC(=O)N(C)c2c(I)c(C(=O)NC(C(O)CO)CO)c(I)c(C(=O)NC(C(O)CO)CO)c2I)C)c(I)c1C(=O)NC(C(O)CO)CO	1	0	train
Ic1c(C(=O)N(CC(O)CO)C)c(I)c(NC(=O)COC)c(I)c1C(=O)NCC(O)CO	1	0	train
O=C(N[C@@H](CCC(=O)[O-])C(=O)[O-])c1ccc(N(Cc2nc3c(nc(nc3N)N)nc2)C)cc1	1	0	train
OC(=O)CC[C@H](NC(=O)c1ccc(N(Cc2nc3c(nc(nc3N)N)nc2)C)cc1)C(O)=O	0	1	train
O(C(=O)N(CCCCCCCCCCN(C(Oc1cc([N+](C)(C)C)ccc1)=O)C)C)c1cc([N+](C)(C)C)ccc1	1	0	train
O1CCCC1C(=O)NCCCN(C)c1nc(N)c2cc(OC)c(OC)cc2n1	1	0	train
S1C(Cc2ccc(OCCN(C)c3ncccc3)cc2)C(=O)[N-]C1=O	1	0	train
S1C(Cc2ccc(OCCN(C)c3ncccc3)cc2)C(=O)NC1=O	0	1	train
S1C(Cc2ccc(OCCN(C)c3ncccc3)cc2)C(=O)NC1=O.OC(=O)\C=C/C(O)=O	0	1	train
[NH+](=C(\NCc1ccccc1)/NC)/C	1	0	train
S(Cc1oc(cc1)C[NH+](C)C)CC[NH2+]\C(\NC)=C\[N+](=O)[O-]	1	0	train
s1cc(nc1C[NH+](C)C)CSCC[NH2+]\C(\NC)=C\[N+](=O)[O-]	1	0	train
S1(=O)(=O)N(C)C(C(=O)Nc2ncccc2)=C(O)c2c1cccc2	1	0	train
s1cc(nc1N)/C(=N/OC)/C(=O)N[C@H]1[C@H]2SCC(CSC3=NC(=O)C(=O)NN3C)=C(N2C1=O)C(=O)[O-]	1	0	train
S(CC=1CO[C@H]2N(C=1C(=O)[O-])C(=O)[C@@]2(OC)NC(=O)C(C(=O)[O-])c1ccc(O)cc1)c1nnnn1C	1	0	train
S1C(SC1=C(C(=O)N)C(=O)[O-])C(=O)N[C@@]1(OC)[C@H]2SCC(CSc3nnnn3C)=C(N2C1=O)C(=O)[O-]	1	0	train
S1[C@H]2N(C(C(=O)[O-])=C(C1)CSc1nnnn1C)C(=O)[C@@]2(OC)NC(=O)CSCC#N	1	0	train
s1cc(nc1N)/C(=N/OC)/C(=O)N[C@H]1[C@H]2SCC(CSc3nnnn3C)=C(N2C1=O)C(=O)[O-]	1	0	train
O=C1N(C)C(=O)CC1c1ccccc1	1	0	train
O=C1n2c(N=NN1C)c(nc2)C(=O)N	1	1	train
O=C1N(C)C(=O)N(c2nc[nH]c12)C	1	0	train
O=C1N(C)C(=O)N(c2ncn(c12)CC(O)CO)C	1	0	train
Cl.ClCCN(CCCl)c1cc2nc(n(c2cc1)C)CCCC(O)=O	0	1	train
Clc1cc2c(N(C)C(=O)CN=C2c2ccccc2)cc1	1	0	train
ClCCN(CCCl)c1cc2nc(n(c2cc1)C)CCCC(=O)[O-]	1	0	train
O=C(NC1CC2[NH+](C(C1)CCC2)C)c1nn(c2c1cccc2)C	1	0	train
O1[C@@H]2[C@@]3(CCN(Cc4c3c1c(OC)cc4)C)C=C[C@H](O)C2	0	1	train
S=C1NC=CN1C	1	0	train
O(CC1=[NH+]CCCN1C)C(=O)C(O)(C1CCCCC1)c1ccccc1	1	0	train
FC=1C=2C(=NC(=O)/C(=C/3\Nc4cc(N5CCN(CC5)C)ccc4N\3)/C=2N)C=CC=1	0	1	train
O=C1N(C)C(=O)N(c2ncn(c12)C)C	1	0	train
Clc1cc(ccc1)C1=CC(=O)N(c2c1cc(cc2)[C@](N)(c1ccc(Cl)cc1)c1n(cnc1)C)C	0	1	train
O1[C@H](CO)[C@@H](O)[C@@H](O)[C@@H]1n1c2nc(nc(N)c2nc1)-n1ncc(c1)C(=O)NC	1	0	train
Clc1ccc(NC(=O)Nc2ccc(Oc3cc(ncc3)C(=O)NC)cc2)cc1C(F)(F)F	0	1	train
O=C(NC)CN(CCN(CC[NH+](CC(=O)NC)CC(=O)[O-])CC(=O)[O-])CC(=O)[O-]	1	0	train
Clc1cc2c([NH+]=C(NC)C[N+]([O-])=C2c2ccccc2)cc1	1	0	train
S(=O)(=O)(NC)Cc1cc2c([nH]cc2CC[NH+](C)C)cc1	1	0	train
S1[C@H]2N(C(C(=O)[O-])=C(C1)COC(=O)N)C(=O)[C@H]2NC(=O)\C(=N/OC)\c1occc1	1	0	train
s1cc(nc1N)/C(=N/OC)/C(=O)N[C@H]1[C@H]2SCC=C(N2C1=O)C(=O)[O-]	1	0	train
Fc1cc2c(nc1N1CC(C[NH3+])/C(=N/OC)/C1)N(C=C(C(=O)[O-])C2=O)C1CC1	1	0	train
s1cccc1CC(=O)N[C@@]1(OC)[C@H]2SCC(COC(=O)N)=C(N2C1=O)C(=O)[O-]	1	0	train
S(=O)(=O)([O-])N[C@@H]1[C@@H](OS(=O)(=O)[O-])[C@H](O[C@@H]2O[C@H](C(=O)[O-])[C@@H](O[C@H]3O[C@H](COS(=O)(=O)[O-])[C@@H](O)[C@H](O)[C@H]3NS(=O)(=O)[O-])[C@H](O)[C@H]2O)[C@H](O[C@@H]1O[C@H]1[C@H](O)[C@@H](OS(=O)(=O)[O-])[C@@H](O[C@H]1C(=O)[O-])O[C@H]1[C@H](O)[C@@H](NS(=O)(=O)[O-])[C@H](O[C@@H]1COS(=O)(=O)[O-])OC)COS(=O)(=O)[O-]	1	0	train
[Si](O[Si](OC)(C)C)(C)(C)C	1	0	train
ClC(Cl)C(F)(F)OC	1	0	train
[Hg](O)CC(OC)CNC(=O)c1ccccc1OCC(=O)[O-]	1	0	train
[Hg](Cl)CC(OC)CNC(=O)N	1	0	train
O(C(=O)[C@@H]([C@@H]1[NH2+]CCCC1)c1ccccc1)C	1	0	train
Clc1ccccc1[C@H]([NH+]1CCc2sccc2C1)C(OC)=O	1	0	train
Oc1ccccc1C(OC)=O	1	0	train
O(C(=O)Nc1[nH]c2c(n1)cc(cc2)C(=O)c1ccccc1)C	1	0	train
Fc1cc2c(N(C=C(C(=O)[O-])C2=O)C2CC2)c(OC)c1N1C[C@H]2[C@H]([NH2+]CCC2)C1	1	0	train
O1c2c(C=CC1=O)cc1c(occ1)c2OC	1	0	train
O1[C@H](CO)[C@@H](O)[C@H](O)[C@@H]1n1c2nc(nc(OC)c2nc1)N	1	0	train
Clc1cc(C(=O)NC2CC[NH+](CC2OC)CCCOc2ccc(F)cc2)c(OC)cc1N	1	0	train
s1cccc1C1OC[C@H]2O[C@@H](O[C@H]3[C@@H]4[C@@H]([C@@H](c5c3cc3OCOc3c5)c3cc(OC)c(O)c(OC)c3)C(OC4)=O)[C@H](O)[C@@H](O)[C@@H]2O1	1	0	train
O(C)c1c(OC)cc(cc1OC)C(O[C@@H]1C[C@H]2[C@H](C[C@H]3[NH+](CCc4c5c([nH]c34)cccc5)C2)[C@H](C(OC)=O)[C@H]1OC)=O	1	0	train
O(C)c1c(OC)cc(cc1OC)Cc1cnc(nc1N)N	1	0	train
O1C(CC(OC)=CC1=O)\C=C\C=1C=CCCC=1	0	1	train
O(C)c1cc2c(CC(CC3CC[NH+](CC3)Cc3ccccc3)C2=O)cc1OC	1	0	train
O1CCCC1C(=O)N1CCN(CC1)c1nc(N)c2cc(OC)c(OC)cc2n1	1	0	train
O1c2c(OCC1C(=O)N1CCN(CC1)c1nc(N)c3cc(OC)c(OC)cc3n1)cccc2	1	0	train
Clc1cc(Nc2ncnc3c2cc(OCCC[NH+]2CCOCC2)c(OC)c3)ccc1F	1	0	train
O(C)c1cc(O)c(cc1)C(=O)c1ccccc1	1	0	train
ClC(=C(c1ccc(OC)cc1)c1ccc(OC)cc1)c1ccc(OC)cc1	1	0	train
O(C)c1ccc(O)cc1	1	0	train
Clc1cc(C(=O)NCCc2ccc(S(=O)([O-])=NC(=O)NC3CCCCC3)cc2)c(OC)cc1	1	0	train
O(C)c1ccc(cc1C12CC3CC(C1)CC(C2)C3)-c1cc2c(cc(cc2)C(=O)[O-])cc1	1	0	train
O(C)c1c(OC)cc(cc1OC)\C=C\C(O[C@@H]1C[C@H]2[C@H](C[C@H]3[NH+](CCc4c5c([nH]c34)cc(OC)cc5)C2)[C@H](C(OC)=O)[C@H]1OC)=O	1	0	train
O(C)c1c(OC)cc(cc1OC)C(O[C@@H]1C[C@H]2[C@H](C[C@H]3[NH+](CCc4c5c([nH]c34)cc(OC)cc5)C2)[C@H](C(OC)=O)[C@H]1OC)=O	1	0	train
O(CC(O)COC(=O)N)c1ccccc1OC	1	0	train
O(CC[NH2+]CC(O)COc1c2c3c([nH]c2ccc1)cccc3)c1ccccc1OC	1	0	train
S(=O)(Cc1nccc(OC)c1OC)c1[nH]c2cc(OC(F)F)ccc2n1	1	0	train
S(=O)([O-])(=Nc1ncc(OC)cn1)c1ccc(N)cc1	1	0	train
FC(F)(F)c1ccc(cc1)/C(=N/OCC[NH3+])/CCCCOC	1	0	train
O(CCNC(=O)CN(CCN(CC[NH+](CC(=O)NCCOC)CC(=O)[O-])CC(=O)[O-])CC(=O)[O-])C	1	0	train
O(CCO)C	1	0	train
Cl.O(CCOC)c1cc2c(ncnc2Nc2cc(ccc2)C#C)cc1OCCOC	0	1	train
O(CCOC)c1cc2c(ncnc2Nc2cc(ccc2)C#C)cc1OCCOC	1	0	train
S(=O)(=O)(C)c1ccc(cc1)C=1COC(=O)C=1c1ccccc1	1	0	train
Clc1cc(Nc2ncnc3c2cc(cc3)-c2oc(cc2)CNCCS(=O)(=O)C)ccc1OCc1cc(F)ccc1	0	1	train
Clc1cc(Nc2ncnc3c2cc(cc3)-c2oc(cc2)CNCCS(=O)(=O)C)ccc1OCc1cc(F)ccc1	1	0	train
Clc1cc(ccc1)[C@H]1OP(OCC1)(=O)COCCn1c2ncnc(N)c2nc1.S(O)(=O)(=O)C	0	1	train
II	1	0	train
O=N[O-]	1	0	train
[As]12O[As](O1)O2	1	0	train
P(O)(=O)([O-])[O-]	1	0	train
[AlH2-]([OH2+])O[AlH2-][OH2+]	1	0	train
[Si](O)(O)=O	1	0	train
[Ti-2]([OH2+])[OH2+]	1	0	train
[Cl+3](O)([O-])([O-])[O-]	1	0	train
[Se](=S)=S	1	0	train
O(C(=O)C)[C@]1(CC[C@H]2[C@H]3[C@@H]([C@@H]4C(=C[C@@H](OC(=O)C)CC4)CC3)CC[C@]12C)C#C	1	0	test
[NH3+][C@@H]1CCCC[C@H]1N	1	0	test
O1[C@H](CO)[C@@H](O)[C@@H](O)[C@@H]1n1c2ncnc(N)c2nc1	1	0	test
Clc1cc2c(N(C)C(=O)C(O)N=C2c2ccccc2)cc1	1	0	test
O=C1NC(=O)CCC1N1C(=O)c2c(cccc2)C1=O	1	0	test
O(C1CCCC1)c1cc2CC[C@H]3[C@@H]4CC[C@@](O)(C#C)[C@]4(CC[C@@H]3c2cc1)C	1	0	test
S(=O)([O-])(=NC(=O)NCCCC)c1ccc(cc1)C	1	0	test
Clc1cc(N2CC[NH+](CC2)CCCN2N=C(N(CCOc3ccccc3)C2=O)CC)ccc1	1	0	test
O=C(N[C@@H](CCC(=O)[O-])C(=O)[O-])c1ccc(cc1)C(Cc1nc2c(nc(nc2N)N)nc1)CC#C	1	0	test
[NH+](Cc1c2c(ccc1)cccc2)(C\C=C\C#CC(C)(C)C)C	1	0	test
Clc1ccc(cc1)CC1=NN(C2CCC[NH+](CC2)C)C(=O)c2c1cccc2	1	0	test
O=C1NC(=O)NC1(c1ccccc1)c1ccccc1	1	0	test
Clc1ccc(cc1S(=O)(=O)N)C1(O)NC(=O)c2c1cccc2	1	0	test
o1nc(cc1C)C(=O)NNCc1ccccc1	1	0	test
O1[C@@H](C)[C@H](O)[C@@H]([NH3+])C[C@@H]1O[C@@H]1c2c(C[C@](O)(C1)C(=O)CO)c([O-])c1c(C(=O)c3c(cccc3OC)C1=O)c2[O-]	1	0	test
[N+](C)(C)=C1C=CC(C=C1)=C(c1ccc(N(C)C)cc1)c1ccc(N(C)C)cc1	1	0	test
Clc1ccc(cc1)C1S(=O)(=O)CCC(=O)N1C	1	0	test
O=C([O-])CN(CC[NH+](CC(=O)[O-])CC(=O)[O-])CC(=O)[O-]	1	0	test
S1CCSC12C[C@H](N(C2)C(=O)[C@@H]([NH2+][C@@H](CCc1ccccc1)C(OCC)=O)C)C(=O)[O-]	1	0	test
OC\C=C(\C=C\C=C(\C=C\C=1C(CCCC=1C)(C)C)/C)/C	1	0	test
Clc1cc\2c(Sc3c(cccc3)/C/2=C/CC[NH+](C)C)cc1	1	0	test
Clc1cc2N(c3c(Sc2cc1)cccc3)CCCN1CC[NH+](CC1)C	1	0	test
F[C@@]12[C@H]([C@@H]3C[C@@H](C)[C@](O)(C(=O)COC(=O)C(C)(C)C)[C@]3(C[C@@H]1O)C)C[C@H](F)C1=CC(=O)C=C[C@@]12C	1	0	test
S(C(=O)[C@]1(OC(=O)CC)[C@@]2([C@H]([C@@H]3C[C@H](F)C4=CC(=O)C=C[C@]4(C)[C@@]3(F)[C@@H](O)C2)C[C@H]1C)C)CF	1	0	test
n1c(nc(nc1N(C)C)N(C)C)N(C)C	1	0	test
O=C1[C@]2(O)[C@H]([C@H]([NH+](C)C)C([O-])=C1C(=O)N)[C@@H](O)[C@H]1C(=C2[O-])C(=O)c2c(cccc2[O-])C1=C	1	0	test
Oc1ccc(cc1CO)C(O)C[NH2+]CCCCCCOCCCCc1ccccc1	1	0	test
s1c2c(cc1)C(c1c(CC2=O)cccc1)=C1CC[NH+](CC1)C	1	0	test
P(=O)([O-])([O-])C(P(=O)([O-])[O-])(O)CC[NH3+]	1	0	test
Clc1ccccc1C[NH+]1CCc2sccc2C1	1	0	test
O1[C@@]2(CCC1=O)CC[C@H]1[C@H]3[C@@]4(O[C@@H]4C[C@@]12C)[C@@]1(C(=CC(=O)CC1)C[C@H]3C(OC)=O)C	1	0	test
O=C1N(CCCCC(=O)C)C(=O)N(c2ncn(c12)C)C	1	0	test
O=C(N)N	1	0	test
S(=O)(=O)(N)c1cc(Nc2nc(N(C)c3cc4nn(C)c(c4cc3)C)ccn2)ccc1C	1	0	test
S(=O)(C)C	1	0	test
Fc1c2N(C=C(C(=O)[O-])C(=O)c2cc(F)c1N1CC([NH2+]CC1)C)CC	1	0	test
C1CCC(C)=C(\C=C\C(=C\C=C\C(=C\C=C\C=C(\C=C\C=C(\C=C\C=2C(CCCC=2C)(C)C)/C)/C)\C)\C)C1(C)C	1	0	test
S(=O)(=O)(CCc1cc2c([nH]cc2C[C@@H]2[NH+](CCC2)C)cc1)c1ccccc1	1	0	test
Clc1sc(cc1)C(=O)NC[C@@H]1OC(=O)N(C1)c1ccc(N2CCOCC2=O)cc1	1	0	test
O1[C@@H]2C[C@H](OC)[C@@]3([C@H]([C@H](OC(=O)c4ccccc4)[C@]4(O)C[C@H](OC(=O)[C@H](O)[C@@H](NC(OC(C)(C)C)=O)c5ccccc5)C(=C([C@@H](OC)C3=O)C4(C)C)C)[C@]2(OC(=O)C)C1)C	1	0	test
O[C@@H]1C[C@@H](CC[C@H]1C(C)C)C	1	0	test
Clc1cccc(Cl)c1NC1=[NH+]CCN1	1	0	test
O(CC(O)C[NH2+]C(C)C)c1ccc(cc1)CC(=O)N	1	0	test
F[C@@]12[C@H]([C@@H]3CC[C@](O)(C(=O)COC(=O)C)[C@]3(C[C@@H]1O)C)CCC1=CC(=O)CC[C@@]12C	1	0	test
S(=O)(=O)(NC)CCc1cc2c([nH]cc2C2CC[NH+](CC2)C)cc1	1	0	test
S(=O)(=O)(N(CCC)CCC)c1ccc(cc1)C(=O)[O-]	1	0	test
[NH3+]CCc1[nH]cnc1	1	0	test
Clc1cc2[NH+]=C(N3CC[NH+](CC3)C)c3c(Nc2cc1)cccc3	1	0	test
O=C1NC(=O)CC1(CC)C	1	0	test
O\1[C@H]2N([C@@H](C(=O)[O-])/C/1=C/CO)C(=O)C2	1	0	test
Clc1cc2NC(NC(=O)c2cc1S(=O)(=O)N)CC	1	0	test
OCc1cc2CCC(Nc2cc1[N+](=O)[O-])C[NH2+]C(C)C	1	0	test
O(CCCCCOc1ccc(cc1)C(=[NH2+])N)c1ccc(cc1)C(=[NH2+])N	1	0	test
O(C)c1cc(C)c(\C=C\C(=C\C=C\C(=C\C(OCC)=O)\C)\C)c(C)c1C	1	0	test
O=C(NO)N	1	0	test
s1cc(nc1C)\C=C(/C)\[C@H]1NC(=O)C[C@H](O)C(C)(C)C(=O)[C@H](C)[C@@H](O)[C@H](CCC[C@]2(O[C@H]2C1)C)C	1	0	test
Ic1c(C(=O)[O-])c(I)cc(I)c1NC(=O)CCOCCOCCOCCOCCC(=O)Nc1c(I)c(C(=O)[O-])c(I)cc1I	1	0	test
S(=O)(=O)(N)c1cc(ccc1OC)C[C@H]([NH2+]CCOc1ccccc1OCC)C	1	0	test
O=C1C[C@@H](O)[C@H](\C=C\[C@@H](O)CCCCC)[C@H]1CCCCCCC(=O)[O-]	1	0	test
O1c2c3c4c(c(O)c2C)c(O)c(NC(=O)/C(=C\C=C\[C@H](C)[C@H](O)[C@@H](C)[C@@H](O)[C@@H](C)[C@H](OC(=O)C)[C@H](C)[C@@H](OC)\C=C\O[C@]1(C)C3=O)/C)c(\C=N\N1CC[NH+](CC1)C1CCCC1)c4O	1	0	test
O=C/1N[C@@H]([C@@H]2NC(=[NH+][C@@H](O)C2)N)C(=O)NC[C@H](NC(=O)C[C@@H]([NH3+])CCC[NH3+])C(=O)N[C@@H](CO)C(=O)N[C@@H](CO)C(=O)N\C\1=C/NC(=O)N	1	0	test
S([C@H]1C[C@H]([NH2+]C1)C(=O)N(C)C)C=1[C@@H]([C@H]2N(C=1C(=O)[O-])C(=O)[C@@H]2[C@H](O)C)C	1	0	test
Clc1cc2c(cc1)C(c1ncccc1CC2)=C1CC[NH2+]CC1	1	0	test
O=C1c2c(cccc2)C(=O)C(C)=C1C\C=C(\CCC[C@@H](CCC[C@@H](CCCC(C)C)C)C)/C	1	0	test
S(C[C@H](NC(=O)c1cccc(O)c1C)[C@H](O)C[NH+]1C[C@@H]2[C@H](C[C@H]1C(=O)NC(C)(C)C)CCCC2)c1ccccc1	1	0	test
O(C)c1ccc(OC)cc1C(O)CNC(=O)C[NH3+]	1	0	test
[S+]12C(C3N(Cc4ccccc4)C(=O)N(C3C1)Cc1ccccc1)CCC2	1	0	test
FC1(F)[C@H](O)[C@H](O[C@H]1N1C=CC(=NC1=O)N)CO	1	1	test
O=C1N(c2c(CC[C@@H]1[NH2+][C@@H](CCc1ccccc1)C(OCC)=O)cccc2)CC(=O)[O-]	1	0	test
F[C@@]12[C@H]([C@@H]3C[C@H]4OC5(O[C@@]4(C(=O)COC(=O)C)[C@]3(C[C@@H]1O)C)CCCC5)CCC1=CC(=O)C=C[C@@]12C	1	0	test
O(CC(O)CO)c1ccccc1OC	1	0	test
S1(=O)(=O)[C@H]2N([C@@H](C(=O)[O-])[C@@]1(Cn1nncc1)C)C(=O)C2	1	0	test
O(C(=O)C(CO)c1ccccc1)C1C[C@@H]2[NH+]([C@H](C1)CC2)C	1	0	test
O1[C@@H](C)[C@@H](O)[C@@H]([NH3+])C[C@@H]1O[C@@H]1c2c(C[C@](O)(C1)C(=O)C)c([O-])c1c(C(=O)c3c(cccc3)C1=O)c2[O-]	1	0	test
[NH2+]1CCCNCC[NH+](CCCNCC1)Cc1ccc(cc1)C[NH+]1CCCNCC[NH2+]CCCNCC1	1	0	test
S(Cc1oc(cc1)C[NH+](C)C)CCN/C(/[NH2+]C)=C/[N+](=O)[O-]	1	0	test
Fc1ccc(cc1)C1(OCc2c1ccc(c2)C#N)CCC[NH+](C)C	1	0	test
O(C)c1ccc(cc1)CN(CC[N+](CCCCCCCCCCCCCCCC)(C)C)c1ncccn1	1	0	test
O(C)c1ccc(cc1)C1C(=O)c2c(cccc2)C1=O	1	0	test
Clc1cc(Cl)ccc1C(OCc1ccc(Cl)cc1)Cn1ccnc1	1	0	test
O(C)c1cc2[C@]34[C@@H]([C@@H]([NH+](CC3)C)Cc2cc1)CCCC4	1	0	test
Ic1c(C(=O)NCC(O)CO)c(I)c(N(C(=O)C)CC(O)CN(C(=O)C)c2c(I)c(C(=O)NCC(O)CO)c(I)c(C(=O)NCC(O)CO)c2I)c(I)c1C(=O)NCC(O)CO	1	0	test
S(P(OCC)(OCC)=O)CC[N+](C)(C)C	1	0	test
Clc1cc2NC(N(S(=O)(=O)c2cc1S(=O)(=O)N)C)CSCC(F)(F)F	1	0	test
S(=O)(=O)(N[C@@H](Cc1ccc(OCCCCC2CC[NH2+]CC2)cc1)C(=O)[O-])CCCC	1	0	test
[NH3+]C(Cc1ccccc1)C	1	0	test
O[C@H]1[C@H](O)[C@@H](O)C[NH+](CCCC)[C@@H]1CO	1	0	test
O[C@H]1C[C@H](O)C\C(=C\C=C/2\[C@@H]3CC[C@H]([C@@H](\C=C\[C@@H](O)C4CC4)C)[C@]3(CCC\2)C)\C1=C	1	0	test
S1CCN2C[C@@H]([NH+]=C12)c1ccccc1	1	0	test
O1[C@H]2[C@@]13CC[C@H]1[C@@H]4CC[C@H](O)[C@]4(CC[C@@H]1[C@]3(CC(C#N)=C2O)C)C	1	0	test
O1C[C@H]2[C@@H]([C@@H](c3c(cc4OCOc4c3)[C@@H]2O)c2cc(OC)c(OC)c(OC)c2)C1=O	1	0	test
O[C@@H]1CC(C[C@@H](O)C1)=C\C=C/1\[C@@H]2CC[C@H]([C@@H](\C=C\[C@@H](C(O)(C)C)C)C)[C@]2(CCC\1)C	1	0	test
Oc1ccc(NC(=O)C)cc1	1	0	test
S(=O)(=O)(CC(O)(C(=O)Nc1cc(C(F)(F)F)c(cc1)C#N)C)c1ccc(F)cc1	1	0	test
S(=O)(Cc1nccc(OCC(F)(F)F)c1C)c1[nH]c2c(n1)cccc2	1	0	test
S(c1n(cnc1[N+](=O)[O-])C)c1ncnc2nc[nH]c12	1	0	test
Clc1ccc(cc1)C1CCC(CC1)C1=C([O-])C(=O)c2c(cccc2)C1=O	1	0	test
O(C(=O)C(C1[NH2+]CCCC1)c1ccccc1)C	1	0	test
O=C1C=2[NH+]3C[C@@H]4N[C@@H]4[C@]3(OC)[C@@H](C=2C(=O)C([NH3+])=C1C)COC(=O)N	1	0	test
O(CC[NH+](C)C)c1ccc(cc1)\C(=C(\CC)/c1ccccc1)\c1ccccc1	1	0	test
O=C([O-])\C=C(/C=C/C=C(\C=C\C=1C(CCCC=1C)(C)C)/C)\C	1	0	test
Ic1ccc(cc1)CC([NH2+]C(C)C)C	1	0	test
O([C@@H](C(OC)(c1ccccc1)c1ccccc1)C(=O)[O-])c1nc(cc(n1)C)C	1	0	test
Oc1cc(cc(O)c1)C(O)C[NH2+]C(C)C	1	0	test
Ic1c(C(=O)N[C@@H]2[C@@H](O)[C@H](O)[C@H](OC2O)CO)c(I)c(NC(=O)C)c(I)c1N(C(=O)C)C	1	0	test
O=C(c1ccccc1)c1n2c(cc1)C(CC2)C(=O)[O-]	1	0	test
Ic1cc(ccc1)C[NH+]=C(N)N	1	0	test
S1[C@H]2N(C(C(=O)[O-])=C(C1)CSc1nnnn1C)C(=O)[C@H]2NC(=O)[C@H](O)c1ccccc1	1	0	test
P(OCN1C(=O)C(NC1=O)(c1ccccc1)c1ccccc1)(=O)([O-])[O-]	1	0	test
SCCC(=O)N1CCc2c([nH]c3c2cccc3)C1	1	0	test
O(C(=O)C=1C(C(C(OCCOC)=O)=C(NC=1C)C)c1cc([N+](=O)[O-])ccc1)C(C)C	1	0	test
[NH2+]1CCNCC1	1	0	test
O=C(N)C(CC[N+](C(C)C)(C(C)C)C)(c1ccccc1)c1ccccc1	1	0	test
Ic1c(C(=O)NCC(O)CO)c(I)c(N(C(=O)C)CC(O)CO)c(I)c1C(=O)NCC(O)CO	1	0	test
Clc1ccc(NC(=[NH2+])NC(=[NH2+])NCCCCCCNC(=[NH2+])NC(=[NH2+])Nc2ccc(Cl)cc2)cc1	1	0	test
S1c2c(N(c3c1cccc3)C[C@@H](C[NH+](C)C)C)cc(OC)cc2	1	0	test
O=C([O-])c1cccnc1	1	0	test
O1[C@H]2[C@H](O[C@@H]3O[C@@H](CC(=O)[C@]13O)C)[C@@H](O)[C@H]([NH2+]C)[C@H](O)[C@@H]2[NH2+]C	1	0	test
FC(F)(F)c1cc(OC[C@H](O)\C=C\[C@@H]2[C@@H](C\C=C/CCCC(OC(C)C)=O)[C@@H](O)C[C@H]2O)ccc1	1	0	test
O=C1NCNC(=O)C1(CC)c1ccccc1	1	0	test
Clc1cc(c-2c(c1)\C(\c1cc(Cl)ccc1-2)=C/c1ccc(Cl)cc1)C(O)C[NH+](CCCC)CCCC	1	0	test
O1c2c(cccc2)C(c2c1cccc2)C(OCC[N+](C(C)C)(C(C)C)C)=O	1	0	test
O(C)c1cc2c(nccc2[C@H](O)[C@@H]2[NH+]3C[C@@H]([C@H](C2)CC3)C=C)cc1	1	0	test
Clc1ccc(NC(=O)Nc2ccc(Oc3cc(ncc3)C(=O)NC)cc2)cc1C(F)(F)F.S(O)(=O)(=O)c1ccc(cc1)C	0	1	test
[NH+]=1CCNC=1Cc1c2c(ccc1)cccc2	1	0	test
S(=O)([O-])(=Nc1ncnc(OC)c1OC)c1ccc(N)cc1	1	0	test
ClCC\C(=C(\c1ccc(OCC[NH+](C)C)cc1)/c1ccccc1)\c1ccccc1	1	0	test
Clc1nc(N)c2ncn(c2n1)[C@@H]1O[C@H](CO)[C@@H](O)C1	1	0	test
S1c2c(N(c3c1cccc3)C(=O)CC[NH+]1CCOCC1)cc(NC(OCC)=O)cc2	1	0	test
Clc1cc(Cl)ccc1C(OCc1ccc(Cl)cc1Cl)Cn1ccnc1	1	0	test
[Bi]1(OC(=O)c2c(O1)cccc2)O	1	0	test
S(=O)(=O)(N)c1ccc(N)cc1	1	0	test
O=C([O-])[C@H]1N(CCC1)C(=O)[C@@H]([NH2+][C@@H](CCc1ccccc1)C(=O)[O-])CCCC[NH3+]	1	0	test
[NH3+]C(C)C12CC3CC(C1)CC(C2)C3	1	0	test
O([C@H](CC[NH2+]C)c1ccccc1)c1ccccc1C	1	0	test
O(C(=O)c1ccccc1)C(C[NH2+]C1CCCCC1)C	1	0	test
[NH3+]C12CC3CC(C1)CC(C2)C3	1	0	test
FC1=CN([C@@H]2O[C@H](C)[C@@H](O)[C@H]2O)C(=O)N=C1NC(OCCCCC)=O	0	1	test
FC(F)(F)Oc1cc(ccc1)-c1n2N=C(NCC3CCN(CC3)C)C=Cc2nc1	0	1	test
O[C@]1(CC[C@H]2[C@H]3[C@@H]([C@@H]4C(CC3)=CCCC4)CC[C@]12C)CC	1	0	test
O1[C@H](CO)[C@@H](N=[N+]=[N-])C[C@@H]1N1C=C(C)C(=O)NC1=O	1	0	test
Brc1ccc(cc1)C(CC[NH+](C)C)c1ncccc1	1	0	test
O(C(=O)N1CCc2c(cccc2)[C@@H]1c1ccccc1)[C@@H]1C2CC[NH+](C1)CC2	1	0	test
S(CCC)c1cc2nc([nH]c2cc1)NC(OC)=O	1	0	test
S1c2c(N(c3c1cccc3)CCC[NH+](C)C)cc(cc2)C(F)(F)F	1	0	test
S(=O)([O-])(=Nc1ncccc1)c1ccc(\N=N\c2cc(C(=O)[O-])c(O)cc2)cc1	1	0	test
s1cc(nc1[NH+]=C(N)N)CSCCC(N)=NS(=O)(=O)N	1	0	test
Oc1cc(ccc1O)[C@@H](O)C[NH2+]CCCCc1ccc(O)cc1	1	0	test
O1C(C)C(C)C(O)C(\C=C\C=C\CC\C=C\C=C\C=C\C=C\C(OC2O[C@H](C)[C@@H](O)[C@H]([NH3+])[C@@H]2O)CC(O)C(C(=O)[O-])C(O)CC(=O)CC(O)C(O)CCC(O)CC(O)CC(O)CC1=O)C	1	0	valid
S([C@H]1C[C@H]([NH2+]C1)CNS(=O)(=O)N)C=1[C@@H]([C@H]2N(C=1C(=O)[O-])C(=O)[C@@H]2[C@H](O)C)C	1	0	valid
ClCC1OC1	1	0	valid
O=C1NC(=O)CCC1N1Cc2c(cccc2N)C1=O	1	0	valid
O=C(NO)\C=C\c1ccc(cc1)CNCCc1c2c([nH]c1C)cccc2	0	1	valid
S1c2c(N(c3c1cccc3)CC([NH+](C)C)C)cc(cc2)C(=O)CC	1	0	valid
Oc1ccc(cc1)C[C@H](NC(=O)[C@@H](NC(=O)[C@@H](NC(=O)[C@@H](NC(=O)[C@H]1NC(=O)CC1)Cc1[nH]cnc1)Cc1c2c([nH]c1)cccc2)CO)C(=O)N[C@H](CC(C)C)C(=O)N[C@@H](CC(C)C)C(=O)N[C@@H](CCCNC(=[NH2+])N)C(=O)N1CCC[C@H]1C(=O)NCC	1	0	valid
O(C)c1cc2c(nccc2[C@@H](O)[C@H]2[NH+]3C[C@@H]([C@H](C2)CC3)C=C)cc1	1	0	valid
P(=O)([O-])([O-])C(P(=O)([O-])[O-])(O)C	1	0	valid
O[C@]1(CC[C@H]2[C@H]3[C@@H]([C@@H]4C(=C/C(=N/O)/CC4)CC3)CC[C@]12CC)C#C	1	0	valid
s1cccc1C(=O)c1ccc(cc1)C(C(=O)[O-])C	1	0	valid
Fc1ccc(cc1)[C@@H]1CC[NH2+]C[C@H]1COc1cc2OCOc2cc1	1	0	valid
Clc1ccc(cc1)-c1c(nc(nc1N)N)CC	1	0	valid
Brc1ccccc1C[N+](CC)(C)C	1	0	valid
P(OCC(=O)[C@]1(O)[C@@]2([C@H]([C@@H]3CCC4=CC(=O)C=C[C@]4(C)[C@@]3(F)[C@@H](O)C2)C[C@H]1C)C)(=O)([O-])[O-]	1	0	valid
O1[C@@H](CC[C@@H]1N1C=CC(=NC1=O)N)CO	1	0	valid
Oc1c2NC(=O)C=Cc2c(cc1)[C@@H](O)C[NH2+]C1Cc2cc(CC)c(cc2C1)CC	1	0	valid
S1[C@H]2N([C@@H](C(=O)[O-])C1(C)C)C(=O)[C@H]2\[NH+]=C\N1CCCCCC1	1	0	valid
[NH3+]CCc1n[nH]cc1	1	0	valid
O=C/1C=C(C=C\C\1=C\C=C1C=CC(C=C1)=C([NH3+])N)C(=[NH2+])N	1	0	valid
O(C(CC)CC)[C@@H]1C=C(C[C@H]([NH3+])[C@H]1NC(=O)C)C(OCC)=O	1	0	valid
OCCNC(=O)[C@@H](NC(=O)[C@H](NC(=O)[C@@H](NC(=O)[C@H](NC(=O)[C@@H](NC(=O)[C@H](NC(=O)[C@@H](NC(=O)[C@@H](NC(=O)[C@@H](NC(=O)[C@H](NC(=O)[C@@H](NC(=O)[C@H](NC(=O)[C@@H](NC(=O)CNC(=O)[C@@H](NC=O)C(C)C)C)CC(C)C)C)C(C)C)C(C)C)C(C)C)Cc1c2c([nH]c1)cccc2)CC(C)C)Cc1c2c([nH]c1)cccc2)CC(C)C)Cc1c2c([nH]c1)cccc2)CC(C)C)Cc1c2c([nH]c1)cccc2	1	0	valid
O(C(=O)c1ccc(NCCCC)cc1)CC[NH+](C)C	1	0	valid
[NH2+](CCCN1c2c(CCc3c1cccc3)cccc2)C	1	0	valid
O(CCOC)c1cc2c(ncnc2Nc2cc(ccc2)C#C)cc1OCCOC	0	1	valid
[Pt]1OC(=O)C2(CCC2)C(O1)=O	1	0	valid
O=C([O-])\C=C\c1nc(ccc1)/C(=C/C[NH+]1CCCC1)/c1ccc(cc1)C	1	0	valid
Fc1cc\2c(NC(=O)/C/2=C\c2[nH]c(C)c(C(=O)NCCN(CC)CC)c2C)cc1.OC(=O)C[C@H](O)C(O)=O	0	1	valid
O1CC2=C(C=C3N(Cc4c3nc3c(cc(OC(=O)N5CCC([NH+]6CCCCC6)CC5)cc3)c4CC)C2=O)[C@@](O)(CC)C1=O	1	0	valid
FC(F)(F)C(OCF)C(F)(F)F	1	0	valid
Fc1cc(N2C[C@@H](OC2=O)CNC(=O)C)ccc1N1CCOCC1	1	0	valid
o1c2c(cc1C(=O)N)cc(N1CC[NH+](CC1)CCCCc1c3cc(ccc3[nH]c1)C#N)cc2	1	0	valid
Clc1cc2N(c3c(Sc2cc1)cccc3)CCC[NH+]1CCN(CC1)C	1	0	valid
O(C(OC(=O)NCC1(CCCCC1)CC(=O)[O-])C)C(=O)C(C)C	1	0	valid
P(=O)([O-])([O-])CO[C@@H](Cn1c2ncnc(N)c2nc1)C	1	0	valid
S=C1NC(=CC(=O)N1)CCC	1	0	valid
Clc1cc(Cl)ccc1Oc1ccc(Cl)cc1O	1	0	valid
O1c2c([C@H]3[C@@H](CCC(=C3)C)C1(C)C)c(O)cc(c2)CCCCC	1	0	valid
S(=O)(=O)([O-])CCS	1	0	valid
Fc1cc\2c(NC(=O)/C/2=C\c2[nH]c(C)c(C(=O)NCCN(CC)CC)c2C)cc1	0	1	valid
O(CC)C(=O)[C@@H]([NH2+][C@H](C(=O)N1[C@@H]2[C@@H](C[C@H]1C(=O)[O-])CCCC2)C)CCc1ccccc1	1	0	valid
Clc1cncc(Cl)c1NC(=O)c1cc(OCC2CC2)c(OC(F)F)cc1	1	0	valid
O(C(=O)C(CCC)CCC)C1C[C@@H]2[N+]([C@H](C1)CC2)(C)C	1	0	valid
S(=O)([O-])(=NC(=O)C)c1ccc(N)cc1	1	0	valid
S1c2c(N(c3c1cccc3)CC1CC[NH+](C1)C)cccc2	1	0	valid
Oc1cc(N)ccc1C(=O)[O-]	1	0	valid
[NH2+](C(Cc1ccccc1)C)C	1	0	valid
O1CC[NH+](CC1)CCCOc1ccc(OCCCC)cc1	1	0	valid
F[C@@]12[C@H]([C@@H]3C[C@H](C)[C@](O)(C(=O)COC(=O)C)[C@]3(C[C@@H]1O)C)CCC1=CC(=O)C=C[C@@]12C	1	0	valid
Clc1c(Nc2ccccc2C(=O)[O-])c(Cl)ccc1C	1	0	valid
ClC(Cl)=CC1C(C)(C)C1C(OCc1cc(Oc2ccccc2)ccc1)=O	1	0	valid
O(OC(=O)c1ccccc1)C(=O)c1ccccc1	1	0	valid
Clc1cc2c(-n3c(nnc3)CN=C2c2ccccc2)cc1	1	0	valid
O=C(N)c1nccnc1	1	0	valid
O1C(OC2C(O)C(OC3OCC(O)(C)C([NH2+]C)C3O)C([NH3+])CC2[NH3+])C([NH3+])CCC1C([NH2+]C)C	1	0	valid
O1[C@@H](CC(=O)[C@@H](\C=C(/C)\[C@@H](O)[C@@H](OC)C(=O)[C@@H](C[C@@H](\C=C\C=C\C=C(/C)\[C@@H](OC)C[C@H]2O[C@](O)([C@@H](CC2)C)C(=O)C(=O)N2[C@@H](CCCC2)C1=O)C)C)C)[C@@H](C[C@H]1C[C@@H](OC)[C@H](OCCO)CC1)C	0	1	valid
Clc1ccccc1C(O)(CC[NH+](C)C)c1ccccc1	1	0	valid
O(CC(O)CNC(C)C)c1c2c(ccc1)cccc2	0	1	valid
OCCCCCCCCCCCCCCCC	1	0	valid
Clc1cccc(C)c1NC(=O)c1sc(nc1)Nc1nc(nc(N2CC[NH+](CC2)CCO)c1)C	1	0	valid
O1[C@H](CO)[C@@H](O)[C@@H](O)[C@@H]1n1nc(nc1)C(=O)N	1	0	valid
O1c2c(cc3c(N(CC)C(=CC3=O)C(=O)[O-])c2CCC)C(=O)C=C1C(=O)[O-]	1	0	valid
S1[C@H]2N(C(C(=O)[O-])=C(C1)COC(=O)C)C(=O)[C@H]2NC(=O)[C@H]([NH3+])c1ccccc1	1	0	valid
F[C@@]12[C@H]([C@@H]3C[C@H]4OC(O[C@@]4(C(=O)CO)[C@]3(C[C@@H]1O)C)(C)C)C[C@H](F)C1=CC(=O)C=C[C@@]12C	1	0	valid
Oc1cc(ccc1O)CC[NH3+]	1	0	valid
O=C(N)N1c2c(C=Cc3c1cccc3)cccc2	1	0	valid
Oc1cc(N(CC2=[NH+]CCN2)c2ccc(cc2)C)ccc1	1	0	valid
O[C@H]([C@@H]([NH2+]C)C)c1ccccc1	1	0	valid
[Zn-][OH2+]	1	0	valid
O=C([O-])C1(CC[NH+](CC1)CCC(C#N)(c1ccccc1)c1ccccc1)c1ccccc1	1	0	valid
S1c2c(N(c3c1cccc3)CCC1[NH+](CCCC1)C)cc(SC)cc2	1	0	valid
[NH+]1(CCC(CC1)=C1c2c(C=Cc3c1cccc3)cccc2)C	1	0	valid
Clc1cc2NC(=NS(=O)(=O)c2cc1S(=O)(=O)N)CSCc1ccccc1	1	0	valid
O(C(=O)C)c1ccc(cc1)C(c1ccc(OC(=O)C)cc1)c1ncccc1	1	0	valid
Clc1cc2NC(N(S(=O)(=O)c2cc1S(=O)(=O)N)C)CCl	1	0	valid
Clc1ccc(NC(=O)Nc2ccc(Oc3cc(ncc3)C(=O)NC)cc2)cc1C(F)(F)F	1	0	valid
O=C1CC[C@@]2([C@@H]3[C@H]([C@@H]4CC[C@](OC(=O)CCC)(C(=O)CO)[C@]4(C[C@@H]3O)C)CCC2=C1)C	1	0	valid
s1cc(nc1N)/C(=N/OC(C(=O)[O-])(C)C)/C(=O)N[C@H]1[C@H]2SCC(C[n+]3ccccc3)=C(N2C1=O)C(=O)[O-]	1	0	valid
OCC(C(=O)N(Cc1ccncc1)CC)c1ccccc1	1	0	valid
[NH+](CCC(c1ccccc1)c1ncccc1)(C)C	1	0	valid
[NH+](CCC=C1c2c(CCc3c1cccc3)cccc2)(C)C	1	0	valid
O=C([O-])CCCCCCCC(=O)[O-]	1	0	valid
Clc1c(N2CCN(CC2)CCCCOc2cc3NC(=O)CCc3cc2)cccc1Cl	0	1	valid
O=C1NC(=O)CCC1N1Cc2c(cccc2N)C1=O	0	1	valid
F[C@@]12[C@H]([C@@H]3C[C@H](C)[C@](OC(=O)c4ccccc4)(C(=O)CO)[C@]3(C[C@@H]1O)C)CCC1=CC(=O)C=C[C@@]12C	1	0	valid
S(O[C@H]1[C@H](OS(O[Al](O)O)(=O)=O)[C@H](O[C@@H](O[C@@]2(O[C@H](OS(O[Al](O)O)(=O)=O)[C@@H](OS(O[Al](O)O)(=O)=O)[C@@H]2OS(O[Al](O)O)(=O)=O)COS(O[Al](O)O)(=O)=O)[C@@H]1OS(O[Al](O)O)(=O)=O)COS(O[Al](O)O)(=O)=O)(O[Al](O)O)(=O)=O	1	0	valid
O1[C@H](C)[C@H](NC(=O)[C@@H](NC(=O)[C@H](NC(=O)[C@@H](NC(=O)CCCCCCCCC)Cc2c3c([nH]c2)cccc3)CC(=O)N)CC(=O)[O-])C(=O)NCC(=O)N[C@@H](CCC[NH3+])C(=O)N[C@@H](CC(=O)[O-])C(=O)N[C@H](C)C(=O)N[C@@H](CC(=O)[O-])C(=O)NCC(=O)N[C@H](CO)C(=O)N[C@@H]([C@@H](CC(=O)[O-])C)C(=O)N[C@@H](CC(=O)c2ccccc2N)C1=O	1	0	valid
P(OC[C@H]1O[C@@H](n2c3nc(F)nc(N)c3nc2)[C@@H](O)[C@@H]1O)(O)(O)=O	0	1	valid
Clc1cc2nc(ccc2cc1)\C=C\c1cc(ccc1)[C@H](SCC1(CC1)CC(=O)[O-])CCc1ccccc1C(O)(C)C	1	0	valid
O=C1NC(=O)NC(=O)C1(C(CC)C)CC	1	0	valid
O(C)c1cc(ccc1)[C@@]1(O)CCCC[C@@H]1CN(C)C	0	1	valid
Clc1cc(ccc1)C(=O)C([NH2+]C(C)(C)C)C	1	0	valid
O(C(=O)CCC(=O)C[NH3+])C	1	0	valid
S(=O)(=O)(N)c1ccc(cc1)-c1c(noc1C)-c1ccccc1	1	0	valid
O=C(N)C/1=NC=N\C\1=N\NN(C)C	0	1	valid
O(C)c1cc2N([C@@H]3[C@@]4([C@H]5[NH+](CC=C[C@@]5(CC)[C@@H](OC(=O)C)[C@]3(O)C(OC)=O)CC4)c2cc1[C@]1(CC2C=C(C[NH+](C2)Cc2c1[nH]c1c2cccc1)CC)C(OC)=O)C	1	0	valid
O1[C@@H](CC[C@@H]1n1c2N=CNC(=O)c2nc1)CO	1	0	valid
[Tc-3]([OH2+])([OH2+])([OH2+])[O-]	1	0	valid
Fc1cc(F)ccc1[C@](O)([C@@H](C)c1ncncc1F)Cn1ncnc1	1	0	valid
O(C(=O)C)[C@H]1Cc2c(N(c3c1cccc3)C(=O)N)cccc2	0	1	valid
Clc1cc2NC(Oc2cc1)=O	1	0	valid
O1c2cc(ccc2OC1)[C@H]1N2[C@H](Cc3c1[nH]c1c3cccc1)C(=O)N(CC2=O)C	1	0	valid
Brc1cc(Nc2ncnc3c2cc(nc3)NC(=O)\C=C\C[N+](Cc2n(cnc2[N+](=O)[O-])C)(C)C)ccc1Cl	0	1	valid
o1c(c(nc1CCC(=O)[O-])-c1ccccc1)-c1ccccc1	1	0	valid
s1cccc1[C@@H](Oc1c2c(ccc1)cccc2)CCNC	0	1	valid
SC(C(=O)NCC(=O)[O-])C	1	0	valid
Fc1cc2c(-n3c(CN(C)C2=O)c(nc3)C(OCC)=O)cc1	1	0	valid
O1[C@H](C)[C@@H]([NH2+][C@H]2C=C(CO)[C@H](O)[C@H](O)[C@H]2O)[C@H](O)[C@@H](O)[C@H]1O[C@H]1[C@H](O)[C@@H](O)[C@H](O[C@@H]1CO)O[C@H]1[C@H](O)[C@@H](O)[C@@H](O[C@@H]1CO)O	1	0	valid
O=C1CC[C@@H]2[C@@H]3[C@H]([C@@H]4CC[C@@](O)(C#C)[C@]4(CC3)C)CCC2=C1	1	0	valid
s1c2CC[NH+](Cc2cc1OC(=O)C)C(C(=O)C1CC1)c1ccccc1F	1	0	valid
[NH3+]C(Cc1ccccc1)(C)C	1	0	valid
O=C1CC[C@@]2([C@@H]3[C@H]([C@@H]4CC[C@](O)(C(=O)COC(=O)CCC(=O)[O-])[C@]4(C[C@@H]3O)C)CCC2=C1)C	1	0	valid
O1[C@@H]2[C@]34[C@H]([C@H]([NH+](CC3)C)Cc3c4c1c(O)cc3)C=C[C@@H]2O	1	0	valid
O1CC2=C(C=C3N(Cc4c3nc3c(cc(OC(=O)N5CCC(N6CCCCC6)CC5)cc3)c4CC)C2=O)[C@@](O)(CC)C1=O	0	1	valid
s1cccc1[C@@H](Oc1c2c(ccc1)cccc2)CC[NH2+]C	1	0	valid
O1CC2=C(C=C3N(Cc4c3nc3c(c4)c(C[NH+](C)C)c(O)cc3)C2=O)[C@@](O)(CC)C1=O	1	0	valid
Clc1cc(Nc2ncnc3c2cc(OCCCN2CCOCC2)c(OC)c3)ccc1F	0	1	valid
O=C/1N[C@@H]([C@@H]2NC(=[NH+]CC2)N)C(=O)NC[C@H]([NH3+])C(=O)N[C@@H](CO)C(=O)N[C@@H](CNC(=O)C[C@@H]([NH3+])CCC[NH3+])C(=O)N\C\1=C\NC(=O)N	1	0	valid
[NH2+](C)C1(C2CC(CC2)C1(C)C)C	1	0	valid
Brc1c2nccnc2ccc1NC1=[NH+]CCN1	1	0	valid
O=C1CC[C@@]2([C@@H]3[C@H]([C@@H]4CC[C@H](C(=O)C)[C@]4(C[C@@H]3O)C)C[C@@H](C2=C1)C)C	1	0	valid
S(SC(=S)N(CC)CC)C(=S)N(CC)CC	1	0	valid
Brc1c(nc(nc1Oc1c(cc(cc1C)C#N)C)Nc1ccc(cc1)C#N)N	1	0	valid
Clc1cc2c(N(CC3CC3)C(=O)CN=C2c2ccccc2)cc1	1	0	valid
S1[C@H]2N([C@@H](C(=O)[O-])C1(C)C)C(=O)[C@H]2NC(=O)Cc1ccccc1	1	0	valid
O(CC(O)C[NH2+]C(C)C)c1ccc(cc1)CCOC	1	0	valid
O1[C@H](COC(=O)c2cc(OC(=O)c3cc(O)c(O)c(O)c3)c(O)c(O)c2)[C@@H](OC(=O)c2cc(OC(=O)c3cc(O)c(O)c(O)c3)c(O)c(O)c2)[C@H](OC(=O)c2cc(OC(=O)c3cc(O)c(O)c(O)c3)c(O)c(O)c2)[C@@H](OC(=O)c2cc(OC(=O)c3cc(O)c(O)c(O)c3)c(O)c(O)c2)[C@@H]1OC(=O)c1cc(OC(=O)c2cc(O)c(O)c(O)c2)c(O)c(O)c1	1	0	valid
O=C1c2c(n(c3c2cccc3)C)CCC1Cn1ccnc1C	1	0	valid
O1C2C3[NH+](C(CC(OC(=O)C(CO)c4ccccc4)C3)C12)C	1	0	valid
O(CC)C(=O)[C@@H]([NH2+][C@H](C(=O)N1Cc2c(C[C@H]1C(=O)[O-])cccc2)C)CCc1ccccc1	1	0	valid
O1c2c(CC[C@]1(CCC[C@@H](CCC[C@@H](CCCC(C)C)C)C)C)c(C)c(O)c(C)c2C	1	0	valid
FC(F)(F)COc1ccc(OCC(F)(F)F)cc1C(=O)NCC1[NH2+]CCCC1	1	0	valid
O(C)c1cc2c(cc(cc2)CCC(=O)C)cc1	1	0	valid
O=C(N(O)CCCCCNC(=O)CCC(=O)N(O)CCCCC[NH3+])CCC(=O)NCCCCCN(O)C(=O)C	1	0	valid
O(C)c1cc2C[C@H](N(Cc2cc1OC)C(=O)[C@@H]([NH2+][C@@H](CCc1ccccc1)C(OCC)=O)C)C(=O)[O-]	1	0	valid
n1cn(nc1)C(c1ccc(cc1)C#N)c1ccc(cc1)C#N	1	1	valid
O(C(=O)CC)[C@@H]1[C@@]2([C@H]([C@H]3[C@H](CC2)[C@@]2([C@H](C[C@H](OC(=O)C)[C@@H]([NH+]4CCCCC4)C2)CC3)C)C[C@@H]1[N+]1(CCCCC1)CC=C)C	1	0	valid
S1c2c(N(CC[NH+](C)C)C(=O)[C@H](OC(=O)C)[C@@H]1c1ccc(OC)cc1)cccc2	1	0	valid
Clc1ccc(cc1)C(CC[NH+](C)C)c1ncccc1	1	0	valid
Clc1ccc(cc1)C(OCC[NH+](C)C)c1ncccc1	1	0	valid
O1CC[NH+](CC1)CC1CCc2[nH]c(C)c(c2C1=O)CC	1	0	valid
O=C1N=C(NC=2NC[C@@H](N(C1=2)C)CNc1ccc(cc1)C(=O)N[C@@H](CCC(=O)[O-])C(=O)[O-])N	1	0	valid
ClC1C(Cl)C(Cl)C(Cl)C(Cl)C1Cl	1	0	valid
Fc1cc2c(N(C=C(C(=O)[O-])C2=O)C2CC2)cc1N1CC[NH2+]CC1	1	0	valid
SC(C(S)C(=O)[O-])C(=O)[O-]	1	0	valid
O(CC(C)C)CC([NH+]1CCCC1)CN(Cc1ccccc1)c1ccccc1	1	0	valid
O=C(Nc1c(cccc1C)C)C([NH+](CCC)CC)CC	1	0	valid
OC(C(O)C(=O)[O-])C(=O)[O-]	1	0	valid
