# Supplementary material for: Could graph neural networks learn better molecular representation for drug discovery? A comparison study of descriptor-based and graph-based models
Source: J Cheminform. 2021 Feb 17;13:12. doi: 10.1186/s13321-020-00479-8 (PMC7888189; doi:10.1186/s13321-020-00479-8)
Supplement: Supplementary file 1 — Additional file 1. The datasets for the single tasks. [file 13321_2020_479_MOESM1_ESM.zip › ReferencedData/dataset_used_for_modeling/esol.csv]

cano_smiles	activity	group
Cc1occc1C(=O)Nc1ccccc1	-3.3	train
CC(C)=CCCC(C)=CC=O	-2.06	train
c1ccc2c(c1)ccc1c2ccc2c3ccccc3ccc21	-7.87	train
c1ccsc1	-1.33	train
c1ccc2scnc2c1	-1.5	train
Clc1cc(Cl)c(-c2c(Cl)cccc2Cl)c(Cl)c1	-7.32	train
CC12CCC3c4ccc(O)cc4CCC3C1CCC2O	-5.03	train
ClC1=C(Cl)C2(Cl)C3C4CC(C5OC45)C3C1(Cl)C2(Cl)Cl	-6.29	train
C=C(C)C1Cc2c(ccc3c2OC2COc4cc(OC)c(OC)cc4C2C3=O)O1	-4.42	train
O=C1CCCN1	1.07	train
CCC1(c2ccccc2)C(=O)NCNC1=O	-2.64	train
CCC(C)CO	-0.47	train
N#Cc1ccccc1	-1	train
CCOP(=S)(OCC)Oc1cc(C)nc(C(C)C)n1	-3.64	train
Clc1ccc(-c2c(Cl)ccc(Cl)c2Cl)c(Cl)c1	-7.43	train
O=c1[nH]c2c(c(=O)n1C1CCCCC1)CCC2	-4.594	train
CCOP(=S)(OCC)SCSCC	-4.11	train
CCOc1ccc(NC(C)=O)cc1	-2.35	train
CCN(CC)c1c([N+](=O)[O-])cc(C(F)(F)F)c(N)c1[N+](=O)[O-]	-5.47	train
CCCCCCCO	-1.81	train
Cn1c(=O)c2[nH]cnc2n(C)c1=O	-1.39	train
CCCCC1(CC)C(=O)NC(=O)NC1=O	-1.661	train
ClC(Cl)=C(c1ccc(Cl)cc1)c1ccc(Cl)cc1	-6.9	train
CCc1ccc(CC)cc1	-3.75	train
COC(=O)Nc1cccc(OC(=O)Nc2cccc(C)c2)c1	-4.805	train
C=C(Cl)Cl	-1.64	train
Cc1cccc2c1Cc1ccccc1-2	-5.22	train
CCCCC=O	-0.85	train
c1ccc(Nc2ccccc2)cc1	-3.504	train
CN(C)C(=O)SCCCCOc1ccccc1	-3.927	train
CCCCCCCI	-4.81	train
Clc1cccc(-c2ccccc2)c1	-4.88	train
O=C1NC(=O)C2(CCC2)C(=O)N1	-1.655	train
CC1CCC(C(C)C)C(O)C1	-2.53	train
CC(C)OC=O	-0.63	train
CCCCCC(C)O	-1.55	train
CC(=O)Nc1ccc(Br)cc1	-3.083	train
C#CCCCCCC	-3.66	train
CCC1(C2=CCCCC2)C(=O)NC(=O)NC1=O	-2.17	train
c1ccc2c(c1)ccc1c3ccccc3ccc21	-8.057	train
CCC(C)n1c(=O)[nH]c(C)c(Br)c1=O	-2.523	train
Clc1cccc(-c2c(Cl)c(Cl)cc(Cl)c2Cl)c1Cl	-8.6	train
Cc1ccccc1O	-0.62	train
CC(C)CCC(C)(C)C	-5.05	train
Cc1ccc(C)c2ccccc12	-4.14	train
Cc1cc2c3ccccc3ccc2c2ccccc12	-6.57	train
CCCC(C)=O	-0.19	train
Clc1cc(Cl)c(Cl)c(-c2c(Cl)c(Cl)cc(Cl)c2Cl)c1Cl	-9.15	train
CCCOC(=O)CC	-0.82	train
CC12C=CC(=O)C=C1CCC1C3CC(O)C(O)(C(=O)CO)C3(C)CC(O)C12F	-3.68	train
O=C(Cn1ccnc1[N+](=O)[O-])NCc1ccccc1	-2.81	train
NC(=O)c1cnccn1	-0.667	train
CCC(Br)(CC)C(=O)NC(N)=O	-2.68	train
O=C1CN(N=Cc2ccc([N+](=O)[O-])o2)C(=O)N1	-3.38	train
O=[N+]([O-])c1ccc(Oc2ccc(Cl)cc2Cl)cc1	-5.46	train
CC12CCC(CC1=O)C2(C)C	-1.96	train
C=CCC1(c2ccccc2)C(=O)NC(=O)NC1=O	-2.369	train
CCCCC(=O)OCC	-2.25	train
CC(=O)OCCC(C)C	-1.92	train
CCCCCC(=O)OCN1C(=O)NC(c2ccccc2)(c2ccccc2)C1=O	-5.886	train
Clc1cccc(-c2cc(Cl)ccc2Cl)c1	-6.01	train
CCCBr	-1.73	train
CCCC1COC(Cn2cncn2)(c2ccc(Cl)cc2Cl)O1	-3.493	train
COP(=S)(OC)SCC(=O)N(C)C=O	-1.995	train
Cc1ncnc2nccnc12	-0.466	train
NC(N)=S	0.32	train
Cc1ccc(C)cc1	-2.77	train
CC(C)C(C(=O)OC(C#N)c1cccc(Oc2ccccc2)c1)c1ccc(OC(F)F)cc1	-6.876	train
CCC[N+](=O)[O-]	-0.8	train
CC1CCC(C(C)C)C(=O)C1	-2.35	train
O=[N+]([O-])c1cccc(Cl)c1Cl	-3.48	train
c1ccc2c(c1)-c1cccc3cccc-2c13	-6	train
CCCOC(C)C	-1.34	train
CCC(=C(CC)c1ccc(O)cc1)c1ccc(O)cc1	-4.07	train
N#Cc1c(Cl)c(Cl)c(Cl)c(C#N)c1Cl	-5.64	train
Clc1ccc(Cl)c(-c2ccc(Cl)c(Cl)c2)c1	-7.25	train
c1ccc(C2CO2)cc1	-1.6	train
CC(C)c1ccccc1	-3.27	train
CC12CCC(=O)C=C1CCC1C2CCC2(C)C(C(=O)CO)CCC12	-3.45	train
OC1COC(O)C(O)C1O	0.39	train
CCc1cccc2ccccc12	-4.17	train
COC=O	0.58	train
O=[N+]([O-])c1ccccc1O	-1.74	train
Cc1c[nH]c(=O)[nH]c1=O	-1.506	train
O=C(Nc1ccc([N+](=O)[O-])cc1Cl)c1cc(Cl)ccc1O	-4.7	train
CCCCC	-3.18	train
Nc1ccc2cc3ccccc3cc2c1	-5.17	train
Cn1cnc2c1c(=O)[nH]c(=O)n2C	-2.523	train
c1ccc2cnccc2c1	-1.45	train
COP(=S)(OC)SCC(=O)N(c1ccc(Cl)cc1)C(C)C	-4.432	train
CCCCCCc1ccccc1	-5.21	train
Clc1ccccc1-c1ccccc1	-4.54	train
C=C(C)CCC	-3.03	train
CC(C)C(C)C(C)C	-4.8	train
Clc1cc(Cl)c(Cl)c(Cl)c1Cl	-5.65	train
O=[N+]([O-])c1cccc(O)c1	-1.01	train
C=CCCCCCCCC	-5.51	train
CC1(C)C(C=C(Cl)Cl)C1C(=O)OC(C#N)c1ccc(F)c(Oc2ccccc2)c1	-7.337	train
c1ccncc1	0.76	train
CCCCCCCBr	-4.43	train
Cc1ccncc1C	0.36	train
CC12CCC(=O)C=C1CCC1C3CCC(O)(C(=O)CO)C3(C)CC(O)C12F	-3.43	train
CCSCc1ccccc1OC(=O)NC	-2.09	train
CCOC(=O)CC(=O)OCC	-0.82	train
C=C(C)C1CC=C(C)CC1	-4.26	train
c1ccc2c(c1)CCC2	-3.04	train
CC(C)(C)c1ccc(O)cc1	-2.41	train
O=C1NC(=O)C2(CC2)C(=O)N1	-1.886	train
Clc1cccc(I)c1	-3.55	train
Brc1cccc2ccccc12	-4.35	train
C/C=C/CC	-2.54	train
ClC=C(Cl)Cl	-1.96	train
Nc1cccc2ccccc12	-1.92	train
Cc1cccc(C)c1	-2.82	train
Oc1ncc2nccnc2n1	-1.947	train
CO	1.57	train
CCC1(CCC(C)C)C(=O)NC(=O)NC1=O	-2.468	train
CCC(C)=O	0.52	train
Nc1ncnc2c1ccn2C1OC(CO)C(O)C1O	-1.95	train
Oc1cccc(O)c1	0.81	train
CCCCCCO	-1.24	train
CCCCCCl	-2.73	train
C=CC=C	-1.87	train
CCCOC(C)=O	-0.72	train
Oc1ccc2c(c1)CCCC2	-1.99	train
NC(=O)CCl	-0.02	train
COP(=S)(OC)Oc1cc(Cl)c(I)cc1Cl	-6.62	train
Cc1ccc(Cl)cc1	-3.08	train
CSc1nnc(C(C)(C)C)c(=O)n1N	-2.253	train
Cc1ccc(OP(=O)(Oc2cccc(C)c2)Oc2ccccc2C)cc1	-6.01	train
CCCCCC=O	-1.3	train
CCCCOC(=O)c1ccc(N)cc1	-3.082	train
Cc1ccc2c(c1)Oc1ncc(N)cc1C(=O)N2C	-3.043	train
CC(C)=CCC/C(C)=C\CO	-2.46	train
CCCCCCCC(=O)OCN1C(=O)NC(c2ccccc2)(c2ccccc2)C1=O	-6.523	train
CC[N+](=O)[O-]	-0.22	train
C=C(C)CN(CC)c1c([N+](=O)[O-])cc(C(F)(F)F)cc1[N+](=O)[O-]	-6.124	train
CCCC(C)(COC(N)=O)COC(N)=O	-1.807	train
CC(=O)C1CCC2C3CC=C4CC(O)CCC4(C)C3CCC12C	-4.65	train
CI	-1	train
CC1CC(C)C(=O)C(C(O)CC2CC(=O)NC(=O)C2)C1	-1.13	train
CCCCCCC(=O)OCN1C(=O)NC(c2ccccc2)(c2ccccc2)C1=O	-6.301	train
CC1=CC(=O)CC(C)(C)C1	-1.06	train
CCC(C)C1(CC)C(=O)NC(=O)NC1=O	-2.39	train
CCCCC(=O)CCCC	-2.58	train
CCC(C)CC	-3.68	train
CCOc1ccc(C(C)(C)COCc2cccc(Oc3ccccc3)c2)cc1	-8.6	train
Cc1ccccc1-n1c(C)nc2ccccc2c1=O	-2.925	train
N#CCCl	-0.092	train
CCOP(=S)(CC)Oc1cc(Cl)c(Cl)cc1Cl	-5.752	train
C#CC1(O)CCC2C3CCC4=CC(=O)CCC4(C)C3CCC21C	-5.66	train
c1ccnnc1	1.1	train
Clc1cc(Cl)c(Cl)c(Cl)c1	-4.63	train
CC1COC2CC3(C)C(CC4C5C=C6CC(O)CCC6(C)CC5CCC43C)OC2C1	-7.32	train
Nc1ccccc1O	-0.72	train
CCCCCCCCC(=O)OCC	-3.8	train
COCC(=O)N(c1c(C)cccc1C)C(C)C(=O)OC	-1.601	train
CNC(=O)Oc1ccccc1OC(C)C	-2.05	train
CCC(C)Cl	-1.96	train
Oc1ccc2ccccc2c1	-2.28	train
CC(C)Oc1cc(-n2nc(C(C)(C)C)oc2=O)c(Cl)cc1Cl	-5.696	train
C#CCCCC	-2.36	train
Cc1ccccc1Cl	-3.52	train
CC(C)OC(C)C	-1.1	train
Nc1ccc(S(=O)(=O)c2ccc(N)cc2)cc1	-3.094	train
CNN	1.34	train
C#CC	-0.41	train
CCOP(=S)(OCC)ON=C(C#N)c1ccccc1	-4.862	train
C=CC=O	0.57	train
O=c1[nH]cnc2nc[nH]c12	-2.296	train
Oc1ccc2ncccc2c1	-2.16	train
Fc1ccccc1	-1.8	train
CCCCl	-1.47	train
CCOC(C)=O	-0.04	train
CCCC(C)(C)C	-4.36	train
Cc1cc(C)c(C)c(C)c1C	-4	train
CC12CCC(CC1)C(C)(C)O2	-1.64	train
CCCCOC(=O)CCCCCCCCC(=O)OCCCC	-3.896	train
Clc1ccc(-c2ccc(Cl)cc2)cc1	-6.56	train
Cc1cccnc1C	0.38	train
C=C(C)C1CC=C(C)C(=O)C1	-2.06	train
COc1cc(C2c3cc4c(cc3C(OC3OC5COC(C)OC5C(O)C3O)C3COC(=O)C23)OCO4)cc(OC)c1O	-3.571	train
c1cc2cccc3c4cccc5cccc(c(c1)c23)c54	-8.804	train
Cc1ccc([N+](=O)[O-])cc1[N+](=O)[O-]	-2.82	train
Brc1ccc2ccccc2c1	-4.4	train
COc1cnc2ncncc2n1	-1.139	train
Cc1ccnc2c1NC(=O)c1cccnc1N2C1CC1	-3.19	train
CCOP(=S)(OCC)Oc1nc(Cl)n(C(C)C)n1	-3.658	train
C=CC(=C)C	-2.03	train
C=CC(C)(O)CCC=C(C)C	-1.99	train
COP(=S)(OC)Oc1ccc(SC)c(C)c1	-4.57	train
OC1CCCCC1	-0.44	train
C=CCC1(C)C(=O)NC(=O)NC1=O	-1.16	train
CC12CCC3C(CCC4CC(O)CCC43C)C1CCC2=O	-4.16	train
OCC(O)C(O)C(O)C(O)CO	0.06	train
Cc1ccc(-c2ccccc2)cc1	-4.62	train
CCNc1nc(Cl)nc(NC(C)C)n1	-3.85	train
NC(=S)Nc1ccccc1	-1.77	train
CCCC(=O)CCC	-1.3	train
CC(=O)C(C)(C)C	-0.72	train
Oc1ccc(Cl)cc1	-0.7	train
O=C1CCCCC1	-0.6	train
N#CC(Cl)(Cl)Cl	-2.168	train
CNc1cnn(-c2cccc(C(F)(F)F)c2)c(=O)c1Cl	-4.046	train
CCCCCCCCC(C)=O	-3.3	train
CCN(CC)c1nc(Cl)nc(NC(C)C)n1	-3.785	train
CCOC(=O)c1ccc(N)cc1	-2.616	train
Clc1ccc(Cl)c(Cl)c1	-3.59	train
Cc1nnc2n1-c1ccc(Cl)cc1C(c1ccccc1Cl)=NC2	-4.09	train
Oc1ccccc1O	0.62	train
CCN1c2ncccc2C(=O)N(C)c2cccnc21	-2.62	train
CSC	-0.45	train
Cc1ccccc1Br	-2.23	train
CCOC(N)=O	0.85	train
CC(=O)OC1(C(C)=O)CCC2C3C=C(C)C4=CC(=O)CCC4(C)C3CCC21C	-5.35	train
CC(C)C(O)C(C)C	-1.22	train
c1ccc2ccccc2c1	-3.6	train
O=C1NC(=O)C(c2ccccc2)(c2ccccc2)N1	-4.097	train
Cc1c2ccccc2c(C)c2c1ccc1ccccc12	-7.02	train
CCOP(=S)(OCC)SC(CCl)N1C(=O)c2ccccc2C1=O	-6.34	train
COc1ccc(C(c2ccc(OC)cc2)C(Cl)(Cl)Cl)cc1	-6.89	train
O=C(NC(=O)c1c(F)cccc1F)Nc1cc(Cl)c(F)c(Cl)c1F	-7.28	train
CCCCC(=O)OCN1C(=O)NC(c2ccccc2)(c2ccccc2)C1=O	-4.678	train
CN(C)C(=O)Nc1ccc(Cl)cc1	-2.89	train
OC(Cn1cncn1)(c1ccc(F)cc1)c1ccccc1F	-3.37	train
Brc1cc(Br)c(Br)cc1Br	-6.98	train
COc1ccc(Cl)cc1	-2.78	train
C=CCC1(C(C)CC)C(=O)NC(=O)NC1=O	-2.016	train
Ic1cccc2ccccc12	-4.55	train
OCC(O)C(O)C(O)C(O)CO	1.09	train
CCS	-0.6	train
ClCC(Cl)Cl	-1.48	train
NC(=O)c1ccccc1O	-1.82	train
Cc1ccccc1[N+](=O)[O-]	-2.33	train
CC(C)C1(C(C)C)C(=O)NC(=O)NC1=O	-2.766	train
CCc1ccccc1C	-3.21	train
CCCCCCCCl	-4	train
CCC1(CC)C(=O)NC(=O)NC1=O	-2.4	train
c1ccc(CCc2ccccc2)cc1	-4.62	train
ClC(Cl)C(Cl)Cl	-1.74	train
CCN1c2cc(OC)cc(C)c2NC(=O)c2cccnc21	-5.153	train
Cc1ccc2c(ccc3ccccc32)c1	-5.84	train
CCCCOC(=O)c1ccccc1C(=O)OCCCC	-4.4	train
COc1c(O)c(Cl)c(Cl)c(Cl)c1Cl	-4.02	train
CCN(CC)C(=O)C(Cl)=CCOP(=O)(OC)OC	0.523	train
CC12CCC3C(=CCc4cc(O)ccc43)C1CCC2=O	-5.282	train
COc1ccc([N+](=O)[O-])cc1	-2.41	train
CCCCCCCl	-3.12	train
OCC1OC(OCC2OC(OC3(CO)OC(CO)C(O)C3O)C(O)C(O)C2O)C(O)C(O)C1O	-0.41	train
CCN1c2ccccc2N(C)C(=O)c2cccnc21	-3.324	train
Nc1ccc(S(N)(=O)=O)cc1	-1.34	train
CCCN(CCC)c1c([N+](=O)[O-])cc(C(C)C)cc1[N+](=O)[O-]	-6.49	train
ClC1C(Cl)C(Cl)C(Cl)C(Cl)C1Cl	-4.64	train
CCOP(=S)(NC(C)C)Oc1ccccc1C(=O)OC(C)C	-4.194	train
Clc1cccc(Cl)c1Cl	-4	train
ClC(Cl)(Cl)Cl	-2.31	train
O=[N+]([O-])c1ccc(Cl)c(Cl)c1	-3.2	train
OC1CCCCCCC1	-1.29	train
CC12CCC(=O)C=C1CCC1C2CCC2(C)C1CCC2(C)O	-3.999	train
CCOc1ccc(NC(N)=O)cc1	-2.17	train
c1cnc2c(c1)ccc1ncccc12	-2.68	train
CC=Cc1ccc(OC)cc1	-3.13	train
CCCCCCCCCCCCCCCCO	-7	train
O=c1cc[nH]c(=O)[nH]1	-1.488	train
Nc1ncnc2nc[nH]c12	-2.12	train
Clc1cc(Cl)c(-c2cccc(Cl)c2Cl)cc1Cl	-7.21	train
COc1ccc(C(O)(c2cncnc2)C2CC2)cc1	-2.596	train
c1ccc2c(c1)-c1cccc3c1c-2cc1ccccc13	-8.23	train
O=C(Nc1ccccc1)Nc1ccccc1	-3.15	train
CCC1(c2ccccc2)C(=O)NC(=O)NC1=O	-2.322	train
CC(C)c1ccc(NC(=O)N(C)C)cc1	-3.536	train
CCN(CC)C(=O)CSc1ccc(Cl)nn1	-1.716	train
Cc1c([N+](=O)[O-])cc([N+](=O)[O-])cc1[N+](=O)[O-]	-3.22	train
CC(C)OP(=S)(OC(C)C)SCCNS(=O)(=O)c1ccccc1	-4.2	train
C1CCCCCC1	-3.51	train
Cc1ccccc1C(C)C	-3.76	train
Nc1cccc(Cl)c1	-1.37	train
CC(C)CC(C)C	-4.26	train
c1ccc2c(c1)oc1ccccc12	-4.6	train
CCOC1Oc2ccc(OS(C)(=O)=O)cc2C1(C)C	-3.42	train
CN(C)C(=O)Nc1cccc(C(F)(F)F)c1	-3.43	train
CC12CCC(=O)C=C1CCC1C2C(=O)CC2(C)C1CCC2(O)C(=O)CO	-3.11	train
OCC1OC(O)C(O)C(O)C1O	0.74	train
Cc1cccc(O)c1	-0.68	train
CC1Cc2ccccc2N1NC(=O)c1ccc(Cl)c(S(N)(=O)=O)c1	-3.586	train
CCC(C)C(=O)OC1CC(C)C=C2C=CC(C)C(CCC3CC(O)CC(=O)O3)C21	-6.005	train
O=[N+]([O-])c1ccc([N+](=O)[O-])cc1	-3.39	train
CCC1(C2=CCC3CCC2C3)C(=O)NC(=O)NC1=O	-2.696	train
CCCCCCCCCC(=O)OCC	-4.1	train
CN(C)C(=O)Nc1ccccc1	-1.6	train
CCCOCC	-0.66	train
CC(C)O	0.43	train
Cc1ccc2ccccc2c1	-3.77	train
ClC(Br)Br	-1.9	train
CCOC(=O)CC(SP(=S)(OC)OC)C(=O)OCC	-3.37	train
ClCc1ccccc1	-2.39	train
C/C=C/C=O	0.32	train
CON(C)C(=O)Nc1ccc(Br)c(Cl)c1	-3.924	train
Cc1c2ccccc2c(C)c2ccccc12	-6.57	train
CCCCCC(=O)OC	-1.87	train
CC(=O)Nc1ccc(F)cc1	-1.78	train
C1=CCCCC1	-2.59	train
CC12CCC(=O)C=C1CCC1C2C(O)CC2(C)C1CCC2(O)C(=O)CO	-3.09	train
c1cncnc1	1.1	train
O=[N+]([O-])c1ccc(Cl)cc1	-2.92	train
CCC(=O)OC	-0.14	train
O=[N+]([O-])c1ccccc1Cl	-2.55	train
CN1CC(O)N(c2nnc(C(C)(C)C)s2)C1=O	-1.877	train
O=[N+]([O-])c1ccccc1	-1.8	train
Ic1ccccc1	-3.01	train
Cc1ccccc1N1C(=O)c2cc(S(N)(=O)=O)c(Cl)cc2NC1C	-3.78	train
COc1ccccc1OCC(O)COC(N)=O	-0.985	train
Oc1cccc(Cl)c1Cl	-1.3	train
CCCC(=O)OC	-1.92	train
Nc1nc(N)c2nc(-c3ccccc3)c(N)nc2n1	-2.404	train
CCCCCC(=O)OCC	-2.35	train
OCC(O)C1OC2OC(C(Cl)(Cl)Cl)OC2C1O	-1.84	train
Cc1ccc(N=CN(C)C=Nc2ccc(C)cc2C)c(C)c1	-5.47	train
COc1nc(NC(C)C)nc(NC(C)C)n1	-2.478	train
C=CCCCCCC	-4.44	train
Cc1ccc(N)cc1	-1.21	train
CNC(=O)Oc1ccccc1	-1.803	train
CCCC(O)CC	-0.8	train
Oc1c2ccccc2cc2ccccc12	-4.73	train
Cc1ccc2cc3ccccc3cc2c1	-6.96	train
Cc1cccc(C)c1C	-3.2	train
CNC(=O)Oc1ccc(N(C)C)c(C)c1	-2.36	train
CCCCCCCC(C)O	-2.74	train
CN(C(=O)NC(C)(C)c1ccccc1)c1ccccc1	-3.35	train
CCCC(=O)CC	-0.83	train
N#Cc1cc(Br)c(O)c(Br)c1	-3.33	train
Clc1ccc(-c2ccccc2)cc1Cl	-6.39	train
CN(C(=O)COc1nc2ccccc2s1)c1ccccc1	-4.873	train
Oc1cccc2ncccc12	-2.54	train
ClCBr	-0.89	train
CC(=O)OCC(=O)C1CCC2C3CCC4=CC(=O)CCC4(C)C3CCC12C	-4.63	train
NC(=O)NCc1ccccc1	-0.95	train
Cc1ccc(NC(=O)N(C)C)cc1Cl	-3.483	train
CON(C)C(=O)Nc1ccc(Cl)c(Cl)c1	-3.592	train
OC1CCCCCC1	-0.88	train
CS(=O)(=O)c1ccc(C(O)C(CO)NC(=O)C(Cl)Cl)cc1	-2.154	train
CCCC(C)C1(CC)C(=O)NC(=S)NC1=O	-3.36	train
CC(=O)Nc1nnc(S(N)(=O)=O)s1	-2.36	train
O=[N+]([O-])c1ccc(O)cc1	-0.74	train
ClC1=C(Cl)C2(Cl)C3C4C=CC(C4)C3C1(Cl)C2(Cl)Cl	-6.307	train
C1CCOC1	0.49	train
Nc1ccccc1[N+](=O)[O-]	-1.96	train
Clc1cccc(-c2cccc(Cl)c2Cl)c1Cl	-7.28	train
CCCCC1C(=O)N(c2ccccc2)N(c2ccccc2)C1=O	-3.81	train
Cc1c([N+](=O)[O-])cccc1[N+](=O)[O-]	-3	train
CC(=O)C1CCC2C3CCC4=CC(=O)CCC4(C)C3CCC12C	-4.42	train
O=C1C2CC=CCC2C(=O)N1SC(Cl)(Cl)C(Cl)Cl	-5.4	train
Brc1ccc(Br)c(Br)c1	-4.5	train
C=CCC1(C(C)CCC)C(=O)NC(=O)NC1=O	-2.356	train
O=C1CSC(=S)N1	-1.77	train
O=c1c(O)c(-c2ccc(O)cc2O)oc2cc(O)cc(O)c12	-3.083	train
O=C1C2(Cl)C3(Cl)C4(Cl)C(Cl)(Cl)C5(Cl)C3(Cl)C1(Cl)C5(Cl)C24Cl	-5.259	train
CCN(CC)C(=S)SSC(=S)N(CC)CC	-4.86	train
C1CCCCC1	-3.1	train
ClC1=C(Cl)C(Cl)(C2(Cl)C(Cl)=C(Cl)C(Cl)=C2Cl)C(Cl)=C1Cl	-7.278	train
Cc1cc(Cl)ccc1N=CN(C)C	-2.86	train
CC12CCc3c(ccc4cc(O)ccc34)C1CCC2=O	-5.24	train
CCCCCCCCO	-2.39	train
CCSCC	-1.34	train
ClCCCl	-1.06	train
CCC(C)(C)Cl	-2.51	train
ClCCBr	-1.32	train
Nc1ccc([N+](=O)[O-])cc1	-2.37	train
OCC1OC(OC2C(CO)OC(O)C(O)C2O)C(O)C(O)C1O	-0.244	train
CCN1C(=O)c2cccnc2N(CC)c2ncccc21	-2.86	train
Clc1ccccc1	-2.38	train
C=CCCCCCCC	-5.05	train
Brc1ccc(I)cc1	-4.56	train
NC(=O)NC1NC(=O)NC1=O	-1.6	train
O=C(OCC(O)CO)c1ccccc1Nc1ccnc2cc(Cl)ccc12	-4.571	train
Clc1ccc(C(c2ccc(Cl)cc2)C(Cl)Cl)cc1	-7.2	train
CC(=O)OC1CCC2C3CCC4=CC(=O)CCC4(C)C3CCC12C	-5.184	train
Clc1cccc2ccccc12	-3.93	train
CCN1c2ccccc2C(=O)N(C)c2ccccc21	-4.749	train
CCCCC(C)O	-0.89	train
CCCC1CCCC1	-4.74	train
CCOC(=O)c1cncn1C(C)c1ccccc1	-4.735	train
Oc1ccc(Cl)c(Cl)c1	-1.25	train
CC1(C)C(C=C(Cl)Cl)C1C(=O)OC(C#N)c1cccc(Oc2ccccc2)c1	-8.017	train
c1ccc2ocnc2c1	-1.16	train
CCCCCO	-0.6	train
Fc1cccc(F)c1	-2	train
CC(C)(C)Cc1ccccc1	-4.15	train
CCC1(c2ccccc2)C(=O)NC(=O)NC1=O	-2.322	train
Clc1ccccc1I	-3.54	train
c1ccc2[nH]nnc2c1	-0.78	train
CNC(=O)Oc1cccc2c1OC(C)(C)C2	-2.8	train
CC(C)C(C)O	-0.18	train
OC(c1ccccc1)c1ccccc1	-2.55	train
CCCCCCCCCC(=O)OC	-4.69	train
COP(=S)(OC)Oc1ccc([N+](=O)[O-])cc1Cl	-4.31	train
CCI	-1.6	train
Cc1nc(N(C)C)nc(OC(=O)N(C)C)c1C	-1.95	train
CCCCCCBr	-3.81	train
O=[N+]([O-])c1ccc(C=NO)o1	-2.19	train
CC(C)C(Nc1ccc(C(F)(F)F)cc1Cl)C(=O)OC(C#N)c1cccc(Oc2ccccc2)c1	-8.003	train
Nc1nc[nH]n1	0.522	train
BrC(Br)Br	-1.91	train
COP(=O)(OC)C(O)C(Cl)(Cl)Cl	-0.22	train
CCOP(=S)(OCC)SCn1c(=O)oc2cc(Cl)ccc21	-5.233	train
O=c1oc2ccccc2c(O)c1C1CCCc2ccccc21	-2.84	train
Oc1ccc(Br)cc1	-1.09	train
CC(C)Br	-1.59	train
CC(C)CC(C)(C)C	-4.74	train
O=[N+]([O-])c1cc([N+](=O)[O-])cc([N+](=O)[O-])c1	-2.89	train
CN1C(=O)CN=C(c2ccccc2)c2cc([N+](=O)[O-])ccc21	-3.796	train
CCC	-1.94	train
Nc1cccc2nc3ccccc3cc12	-4.22	train
OC(c1ccc(Cl)cc1)(c1ccc(Cl)cc1)C(Cl)(Cl)Cl	-5.666	train
c1cc2c3c(cccc3c1)CC2	-4.63	train
CCOP(=S)(OCC)SC(CCl)N1C(=O)c2ccccc2C1=O	-6.34	train
Brc1ccc(Br)cc1	-4.07	train
Oc1ccc(-c2ccccc2)cc1	-3.48	train
C=COCC	-0.85	train
C#CCC	-1.24	train
COc1ncnc2nccnc12	-1.11	train
CCCCC(C)(O)CC	-1.6	train
Clc1ccc(Cl)cc1	-3.27	train
CC(=O)OCN1C(=O)NC(c2ccccc2)(c2ccccc2)C1=O	-4.47	train
CSCS(=O)CC(CO)NC(=O)C=Cc1c(C)[nH]c(=O)[nH]c1=O	-1.981	train
Cc1c[nH]c2ccccc12	-2.42	train
COc1ncc2nccnc2n1	-1.11	train
CNC(=O)Oc1ccccc1C1OCCO1	-1.57	train
CC(C)CNC(=O)N1CCNC1=O	-2.15	train
CC#N	0.26	train
CC(=O)N(c1onc(C)c1C)S(=O)c1ccc(N)cc1	-3.59	train
ClCC(Cl)(Cl)Cl	-2.18	train
CCCCO	0	train
CC1CCCCC1NC(=O)Nc1ccccc1	-4.11	train
Clc1cc(Cl)cc(Cl)c1	-4.48	train
O=Cc1ccco1	-0.1	train
CC(C)CCO	-0.51	train
O=Cc1ccc2c(c1)OCO2	-1.63	train
C=C(C)C	-2.33	train
O=Cc1ccccc1	-1.19	train
CCOC(=O)CCN(SN(C)C(=O)Oc1cccc2c1OC(C)(C)C2)C(C)C	-4.71	train
CN1C(=O)c2cccnc2Oc2ccccc21	-3.672	train
c1ccc2c(c1)Cc1ccccc1-2	-5	train
CC1CCCCC1	-3.85	train
N=C(N)NS(=O)(=O)c1ccc(N)cc1	-1.99	train
COC(=O)c1ccc(O)cc1	-1.827	train
CC1CCCO1	0.11	train
CC1=C2C3OC(=O)C(C)C3CCC2(C)C=CC1=O	-3.09	train
OCc1ccccc1OC1OC(CO)C(O)C(O)C1O	-0.85	train
CCCI	-2.29	train
CCNc1nc(NC(C)C)nc(SC)n1	-3.04	train
CCCO	0.62	train
O=C(c1ccccc1)C(O)c1ccccc1	-2.85	train
Cc1ccc(O)c(C)c1	-1.19	train
Cc1c(N)c(=O)n(-c2ccccc2)n1C	-0.624	train
Clc1ccc(-c2cc(Cl)ccc2Cl)c(Cl)c1	-6.57	train
ClC(Cl)=C(Cl)C(Cl)=C(Cl)Cl	-4.92	train
CCNc1nc(NC(C)(C)C)nc(SC)n1	-4	train
CCC(C)CCO	-0.71	train
Cc1ncc2nccnc2n1	-0.12	train
CCCCI	-2.96	train
Brc1ccc2ccccc2c1	-4.4	train
CC1OC(OC2C(O)CC(OC3C(O)CC(OC4CCC5(C)C(CCC6C5CC(O)C5(C)C(C7=CC(=O)OC7)CCC65O)C4)OC3C)OC2C)CC(O)C1O	-4.081	train
FC(F)(F)c1ccccc1	-2.51	train
CCCCCCOC(=O)c1ccccc1C(=O)OCCCCCC	-6.144	train
Clc1ccc(-c2ccc(Cl)c(Cl)c2Cl)c(Cl)c1	-7.8	train
CC(=O)CC(c1ccccc1)c1c(O)c2ccccc2oc1=O	-3.893	train
OC(c1ccccc1)C(O)c1ccccc1	-1.93	train
COC(=O)c1ccccc1C(=O)OC	-1.66	train
CCCCCCCC(=O)OCC	-3.39	train
Clc1cc(Cl)c(Cl)cc1Cl	-5.56	train
C=CCCCCC	-3.73	train
CCCCc1c(C)nc(NCC)[nH]c1=O	-3.028	train
Nc1ccccc1Cl	-1.52	train
COc1cccc(Cl)c1	-2.78	train
CCCCN(CC)C(=O)SCCC	-3.53	train
CCCCOC=O	-1.37	train
CC12C=CC(=O)C=C1CCC1C2C(O)CC2(C)C1CCC2(O)C(=O)CO	-3.18	train
ClC(Cl)Br	-1.54	train
CC12CC(=O)C3C(CCC4=CC(=O)CCC43C)C1CCC2=O	-3.48	train
c1ccc(-c2ccc(-c3ccccc3)cc2)cc1	-7.11	train
CBr	-0.79	train
Cc1cc(S(=O)(=O)c2ccccc2)ccc1NS(=O)(=O)C(F)(F)F	-3.8	train
CCc1ccc2ccccc2c1	-4.29	train
Cc1c[nH]c(=O)nc1N	-1.458	train
Clc1c(Cl)c(Cl)c(-c2ccccc2)c(Cl)c1Cl	-7.92	train
Cc1cc2nc3c(=O)[nH]c(=O)nc-3n(CC(O)C(O)C(O)CO)c2cc1C	-3.685	train
Fc1ccccc1Br	-2.7	train
Oc1ccc(Cl)cc1Cl	-1.55	train
CC1(C)C(C=C(Cl)Cl)C1C(=O)OCc1cccc(Oc2ccccc2)c1	-6.291	train
CN1C(C(=O)Nc2ccccn2)=C(O)c2ccccc2S1(=O)=O	-4.16	train
C1CCCC1	-2.64	train
Cc1ccccc1N	-2.21	train
C=CCc1ccc(OC)cc1	-2.92	train
CN(C)C(=O)Nc1cccc(OC(=O)NC(C)(C)C)c1	-2.93	train
C=CC(C)C	-2.73	train
Oc1ccccn1	1.02	train
CC	-1.36	train
Clc1ccccc1Cl	-3.05	train
Sc1nc2ccccc2s1	-3.18	train
Clc1c(Cl)c(Cl)c(-c2c(Cl)c(Cl)c(Cl)c(Cl)c2Cl)c(Cl)c1Cl	-11.6	train
CC(N)=O	1.58	train
Cc1cccc2ccccc12	-3.7	train
CCCC(=O)OCC	-1.36	train
CC1=CC(=O)c2ccccc2C1=O	-3.03	train
c1ccc2c(c1)ccc1ccccc12	-5.26	train
Cc1ccnc(C)c1	0.38	train
BrCBr	-1.17	train
CC1CC2C3CCC4=CC(=O)C=CC4(C)C3(F)C(O)CC2(C)C1(O)C(=O)CO	-3.59	train
CCSC(=O)N(CC(C)C)CC(C)C	-3.68	train
O=[N+]([O-])OCC(CO[N+](=O)[O-])O[N+](=O)[O-]	-2.22	train
Nc1cccc([N+](=O)[O-])c1	-2.19	train
Cn1cc(-c2ccccc2)c(=O)c(-c2cccc(C(F)(F)F)c2)c1	-4.445	train
Nc1cc2c3ccccc3ccc2c2ccccc12	-6.2	train
CC12CCC3c4ccc(O)cc4CCC3C1CCC2=O	-3.955	train
CCN1c2ccccc2N(C)C(=S)c2cccnc21	-4.706	train
CCNC(=S)NCC	-1.46	train
Oc1cc(Cl)cc(Cl)c1Cl	-2.67	train
Nc1ccccc1	-0.41	train
Cc1cccc2c(C)cccc12	-4.679	train
C1=Cc2cccc3cccc1c23	-3.96	train
CCCCCOC(=O)CC	-1.28	train
c1ccc2c(c1)cc1ccc3cccc4ccc2c1c34	-8.699	train
CCC#CCC	-1.99	train
C=C(C)CC	-2.73	train
c1ccc2c(c1)CCCC2	-4.37	train
O=C1OC(c2ccc(O)cc2)(c2ccc(O)cc2)c2ccccc21	-2.9	train
Brc1cc(Br)cc(Br)c1	-5.6	train
COP(=S)(OC)Oc1cc(Cl)c(Cl)cc1Cl	-5.72	train
Cc1cc(=O)[nH]c(=S)[nH]1	-2.436	train
C=CCC1(C(C)C)C(=O)NC(=O)NC1=O	-1.708	train
c1cc2ccc3cccc4ccc(c1)c2c34	-6.176	train
CCOC(C)OCC	-0.43	train
CC1(C)CON(Cc2ccccc2Cl)C1=O	-2.338	train
O=[N+]([O-])c1c(Cl)c(Cl)c(Cl)c(Cl)c1Cl	-5.82	train
O=C1C(Cl)C(CCl)CN1c1cccc(C(F)(F)F)c1	-4.047	train
c1ccc2ncccc2c1	-1.3	train
COC(=O)c1cc(O)c(O)c(O)c1	-1.24	train
O=c1[nH]c2cc(Cl)ccc2o1	-2.831	train
Clc1ccc(-c2c(Cl)c(Cl)c(Cl)c(Cl)c2Cl)c(Cl)c1	-7.92	train
O=C1NC(=O)C(=O)C(=O)N1	-1.25	train
ClCCCCl	-1.62	train
Fc1cccc(Br)c1	-2.67	train
Clc1ccc(Br)cc1	-3.63	train
CC(C)C(C)C	-3.65	train
C=CCC	-1.94	train
Clc1ccc(Cl)c(-c2cc(Cl)c(Cl)c(Cl)c2Cl)c1	-7.68	train
FC(F)(Cl)C(F)(Cl)Cl	-3.04	train
Clc1ccc(C(c2ccccc2Cl)C(Cl)Cl)cc1	-6.51	train
COc1ccccc1[N+](=O)[O-]	-1.96	train
c1cc2ccc3ccc4ccc5cccc6c(c1)c2c3c4c56	-9.018	train
OCC(O)CO	1.12	train
COc1ccccc1O	-1.96	train
Cc1c2ccccc2cc2ccccc12	-5.89	train
CCCCOC	-0.99	train
CCNc1nc(Cl)nc(NCC)n1	-4.55	train
CC(=O)N(C)C	1.11	train
CSc1nc(N(C)C)nc(N(C)C)n1	-2.676	train
C=C	-0.4	train
CC(C)(C)CCO	-0.5	train
C=CCC1(CC)C(=O)NC(=O)NC1=O	-1.614	train
COc1ccccc1	-1.85	train
CC(C)OC(=O)C(O)(c1ccc(Cl)cc1)c1cccc(Cl)c1	-4.53	train
CC12CCC(=O)C=C1CCC1C2C(O)CC2(C=O)C(C(=O)CO)CCC12	-3.85	train
COc1ccc(Oc2ccc(NC(=O)N(C)C)cc2)cc1	-4.16	train
O=[N+]([O-])c1cccc([N+](=O)[O-])c1	-2.29	train
CCOP(=S)(OCC)SCSP(=S)(OCC)OCC	-5.54	train
CC(=O)OCC(=O)C1(O)CCC2C3CCC4=CC(=O)CCC4(C)C3C(=O)CC21C	-4.21	train
Nc1ccc(Cl)cc1	-1.66	train
CCCC(C)(C)CO	-1.52	train
c1ccoc1	-0.82	train
COCCCNc1nc(NC(C)C)nc(SC)n1	-2.928	train
CN(C)C(=O)NC1CC2CC1C1CCCC21	-3.171	train
CC(C)(C)c1ccccc1	-3.66	train
CC(=O)CCC1C(=O)N(c2ccccc2)N(c2ccccc2)C1=O	-3.27	train
CC(=O)OCC(=O)C1(O)CCC2C3CCC4=CC(=O)C=CC4(C)C3C(O)CC21C	-4.37	train
CCCOC	-0.39	train
CC(=O)OC(C)C	-0.55	train
Brc1ccccc1	-2.55	train
CCCC(=O)OCN1C(=O)NC(c2ccccc2)(c2ccccc2)C1=O	-5.071	train
c1cc2ccc3ccc4ccc5ccc6ccc1c1c2c3c4c5c61	-9.332	train
O=c1[nH]cnc2[nH]ncc12	-2.266	train
C=CCl	-1.75	train
CN(C)C(=O)C(c1ccccc1)c1ccccc1	-2.98	train
BrC(Br)(Br)Br	-3.14	train
CCN1c2cc(N(C)C)cc(C)c2NC(=O)c2cccnc21	-4.871	train
COC(=O)c1ccccc1	-1.85	train
Cn1ccc(=O)[nH]c1=O	-0.807	train
CCCCC1C(=O)N(c2ccccc2)N(c2ccc(O)cc2)C1=O	-3.73	train
Clc1ccc(Cl)c(-c2cccc(Cl)c2Cl)c1	-6.47	train
CCC1NC(=O)c2cc(S(N)(=O)=O)c(Cl)cc2N1	-3.29	train
C1=CCCC1	-2.1	train
O=C1NC(=O)C(O)(C2(O)C(=O)NC(=O)NC2=O)C(=O)N1	-1.99	train
CCCCCCCCC	-5.88	train
Oc1ccccc1Cl	-1.06	train
Cc1cc2ccccc2c2ccc3ccccc3c12	-6.59	train
CCOc1ccccc1	-2.33	train
CCOC(=O)C=Cc1ccccc1	-3	train
Cc1[nH]c(=O)n(C(C)(C)C)c(=O)c1Cl	-2.484	train
C#CC(C)OC(=O)Nc1cccc(Cl)c1	-2.617	train
CCCCCC(C)C	-5.08	train
CC1(C)C(C=C(Cl)C(F)(F)F)C1C(=O)OC(C#N)c1cccc(Oc2ccccc2)c1	-8.176	train
CCOP(=S)(OCC)Oc1ccc(S(C)=O)cc1	-2.3	train
CC1(C)C2CCC1(C)C(O)C2	-2.32	train
CC12CCC(=O)C=C1CCC1C2CCC2(C)C(O)CCC12	-4.02	train
CCCCCCC	-4.53	train
Oc1cccc2ccccc12	-2.22	train
c1cc2c3c(c4ccc5ccccc5c4cc3c1)CC2	-7.85	train
CCCCCC(C)=O	-1.45	train
CCCCSP(=O)(SCCCC)SCCCC	-5.14	train
O=C1NC(=O)C2C=CC=CC12	-2.932	train
NS(=O)(=O)c1cc2c(cc1Cl)NC(C(Cl)Cl)NS2(=O)=O	-2.68	train
CC=C(C)C	-2.56	train
Cc1ccc(C)c(C)c1	-3.31	train
c1ccc2c(c1)cnc1ccccc12	-2.78	train
CCCCCCCC	-5.24	train
c1ccc2cc3ccccc3cc2c1	-6.35	train
NNc1ccccc1	0.07	train
CCC=O	0.58	train
C1CCCCCCC1	-4.15	train
C=CCC1(CC=C)C(=O)NC(=O)NC1=O	-2.077	train
ClC(Cl)Cl	-1.17	train
O=C(Nc1ccccc1)N(Cc1ccc(Cl)cc1)C1CCCC1	-5.915	train
CC1=CCCCC1	-3.27	train
CCCCC(C=O)CC	-2.13	train
COc1c2occc2c(OC)c2c(=O)cc(C)oc12	-3.021	train
CCC1(CCC(C)C)C(=O)NC(=O)NC1=O	-2.658	train
c1ccc2c3c(ccc2c1)-c1cccc2cccc-3c12	-8	train
CCC(C=O)CC	-1.52	train
CCCOCCC	-1.62	train
Oc1c(Cl)ccc(Cl)c1Cl	-2.64	train
NC(N)=O	0.96	train
C#CCCC	-1.64	train
Brc1cccc(Br)c1	-3.54	train
CCCCCCCCCCCCCCCCCCO	-8.4	train
CC(=O)Nc1ccccc1	-1.33	train
NNC(=O)c1ccncc1	0.009	train
OC1C=CC2C1C1(Cl)C(Cl)=C(Cl)C2(Cl)C1(Cl)Cl	-5.46	train
CC(C)CCOC=O	-1.52	train
CC(=O)c1ccccc1	-1.28	train
c1ccc2nc(-c3ccc4ccccc4n3)ccc2c1	-5.4	train
CCOP(=O)(OCC)OCC	0.43	train
CC12CCC(C1)C(C)(C)C2=O	-1.85	train
COc1cnc2cncnc2n1	-0.91	train
ClC1=C(Cl)C2(Cl)C3CC=CC3C1(Cl)C2(Cl)Cl	-5.64	train
CC(C)[N+](=O)[O-]	-0.62	train
c1ccc2c(c1)[nH]c1ccccc12	-5.27	train
O=C1CCC(=O)N1	0.3	train
CCC(C)C(C)C	-4.28	train
CCCCc1c(C)nc(NCC)nc1OS(=O)(=O)N(C)C	-4.16	train
CCN1c2ncccc2C(=S)N(C)c2cccnc21	-4.634	train
CCN1C(=O)c2ccccc2Oc2ccccc21	-3.68	train
C#CCCCCC	-3.01	train
Cc1ccc2c(ccc3c4c5c(cccc5cc32)CC4)c1	-7.92	train
CC(C)CCl	-2	train
C#CC1(O)CCC2C3CCc4cc(O)ccc4C3CCC21C	-4.3	train
CCCSCCC	-2.58	train
c1ccc2cc3cc4ccccc4cc3cc2c1	-8.6	train
CCCCCBr	-3.08	train
C/C=C/CCCC	-3.82	train
Cc1ncc([N+](=O)[O-])n1CCO	-1.26	train
CCCCCC1CCCC1	-6.08	train
Clc1ccc(Cl)c(-c2c(Cl)c(Cl)cc(Cl)c2Cl)c1	-7.42	train
CCC1(C(C)C)C(=O)NC(=O)NC1=O	-2.148	train
CC(Cl)(Cl)Cl	-2	train
CON(C)C(=O)Nc1ccc(Cl)cc1	-2.57	train
CN(C)C(=O)OC1=CC(=O)CC(C)(C)C1	-0.85	train
CCOCC	-0.09	train
CC(C)NC(=O)N1CC(=O)N(c2cc(Cl)cc(Cl)c2)C1=O	-4.376	train
CCCCN(CC)c1c([N+](=O)[O-])cc(C(F)(F)F)cc1[N+](=O)[O-]	-5.53	train
Cc1cc(C)c(O)c(C)c1	-2.05	train
Clc1ccc(I)cc1	-4.03	train
COc1ccc(NC(=O)N(C)C)cc1Cl	-2.564	train
CC(C)N(C(=O)CCl)c1ccccc1	-2.48	train
COCOC	0.48	train
Cc1ccccc1C	-2.8	train
CCC(C)O	0.47	train
Oc1ccc(O)cc1	-0.17	train
CC12CCC3c4ccc(O)cc4CCC3C1CC(O)C2O	-4.955	train
c1ccc2c(c1)Cc1cc3ccccc3cc1-2	-8.04	train
O=C1CNC(=O)N1	-0.4	train
CCCCCCc1ccc(O)cc1O	-2.59	train
C=CCSS(=O)CC=C	-0.83	train
Cc1c(C)c2c3ccccc3ccc2c2ccccc12	-7.01	train
CCCCC(=O)OC1(C(=O)CO)C(C)CC2C3CCC4=CC(=O)C=CC4(C)C3(F)C(O)CC21C	-4.71	train
O=c1[nH]c(=O)c2[nH]c(=O)[nH]c2[nH]1	-3.93	train
Oc1c(Cl)cc(Cl)c(Cl)c1Cl	-3.1	train
Clc1cccc(Cl)c1	-3.04	train
Clc1ccc(C(c2ccc(Cl)cc2)C(Cl)(Cl)Cl)cc1	-7.15	train
CC(C)COC=O	-1.01	train
CSc1ccccc1	-2.39	train
CCCCCC	-3.84	train
COC(=O)c1cccnc1	-0.46	train
NS(=O)(=O)c1cc2c(cc1C(F)(F)F)NC(Cc1ccccc1)NS2(=O)=O	-3.59	train
Clc1ccc(-c2cc(Cl)c(Cl)c(Cl)c2Cl)cc1Cl	-7.82	train
C=CC1(C)OC(=O)N(c2cc(Cl)cc(Cl)c2)C1=O	-4.925	train
CCNc1nc(Cl)nc(NC(C)(C)C#N)n1	-3.15	train
CC=C(C(=CC)c1ccc(O)cc1)c1ccc(O)cc1	-4.95	train
CCCCC(CC)COC(=O)c1ccccc1C(=O)OCC(CC)CCCC	-6.96	train
CCc1ccccn1	0.51	train
c1ccc(-c2ccccc2)cc1	-4.345	train
Clc1cc(Cl)c(-c2c(Cl)cc(Cl)cc2Cl)c(Cl)c1	-8.71	train
CN(C)c1nc(N(C)C)nc(N(C)C)n1	-3.364	train
CC(C)CC(C)(C)O	-0.92	train
OCC1OC(O)(CO)C(O)C1O	0.64	train
O=C(Nc1cccc(Cl)c1)OCC#CCCl	-4.37	train
CC(=O)Nc1ccc(Cl)cc1	-2.843	train
Clc1ccc(Cl)c(-c2c(Cl)c(Cl)c(Cl)c(Cl)c2Cl)c1	-8.94	train
CCC(C)(C)C	-3.55	train
C=CCC=C	-2.09	train
CC(=O)OCC(=O)C1(O)CCC2C3CCC4=CC(=O)CCC4(C)C3C(O)CC21C	-4.88	train
Clc1cccc(Br)c1	-3.21	train
CCC1(C)C(=O)NC(=O)NC1=O	-1.228	train
OCCOc1ccccc1	-0.7	train
c1ccc(Cc2ccccc2)cc1	-4.08	train
CCN(Cc1c(F)cccc1Cl)c1c([N+](=O)[O-])cc(C(F)(F)F)cc1[N+](=O)[O-]	-6.78	train
CC(C)Nc1nc(Cl)nc(NC(C)C)n1	-4.43	train
CCCC(C)CO	-1.11	train
CCCCC(C)(C)O	-1.08	train
CCc1ccccc1	-2.77	train
CCC1(CC=C(C)C)C(=O)NC(=O)NC1=O	-2.253	train
C=C(Br)CC1(C(C)CC)C(=O)NC(=O)NC1=O	-2.647	train
CC1(C)C(C(=O)OC(C#N)c2cccc(Oc3ccccc3)c2)C1(C)C	-6.025	train
CCOC(=O)CC	-0.66	train
C#CC(C)N(C)C(=O)Nc1ccc(Cl)cc1	-3.9	train
Cc1cc2ccccc2cc1C	-4.72	train
Clc1ccc(-c2cc(Cl)ccc2Cl)cc1	-6.25	train
Clc1ccc(-c2cc(Cl)c(Cl)c(Cl)c2Cl)c(Cl)c1	-7.39	train
N#CN=C(N)N	-0.31	train
O=[N+]([O-])C(Cl)(Cl)Cl	-2	train
COc1ccc(C=O)cc1	-1.49	train
CC(=O)Nc1ccc([N+](=O)[O-])cc1	-2.692	train
CCCCCCC(=O)OCC	-2.74	train
CC(=O)Nc1ccc(O)cc1	-1.03	train
c1ccc2[nH]ncc2c1	-2.16	train
CC1(C)OC2CC3C4CCC5=CC(=O)C=CC5(C)C4(F)C(O)CC3(C)C2(C(=O)CO)O1	-4.31	train
COC(C)=O	0.46	train
CC12CCC3C(CCC4CC(=O)CCC43C)C1CCC2O	-4.743	train
C=CC(O)CCC	-0.59	train
O=C1NC(=O)C2C3C(C(O)(c4ccccc4)c4ccccn4)=CC(C3=C(c3ccccc3)c3ccccn3)C12	-3.931	train
CCCCOCCCC	-1.85	train
CCN1c2nc(N(C)CCO)ccc2NC(=O)c2cccnc21	-3.36	train
CCCC(C)(C)O	-0.49	train
Nc1nc(=O)[nH]cc1F	-0.972	train
CCCCOc1ccc(C(=O)OCC)c(N(CC)CC)c1	-3.84	train
CCCCCC(C)(C)O	-1.72	train
Cc1c(C)c(C)c(C)c(C)c1C	-5.23	train
Cc1ccc(C(C)C)c(O)c1	-2.22	train
c1cnc2ncncc2n1	0.02	train
CCOP(=S)(OCC)Oc1ccc([N+](=O)[O-])cc1	-4.66	train
O=[N+]([O-])c1cccc2ccccc12	-3.54	train
CCC(C)C(C)=O	-0.67	train
Nc1nc(O)nc2nc[nH]c12	-3.401	train
O=c1oc2ccccc2c(O)c1C(CC(O)c1ccc(-c2ccc(Br)cc2)cc1)c1ccccc1	-4.445	train
C=CCCC=C	-2.68	train
c1ccc2[nH]ccc2c1	-1.52	train
CC12CCC3C(CCC4=CC(=O)CCC43C)C1CCC2=O	-3.69	train
Cc1cccc(C)c1NC(=O)c1cc(S(N)(=O)=O)c(Cl)cc1O	-3.79	train
CCC1CCCCC1	-4.25	train
CCCCCCCC(C)=O	-2.58	train
COC(=O)Nc1nc2ccc(C(=O)c3ccccc3)cc2[nH]1	-3.88	train
CC(C)OC(=O)Nc1cccc(Cl)c1	-3.38	train
CCN1c2ncccc2C(=O)N(C)c2ccc(Cl)nc21	-4.114	train
CNC(=O)Oc1cccc2ccccc12	-3.224	train
C#C	0.29	train
Cc1cncc(C)c1	0.38	train
CCOC(=O)N(C)C(=O)CSP(=S)(OCC)OCC	-2.518	train
CC(O)c1ccccc1	-0.92	train
CCCC=C(C=O)CC	-2.46	train
CCOP(=S)(OCC)SCCSCC	-4.23	train
CC(=O)OC1(C)CCC2C3CCC4=CC(=O)CCC4(C)C3CCC21C	-5.284	train
Clc1ccc(-c2c(Cl)cccc2Cl)cc1	-6.14	train
O=C(NC(=O)c1c(F)cccc1F)Nc1ccc(Cl)cc1	-6.02	train
Oc1cc(Cl)ccc1Oc1ccc(Cl)cc1Cl	-4.46	train
CC12CCC(=O)C=C1CCC1C2C(O)CC2(C)C(C(=O)CO)CCC12	-3.24	train
Cc1cc(C)cc(C)c1	-3.4	train
CCCCCCCCOC(=O)c1ccccc1C(=O)OCCCCCCCC	-5.115	train
CCCCCCCCCCCCCCCO	-6.35	train
Clc1cccc(Cl)c1-c1c(Cl)cccc1Cl	-7.39	train
CC1(C)C(=O)NC(=O)NC1=O	-1.742	train
CC(C)I	-2.09	train
O=[N+]([O-])c1ccccc1[N+](=O)[O-]	-3.1	train
CCCCCCCCCCCCCCCC	-8.4	train
CC12CCC(CC1)C(C)(C)O2	-1.74	train
Cc1cccc2sc3nncn3c12	-2.07	train
CCCCCCC(C)=O	-2.05	train
Fc1ccc(F)cc1	-1.97	train
CCCN(CCC)c1c([N+](=O)[O-])cc(C(F)(F)F)cc1[N+](=O)[O-]	-5.68	train
CCO	1.1	train
O=C1NC(=O)C2(CCCC2)C(=O)N1	-2.349	train
CCNC(=O)C(C)OC(=O)Nc1ccccc1	-1.83	train
CC(C)=CC1C(C(=O)OCc2cccc(Oc3ccccc3)c2)C1(C)C	-5.24	train
CN(C)C(=O)NC1CCCCCCC1	-2.218	train
CCCCCCCCBr	-5.06	train
CCCCNC(=O)n1c(NC(=O)OC)nc2ccccc21	-4.883	train
Cc1c(N(C)C)c(=O)n(-c2ccccc2)n1C	-0.364	train
Cc1ccc([N+](=O)[O-])cc1	-2.49	train
CC(C)CCCO	-1.14	train
C#CC1(O)CCC2C3CCC4=CC(=O)CCC4(O)C3CCC21C	-4.57	train
CC(C)OC(=O)C(O)(c1ccc(Br)cc1)c1ccc(Br)cc1	-4.93	train
Nc1cnn(-c2ccccc2)c(=O)c1Cl	-2.878	train
CCC(C)(C)O	0.15	train
Cc1ccc(O)cc1	-0.73	train
CN(C)c1ccccc1	-1.92	train
C1CCC2CCCCC2C1	-5.19	train
c1ccc2c(c1)c1cccc3ccc4cccc2c4c31	-7.8	train
ClC(Cl)=C(Cl)Cl	-2.54	train
C=CC#N	0.15	train
CC1CC2C3CC(F)C4=CC(=O)C=CC4(C)C3(F)C(O)CC2(C)C1(O)C(=O)CO	-5.613	train
BrCCBr	-1.68	train
CNC(=O)Oc1ccccc1C(C)C	-2.863	train
O=C1NCCN1c1ncc([N+](=O)[O-])s1	-3.22	train
COc1ccccc1Cl	-2.46	train
COP(=S)(OC)Oc1cc(Cl)c(Br)cc1Cl	-6.09	train
O=C(CC(Cl)Cl)NC1=C(Cl)C(=O)c2ccccc2C1=O	-5.03	train
Clc1ccc(C(c2ccc(Cl)cc2)C(Cl)Cl)cc1	-7.2	train
CN(C)C(=O)Nc1ccc(Oc2ccc(Cl)cc2)cc1	-4.89	train
c1ccc(N=Nc2ccccc2)cc1	-4.45	train
Cc1ccc(C(C)C)cc1	-3.77	train
Oc1c(Cl)cccc1Cl	-1.79	train
OCC1OC(OC2(CO)OC(CO)C(O)C2O)C(O)C(O)C1O	0.79	train
OC1C(O)C(O)C(O)C(O)C1O	0.35	train
Cn1c(=O)c2c(ncn2CC(O)CO)n(C)c1=O	-0.17	train
O=C(NC(CO)C(O)c1ccc([N+](=O)[O-])cc1)C(Cl)Cl	-2.111	train
CCC(O)(CC)CC	-0.85	train
CC12CCC3C(CCC4CC5SC5CC43C)C1CCC2O	-5.41	train
CCCN(CCC)c1c([N+](=O)[O-])cc(S(N)(=O)=O)cc1[N+](=O)[O-]	-5.16	train
O=C1c2ccccc2Cc2ccccc2N1CCF	-4.799	train
CC(C)C(=O)C(C)C	-1.3	train
CC(C)=CCC1(C(C)C)C(=O)NC(=O)NC1=O	-2.593	train
COC1=CC2OC3C=CC(O)=CC3C(=O)C2C(O)=C1	-2.943	train
Cn1c(=O)c2c(ncn2C)n(C)c1=O	-0.876	train
Cc1ccc(O)cc1C	-1.38	train
c1ccc(Oc2ccccc2)cc1	-3.96	train
Clc1cc(Cl)c(-c2cc(Cl)c(Cl)cc2Cl)cc1Cl	-8.56	train
NC(=O)c1cccnc1	0.61	train
Sc1ccccc1	-2.12	train
CNC(=O)Oc1cc(C)cc(C)c1	-2.581	train
ClC1=C(Cl)C2(Cl)C3C(Cl)C(Cl)CC3C1(Cl)C2(Cl)Cl	-6.86	train
NC(=O)c1ccccc1	-0.96	train
COC(=O)c1ccccc1OC1OC(COC2OCC(O)C(O)C2O)C(O)C(O)C1O	-0.742	train
CCCCC(O)CC	-1.47	train
CCN1c2ncccc2C(=O)Nc2c(C)cc(C)nc21	-4.554	train
Oc1cc(Cl)cc(Cl)c1	-1.34	train
Cc1cccc2c1ccc1ccccc12	-5.85	train
CC(C)N(C(=O)SCC(Cl)=CCl)C(C)C	-4.286	train
Cc1ccccc1	-2.21	train
Clc1cccc(C(Cl)(Cl)Cl)n1	-3.76	train
C1=CCCCCC1	-3.18	train
COC1=CC(=O)CC(C)C12Oc1c(Cl)c(OC)cc(OC)c1C2=O	-3.246	train
CCCCCCCCCCO	-3.63	train
CNC(=O)C(C)SCCSP(=O)(OC)OC	1.144	train
Oc1cc(Cl)c(Cl)c(Cl)c1Cl	-3.15	train
CC(=O)OCC(=O)C1(O)C(C)CC2C3CCC4=CC(=O)C=CC4(C)C3(F)C(O)CC21C	-4.9	train
CCCC	-2.57	train
COc1ccccc1O	-1.96	train
CC(=O)C1(O)CCC2C3CC(C)C4=CC(=O)C=CC4(C)C3(F)C(O)CC21C	-4.099	train
CCOC(=O)c1ccccc1C(=O)OCC	-2.35	train
CC(C)CO	0.1	train
ICI	-2.34	train
CCCC(O)CCC	-1.4	train
Oc1c(Cl)c(Cl)cc(Cl)c1Cl	-3.37	train
CCCc1ccccc1	-3.37	train
FC(F)(Cl)C(F)(F)Cl	-2.74	train
C#CC1(OC(C)=O)CCC2C3CCC4=CC(=O)CCC4C3CCC21C	-4.8	train
CCOP(=S)(OCC)N1C(=O)c2ccccc2C1=O	-3.35	train
CCCl	-1.06	train
O=C(C=CC=Cc1ccc2c(c1)OCO2)N1CCCCC1	-3.46	train
C/C=C\CC	-2.54	train
CNC(=O)ON=C(CSC)C(C)(C)C	-1.62	train
O=C1NC(=O)C2(CCCCCCC2)C(=O)N1	-2.982	train
CNC(=O)Oc1cc(C(C)(C)C)cc(C(C)(C)C)c1	-4.24	train
O=C1CC(c2ccc(O)c(O)c2)Oc2cc(O)cc(O)c21	-3.62	train
O=C(c1ccccc1)c1ccccc1	-3.12	train
CCCCCCCCCCCCCCCCCCCC	-8.172	train
c1ccc(NNc2ccccc2)cc1	-2.92	train
CCC(CC)CO	-1.17	train
Cl/C=C\Cl	-1.3	train
CC(C)CC(C)O	-0.8	train
CC(C)(C)CO	-0.4	train
CC(C)(C)C(=O)C(Oc1ccc(Cl)cc1)n1cncn1	-3.61	train
Cc1cc(C(=O)NNCc2ccccc2)no1	-2.461	train
C=CC	-1.08	train
Oc1ccc(Cl)cc1Cc1cc(Cl)ccc1O	-3.953	train
CCOC(=O)Nc1cccc(OC(=O)Nc2ccccc2)c1	-4.632	train
O=C1c2ccccc2C(=O)c2ccccc21	-5.19	train
CCCCCCC(C)O	-2.09	train
CC1=C(C(=O)Nc2ccccc2)S(=O)(=O)CCO1	-2.281	train
CCCCc1ccccc1	-4.06	train
O=C1NC(=O)C(=O)N1	-0.4	train
COP(=S)(OC)Oc1ccc(Sc2ccc(OP(=S)(OC)OC)cc2)cc1	-6.237	train
NS(=O)(=O)c1cc(C2(O)NC(=O)c3ccccc32)ccc1Cl	-3.451	train
CC(=O)OCC(C)C	-1.21	train
CC(C)C(C)(C)C	-4.36	train
Clc1ccc(-c2c(Cl)cc(Cl)c(Cl)c2Cl)c(Cl)c1Cl	-7.66	train
N#Cc1ccccc1C#N	-2.38	train
FC(F)(F)C(Cl)Br	-1.71	train
CNC(=O)ON=C(SC)C(=O)N(C)C	0.106	train
CCSCCSP(=S)(OC)OC	-3.091	train
CCC(C)C	-3.18	train
COP(=O)(OC)OC(=CCl)c1cc(Cl)c(Cl)cc1Cl	-4.522	train
CCCCCl	-2.03	test
Cc1cccc(C)c1O	-1.29	test
CCN1c2cc(Cl)ccc2NC(=O)c2cccnc21	-5.36	test
CCCCCCCCCCCCO	-4.8	test
CCC(O)CC	-0.24	test
CN(C)C(=O)Nc1ccc(-n2nc(C(C)(C)C)oc2=O)c(Cl)c1	-4.328	test
Oc1cccc2cccnc12	-2.42	test
COP(=S)(OC)Oc1ccc([N+](=O)[O-])c(C)c1	-4.04	test
CCCCCCCCCCCCCC	-7.96	test
Oc1ccncc1	1.02	test
Cc1cc(OC(=O)N(C)C)n(-c2ccccc2)n1	-2.09	test
CC12CCC3C(CCC4CC(O)CCC43C)C1CCC2=O	-4.402	test
C=Cc1ccccc1	-2.82	test
OCC(O)C(O)CO	0.7	test
CCCCCCCCCCCCCCO	-5.84	test
CCCC=O	-0.01	test
Cc1cc(C)c(C)cc1C	-4.59	test
CC(=O)CC(c1ccc(Cl)cc1)c1c(O)c2ccccc2oc1=O	-5.839	test
OC(c1ccc(Cl)cc1)(c1cncnc1)c1ccccc1Cl	-4.38	test
NS(=O)(=O)c1cc2c(cc1Cl)NCNS2(=O)=O	-2.63	test
CCCCCCCCC(=O)OC	-3.38	test
COC1=C(OC)C2C(=O)OCC2C=C1	-1.899	test
C=CCCCC	-3.23	test
CCC1(c2ccccc2)CCC(=O)NC1=O	-2.337	test
CCCC(C)(O)CC	-0.98	test
CCc1ccc(C)cc1	-3.11	test
CCC1(CC)C(=O)NC(=O)N(C)C1=O	-2.23	test
CCCOP(=S)(OCCC)SCC(=O)N1CCCCC1C	-4.15	test
CCBr	-1.09	test
CCCCCC(O)CC	-1.98	test
Nc1ccc(-c2ccc(N)cc2)cc1	-2.7	test
OCc1ccccc1	-0.4	test
Oc1c(Cl)c(Cl)c(Cl)c(Cl)c1Cl	-4.28	test
CC(=O)CC(C)C	-0.74	test
CC1(C)C(C=C(Br)Br)C1C(=O)OC(C#N)c1cccc(Oc2ccccc2)c1	-8.402	test
Nc1nc2[nH]cnc2c(=O)[nH]1	-3.583	test
O=C1C(O)=C(C2CCC(c3ccc(Cl)cc3)CC2)C(=O)c2ccccc21	-5.931	test
O=c1[nH]cc(F)c(=O)[nH]1	-1.077	test
ClC1=C(Cl)C2(Cl)C3C(Cl)C=CC3C1(Cl)C2(Cl)Cl	-6.317	test
CCC(C)c1cc([N+](=O)[O-])cc([N+](=O)[O-])c1O	-3.38	test
c1ccc2c(c1)c1ccccc1c1ccccc21	-6.726	test
O=C1CN=C(c2ccccc2)c2cc([N+](=O)[O-])ccc2N1	-3.796	test
CCCCN(C)C(=O)Nc1ccc(Cl)c(Cl)c1	-4.77	test
CC1CO1	-0.59	test
COC(C)(C)CCCC(C)CC=CC(C)=CC(=O)OC(C)C	-5.19	test
COC(C)(C)C	-0.24	test
CCN(CC)c1ccccc1	-3.03	test
Nc1nccs1	-0.36	test
CCC(C)(C)CO	-1.04	test
Clc1ccccc1-c1ccccc1Cl	-5.27	test
CCOC(=O)c1ccc(O)cc1	-2.35	test
CCCCCOC(C)=O	-1.89	test
CCNc1ccccc1	-1.7	test
O=C1NC(=O)C2(CCCCCC2)C(=O)N1	-3.168	test
CCCOC(=O)CCC	-1.75	test
ClC(Cl)C(Cl)(Cl)Cl	-2.6	test
CC(C)CBr	-2.43	test
OC(Cn1cncn1)(Cn1cncn1)c1ccc(F)cc1F	-1.8	test
COP(=O)(OC)OC(Br)C(Cl)(Cl)Br	-2.28	test
COC(=O)C1=C(C)NC(C)=C(C(=O)OC)C1c1ccccc1[N+](=O)[O-]	-4.76	test
CC(=O)C(C)C	-0.12	test
c1ccc2nc3ccccc3cc2c1	-3.67	test
CCC(O)C(C)C	-0.7	test
Cc1cccc([N+](=O)[O-])c1	-2.44	test
CC(C)C	-2.55	test
CCOP(=S)(OCC)Oc1nc(Cl)c(Cl)cc1Cl	-5.67	test
O=c1ccnc(S)[nH]1	-2.273	test
Nc1cc[nH]c(=O)n1	-1.155	test
Cn1c(=O)on(-c2ccc(Cl)c(Cl)c2)c1=O	-2.82	test
CC(O)C(C)(C)C	-0.62	test
N#CCCCl	-0.29	test
CCNc1nc(NC(C)(C)C)nc(OC)n1	-3.239	test
CCCCOCN(C(=O)CCl)c1c(CC)cccc1CC	-4.19	test
CC(Cl)Cl	-1.29	test
OCC1OC(n2cnc3c(O)ncnc32)C(O)C1O	-1.23	test
COP(=O)(NC(C)=O)SC	0.54	test
C[N+](=O)[O-]	0.26	test
CC1=C(C(=O)Nc2ccccc2)SCCO1	-3.14	test
CCC#N	0.28	test
c1ccc2c(c1)sc1ccccc12	-4.38	test
c1ccc2c(c1)CCN2	-1.04	test
Cc1cnc2cncnc2n1	-0.854	test
CCCCCCCC(=O)OC	-3.17	test
C=CCC1(C(C)CCC)C(=O)NC(=S)NC1=O	-3.46	test
CC(C)SC(C)C	-2.24	test
CC12CC1(C)C(=O)N(c1cc(Cl)cc(Cl)c1)C2=O	-4.8	test
CCCCBr	-2.37	test
CCOCCOCC	-0.77	test
O=C1CCC(N2C(=O)c3ccccc3C2=O)C(=O)N1	-2.676	test
C=CCCC	-2.68	test
CCNP(=S)(OC)OC(C)=CC(=O)OC(C)C	-3.408	test
CC(=O)OCC(=O)C1(O)C(OC(C)=O)CC2C3CCC4=CC(=O)C=CC4(C)C3(F)C(O)CC21C	-4.13	test
C=CCCCO	-0.15	test
CCCCC(C)CC	-5.16	test
Clc1ccccc1Br	-3.19	test
CCSC(=O)N(CC)C1CCCCC1	-3.4	test
Cc1cccc(C)n1	0.45	test
Brc1ccccc1Br	-3.5	test
CCC(c1ccc(O)cc1)C(CC)c1ccc(O)cc1	-4.43	test
CCOC=O	0.15	test
Oc1cc(Cl)c(Cl)cc1Cl	-2.21	test
O=CNC(N1C=CN(C(NC=O)C(Cl)(Cl)Cl)C=C1)C(Cl)(Cl)Cl	-4.19	test
CCc1cccc(C)c1N(C(=O)CCl)C(C)COC	-2.73	test
O=C(Nc1ccccc1)c1ccccc1O	-3.59	test
Clc1ccc2ccccc2c1	-4.14	test
Nc1cc(N2CCCCC2)nc(N)[n+]1[O-]	-1.989	test
CC(C)Cl	-1.41	test
N#Cc1cc(I)c(O)c(I)c1	-3.61	test
O=Cc1ccc(O)cc1	-0.96	test
CCCCC(=O)OC	-1.34	test
CC1CCCC1	-3.3	test
CSSC	-1.44	test
CCCC(C)C1(CC)C(=O)NC(=O)NC1=O	-2.39	test
CCCCCc1ccccc1	-4.64	valid
CCCOC=O	-0.49	valid
COc1ccc2ccc(=O)oc2c1CC=C(C)C	-4.314	valid
Oc1cccc(Cl)c1	-0.7	valid
CCOP(=S)(OCC)SCSC(C)(C)C	-4.755	valid
Cc1ccc2ccc(C)nc2c1	-1.94	valid
Cc1ccc2c(c1)C(=O)N(C)c1cc(N)ccc1O2	-3.928	valid
CNc1ccccc1	-1.28	valid
CCCCCCCCCCCCCCCCCCCCCCCCCC	-8.334	valid
O=C1C=C2CC3(O)COc4c(ccc(O)c4O)C3=C2C=C1O	-2.7	valid
CCSSCC	-2.42	valid
C=CC(=O)OC	-0.22	valid
CCNc1nc(NC(C)C)nc(OC)n1	-2.084	valid
CCOc1ccc2nc(S(N)(=O)=O)sc2c1	-3.81	valid
CC(=O)Nc1cc(NS(=O)(=O)C(F)(F)F)c(C)cc1C	-3.24	valid
CCNc1nc(Cl)nc(N(CC)CC)n1	-4.06	valid
C=C(Cl)CSC(=S)N(CC)CC	-3.39	valid
Clc1cc(-c2cc(Cl)c(Cl)c(Cl)c2Cl)c(Cl)c(Cl)c1Cl	-9.16	valid
Oc1ccccc1	0	valid
CCC(C)(C)CC	-4.23	valid
Clc1ccc(-c2ccc(Cl)c(Cl)c2Cl)c(Cl)c1Cl	-8.01	valid
Cc1ncc([N+](=O)[O-])n1CCO	-1.22	valid
CN(C)C(=O)Nc1ccc(Cl)c(Cl)c1	-3.8	valid
CC(=O)C1(C)CCC2C3C=C(C)C4=CC(=O)CCC4(C)C3CCC21C	-5.27	valid
CC1CCC(C)CC1	-4.47	valid
CNC(=O)C=C(C)OP(=O)(OC)OC	0.651	valid
O=C1CN=C(c2ccccc2Cl)c2cc([N+](=O)[O-])ccc2N1	-3.499	valid
ClCCl	-0.63	valid
Cc1cc(C)c2ccccc2c1	-4.29	valid
Cc1cc(C)cc(O)c1	-1.4	valid
CCOC(=O)NCCOc1ccc(Oc2ccccc2)cc1	-4.7	valid
ClC(Cl)(Cl)C(Cl)(Cl)Cl	-3.67	valid
Oc1ccc(Cl)c(Cl)c1Cl	-2.67	valid
CC(C)Cc1ccccc1	-4.12	valid
CC(C)CCCCCOC(=O)c1ccccc1C(=O)OCCCCCC(C)C	-6.637	valid
c1ccccc1	-1.64	valid
Nc1cnn(-c2ccccc2)c(=O)c1Br	-3.127	valid
Cc1cc(=O)n(-c2ccccc2)n1C	0.715	valid
Cc1ccc(S(N)(=O)=O)cc1	-1.74	valid
CC(Cl)CCl	-1.6	valid
CCCCC(C)=O	-0.8	valid
Clc1ccc(Cl)c(Cl)c1Cl	-4.57	valid
C1=CCC=CC1	-2.06	valid
CCN1c2ncccc2C(=O)Nc2c(C(F)(F)F)cc(C)nc21	-4.207	valid
CCCCC(CC)CO	-2.11	valid
O=C1Nc2ccc(Cl)cc2C(c2ccccc2Cl)=NC1O	-3.604	valid
CC1=C(C(=O)Nc2ccccc2)CCCO1	-2.56	valid
Cc1cccc(N)c1	-0.85	valid
CCCCCCCCCO	-3.01	valid
Cc1ccc(Br)cc1	-3.19	valid
NS(=O)(=O)c1cc2c(cc1Cl)N=CNS2(=O)=O	-3.05	valid
CN(C)C(=O)N(C)C	0.94	valid
CCc1cccc(CC)c1N(COC)C(=O)CCl	-3.26	valid
CC(=O)OCC(COC(C)=O)OC(C)=O	-0.6	valid
CC=CC=O	0.32	valid
O=C1NC(=O)C2(CCCCC2)C(=O)N1	-3.06	valid
CCOP(=S)(OCC)Oc1ccc2oc(=O)c(Cl)c(C)c2c1	-5.382	valid
CCCC1C(=O)N2C(N(C)C)=Nc3ccc(C)cc3N2C1=O	-3.538	valid
c1ccc2c(c1)Cc1c-2ccc2ccccc12	-6.68	valid
CCC1(C(C)C)C(=O)NC(=O)NC1=O	-2.21	valid
c1ccc2cc3c(cc2c1)-c1cccc2cccc-3c12	-8.49	valid
Nc1ccc(O)cc1	-0.8	valid
C#CCCCCCCC	-4.24	valid
CCCCc1c(C)nc(N(C)C)nc1O	-2.24	valid
CCCCCCCCCCCC(=O)OC	-4.69	valid
Cc1ccc(C(C)C)cc1O	-2.08	valid
CCOC(=O)c1ccccc1	-2.32	valid
COc1cc2c(N)nc(N3CCN(C(=O)OCC(C)(C)O)CC3)nc2c(OC)c1OC	-3.638	valid
CC(=O)SC1CC2=CC(=O)CCC2(C)C2CCC3(C)C(CCC34CCC(=O)O4)C12	-4.173	valid
Cc1c(F)c(F)c(COC(=O)C2C(C=C(Cl)C(F)(F)F)C2(C)C)c(F)c1F	-7.321	valid
O=C1NC(=O)c2ccccc21	-2.61	valid
O=[N+]([O-])c1cccc(Cl)c1	-2.77	valid
CCCOC(=O)c1ccc(N)cc1	-2.452	valid
CCOP(=S)(OCC)SCSc1ccc(Cl)cc1	-5.736	valid
O=C1Nc2ccc(Cl)cc2C(c2ccccc2)=NC1O	-3.952	valid
CCN(CC)c1nc(Cl)nc(N(CC)CC)n1	-4.411	valid
CCC(=O)OCN1C(=O)NC(c2ccccc2)(c2ccccc2)C1=O	-4.907	valid
Cc1ccc2cc(C)ccc2c1	-4.89	valid
COc1c2occc2cc2ccc(=O)oc12	-3.664	valid
CCc1ccccc1CC	-3.28	valid
C1CCOCC1	-0.03	valid
CCCC(C)C	-3.74	valid
CCCC(C)O	-0.29	valid
CN(C)C(=S)SSC(=S)N(C)C	-3.9	valid
CCC(=O)Nc1ccc(Cl)c(Cl)c1	-3	valid
Clc1c(Cl)c(Cl)c2nccnc2c1Cl	-5.43	valid
ClC1(Cl)C2(Cl)C3(Cl)C4(Cl)C(Cl)(Cl)C5(Cl)C3(Cl)C1(Cl)C5(Cl)C24Cl	-6.8	valid
CC12CCC3C(CC=C4CC(O)CCC43C)C1CCC2=O	-4.12	valid
C#CC1(O)CCC2C3CCC4=Cc5oncc5CC4(C)C3CCC21C	-5.507	valid
CN1C(=O)CN=C(c2ccccc2)c2cc(Cl)ccc21	-3.754	valid
CCC(=O)OC1CCC2C3CCC4=CC(=O)CCC4(C)C3CCC12C	-5.37	valid
CCC(=O)CC	-0.28	valid
N#CC(OC1OC(COC2OC(CO)C(O)C(O)C2O)C(O)C(O)C1O)c1ccccc1	-0.77	valid
CCOC(=O)c1ccccc1S(=O)(=O)NN(C=O)c1nc(Cl)cc(OC)n1	-4.576	valid
O=C(Nc1ccccc1)c1ccccc1I	-4.21	valid
C=C(C)C(=C)C	-2.4	valid
Oc1c(Cl)cc(Cl)cc1Cl	-2.34	valid
Cc1cc([N+](=O)[O-])cc([N+](=O)[O-])c1O	-1.456	valid
CNC(=O)Oc1cccc(N=CN(C)C)c1	-2.34	valid
CCCCS	-2.18	valid
Clc1ccc(-c2ccccc2Cl)cc1	-5.28	valid
CCCCCCCCCC(C)O	-2.94	valid
CC(C)N(C(=O)SCC(Cl)=C(Cl)Cl)C(C)C	-4.88	valid
Clc1ccc(-c2cccc(Cl)c2Cl)cc1	-6.29	valid
CC(=O)C1(O)CCC2C3CCC4=CC(=O)CCC4(C)C3CCC21C	-3.817	valid
CC1CCCCC1C	-4.3	valid
Clc1cccc(Cl)c1-c1ccccc1	-5.21	valid
CCN(CC)C(=O)C(C)Oc1cccc2ccccc12	-3.57	valid
CSc1nc(NC(C)C)nc(NC(C)C)n1	-4.1	valid
CC1OC(OC2C(O)CC(OC3C(O)CC(OC4CCC5(C)C(CCC6C5CCC5(C)C(C7=CC(=O)OC7)CCC65O)C4)OC3C)OC2C)CC(O)C1O	-5.293	valid
CCC(C)(O)CC	-0.36	valid
CCCCOCCO	-0.42	valid
C=CCc1ccc(O)c(OC)c1	-1.56	valid
