# Supplementary material for: Could graph neural networks learn better molecular representation for drug discovery? A comparison study of descriptor-based and graph-based models
Source: J Cheminform. 2021 Feb 17;13:12. doi: 10.1186/s13321-020-00479-8 (PMC7888189; doi:10.1186/s13321-020-00479-8)
Supplement: Supplementary file 1 — Additional file 1. The datasets for the single tasks. [file 13321_2020_479_MOESM1_ESM.zip › ReferencedData/dataset_used_for_modeling/freesolv.csv]

cano_smiles	activity	group
COc1ccc(C(=O)N(C)C)cc1	-11.01	train
CS(=O)(=O)Cl	-4.87	train
C=CC(C)C	1.83	train
CCc1cnccn1	-5.45	train
CCCCCCCO	-4.21	train
CC(C)C(C)C	2.34	train
CCCC(C)(C)O	-3.92	train
C[C@H]1CCCC[C@H]1C	1.58	train
CC[C@H](C)O	-4.62	train
BrCBr	-1.96	train
CC[C@@H](O)C(C)C	-3.88	train
CCc1ccccn1	-4.33	train
CCCCC(=O)OCC	-2.49	train
Sc1ccccc1	-2.55	train
CC(C)=CCC/C(C)=C\CO	-4.78	train
CCOc1ccccc1	-2.22	train
CCCC(C)(C)C	2.88	train
CC(=O)OCCOC(C)=O	-6.34	train
CCOP(=S)(OCC)SCSP(=S)(OCC)OCC	-6.1	train
OC1CCCCCC1	-5.48	train
COC(=O)C1CC1	-4.1	train
N#Cc1ccccc1	-4.1	train
CC(C)(C)O	-4.47	train
CCC=O	-3.43	train
C=CCC=C	0.93	train
Cc1cccc(Nc2ccccc2C(=O)O)c1C	-6.78	train
CN(C)C(=O)c1ccccc1	-9.29	train
CCNCC	-4.07	train
CC(C)CCOC=O	-2.13	train
CCCCCCCCCCO	-3.64	train
CCOC(=O)CC	-2.68	train
CCCCCCCCC	3.13	train
CNC(C)=O	-10	train
Oc1ccc2ccccc2c1	-8.11	train
Clc1ccc(Cl)c(Cl)c1	-1.12	train
OC[C@@H](O)[C@@H](O)[C@H](O)[C@H](O)CO	-23.62	train
CCCC(=O)OC	-2.83	train
O=Cc1ccccc1O	-4.68	train
C1CNC1	-5.56	train
CCCNCCC	-3.65	train
Nc1ccccc1	-5.49	train
CC[C@@H](C)CO	-4.42	train
Oc1ccccc1I	-6.2	train
COc1cccc(OC)c1O	-6.96	train
C#CCC	-0.16	train
FC(F)(F)c1ccccc1	-0.25	train
NN	-9.3	train
Cc1ccccn1	-4.63	train
CCNc1nc(Cl)nc(NCC)n1	-10.22	train
Clc1cc2c(cc1Cl)Oc1ccccc1O2	-3.56	train
CCCCCCCCN	-3.65	train
COC(=O)c1ccc(O)cc1	-9.51	train
CCCCCc1ccccc1	-0.23	train
Nc1cnn(-c2ccccc2)c(=O)c1Cl	-16.43	train
CN(C)C	-3.2	train
CCCCCC(N)=O	-9.31	train
CC(C)CO[N+](=O)[O-]	-1.88	train
O=C1c2ccccc2C(=O)c2c(NCCO)cccc21	-14.21	train
CCCCCCC(C)=O	-2.88	train
CN1CCNCC1	-7.77	train
CCN	-4.5	train
C1=CC=CCC=C1	-0.99	train
c1ccc2c(c1)Cc1ccccc1C2	-3.78	train
CC(Cl)Cl	-0.84	train
COc1cccc(O)c1	-7.66	train
c1cc2c3c(cccc3c1)CC2	-3.15	train
OCc1ccccc1	-6.62	train
O=c1[nH]cc(Br)c(=O)[nH]1	-18.17	train
CCCC	2.1	train
CCl	-0.55	train
CC(C)CBr	-0.03	train
CC(C)SC(C)C	-1.21	train
CCCCCCC	2.67	train
CC[C@H](C)n1c(=O)[nH]c(C)c(Br)c1=O	-9.73	train
ICI	-2.49	train
C[N+](=O)[O-]	-4.02	train
CCOC	-2.1	train
COC(CCl)(OC)OC	-4.59	train
CC(C)C	2.3	train
CC(C)CC(=O)O	-6.09	train
CCOP(=O)(OCC)O/C(=C/Cl)c1ccc(Cl)cc1Cl	-7.07	train
CCCCl	-0.33	train
CCCSCCC	-1.28	train
CC#N	-3.88	train
CN(CC(F)(F)F)c1ccccc1	-1.92	train
FC(F)O[C@H](Cl)C(F)(F)F	0.1	train
C=CCCC=C	1.01	train
Cc1cccc(C)c1	-0.83	train
COC(C)=O	-3.13	train
COC(OC)(OC)c1ccccc1	-4.04	train
CCOC(=O)c1ccccc1	-3.64	train
CCCS	-1.1	train
CNC(=O)Oc1cccc2c1OC(C)(C)C2	-9.61	train
BrCc1ccccc1	-2.38	train
CCCCCC(=O)OCC	-2.23	train
CCCOC	-1.66	train
CN1CCOCC1	-6.32	train
N#Cc1cccc(O)c1	-9.65	train
Clc1ccc(-c2c(Cl)c(Cl)cc(Cl)c2Cl)cc1Cl	-4.38	train
CCCc1ccccc1	-0.53	train
Cn1c(=O)c2c(ncn2C)n(C)c1=O	-12.64	train
CNC	-4.29	train
Oc1ccc(Cl)cc1	-7.03	train
C1CCNCC1	-5.11	train
CI	-0.89	train
COc1c(Cl)cc(Cl)c(OC)c1O	-6.44	train
Cl/C=C/Cl	-0.78	train
CCCCC	2.3	train
CCCC#N	-3.64	train
CC(C)Cc1cnccn1	-5.04	train
CC[C@H](C)O[N+](=O)[O-]	-1.82	train
Clc1ccc(Cl)c(-c2ccccc2)c1	-2.46	train
Clc1cc(-c2ccccc2)c(Cl)c(Cl)c1Cl	-3.48	train
CC[C@@H](C)C(C)C	2.52	train
CC(C)C[C@@H](C)O	-3.73	train
C1CCOCC1	-3.12	train
Clc1cc(-c2cc(Cl)c(Cl)c(Cl)c2Cl)cc(Cl)c1Cl	-3.17	train
C=C(Cl)Cl	0.25	train
CC(C)CO	-4.5	train
CCCOC(=O)CC	-2.44	train
CSc1ccccc1	-2.73	train
CCc1ccccc1O	-5.66	train
CC(C)(C)Cl	1.09	train
C=CC(=C)C	0.68	train
Cc1ccc(C(C)C)cc1	-0.68	train
Cn1ccnc1	-8.41	train
OCCO	-9.3	train
Clc1ccccc1Cl	-1.36	train
O=c1cc(Cl)[nH]c(=O)[nH]1	-15.83	train
CCCOC=O	-2.48	train
Clc1ccc2c(c1)Oc1ccccc1O2	-3.1	train
CCCCCC(=O)O	-6.21	train
CCOC(=O)CCC(=O)OCC	-5.71	train
Cc1ccnc(C)c1	-4.86	train
C1=CCCCC1	0.14	train
CN1CCN(C)CC1	-7.58	train
Clc1ccc(-c2cc(Cl)c(Cl)c(Cl)c2Cl)cc1Cl	-3.04	train
O=C1C=CC(=O)C=C1	-6.5	train
COC(=O)CCl	-4	train
ClC=C(Cl)Cl	-0.44	train
Clc1ccc2c(c1)Oc1c(Cl)c(Cl)c(Cl)c(Cl)c1O2	-4.15	train
Cc1ccncc1C	-5.22	train
O=c1[nH]c(=O)[nH]c(=O)[nH]1	-18.06	train
O=Cc1ccccc1	-4.02	train
Clc1ccccn1	-4.39	train
CC(=O)c1ccc(C)cc1	-4.7	train
Cc1ccccc1Cl	-1.14	train
CC(=O)N1CCCC1	-9.8	train
COC(C)(OC)OC	-4.42	train
CCCCc1ccccc1	-0.4	train
CN(C)c1ccccc1	-3.45	train
Clc1c(Cl)c(Cl)c(-c2c(Cl)c(Cl)c(Cl)c(Cl)c2Cl)c(Cl)c1Cl	-2.98	train
ClCC(Cl)Cl	-1.99	train
CNc1ccccc1	-4.69	train
CC(=O)OC(C)C	-2.64	train
c1ccccc1	-0.9	train
CCOP(=S)(OCC)SCSc1ccc(Cl)cc1	-6.5	train
COP(=S)(OC)SCn1nnc2ccccc2c1=O	-10.03	train
C=C(C)C(=C)C	0.4	train
CCNc1nc(NC(C)C)nc(SC)n1	-7.65	train
CCCCOC(=O)c1ccc(O)cc1	-8.72	train
CCCCCCOC(C)=O	-2.26	train
Cc1ccc2cc(C)ccc2c1	-2.63	train
CCCCCCO	-4.4	train
CCCCCCO[N+](=O)[O-]	-1.66	train
BrC(Br)Br	-2.13	train
CCc1ccc(O)cc1	-6.13	train
CCCOCCO	-6.4	train
O=COc1ccccc1	-3.82	train
CCCC(=O)O	-6.35	train
COC(OC)(OC)C(F)(F)F	-0.8	train
FC(F)(F)Br	1.79	train
CCCCO	-4.72	train
Fc1ccccc1	-0.8	train
CCOC(C)=O	-2.94	train
CC(C)COC(=O)C(C)C	-1.69	train
COC(C)(C)C	-2.21	train
ClC1=C(Cl)[C@]2(Cl)[C@@H]3[C@@H](Cl)C=C[C@@H]3[C@@]1(Cl)C2(Cl)Cl	-2.55	train
CCC(=O)CC	-3.41	train
COC(=O)C(F)(F)F	-1.1	train
c1ccc2ccccc2c1	-2.4	train
Clc1ccc(-c2cc(Cl)c(Cl)c(Cl)c2Cl)c(Cl)c1Cl	-4.4	train
CC(=O)Oc1ccccc1C(=O)O	-9.94	train
CC(=O)C(C)(C)C	-3.11	train
COS(C)(=O)=O	-4.87	train
CC(C)NC(C)C	-3.22	train
Clc1ccc2c(c1)Oc1ccc(Cl)cc1O2	-3.67	train
CC1CCCC1	1.59	train
CCC	2	train
C[C@H]1CCCO1	-3.3	train
CNC(=O)Oc1cccc2ccccc12	-9.45	train
O=Cc1cccc(O)c1	-9.52	train
c1ccc2cc3ccccc3cc2c1	-3.95	train
ClCCl	-1.31	train
COC(=O)C(C)(C)C	-2.4	train
[O-][S+2]1([O-])CCCC1	-8.61	train
Cc1cccc(C)c1O	-5.26	train
Cc1cccc(O)c1	-5.49	train
Nc1ccc(O)c2c1C(=O)c1ccccc1C2=O	-9.53	train
Nc1ccc(N)c2c1C(=O)c1ccccc1C2=O	-11.85	train
CCCCN	-4.24	train
CCCC(=O)OCC	-2.49	train
Cc1ccc(N)cc1	-5.57	train
COP(=O)(OC)OC	-8.7	train
Cc1cc(C)c2ccccc2c1	-2.47	train
CCCC(C)C	2.51	train
FC(F)(F)CCl	0.06	train
CCCCCCCCCC	3.16	train
C[C@@H](CO[N+](=O)[O-])O[N+](=O)[O-]	-4.95	train
C=CC	1.32	train
Cc1c[nH]c2ccccc12	-5.88	train
CC(C)=CCC/C(C)=C/CO	-4.45	train
CC(C)c1ccccc1	-0.3	train
CC(C)C(C)C(C)C	2.56	train
CC(=O)C(C)C	-3.24	train
CCCCNCCCC	-3.24	train
CCCCS	-0.99	train
Clc1c(Cl)c(Cl)c2c(c1Cl)Oc1ccccc1O2	-3.81	train
COc1c(O)c(OC)c(Cl)c(C=O)c1Cl	-8.68	train
NC1CCCCC1	-4.59	train
FC(F)Cl	-0.5	train
COC(=O)c1ccc([N+](=O)[O-])cc1	-6.88	train
CC(=O)c1cccnc1	-8.26	train
C#CC	-0.48	train
ClC(Cl)Cl	-1.08	train
Cc1cccc(C)c1C	-1.21	train
ClCc1ccccc1	-1.93	train
CC1CCCCC1	1.7	train
Cc1cccs1	-1.38	train
CCCCCl	-0.16	train
COc1cc(C)ccc1O	-5.8	train
ClC1=C(Cl)[C@]2(Cl)[C@H]3[C@@H](Cl)C[C@@H](Cl)[C@H]3[C@@]1(Cl)C2(Cl)Cl	-3.44	train
Cc1ccccc1	-0.9	train
CC(C)COC=O	-2.22	train
CCOC(=O)c1ccc(O)cc1	-9.2	train
CCCCCOC(=O)CC	-2.11	train
CCCc1ccc(O)cc1	-5.21	train
ClCCCl	-1.79	train
CCC(C)(C)CC	2.56	train
Cc1cc2ccccc2cc1C	-2.78	train
Cc1cccc(C)n1	-4.59	train
COC(F)(F)C(Cl)Cl	-1.12	train
CCOCCOC(C)=O	-5.31	train
COc1cccc(N)c1	-7.29	train
O=Cc1cccnc1	-7.1	train
Cn1cccc1	-2.89	train
COCOC	-2.93	train
CCC(O)CC	-4.35	train
CCCCCCCCCC(C)=O	-2.15	train
ClCCBr	-1.95	train
Ic1ccccc1	-1.74	train
CCI	-0.74	train
CCCc1ccc(O)c(OC)c1	-5.26	train
CS(C)(=O)=O	-10.08	train
C=C(C)[C@@H]1CC=C(C)[C@@H](O)C1	-4.44	train
Brc1ccc(Br)cc1	-2.3	train
COc1c(Cl)ccc(Cl)c1C(=O)O	-9.86	train
C/C=C\CC	1.31	train
CC	1.83	train
COc1ccccc1OC	-5.33	train
CCSCC	-1.46	train
N#Cc1cccnc1	-6.75	train
COc1ccccc1	-2.45	train
Cc1ccc(C)c(O)c1	-5.91	train
Clc1ccc(Cl)cc1	-1.01	train
FCCl	-0.77	train
C=CCCC	1.68	train
Clc1ccc(Cl)c(Cl)c1Cl	-1.34	train
C#CCCCCC	0.6	train
CCCCCCCCC(C)=O	-2.34	train
CN(C)CCOC(c1ccccc1)c1ccccc1	-9.34	train
c1ccc(Oc2ccccc2)cc1	-2.87	train
CCCC[N+](=O)[O-]	-3.09	train
O=Cc1ccncc1	-7	train
ClCCOCCCl	-4.23	train
CC[N+](=O)[O-]	-3.71	train
Clc1cccnc1	-4.01	train
CO	-5.1	train
CCCCCCC=O	-2.67	train
Clc1cccc(Cl)c1-c1c(Cl)cccc1Cl	-2.28	train
Nc1ccccc1[N+](=O)[O-]	-7.37	train
CN1CCCCC1	-3.88	train
CCCCCCCC=O	-2.29	train
O=[N+]([O-])c1ccccc1	-4.12	train
OC[C@H]1O[C@@H](O)[C@H](O)[C@@H](O)[C@@H]1O	-25.47	train
CF	-0.22	train
CS(C)=O	-9.28	train
c1ccc2c(c1)Oc1ccccc1O2	-3.15	train
Cc1ccccc1N	-5.53	train
CCCCBr	-0.4	train
ClC(Cl)=C(Cl)Cl	0.1	train
C=C(c1ccccc1)c1ccccc1	-2.78	train
CCc1ccc(C)cc1	-0.95	train
Cc1cccnc1	-4.77	train
COCC(OC)(OC)OC	-5.73	train
c1ccc2c(c1)Cc1ccccc1-2	-3.35	train
COS(=O)(=O)OC	-5.1	train
COC(=O)C1CCCCC1	-3.3	train
CCCCCCBr	0.18	train
CCCCCCCBr	0.34	train
Clc1cccc2c1Oc1ccccc1O2	-3.52	train
COC(CC#N)(OC)OC	-6.4	train
CC[C@H](C)Cl	0	train
CCCCCCc1ccccc1	-0.04	train
COc1cc(C=O)c(Cl)c(OC)c1O	-7.78	train
FC(F)(F)c1cccc(C(F)(F)F)c1	1.07	train
c1ccc(Cn2ccnc2)cc1	-7.63	train
CC(=O)C1CC1	-4.61	train
O=C(O)c1cc(-c2ccc(F)cc2F)ccc1O	-9.4	train
CC1CCC(C)CC1	2.11	train
OC1CCCCC1	-5.46	train
CN(C)CCC=C1c2ccccc2CCc2ccccc21	-7.43	train
Nc1ccccc1Cl	-4.91	train
CCc1ccccc1C	-0.85	train
C=C(C)[C@@H]1CC[C@@H](C)C(=O)C1	-3.75	train
c1ccc(-c2ccccc2)cc1	-2.7	train
Cc1cccc(O)c1C	-6.16	train
CCOP(=S)(OCC)Oc1ccc([N+](=O)[O-])cc1	-6.74	train
CCN(CC)c1c([N+](=O)[O-])cc(C(F)(F)F)c(N)c1[N+](=O)[O-]	-5.66	train
CSC	-1.61	train
C[C@H](C(=O)O)c1cccc(C(=O)c2ccccc2)c1	-10.78	train
OC1CCCC1	-5.49	train
CCCCC(=O)OC	-2.56	train
CCCN(CCC)c1c([N+](=O)[O-])cc(S(C)(=O)=O)cc1[N+](=O)[O-]	-7.98	train
C=CCl	-0.59	train
CCCC(=O)CCC	-2.92	train
Cc1ccc(C=O)cc1	-4.27	train
C1CNCCN1	-7.4	train
CCOP(=S)(OCC)S[C@@H](CCl)N1C(=O)c2ccccc2C1=O	-5.74	train
CCOCCO	-6.69	train
Cc1cnccn1	-5.51	train
CCC[N+](=O)[O-]	-3.34	train
O=c1[nH]cc(F)c(=O)[nH]1	-16.92	train
CCO	-5	train
Clc1cc2c(cc1Cl)Oc1cc(Cl)c(Cl)cc1O2	-3.37	train
N#Cc1c(Cl)cccc1Cl	-4.71	train
CCOC=O	-2.56	train
Clc1cc(Cl)c(Cl)cc1Cl	-1.34	train
CCOC(OCC)Oc1ccccc1	-5.23	train
O=[N+]([O-])c1cccc(O)c1	-9.62	train
CCCCCCCCO	-4.09	train
C=CCC	1.38	train
ClC(Cl)(Cl)Cl	0.08	train
CN(C)C(=O)Nc1ccccc1	-9.13	train
CSSC	-1.83	train
O=C1[C@@H]2CC=CC[C@H]2C(=O)N1SC(Cl)(Cl)Cl	-9.01	train
CC(=O)OCC(COC(C)=O)OC(C)=O	-8.84	train
COC	-1.91	train
CCCCCC	2.48	train
BrCCBr	-2.33	train
ClC(Cl)C(Cl)(Cl)Cl	-1.23	train
O=c1[nH]cc(C(F)(F)F)c(=O)[nH]1	-15.46	train
Cc1cccc(C)c1N	-5.21	train
c1ccc2ncccc2c1	-5.72	train
CCS	-1.14	train
CCSSCC	-1.64	train
c1ccsc1	-1.4	train
Clc1cc(-c2c(Cl)cc(Cl)c(Cl)c2Cl)c(Cl)c(Cl)c1Cl	-4.61	train
CCCN(CC1CC1)c1c([N+](=O)[O-])cc(C(F)(F)F)cc1[N+](=O)[O-]	-2.45	train
CC(=O)O	-6.69	train
CC=O	-3.5	train
C#CCCCC	0.29	train
COc1ccccc1N	-6.12	train
Oc1ccccc1	-6.6	train
CCC#N	-3.84	train
Oc1cccc2ccccc12	-7.67	train
CCCCOC(C)=O	-2.64	train
CNC(=O)O/N=C\C(C)(C)SC	-9.84	train
Cc1ccccc1O	-5.9	train
CC(C)C=O	-2.86	train
CCC(N)=O	-9.4	train
CCCBr	-0.56	train
CC(C)Cl	-0.25	train
O=[N+]([O-])c1ccc(O)cc1	-10.64	train
C[C@H](Cl)CCl	-1.27	train
Nc1ccc(Cl)cc1	-5.9	train
Nc1cccc2c1C(=O)c1ccccc1C2=O	-9.44	train
Cc1cccnc1C	-4.82	train
N#Cc1ccncc1	-6.02	train
CC(=O)C1CCCCC1	-3.9	train
Cc1ccccc1C=O	-3.93	train
CC(=O)c1ccncc1	-7.62	train
Clc1cc2c(cc1Cl)Oc1c(Cl)c(Cl)c(Cl)c(Cl)c1O2	-3.71	train
CC(C)=O	-3.8	train
C=C(C)C	1.16	train
Clc1ccc(Cl)c(-c2cc(Cl)c(Cl)c(Cl)c2)c1	-3.61	train
CCCCC[N+](=O)[O-]	-2.82	train
CCC/C=C/C=O	-3.68	train
CN(C)C(=O)c1ccc([N+](=O)[O-])cc1	-11.95	train
C1CCOC1	-3.47	train
CCCCCCCC	2.88	train
C=C[C@@](C)(CCC=C(C)C)OC(C)=O	-2.49	train
CC(C)OC(C)C	-0.53	train
O=[N+]([O-])c1c(Cl)c(Cl)c(Cl)c(Cl)c1Cl	-5.22	train
FC(F)(F)[C@H](Cl)Br	-0.11	train
CCCCOCCCC	-0.83	train
CC(C)CC(C)C	2.83	train
Cc1ccc(C)nc1	-4.72	train
C/C=C/C=O	-4.22	train
CCC[C@H](C)CC	2.71	train
Clc1cc(Cl)c(-c2c(Cl)cccc2Cl)c(Cl)c1	-1.96	train
FC(F)[C@@H](F)Oc1ccccc1	-1.29	train
COCCOC	-4.84	train
CC[C@H](C)c1ccccc1	-0.45	train
OCCCc1ccccc1	-6.92	train
CC[C@@H](C)c1cc([N+](=O)[O-])cc([N+](=O)[O-])c1O	-6.23	train
COC(=O)c1ccc(OC)cc1	-5.33	train
CCC(=O)Nc1ccc(Cl)c(Cl)c1	-7.78	train
COc1ccc2cc([C@H](C)C(=O)O)ccc2c1	-10.21	train
CC(=O)OCCC(C)C	-2.21	train
CCCCCCCl	0	train
CCCCCC=O	-2.81	train
Nc1cccc(Cl)c1	-5.82	train
C1COCCN1	-7.17	train
CCOC(C)OCC	-3.28	train
CS	-1.2	train
O=S1OC[C@@H]2[C@H](CO1)[C@]1(Cl)C(Cl)=C(Cl)[C@@]2(Cl)C1(Cl)Cl	-4.23	train
COc1ccc(C(C)=O)cc1	-4.4	train
C=CCO	-5.03	train
CCSC	-1.5	train
CCCCCOC(C)=O	-2.51	train
Clc1cc(Cl)c(Cl)c(Cl)c1	-1.62	train
CC(=O)c1ccccc1	-4.58	train
CCCl	-0.63	train
Clc1cc(Cl)cc(Cl)c1	-0.78	train
CCCOC(=O)c1ccc(O)cc1	-9.37	train
CCCCCN	-4.09	train
CC(C)CCC(C)(C)C	2.93	train
CCCCOCCO	-6.25	train
ClC1=C(Cl)[C@]2(Cl)[C@H]3[C@H]4C[C@H]([C@@H]5O[C@@H]54)[C@H]3[C@@]1(Cl)C2(Cl)Cl	-4.82	train
NC(=O)c1ccccc1	-11	train
OCC(O)CO	-13.43	train
CCCI	-0.53	train
ClCC(Cl)(Cl)Cl	-1.43	train
CCC(=O)OC	-2.93	train
C1CCCC1	1.2	train
CCc1cccnc1	-4.59	train
COCCO	-6.62	train
COC=O	-2.78	train
Nc1ccc2ccccc2c1	-7.47	train
Cc1c[nH]cn1	-10.27	train
Cc1cccc([N+](=O)[O-])c1	-3.45	train
ClCCCCCl	-2.32	train
CC(=O)CO[N+](=O)[O-]	-5.99	train
CCCCCC(=O)OC	-2.49	train
C[C@H](O)C(F)(F)F	-4.16	train
CCCCCBr	-0.1	train
C=CCCCCCC	1.92	train
CC1=CC(=O)[C@H](C(C)C)CC1	-4.51	train
CC(C)O	-4.74	train
CCCCCCN	-3.95	train
O=[N+]([O-])OCCCO[N+](=O)[O-]	-4.8	train
Cc1ccc(O)c(C)c1	-6.01	train
CCCCCO	-4.57	train
CCC[C@@H](C)O	-4.39	train
CCCC[C@@H](C)CC	2.97	train
CC(C)Cc1ccc([C@H](C)C(=O)O)cc1	-7	train
CCOC(=O)C[C@@H](SP(=S)(OC)OC)C(=O)OCC	-8.15	train
Cc1ccc(O)cc1C	-6.5	train
Cc1cc(O)ccc1Cl	-6.79	train
C/C=C/CCCC	1.68	train
CCCOCCC	-1.16	train
CCNc1nc(NC(C)(C)C)nc(SC)n1	-6.68	train
CC(C)CC(C)(C)C	2.89	train
CCCCC(=O)CCCC	-2.64	train
CCCCN(CC)C(=O)SCCC	-3.64	train
C=CCCCCC	1.66	train
CC(C)OC=O	-2.02	train
CC(=O)OC(C)OC(C)=O	-4.97	train
CCC(C)C	2.38	train
CCCCO[N+](=O)[O-]	-2.09	train
Brc1ccccc1	-1.46	train
CC(Cl)(Cl)Cl	-0.19	train
CCCCCCCI	0.27	train
c1cc2ccc3cccc4ccc(c1)c2c34	-4.52	train
CC(=O)OCC(C)C	-2.36	train
CCC(C)(C)C	2.51	train
Nc1ccc([N+](=O)[O-])cc1	-9.82	train
COC(=O)CC#N	-6.72	train
COc1ccc(N)cc1	-7.48	train
CC(C)Cc1ccccc1	0.16	train
Clc1cc(Cl)c(-c2ccccc2)c(Cl)c1	-2.16	train
Oc1ccccc1Cl	-4.55	train
Nc1ccc2c(c1)C(=O)c1ccccc1C2=O	-11.53	train
Cl/C=C\Cl	-1.17	train
O=[N+]([O-])OCCO[N+](=O)[O-]	-5.73	train
Oc1ccccc1F	-5.29	train
Cc1nc(N(C)C)nc(OC(=O)N(C)C)c1C	-9.41	train
C=Cc1ccccc1	-1.24	train
OCC(F)(F)F	-4.31	train
CCCCOC[C@H](C)O	-5.73	train
CCCO	-4.85	train
C#CCCC	0.01	train
O=C1NC(=O)c2ccccc21	-9.61	train
CCCCI	-0.25	train
Cc1ccc(O)cc1	-6.13	train
CC(C)I	-0.46	train
COc1ccccc1O	-5.94	train
C1=CCCC1	0.56	train
C[C@@H](O)C(F)(F)F	-4.2	train
O=[N+]([O-])c1ccccc1O	-4.58	train
Cc1cccc2ccccc12	-2.44	train
Clc1c(Cl)c(Cl)c(Cl)c(Cl)c1Cl	-2.33	train
CCCCC/C=C/C=O	-3.43	train
C#CCCCCCC	0.71	train
CCOP(=S)(OCC)Oc1cc(C)nc(C(C)C)n1	-6.48	train
CCCCCCCC(=O)OC	-2.04	train
C1CCNC1	-5.48	train
O=Cc1ccc(O)cc1	-8.83	train
CCCCCCCCl	0.29	train
C1COCCO1	-5.06	train
COC(=O)c1ccccc1	-3.92	test
Cc1[nH]c(=O)n(C(C)(C)C)c(=O)c1Cl	-11.14	test
Cc1ccc(Br)cc1	-1.39	test
CCc1cccc(CC)c1N(COC)C(=O)CCl	-8.21	test
Oc1cccc(Cl)c1	-6.62	test
CCOP(=S)(OCC)Oc1nc(Cl)c(Cl)cc1Cl	-5.04	test
CC1=CCCCC1	0.67	test
CCCN(CCC)c1c([N+](=O)[O-])cc(C(F)(F)F)cc1[N+](=O)[O-]	-3.25	test
Oc1ccc(F)cc1	-6.19	test
F[C@H](Br)C(F)(F)F	0.5	test
Cc1cncc(C)c1	-4.84	test
O=c1[nH]cc(Cl)c(=O)[nH]1	-17.74	test
CCCCC#N	-3.52	test
CCN(CC)CC	-3.22	test
Oc1ccc(Cl)c(Cl)c1	-7.29	test
CCCCCCCCBr	0.52	test
C[C@H]1CC[C@H](C)O1	-2.92	test
CC(=O)CC(C)C	-3.05	test
COP(=S)(OC)Oc1ccc([N+](=O)[O-])cc1	-7.19	test
Cc1ccc(C)cc1	-0.8	test
CC(C)(C)Br	0.84	test
CC(F)F	-0.11	test
CCCCCCCC(C)=O	-2.49	test
CCCCCC1CCCC1	2.55	test
CCc1ccccc1	-0.79	test
Cc1ccccc1C	-0.9	test
Oc1ccc(Br)cc1	-5.85	test
COC(C)C	-2.01	test
N#Cc1ccc(O)cc1	-10.17	test
CCC(C)(C)O	-4.43	test
CCCCC(C)C	2.93	test
CBr	-0.82	test
COP(=O)(OC)[C@@H](O)C(Cl)(Cl)Cl	-12.74	test
O=C1CCCCC1	-4.91	test
CCC(=O)O	-6.46	test
C=CC=C	0.56	test
C=C(C)[C@@H]1CC=C(C=O)CC1	-4.09	test
CCCCC=O	-3.03	test
O[C@H]1OC[C@@H](O)[C@H](O)[C@H]1O	-20.52	test
CCCCCC(C)=O	-3.04	test
Clc1cccc(Cl)c1	-0.98	test
Cc1ccc(C)c2ccccc12	-2.82	test
ClCCCCl	-1.89	test
Clc1cccc(Cl)c1Cl	-1.24	test
CCOCCOCC	-3.54	test
c1ccncc1	-4.69	test
Cc1ccc(C)c(C)c1	-0.86	test
Clc1ccc2c(c1)Oc1cc(Cl)c(Cl)c(Cl)c1O2	-3.84	test
c1ccc2c(c1)ccc1ccccc12	-3.88	test
CCCCCCl	-0.1	test
C=C(C)c1ccccc1	-1.24	test
O=c1[nH]cc(I)c(=O)[nH]1	-18.72	test
CCCCCCI	0.08	test
COCCN	-6.55	test
C=CCCCCCCC	2.06	test
CCCSC(=O)N(CCC)CCC	-4.13	test
CCCCN(CC)c1c([N+](=O)[O-])cc(C(F)(F)F)cc1[N+](=O)[O-]	-3.51	test
CCOP(=S)(OCC)SCSCC	-4.37	test
FC(F)(F)F	3.12	test
COC(OC)OC	-4.42	test
C=C(C)CCC	1.47	test
C=CCCl	-0.57	test
CC=C(C)C	1.31	test
CCCCCCCCCO	-3.88	test
Nc1cccc([N+](=O)[O-])c1	-8.84	valid
c1cc[nH]c1	-4.78	valid
Clc1cc(Cl)c2c(c1Cl)Oc1ccccc1O2	-4.05	valid
CCc1ccncc1	-4.73	valid
CC(C)(C)C	2.51	valid
ClC(Cl)(Cl)C(Cl)(Cl)Cl	-0.64	valid
CCCOC(=O)CCC	-2.28	valid
C=C	1.28	valid
C[C@@H](CCO[N+](=O)[O-])O[N+](=O)[O-]	-4.29	valid
FC(F)(Cl)C(F)(Cl)Cl	1.77	valid
CCCOC(C)=O	-2.79	valid
ClC(Cl)C(Cl)Cl	-2.37	valid
Cc1ccccc1[N+](=O)[O-]	-3.58	valid
CCCCC(C)=O	-3.28	valid
CCBr	-0.74	valid
O=C1CCCC1	-4.7	valid
Nc1cccc2ccccc12	-7.28	valid
CC1=CC(=O)CC(C)(C)C1	-5.18	valid
CCCCCCCN	-3.79	valid
CCCC=O	-3.18	valid
C=CCCCC	1.58	valid
CCC[C@@H](O)CC	-4.06	valid
CC(C)C(=O)C(C)C	-2.74	valid
CCCCC(=O)O	-6.16	valid
CC(C)Br	-0.48	valid
CCCN	-4.39	valid
CN	-4.55	valid
CCOC(=O)CC(=O)OCC	-6	valid
C[C@H](C(=O)O)c1ccc(-c2ccccc2)c(F)c1	-8.42	valid
CCCC1CCCC1	2.13	valid
CC(N)=O	-9.71	valid
Cc1ccncc1	-4.93	valid
CCCCCI	-0.14	valid
O=[N+]([O-])C(Cl)(Cl)Cl	-1.45	valid
C1CC1	0.75	valid
FC(F)=C(F)C(F)(F)F	2.93	valid
CC(C)CCO	-4.42	valid
CC(C)[N+](=O)[O-]	-3.13	valid
CCCC(C)=O	-3.52	valid
CC(C)(C)c1ccccc1	-0.44	valid
FC(F)(F)c1ccccc1C(F)(F)F	1.07	valid
CC(C)(C)c1ccc(O)cc1	-5.91	valid
O=[N+]([O-])OCCO	-8.18	valid
CCc1cccc2ccccc12	-2.4	valid
CCC(C)CC	2.51	valid
CC(C)[C@@H]1CC[C@@H](C)C[C@H]1O	-3.2	valid
c1ccc2c(c1)CCC2	-1.46	valid
Cc1cc(C)cc(C)c1	-0.9	valid
Cc1cc(C)cc(O)c1	-6.27	valid
Clc1c(Cl)c(Cl)c2c(c1Cl)Oc1c(Cl)c(Cl)c(Cl)c(Cl)c1O2	-4.53	valid
CCCCCCCCC=O	-2.07	valid
Cc1ccc(C(=O)N(C)C)cc1	-9.76	valid
CC(C)[C@@H]1CC[C@@H](C)CC1=O	-2.53	valid
FC1(F)C(F)(F)C(F)(F)C1(F)F	3.43	valid
Clc1ccccc1-c1ccccc1	-2.69	valid
CCOP(=O)(OCC)OCC	-7.5	valid
c1c[nH]cn1	-9.63	valid
OCCc1ccccc1	-6.79	valid
CN(C)C=O	-7.81	valid
CCc1cccc(O)c1	-6.25	valid
CCOCC	-1.59	valid
Clc1ccccc1	-1.12	valid
C=O	-2.75	valid
C1CCCCC1	1.23	valid
