# Supplementary material for: Could graph neural networks learn better molecular representation for drug discovery? A comparison study of descriptor-based and graph-based models
Source: J Cheminform. 2021 Feb 17;13:12. doi: 10.1186/s13321-020-00479-8 (PMC7888189; doi:10.1186/s13321-020-00479-8)
Supplement: Supplementary file 1 — Additional file 1. The datasets for the single tasks. [file 13321_2020_479_MOESM1_ESM.zip › ReferencedData/dataset_used_for_modeling/hiv.csv]

cano_smiles	activity	group
CCC1=[O+][Cu-3]2([O+]=C(CC)C1)[O+]=C(CC)CC(CC)=[O+]2	0	train
C(=Cc1ccccc1)C1=[O+][Cu-3]2([O+]=C(C=Cc3ccccc3)CC(c3ccccc3)=[O+]2)[O+]=C(c2ccccc2)C1	0	train
CC(=O)N1c2ccccc2Sc2c1ccc1ccccc21	0	train
Nc1ccc(C=Cc2ccc(N)cc2S(=O)(=O)O)c(S(=O)(=O)O)c1	0	train
O=S(=O)(O)CCS(=O)(=O)O	0	train
CCOP(=O)(Nc1cccc(Cl)c1)OCC	0	train
O=C(O)c1ccccc1O	0	train
CC1=C2C(=COC(C)C2C)C(O)=C(C(=O)O)C1=O	0	train
O=[N+]([O-])c1ccc(SSc2ccc([N+](=O)[O-])cc2[N+](=O)[O-])c([N+](=O)[O-])c1	0	train
O=[N+]([O-])c1ccccc1SSc1ccccc1[N+](=O)[O-]	0	train
CC(C)(CCC(=O)O)CCC(=O)O	0	train
CCCCCCCCCCCC(=O)Nc1ccc(SSc2ccc(NC(=O)CCCCCCCCCCC)cc2)cc1	0	train
Sc1cccc2c(S)cccc12	0	train
CCOP(N)(=O)c1ccccc1	0	train
NNP(=S)(NN)c1ccccc1	1	train
O=P(Nc1ccccc1)(Nc1ccccc1)Nc1ccccc1	0	train
O=C1C(O)=C(CCCc2ccc(Oc3ccccc3)cc2)C(=O)c2ccccc21	0	train
c1ccc2c(c1)Sc1ccccc1S2	0	train
CC(C)CCS(=O)(=O)O	0	train
Cc1ccccc1NC(=N)Nc1ccccc1C	0	train
CCCCCCCCCCCCNP(=S)(NCCCCCCCCCCCC)NCCCCCCCCCCCC	0	train
O=C1OC(=O)c2c1ccc1ccccc21	0	train
S=P(NC1CCCCC1)(NC1CCCCC1)NC1CCCCC1	0	train
Clc1ccnc2c1ccc1c(Cl)ccnc12	0	train
O=C(OOC(=O)c1ccccc1)c1ccccc1	0	train
S=C1NCCS1	0	train
CN(C)C1=[S+][Zn-2]2(S1)SC(N(C)C)=[S+]2	0	train
CN(Cc1cnc2nc(N)nc(N)c2n1)c1ccc(C(=O)NC(CCC(=O)O)C(=O)O)cc1	0	train
Nc1nc(O)c2nn[nH]c2n1	0	train
CS(=O)(=O)OCCCCOS(C)(=O)=O	0	train
Sc1ncnc2[nH]cnc12	0	train
COc1cc2c(c(OC)c1OC)-c1ccc(OC)c(=O)cc1C(NC(C)=O)CC2	0	train
CN(CCCl)CCCl	0	train
CS(C)=O	0	train
CC1CC(C)(C)OB(OC(C)CC(C)(C)OB2OC(C)CC(C)(C)O2)O1	0	train
c1ccn2nncc2c1	0	train
Clc1ccc(Cl)c(SSc2cc(Cl)ccc2Cl)c1	0	train
CN(C)c1ccc(SSc2ccc(N(C)C)cc2)cc1	0	train
COc1ccc(SSc2ccc(OC)cc2)cc1	0	train
NC1(C(=O)O)CCCC1	0	train
O=C(O)C1CC1	0	train
O=C(O)C1(O)CC(O)C(O)C(O)C1	0	train
Nc1c(Cl)cc(Cl)cc1C(=O)O	0	train
CCCCCOC(=S)S	0	train
O=C(O)c1ccc([N+](=O)[O-])cc1S(=O)(=O)O	0	train
NC(=O)c1cc(O)c(O)c(O)c1	0	train
C1C[S+]2CC[S+]1CC2	0	train
CC12CCC(C(Br)C1=O)C2(C)CS(=O)(=O)O	0	train
CC(C)C(C(=O)O)C(=O)O	0	train
CCOC(=O)C(=O)C1CCCCC1=O	0	train
CCN(CC)C(C)(O)CN	0	train
Cc1cccc2c(=O)c3ccccc3oc12	0	train
CCCCCCCCCCCC(=O)OCCOCCOCCOCCOCCOCCOCCOCCOCCO	0	train
CC(C)OC(=S)SSC(=S)OC(C)C	0	train
O=C(Nc1ccccc1)OCC1OCOC(COC(=O)Nc2ccccc2)C1OC(=O)Nc1ccccc1	0	train
OCC1OCOC2COCOC12	0	train
CC(=O)OC1C(OC(C)=O)C(OC(C)=O)C2(CO2)C(OC(C)=O)C1OC(C)=O	0	train
CCN(CC)C(=O)N1CCN(C)CC1	0	train
CC(=O)OC1COC(c2ccccc2)OC1C1OC(c2ccccc2)OCC1OC(C)=O	0	train
O=Nc1ccc(O)c(N=O)c1O	1	train
Oc1ccc(Nc2ccccc2)cc1	0	train
CCCCCCCC[N+]12CN3CN(CN(C3)C1)C2	0	train
OC1COCOC1C(O)C1OCOCC1O	0	train
CN(C)C(=S)SSC(=S)N(C)C	0	train
O=[N+]([O-])c1ccc(C=Cc2ccc([N+](=O)[O-])cc2S(=O)(=O)O)c(S(=O)(=O)O)c1	0	train
N=c1[nH][nH]c(=N)[nH]1	0	train
O=S(=O)(O)CCO	0	train
O=C1CSC(=S)N1	0	train
C1CCNCC1.S=C(S)N1CCCCC1	0	train
C1SCSCS1	0	train
N#CC(=Cc1ccccc1)c1ccccc1	0	train
N#CNC(=N)N	0	train
O=C1C(O)=C(CCCC2CCC3CCCCC3C2)C(=O)c2ccccc21	0	train
O=[N+]([O-])c1cc([As](=O)(O)O)ccc1O	0	train
C=C(C)CS(=O)(=O)O	0	train
CCSc1ccc(N=[N+]([O-])c2ccc(SCC)c(Cl)c2)cc1Cl	0	train
COC1C(OC(N)=O)C(O)C(Oc2ccc3c(O)c(NC(=O)c4ccc(O)c(CC=C(C)C)c4)c(=O)oc3c2C)OC1(C)C	0	train
O=C1C(=Cc2ccccc2)CCCC1=Cc1ccccc1	0	train
CCCCCCC(O)CCCCCCCCCCC(=O)OCC(COC(=O)CCCCCCCCCCC(O)CCCCCC)OC(=O)CCCCCCCCCCC(O)CCCCCC	0	train
O=S(=O)(O)CO	0	train
CCN(CC)CCCCCCNc1cc(OC)cc2c(C)ccnc12	0	train
CCCC(O)CNCc1ccc(N(C)C)cc1	0	train
N=C1NC(=O)C(c2ccccc2)S1	0	train
CC12CCC(CC1)C(C)(C)NC(=N)S2	0	train
O=C(O)C(O)C(O)C(O)C(O)C(O)C(O)CO	0	train
Nc1ccc(S(=O)(=O)Nc2ccccc2)cc1	0	train
ClP1(Cl)=NP(Cl)(Cl)=NP(Cl)(Cl)=N1	0	train
CCN(CC)CC.O=C(Nc1ccc(Cl)cc1)P(=O)(O)c1ccccc1	0	train
O=S(=O)(O)CCCCBr	0	train
c1ccc(SSc2ccccc2)cc1	0	train
O=S(=O)(O)CC(S(=O)(=O)O)S(=O)(=O)O	0	train
O=S1(=O)CCCc2c1ccc1ccccc21	0	train
CCOC(=O)C(CCCCS(=O)(=O)O)C(=O)OCC	0	train
O=S1(=O)CCc2ccccc2C(Br)C1	0	train
CCCCCCCCS(=O)(=O)O	0	train
CCOCCCCS(=O)(=O)O	0	train
CCOC(C)CCCS(=O)(=O)O	0	train
O=S(=O)(O)CCCCCO	0	train
CC(=O)N1C(=O)C(=O)c2ccccc21	0	train
O=C1c2ccccc2C(=O)N1Cc1ccccc1	0	train
CN(C)c1ccc(N=O)cc1	0	train
O=S1(=O)CS(=O)(=O)CS(=O)(=O)C1	0	train
ClC(Cl)(Cl)C1OCOC(C(Cl)(Cl)Cl)OCO1	0	train
O=C1c2c(O)cc(O)cc2OC(c2ccc(O)c(O)c2)C1O	0	train
O=C(CCc1ccc(O)cc1)c1c(O)cc(O)cc1OC1OC(CO)C(O)C(O)C1O	0	train
CC(=O)c1cc2c(cc1C(C)C)CCC1C(C)(C#N)CCCC21C	0	train
COC(=O)C1(C)CCCC2(C)c3ccccc3C(OO)CC12	0	train
COC(=O)C1(C)CCCC2(C)c3ccc(C(C)C)cc3C(=O)CC12	0	train
C=C(C)c1ccc2c(c1)C(=O)CC1C(C)(C#N)CCCC21C	0	train
CC(C)c1ccc2c(c1)CCC1C2(C)CCCC1(C)C(O)c1ccccc1	0	train
CC(=O)OC(C)(C)c1ccc2c(c1)C(=O)CC1C(C)(C#N)CCCC21C	0	train
CC(O)c1ccc2c(c1)C(O)CC1C(C)(CO)CCCC21C	0	train
CC(C)C1(Cl)CCC2C3(C)CCCC(C)(C(=O)O)C3CC(Cl)C2(Cl)C1Cl	0	train
COC(=O)C1(C)CCCC2(C)c3ccc(C(C)C)cc3C(=O)C(Br)C12	0	train
CNC=O	0	train
Cc1c2oc3c(C)ccc(C(=O)NC4C(=O)NC(C(C)C)C(=O)N5CCCC5C(=O)N(C)CC(=O)N(C)C(C(C)C)C(=O)OC4C)c3nc-2c(C(=O)NC2C(=O)NC(C(C)C)C(=O)N3CCCC3C(=O)N(C)CC(=O)N(C)C(C(C)C)C(=O)OC2C)c(N)c1=O	0	train
COc1ccc(CC(N)C(=O)NC2C(CO)OC(n3cnc4c(N(C)C)ncnc43)C2O)cc1	0	train
O=[As]O	0	train
CCc1nc(N)nc(N)c1-c1ccc(Cl)cc1	0	train
CCc1nc(N)nc(N)c1-c1ccc(Cl)c(Cl)c1	0	train
O=C(NC(CO)C(O)c1ccc([N+](=O)[O-])cc1)C(Cl)Cl	0	train
CC1(C)NC(=N)NC(=N)N1c1ccc(Cl)c(Cl)c1	0	train
CC(C)(CO)C(O)C(=O)NCCS(=O)(=O)O	0	train
CN(C)c1ccc(C(=C2C=CC(=[N+](C)C)C=C2)c2ccc(N(C)C)cc2)cc1	0	train
CNC1CCc2cc(OC)c(OC)c(OC)c2-c2ccc(OC)c(=O)cc21	0	train
Nc1cc([As]=[As]c2ccc(O)c(N)c2)ccc1O	0	train
Oc1nc(O)c2nnoc2n1	0	train
N=C1NCCS1	0	train
O=Nc1ccc(O)cc1	0	train
NNC(=O)C(CC(C(=O)NN)C(=O)NN)C(=O)NN	0	train
O=C(O)Cc1cc(=O)[nH]n(-c2ccccc2)c1=O	0	train
NC(=O)C(=O)NN=Cc1ccc([N+](=O)[O-])o1	0	train
C[N+]1=Cc2ccccc2O[Cu-3]12Oc1ccccc1C=[N+]2C	0	train
O=S1OCCO1	0	train
CCCCS(=O)(=O)O	0	train
COc1ccc2c(ccc(=O)n2C)c1	0	train
CC(CN1CCCCC1)SSC(C)CN1CCCCC1	0	train
Cn1c(SSc2ccc(-c3cccnc3)n2C)ccc1-c1cccnc1	0	train
O=C1N(CO)C2C(N1CO)N(CO)C(=O)N2CO	0	train
CC(=O)OC1CCC2(C)C3=CCC4(C)C(C(C)=O)CCC4C34C=CC2(C1)C1C(=O)OC(=O)C14	0	train
CNC(=O)C(C)C1C(=O)C(=C(O)C=CC(C)=CC(C)C2OC3(C)OC(C=CC34CO4)C2C)C(=O)N1C1CCC(O)C(C)O1	0	train
CCCCCC(O)C1C(=O)OC(C)C(O)C=CC=CC=CC=CC=C(C)C(O)CC(O)CC(O)CC(O)CC(O)CC(O)CC1O	0	train
CCC(C(=O)O)c1ccc([N+](=O)[O-])cc1.COc1cc2c(cc1OC)C13CCN4CC5=CCOC6CC(=O)N2C1C6C5CC43	0	train
CCC(C)OC(=O)c1ccccc1C(=O)O.COc1cc2c(cc1OC)C13CCN4CC5=CCOC6CC(=O)N2C1C6C5C4C3	0	train
CCCCN=c1ssc(=O)n1CCCC	0	train
O=c1ssc(=Nc2ccc(Cl)cc2)n1-c1ccc(Cl)cc1	0	train
NS(=O)(=O)c1cc(O)nc(O)n1	0	train
CS(=O)(=O)c1cc(O)nc(O)n1	0	train
CCS(=O)(=O)c1cc(O)nc(O)n1	0	train
O=S(=O)(Cc1ccccc1)c1cc(O)nc(O)n1	0	train
CCOC(=O)Nc1ccc(C(=O)C=Cc2ccc(N(CC)CC)cc2)cc1	0	train
CC1NC(C)SC(C)S1	0	train
N#CNC(=N)NC(=O)C=CC=Cc1ccc(Cl)cc1	0	train
O=C(O)C=CC(=O)NNC(=O)C=CC(=O)O	0	train
CC1C(=O)N2C(=O)C(C)C(C)C(=O)N2C(=O)C1C	0	train
O=C(O)CCC(=O)NNC(=O)CCC(=O)O	0	train
Nc1ccc(-c2ccc(N)c(S(=O)(=O)O)c2)cc1S(=O)(=O)O	0	train
CCC(CS(=O)(=O)O)[N+](=O)[O-]	0	train
Oc1nnc(O)c2ncccc12	0	train
Clc1nc(Cl)nc(Nc2ccccc2Cl)n1	0	train
O=Nc1ccc(O)c2ncccc12	0	train
CCCCCCCCCCCCCCCCCC(=O)OCC(O)CO	0	train
Oc1c(Cl)cc(Cl)c2cccnc12	0	train
CC(=O)Nc1c2sscc-2n(C)c1=O	0	train
[O-][N+]1=Cc2ccc[o+]2[Cu-3]12[N+]([O-])=Cc1ccc[o+]12	0	train
O=C(Oc1cccc2cccnc12)c1ccccc1	0	train
CCN(CC)C(=S)S[Se](SC(=S)N(CC)CC)(SC(=S)N(CC)CC)SC(=S)N(CC)CC	0	train
C1COCCN1.S=C(S)N1CCOCC1	0	train
CC1=NNC(=O)C1	0	train
O=c1ccc2cc(Cl)ccc2o1	0	train
CN(C)c1ccc(C=Cc2ccc3ccccc3[n+]2C)cc1	0	train
CN(C)c1ccc(C=Cc2cc[n+](C)c3ccccc23)cc1	0	train
c1cnc2c(c1)ccc1cccnc12	0	train
Cc1ccc2ccc3ccc(C)nc3c2n1	0	train
O=C1OC(=O)C2C1C(c1ccccc1)N1C3C(=O)OC(=O)C3C(c3ccccc3)N21	0	train
CCN(Cc1cccc(S(=O)(=O)O)c1)c1ccc(C(=C2C=CC(=[N+](CC)Cc3cccc(S(=O)(=O)O)c3)C=C2)c2ccccc2S(=O)(=O)O)cc1	0	train
COc1ccc(C=CC(=O)O)cc1OC	0	train
Cc1ccc(S(=O)(=O)Nc2cccc3c(O)ncnc23)cc1	0	train
CSc1nc(N)nc(N)n1	0	train
Nc1nc(N)nc(-c2ccccc2-c2nc(N)nc(N)n2)n1	0	train
C1CN2CN1CN1CCN(C1)C2	0	train
N=C(N)Nc1nnn[nH]1	0	train
O=[N+]([O-])c1cc(S(=O)(=O)c2ccc(Cl)c([N+](=O)[O-])c2)ccc1Cl	0	train
O=C1N(Cl)C2(c3ccccc3)N(Cl)C(=O)N(Cl)C2(c2ccccc2)N1Cl	0	train
Nc1nc(N)nc(SCCOCCSc2nc(N)nc(N)n2)n1	0	train
NNC(=O)c1ccccc1SSc1ccccc1C(=O)NN	1	train
O=C(NN=Cc1ccc(Cl)cc1Cl)c1ccccc1SSc1ccccc1C(=O)NN=Cc1ccc(Cl)cc1Cl	1	train
O=c1c2ccccc2oc2cc([N+](=O)[O-])cc([N+](=O)[O-])c12	0	train
CC12CCC(C(=O)OC1=O)C2(C)C	0	train
COc1ccc(C2c3cc(OC)c(OC)cc3CC3C(=O)OCC32)cc1OC	0	train
O=S(=O)(O)C(Br)(Br)Br	0	train
O=C(O)c1ccc(S(=O)(=O)O)o1	0	train
S=c1[nH][nH]c(=S)s1	1	train
OCC(S)CS	0	train
O=C(O)C(O)(O)C(O)(O)C(=O)O	0	train
CC1=[O+][V-]2(=O)([O+]=C(C)C1)[O+]=C(C)CC(C)=[O+]2	0	train
CC(=O)Oc1ccc2c(c1)Oc1cc(OC(C)=O)ccc1C21OC(=O)c2ccccc21	0	train
N=c1[nH]ncs1	0	train
O=C(O)C1=NN(c2ccc(S(=O)(=O)O)cc2)C(=O)C1N=Nc1ccc(S(=O)(=O)O)cc1	0	train
Oc1ccc(O)c([PH](c2ccccc2)(c2ccccc2)c2ccccc2)c1	0	train
CN(C)C(=S)SC(=S)N(C)C	0	train
O=c1oc(=O)c2cc3c(=O)oc(=O)c3cc12	0	train
S=C(SSSSC(=S)N1CCCCC1)N1CCCCC1	0	train
CC(C)S(=O)(=O)O	0	train
CCN(CC)C(=S)S	0	train
O=C1NS(=O)(=O)c2ccccc21	0	train
O=C1c2ccc(O)c(O)c2C(=O)c2c(O)ccc(O)c21	0	train
OCC1OC(n2cnc3c(Cl)ncnc32)C(O)C1O	0	train
Oc1ncc(S)c(O)n1	0	train
Cc1nc(N)c2cnn(C)c2n1	0	train
Cc1n[nH]c2c(N(C)C)ncnc12	0	train
Cc1cc(O)cc(C)c1Cl	0	train
CCN(CC)c1ccc(C(=C2C=CC(=[N+](CC)CC)C=C2)c2ccccc2)cc1.O=S(=O)(O)O	0	train
Cc1cc(-c2ccc(N=Nc3cc(S(=O)(=O)O)c4ccccc4c3N)c(C)c2)ccc1N=Nc1cc(S(=O)(=O)O)c2ccccc2c1N	1	train
O=Nc1ccc2ccccc2c1O	0	train
CN(C)c1ccc(C=C2SC(=S)NC2=O)cc1	0	train
Cc1ccc2nc(-c3ccc(N=NNc4ccc(-c5nc6ccc(C)c(S(=O)(=O)O)c6s5)cc4)cc3)sc2c1S(=O)(=O)O	0	train
O=C(N=Nc1ccccc1)NNc1ccccc1.O=C(NNc1ccccc1)NNc1ccccc1	0	train
Cc1cc(O)cc(O)c1N=Nc1ccc([N+](=O)[O-])cc1	0	train
Nc1ccc2ccccc2c1N=Nc1ccc(C=Cc2ccc(N=Nc3c(N)ccc4ccccc34)cc2S(=O)(=O)O)c(S(=O)(=O)O)c1	1	train
O=C(O)CC1OCC=C2CN3CCC45C6=CC(=O)C(=O)C([N+](=O)[O-])=C6NC4C1C2CC35	0	train
O=[N+]([O-])c1ccc([As](=O)(O)O)cc1	0	train
CC(C)c1cccc(C(C)C)c1O	0	train
CCCCCCCCCCCCCCC(C(=O)O)S(=O)(=O)O	0	train
Cc1c(O)ccc2c(O)c(NC(=O)c3ccc4c(c3)CCC(C)(C)O4)c(=O)oc12	0	train
CCO[Si](C)(OCC)OCC	0	train
CCCCOC(=S)SSC(=S)OCCCC	0	train
O=c1c2ccccc2c2ccc3c4ccc5c(=O)c6ccccc6c6ccc(c7ccc1c2c73)c4c56	0	train
CC[Sn](Cl)(CC)CC	0	train
Cc1cc(=O)oc2cc(O)cc(O)c12	0	train
COc1ccc2c(c1OC)C(=O)OC2C1c2c(cc3c(c2OC)OCO3)CCN1C	0	train
O=[N+]([O-])c1ccc(N=Nc2ccc(O)c3c(O)cc(S(=O)(=O)O)cc23)cc1S(=O)(=O)O	0	train
CCCC(C)SP(=S)(SC(C)CCC)SC(C)CCC	0	train
CCN(CC)CCCC(C)Nc1cc(-c2ccccc2)nc2ccc(OC)cc12.O=P(O)(O)O	0	train
CCCCCCCCCCCCCCCCCCN(C)C	0	train
CC1OC(OC2C(COc3cc(O)c4c(c3)OC(c3ccc(O)cc3)CC4=O)OOC(CO)C2O)C(O)C(O)C1O	0	train
O=Nc1ccc(O)cc1O	0	train
CCCCCCOP(OCCCCCC)OCCCCCC	0	train
CC(=NN=C(C)C1CC(CC(=O)O)C1(C)C)C1CC(CC(=O)O)C1(C)C	0	train
CCCCCCCCCCCCCCCC[N+](C)(C)CCN(Cc1ccc(OC)cc1)c1ncccn1	0	train
CCCCCCCCCCCCCCCCC(C(=O)O)S(=O)(=O)O	0	train
Nc1ccc2c(c1)N[Cu-3]1(Nc3cc(N)ccc3O1)O2	0	train
C1CCc2nnnn2CC1	0	train
O=[N+]([O-])c1ccc(S(=O)(=O)NN2CCOCC2)cc1	0	train
O=[N+]([O-])c1ccc(S(=O)(=O)NN=Cc2ccco2)cc1	0	train
CC(=O)Nc1ccc(S(=O)(=O)NN=Cc2ccco2)cc1	0	train
CC(C=Cc1ccccc1)=NNS(=O)(=O)c1ccc([N+](=O)[O-])cc1	0	train
CC1CCCN1c1ccnc2cc(Cl)ccc12	0	train
CN(C)C(=O)N1CC[N+](C)([O-])CC1	0	train
Cc1ccc2oc(=O)ccc2c1	0	train
COc1cc(C)cc2c1OC(c1ccccc1)CC2=O	0	train
CC(=O)c1c(O)c(C)c(O)c2c1OC1=CC(=O)C(C(C)=O)C(=O)C12C	0	train
C=C1C(=O)OC(CCCCCCCCCCCCC)C1C(=O)O	0	train
CC(CCC(C)C(=O)O)C(=O)O	0	train
CC1CCCC2(C1)OCC(O)CO2	0	train
O=c1c2cc3c(=O)n(O)c(=O)c3cc2c(=O)n1O	0	train
CC(=NNc1ccc([N+](=O)[O-])cc1[N+](=O)[O-])c1ccccc1	0	train
CCCCC(CC)CO[Si](OCC(CC)CCCC)(OCC(CC)CCCC)OCC(CC)CCCC	0	train
Cc1c(C(=O)O)c(O)cc2c1C(=O)c1c(O)c(OC3OC(CO)C(O)C(O)C3O)c(O)c(O)c1C2=O	1	train
O=[N+]([O-])c1ccc(Cl)c([N+](=O)[O-])c1	0	train
O=C(O)c1cc(I)cc(I)c1O	0	train
NC(CO)(CO)CO	0	train
S=P(N1CC1)(N1CC1)N1CC1	0	train
CC(CCN1CCN(CCC(C)CC(C)(C)C)S1(=O)=O)CC(C)(C)C	0	train
O=C1NCCN1N=Cc1ccc([N+](=O)[O-])o1	0	train
CCCSP(SCCC)SCCC	0	train
CCCCOP(=S)(OCCCC)OCCCC	0	train
COP(=O)(OC)OC=C(Cl)Cl	0	train
CC(O)=C[PH](c1ccccc1)(c1ccccc1)c1ccccc1	0	train
CC(=O)C[PH](c1ccccc1)(c1ccccc1)c1ccccc1	0	train
OC(=C[PH](c1ccccc1)(c1ccccc1)c1ccccc1)c1ccccc1	0	train
O=C(C[PH](c1ccccc1)(c1ccccc1)c1ccccc1)c1ccccc1	0	train
O=C1CSC(=O)N1	0	train
OCC1(CO)CCCC(CO)(CO)C1O	0	train
CCCCCCC(=O)C(O)C(O)C(=O)CCCCCCCC(=O)O	0	train
Nc1cc(Cl)ccc1S	0	train
O=C1c2ccccc2C(=O)c2c1ccc(O)c2O	0	train
CCOc1ccc(N=Nc2ccc(N)cc2N)cc1	0	train
O=[N+]([O-])c1ccc2c(N=Nc3ccc4ccccc4c3O)c(O)cc(S(=O)(=O)O)c2c1	0	train
Cc1cc(C2(c3ccc(O)c(C)c3)OS(=O)(=O)c3ccccc32)ccc1O	0	train
O=S(=O)(O)c1cc2ccc1ccc1ccc(cc1S(=O)(=O)O)nnc1ccc(ccc3ccc(cc3S(=O)(=O)O)nn2)c(S(=O)(=O)O)c1	1	train
Nc1c(N=Nc2ccc(-c3ccc(N=Nc4cc(S(=O)(=O)O)c5ccccc5c4O)cc3)cc2)cc(S(=O)(=O)O)c2ccccc12	1	train
N=C(N)N.O=S(=O)(O)O	0	train
O=C1C=C2CC3(O)COc4c(ccc(O)c4O)C3=C2C=C1O	0	train
O=C(O)CN(CCN(CC(=O)O)CC(=O)O)CCN(CC(=O)O)CC(=O)O	0	train
Cc1nc(N)nc(N)c1-c1ccc(Cl)c(Cl)c1	0	train
O=S(c1ccccc1O)S(=O)c1ccccc1O	1	train
COc1c2c(cc3c1OCO3)C13C=CC(OC)CC1N(CC3)C2.[O-][Cl+3]([O-])([O-])O	0	train
CC1=C2C(=O)C3C(CC=C4CC(O)CCC43C)C2CCC12OC1CC(C)CNC1C2C	0	train
COC1CC(OC2CCC3(C=O)C4CCC5(C)C(C6=CC(=O)OC6)CCC5(O)C4CCC3(O)C2)OC(C)C1O	0	train
CC1OC(OC2C=C3CCC4C(CCC5(C)C(c6ccc(=O)oc6)CCC45O)C3(C)CC2)C(O)C(OC2OC(CO)C(O)C(O)C2O)C1O	0	train
CCC(C)C(=O)OC1C(O)C2C(CN3CC(C)CCC3C2(C)O)C2CC34OC5(O)C(OC(=O)C(C)(O)CC)CCC3(C)C5C(OC(C)=O)C(OC(C)=O)C4C21O	0	train
Cc1cc(O)n2cnnc2n1	0	train
Nc1c2ccccc2nc2ccccc12	0	train
CC(=O)C1C(=O)OC2C3C=CC(C3)C2C1=O	0	train
CC(C)(O)S(=O)(=O)O	0	train
CC(=O)Nc1ccccc1	0	train
[O-][N+]1=c2c([nH]c3ccccc23)=[O+][Cu-3]12[O+]=c1[nH]c3ccccc3c1=[N+]2[O-]	0	train
C[n+]1ccccc1C=NO	0	train
COc1ccc(C(=O)c2ccccc2)c(O)c1	0	train
CCCCCCCCOC(=O)CC(C(=O)OCCCCCCCC)S(=O)(=O)O	0	train
CCCCCCCCCCCCCOC(=O)CC(C(=O)OCCCCCCCCCCCCC)S(=O)(=O)O	0	train
O=C(O)c1cc(N=Nc2cccc([N+](=O)[O-])c2)ccc1O	0	train
O=S(=O)(O)c1ccc(N=Nc2ccc(N=Nc3cccc4ccccc34)c(S(=O)(=O)O)c2)cc1	0	train
O=S1(=O)OC(c2cc(Cl)c(O)c(Br)c2)(c2cc(Cl)c(O)c(Br)c2)c2ccccc21	1	train
Cc1c(C2(c3cc(Br)c(O)c(Br)c3C)OS(=O)(=O)c3ccccc32)cc(Br)c(O)c1Br	0	train
O=S1(=O)OC(c2cc(Br)c(O)c(Br)c2)(c2cc(Br)c(O)c(Br)c2)c2ccccc21	0	train
Cc1c(C2(c3cc(C(C)C)c(O)c(Br)c3C)OS(=O)(=O)c3ccccc32)cc(C(C)C)c(O)c1Br	1	train
Nc1c(N=Nc2ccc([N+](=O)[O-])cc2)c(S(=O)(=O)O)cc2cc(S(=O)(=O)O)c(N=Nc3ccccc3)c(O)c12	0	train
O=S1(=O)OC(c2ccc(O)c(Cl)c2)(c2ccc(O)c(Cl)c2)c2ccccc21	0	train
O=S(=O)(O)c1cccc2c(N=Nc3ccc(N=Nc4ccc(Nc5ccccc5)c5c(S(=O)(=O)O)cccc45)c4ccccc34)cccc12	0	train
O=S(=O)(O)c1cc(S(=O)(=O)O)c2c(N=Nc3ccc(N=Nc4ccccc4)cc3)c(O)ccc2c1	0	train
N=C(N)NN.O=C(O)O	0	train
N=C(N)NCCCC(N)C(=O)O	0	train
O=C1C=C2C(=CCOC2O)O1	0	train
O=C(O)C=CCCCCCCCCC(=O)O	0	train
CC(=O)C(C)(CCC(=O)O)CCC(=O)O	0	train
N#CN(CS(=O)(=O)O)C(=N)N	0	train
N=c1nc2[nH][nH]c(=N)n2c(=N)[nH]1	0	train
CC(C)(C)CC(C)(C)SSc1n[nH]c(=S)s1	0	train
C=Cc1ccc(CC)cn1	0	train
O=C(O)c1cc(O)ccc1O	0	train
Oc1ccccc1C1SC(c2ccccc2O)SC(c2ccccc2O)S1	0	train
O=S(=O)(O)C(C(I)I)S(=O)(=O)O	0	train
O=C1C=C(O)C(=O)c2ccccc21	0	train
O=C1C(=C2Nc3ccc(S(=O)(=O)O)cc3C2=O)Nc2ccc(S(=O)(=O)O)cc21	0	train
Oc1cc2c(cc1O)C1c3ccc(O)c(O)c3OCC1(O)C2	0	train
CC[n+]1c2ccc(C)cc2nc2c3ccccc3c(N)cc21	0	train
CCN(CC)c1ccc(C(=C2C=CC(=[N+](CC)CC)C=C2)c2ccc(N(CC)CC)cc2)cc1	0	train
O=C1NC(=O)C(c2ccccc2)(c2ccccc2)N1	0	train
O=c1ccc2ccccc2o1	0	train
CCOP(=S)(OCC)Oc1cc(C)nc(C(C)C)n1	0	train
CCOP(=S)(OCC)Oc1ccc2c(C)c(Cl)c(=O)oc2c1	0	train
C=CS(=O)(=O)O	0	train
Ic1nc(-c2ccccc2)[nH]c1I	0	train
CC1(C)SSC(C)(C)SS1	0	train
CCCC(C(=O)OCC(C)N1CCCC1(C)C)C1CCCC1	0	train
CC(=O)C1CCC2C1(C)CC1OC13C21C=CC2(CC(O)CCC23C)C2C(=O)OC(=O)C21	0	train
CC12CCC(=O)C=C1CCC1C2C(O)CC2(C)C1CCC2(O)C(=O)COC(=O)CCC(=O)O	0	train
C[N+]1(CCC(C(N)=O)(c2ccccc2)c2ccccc2)CCCC12CCCCC2	0	train
COC1C(OC(=O)C=CC=CC=CC=CC(=O)O)CCC2(CO2)C1C1(C)OC1CC=C(C)C	1	train
O=c1c(O)c(-c2ccc(O)c(O)c2)oc2cc(O)cc(O)c12	0	train
CC1OC(OCC2OC(Oc3c(-c4ccc(O)c(O)c4)oc4cc(O)cc(O)c4c3=O)C(O)C(O)C2O)C(O)C(O)C1O	0	train
CC1OC(Oc2c(-c3ccc(O)c(O)c3)oc3cc(O)cc(O)c3c2=O)C(O)C(O)C1O	0	train
CC1OC(OCC2OC(Oc3c(-c4ccc(O)cc4)oc4cc(OC5OC(C)C(O)C(O)C5O)cc(O)c4c3=O)C(O)C(O)C2O)C(O)C(O)C1O	1	train
CN(C)c1ccc2nc3c(ccc4ccccc43)[o+]c2c1	0	train
Oc1nnc(O)c2c1[nH]c(=S)n2-c1ccccc1	0	train
Cc1cc(=O)oc2cc(O)ccc12	0	train
Cc1ncc2c(n1)NC(=O)NC2	0	train
O=S(=O)(O)c1ccc(NN(c2c(O)ccc3ccccc23)S(=O)(=O)O)cc1	0	train
Cc1cc(O)ccc1C1(c2ccc(O)cc2C)OS(=O)(=O)c2ccccc21	0	train
COc1cc(-c2ccc(N=Nc3ccc4c(S(=O)(=O)O)cc(S(=O)(=O)O)c(N)c4c3O)c(OC)c2)ccc1N=Nc1ccc2c(S(=O)(=O)O)cc(S(=O)(=O)O)c(N)c2c1O	1	train
CCN(Cc1cccc(S(=O)(=O)O)c1)c1ccc(C(=C2C=CC(=[N+](CC)Cc3cccc(S(=O)(=O)O)c3)C=C2)c2ccc(S(=O)(=O)O)cc2)cc1	0	train
NNC(=O)c1ccncc1	0	train
COC1C(O)CCC2(CO2)C1C1(C)OC1CC=C(C)C	0	train
COc1ccc2c(c1)CCCN2CCCCCCCCCCN(CCC(C)C)CCC(C)C	0	train
CC12CCC(=O)C=C1CCC1C2C(=O)CC2(C)C1CCC2(O)C(=O)CO	0	train
CC(=O)C1CCC2C3CCC4=CC(=O)CCC4(C)C3CCC12C	0	train
CC(=O)C1CCC2C1(C)CC=C1C23C=CC2(CC(O)CCC12C)C(C(=O)O)C3C(=O)O	0	train
CC12CCC3C(CC=C4CC(O)CCC43C)C1CCC2=O	0	train
Oc1nnc(O)c2[nH]cnc12	0	train
COc1ccc2nc(C)cc(NCCCCCCCCCNc3cc(C)nc4ccc(OC)cc34)c2c1	0	train
CCC(N)CS(=O)(=O)O	0	train
Cc1cc(N=Nc2ccc([N+](=O)[O-])cc2)c(NCC(O)C(O)C(O)CO)cc1C	0	train
N#CC1(c2ccccc2)CCOCC1	0	train
CC1=CC(C)=Nc2ccccc2N1	0	train
COc1ccc2c(c1OC)CC1COCC21	0	train
COc1cc([N+](=O)[O-])c([N+](=O)[O-])c([N+](=O)[O-])c1OC	0	train
O=C1CCc2ccccc2O1	0	train
CC1=CC(C)=Nc2cc(Cl)ccc2N1	0	train
COc1ccc2c(c1OC)C(=O)OC2c1c2c(c(OC)c3c1OCO3)C(C1OC(=O)c3c1ccc(OC)c3OC)N(C)CC2	0	train
CN1BN(C)BN(C)B1	0	train
O=c1oc2ccc([N+](=O)[O-])cc2cc1Br	0	train
Cc1ccc(C=C2CCOC2=O)cc1	0	train
S=P(N1CCOCC1)(N1CC1)N1CC1	0	train
O=S(=O)(O)c1ccc(N=Nc2ccc(O)cc2O)cc1	0	train
Cc1ccc(N=Nc2c(O)c(S(=O)(=O)O)cc3cc(S(=O)(=O)O)ccc23)c(C)c1	0	train
O=S1(=O)OC(c2ccc(O)cc2)(c2ccc(O)cc2)c2ccccc21	0	train
N=C1C=CC(=C(c2ccc(N)cc2)c2ccc(N)cc2)C=C1	0	train
Cc1ccc(N=Nc2ccc(O)c(N=Nc3ccc(S(=O)(=O)O)cc3)c2O)c(C)c1	0	train
CCCCCCCCCCCCCCCCCC(=O)O.CCN(CC)c1ccc2c(-c3ccccc3C(=O)O)c3ccc(N(CC)CC)cc3[o+]c2c1	0	train
CSP(=S)(SC)SC(C)c1ccc(C)cc1	0	train
CSSC(SC)SC	0	train
OC1CN=C2C=CC=CN2C1	0	train
CSc1ccc(C=NC(=N)SN)cc1C	0	train
O=c1oc2c(ccc3c(O)cccc32)c2c1CCCC2	0	train
Nc1nc(N)nc(Nc2ccc([As](=O)(O)O)cc2)n1	0	train
CC(=O)C(CCC(=O)O)(CCC(=O)O)C(C)C	0	train
Cc1cnc2cc(Cl)ccc2c1NCCN(CC(C)C)CC(C)C.O=P(O)(O)O	0	train
Cc1ccc2oc3ccccc3c(=O)c2c1	0	train
O=C1OS(=O)(=O)c2ccccc21	0	train
Cc1cc2nc3ccc(N(C)C)cc3[s+]c2cc1N	0	train
O=S1(=O)OC(c2cc(Br)c(O)c(Br)c2)(c2cc(Br)c(O)c(Br)c2)c2c(Br)c(Br)c(Br)c(Br)c21	0	train
Cc1cc(O)c(C(C)C)cc1C1(c2cc(C(C)C)c(O)cc2C)OS(=O)(=O)c2ccccc21	0	train
Nc1c(S(=O)(=O)O)cc2cc(S(=O)(=O)O)ccc2c1N=Nc1ccc(-c2ccc(N=Nc3c(N)c(S(=O)(=O)O)cc4cc(S(=O)(=O)O)ccc34)c(S(=O)(=O)O)c2)cc1	1	train
Cc1cc(-c2ccc(N=Nc3c(S(=O)(=O)O)cc4cc(S(=O)(=O)O)cc(N)c4c3O)c(C)c2)ccc1N=Nc1c(S(=O)(=O)O)cc2cc(S(=O)(=O)O)cc(N)c2c1O	1	train
NC(CCSSCCC(N)C(=O)O)C(=O)O	0	train
CCOC(=O)COc1c(C)cc(SSc2cc(C)c(OCC(=O)OCC)c(C)c2)cc1C	0	train
O=C1c2cccc3cccc(c23)C(=O)N1CCO	0	train
O=C(O)c1cc(N=Nc2ccc(N=Nc3ccc(S(=O)(=O)O)cc3)cc2)ccc1O	0	train
N=c1[nH]c(=O)c2nn(-c3ccc(C(=O)O)cc3)nc2[nH]1	0	train
CC(=O)c1c(O)c2ccccc2oc1=O	0	train
O=C1CC(c2ccc(O)cc2)Oc2cc(O)cc(O)c21	0	train
CNc1ccc2cc3ccc(NC)cc3[o+]c2c1	0	train
O=c1cc(O)c2ccccc2o1	0	train
O=C1OC2OC3OC(=O)C4C3CC2C14	0	train
CC(C)=CCC1=C(O)C(=O)c2ccccc2C1=O	0	train
COc1cc(-c2[o+]c3cc(O)cc(O)c3cc2O)cc(O)c1O	0	train
COc1cccc2c1cc([N+](=O)[O-])c1c(C(=O)O)cc3c(c12)OCO3	0	train
CCN=Cc1c(O)c(O)c(C(C)C)c2cc(C)c(-c3c(C)cc4c(C(C)C)c(O)c(O)c(C=NCC)c4c3O)c(O)c12	0	train
Cc1cc2c(C(C)C)c(O)c(O)c(C=NCCO)c2c(O)c1-c1c(C)cc2c(C(C)C)c(O)c(O)c(C=NCCO)c2c1O	0	train
Cc1cc2c(C(C)C)c(O)c(O)c(C=NCc3ccoc3)c2c(O)c1-c1c(C)cc2c(C(C)C)c(O)c(O)c(C=NCc3ccco3)c2c1O	0	train
CCCCCCCCCCN=Cc1c(O)c(O)c(CCC)c2cc(C)c(-c3c(C)cc4c(CCC)c(O)c(O)c(C=NCCCCCCCCCC)c4c3O)c(O)c12	0	train
CCCCCCCCC=CCCCCCCCCN=Cc1c(O)c(O)c(C(C)C)c2cc(C)c(-c3c(C)cc4c(C(C)C)c(O)c(O)c(C=NCCCCCCCCC=CCCCCCCCC)c4c3O)c(O)c12	0	train
C=Cc1c(C)c2cc3nc(c4c5nc(cc6[nH]c(cc1[nH]2)c(C)c6CC)c(C)c5C(=O)C4C(=O)O)C(CCC(=O)O)C3C	0	train
CCCCCCCCCCCC(C(=O)O)C(=O)O	0	train
C=C(C)C1CCC2(C)OC2C1	0	train
O=[N+]([O-])c1ccc(S(=O)(=O)NN=Cc2ccccc2[N+](=O)[O-])cc1	0	train
O=[N+]([O-])c1ccc(S(=O)(=O)NN=CC=Cc2ccccc2)cc1	0	train
O=[N+]([O-])c1ccc(S(=O)(=O)NN=Cc2cccc3ccccc23)cc1	0	train
CCCCC(CC)C(=O)OC(C)CN(CC(C)OC(=O)C(CC)CCCC)C(=O)C(C)OC(=O)C(CC)CCCC	0	train
O=C(O)c1cc(C(=O)O)c(C(=O)O)c(C(=O)O)c1C(=O)O	0	train
Oc1nnc(O)c2c1[nH]c(=S)n2Cc1ccccc1	0	train
CC1(C)C2CC3OC3(C)C1C2	0	train
Cc1cc(N)c2cc(NC(=O)CCCCCCCCC(=O)Nc3ccc4nc(C)cc(N)c4c3)ccc2n1	0	train
CC12C=CC(=O)C=C1CCC1C3CCC(O)(C(=O)CO)C3(C)CC(O)C12F	0	train
CCCCC(C#N)C(=O)NC(N)=O	0	train
CCN(CC)Cc1cc(O)c(CN(CC)CC)cc1O	0	train
Cn1c(=O)c2c(nc(NCC[N+](C)(C)Cc3ccc(Cl)cc3)n2C)n(C)c1=O	0	train
CCCCN(CCO)Cc1cc(Nc2c3ccccc3nc3ccccc23)ccc1O	0	train
OCn1nnc2ccccc21	0	train
CC(CNc1ccc(Cl)cc1)(CNc1ccc(Cl)cc1)[N+](=O)[O-]	0	train
COc1ccc2nc3cc(Cl)ccc3c(Nc3ccc(C(=O)O)c(O)c3)c2c1	0	train
COc1ccc2nc3cc(Cl)ccc3c(Nc3ccc(S(=O)(=O)Nc4nccs4)cc3)c2c1	0	train
OC1COc2ccc(Cl)cc2CSC1	0	train
Cc1ccc2c(c1)CSCCO2	0	train
CC(=O)OCC(=O)C1(O)CCC2C3CCC4=CC(=O)C=CC4(C)C3(F)C(O)CC21C	0	train
O=[As](O)(O)c1ccc(N=Nc2ccc(O)cc2)cc1	0	train
O=C1CSC2=NCCN12	0	train
COc1ccc(C=C2SC(=S)NC2=O)cc1	0	train
Cc1cc[n+](C2=C(O)C(=O)C3=C(C2=O)C2c4ccccc4C3c3ccccc32)c(C)c1	0	train
O=C(N1CCCCC(Cl)(Cl)C1=O)C(Cl)(Cl)Cl	0	train
O=C1CCCCCN1C(=O)c1ccccc1	0	train
[Li]F	0	train
CCN(CC)CC(O)CNc1c2ccc([N+](=O)[O-])cc2nc2cc(OC)c(OC)cc12	0	train
Oc1nc2ccccc2c(O)c1CCCC1CCCCC1	0	train
CCN(CC)c1ccc(C=Cc2n(C)c3ccccc3[n+]2-c2ccccc2)cc1	0	train
NC(CSSCC(N)C(=O)O)C(=O)O	0	train
Cc1nc2ccccc2c2c(N)cccc12	0	train
CN(C)C1C(O)=C(C(N)=O)C(=O)C2(O)C(O)=C3C(=O)c4c(O)ccc(Cl)c4C(C)(O)C3CC12	0	train
CCCCN(CCCC)CCCNc1c2c(nc3cc(Cl)ccc13)CCCC2.O=P(O)(O)O	0	train
OC(c1ccccn1)c1c(Cl)cccc1Cl	0	train
CC(=O)c1c(O)nc2cc(Cl)ccc2c1O	0	train
COc1ccc2nc(O)c(C(C)=O)c(O)c2c1	0	train
CC12C=CC(=O)C=C1CCC1C3CC(O)C(O)(C(=O)CO)C3(C)CC(O)C12F	0	train
CN1CCCCC(C(O)(c2ccccc2)c2ccccc2)C1=O	0	train
CCN(CC)CCCC(C)Nc1cc(-c2ccccc2)nc2cc(OC)ccc12.O=P(O)(O)O	0	train
S=C(S)N1CCNCC1	0	train
CCCCC(CC)CN(Cc1cc(CN(CC(CC)CCCC)CC(CC)CCCC)c(O)c(CN(CC(CC)CCCC)CC(CC)CCCC)c1)CC(CC)CCCC	0	train
S=C1SCN2CCN3CSC(=S)N(CCN1C2)C3	0	train
CCCCOC(=O)CC(C(=O)OCCCC)C(C(=O)OCCCC)P(=O)(OCCCC)OCCCC	0	train
CC1OC(=O)C2=C1C(=O)CC(C)(C)O2	0	train
COc1ccc2nc3c(c(NCCCN(C)C)c2c1)CCCC3	0	train
COc1ccc(C=C2CCOC2=O)cc1OC	0	train
CN(C)c1ccc(C=C2CCOC2=O)cc1	0	train
COc1cc(C=NNS(=O)(=O)c2ccc([N+](=O)[O-])cc2)c([N+](=O)[O-])cc1OC	0	train
CN(C)c1ccc(C=NN(Cc2ccccc2)c2ccccc2)cc1	0	train
COc1ccc(C=C(C#N)c2ccccc2)cc1	0	train
CN1C(=O)C(=O)n2c(cc3ccccc32)C1=O	0	train
COc1ccc2nc(CC(=N)c3ccc(N(C)C)cc3)ccc2c1	0	train
CCCCCN(CCCCC)CCC(=O)c1ccc2cc(Br)c3ccccc3c2c1	0	train
CN(C)c1nc(N(C)C)nc(N(C)C)n1	0	train
Nc1ccc2c(c1)S(=O)(=O)c1cc(N)ccc1-2	0	train
Cc1cc2cc3cc(C)c(N)cc3nc2cc1N	0	train
S=C1CCCCCN1	0	train
CCN(CC)CCCC(C)Nc1ccnc2cc(Cl)ccc12.O=P(O)(O)O	0	train
CCCCN(CCCC)CCCCCCCN1CCCc2cc(OC)ccc21	0	train
NC1=NC(N)=N1	0	train
Cn1c(=O)c2nc(O)c(O)nc2n(C)c1=O	0	train
O=C1NC(=O)C(CCSSCCC2NC(=O)NC2=O)N1	0	train
CC(=O)Nc1ccc(SSc2ccc(NC(C)=O)c3cccnc23)c2ncccc12	0	train
COc1ccc(CN(CCN(C)C)c2ccccn2)cc1.Cn1c(=O)c2nc(Br)[nH]c2n(C)c1=O	0	train
CN1C(=O)N(C)C2SC(NCc3ccccc3)=NN2C1=O	0	train
Cn1c(=O)c2c(nc(CCCCCc3nc4c(c(=O)n(C)c(=O)n4C)n3C)n2C)n(C)c1=O	0	train
CC1(C)C(=NO)C(C)(C)C1=NO	0	train
CC(C)(C)CC1=CC(=C2C=C(CC(C)(C)C)C(=O)C(CC(C)(C)C)=C2)C=C(CC(C)(C)C)C1=O	0	train
N=C(NC(=N)Nc1ccc(S(=O)(=O)Nc2cnc3ccccc3n2)cc1)Nc1ccc(Br)cc1	0	train
CCCCC(CC)CCC(CCC(CC)CCCC)S(=O)(=O)O	0	train
O=P(Oc1ccccc1)(Oc1ccccc1)N1CCOCC1	0	train
O=C(O)CCSC(=S)NCCNC(=S)SCCC(=O)O	0	train
CC1CN2COC(=S)SSSSC(=S)OCN3CC(C)N(COC(=S)SSSSC(=S)OCN1CC2C)CC3C	0	train
NC(=O)NCOC(=S)SSSC(=S)OCNC(N)=O	0	train
CC1CNC(=S)SSC(=S)N1	0	train
N=C(NC(O)C(Cl)(Cl)Cl)SCNC(=O)NCSC(=N)NC(O)C(Cl)(Cl)Cl	0	train
OCCNC(=S)SSC(=S)NCCO	0	train
CNC(=S)SSC(=S)NCCNC(=S)SSC(=S)NC	0	train
CN(C)COC(=S)SC(=O)OCCCl	0	train
CC(C)N1CSC(=S)NCCNC(=S)SC1	0	train
CCN(CC)CCNc1ccc(C)c2sc3ccccc3c(=O)c12	0	train
CCCC1OC(CCC)C2CCCOC2O1	0	train
CCn1c(C)nc2c(N)cccc2c1=O	0	train
CC1Nc2c(ccc3ncccc23)C(=O)N1Nc1ccccc1	0	train
Cc1ccc(S(=O)(=O)N2CCCCC2)cc1	0	train
O=c1oc2ccccc2cc1-c1ccccc1	0	train
O=c1c2ccccc2oc2ccccc12	0	train
O=C(O)C=CCCCCC(=O)O	0	train
O=C(O)CCCCCCCCCCCCCCC(=O)O	0	train
O=CCC(O)C(O)C(O)CO	0	train
O=[N+]([O-])O	0	train
S=C(SSSC(=S)N(C1CCCCC1)C1CCCCC1)N(C1CCCCC1)C1CCCCC1	0	train
CNC(=S)SSSC(=S)NC	0	train
CNC(=S)SSSSC(=S)NC	0	train
CN(C)C(=S)SSSC(=S)N(C)C	0	train
CN(C)C(=S)SSSSC(=S)N(C)C	0	train
CCOC(=O)SC1=NC(C)=CC(C)(C)S1	0	train
CCCCNC(=S)SSSC(=S)NCCCC	0	train
CCCCNC(=S)SSSSC(=S)NCCCC	0	train
S=C1NC2(CCCCC2)C2=C(CCCC2)S1	0	train
S=C(NC1CCCCC1)SSSSC(=S)NC1CCCCC1	0	train
CCOC(=O)OC(=S)N(C1CCCCC1)C1CCCCC1	0	train
Cc1ccc(C(C)C)c(OP(=S)(S)Oc2cc(C)ccc2C(C)C)c1	0	train
CC(=O)SC1CC(=O)C=C2CCC3C4CCC(=O)OC4(C)CCC3C21C	0	train
C#CC1(O)CCC2C3CCC4=C(CCC(=O)C4)C3CCC21C	1	train
O=[As](O)(O)c1cc(N=Nc2ccc(-c3ccc(N=Nc4cc([As](=O)(O)O)c(O)cc4O)cc3)cc2)c(O)cc1O	0	train
OCC(O)C1O[Sb](O)(O)(O)OC1C(O)CO	0	train
COC(=O)C1=COC(C)C2C[n+]3ccc4c([nH]c5ccccc54)c3CC12	0	train
CCC1C2CC3C4N(C)c5ccccc5C45CC(C2C5O)N3C1O	0	train
O=C(O)c1cnc2c([N+](=O)[O-])cccc2c1O	0	train
COc1ccccc1C=Cc1ccnc2ccccc12	0	train
COc1ccc(C(C#N)=Cc2ccc(N(C)C)cc2)cc1	0	train
CCN(CCNc1ccc(C)c2sc3ccccc3c(=O)c12)CC(C)(C)O	0	train
O=C(O)c1c2c(nc3ccccc13)CCC2	0	train
CC(=O)C(SSC(C(C)=O)C(C)=O)C(C)=O	0	train
O=C(OCC(Cl)(Cl)Cl)OCC(Cl)(Cl)Cl	0	train
c1ccc2c(c1)Sc1ccccc1C2=C1c2ccccc2Sc2ccccc21	0	train
c1ccc2c(c1)C1=Nc3c4ccccc4c4n3[Cu-3]35n6c(c7ccccc7c6=NC6=[N+]3C(=N4)c3ccccc36)=NC2=[N+]15	0	train
O=Cc1c(O)nc2ccccc2c1O	0	train
O=C(Nc1ccc2c(O)c(N=Nc3ccccc3)c(S(=O)(=O)O)cc2c1)Nc1ccc2c(O)c(N=Nc3ccccc3)c(S(=O)(=O)O)cc2c1	0	train
CCCCCCC(CC)(C(=O)O)C(=O)O	0	train
CN1CCCCCCC1CO	0	train
CCCCOC(=O)CCC(Nc1nc(Cl)nc(Cl)n1)C(=O)OCCCC	0	train
O=C1NC(=O)C(CCCCO)N1	0	train
COC(=O)C(CCC(=O)O)N1C(=O)c2ccccc2C1=O	0	train
[N-]=[N+]=C(S(=O)(=O)O)S(=O)(=O)O	0	train
CCCCCNC(=O)C(O)C(O)C(=O)NCCCCC	0	train
O=C1NC(=O)C2(CCCCC2)N1	0	train
Cc1ccc(C(=O)O)c(O)c1	0	train
CCc1c(C)c2cc3[nH]c(cc4nc(cc5[nH]c(cc1n2)c(C)c5CCC(=O)OC)c(CCC(=O)OC)c4C)c(C)c3CC	0	train
C=CC1=C(C)C2=[N+]3C1=Cc1c(C)c(C=C)c4n1[Fe-2]31n3c(c(C)c(CCC(=O)O)c3=CC3=[N+]1C(=C4)C(C)=C3CCC(=O)O)=C2	0	train
OCC1OC2NC(=S)OC2C(O)C1O	0	train
COc1cc(C2CC(=O)c3ccccc3O2)ccc1O	0	train
OCCN1CSC(=S)NCCNC(=S)SC1	0	train
S=C(NCCNC(=S)SSC(=S)NNc1ccccc1)SSC(=S)NNc1ccccc1	0	train
S=C(NNc1ccccc1)SSSC(=S)NNc1ccccc1	0	train
O=S1c2ccccc2Sc2ccccc21	1	train
O=S1c2ccccc2S(=O)c2ccccc21	0	train
O=C1OCCC1=Cc1ccc(O)cc1	0	train
O=C(CSCC(=O)NN=Cc1ccccc1)NN=Cc1ccccc1	0	train
Nc1nc(O)c2c(n1)Cc1c(O)nc(N)nc1C2	0	train
SC1N=C(c2ccco2)N2C(S)N=C(c3ccccc3)N12	0	train
SC1N=C(c2ccccc2)N2C(S)N=C(c3ccccc3)N12	0	train
O=C(O)O	0	train
CCOC(=O)C1CC(C(=O)OCC)c2nc3ccccc3nc21	0	train
NCCOB(c1ccccc1)c1ccccc1	0	train
COc1ccc(-n2nc(C)ccc2=O)cc1	0	train
COc1ccc(-n2nc(C)cc(Cl)c2=O)cc1	0	train
COCCOC(C)C(=O)C(O)S(=O)(=O)O	0	train
CC(=O)Nc1ccc(S(=O)(=O)NN=C2CCCC2)cc1	0	train
CCCCN(CCCC)NC(=S)Nc1ccccc1	0	train
CN1C(=O)CCC2(c3ccccc3)CC=C(O)C=C12	0	train
CCCCCCCCCCCCNC(=O)C(O)C(O)C(O)C(COS(=O)(=O)O)OS(=O)(=O)O	0	train
CN1CCN(CCCN2c3ccccc3Sc3ccc(C(F)(F)F)cc32)CC1	0	train
CN1CCN(CCCN2c3ccccc3Sc3ccc(Cl)cc32)CC1	0	train
CN(C)CCCN1c2ccccc2Sc2ccc(Cl)cc21	0	train
O=C1CSC(=S)N1c1ccccc1	0	train
C[N+]1(CCN[N+]2(C)CCCCC2)CCc2ccccc2C1	0	train
NN1CCc2ccccc2C1.O=C(O)C=CC(=O)O	0	train
O=C1CC(=O)N(CCc2ccccn2)C(=O)N1CCc1ccccn1	0	train
O=C1CC(=O)N(CCc2ccncc2)C(=O)N1CCc1ccncc1	0	train
C=Cc1cc[n+](CC(=O)c2ccc(-c3ccccc3)cc2)cc1	0	train
c1ccc(Cn2cc(CCc3ccncc3)c3ccccc32)cc1	0	train
COc1cc2nncc(S)c2cc1OC	1	train
Oc1nnnc2cc(Cl)ccc12	0	train
CCCC(=O)OC(C(Cl)(Cl)Cl)P(=O)(OC)OC	0	train
Nc1ccc(S(=O)(=O)NN=Cc2ccco2)cc1	0	train
CC(C)=CC(C)=NNS(=O)(=O)c1ccc(N)cc1	0	train
CCOC(=O)CC(C)=NNS(=O)(=O)c1ccc(N)cc1	0	train
CC1CCCCC1=NNS(=O)(=O)c1ccc(N)cc1	0	train
Nc1ccc(S(=O)(=O)NN=Cc2ccc3c(c2)OCO3)cc1	0	train
CC(=NNS(=O)(=O)c1ccc(N)cc1)c1ccccc1O	0	train
COc1cc(C=NNS(=O)(=O)c2ccc(N)cc2)ccc1O	0	train
CC(=O)Nc1ccc(S(=O)(=O)NN=C(C)C2CCOC2=O)cc1	0	train
CN(C)c1ccc(C=NNS(=O)(=O)c2ccc(N)cc2)cc1	0	train
CCCCC(CC)=NNS(=O)(=O)c1ccc(NC(C)=O)cc1	0	train
CC(=O)Nc1ccc(S(=O)(=O)NN=Cc2ccc(C)cc2)cc1	0	train
COc1ccc(C=NNS(=O)(=O)c2ccc(NC(C)=O)cc2)cc1	0	train
CCC1(O)CCCC2C3CCC4CC(=O)CCC4(C)C3C(=O)CC21C	0	train
C=Cc1ccccn1	0	train
C=Cc1ccncc1	0	train
O=S(=O)(O)C(O)CC(O)S(=O)(=O)O	0	train
O=S(=O)(O)C(O)C(O)S(=O)(=O)O	0	train
O=[N+]([O-])c1cccc(S(=O)(=O)c2ccc(F)c([N+](=O)[O-])c2)c1	0	train
CC1=CC2=[N+]3C1=Cc1cc(C)c4n1[Ni-2]31n3c(c(C)c(CCC(=O)O)c3=CC3=[N+]1C(=C4)C(C)=C3CCC(=O)O)=C2	0	train
CC1=CC2=[N+]3C1=Cc1cc(C)c4n1[Pd-2]31n3c(c(C)c(CCC(=O)O)c3=CC3=[N+]1C(=C4)C(C)=C3CCC(=O)O)=C2	0	train
CC12CCC3c4ccc(OS(=O)(=O)O)cc4CCC3C1CCC2=O	0	train
CCC1(O)CC(OC2CC(N(C)C)C(OC3CC(O)C(OC4CCC(=O)C(C)O4)C(C)O3)C(C)O2)c2c(cc3c(c2O)C(=O)c2c(O)ccc(O)c2C3=O)C1C(=O)OC	0	train
CCC1(O)CC(OC2CC(N(C)C)C(OC3CC4OC5CC(=O)C(C)OC5OC4C(C)O3)C(C)O2)c2c(cc3c(c2O)C(=O)c2c(O)ccc(O)c2C3=O)C1C(=O)OC	0	train
C1CN(SSN2CCSCC2)CCS1	0	train
CN(CCN(C)CC(=O)O)CC(=O)O	0	train
CC1=[O+][Cu-3]23[O+]=C(C)CC(C)=[N+]2C(C)C[N+]3=C(C)C1	0	train
CC[N+](C)(CC)CCC[N+]12CCC(CC1)CC2	0	train
CC(NCCNC(C)c1cccnc1)c1cccnc1	0	train
C#CCN1CCCC(O)C1.O=C(O)C=CC(=O)O	0	train
Sc1nnc(S)c2[nH]cnc12	0	train
CC1OC(OC2C(O)C(O)C(NC(=N)N)C(O)C2NC(=N)N)C(OC2OC(CO)C(O)C(O)C2N(C)C=N)C1(O)CO.O=S(=O)(O)O	0	train
CNC1C(OC2C(OC3C(O)C(O)C(NC(=N)N)C(O)C3NC(=N)N)OC(C)C2(O)C=NNC(N)=S)OC(CO)C(O)C1O.O=S(=O)(O)O	0	train
CN(C)CCC=C1c2ccccc2Sc2ccc(Cl)cc21	0	train
N=C(N)Nc1ccc(-c2ccc(NC(=N)N)cc2)cc1.O=S(=O)(O)O	0	train
O=C(CCSCCC(=O)NNc1ccccc1)NNc1ccccc1	0	train
CC(C)c1ccc(O)c(=O)cc1	0	train
O=S1(=O)c2ccccc2S(=O)(=O)c2ccccc21	0	train
O=C(c1no[n+]([O-])c1C(=O)c1csc2ccccc12)c1csc2ccccc12	0	train
O=C1CCCCN1	0	train
Nc1c(O)nc2c(c1N)CCC2	0	train
CC(=O)Nc1cc(O)nc2c1CCC2	0	train
O=C(O)c1ccccc1C(=O)NC(Cc1ccccc1)(C(=O)O)C(=O)O	0	train
COc1ccc(-c2oc3ccc(C)cc3c(=O)c2O)cc1	0	train
O=c1cc(-c2ccccc2)oc2ccccc12	0	train
COc1ccc(C=CC(=O)c2c(OC)cc(OC)c(OC)c2O)cc1	0	train
Oc1ncnc2sc(Nc3ccccc3)nc12	0	train
O=C(O)CS(=O)(=O)O	0	train
CC(=O)Nc1ccc(S(=O)(=O)NNC(=O)NNS(=O)(=O)c2ccc(NC(C)=O)cc2)cc1	0	train
Oc1ccc(C=Cc2cnccn2)cc1	0	train
O=c1cc(Cl)c(Cl)nn1-c1ccccc1	0	train
O=c1[nH]n(-c2ccccc2)c(=O)cc1Cl	0	train
Nc1cc(=O)n(-c2ccccc2)nc1Cl	0	train
c1ccc(N2CCN(c3ccccn3)CC2)nc1	0	train
O=C(O)CCCCCCCCC(=O)O	0	train
COC(=O)C1C(O)CCC2CN3CCc4c([nH]c5ccccc45)C3CC21	0	train
Cc1ccc2ccc(=O)oc2c1	0	train
S=C1NCCNC(=S)SS1	0	train
CCCC1OP(N)(=O)OCC1CC	0	train
CC(O)CSP(=S)(Oc1ccccc1)Oc1ccccc1	0	train
CN(C)COC(=S)SSSC(=S)OCN(C)C	0	train
CCC1(CC)COP(=O)(Oc2ccccc2)OC1	0	train
O=c1ccc2ccc(O)cc2o1	0	train
O=c1c(O)c(-c2ccc(O)cc2O)oc2cc(O)cc(O)c12	0	train
COc1cc(O)c2c(=O)c(O)c(-c3ccc(O)c(O)c3)oc2c1	0	train
CC1OC(Oc2c(-c3cc(O)c(O)c(O)c3)oc3cc(O)cc(O)c3c2=O)C(O)C(O)C1O	0	train
c1ccc(-c2cc(N3CCOCC3)c3ccccc3n2)cc1	0	train
CC1(C)c2ccccc2-c2nc3ccccc3cc2C1N1CCOCC1	0	train
CCN(CC)CCOc1ccc(C(O)(Cc2ccc(OC)cc2)c2ccccc2)cc1	0	train
CCCCc1ccc(C(=O)O)nc1	0	train
C[N+](C)(C)CCCC#CC[N+]1(C)CCOCC1	0	train
C[N+]1(CCCC(O)CC[N+]2(C)CCCC2)CCCC1	0	train
CC(=O)O[Hg]CC(O)Cn1c(=O)c2c(ncn2C)n(C)c1=O	0	train
COC1CNC(NC(=O)CCC(=O)O)=[O+][Hg-2]2(C1)[O+]=C1c3c(ncn32)N(C)C(=O)N1C	0	train
COC1CNC(N)=[O+][Hg-](Cl)C1	0	train
COc1ccc2c3c(c4cc(OC)c(OC)cc4c2c1)CC1CCCCN1C3	0	train
CC(=O)N1C(=O)CC(c2ccccc2)Sc2ccccc21	0	train
c1ccc(Nc2cc(Nc3ccccc3)cc(Nc3ccccc3)c2)cc1	0	train
CC1CC2OC(=O)C3(C)C2C(OC3(C)O)C2(C)C(=O)C=CC12	0	train
Clc1ccc2c(c1)N(CCCN1CCCC13CCCCC3)c1ccccc1S2	0	train
CN1OC2CCC1CC(OC(c1ccccc1)c1ccccc1)C2	0	train
C1CCC2(CC1)CCCN2	0	train
COC(=O)C1C(O)C(C)C(O)C(C)C=CC=C(C)C(=O)Nc2c(C)c(OC(C)=O)c3c(c2O)C(=O)C(C)=C2OCOC(=C23)C(C)=CC(C)(O)C(O)C(C)C1O	0	train
C[Hg]NC(=N)NC#N	0	train
Oc1nc(O)c2nc(O)nc(O)c2n1	0	train
COC(=O)CCC1=C(C)C2=[N+]3C1=Cc1c(CCC(=O)OC)c(C)c4n1[Ni-2]31n3c(c(C)c(C(C)=O)c3=CC3=[N+]1C(=C4)C(C(C)=O)=C3C)=C2	0	train
Cc1cc(=O)oc2ccccc12	0	train
O=S(=O)(O)Nc1cnc(O)nc1O	0	train
Sc1nnnc2ccccc12	0	train
CC(C)(C)CC(C)(C)c1ccc(OCCOCC[N+](C)(C)Cc2ccccc2)cc1	0	train
CCN(CC)CCCNCc1cc(Cl)c2cccnc2c1O	0	train
Cc1ccc(S(=O)(=O)OC(c2ccccc2)c2ccccc2)cc1	0	train
CCCCOCc1cc(CN2CCN(C)CC2)c(O)c2ncccc12	0	train
O=C(Nc1ccc(Br)cc1)c1cc(Br)ccc1O	0	train
CCN(CCO)CCNc1ccc(C)c2sc3ccccc3c(=O)c12	0	train
N=C(N)Nc1ccc(N)cc1	0	train
O=[N+]([O-])c1cccc(S(=O)(=O)c2cccc([N+](=O)[O-])c2)c1	0	train
O=[N+]([O-])c1ccc(S(=O)(=O)c2ccc([N+](=O)[O-])cc2)cc1	0	train
Cc1ccnc(NC(=S)Nc2cc(C)ccn2)c1	0	train
Cc1cccc(NC(=S)Nc2cccc(C)n2)n1	0	train
Cc1cccnc1NC(=S)Nc1ncccc1C	0	train
N=C(N)Nc1ccccc1SSc1ccccc1NC(=N)N.O=S(=O)(O)O	1	train
N=C(N)NC(=N)Nc1cccc(S(=O)(=O)c2cccc(NC(=N)NC(=N)N)c2)c1	0	train
N=C(N)NC(=N)Nc1ccc(Sc2ccc(NC(=N)NC(=N)N)cc2)cc1	0	train
C[N+](C)(C)CCCC#CC[N+]1(C)CCc2ccccc2C1	0	train
C[N+](C)(C)CCC#CC[N+]1(C)CCCC1	0	train
c1ccc(CNc2nnc(NCc3ccccc3)c3c2ncn3Cc2ccccc2)cc1	0	train
S=C1NCCNC(=S)SSC(=S)SS1	0	train
CCCCOC(=S)SSC(=S)NCCNC(=S)SSC(=S)OCCCC	0	train
CC(C)OC(=S)SSC(=S)NCCNC(=S)SSC(=S)OC(C)C	0	train
COC(=S)SSC(=S)NCCN(CCNC(=S)SSC(=S)OC)C(=S)SSC(=S)OC	1	train
CCOS(=O)(=O)O.CC[N+]1(C)CSC(=S)N(C)C1	0	train
NC1CCCCCCC1	0	train
COc1cc2c(cc1Oc1c(Oc3c(O)c(OC)cc4c3C(CC(C)C)N(C)CC4)c(OC)cc3c1C(CC(C)C)N(C)CC3)C(CC(C)C)N(C)CC2	0	train
Cc1ccc(S(=O)(=O)OCCOS(=O)(=O)c2ccc(C)cc2)cc1	0	train
CN1CCCC(C#N)(c2ccccc2)CC1	0	train
COc1cccc(C2(C#N)CCN(C)CC2)c1	0	train
COc1cc(OC)cc(C2(C#N)CCN(C)CC2)c1	0	train
COc1cc(C2(C#N)CCN(C)CC2)cc(OC)c1OC	0	train
CN1CCC2(CC1)OC(c1ccccc1)C(c1ccccc1)O2	0	train
CCN1CCC2(CC1)OC(c1ccccc1)C(c1ccccc1)O2	0	train
CCOC(=O)C(C(=O)OCC)C(C(=O)OCC)(C(=O)OCC)C(C(=O)OCC)C(=O)OCC	0	train
Cn1[nH]c(=O)ccc1=O	0	train
O=c1ccc(=O)n(-c2ccc(Br)cc2)[nH]1	0	train
O=c1ccc(Oc2ccc([N+](=O)[O-])cc2[N+](=O)[O-])nn1-c1ccc([N+](=O)[O-])cc1[N+](=O)[O-]	0	train
CC(C=CC1=C(C)CCCC1(C)C)=CC=C(C(=O)O)C(C)=CC(=O)O	0	train
CC(C=CC1=C(C)CCCC1(C)C)=CC=CC(C)=CC=NN=CC=C(C)C=CC=C(C)C=CC1=C(C)CCCC1(C)C	0	train
COc1ccc(-c2coc3c4c(c(CC=C(C)C)c(O)c3c2=O)OC(C)(C)C=C4)cc1OC	0	train
COc1ccc(-c2coc3c4c(c5c(c3c2=O)OC(C)(C)CC5)OC(C)(C)C=C4)cc1OC	0	train
COc1ccc(N=Nc2c(N)n(C)[nH]c2=N)cc1	0	train
c1cc2c(cc1-c1ccc3c(c1)N=[Se]=N3)N=[Se]=N2	0	train
CCOC(=O)C1(CC)OC12CCCCC2	0	train
CCCCC1(C(=O)OCC)OC12CCCCC2	0	train
CC(Cc1ccccc1)NN(CS(=O)(=O)O)CS(=O)(=O)O	0	train
O=C(O)C1CC2=C(CN1)Cc1ccccc12	0	train
O=C(O)C1=C(C(=O)O)C2c3ccccc3C1c1ccccc12	0	train
O=C(O)C1S[Bi](SC(C(=O)O)C(S[Bi]2SC(C(=O)O)C(C(=O)O)S2)C(=O)O)SC1C(=O)O	0	train
N=C1NC(=O)N[Cu-3]2(N1)NC(=N)NC(=O)N2	0	train
CCCCN(CCCC)C1=[S+][Cu-3]2(S1)SC(N(CCCC)CCCC)=[S+]2	0	train
CCCC[Sn](Cl)(CCCC)CCCC	0	train
Nc1nnc2c(n1)[nH]c1ccccc12	0	train
Cc1nc2c(n1-c1ccc(Br)cc1)C(=O)c1ccccc1C2=O	0	train
O=C(SC1=NCCS1)SC1=NCCS1	0	train
O=S(=O)(O)OCCOc1ccc(S(=O)(=O)c2ccc(OCCOS(=O)(=O)O)cc2)cc1	0	train
O=[n+]1[cH-]nc2ccccc2c1O	0	train
Nc1nc(-c2ccccc2)nc(N)c1N=O	0	train
Cc1cc(C)n2[nH]c(=N)c(C#N)c2c1C#N	0	train
O=c1oc2cc(O)ccc2c2oc3cc(O)ccc3c12	0	train
CC1OC(OC2C(O)C(O)C(NC(=N)N)C(O)C2NC(=N)N)C(OC2OC(CO)C(O)C(O)C2N(C)N=O)C1(O)C=O	0	train
O=C(O)CCS(=O)(=O)O	0	train
COC(=O)CCC(C)C1CCC2C3CCC4CC5CCC4C3(CO5)C(=O)C(Br)C12C	0	train
Nc1nc(Cl)c2nc(Cl)[nH]c2n1	0	train
O=P(OCC1CCCO1)(OCC1CCCO1)OCC1CCCO1	0	train
COCC(C)(COP(=O)(N1CCOCC1)N1CCOCC1)CC(C)COP(=O)(N1CCOCC1)N1CCOCC1	0	train
CCCC1OP(=O)(N2CC(C)N(P3(=O)OCC(CC)C(CCC)O3)CC2C)OCC1CC	0	train
NN1C(=O)CSC1=S	0	train
CC(C)(C)CS(=O)(=O)O	0	train
NCC(O)c1ccc(Nc2ccnc3cc(Cl)ccc23)cc1	0	train
Oc1ccc(CCC2CCNc3ccccc32)cc1	0	train
c1ccc2c(c1)CCN(NCCN1CCCC1)C2	0	train
O=C(NNC(=S)S)c1ccncc1	0	train
CC(C)COC(=O)c1ccc(N)cc1	0	train
COC1OC(CO)C2OC12	0	train
O=c1ccn(C2CC(O)C(CO)O2)c(=O)[nH]1	0	train
O=C1OCCC1(Br)C(Br)c1ccccc1	0	train
N#CC1(c2ccccc2)CCN(Cc2ccccc2)CC1	0	train
CCOC(=O)C1(c2ccccc2)CCN(CC(=O)c2ccccc2)CC1	0	train
Cc1c(C(C)C2NCC(C)CC2O)ccc2c1CC1C2CC=C2CC(O)CCC21C	0	train
CC1OC(=O)C2CC3CCCCC3C(C=CC3CCCC(C)N3C)C12	0	train
C=C(C)COC(=O)C1C2CC(C3OC23)C1C(=O)OCC(=C)C	0	train
C=CCOC(=O)C1CC2OC2CC1C(=O)OCC=C	0	train
S=c1[nH]ccs1	0	train
CCCCOP(=S)(OCCCC)SC1(SC)SSC=C1CC(C)(C)C	0	train
CC(C)(C)Cc1cssc1=S	0	train
CCOC(=O)C(CCCC#N)=NO	0	train
CCOC(=O)C1=C(C)NC(=O)NC1c1ccccc1	0	train
C[N+](C)(C)c1cc2c(nn1)Nc1ccccc1S2	0	train
COC1=CC(=O)C=C(OC)C1=O	0	train
CC(O)CCC(=O)NCCS(=O)(=O)O	0	train
CCCCCCCCCCCCCCCCN1CCCCCC1=O	0	train
CC1C(=O)NC(=O)CC(=O)NC1=O	0	train
Oc1on[n+]2c1Cc1ccccc1C2	0	train
Oc1on[n+]2c1CSC2	0	train
Oc1on[n+]2c1CCCC2	0	train
COc1cc(C2c3cc4c(c(O)c3CC3COC(=O)C32)OCO4)cc(OC)c1O	0	train
COc1cc(C2c3cc4c(cc3C(O)C3COC(=O)C23)OCO4)cc(OC)c1OC	0	train
COc1cc(C2c3cc4c(c(O)c3CC3COC(=O)C32)OCO4)cc(OC)c1OC	0	train
Cc1c(Cl)c(=O)oc2cc(O)ccc12	0	train
O=c1[nH]c2cc(Cl)c(Br)cc2o1	1	train
CC(C)(C)c1ccc(CN2CCN(C(c3ccccc3)c3ccc(Cl)cc3)CC2)cc1	0	train
O=C(CCBr)N1CCN(C(=O)CCBr)CC1	0	train
CCN(CC)CCN1C(=O)c2cccc3cccc(c23)C1=O	0	train
O=C1OC(=O)C2=C1C1c3ccccc3C2c2ccccc21	0	train
Oc1cc2c(nn1)CCCC2	0	train
CC(O)(c1ccccc1)c1nccc2ccccc12	0	train
CC(CCC(=O)NCCS(=O)(=O)O)C1CCC2C3C(O)CC4CC(O)CCC4(C)C3CC(O)C12C	0	train
O=C(O)C=CC(=O)Nc1ccc(S(=O)(=O)c2ccc(NC(=O)C=CC(=O)O)cc2)cc1	0	train
O=S1OCC2(CO1)COS(=O)OC2	0	train
CNc1ncnc2[nH]c(OC)nc12	0	train
NNC(=O)CCc1c[nH]c2ccccc12	0	train
NS(=O)(=O)c1cc2c(cc1Cl)=NC=NS=2(=O)O	0	train
Cc1ccccc1-c1nc2ccc(N)nc2nc1N	0	train
COc1ccc(C)cc1S(=O)(=O)c1c(Cl)cccc1[N+](=O)[O-]	1	train
O=C(O)C1CSCN1	0	train
CCCC=[N+]1CCOC(=S)S[Zn-2]12SC(=S)OCC[N+]2=CCCC	0	train
O=S(Cc1ccccc1)OOCCCCOS(=O)OCc1ccccc1	0	train
CC(CO)S(=O)(=O)O	0	train
Cc1c(N=Nc2cc(N=Nc3ccc(N=Nc4ccc(O)c(C(=O)O)c4)cc3)c(N)cc2N)cccc1S(=O)(=O)O	1	train
C=C(C)C1Cc2c(ccc3c2OC2COc4cc(OC)c(OC)cc4C2C3=O)O1	0	train
O=C(Nc1ccccc1)C(O)C(O)C(=O)Nc1ccccc1	0	train
O=P1(N(CCCl)CCCl)NCCCO1	0	train
S=C1SSC(=S)SS1	0	train
N=C1N(c2ccccc2)C(N)(N)SSC(N)(N)N1c1ccccc1	0	train
O=C1c2ccccc2C(=O)c2c1nnn2-c1ccccc1	0	train
O=S1(=O)Oc2cccc3cccc1c23	0	train
C1N2CN3CN1CN(C2)C3	0	train
O=c1ccc2cc(O)c(O)cc2o1	0	train
O=C(O)c1cccc2c(=O)c3ccccc3oc12	0	train
CCc1c([N+](=O)[O-])cc2c(c1[N+](=O)[O-])C(C)(C)CCC2C	0	train
Cc1nc(Cl)c(Cl)c(Cl)n1	0	train
Cc1nc(O)nc(O)c1Cl	0	train
O=C1C=CC(=O)c2c(O)ccc(O)c21	0	train
C=Cc1c(C)c2cc3nc(c4c5nc(cc6[nH]c(cc1[nH]2)c(C)c6CC)c(C)c5C(=O)C4C(=O)OC)C(CCC(=O)OCC=C(C)CCCC(C)CCCC(C)CCCC(C)C)C3C	0	train
CSc1nnc(SC)c2[nH]cnc12	0	train
CCC1=C(C)C2=[N+]3C1=Cc1c(C)c(CCC(=O)O)c4n1[Zn-2]31n3c(c(C)c(CC)c3=C2)=CC2=[N+]1C(=C4)C(CCC(=O)O)=C2C	0	train
O=c1cc(-c2ccccc2)oc2ccc(O)cc12	0	train
O=c1cc(-c2ccccc2)oc2cccc(O)c12	0	train
O=C(O)CNC(=O)OCCCCOC(=O)NCC(=O)O	0	train
O=S1(=O)CCC(OC2CCS(=O)(=O)C2)C1	0	train
COC12C(COC(N)=O)C3=C(C(=O)C(C)=C(N)C3=O)N1CC1NC12	0	train
CC1=NN(c2ccccc2)C(=O)C1=C1C(=O)N(c2ccccc2)N=C1C	0	train
CC(C)CCCC(C)N	0	train
CC(=O)Oc1ccccc1C(=O)O	0	train
C[N+](C)(C)CCCCCCCCCC[N+](C)(C)C	0	train
CCCCN1C(=O)c2cccc3cccc(c23)C1=O	0	train
O=C(OCCN1CCCC12CCCCC2)C(c1ccccc1)C1C=CCC1	0	train
CN(C)C(=O)C(CC[N+]1(C)CCCC12CCCCC2)(c1ccccc1)c1ccccc1	0	train
CCCCC(CCCCCC(CCCC)C1NC(C)Cc2cc(OC)c(OC)cc21)C1NC(C)Cc2cc(OC)c(OC)cc21	0	train
O=C1CCC2N[Cu-2](O1)OC2=O	0	train
NCCCCC1N[Zn-2]2(NC(CCC(N)=O)C(=O)O2)OC1=O	0	train
COc1c(O)cc2oc3cc(O)c(CC=C(C)C)c(O)c3c(=O)c2c1CC=C(C)C	0	train
COc1cc2oc3cc(OC)c(OC)c(CC=C(C)C)c3c(=O)c2c(O)c1CC=C(C)C	0	train
CCCCCCCCSc1ncnc2[nH]ncc12	0	train
CCC(C)C(CC)C(=O)NC(N)=O	0	train
CCC(C)C(CC)(C(=O)O)C(=O)O	0	train
O=c1c2ccccc2oc2cc(Br)ccc12	0	train
NC(=O)Nc1ccc(S(=O)(=O)c2ccc(N)cc2)cc1	0	train
C1CC[N+]2(C1)CC[N+]1(CCCC1)CC2	0	train
Cn1c(=O)c2nc(NCc3ccccc3)sc2n(C)c1=O	0	train
Cn1c(=O)c2nc(NCC3CCCCC3)sc2n(C)c1=O	0	train
COc1cc(OC)cc(C2(C(=O)O)CCN(C)CC2)c1	0	train
O=S(=O)(O)C(I)(I)S(=O)(=O)O	0	train
NC(=O)CSSCC(N)=O	1	train
CCCCCCCCCCCCS(=O)(=O)O	0	train
O=C1C=C(N2CC2)C(=O)C(N2CC2)=C1N1CC1	0	train
CC1CSS(=O)O1	0	train
O=c1ccc(=O)n(CO)[nH]1	0	train
c1ccc2c(c1)nnn2CN1CCOCC1	0	train
CN(C)CCOCn1nnc2ccccc21	0	train
CCCCCCCCCCn1nnc2c(O)nc(N)nc21	0	train
O=c1ssc(Cl)c1-c1ccccc1	0	train
Cn1c2c(sc1=O)CCC2	0	train
ClCC=CC[N+]12CN3CN(CN(C3)C1)C2	0	train
C1CC2N=C3OCCC3N=C2O1	0	train
CC1(C)OC(=O)NC1=O	0	train
Cc1cc(NCCCCCCNc2cc(C)nc3ccc(Cl)cc23)c2cc(Cl)ccc2n1	0	train
O=C(NCc1ccccc1)OCCO	0	train
Cc1ccc(N2COc3ccc4ccccc4c3C2)cc1	0	train
CCOC(=O)CC(SP1(=S)OCC2(CC=CCC2)CO1)C(=O)OCC	0	train
CCC1(CC)COP(=S)(SCCOC(=O)c2ccccc2)OC1	0	train
CC(C)(c1ccc(OP2(=O)OCC3(CC=CCC3)CO2)cc1)c1ccc(OP2(=O)OCC3(CC=CCC3)CO2)cc1	0	train
O=C(O)CCCCSCCCCC(=O)O	0	train
c1ccc(SCN2CCN(CSc3ccccc3)CC2)cc1	0	train
CN(C)c1ccc(C(=S)c2ccc(N(C)C)cc2)cc1	0	train
CNP(=O)(NC)NC	0	train
O=C1C=C(N2CC2)C(=O)C=C1N1CC1	0	train
OCc1nc(O)cc(O)n1	0	train
CC1C(=O)NC(=O)NC1=O	0	train
O=c1c2ccccc2oc2c(Cl)cc(Cl)cc12	0	train
O=C(O)C1OC12CCCCC2	0	train
COc1ccc(C2CC(=O)c3c(O)cc(OC4OC(CO)C(O)C(O)C4OC4OC(C)C(O)C(O)C4O)cc3O2)cc1O	0	train
O=C1NC(=S)SC1=Cc1cccs1	0	train
O=C1NC(=S)SC1=Cc1ccc(Cl)cc1	0	train
Cl[Hg]Cl.O=c1c2ccccc2oc2ccccc12	0	train
O=C1NC(=S)SC1=Cc1ccco1	0	train
O=c1c2ccc(Cl)cc2oc2ccc(Cl)cc12	0	train
O=C1C(c2ccc3ccccc3n2)=C(O)c2ccccc21	0	train
CC(=O)Nc1ncc([N+](=O)[O-])s1	0	train
Nc1ccc(I)cn1	0	train
CC(=O)c1cc2ccccc2oc1=O	0	train
CCCCCCCCCCCCCCCCCC(=O)OCCO	0	train
O=[N+]([O-])OCCOc1ccc([As](=O)(O)O)cc1[N+](=O)[O-]	0	train
CCCCCc1cc(O)cc2c1Oc1cc(O)cc(C(=O)CCCC)c1C(=O)O2	0	train
COc1cc2oc(=O)ccc2cc1CC=C(C)C	0	train
O=NC1C(Cl)C2CC1C1COCC21	0	train
CCCCCC[N+]1(C)CC2C3C=CC(C3)C2C1	0	train
Clc1ccc(SSc2ccc(Cl)cc2)cc1	0	train
NC(=O)NO	0	train
O=C1CSC(=S)N1c1ccc(Cl)cc1	0	train
CCCCCCc1cc2c(O)c(C(c3ccccc3)c3c(O)c4cc(CCCCCC)c(O)cc4oc3=O)c(=O)oc2cc1O	0	train
O=C(NC(O)C(Cl)(Cl)Cl)NC(O)C(Cl)(Cl)Cl	0	train
NCCS(=O)(=O)O	0	train
Cc1cc(O)c(C(C)C)cc1NC(=O)Nc1cccc2ccccc12	0	train
O=c1c2cc([N+](=O)[O-])ccc2oc2ccc([N+](=O)[O-])cc12	0	train
CCOC(=O)c1ccc(C(C#N)=Cc2ccc(Cl)cc2)cc1	0	train
CC(C=NNC(=N)N)=NNC(=N)N	0	train
COc1cc(C=CC(=O)CC(=O)C=Cc2ccc(O)c(OC)c2)ccc1O	0	train
Oc1ccc(Cl)cc1-c1nc2ccccc2s1	0	train
Oc1ccc(-c2nc3ccccc3s2)c(O)c1	0	train
O=C1NC2(CCCCC2)OC12CCCCC2	0	train
CCOC(=O)NC(O)C(Cl)(Cl)Cl	0	train
C[N+](C)(CCCCCC[N+](C)(C)CC(=O)O)CC(=O)O	0	train
N=C(N)c1ccc(OCCCOc2ccc(C(=N)N)cc2)cc1	0	train
COc1cc2c(c(OC)c1OC)-c1ccc(OC)c(=O)cc1C(NC(=O)c1ccccc1)CC2	0	train
O=S(c1ccc(Cl)cc1)S(=O)c1ccc(Cl)cc1	0	train
CN(C)c1ccc(C(c2c(O)c3ccc(O)cc3oc2=O)c2c(O)c3ccc(O)cc3oc2=O)cc1	0	train
O=C1CC(c2ccccc2)=NO1	0	train
O=C1ON=C(c2ccccc2)C1=NO	0	train
N#CCCCC(=NO)C(=O)OCc1ccccc1	0	train
CCOP(=S)(S)OCC.C[S+]=c1cc(-c2ccccc2)ss1	0	train
O=c1cc(-c2ccccc2)ss1	0	train
c1csc(-c2nc3sc(-c4cccs4)nc3s2)c1	0	train
Nc1ccc(-c2nc3sc(-c4ccc(N)cc4)nc3s2)cc1	0	train
COc1cc(-c2nc3sc(-c4ccc(O)c(OC)c4)nc3s2)ccc1O	0	train
COc1ccc(-c2nc3sc(-c4ccc(OC)c(OC)c4)nc3s2)cc1OC	0	train
CCCCCCCCCCCC(=O)OCCNC(=O)C[n+]1ccccc1	0	train
O=[N+]([O-])c1ccc(C=Cc2ccc(N=Nc3ccc(C=Cc4ccc([N+](=O)[O-])cc4S(=O)(=O)O)c(S(=O)(=O)O)c3)cc2S(=O)(=O)O)c(S(=O)(=O)O)c1	1	train
Clc1ccc(C2=CSC3=NCCN23)cc1	0	train
COc1ccc(-c2nc3ccccc3s2)cc1S(=O)(=O)O	0	train
O=C(NN=CC=Cc1ccccc1)c1ccncc1	0	train
O=C1OC(C(O)CO)C(O)=C1O	0	train
CCCC(=O)Nc1cc(C)c(NC(=O)CN(CC)CC)c(C)c1	0	train
CCOC(=O)Nc1cc(C)c(NC(=O)CN(CC)CC)c(C)c1	0	train
CCN(CC)CC(=O)Nc1c(C)ccc(N)c1C	0	train
Nc1ccc(S(=O)(=O)NC(CSSCC(NS(=O)(=O)c2ccc(N)cc2)C(=O)O)C(=O)O)cc1	0	train
O=S(=O)(O)c1cc2c(c(S(=O)(=O)O)c1)O[Sb]1([Na])(O2)Oc2cc(S(=O)(=O)O)cc(S(=O)(=O)O)c2O1	0	train
O=S(=O)(c1ccc(NCSc2nc3ccccc3s2)cc1)c1ccc(NCSc2nc3ccccc3s2)cc1	0	train
O=C(O)CN(CC[N+]12CC[N+]3(CC(=O)O)CC(=O)O[Ca-2]13OC(=O)C2)CC(=O)O	0	train
O=S(=O)(O)C(O)CCCC(O)S(=O)(=O)O	0	train
COc1ccc2c(c1)C(O)C(CO)C(C(=O)O)C2	0	train
c1ccc(-c2nc3sc(-c4ccccn4)nc3s2)nc1	0	train
Cc1cccc(-c2nc3sc(-c4cccc(C)n4)nc3s2)n1	0	train
CC(C)(CCC#N)c1nc2sc(C(C)(C)CCC#N)nc2s1	0	train
CC(CCC(C)OS(=O)(=O)c1ccc(F)cc1)OS(=O)(=O)c1ccc(F)cc1	0	train
OCC(O)C(O)C(O)c1nc2ccccc2s1	0	train
OCC(O)C(O)C(O)C(O)c1nc2ccccc2s1	0	train
C1C2OC2C2C1C1CC2C2OC12	0	train
CC(=O)N(C(C)=O)c1nc2c(c(=O)n(C)c(=O)n2C)n1C	0	train
[O-][n+]1c2ccccc2[n+]([O-])c2c3ccccc3[nH]c21	0	train
CCC1(c2ccccc2)NC(=O)N(C)C1=O	0	train
COC(=O)C1C(=O)N(C)c2cc(C)c(C)cc2C1(C)C	0	train
CSC(=Nc1cc2ccccc2c2ccccc12)NC#N	0	train
O=S(=O)(O)C1=C2Sc3ccccc3N=C2c2ccccc2C1	0	train
O=C(O)c1cc(N=Nc2ccc(C=Cc3ccc(N=Nc4ccc(O)c(C(=O)O)c4)cc3S(=O)(=O)O)c(S(=O)(=O)O)c2)ccc1O	1	train
O=S(=O)(O)c1cc(N=Nc2ccc(O)c3ccccc23)ccc1C=Cc1ccc(N=Nc2ccc(O)c3ccccc23)cc1S(=O)(=O)O	1	train
O=S(=O)(O)c1cc(N=Nc2c(O)ccc3ccccc23)ccc1C=Cc1ccc(N=Nc2c(O)ccc3ccccc23)cc1S(=O)(=O)O	0	train
O=S(=O)(O)c1cc(N=Nc2cc(S(=O)(=O)O)c3ccccc3c2O)ccc1C=Cc1ccc(N=Nc2cc(S(=O)(=O)O)c3ccccc3c2O)cc1S(=O)(=O)O	1	train
O=C(O)c1cc2ccccc2c(N=Nc2ccc(C=Cc3ccc(N=Nc4c(O)c(C(=O)O)cc5ccccc45)cc3S(=O)(=O)O)c(S(=O)(=O)O)c2)c1O	1	train
Cc1ccc(C(=O)Nc2ccc(S(=O)(=O)O)c3cc(S(=O)(=O)O)cc(S(=O)(=O)O)c23)cc1NC(=O)c1cccc(NC(=O)Nc2cccc(C(=O)Nc3cc(C(=O)Nc4ccc(S(=O)(=O)O)c5cc(S(=O)(=O)O)cc(S(=O)(=O)O)c45)ccc3C)c2)c1	1	train
CCOC1NC(=O)NC(=O)C1(C)Cl	0	train
O=C1c2cccc3cccc(c23)C(=O)N1c1ccc([N+](=O)[O-])cc1[N+](=O)[O-]	0	train
Cc1cc(O)c(C(C)(C)C)cc1Sc1cc(C(C)(C)C)c(O)cc1C	0	train
CCN(CCCc1ccccc1)CCCc1ccccc1.O=C(O)CC(O)(CC(=O)O)C(=O)O	0	train
C[n+]1cc2c3c(ccc2c2ccc4cc5c(cc4c21)OCO5)OCO3.O=[N+]([O-])O	0	train
O=S(=O)(O)c1ccc2c(c1)Sc1cc(S(=O)(=O)O)ccc1O2	0	train
O=C(O)CC1Sc2ccccc2NC1=O	0	train
c1ccc2[nH]c(SSc3nc4ccccc4[nH]3)nc2c1	1	train
Cc1ccc2cc1NC(=O)N1CCN(CC1)C(=O)Nc1cc(ccc1C)NC(=O)N1CCN(CC1)C(=O)N2	0	train
O=S(=O)(OCCSS(=O)(=O)c1ccccc1)c1ccccc1	0	train
O=S(=O)(SCCO)c1ccccc1	0	train
CC1=C(CO)C2=[N+]3C1=Cc1c(CO)c(C)c4n1[Fe-3]31(Cl)n3c(c(C)c(CCC(=O)O)c3=CC3=[N+]1C(=C4)C(C)=C3CCC(=O)O)=C2	0	train
CCN(CC)CC(O)CN(CC(=O)Nc1c(C)cccc1C)CC(C)C	0	train
CCCN(CCC)CC(=O)Nc1cccc(Cl)c1C	0	train
Cc1ccc(S(=O)(=O)OCC2COC(C)(C)O2)cc1	0	train
C=CCCCCCCCCCC(C(=O)O)C(=O)O	0	train
O=C(Nc1ccccn1)Nc1ccccn1	0	train
Cc1ccc(O)cc1C(=O)O	0	train
CC1=Nc2ccccc2NC(=O)C1	0	train
CC1CC(=O)Nc2ccccc2N1	0	train
COc1cc2c(c(OC)c1OC)-c1ccc(OC)c(=O)cc1C(N)CC2.O=C(O)C(O)C(O)C(=O)O	0	train
CCOC(=O)C(c1c(O)c2ccccc2oc1=O)c1c(O)c2ccccc2oc1=O	0	train
COc1ccc2cc1Oc1cc3c(cc1OC)CC[N+](C)(C)C3Cc1ccc(cc1)Oc1c(OC)c(OC)cc3c1C(C2)[N+](C)(C)CC3	0	train
O=C1c2cc(O)c(O)cc2OC(c2ccc(O)c(O)c2)C1O	0	train
CC12CCC(C3NC(=S)NN=C31)C2(C)C	0	train
OC1CC2CCN3Cc4cc5c(cc4C(C1O)C23)OCO5	0	train
O=c1c(-c2ccc(O)cc2)coc2cc(O)cc(O)c12	0	train
CC1CN2SN1CC2C	0	train
O=C(O)CS[Bi](SCC(=O)O)SCC(=O)O	0	train
CCOC(=O)Cc1cc(=O)[nH]n(-c2ccccc2)c1=O	0	train
O=C(C[n+]1ccncc1)c1ccc2c(c1)CCCC2	0	train
N#[N+]c1nc2c(O)ncnc2[nH]1	0	train
O=S(=O)(O)c1cc(N=[N+]([O-])c2cc(S(=O)(=O)O)c3ccccc3c2)cc2ccccc12	0	train
O=S(=O)(O)c1cc(O)c2c(O)cc(S(=O)(=O)O)cc2c1	0	train
CC(=O)Nc1cccc2cc(S(=O)(=O)O)ccc12	0	train
CC(=O)Nc1ccc(N)c2cc(S(=O)(=O)O)ccc12	0	train
CCOC(=O)NP(=O)(N1CC1)N1CC1	0	train
O=C(NP(=O)(N1CC1)N1CC1)OCc1ccccc1	0	train
O=[N+]([O-])c1ccc(CCc2ccc([N+](=O)[O-])cc2S(=O)(=O)O)c(S(=O)(=O)O)c1	0	train
CC(C)CCN(CCC(C)C)CC(=O)Nc1ccc(S(=O)(=O)c2ccc(NC(=O)CN(CCC(C)C)CCC(C)C)cc2)cc1	0	train
CCN(CC)CC(=O)Nc1ccc(Cc2ccc(NC(=O)CN(CC)CC)cc2)cc1	0	train
CCN(CC)CC(=O)Nc1cc(Cl)ccc1OC	0	train
OC1(c2ccccc2)CC(c2ccccc2)c2ccccc2O1	0	train
COc1ccc(C2CC(=O)c3c(OC(C)=O)cc(OC(C)=O)cc3O2)cc1OC(C)=O	0	train
OC1(c2ccccc2)Oc2ccccc2C(c2ccccc2)C1c1ccccc1	0	train
O=C(O)C=CC=CC=CC=CC(=O)O	0	train
COc1cc2ccc1NC(=O)N1CCN(CC1)C(=O)Nc1ccc(cc1OC)-c1ccc(c(OC)c1)NC(=O)N1CCN(CC1)C(=O)Nc1ccc-2cc1OC	0	train
O=S(=O)(O)c1ccc(NNc2ccc(S(=O)(=O)O)cc2)cc1	0	train
O=C1c2ccccc2C(=O)c2c(S)cccc21	1	train
O=C1c2ccc(S(=O)(=O)O)cc2C(=O)c2cc(S(=O)(=O)O)ccc21	0	train
Cc1ccc2c(c1S)C(=O)c1ccccc1C2=O	0	train
CC(=O)OCC=C(C)C[PH](c1ccccc1)(c1ccccc1)c1ccccc1	0	train
CCN(CC)CCOc1ccc2c(c1O)C(=O)c1ccccc1C2=O	0	train
Nc1ccc(S(=O)(=O)Nc2ccc(S(=O)(=O)O)cc2)cc1	0	train
CN(N=O)C(=O)NC(C=O)C(O)C(O)C(O)CO	0	train
N#Cc1ccc(SSc2ccc(C#N)cc2)cc1	0	train
Nc1cc(C(=O)O)ccc1SSc1ccc(C(=O)O)cc1N	1	train
c1ccc(Cc2ccc(SSc3ccc(Cc4ccccc4)cc3)cc2)cc1	0	train
Cn1cnc([N+](=O)[O-])c1S	0	train
Cn1cnc([N+](=O)[O-])c1SSc1c([N+](=O)[O-])ncn1C	0	train
C=CCC(CCC(CC=C)C(=O)O)C(=O)O	0	train
CCOC(=O)C(CC(CO)(C(C)=O)C(=O)OCC)C(C)=O	0	train
CCCCCCCCCCCCOC(=N)N(C)C	0	train
CCCC(C)C(=Nc1ccc(Cl)c(Cl)c1)N(C)C	0	train
CN(C)C(=N)OCc1ccccc1	0	train
CC(C)C(=N)Nc1ccc(Cl)c(Cl)c1	0	train
CCOC(=N)N1CCCCC1	0	train
C=C(C)CN(CC(=C)C)C(=N)OCC1CCCO1	0	train
CCCCOC(=Nc1ccccc1)N(c1ccccc1)c1ccccc1	0	train
CN(C)NP(=O)(NN(C)C)NN(C)C	0	train
CC(C#N)N(C(C)C#N)N(C)C	0	train
CN(C)N(CCO)CCO	0	train
NN1CCOC1=O	0	train
CC(CO)NNC(C)CO	0	train
C1CN(N=NN2CCOCC2)CCO1	0	train
O=C1OCCN1N1CCOC1=O	0	train
OCCNNCCO	0	train
COC(C(=O)C(O)C(C)O)C1Cc2cc3cc(OC4CC(OC(C)=O)C(OC5CC(O)C(OC)C(C)O5)C(C)O4)cc(O)c3c(O)c2C(=O)C1OC1CC(OC2CC(OC3CC(C)(O)C(OC(=O)C(C)C)C(C)O3)C(O)C(C)O2)C(O)C(C)O1	0	train
COc1cc2nncc(Cl)c2cc1OC	0	train
CN1CCN(c2nc3c(c(=O)n(C)c(=O)n3C)n2C)CC1	0	train
Cc1nc(O)nc(O)c1Cc1ccc(Cl)cc1	0	train
CN(C)Cc1cc(O)c(CN(C)C)cc1O	0	train
OCCN(CCO)c1nc(N(CCO)CCO)nc(N(CCO)CCO)n1	0	train
Clc1ccc(NC(Nc2ccc(Cl)cc2)C(Cl)(Cl)Cl)cc1	0	train
N#CSC1=C(SC#N)C(=O)c2ccccc2C1=O	0	train
O=C(Nc1ccc(Cl)cc1)C(=O)Nc1ccc(Cl)cc1	0	train
CN(C)C(=O)COc1ccc(Cl)cc1Cl	0	train
C=CCNC(=S)Nc1ccc(Cl)cc1	0	train
O=C(Nc1ccc(Cl)cc1)NC(O)C(Cl)(Cl)Cl	0	train
N=C(N)Oc1ccc(Cl)cc1	0	train
O=C1C(CN2CCOCC2)CCCC1CN1CCOCC1	0	train
O=C1C(CN(Cc2ccccc2)Cc2ccccc2)CCCC1CN(Cc1ccccc1)Cc1ccccc1	0	train
O=C(Nc1ccccc1)Nc1ccc([N+](=O)[O-])cn1	0	train
Clc1ccc(C(c2ccccc2Cl)C(Cl)Cl)cc1	0	train
Cn1cnc([N+](=O)[O-])c1Sc1nc(N)nc2[nH]cnc12	0	train
O=C(O)CCCCCCCC(O)C(O)CCCCCCCC(=O)O	0	train
Cc1c(Cc2ccc(Cl)cc2)c(=O)[nH]c(=O)n1C	0	train
Cn1cnc([N+](=O)[O-])c1Sc1ncnc2[nH]cnc12	0	train
O=C1C(CN2CCCCC2)CCCC1CN1CCCCC1	0	train
Nc1ccc(S(=O)(=O)C(=O)O)cc1	0	train
CSc1cnnc2ccccc12	0	train
COc1cc2nncc(SC)c2cc1OC	0	train
CC1=CC2=[N+]3C1=Cc1cc(C)c4n1[Mn]31(Cl)n3c(c(C)c(CCC(=O)O)c3=CC3=[N+]1C(=C4)C(C)=C3CCC(=O)O)=C2	0	train
CC1=CC2=[N+]3C1=Cc1cc(C)c4n1[Co-2]31n3c(c(C)c(CCC(=O)O)c3=CC3=[N+]1C(=C4)C(C)=C3CCC(=O)O)=C2	0	train
CCN(CC)CC(=O)Nc1ccc(C(=O)OCC(C)C)cc1	0	train
CCCCOC(=O)c1ccc(NC(=O)C(C)N(CC)CC)cc1	0	train
CCN(CC)CC(=O)Nc1cccc(Cl)c1	0	train
CCN(CC)CC(=O)Nc1cc(Cl)ccc1C	0	train
CCN(CC)CCOC(=O)c1ccc(NC(=O)CN(CC)CC)cc1	0	train
CNC(=O)Oc1ccc(Cl)cc1SSc1cc(Cl)ccc1OC(=O)NC	0	train
O=S(=O)(Sc1ccc(Cl)cc1)c1ccc(Cl)cc1	0	train
CCCC(C(=O)OCCN(CC)CC)(c1ccccc1)c1ccccc1	0	train
NCS(=O)(=O)O	0	train
Nc1ccc(S(=O)(=O)c2ccc(NCNC(CSSCC(NCNc3ccc(S(=O)(=O)c4ccc(N)cc4)cc3)C(=O)O)C(=O)O)cc2)cc1	0	train
Nc1ccc2[se]nc3c2c1C(=O)c1ccccc1-3	0	train
Nc1c(S)cc(O)c2c1C(=O)c1ccccc1C2=O	0	train
Cc1ccc2c3c(nsc13)-c1ccccc1C2=O	0	train
Nc1cccc2c1C(=O)c1cccc(NC(=O)c3ccc4c5c(nsc35)-c3ccccc3C4=O)c1C2=O	0	train
O=C1c2c([N+](=O)[O-])cc(S(=O)(=O)O)c(O)c2C(=O)c2c([N+](=O)[O-])cc(S(=O)(=O)O)c(O)c21	0	train
O=C1c2ccc(S(=O)(=O)O)c(O)c2C(=O)c2ccc(S(=O)(=O)O)c(O)c21	0	train
Cn1c(=O)cc(O)c2ccccc21	0	train
CSc1nnc2sc(=S)[nH]n12	0	train
CCCCCOC(=O)Nc1cc(C)c(NC(=O)CN(CC)CC)c(C)c1	0	train
CCCCCOC(=O)c1ccc(NC(=O)CN(CC)CC)cc1	0	train
CCOC(=O)c1ccccc1NC(=O)CN(CC)CC	0	train
CCCCCOC(=O)c1cccc(NC(=O)CN(CC)CC)c1	0	train
CCN(CC)CC(=O)Nc1cc(C)ccc1Cl	0	train
Nc1ccc(C(=O)Oc2ccccc2)c(O)c1	0	train
CN(C)CCS(=O)(=O)O	0	train
CCCCC(CC)CN=Cc1c(O)c(O)c(C(C)C)c2cc(C)c(-c3c(C)cc4c(C(C)C)c(O)c(O)c(C=NCC(CC)CCCC)c4c3O)c(O)c12	0	train
Cc1cc2c(C(C)C)c(O)c(O)c(C=Nc3ccc(C(=O)NCC(=O)O)cc3)c2c(O)c1-c1c(C)cc2c(C(C)C)c(O)c(O)c(C=Nc3ccc(C(=O)NCC(=O)O)cc3)c2c1O	0	train
COc1cc2c(OC)c(-c3c(C)cc4c(C(C)C)c(OC)c(OC)cc4c3OC)c(C)cc2c(C(C)C)c1OC	0	train
O=C(Oc1ccccc1)N(CCO)C(c1ccccc1)C(O)c1ccccc1	0	train
O=C1C(Cl)=C(N2CCN(C3=C(Cl)C(=O)c4ccccc4C3=O)CC2)C(=O)c2ccccc21	0	train
O=C(O)CN1C(=O)CSC1=S	0	train
Cc1ccc(-c2cssc2=S)cc1	0	train
Clc1ncc(Cl)c(Cl)n1	0	train
O=C(O)c1cc2cccc(S(=O)(=O)O)c2cc1O	0	train
O=C(O)c1ccccc1C(c1cc(Br)c(O)c(Br)c1)c1cc(Br)c(O)c(Br)c1	0	train
Cn1cnc([N+](=O)[O-])c1Sc1nc(N)nc2c1ncn2C1OC(CO)C(O)C1O	0	train
O=[N+]([O-])c1cc(S(=O)(=O)c2ccc(S)c([N+](=O)[O-])c2)ccc1S	0	train
O=[N+]([O-])c1cc(S(=O)(=O)c2ccc(N(CCO)CCO)c([N+](=O)[O-])c2)ccc1N(CCO)CCO	0	train
O=C=Nc1cccc(S(=O)(=O)c2cccc(N=C=O)c2)c1	0	train
O=C=Nc1cc(S(=O)(=O)c2ccc(Cl)c(N=C=O)c2)ccc1Cl	0	train
CCOP(=O)(Nc1nccs1)c1ccc(N)cc1	0	train
O=c1oc2ccccc2c(O)c1Sc1c(O)c2ccccc2oc1=O	0	train
NS(=O)(=O)c1c(O)c2ccccc2oc1=O	0	train
CC(CC(N)C(=O)O)C(=O)O	0	train
CC(CC(=O)O)C(N)C(=O)O	0	train
CC(=O)NC(C(=O)O)(C(=O)O)C(C)CC(=O)O	0	train
CC(=O)NC(CCC(=O)c1ccc(Cl)cc1)(C(=O)O)C(=O)O	0	train
O=[As]c1ccc(C(=O)O)cc1	0	train
CCCCN(CCCC)CC(=O)Nc1ccc(C(=O)OCC(C)C)cc1	0	train
CCCCCCOC(=O)c1ccc(NC(=O)CN(CC)CC)cc1	0	train
CC(C)CN(CC(=O)Nc1cccc(Cl)c1)CC(C)C	0	train
CCN(CC)CC(=O)Nc1ccccc1C	0	train
CCN(CC)CC(=O)Nc1cc(NC(=O)CN(CC)CC)c(C)c(NC(=O)CN(CC)CC)c1	0	train
CCOCC(CN(CC)CC)N(CC)CC(=O)Nc1c(C)cccc1C	0	train
CCN(CC)C(C)C(=O)Nc1cccc(Cl)c1C	0	train
CN1CSCSC1	0	train
Nc1ccc(S(=O)(=O)Nc2cnc3ccccc3n2)cc1	0	train
S=C1CC(=S)NC(=S)N1	0	train
CCOC(=O)Nc1nc2ccccc2[nH]1	0	train
CC(C)N=C=NC(C)C	0	train
O=[As]1(c2ccccc2)c2ccccc2Oc2ccccc21	0	train
NC(CCSCCSCCC(N)C(=O)O)C(=O)O	0	train
O=[N+]([O-])c1cccc(SSc2cccc([N+](=O)[O-])c2)c1	0	train
CC1CC(C)(C)NC2(CCCC2)N1	0	train
COc1cc2c(nn1)CCCC2	0	train
O=c1c2ccccc2oc2cc(C(O)c3ccccc3)ccc12	0	train
CCNc1nc2c(=O)n(C)c(=O)n(C)c2s1	0	train
Oc1cc(-c2ccccc2)nc(S)n1	0	train
Cc1cccc(CC(=O)c2ccccc2)n1	0	train
Cc1cccnc1CC(O)c1ccccc1	0	train
N#CC(=C(c1ccccc1)c1ccccc1)c1ccccc1	0	train
O=C(CS)Nc1cccc(O)c1	0	train
COc1ccc(C(C)=NN)cc1	0	train
NN=C(c1ccccc1)c1cccs1	0	train
O=C(O)c1cccc(S(=O)(=O)c2ccccc2)c1	0	train
NN=C(c1ccccc1)c1cccc([N+](=O)[O-])c1	0	train
NN=C(c1ccccc1)c1ccc([N+](=O)[O-])cc1	0	train
COc1ccc(S(=O)(=O)c2ccc(C(=O)O)cc2)cc1	0	train
Cc1ccc2c(c1)S(=O)c1cc(C)ccc1S2	0	train
CN(C)c1ccc(C(=NN)c2ccccc2)cc1	0	train
O=[N+]([O-])C1=C(c2ccccc2)SC=C(c2ccccc2)S1	0	train
OC(CCN1CCOCC1)c1ccc(Sc2ccccc2)cc1	0	train
O[Si](c1ccc(C(F)(F)F)cc1)(c1cccc(C(F)(F)F)c1)c1cccc(C(F)(F)F)c1	0	train
O=C(C=Cc1ccccc1)c1ccc(Sc2ccccc2)cc1	0	train
O=C(C=Cc1ccccc1)c1ccc(Oc2ccccc2)cc1	0	train
O=C(C=Cc1ccccc1)c1ccc(-c2cccc(-c3ccccc3)c2)cc1	0	train
NC(CSSCC(NC(=O)OCc1ccccc1)C(=O)O)C(=O)O	0	train
OC(CNc1ncccn1)c1ccccc1	0	train
CSc1cc(SC)ncn1	0	train
O=C1CC(c2ccccc2)Oc2cc(O)cc(O)c21	0	train
Cc1cc(Cc2cc(C)cc(S(=O)(=O)O)c2O)c(O)c(S(=O)(=O)O)c1	1	train
Cc1cc(O)c2c(oc3cc(O)c4c(c32)COC4=O)c1C(=O)O	0	train
CCCCCC1=CC(=O)C=C(OC)C12C(=O)Oc1cc(O)c(C(=O)O)c(CCCCC)c12	0	train
C=CCN1C(=O)CSC1=S	0	train
CC12CCC(O1)C1C(=O)OC(=O)C12	0	train
COc1cc2oc(=O)cc(C)c2cc1O	0	train
N=C1NC(=O)C(CC(=O)O)S1	0	train
Cl[Sn](c1ccccc1)(c1ccccc1)c1ccccc1	0	train
CN1C2CCC1CC(O)C2	0	train
CN(C)C1C(O)=C(C(=O)NCNC2C(=O)N3C2SC(C)(C)C3C(=O)O)C(=O)C2(O)C(O)=C3C(=O)c4c(O)cccc4C(C)(O)C3CC12	0	train
CN(C)C1C(O)=C(C(=O)NCNc2cccc(C(=O)O)c2C(=O)O)C(=O)C2(O)C(O)=C3C(=O)c4c(O)cccc4C(C)(O)C3CC12	0	train
O=C1C(O)=C(c2ccccc2)C(=O)C(O)=C1c1ccccc1	0	train
Cc1ccc(C2(C)CC(C)(C)c3ccc(C)cc3O2)c(O)c1	0	train
COc1ccc(C2CC(=O)c3c(O)cc(OC4OC(COC5OC(C)C(O)C(O)C5O)C(O)C(O)C4O)cc3O2)cc1O	1	train
CCOP(=O)(OCC)OCCOCCOP(=O)(OCC)OCC	0	train
O=C(CCCCC(=O)OCC1COCO1)OCC1COCO1	0	train
COCCOCCOC(=O)C(CO)(CC(CO)(C(C)=O)C(=O)OCCOCCOC)C(C)=O	0	train
CCOC(=O)C(CO)(CC(CO)(C(C)=O)C(=O)OCC)C(C)=O	0	train
C1CC(C2OCOC3COCOC32)OO1	0	train
O=C1OCOC1C1OCOC1=O	0	train
OCC(O)C1OCOC2COCOC21	0	train
CCCCN=C(NCCCC)OC1CCCCC1	0	train
N=C(OC1CCCCC1)N1CCCC1	0	train
N=C(OC1CCCCC1)N1CCOCC1	0	train
CCCCCCCCCCCCOC(=N)N1CCOCC1	0	train
CC(C)C(=Nc1ccc(Cl)c(Cl)c1)N(C)C	0	train
S=P1(Oc2ccccc2)OCCO1	0	train
CN1C(=O)C(N=Nc2ccc([N+](=O)[O-])cc2)SC1=S	0	train
COc1ccc(CC(NC(=O)NSc2ccccc2)C(=O)NC2C(CO)OC(n3cnc4c(N(C)C)ncnc43)C2O)cc1	0	train
CC12c3ccccc3C(C)(c3c1ccc1ccccc31)C1C(=O)OC(=O)C12	0	train
Nc1cccc2cn[nH]c12	0	train
CCN(CC)c1ccc2cc3ccc(N(CC)CC)cc3[o+]c2c1	0	train
COc1ccc(-c2cc(=O)c3c(O)cc(O)c(-c4cc(-c5cc(=O)c6c(O)cc(OC)cc6o5)ccc4OC)c3o2)cc1	0	train
CCOc1ccc(N)c(S)c1	0	train
O=S(=O)(O)c1ccc(N=Nc2ccc(S(=O)(=O)O)cc2)cc1	0	train
CN(c1ccc(C(N)=O)cc1)c1c(O)nc2ccccc2c1O	1	train
COc1ccc(OC)c(N=Nc2c(O)nc3ccccc3c2O)c1	1	train
O=C1c2ccccc2C(=O)c2cc(N=Nc3c(O)ccc4ccccc34)ccc21	0	train
CC(=O)Nc1cc(S(=O)(=O)O)cc2cc(S(=O)(=O)O)c(N=Nc3ccc(C(=O)Nc4ccc(S(=O)(=O)O)cc4)cc3)c(O)c12	0	train
COC1=C(N)C(=O)c2nc(-c3nc(C(=O)O)c(C)c(-c4ccc(OC)c(OC)c4O)c3N)ccc2C1=O	0	train
COC(=O)c1nc(-c2ccc3c(n2)C(=O)C(N)=C(OC)C3=O)c(N)c(-c2ccc(OC)c(OC)c2O)c1C	0	train
CN(C)N=Nc1nc[nH]c1C(N)=O	0	train
c1cn[nH]c1	0	train
CN(C)CCS	0	train
O=S(=O)(O)c1ccc(N=Nc2c(O)nc3ccccc3c2O)cc1	0	train
NC(=O)c1ccc(N=Nc2c(O)nc3ccccc3c2O)cc1	0	train
CN(C)C(=O)c1ccc(N=Nc2c(O)nc3ccccc3c2O)cc1	0	train
Cc1ccc(N=Nc2c(O)nc3ccccc3c2O)c(S(=O)(=O)N(C)C)c1	0	train
O=S(=O)(O)c1ccc2c(N=Nc3cccc4ccccc34)c(O)c(S(=O)(=O)O)cc2c1	0	train
O=S(=O)(O)c1ccc(N=Nc2ccc(N=Nc3c(S(=O)(=O)O)cc4cc(S(=O)(=O)O)cc(O)c4c3O)cc2)cc1	0	train
COc1cc(N=Nc2ccc(C(=O)N(C)C)cc2)c(C)cc1N=Nc1c(O)nc2ccccc2c1O	0	train
O=C(Nc1ccc2cc(S(=O)(=O)O)ccc2c1)c1ccc(N=Nc2cc(S(=O)(=O)O)c3ccccc3c2O)cc1	0	train
O=C(Nc1ccc2c(O)c(N=Nc3ccc4c(O)cc(S(=O)(=O)O)cc4c3)c(S(=O)(=O)O)cc2c1)c1ccccc1	1	train
Cc1cc(N=Nc2ccc(-c3ccc(N=Nc4ccc(O)c(C(=O)O)c4)cc3)cc2)c(C)cc1N	0	train
O=C(Nc1ccc(N=Nc2ccc(S(=O)(=O)O)cc2)cc1)c1ccc(N=Nc2ccc3c(S(=O)(=O)O)cccc3c2O)cc1	1	train
CC(=O)Nc1cc(S(=O)(=O)O)cc2cc(S(=O)(=O)O)c(N=Nc3ccc(C(=O)Nc4ccc5cc(S(=O)(=O)O)ccc5c4)cc3)c(O)c12	0	train
O=C(Nc1ccc2c(O)cc(S(=O)(=O)O)cc2c1)Nc1ccc2c(O)c(N=Nc3ccc4cc(S(=O)(=O)O)ccc4c3)c(S(=O)(=O)O)cc2c1	1	train
CC(=O)Nc1cc2c(O)c(N=Nc3ccc(C(=O)Nc4ccc(N=Nc5ccc(S(=O)(=O)O)cc5)cc4)cc3)c(S(=O)(=O)O)cc2cc1S(=O)(=O)O	1	train
COc1ccccc1N=Nc1c(S(=O)(=O)O)cc2cc(NC(=O)Nc3ccc4c(O)c(N=Nc5c(N)ccc6cc(S(=O)(=O)O)ccc56)c(S(=O)(=O)O)cc4c3)ccc2c1O	1	train
Oc1cc(SCc2ccccc2Cl)nc(O)n1	0	train
CN(C)CCCCNc1c2c(nc3c(Cl)cccc13)CCC2	0	train
Oc1nc(O)c2nc(Cl)[nH]c2n1	0	train
Cc1cc(=O)oc2c(O)c(O)ccc12	0	train
Cc1cc(=O)oc2cc(N)ccc12	0	train
COc1c2oc(=O)ccc2c(Br)c2c(Br)c(Br)oc12	0	train
CC1(c2ccccc2)OC(=O)c2ccccc21	0	train
CS(=O)(=O)O.N=C(N)SCCc1ccncc1	0	train
CCOC(=O)C1=C2N=C(O)C(C(=O)OCC)=C2N=C1O	0	train
COc1c2c(cc3ccc(=O)oc13)C(Cl)C(Cl)O2	0	train
COc1c2occc2cc2ccc(=O)oc12	0	train
CN1CCN(CCCN2c3ccccc3Sc3ccc(C(F)(F)F)cc32)CC1.O=C(O)CCC(=O)O	0	train
N=C(NN=Cc1ccc(Cl)c(Cl)c1)C(=N)NN=Cc1ccc(Cl)c(Cl)c1	0	train
O=c1ccc2cc([N+](=O)[O-])ccc2o1	0	train
Cc1c(N=O)cc(C(C)C)c(O)c1I	0	train
N=C(NN=Cc1ccc(Cl)cc1Cl)C(=N)NN=Cc1ccc(Cl)cc1Cl	0	train
N=C(NN=Cc1ccc(Cl)cc1)C(=N)NN=Cc1ccc(Cl)cc1	0	train
CC(=O)OC1(C(C)=O)CCC2C3CC(C)C4=CC(=O)C=CC4(C)C3(F)C(O)CC21C	0	train
CC12CCC(=O)C=C1CCC1C3CCC4(OCC4=O)C3(C)CC(O)C12F	0	train
NC(=O)C1CC2(C1)CC(C(N)=O)C2	0	train
N=C(NN=C(c1ccccc1)c1ccc(N)cc1)C(=N)NN=C(c1ccccc1)c1ccc(N)cc1	0	train
N=C(NN=CC(O)C(O)C(O)C(O)C(=O)O)C(=N)NN=CC(O)C(O)C(O)C(O)C(=O)O	0	train
Nc1cc(S(=O)(=O)O)c(O)c2c1C(=O)c1c(O)c(S(=O)(=O)O)cc(N)c1C2=O	0	train
CC1=NN(c2ccc(Cl)cc2S(=O)(=O)O)C(=O)C1N=Nc1ccc(OS(=O)(=O)c2ccc(C)cc2)cc1	1	train
O=S(=O)(O)c1cc(O)c2c(N=Nc3ccc(Nc4ccccc4)c4c(S(=O)(=O)O)cccc34)cc(S(=O)(=O)O)cc2c1	1	train
O=C(O)c1c(O)ccc(N=Nc2ccc(N=Nc3ccc4c(S(=O)(=O)O)cccc4c3O)c3ccccc23)c1O	0	train
CN(C)c1ccc(C(=C2C=CC(=[N+](C)C)C=C2)c2cc(S(=O)(=O)O)cc3cc(S(=O)(=O)O)ccc23)cc1	0	train
O=[N+]([O-])c1ccc(N=Nc2c(O)c(N=Nc3cc([N+](=O)[O-])cc([N+](=O)[O-])c3O)cc(N=Nc3cc(S(=O)(=O)O)cc4cc(S(=O)(=O)O)cc(O)c34)c2O)cc1	1	train
Cc1cc(-c2ccc(N=Nc3c(N)c(C)cc(S(=O)(=O)O)c3N)c(C)c2)ccc1N=Nc1ccc(O)c(C(=O)O)c1	1	train
CCOc1ccc(N=Nc2ccc(C=Cc3ccc(N=Nc4ccc(OCC)cc4)cc3S(=O)(=O)O)c(S(=O)(=O)O)c2)cc1	1	train
O=S(=O)(O)c1cccc(N=Nc2ccc(N=Nc3ccc(Nc4ccccc4)c4c(S(=O)(=O)O)cccc34)c3ccccc23)c1	1	train
Nc1cccc(N=Nc2c(S(=O)(=O)O)cc3cc(NC(=O)Nc4ccc5c(O)c(N=Nc6cccc(N)c6)c(S(=O)(=O)O)cc5c4)ccc3c2O)c1	1	train
O=S(=O)(O)c1cc2nc3c4cccc(S(=O)(=O)O)c4c(Nc4ccccc4)cc3[n+](-c3ccccc3)c2cc1Nc1ccccc1	1	train
Nc1c(N=Nc2ccc([N+](=O)[O-])cc2)c(S(=O)(=O)O)cc2cc(S(=O)(=O)O)c(N=Nc3ccc(-c4ccc(N=Nc5ccc(O)cc5)cc4)cc3)c(O)c12	0	train
COc1cc(N=Nc2cc(S(=O)(=O)O)cc3cc(S(=O)(=O)O)cc(O)c23)c(C)cc1N=Nc1c(S(=O)(=O)O)cc2cc(Nc3ccccc3)ccc2c1O	0	train
Nc1ccc(N=Nc2ccc(N=Nc3c(S(=O)(=O)O)cc4cc(S(=O)(=O)O)c(N=Nc5ccc(N=Nc6ccc(N)cc6N)cc5)c(O)c4c3N)cc2)c(N)c1	1	train
Cc1cc(NC(=O)Nc2ccc(N=Nc3cc(S(=O)(=O)O)c4cccc(S(=O)(=O)O)c4c3)c(C)c2)ccc1N=Nc1cc(S(=O)(=O)O)c2cccc(S(=O)(=O)O)c2c1	1	train
COc1ccccc1N=Nc1c(S(=O)(=O)O)cc2cc(NC(=O)Nc3ccc4c(O)c(N=Nc5ccc(S(=O)(=O)O)cc5C)c(S(=O)(=O)O)cc4c3)ccc2c1O	1	train
Nc1ccc(N=Nc2ccc(N=Nc3ccc(N=Nc4cc(S(=O)(=O)O)c5ccccc5c4O)c4ccc(S(=O)(=O)O)cc34)c3ccc(S(=O)(=O)O)cc23)cc1	1	train
CCN(Cc1cccc(S(=O)(=O)O)c1)c1ccc(C(=C2C=CC(=[N+](CC)Cc3cccc(S(=O)(=O)O)c3)C=C2)c2ccccc2)cc1	1	train
Cc1cc(NC(=O)c2ccc(N=Nc3c(S(=O)(=O)O)cc4cc(NC(=O)c5ccc(N)cc5)ccc4c3O)cc2)ccc1N=Nc1ccc2cc(S(=O)(=O)O)cc(S(=O)(=O)O)c2c1	1	train
CS(=O)(=O)OCCC(=O)N1CCN(C(=O)CCOS(C)(=O)=O)CC1	0	train
c1ccc(-c2nc3sc(-c4ccccc4)nc3s2)cc1	0	train
Cc1c(C)c(CC(=O)N2CC2)c(C)c(C)c1CC(=O)N1CC1	0	train
CC(CO)CS(=O)(=O)O	0	train
N=C(NN)C(=N)NN	0	train
OCCCN1CCCC12CCCCC2	0	train
COC(=O)C1C(O)C(C)C(O)C(C)(O)C=CC=C(C)C(=O)Nc2c(C)c(OC(C)=O)c3c(c2O)C(=O)C(C)=C2OCOC(=C23)C(C)=CC(C)(O)C(O)C(C)C1OC(C)=O	0	train
CC1(C)COC(=O)N1	0	train
Cc1c2ccccc2n[c-](CCl)[n+]1=O	0	train
CSC[c-]1nc2ccccc2c(C)[n+]1=O	0	train
Cc1c2ccccc2n[c-](C)[n+]1=O	0	train
CCCCC(C(=O)O)C1=CCCCC1	0	train
O=C(Oc1ccccc1C(=O)O)c1ccccc1O	0	train
COc1cc(NC=O)c(OC)cc1Cl	0	train
CC1(C)CNC(=S)S1	0	train
CC1S(=O)C(C)S(=O)C(C)S1=O	0	train
O=C(OC1C(OC(=O)c2cccnc2)C(OC(=O)c2cccnc2)C(OC(=O)c2cccnc2)C(OC(=O)c2cccnc2)C1OC(=O)c1cccnc1)c1cccnc1	0	train
NC(=O)CCS(=O)(=O)O	0	train
Cc1ccc(S(=O)(=O)Sc2ccccc2)cc1	0	train
CSS(=O)(=O)C(c1ccccc1)c1ccccc1	0	train
O=S(=O)(Sc1ccccc1)C(c1ccccc1)c1ccccc1	0	train
O=S(=O)(SCc1ccccc1)C(c1ccccc1)c1ccccc1	0	train
CC1=CC(C)(C)NC(=S)N1c1ccccc1O	0	train
CC1=CC(C)(C)NC(=S)N1c1ccc(N(C)C)cc1	0	train
CC1=CC(C)(C)NC(=S)N1c1ccc(C)c(N2C(=S)NC(C)(C)C=C2C)c1	0	train
CC1=CC(C)(C)NC(=S)N1CCO	0	train
CCC1(O)CC2CN(CCc3c([nH]c4ccccc34)C(C(=O)OC)(c3cc4c(cc3OC)N(C)C3C(O)(C(=O)OC)C(OC(C)=O)C5(CC)C=CCN6CCC43C65)C2)C1.O=S(=O)(O)O	0	train
OC(CN(CCCl)CCCl)C(O)C(O)C(O)CN(CCCl)CCCl	0	train
Cc1cc(-c2cc(C)c(N)c(S(=O)(=O)O)c2)cc(S(=O)(=O)O)c1N	0	train
COc1ccc2c(c1)C(=O)CC(c1ccccc1)O2	0	train
COc1ccc2c(c1)C(=O)CC(c1ccccc1OC)O2	0	train
O=C(C=Cc1cccc(O)c1)C=Cc1cccc(O)c1	1	train
CN(C)C(C(N)=O)c1ccccc1	0	train
NC(=O)C(c1ccccc1)N1CCOCC1	0	train
CN(C)C(C(N)=O)c1ccc(Cl)cc1	0	train
O=C(O)c1cc2cccc(O)c2cc1O	0	train
CCCCSC[c-]1nc2ccccc2c(C)[n+]1=O	1	train
Cc1c2ccccc2n[c-](CSCCC(C)C)[n+]1=O	1	train
Cc1c2ccccc2n[c-](CSC#N)[n+]1=O	0	train
Cc1c2ccccc2n[c-](CSc2ccccc2N)[n+]1=O	1	train
Cc1c2ccccc2n[c-](CSc2ccc(Cl)cc2)[n+]1=O	1	train
O=c1[nH]oc(NS(=O)(=O)c2ccccc2)c1C1CCCCC1	0	train
O=C(OCCNCCCl)c1ccc2c(c1)OCO2	0	train
COc1ccccc1OS(=O)(=O)c1ccc(C)cc1	0	train
CC1CC2C3CCC4=CC(=O)C=CC4(C)C3(F)C(O)CC2(C)C1=O	0	train
N#CC(=C(c1ccccc1)c1ccccn1)c1ccc(Cl)cc1	0	train
N#CC(=C(c1ccccc1)c1ccccn1)c1ccccc1	0	train
O=C(Nc1ccc(O)cc1)C(Cl)(Cl)Cl	0	train
O=C1O[Cu-3]2(Cl)NC1Cc1c[nH]c[n+]12	0	train
Brc1ccc2nc(-c3ccccc3)c3ccccc3c2c1	0	train
COC1C(OC(C)=O)CC(=O)OC(C)CC2OC2C=CC(=O)C(C)CC(CC=O)C1OC1OC(C)C(OC2CC(C)(O)C(OC(=O)CC(C)C)C(C)O2)C(N(C)C)C1O	0	train
Cc1cccc(Nc2nc(N)nc(N)c2N=O)c1	0	train
CCCCN(CCCC)CCNc1ccc(Cl)c2oc3cc(C)ccc3c(=O)c12	0	train
CC(=O)NC(CCC(=O)C=[N+]=[N-])C(=O)O	0	train
c1cc2n(n1)CCN2	0	train
COc1ccc(C2CC(=O)c3c(cc(OC)c(OC)c3OC)O2)cc1	0	train
O=C(Nc1cccc(C2=NCCN2)c1)Nc1cccc(C2=NCCN2)c1	0	train
COc1ccc2c(c1)C(C(=O)O)CC(=O)N2C	0	train
CC1=CSC2=NCCN12	0	train
Oc1nnc(O)c2nc(Nc3ccco3)ncc12	0	train
COc1cc(OC)c2c(=O)cc(-c3ccncc3)oc2c1	0	train
c1ccc(N2N=NC3C4CCC(C4)C32)cc1	0	train
CC1=CC(=C(c2cc(C)c(O)c(C(=O)O)c2)c2c(Cl)cccc2Cl)C=C(C(=O)O)C1=O	0	train
Cc1cc(-c2ccc(N=Nc3c(S(=O)(=O)O)cc4cc(S(=O)(=O)O)cc(N)c4c3O)c(C)c2)ccc1N=Nc1cc(S(=O)(=O)O)c2ccccc2c1O	0	train
Cc1cc(-c2ccc(N=Nc3c(S(=O)(=O)O)cc4cc(S(=O)(=O)O)cc(N)c4c3O)c(C)c2)ccc1N=Nc1ccc2c(S(=O)(=O)O)ccc(N)c2c1O	0	train
CC(CS(C)(=O)=O)S(=O)(=O)O	0	train
CN(C)C1C(O)=C(C(N)=O)C(=O)C2(O)C(O)=C3C(=O)c4c(O)cccc4CC3CC12	0	train
CN1C(=O)Nc2ncn(C)c2S1(=O)=O	0	train
Cn1cnc2c1=S(=O)(O)N=C(S)N=2	0	train
CN1C(=S)Nc2ncn(C)c2S1(=O)=O	0	train
CC(CSC(=N)N)C(N)=O	0	train
Clc1nc(Cl)nc(-c2ccccc2)n1	0	train
C=CN(c1ccccc1)c1nc(O)nc(O)n1	0	train
CC(CCC(=O)O)(c1ccc(O)c(CN(c2ccccc2)c2ccccc2)c1)c1ccc(O)c(CN(c2ccccc2)c2ccccc2)c1	0	train
S=C=Nc1ccc(SSc2ccc(N=C=S)cc2)cc1	0	train
S=P(c1ccccc1)(N1CCCCC1)N1CCCCC1	0	train
CNP(=O)(Oc1cc(Cl)c(Cl)cc1Cl)N1CCN(c2ccccc2)CC1	0	train
S=P(Oc1cc(Cl)c(Cl)cc1Cl)(N1CCN(c2cccc(Cl)c2)CC1)N1CCN(c2cccc(Cl)c2)CC1	0	train
CC(C)(C)c1ccc(N=O)cc1	0	train
Clc1ccc(SSc2ccccc2)cc1	0	train
CN1c2ccccc2Oc2ccc3ccccc3c21	0	train
Cc1cc2c(C(C)C)c(O)c(O)c(C=Nc3cccc(C(F)(F)F)c3)c2c(O)c1-c1c(C)cc2c(C(C)C)c(O)c(O)c(C=Nc3cccc(C(F)(F)F)c3)c2c1O	0	train
c1ccc2nc3c(nc2c1)[nH]c1ccccc13	0	train
c1ccc(N2N=NC3C4CC(C32)C2C4N=NN2c2ccccc2)cc1	0	train
N#CC1C(C#N)C2CC1C1N=NN(c3ccccc3)C21	0	train
N#CC1(Cl)CC2CC1C1N=NN(c3ccccc3)C21	0	train
O=C1O[Ni-2]2(Cl)NC1Cc1c[nH]c[n+]12	0	train
O=S(=O)(O)CC(O)CCl	0	train
Cc1n(Cc2ccc([N+](=O)[O-])cc2)c2c([n+]1-c1ccccc1)C(=O)c1ccccc1C2=O	0	train
O=C(NNC(=O)c1ccncc1)c1ccncc1	0	train
Cc1cc(C=Cc2ccnc3ccccc23)ccc1N(C)C	0	train
Oc1ccc(I)c2cccnc12	0	train
O=C(O)c1cc2ccccc2oc1=O	0	train
O=C1C2CC3OC3CC2C(=O)N1CCCCCCN1C(=O)C2CC3OC3CC2C1=O	0	train
CCCCOC(=O)C1CC2OC2CC1C(=O)OCCOCCOC(=O)C1CC2OC2CC1C(=O)OCCCC	0	train
CCCCOC(=O)C1CC2OC2CC1C(=O)OCCCCOC(=O)C1CC2OC2CC1C(=O)OCCCC	0	train
C1Cn2nnnc2N1	0	train
COc1cc(N=O)c(N=O)cc1[N+](=O)[O-]	0	train
CC12CCC(c3no[n+]([O-])c31)C2(C)C	0	train
O=Nc1c(-c2ccccc2)nnc(-c2ccccc2)c1N=O	0	train
CC12CCC(OC3OC(CO)C(O)C(O)C3O)CC1CCC1C2CCC2(C)C(C3=CCOC3=O)CCC12O	0	train
NS(=O)(=O)c1cc2c(cc1Cl)NCNS2(=O)=O	0	train
Cc1cc(=O)c2c(o1)-c1c(cc(O)c(O)c1C(=O)O)OC2	0	train
O=CNc1ccc(S(=O)(=O)c2ccc(NC=O)cc2)cc1	0	train
OC1C2CCCC1C1(CCCCC1)C1CCCCC21O	0	train
CCCCC1OCCOC1C1COCCO1	0	train
O=C(c1ccccc1)N1C(=O)c2ccccc21	0	train
COc1cc2c(cc1OC)C1C(=O)c3c(O)cc4c(c3OC1CO2)C=CC(C)(C)O4	0	train
CC1CC2C3CCC4=CC(=O)C=CC4(C)C3(F)C(O)CC2(C)C1O	0	train
COc1cc2oc(-c3ccc(O)cc3)cc(=O)c2c(OC)c1OC	1	train
COc1ccc(-c2cc(=O)c3c(OC)c(OC)c(OC)cc3o2)cc1	0	train
COc1ccc(-c2cc(=O)c3c(OC)c(OC)c(OC)c(OC)c3o2)cc1	0	train
CC1CN1C(=O)NCCCCCCNC(=O)N1CC1C	0	train
O=C(O)CSSCC(=O)O	0	train
O=C(O)C1CCC(C(=O)O)SS1	0	train
C[N+](C)(C)CC1C2C=CC(C2)C1CO	0	train
O=C1OC(C(O)CO)C(O)=C1Nc1ccc(S(=O)(=O)c2ncc(NC3=C(O)C(C(O)CO)OC3=O)s2)cc1	0	train
C[n+]1cn(C2OC(CO)C(O)C2O)c2[nH+]c(O)nc(O)c21	0	train
O=[N+]([O-])c1nc[nH]c1S	0	train
Cc1nc2c(O)ccc(O)c2nc1C	0	train
Cc1ccc(C)n1-n1c2ccccc2c2ccccc21	0	train
CCCCCCCCCCCCCCCCC(O)CS(=O)(=O)O	0	train
N#CCCN(CCO)CCO	0	train
CCC(C)=C1CC(C)(C)N=C1C	0	train
CC1=NC(C)(C)CC2CCC(O)C12	0	train
C=C(C)C1=NC(C)(C)CC1=C(C)C	0	train
CC1(C)CC2CCC(O)C2C(CCO)N1	0	train
CC(C)=C1CC(C)(C)N=C1CCN1CCOCC1	0	train
CC(C)=C1CC(C)(C)N=C1CCC1=NC(C)(C)CC1=C(C)C	0	train
C1COCCO1.CC(C)NC(=N)NC#N	0	train
COc1cc(NCCCCCNC(=N)NC#N)c2ncccc2c1	0	train
O=c1oc2ccccc2cc1Cl	0	train
O=C1c2ccccc2OC(Cl)(c2ccccc2)C1Cl	0	train
CC(=O)Oc1ccccc1C(=O)C=Cc1ccccc1	0	train
O=C1N(C2CCCCC2)CC2(Cc3ccccc3)c3ccccc3NC12O	0	train
Cc1ccc(Nc2nc(N)nc(O)c2N=O)cc1	0	train
CCCCCCCCCC1OC(CCCCCCCCC)OC(CCCCCCCCC)O1	0	train
CN(C)CCN1C(=O)C2C3CCC(C)(O3)C2C1=O	0	train
CC[N+](C)(CC)CCCC(C)N1C(=O)C2CCCCC2C1=O	0	train
Cc1c(CN2CCOCC2)cc(C(C)C)c(O)c1CN1CCOCC1	0	train
COc1cc(C(O)C(O)c2cc(CN3CCOCC3)c(O)c(OC)c2)cc(CN2CCOCC2)c1O	0	train
O=C(C(c1ccccc1)c1ccccc1)N1CCN(c2ccccn2)CC1	0	train
CC1CCCN(CC(O)CN2CCN(CC(O)CN3CCCC(C)C3)C(C)C2)C1	0	train
NC(=O)CS(=O)(=O)NC(N)=O	0	train
COc1cc2oc(-c3ccc(O)cc3)cc(=O)c2c(OC)c1O	0	train
CCC(c1ccc(OC(C)=O)c(CC(Br)CBr)c1)C(CC)c1ccc(OC(C)=O)c(CC(Br)CBr)c1	0	train
CC(C)CNC(=S)NN=Cc1ccncc1	0	train
CC(C=Cc1ccc(N(C)C)cc1)=NNC(=S)NCC(C)C	0	train
OC1(c2ccccc2)c2ccccc2CCC1Br	0	train
Cc1cccc(Cl)c1NC=O	0	train
C=CCCCCCCCCCOC=O	0	train
O=[N+]([O-])c1ccc(OP(=O)(Oc2ccc([N+](=O)[O-])cc2)OP(=O)(Oc2ccc([N+](=O)[O-])cc2)Oc2ccc([N+](=O)[O-])cc2)cc1	0	train
CCCCCCCNC(=S)NN=Cc1ccccc1O	0	train
Oc1ccccc1C=NNC(=S)Nc1cccc2cc3ccccc3nc12	0	train
Nc1c(Cl)ncnc1NCCO	0	train
Cc1ccc2ccccc2c1CSc1ncnc2c1ncn2C1OC(CO)C(O)C1O	0	train
O=C1C2=C(SCCS2)C(=O)c2ccccc21	0	train
CCCCCCc1cc(S(=O)(=O)O)c(O)cc1O	0	train
COC1OOC(OC)c2ccccc2-c2ccccc21	0	train
O=C(C[n+]1ccccc1)c1ccc(O)c(O)c1	0	train
Cc1ccc([Si](O)(c2ccc(C)cc2)c2ccc(C)cc2)cc1	0	train
O=C1c2ccccc2-c2cc(N3C(=O)C=CC3=O)ccc21	0	train
CC(C)CN(CC(C)C)C(=O)C(Br)C(Br)C(=O)O	0	train
CCOc1ccc(C2OCCC(C)O2)cc1OC	0	train
CC1(C)OC(=O)CC2(C)OC12	0	train
O=C1OC2CCCC1O2	0	train
O=C1C2CC3OC3CC2C(=O)N1CCN1C(=O)C2CC3OC3CC2C1=O	0	train
CC1CN1P(=O)(OCCC#N)N1CC1C	0	train
Nc1nc(O)c(N=O)c(Nc2ccc(Cl)c(Cl)c2)n1	0	train
Nc1nc(N)c(N)c(Nc2ccccc2)n1.O=S(=O)(O)O	0	train
O=C(NN=Cc1ccc(O)c(S(=O)(=O)O)c1)C(=O)NN=Cc1ccc(O)c(S(=O)(=O)O)c1	0	train
O=C(NN=Cc1cccc([N+](=O)[O-])c1)C(=O)NN=Cc1cccc([N+](=O)[O-])c1	0	train
C1CCC(NC2CCCCC2)CC1.CC1(C)C2CCC1(CS(=O)(=O)O)C(=O)C2	0	train
CC1(C)SCC(COC(=O)c2ccccc2)S1	0	train
O=P(Nc1nccc(Cl)n1)(Nc1nccc(Cl)n1)c1ccccc1	0	train
N#CC(=Cc1ccc2c(c1)OCO2)c1ccccc1	0	train
COc1ccccc1C=C1N=C(c2ccccc2)OC1=O	0	train
Cc1ccc(N2C=[N+](C)c3ccc(C)cc3C2)cc1	0	train
O=S1(=O)c2ccccc2C(O)(c2ccccc2)c2ccccc21	0	train
CCCCN(CCCC)CC1CC(C(C)(C)C)CCC1O	0	train
O=C(Nc1ccccc1)NC(CSSCC(NC(=O)Nc1ccccc1)C(=O)O)C(=O)O	0	train
CCOC(=O)C(Cc1ccc(O)cc1)NC(=O)C(N)CSSCC(N)C(=O)NC(Cc1ccc(O)cc1)C(=O)OCC	0	train
COc1ccccc1C1C=NNC1	0	train
[O-][Cl+3]([O-])([O-])O.c1ccc(-c2c3ccccc3[o+]c3ccccc23)cc1	0	train
Cc1ccc(-c2cc(-c3ccccc3)[s+]c3ccc(C)cc23)cc1.O=P(O)(O)O	0	train
C[N+](C)=C1C=CC(=C2C=C(c3ccccc3)Oc3ccccc32)C=C1	0	train
COc1cccc(C2CO2)c1	0	train
CCC1(Br)C(=O)NC(=O)NC1=O	1	train
CN(C)C=C1C=CC=C1	1	train
CN(C)CC1CCCC1=O	0	train
c1ccc2sc(N3CCCCC3)nc2c1	0	train
COc1ccc(CC[N+](C)(C)C)cc1	0	train
O=C(c1ccccc1)N1CCCCC1c1cccnc1	0	train
C1NNCN2CNNCN12	0	train
C=CCc1cc(C(CC)=C(CC)c2ccc(OCCN(CC)CC)c(CC=C)c2)ccc1OCCN(CC)CC	0	train
COc1ccc2c(c1)CCC1C2CCC2(C)C(O)C(O)CC12	0	train
N=C(N)SCc1c2ccccc2c(CSC(=N)N)c2ccccc12	0	train
CC(=O)Nc1ccc(C=C(C#N)c2ccccc2)cc1	0	train
OCC(O)C(O)c1cnn(-c2ccccc2)n1	0	train
CC(O)C(O)C(O)C(O)c1nc2ccccc2[nH]1	0	train
CC(=O)OCC(OC(C)=O)C(OC(C)=O)C1OC(Oc2ccccc2)C(OC(C)=O)C1OC(C)=O	0	train
CC(=O)OCC(OC(C)=O)C(OC(C)=O)C(OC(C)=O)C(OC(C)=O)C(OC(C)=O)c1nc2ccccc2[nH]1	0	train
OC1COC(c2ccccc2)OC1C1OC(c2ccccc2)OC2COC(c3ccccc3)OC21	0	train
O=C1CCCC2CCCCN12	0	train
CCOC(=O)CC1CN(Cc2ccccc2)CCC1=O	0	train
O=C(CC1(CC(=O)NCc2ccccc2)OCCO1)NCc1ccccc1	0	train
O=C1NC(=O)C2(CC2)C(=O)N1	0	train
CCOC(=O)C(=CNc1cccc(NC=C(C(=O)OCC)C(=O)OCC)c1)C(=O)OCC	0	train
CCOc1ccc(C=NNC(=O)C(=O)NN=Cc2ccc(OCC)c(OCC)c2)cc1OCC	0	train
O=C(NN=Cc1ccccc1S(=O)(=O)O)C(=O)NN=Cc1ccccc1S(=O)(=O)O	0	train
CCOC(=O)C(c1ccccc1)[N+](C)(C)C	0	train
O=C1C2(CCCC13OC3c1ccccc1)OC2c1ccccc1	0	train
CC12CCC3C(CCC4OCCCC43C)C1CCC2O	0	train
CSc1ncc(Br)c(Nc2cnc(O)nc2O)n1	0	train
Cc1nn(C)c(=O)[nH]c1=O	0	train
COc1cc2c(c(OC)c1O)C(=O)CC(c1ccc(O)cc1)O2	0	train
Oc1nnc2ccc(nnc1O)c1ccccc21	0	train
C1OC1CN1CCC(C2CCN(CC3CO3)CC2)CC1	0	train
O=C1NC(=O)C(=NO)C(=O)N1	0	train
CCCCNc1nc(C(F)(F)F)nc2[nH]cnc12	0	train
COc1ccc(C2=CC(=Cc3ccc(O)cc3O)C(=O)O2)cc1	0	train
O=C1c2ccccc2C(c2ccccc2)(N2CCCCC2)N1c1ccccc1	0	train
COC12C(COC(N)=O)C3=C(C(=O)C(C)=C(N)C3=O)N1CC1C2N1C	0	train
N#CC1C2C=CC(CCC2)C1C#N	0	train
CC1=CC(=C(c2cc(C)c(O)c(C(=O)O)c2)c2c(Cl)ccc(S(=O)(=O)O)c2Cl)C=C(C(=O)O)C1=O	0	train
ON=C1CCCC(=NO)C1=NO	0	train
C=C1C2CCC3(CCC4C5(C)CCCC4(CN(CCO)C5)C3C2)C1O	0	train
COCC12CCC(OC)C34C5CC6(O)C(OC)CC(OC(C)=O)(C5C6OC(=O)c5ccccc5)C(C(OC)C13)C4N(C)C2	0	train
CCN1CC2(COC)C(O)CC(OC)C34C5CC6(O)C(OC)C(O)C(OC(C)=O)(C5C6OC(=O)c5ccccc5)C(C(OC)C23)C14	0	train
C=C1C2CCC3(CCC4C5(C)CCCC4(C=[N+](CCOC(C)=O)C5)C3C2)C1OC(C)=O	0	train
O=C(O)CCC(=O)Nc1ccccc1	0	train
CC(=O)N(C)C(c1ccccc1)(c1ccccc1)c1ccccc1	0	train
O=C1CCC(=O)N1C(c1ccccc1)(c1ccccc1)c1ccccc1	0	train
O=C(O)CCC(=O)NC(c1ccccc1)(c1ccccc1)c1ccccc1	0	train
c1ccc(CSC(SCc2ccccc2)(c2ccccc2)c2ccccc2)cc1	0	train
O=C(c1ccc(Cl)cc1)N1CC1	0	train
N#CSCc1ccc(Cl)cc1	0	train
ClC1C(Cl)C2CC1C1CC3OC3C21	0	train
O=C1C=C(Nc2ccc(Cl)cc2Cl)C(=O)C=C1Nc1ccc(Cl)cc1Cl	0	train
COc1ccc(C(=O)CC(=O)c2ccc3ccccc3n2)c(O)c1OC	0	train
CCCCNC1C2CCC(C)(C1O)C2(C)C	0	train
CCN(CC)CCCC(C)Nc1cc(-c2ccccc2)nc2ccccc12.O=P(O)(O)O	0	train
CCN(CC)CCCC(C)Nc1cc(-c2ccccc2)nc2cc(Cl)ccc12.O=P(O)(O)O	0	train
OCCN(CCO)CCCNc1ccnc2cc(Cl)ccc12	0	train
CCCCN(CCCC)C1CCC(Nc2ccnc3cc(Cl)ccc23)CC1	0	train
COc1cc(NCCCNCC(C)(C)C)c2ncccc2c1	0	train
CC(C)NCCCCCNc1cccc2cccnc12	0	train
Nc1ccc2c(c1)C(N)c1ccccc1-2	0	train
Nc1c(Br)cc2c(c1Br)Cc1cc(Br)ccc1-2	0	train
CC(=O)Nc1ccc2c(c1)Cc1cc(N(CCO)CCO)ccc1-2	0	train
Cc1cc(=O)c2c(o1)-c1ccccc1C(c1ccccc1)c1ccccc1-2	0	train
CC(O)C(NCNC(=O)C1=C(O)C(N(C)C)C2CC3C(=C(O)C2(O)C1=O)C(=O)c1c(O)cccc1C3(C)O)C(=O)O	0	train
CN(C)C1C(O)=C(C(=O)NCNCCCC(=O)O)C(=O)C2(O)C(O)=C3C(=O)c4c(O)cccc4C(C)(O)C3CC12	0	train
CC1(C)C2CCC1C(SC(=N)N)C2.Cc1ccc(S(=O)(=O)O)cc1	0	train
COc1cccc(C=NNC(=O)C(C)SC(C)C(=O)NN=Cc2cccc(OC)c2)c1	0	train
c1ccc(N2N=[O+][Cu-3]3(O2)ON(c2ccccc2)N=[O+]3)cc1	0	train
COc1ccc(C(=O)c2ccccc2O)c(O)c1	0	train
C(=Cc1ccccc1)C=NCCCCCCN=CC=Cc1ccccc1	0	train
Cc1cc2c(C(C)C)c(O)c(O)c(C=O)c2c(O)c1-c1c(C)cc2c(C(C)C)c(O)c(O)c(C=O)c2c1O	0	train
Cc1cc(C(=C2C=CC(=Nc3ccc(S(=O)(=O)O)cc3)C=C2)c2ccc(Nc3ccc(S(=O)(=O)O)cc3)cc2)cc(S(=O)(=O)O)c1N	1	train
CC(C)CC1NC(=O)C(CC(C)C)N(CO)C1=O	0	train
Clc1nc(NC2CCCCC2)nc(NC2CCCCC2)n1	0	train
CCC1c2ccc3cc(OC)ccc3c2CCC1(C)C(=O)O	0	train
CCCC(NCCNC(CCC)C(=O)O)C(=O)O	0	train
CC(NCCCNC(C)C(=O)O)C(=O)O	0	train
CC(NCCCCNC(C)C(=O)O)C(=O)O	0	train
CCCCCC1OC1CC=CCCCCCCCC(=O)O	0	train
CN1COc2ccc(Br)cc2C1	0	train
O=[N+]([O-])c1ccc(P2(=O)Nc3ccccc3N2)cc1	0	train
O=P1(c2ccccc2)Nc2ccccc2N1c1ccccc1	0	train
CNc1nc(SC)n(C)c(=O)c1N=O	0	train
Brc1ncnc2c1ncn2C1CCCS1	0	train
CC(=O)OCC(=O)C1(O)CCC2C3CCC4=CC(=O)CC(SC(C)=O)C4(C)C3CCC21C	0	train
O=C1NNC=Nc2ccc(cc2)S(=O)(=O)c2ccc(cc2)N=CNNC1=O	0	train
CCCCC(C=NNc1ccc([N+](=O)[O-])cn1)CC	0	train
CSc1nc(C)cc(Nc2ccc(O)c(CN3CCOCC3)c2)n1	0	train
CN(CCO)CNC(=O)C1=C(O)C(N(C)C)C2CC3C(=C(O)C2(O)C1=O)C(=O)c1c(O)cccc1C3(C)O	0	train
Nc1nnnc2[nH]cnc12	0	train
Cc1cccc(N(C=O)c2c(O)nc(N)nc2O)c1	0	train
ClB1NB(Cl)NB(Cl)N1	0	train
CNC(=N)c1ccc(NC(=N)c2ccc(C(=N)Nc3ccc(C(=N)NC)cc3)cc2)cc1	0	train
O=C(O)C=Cc1ccc(O)c(O)c1	0	train
CCC1CC(=NN=C2CC(C)(C)NC(C)(C)C2)CC(C)(C)N1	0	train
N=c1[nH]nnn1CCCl	0	train
CCCC1(C)OC(=O)C(c2ccccc2)O1	0	train
CCCCOC(=O)N(CCCC)c1ccccc1	0	train
CCOC(=O)CCC1(C)OCC(COC)O1	0	train
COP(=O)(OC)C1c2ccccc2-c2cccc(C(=O)O)c21	0	train
O=CN1CCN(C=O)C(O)C1O	0	train
NP(=O)(Nc1ccccc1)Nc1ccccc1	0	train
Oc1c(C(O)N2CCOCC2)cc(C(O)N2CCOCC2)c(O)c1O.Oc1c(CN2CCOCC2)cc(CN2CCOCC2)c(O)c1O	0	train
Nc1ccc(C(=Nc2ccccc2)c2ccc(N)cc2)cc1	0	train
CCCCCCCCCCCCCCCCCCN1CN(CO)C(=O)N(CO)C1	0	train
O=C1OCCN1CCO	0	train
O=c1c(O)c(-c2ccccc2)oc2ccccc12	0	train
O=C1NC(CO)(CO)CO1	0	train
C[N+](C)(C)CCS(=O)(=O)O	0	train
O=C1C=CC(=O)C2C1C1CC3C=CC312	0	train
Cc1ccccc1OP(=S)(Oc1ccccc1C)Oc1ccccc1C	0	train
NNC(=O)C(O)C(O)C(=O)NN	0	train
O=C(NN=CC=Cc1ccccc1)C(O)C(O)C(=O)NN=CC=Cc1ccccc1	0	train
Oc1ccc(S)cc1CNC1CCCCC1	0	train
O=C(Nc1ccccc1S)c1ccccc1	1	train
Sc1ccc2ccccc2c1CNC1CCCCC1	0	train
CCOC(=O)C1C2CCC(O2)C1C(=O)O	0	train
CCCCNC(=O)C1C2C=CC(O2)C1C(=O)O	0	train
O=C1OC(=O)C2=C1C1C=CC2O1	0	train
CC(C)=CC1C(C(=O)N2CCCCCC2)C1(C)C	0	train
O=S(=O)(O)c1ccc(N=Nc2ccc(N=Nc3c(O)c(S(=O)(=O)O)cc4cc(S(=O)(=O)O)ccc34)cc2)cc1	0	train
COc1ccc(N=Nc2cc(OC)c(N=Nc3c(O)nc4ccccc4c3O)cc2OC)cc1	0	train
Cc1cc(N=Nc2c(O)nc3ccccc3c2O)ccc1N=Nc1ccc(C(=O)N(C)C)cc1	0	train
Nc1cccc(N=Nc2c(S(=O)(=O)O)cc3cc(Nc4ccc5c(O)c(N=Nc6cccc(N)c6)c(S(=O)(=O)O)cc5c4)ccc3c2O)c1	0	train
Cc1ccccc1N=Nc1c(S(=O)(=O)O)cc2cc(NC(=O)Nc3ccc4c(O)c(N=Nc5ccc6cc(S(=O)(=O)O)ccc6c5)c(S(=O)(=O)O)cc4c3)ccc2c1O	1	train
O=C1OCSc2ccccc21	0	train
CCCC1OC(=O)c2ccccc2S1	0	train
NNC(=S)NNC(N)=O	0	train
CCCCC1C(=O)OC(C)C(NC(=O)c2cccc(NC=O)c2O)C(=O)OC(C)C1OC(=O)CC(C)C	0	train
CC12CCC(O)CC1=CCC1C2CCC2(C)C(c3c[nH]cn3)CCC12	0	train
CC1CC2C3CCC4=CC(=O)CCC4(C)C3(F)C(O)CC2(C)C1(C)O	0	train
COc1ccc(C2CC(=O)c3c(cc(OC)c(O)c3OC)O2)cc1	0	train
C=CP(=S)(c1ccccc1)c1ccccc1	0	train
O=c1c2cc3c(=O)n(-c4ccccc4Cl)c(=O)c3cc2c(=O)n1-c1ccccc1Cl	0	train
O=C(Nc1ccc(C2=NC3CCCCC3N2)cc1)c1ccc(C(=O)Nc2ccc(C3=NC4CCCCC4N3)cc2)cc1	0	train
CC(=O)NC(=N)NC#N	0	train
N=c1[nH][nH]c(=N)[nH]1.O=C(O)C(=O)O	0	train
CC12COP(OC1)OC2	0	train
C1C2CC3CC1OP(O2)O3	0	train
CC1(c2ccc(Cl)cc2)OCC(CCl)O1	0	train
CCO.COc1cccc(C(O)C(CN2CCCCC2)CN2CCCCC2)c1	0	train
CC(=O)Nc1ccc2c(c1)C(c1ccccc1)=NCC(=O)N2	0	train
CC(NCCNC(C)C(=O)O)C(=O)O	0	train
O=C(O)CNCCCCCCNCC(=O)O	0	train
CCCC(NCCCCCCNC(CCC)C(=O)O)C(=O)O	0	train
Clc1cc(Cl)c(NN=C(c2ccccc2)c2ccccc2)c(Cl)c1	0	train
CCC(C)c1c(N)o[nH]c1=O	0	train
CCC(C)c1c(NC(C)=O)o[nH]c1=O	0	train
CCC(C)c1c(NC(=O)c2ccccc2)o[nH]c1=O	0	train
CCC(C)c1c(NS(=O)(=O)c2ccc(C)cc2)o[nH]c1=O	0	train
CCCCCn1cnc2c(S)nc(N)nc21	0	train
CNP1(NC)=NP(NC)(NC)=NP(NC)(NC)=NP(NC)(NC)=N1	0	train
CCCCCNP1(NCCCCC)=NP(NCCCCC)(NCCCCC)=NP(NCCCCC)(NCCCCC)=NP(NCCCCC)(NCCCCC)=N1	0	train
Cc1cccc(NP2(Nc3cccc(C)c3)=NP(Nc3cccc(C)c3)(Nc3cccc(C)c3)=NP(Nc3cccc(C)c3)(Nc3cccc(C)c3)=NP(Nc3cccc(C)c3)(Nc3cccc(C)c3)=N2)c1	0	train
Cn1c(=O)cn[nH]c1=O	0	train
CCc1ccc(C2=C(O)C(=O)C(c3ccccc3)=C(O)C2=O)cc1	0	train
Nc1ccc(C=Cc2ccnc3ccccc23)cc1	0	train
COc1ccc(C=Cc2ccc3ccccc3n2)cc1OC	0	train
CC(=NNC(=O)CCSCCC(=O)NN=C(C)c1ccc(OS(C)(=O)=O)cc1)c1ccc(OS(C)(=O)=O)cc1	0	train
C[N+]1(CC(=O)c2ccc(O)c(O)c2)CCOCC1	1	train
CCOC(=O)c1cnc(SCc2ccc(Cl)c(Cl)c2)nc1N1CC1C	0	train
CCOC(Cc1c(N)nc(S)nc1O)OCC	0	train
O=C1c2ccc(O)cc2OC(c2ccc(O)c(O)c2)C1O	0	train
COc1c(O)cc2c(c1O)C(=O)C1=C(CCCC1)C2=O	0	train
Nc1on[n+](-c2ccccc2)c1-c1ccccc1	0	train
CC1(C)OC2C3CC(C2O1)C1C3C2(Cl)CC1(Cl)C(Cl)=C2Cl	0	train
CCN(CC)CCOc1ccc(C(C#N)=Cc2ccc(C(F)(F)F)cc2)cc1	0	train
CCN(CC)CCOc1ccc(C=C(C#N)c2ccc(OC)cc2)cc1.O=C(O)CC(O)(CC(=O)O)C(=O)O	0	train
CCCCn1[nH]c(=O)ccc1=O	0	train
O=C1NNC(=O)C2C3C=CC(O3)C12	0	train
CCC(C)C1C(=N)NOC1=O	0	train
CC(=O)Oc1ccc(C2(c3ccc(OC(C)=O)cc3)C(=O)Nc3ccccc32)cc1	0	train
CSCS(=O)CC(CO)NC(=O)C=Cc1c(C)nc(O)nc1O	0	train
NC(=O)c1nnsc1-c1ccco1	0	train
C(#CCN1CCCC1)CCCN1CCCC1	0	train
OC1CCC(C#CC#CC2CCC(O)CC2)CC1	0	train
CC(=O)CC(c1ccccc1)c1c(O)c2ccccc2oc1=O	0	train
O=C(O)CN(CC(=O)O)CC(O)CN(CC(=O)O)CC(=O)O	0	train
C=CCOCC(O)CNCC(O)COCC=C	0	train
CCOC(=O)NC(C)(C)CN(CCO)C(=O)OCC	0	train
Cc1cccc(C(=O)c2cccc3ccccc23)c1C(=O)O	0	train
Oc1ccc(Cl)cc1Cc1ccccc1	0	train
CNC(c1ccncc1)C(NC)c1ccncc1	0	train
O=P(N1CC1)(N1CC1)N1CC2CCC(CC2)C1	0	train
O=C(O)CSCCOCCSCC(=O)O	0	train
N=c1cc(O)[nH][nH]1	0	train
Oc1ccc2ccccc2c1Br	0	train
CCCCCCCCC(O)C(O)CCCCCCCC(=O)O	0	train
[O-][n+]1c2c([n+]([O-])c3ccccc31)-c1cccc3cccc-2c13	0	train
FC(F)(F)C(F)(F)c1nnc(C(F)(F)C(F)(F)F)o1	0	train
O=C(Nc1ccc(C2=NCCN2)cc1)c1ccc(C(=O)Nc2ccc(C3=NCCN3)cc2)c(Cl)c1	0	train
O=C(Nc1ccc(C2=NCCN2)cc1)c1ccc(C(=O)Nc2ccc(C3=NCCN3)cc2)c([N+](=O)[O-])c1	0	train
Nc1cc(C(=O)Nc2ccc(C3=NCCN3)cc2)cc(C(=O)Nc2ccc(C3=NCCN3)cc2)c1	1	train
O=C1C2C3C=CC(O3)C2C(=O)N1N=Cc1ccc2c(c1)OCO2	0	train
O=C1C2C3C=CC(O3)C2C(=O)N1N=CC(O)C(O)C(O)C(O)CO	0	train
CC1(C)C(C#N)C(=O)NC(=N)C1C(N)=O	0	train
CCOCC(Br)C(OCC)OCC	0	train
C=CCc1cc2c(C)cc(=O)oc2c(C)c1OC(C)=O	0	train
COc1ccc2nc3cc(Cl)ccc3c(NC(C)CCCN(C)C)c2n1	0	train
COC1OC(CO)C(O)C2NCSC12	0	train
CC12CCC(O)CC1CCC1C2C(O)CC2(C)C1CCC2(O)C(O)CO	0	train
Cc1nc(C2CCC3C4CCC5=CC(=O)CCC5(C)C4CCC23C)co1	0	train
ClC1OC(Cl)(Cl)C(Cl)(Cl)OC1(Cl)Cl	0	train
N=c1[nH]c(=N)c2cnnn2[nH]1	0	train
O=C(O)Cc1sc(=O)[nH]c1O	0	train
Cc1cc(O)n2nnnc2n1	0	train
COC(=O)C=CC(=NNc1ccccc1)c1ccccc1	0	train
CC(=O)C(C(c1ccccc1)N1CCCc2ccccc21)N1CCOCC1	0	train
c1ccc(CNC2C(c3ccccc3)=NN(c3ccccc3)C2c2ccccc2)cc1	0	train
Cc1cc2nc(-c3ccccn3)c(-c3ccccn3)nc2cc1C	0	train
CCOC(=O)C(CN1CCN(CC(NC=O)(C(=O)OCC)C(=O)OCC)CC1)(NC=O)C(=O)OCC	0	train
O=C(Nc1cccc2c1C(=O)c1c(NC(=O)c3ccccc3)ccc(Nc3cccc4c3C(=O)c3ccccc3C4=O)c1C2=O)c1ccccc1	0	train
CC1=CC(C)S(=O)(=O)C1	0	train
NC(=O)c1cc([N+](=O)[O-])cc([N+](=O)[O-])c1	0	train
Cc1cc(C)c2cnnn2n1	0	train
CC1(C)CC(=O)C2=C(C1)OC1=C(C(=O)CC(C)(C)C1)C2C(O)C(O)C(O)CO	0	train
O=C(Nc1ncnc2c1ncn2C1CC(OC(=O)c2ccc([N+](=O)[O-])cc2)C(COC(=O)c2ccc([N+](=O)[O-])cc2)O1)c1ccccc1	0	train
CC1CC2(O)C3CC(F)C4=CC(=O)CCC4(C)C3C(O)CC2(C)C1(O)C(=O)CO	0	train
O=C1C=CC(=Nc2ccc3c(c2)Cc2ccccc2-3)O1	0	train
CC(SC(C)C(=O)NN=Cc1c[nH]c2ccccc12)C(=O)NN=Cc1c[nH]c2ccccc12	0	train
O=CC1(c2ccccc2)NC(=O)NC1=O	0	train
COc1ccc(C2(C(OC)OC)NC(=O)N(C)C2=O)cc1	0	train
COc1ccc(CCC2(C(OC)OC)NC(=O)NC2=O)cc1	0	train
N=C1NC(=O)C(CC(=O)c2ccc(Cl)cc2)S1	0	train
CN1C(=O)C(C(C)(C)C2SC(=S)N(C)C2=O)SC1=S	0	train
CC1CN(C(=O)CCOS(C)(=O)=O)C(C)CN1C(=O)CCOS(C)(=O)=O	0	train
CCOP(=O)(CC(=O)NC(C(N)=O)C(C)C)OCC	0	train
O=[N+]([O-])c1cccc(S(=O)(=O)N2CCCC2)c1	0	train
Cc1ccc(S(=O)(=O)N2CCCCCC2)cc1	0	train
NNc1ncnc(NN)c1Br	0	train
O=C(Nc1cccc(-c2nc3ccccc3[nH]2)c1)c1ccc(C(=O)Nc2cccc(-c3nc4ccccc4[nH]3)c2)cc1	0	train
O=C(Nc1nccs1)c1ccc(C(=O)Nc2nccs2)cc1	0	train
Cc1oc2cc(O)ccc2c(=O)c1-c1ccccc1Br	0	train
O=C(O)c1ccc[n+](CC(=O)c2ccc(O)c(O)c2)c1	0	train
COc1ccc(C(C(N)=O)N(C)C)cc1	0	train
CC(C)CCCC(C)C1CCC2C3CCC4CC5(CC4(C)C3CCC12C)Nc1ccccc1S5	0	train
CC1(C)OCC2OC3OC(C)(C)OC3C(OS(C)(=O)=O)C2O1	0	train
COc1cc(C2c3cc4c(cc3CCN2C(=O)c2ccccc2)OCO4)cc(OC)c1OC	0	train
CC12C(=O)OC(=O)C1(C)C1CCC2O1	0	train
C[N+]1([O-])C2CC(OC(=O)C(CO)c3ccccc3)CC1C1OC12	0	train
CN1C2CCC1CC(OC(=O)C(CO)c1ccccc1)C2	0	train
CC(=O)Nc1c(I)c(NC(C)=O)c(I)c(C(=O)O)c1I	0	train
CC(=O)Oc1cc(O)c2c(=O)c(OC(C)=O)c(-c3ccc(OC(C)=O)c(OC(C)=O)c3)oc2c1	0	train
O=C1OC(=O)C2=C1CCc1ccccc12	0	train
O=C1OC(c2ccccc2)(c2ccccc2)c2ccc3ccc(F)cc3c21	0	train
Cc1ccc2c(c1)C1(c3ccc(Cl)cc3)Oc3ccc(C)cc3C(c3ccc(Cl)cc3)(O2)O1	0	train
O=C1C(Cl)=C(O)C2(Cl)C(Cl)=C(Cl)C12Cl	0	train
CN(C)c1ccc(N=O)c(O)c1	0	train
C=CCNC(=S)NNC(=S)NCC=C	0	train
COc1ccccc1OCC(O)CO	0	train
Cc1cc2c(cc1C)NC(=O)CC(=O)N2	0	train
CCC1C(=O)N(C)c2ccccc21	0	train
C=C(C)P(=O)(OC(C)CCl)OC(C)CCl	0	train
OCCN1CCN(CCCN2c3ccccc3Sc3ccc(C(F)(F)F)cc32)CC1	0	train
Cn1c(=O)c2nc(NN)[nH]c2n(C)c1=O	0	train
Cn1c(N)c(N)c(=O)[nH]c1=O	0	train
Cc1ccc(C)n1CCN1CCNCC1	0	train
O=S(=O)(O)c1cc2cc(S(=O)(=O)O)c(O)cc2cc1O	0	train
COc1ccc(-c2c(C)c(C(=O)O)nc(-c3ccc4c(O)c(OC)c5c(c4n3)=NC(C)(C)N=5)c2N)c(O)c1OC	0	train
CCSC(=O)NNc1nc2ccccc2s1	0	train
CN(C)Cc1c[nH]c2ncnc(O)c12	0	train
Nc1nc(O)nc(Nc2ccc(Cl)c(Cl)c2)c1N=O	0	train
C(=Nc1ccc(C2=NCCN2)cc1)c1ccc(C=Nc2ccc(C3=NCCN3)cc2)cc1	0	train
O=C(Nc1ccc(C2=NCCN2)cc1)c1cccc(NC(=S)Nc2ccc(C3=NCCN3)cc2)c1	1	train
Cc1cccc2c3c(ccc12)C(=O)OC3=O	0	train
Nc1ccc(SSc2ccc(N)cc2)cc1	0	train
C#CC1(O)CCC2C3CC(O)C45CC4CCC5(C)C3CCC21C	0	train
CC1(O)CC23CCC4C(CC=C5CC(O)CCC54C)C2CCC13	0	train
CCOC(=O)C(Cc1c[nH]c2ccc(N)cc12)(NC(C)=O)C(=O)OCC	0	train
Cc1cc(N)cc(C)[n+]1[O-]	0	train
CS(=O)(=O)OCC1OCOC1COS(C)(=O)=O	0	train
Nn1c(Cc2ccccc2)nnc1Cc1ccccc1	0	train
CN(C)C(=S)Nc1ccc(Cl)cc1	0	train
O=[N+]([O-])C(Cl)C(Cl)c1ccc(Cl)cc1	0	train
O=C(Nc1ccc(C2=NCCN2)cc1)c1ccc(C(=O)Nc2ccc(C3=NCCN3)cc2)c(O)c1	0	train
NC(=O)c1cc(C=Cc2ccccc2)on1	0	train
CCCCC(O)(Cc1ccccc1)c1ccc(OCCN(CC)CC)cc1.O=C(O)CC(O)(CC(=O)O)C(=O)O	0	train
CCN(CC)CCOc1ccc(C(C#N)=C(c2ccccc2)c2ccccc2)cc1	0	train
CC12CCC3C(CC(O)C45CC4CCC35C)C1CCC21C=CC(=O)O1	0	train
COc1ccc(C=CC(=O)OCC=Cc2ccc3c(c2)OCO3)cc1OC	0	train
CCOP(=O)(OCC)c1ccc[nH]1	0	train
ON(CCc1ccccn1)CCc1ccccn1	0	train
CS(=O)(=O)c1nc(N)nc2[nH]cnc12	0	train
CCN(CC)CCn1c(C)nc2c1C(=O)c1nc(C)n(CCN(CC)CC)c1C2=O	0	train
CC(=O)OCC(=O)C1(O)CCC2C3CC(C)C4=CC(=O)C=CC4(C)C3(Br)C(O)CC21C	0	train
CC(=O)OCC(=O)C1(O)CCC2C3CC(C)C4=CC(=O)C=CC4(C)C3(F)C(O)CC21C	0	train
O=c1c(Cl)c(Cl)cnn1CCCl	0	train
CCOc1ccc(C(=O)Nc2ccc(C3=NCCN3)cc2)cc1C(=O)Nc1ccc(C2=NCCN2)cc1	1	train
O=C(Nc1ccc(NC(=O)Nc2cc(C(=O)Nc3ccc(C4=NCCN4)cc3)ccc2C(=O)Nc2ccc(C3=NCCN3)cc2)cc1)Nc1cc(C(=O)Nc2ccc(C3=NCCN3)cc2)ccc1C(=O)Nc1ccc(C2=NCCN2)cc1	1	train
O=C(Nc1ccc(C2=NCCN2)cc1)c1ccc(C(=O)Nc2ccc(C3=NCCN3)cc2)c(Br)c1	1	train
O=C(Nc1ccc(C2=NCCN2)cc1)Nc1cc(NC(=O)Nc2ccc(C3=NCCN3)cc2)cc(C(=O)O)c1	0	train
O=C(Nc1ccc(C2=NCCN2)cc1)c1cncc(C(=O)Nc2ccc(C3=NCCN3)cc2)c1	1	train
N#Cc1cn(C2OC(CO)C(O)C2O)c2ncnc(N)c12	0	train
Cc1c(O)c2ccccc2oc1=O	0	train
C=C(C)Cn1c(=O)n(CC(=C)C)c(=O)n(CC(=C)C)c1=O	0	train
C=CC(=O)N1CN(C(=O)C=C)CN(C(=O)C=C)C1	0	train
CC(CCC(=O)O)CCC(=O)O	0	train
Cc1nc2ccccc2nc1-c1ccc(N=[N+]([O-])c2ccc(-c3nc4ccccc4nc3C)cc2)cc1	0	train
CC(=NO)C1CCC2C3CCC4=CC(=NO)CCC4(C)C3C(=O)CC12C	0	train
CCC(CC)(CC(=O)O)CC(=O)O	0	train
O=C1CCC2(CCCCC2)N1	0	train
Sc1nc2ccccc2nc1S	0	train
N#CC1(c2ccccc2)CCNCC1	0	train
CCC1OC(=O)C(C)C(OC2CC(C)(OC)C(O)C(C)O2)C(C)C(OC2OC(C)CC(N(C)C)C2OC(=O)CCC2CCCC2)C(C)(O)CC(C)C(=O)C(C)C(O)C1(C)O	0	train
CC(=O)O.CCC(N)Cc1c[nH]c2ccccc12	0	train
CC1C2CCC3C4CC(=O)C56CC5CCC6(C)C4CCC32CN1C	0	train
CCC1(C)CC(=O)NC1=O	0	train
Cc1c2ccccc2n[c-](CSCCO)[n+]1=O	0	train
Cc1ccccc1SC[c-]1nc2ccccc2c(C)[n+]1=O	1	train
Cc1cccc(SC[c-]2nc3ccccc3c(C)[n+]2=O)c1	1	train
Cc1ccc(SC[c-]2nc3ccccc3c(C)[n+]2=O)cc1	1	train
Cc1c2ccccc2n[c-](CSc2nc3ccccc3s2)[n+]1=O	1	train
Cc1c2ccccc2n[c-](CS(=O)c2ccccc2)[n+]1=O	0	train
Cc1c2ccccc2n[c-](CS(=O)(=O)c2ccccc2)[n+]1=O	0	train
Cc1c2ccccc2n[c-](CSOCCO)[n+]1=O	0	train
Cc1c2ccccc2n[c-](CS(C)=O)[n+]1=O	0	train
Cc1c2cc(Br)ccc2n[c-](CCl)[n+]1=O	0	train
Cc1c2ccccc2n[c-](CSc2n[nH]c(=S)s2)[n+]1=O	0	train
Cc1c2ccccc2n[c-](CN2CCCCC2)[n+]1=O	0	train
Cc1c2ccccc2n[c-](CSCC(O)CO)[n+]1=O	0	train
OCCN1CCN(CCC=C2c3ccccc3Sc3ccc(Cl)cc32)CC1	0	train
c1ccc([PH](CC[PH](c2ccccc2)(c2ccccc2)c2ccccc2)(c2ccccc2)c2ccccc2)cc1	0	train
CC1CN1SSN1CC1C	0	train
CN(C)C1C(O)=C(C(=O)NCNC(CO)(CO)CO)C(=O)C2(O)C(O)=C3C(=O)c4c(O)cccc4C(C)(O)C3CC12	0	train
COC1C(O)CC(=O)OC(C)CC=CC=CC(OC2CCC(N(C)C)C(C)O2)C(C)CC(CC=O)C1OC1OC(C)C(OC2CC(C)(O)C(O)C(C)O2)C(N(C)C)C1O	0	train
CN(C)C1C(O)=C(C(=O)NCNC2(C(=O)O)CCCC2)C(=O)C2(O)C(O)=C3C(=O)c4c(O)cccc4C(C)(O)C3CC12	0	train
CN1CCC(OC(c2ccccc2)c2ccc(Cl)cc2)C1.O=C(O)C=CC(=O)O	0	train
Cn1c(=O)c2c(nc(NN=Cc3cccc(Br)c3)n2C)n(C)c1=O	0	train
NC(=O)C(c1ccccc1)N1CCCCC1	0	train
CCOC(=O)C(C)(C(C)=O)c1nc(S)nc(S)n1	0	train
Cc1ccc(=O)n(Cc2ccccc2)n1	0	train
COc1cc[c-](C)[n+](=O)n1	0	train
CSc1nnc(N(C(C)C)C(C)C)c2nc[nH]c12	0	train
CSc1nnc(O)c2[nH]cnc12	0	train
OCCNc1nnc(NCCO)c2[nH]cnc12	0	train
Clc1ccc(CSc2nnc(SCc3ccc(Cl)c(Cl)c3)c3[nH]cnc23)cc1Cl	0	train
O=C(O)CSc1nnc(S)c2[nH]cnc12	0	train
COc1cc2nncc(SCc3ccc(Cl)c(Cl)c3)c2cc1OC	0	train
O=c1c(SCc2ccccc2)c(SCc2ccccc2)cnn1-c1ccccc1	0	train
c1ccc2c(N3CC3)nncc2c1	0	train
CN(C)N1C(=O)c2c(Cl)c(Cl)c(Cl)c(Cl)c2C1=O	0	train
CN(C)CCN1C(=O)C2(C)C3CCC(O3)C2(C)C1=O	0	train
CCN(CC)CCNCC(O)CN1CCN(C)CC1	0	train
CC(C)(c1cc(Cl)c(O)c(CN2CCOCC2)c1)c1cc(Cl)c(O)c(CN2CCOCC2)c1	0	train
CC(C)C(O)S(=O)(=O)O	0	train
COC(=O)c1ccc(N2CCOS(=O)OCC2)cc1OC(=O)c1ccccc1	0	train
N=C(NN)c1ccc(NC(=O)c2ccc(C(=O)Nc3ccc(C(=N)NN)cc3)cc2)cc1	0	train
C(=Cc1ccnc2ccccc12)c1cccs1	0	train
C(=Cc1ccnc2ccccc12)c1ccc2c(c1)OCO2	0	train
COc1ccc(C=Cc2ccnc3ccccc23)cc1OC	0	train
CCOc1ccc(C=Cc2ccnc3ccccc23)cc1OCC	0	train
COc1ccc(-c2coc3cc(OC)c(OC)c(OC)c3c2=O)cc1	0	train
CCN(CC)CCOc1ccc(C=C(C#N)c2ccc(OCCN(CC)CC)cc2)cc1	0	train
CCN(CC)CCOc1ccc(C(C#N)=Cc2cccc3ccccc23)cc1	0	train
CCN(CC)CCOc1ccc(C(C#N)=Cc2ccc3ccccc3c2)cc1	0	train
CCC(=C(C#N)c1ccc(OCCN(CC)CC)cc1)c1ccc(OCCN(CC)CC)cc1.O=C(O)CC(O)(CC(=O)O)C(=O)O	0	train
CCC(=C(C#N)c1ccc(Cl)cc1)c1ccc(OCCN(CC)CC)cc1	0	train
CCSc1ccc(C=C(C#N)c2ccc(OCCN(CC)CC)cc2)cc1	0	train
CCN(CC)CCOc1ccc(C=C(C#N)c2ccc(N(CC)CC)cc2)cc1	0	train
CCN(CC)CCOc1ccc(C(C#N)=Cc2ccccc2OCCN(CC)CC)cc1	0	train
CCN(CC)CCOc1ccc(C(C#N)=Cc2ccc(SC(C)C)cc2)cc1	0	train
CC12CCC3C(CCC4CC(O)CCC43C)C1Cc1cc3ccccc3nc12	0	train
Oc1ncc2[nH]c(=S)[nH]c2n1	0	train
O=C1C(=NO)C(c2ccccc2)Oc2ccccc21	1	train
COc1ccc(-c2cc(=O)c3ccccc3o2)c(OC)c1OC	0	train
CC(NCCCCCCNC(C)C(=O)O)C(=O)O	0	train
O=C(Nc1ccc(C(=O)O)c(O)c1)c1ccc(C(=O)Nc2ccc(C(=O)O)c(O)c2)cc1	0	train
C1CN(SSN2CCOCC2)CCO1	0	train
N=c1[nH]c(=S)ss1	0	train
CC1OC1C(=O)C1(O)C(C)C(O)C23OC2(C(O)c2c(O)cccc2C3=O)C1O	0	train
OCC1OC(n2cnc3cncnc32)C(O)C1O	0	train
Cc1cc2c(cc1C)NC(C)CC(=O)N2	0	train
COc1cc2c(cc1O)CC1c3c(cc(O)c(OC)c3-2)CCN1C	0	train
Nc1o[nH]c(=O)c1-c1ccccc1	0	train
O=c1[nH]n(CCc2ccccn2)c(=O)c2ccccc12	0	train
O=c1[nH]n(CCc2ccncc2)c(=O)c2ccccc12	0	train
Nc1ccc(-c2nc3ccccc3s2)cc1S(=O)(=O)O	0	train
O=C=[Fe]12(C3=CCC=C3)C(=O)[Fe]1(=C=O)(C1C=CC=C1)C2=O	0	train
Cc1ccc2[nH]c3c(c2c1)[n+]([O-])c1ccccc1[n+]3[O-]	0	train
CC(=O)Nc1cc(S(=O)(=O)O)cc2c(N=Nc3ccc(C(=O)Nc4ccc(N=Nc5ccc(S(=O)(=O)O)cc5)cc4)cc3)c(S(=O)(=O)O)cc(O)c12	0	train
COc1ccc(OC)c(N=Nc2cc(OC)c(N=Nc3c(O)nc4ccccc4c3O)cc2Cc2ccccc2C(=O)O)c1	0	train
Nc1ccc2c(O)c(N=Nc3ccc(N=Nc4ccc(S(=O)(=O)O)cc4)cc3)c(S(=O)(=O)O)cc2c1N=Nc1ccc(N=Nc2ccc(S(=O)(=O)O)cc2)cc1	1	train
Cc1cc(-c2ccc(N=Nc3ccc4c(S(=O)(=O)O)cc(S(=O)(=O)O)c(N)c4c3O)c(C)c2)ccc1N=Nc1ccc2c(S(=O)(=O)O)cc(S(=O)(=O)O)c(N)c2c1O	1	train
Nc1ccc2cc(S(=O)(=O)O)cc(O)c2c1N=Nc1ccc(-c2ccc(N=Nc3c(S(=O)(=O)O)cc4cc(S(=O)(=O)O)c(N=Nc5ccc([N+](=O)[O-])cc5)c(N)c4c3O)cc2)cc1	0	train
Cc1cc(N=Nc2ccc(Sc3ccc(N=Nc4ccc(O)c(C(=O)O)c4)cc3)cc2)c(N)c(N=Nc2ccc(N=Nc3ccc(S(=O)(=O)O)cc3)cc2)c1N	1	train
O=C(Nc1ccc(Sc2ccc(N=Nc3c(O)c(S(=O)(=O)O)cc4cc(S(=O)(=O)O)ccc34)cc2)cc1)c1ccc(N=Nc2ccc3c(S(=O)(=O)O)cccc3c2O)cc1	0	train
CCCCCCCCCCCCCCCC(O)S(=O)(=O)O	0	train
O=S(=O)(O)c1cc2onnc2c2ccccc12	0	train
CCN(CC)CCCC(C)Nc1ccnc2cc(F)ccc12.CCN(CC)CCCC(C)Nc1ccnc2cccc(F)c12	0	train
Nc1ncc(N)c(N)n1	0	train
CCSC(CC(O)C(O)C(O)CO)SCC	0	train
CCOC(=S)SC1OC(COC(C)=O)C(OC(C)=O)C(OC(C)=O)C1OC(C)=O	0	train
COc1c(OC)c(OC)c2c(=O)cc(-c3ccc(OC(C)=O)cc3)oc2c1OC	0	train
NNc1cnnc(O)c1Cl	0	train
Oc1cnnc2ccc(F)cc12	0	train
Sc1ccc2nncc(S)c2c1	0	train
CSc1ccc2nncc(SC)c2c1	0	train
S=c1[nH]c2c(S)nnc(S)c2n1Cc1ccccc1	1	train
CCOc1cnn(-c2ccccc2)c(=O)c1Cl	0	train
O=c1c(Cl)c(N2CCOCC2)cnn1-c1ccccc1	0	train
Fc1ccc2nncc(SCc3ccc(Cl)c(Cl)c3)c2c1	0	train
Fc1ccc2nncc(SCc3ccccc3Cl)c2c1	0	train
Fc1ccc2nncc(SCc3ccc(Cl)cc3)c2c1	0	train
Clc1ccccc1CSc1cnnc2ccccc12	0	train
Clc1ccc(CSc2cnnc3ccccc23)cc1	0	train
Fc1ccc2nncc(SCc3ccccc3)c2c1	0	train
O=c1c(Cl)c(N2CCCCC2)cnn1-c1ccccc1	0	train
COc1cc2nncc(SCc3ccc(Cl)cc3)c2cc1OC	0	train
COc1cnn(-c2ccccc2)c(=O)c1SCc1ccc(Cl)c(Cl)c1	0	train
COc1cnn(-c2ccccc2)c(=O)c1SCc1ccc(Cl)cc1	0	train
CCOc1cnn(-c2ccccc2)c(=O)c1SCc1ccc(Cl)c(Cl)c1	0	train
CCOc1cnn(-c2ccccc2)c(=O)c1SCc1ccccc1	0	train
O=c1c(SCc2ccc(Cl)cc2)c(N2CCOCC2)cnn1-c1ccccc1	0	train
O=c1c(SCc2ccccc2)c(N2CCOCC2)cnn1-c1ccccc1	0	train
Clc1ccc(CSc2ccc3nncc(SCc4ccc(Cl)cc4)c3c2)cc1	0	train
Clc1ccc(CSc2ccc3nncc(SCc4ccc(Cl)cc4Cl)c3c2)c(Cl)c1	0	train
Clc1ccc(CSc2ccc3nncc(SCc4ccc(Cl)c(Cl)c4)c3c2)cc1Cl	0	train
c1ccc(CSc2ccc3nncc(SCc4ccccc4)c3c2)cc1	0	train
O=c1c(SCc2ccc(Cl)cc2)c(N2CCCCC2)cnn1-c1ccccc1	0	train
O=c1c(SCc2ccc(Cl)cc2Cl)c(SCc2ccc(Cl)cc2Cl)cnn1-c1ccccc1	0	train
O=c1c(SCc2ccc(Cl)c(Cl)c2)c(SCc2ccc(Cl)c(Cl)c2)cnn1-c1ccccc1	0	train
O=c1c(SCc2ccc(Br)cc2)c(SCc2ccc(Br)cc2)cnn1-c1ccccc1	0	train
O=c1c(SCc2ccc(Cl)cc2)c(SCc2ccc(Cl)cc2)cnn1-c1ccccc1	0	train
O=c1c(SCc2ccccc2F)c(SCc2ccccc2F)cnn1-c1ccccc1	0	train
O=c1c(SCc2cccc(F)c2)c(SCc2cccc(F)c2)cnn1-c1ccccc1	0	train
Fc1ccc(CSc2cnnc(SCc3ccc(F)cc3)c2SCc2ccc(F)cc2)cc1	0	train
Clc1cc2nncc(N3CC3)c2cc1Cl	0	train
O=[N+]([O-])c1ccc2nncc(N3CC3)c2c1	0	train
O=[N+]([O-])c1cccc2c(N3CC3)cnnc12	0	train
Oc1ccc(-c2ccc(O)cc2O)c(O)c1	0	train
CC1=Nc2cc(C)c(C)cc2NC(=O)C1	0	train
NS(=O)(=O)c1ccc(NC(=O)C=CC(=O)O)cc1	0	train
Cc1c2cc(O)c(=O)cc-2oc2cc(O)c(O)cc12	0	train
CN(C)C(=S)Sc1nsc(SC(=S)N(C)C)n1	0	train
CCC(C)(C)c1ccc(OP(=S)(S)Oc2ccc(C(C)(C)CC)cc2)cc1	0	train
O=C1CC2(c3ccccc3)CCCCC2=NN1	0	train
CCOC(=O)c1cc2cc([N+](=O)[O-])ccc2oc1=O	0	train
O=C1NC(=O)C(=Cc2ccc(F)cc2)N1	0	train
Cc1ccccc1S(=O)(=O)OC1NS(=O)(=O)c2ccccc21	0	train
O=C1c2ccccc2C(=O)N1N1C(=O)c2ccccc2C1=O	0	train
O=[N+]([O-])c1ccc2[nH]nnc2c1	0	train
O=Nc1ccccc1	0	train
Cc1cc(Br)ccc1Nc1nc(N)nc(N)c1N=O	0	train
Nc1nc(N)c(N=O)c(Nc2ccc(Br)c(Br)c2)n1	0	train
COc1ccc(NC2(Br)C(=O)NC(=O)NC2C(=O)O)cc1	0	train
Cc1ncc(CO)c(CO)c1S	0	train
C=CC(C)=CC(C)C(=O)CC(O)CC1CC(=O)NC(=O)C1	0	train
Cn1cc(C(N)=O)ccc1=N	0	train
COc1ccc2c(c1)C(=O)C1NC(=O)NC(=O)C1(Br)N2	0	train
O=C1NC(=O)C2(Br)Nc3ccc(Br)cc3C(=O)C2N1	0	train
CNC(=NCCCOC)c1ccc(NC(=O)c2ccc(C(=O)Nc3ccc(C(=NCCCOC)NC)cc3)c([N+](=O)[O-])c2)cc1	0	train
CC1CN=C(c2ccc(NC(=O)Nc3cc(C(=O)Nc4ccc(C5=NCC(C)N5)cc4)ccc3C(=O)Nc3ccc(C4=NCC(C)N4)cc3)cc2)N1	0	train
O=C(Nc1ccc(NC2=NCCN2)cc1)c1ccc(C(=O)Nc2ccc(NC3=NCCN3)cc2)c([N+](=O)[O-])c1	0	train
NCC(=O)NC1(C(=O)O)CCCC1	0	train
O=C1CCC(N2C(=O)c3ccccc3C2=O)C(=O)N1	0	train
CC(CC(C)=NNC(=N)N)=NNC(=N)N.O=S(=O)(O)O	0	train
N=C(N)NN=C(c1ccccc1)c1ccccc1	0	train
CS(=O)(=O)OCC1OS(=O)OC1COS(C)(=O)=O	0	train
C1CCC(N=C(NC2CCCCC2)N2CCOCC2)CC1	0	train
CN(N=Cc1ccccc1Cl)C(c1ccccc1Cl)N(C)N=Cc1ccccc1Cl	0	train
Cc1nc2nc(S)nc(O)c2nc1O	0	train
NCCc1nc2ccccc2[nH]1	0	train
Cc1cc(C(=O)Nc2ccc(NC3=NCCN3)cc2)c(C)cc1C(=O)Nc1ccc(NC2=NCCN2)cc1	0	train
CN(C)Cc1cc(CN(C)C)cc(CN(C)C)c1	0	train
N=C(N)NN=C1CCCCC1	0	train
COC1OC(CO)C(N=C(C)C)C1O	0	train
CCC1(O)CC2CN(CCc3c([nH]c4ccccc34)C(C(=O)OC)(c3cc4c(cc3OC)N(C=O)C3C(O)(C(=O)OC)C(OC(C)=O)C5(CC)C=CCN6CCC43C65)C2)C1.O=S(=O)(O)O	0	train
N=C(Cc1ccc(Cl)cc1)NO	0	train
CC(=O)Nc1ccc(S(=O)(=O)n2oc(=O)c(-c3ccccc3)c2N)cc1	0	train
Nc1c(CCc2ccccn2)ccc2ccccc12	0	train
CCCCCCCCCCCCOc1ccc(C(=NNC(=N)N)c2ccccc2)c(O)c1	0	train
N=C(N)NN=Cc1ccc[nH]1	0	train
C1CCC2(CC1)SSSC1(CCCCC1)SS2	0	train
COC(=O)N(CO)CO	0	train
c1ccc([PH](c2ccccc2)(c2ccccc2)C2c3ccccc3-c3ccccc32)cc1	0	train
CS(=O)(=O)Nc1ccc2oc(=O)c3ccccc3c2c1	0	train
CC1CNC(CCc2ccc(NC(=O)c3ccc(C(=O)Nc4ccc(CCC5=NC(C)CN5)cc4)cc3)cc2)=N1	0	train
O=C(Nc1ccc(CCC2=NCCCN2)cc1)c1ccc(C(=O)Nc2ccc(CCC3=NCCCN3)cc2)cc1	1	train
O=C(Nc1ccc(C2=NCCCN2)cc1)c1ccc(NC(=O)c2ccc(C3=NCCCN3)cc2)cc1	0	train
O=C(Nc1ccc(C(=O)Nc2ccc(C3=NCCCN3)cc2)cc1)Nc1ccc(C2=NCCCN2)cc1	0	train
Oc1on[n+](-c2ccccc2)c1C=NNc1ncnc2[nH]cnc12	1	train
CSCCC(N)CO	0	train
COc1c(OC)c(OC)c(-c2cc(=O)c3c(OC)c(OC)c(OC)c(OC)c3o2)c(OC)c1OC	0	train
CC1CCCN(CC(O)CN2CCN(CC(O)CN3CCCC(C)C3)CC2)C1	0	train
COc1cc(CC2c3cc(OC)c(OC)cc3CCN2C)c(Oc2cc3c(cc2OC)-c2c(OC)c(OC)cc4c2C(C3)N(C)CC4)cc1OC	0	train
CCC=NNC(=N)N.O=P(O)(O)O	0	train
CCCS(=O)(=O)C=CS(=O)(=O)CCC	0	train
Cn1c(=O)c2ncnnc2n(C)c1=O	0	train
CCCC(C)(O)CN	0	train
Cc1ccc(NP2(=O)N(Cc3ccc(Cl)cc3)CCCN2Cc2ccc(Cl)cc2)cc1	0	train
CCC(C)C1(C2CCCC2)NC(=O)NC1=O	0	train
c1ccc(OP2(Oc3ccccc3)=NP(Oc3ccccc3)(Oc3ccccc3)=NP(Oc3ccccc3)(Oc3ccccc3)=NP(Oc3ccccc3)(Oc3ccccc3)=N2)cc1	0	train
O=[N+]([O-])c1ccccc1Nc1ccccc1[N+](=O)[O-]	0	train
CC(SC(C)C(=O)NN=Cc1ccc(B(O)O)cc1)C(=O)NN=Cc1ccc(B(O)O)cc1	0	train
S=C(N1CC1)N1CC1	0	train
O=c1cc(CO)[nH]cc1O	0	train
COc1nnc(C)c2[nH]c(=S)[nH]c12	0	train
Oc1nncc2c1Sc1cnnc(O)c1S2	0	train
NNc1cnn(-c2ccccc2)c(=O)c1Cl	0	train
C=C(C)COc1ccc(C2OCC(CC)C(CCC)O2)cc1	0	train
Clc1cc(Cl)c2nncc(N3CC3)c2c1	0	train
Clc1cccc2c(N3CC3)cnnc12	0	train
Clc1cccc2nncc(N3CC3)c12	0	train
NC(Cn1ccc(=O)c(O)c1)C(=O)O	0	train
N=C(N)NN=C1C=C(O)C(=NNC(=N)N)C=C1O	0	train
CC(C=NNC(=N)N)=NNC(=N)N.N#CS	0	train
CC12CCC(O)CC1=CCC1C2CCC2(C)C1CCC2N(CCO)CCO	0	train
CN(C)C1C(O)=C(C(=O)NCNCCCO)C(=O)C2(O)C(O)=C3C(=O)c4c(O)cccc4C(C)(O)C3CC12.CS(=O)(=O)O	0	train
CN(C)C1C(O)=C(C(=O)NCNC(CO)(CO)CO)C(=O)C2(O)C(O)=C3C(=O)c4c(O)cccc4C(C)(O)C3CC12.CS(=O)(=O)O	0	train
CN(C)C1C(O)=C(C(=O)NCNC(C=O)C(O)C(O)C(O)CO)C(=O)C2(O)C(O)=C3C(=O)c4c(O)cccc4C(C)(O)C3CC12.CS(=O)(=O)O	0	train
CN(C)C1C(O)=C(C(=O)NCNCCC(=O)O)C(=O)C2(O)C(O)=C3C(=O)c4c(O)cccc4C(C)(O)C3CC12.CS(=O)(=O)O	0	train
CC(O)C(NCNC(=O)C1=C(O)C(N(C)C)C2CC3C(=C(O)C2(O)C1=O)C(=O)c1c(O)cccc1C3(C)O)C(=O)O.CS(=O)(=O)O	0	train
Clc1ccc2c(c1)nnn1nccc21	0	train
C[n+]1ccc(Nc2ccc(O)cc2)c2ccc(Cl)cc21	0	train
NCCN1C(=O)c2ccccc2C1(O)c1ccccc1	0	train
O=C(Nc1ccc(N=C(Nc2ccccc2)c2ccccc2)cc1)c1ccc(C(=O)Nc2ccc(N=C(Nc3ccccc3)c3ccccc3)cc2)cc1	0	train
O=C(O)c1cc(C(=O)Nc2ccc(C3=NCCN3)cc2)c(C(=O)O)cc1C(=O)Nc1ccc(C2=NCCN2)cc1	0	train
CN=C(c1ccc(NC(=O)c2ccc(C(=O)Nc3ccc(C(=NC)N4CCOCC4)cc3)c(Cl)c2)cc1)N1CCOCC1	0	train
CCN=C(c1ccc(NC(=O)c2ccc(C(=O)Nc3ccc(C(=NCC)N(CC)CC)cc3)cc2)cc1)N(CC)CC	0	train
Clc1ccc(C=NN=C(NN=Cc2ccc(Cl)cc2Cl)NN=Cc2ccc(Cl)cc2Cl)c(Cl)c1	0	train
CCOC(=O)Cc1c[nH]c2ccc(N(CCO)CCO)cc12	0	train
CCOP(=O)(OCC)C(C)(C)N.O=[N+]([O-])c1cc([N+](=O)[O-])c(O)c([N+](=O)[O-])c1	0	train
C=CC(C)NC(=S)NNC(=S)NC	0	train
CC12CCC3C(CCC4=CC(=O)C=CC43C)C1CC(O)C(=O)O2	0	train
CC1(O)CCC2C3CCC4=CC(=O)CCC4(C)C3(Cl)C(Cl)CC21C	0	train
N=C(NN=Cc1cc(Cl)ccc1O)NN=Cc1cc(Cl)ccc1O	0	train
c1ccc(CN2CCC3(CC2)SSC2(CCN(Cc4ccccc4)CC2)S3)cc1	0	train
Cc1ncc([N+](=O)[O-])n1CCO	0	train
COc1ccc(OC)c(C=Cc2ccnc3ccccc23)c1	0	train
COc1cc(C=Cc2ccnc3ccccc23)cc(OC)c1OC	0	train
CC(C(=O)O)[S+]1CCOCC1	0	train
CN1C(=O)C(=NNC(N)=S)c2ccccc21	0	train
CC(=O)OC1CCC2C3C(C)CC4=CC(=O)CCC4C3CCC12C	0	train
c1ccc2sc(SN3CCOCC3)nc2c1	0	train
Nc1ccc2c(c1)C(=P(c1ccccc1)(c1ccccc1)c1ccccc1)c1ccccc1-2	0	train
CC(=O)Nc1nc(Cl)c2ncn(C3CCCO3)c2n1	0	train
CCCCNc1cc(Nc2ccc(Br)cc2)nc(N)n1	0	train
CC1CNC(Cc2ccc(NC(=O)c3ccc(C(=O)Nc4ccc(CC5=NC(C)CN5)cc4)cc3)cc2)=N1	0	train
O=C(Nc1ccc(C2=NCCN2)cc1)c1ccc(F)c(C(=O)Nc2ccc(C3=NCCN3)cc2)c1	0	train
O=C(Nc1ccc(CN2CCOCC2)cc1)c1ccc(C(=O)Nc2ccc(CN3CCOCC3)cc2)cc1	0	train
S=c1[nH]nc2ccccn12	0	train
O=C(NN1CCCCCC1)NS(=O)(=O)c1ccc(Cl)cc1	0	train
Cc1ccc(S(=O)(=O)NC(=O)NN2CCCCCC2)cc1	0	train
CC(=NO)C1CCC2C3CCC4CC(=NO)CCC4(C)C3C(C)(O)CC12C	0	train
O=C(O)c1ccccc1C(=O)NC(Cc1cccc(NP(=O)(N2CC2)N2CC2)c1)C(=O)O	1	train
O=C(O)c1ccccc1C(=O)NC(Cc1cccc(NP(=O)(NCCO)NCCO)c1)C(=O)O	1	train
O=C1NC(=O)C(=Cc2cccnc2)C(=O)N1	0	train
O=C1C=Cc2cccc3c2c1nc1c(O)c2ccccc2cc13	0	train
O=P1(Nc2ccccc2)NCCCO1	0	train
CCCCCCC1N(Cc2ccc(Cl)cc2)CCCN1Cc1ccc(Cl)cc1	0	train
Clc1ccc(CNCCCNCc2ccc(Cl)c(Cl)c2)cc1Cl	0	train
O=C(C=Cc1ccc(O)c(O)c1)OC1CC(O)(C(=O)O)CC(O)C1O	0	train
N=C(CCCCC(=N)NO)NO	0	train
CC(C)NS(=O)(=O)c1ncnc2[nH]cnc12	0	train
O=S(=O)(OCCCCOS(=O)(=O)c1ccc(Cl)c(Cl)c1)c1ccc(Cl)c(Cl)c1	0	train
Cn1cnc2ncnc-2c1N	0	train
CCCCNc1nc(N)nc(Nc2ccc(Br)cc2)c1N=O	0	train
C=C1CC2C3C=C(C)C4=CC(=O)CCC4(C)C3CCC2(C)C1(OC(C)=O)C(C)=O	0	train
N=C(NO)C(F)(F)C(F)(F)C(F)(F)C(=N)NO	0	train
N#CC(F)(F)C(F)(F)C(F)(F)C(F)(F)C(F)(F)C(F)(F)C(F)(F)F	0	train
COc1cc(SSc2cc(OC)cc([N+](=O)[O-])c2N)c(N)c([N+](=O)[O-])c1	1	train
O=C(Nc1ccc([N+](=O)[O-])cc1)OCC(COc1ccccc1)OC(=O)Nc1ccc([N+](=O)[O-])cc1	0	train
NCCSSCCCCSSCCN	0	train
Cc1cc2cc3c(C)cc(=O)oc3c(C)c2o1	0	train
CCC1NC2CC3(C(=O)N(OC)c4ccccc43)C3CC1C2CO3	0	train
Cc1ncc(CCl)c2c1OC(C)(C)OC2	0	train
COc1ccc(C2Oc3ccccc3C(=O)C2N)cc1	0	train
ClC(Cl)=CC(Cl)(Cl)C(Cl)(Cl)C(Cl)(Cl)Cl	0	train
O=C(Nc1ccc(C2=NCCN2)cc1)c1ccc(C(=O)Nc2ccc(C3=NCCN3)cc2)c(F)c1	1	train
Nc1nc(S)c2ncn(C3CC(O)C(CO)O3)c2n1	0	train
CSc1nc(C)cc(Nc2ccc(O)c(CN3CCCCC3)c2)n1	0	train
[O-][n+]1ccccc1CCN(O)Cc1ccccc1	0	train
CC1CCC(C(C)C2C(O)CC3C4CCC5CC(O)CCC5(C)C4CCC32C)NC1	0	train
COc1ccc(OC)c(-c2cc(=O)c3c(OC)c(OC)c(OC)c(OC)c3o2)c1	0	train
COc1ccc(-c2cc(=O)c3c(OC)c(OC)c(OC)c(OC)c3o2)c(OC)c1	0	train
[truncated: 38,749 more rows]
