# Supplementary material for: Could graph neural networks learn better molecular representation for drug discovery? A comparison study of descriptor-based and graph-based models
Source: J Cheminform. 2021 Feb 17;13:12. doi: 10.1186/s13321-020-00479-8 (PMC7888189; doi:10.1186/s13321-020-00479-8)
Supplement: Supplementary file 1 — Additional file 1. The datasets for the single tasks. [file 13321_2020_479_MOESM1_ESM.zip › ReferencedData/dataset_used_for_modeling/lipop.csv]

cano_smiles	activity	group
Cn1c(CN2CCN(c3ccc(Cl)cc3)CC2)nc2ccccc21	3.54	train
COc1cc(OC)c(S(=O)(=O)N2c3ccccc3CCC2C)cc1NC(=O)CSCC(=O)O	-1.18	train
COC(=O)[C@H](c1ccccc1Cl)N1CCc2sccc2C1	3.69	train
O=C(NC1Cc2ccccc2N(C[C@@H](O)CO)C1=O)c1cc2cc(Cl)sc2[nH]1	3.37	train
Cc1cccc(C[C@H](NC(=O)c2cc(C(C)(C)C)nn2C)C(=O)NCC#N)c1	3.1	train
COc1ccc(-c2coc3cc(OC)cc(OC)c3c2=O)cc1	3.05	train
Cc1cc(Nc2nc(N[C@@H](C)c3ccc(F)cn3)c(C#N)nc2C)n[nH]1	2.61	train
O=C1CCCCCN1	-0.08	train
CCCSc1ncccc1C(=O)N1CCCC1c1ccncc1	1.95	train
Cc1ccc(S(=O)(=O)Nc2c(C(=O)NC3CCCCC3C)cnn2-c2ccccc2)cc1	1.34	train
Nc1ccc(-c2nc3ccc(O)cc3s2)cc1	3.2	train
COc1ccc(N2CCN(C(=O)[C@@H]3CCCC[C@H]3C(=O)NCC#N)CC2)cc1	1.6	train
CCC(COC(=O)c1cc(OC)c(OC)c(OC)c1)(c1ccccc1)N(C)C	3.77	train
COc1cc(-n2nnc3cc(-c4ccc(Cl)cc4)sc3c2=O)ccc1N1CC[C@@H](O)C1	3.15	train
CO[C@H]1CN(CCn2c(=O)ccc3ccc(C#N)cc32)CC[C@H]1NCc1ccc2c(n1)NC(=O)CO2	0.32	train
CC(C)(CCCCCOCCc1ccccc1)NCCc1ccc(O)c2nc(O)sc12	2.92	train
O=C(Nc1nnc(C(=O)Nc2ccc(N3CCOCC3)cc2)o1)c1ccc(Cl)cc1	1.92	train
COc1ccc(Oc2cccc(CN3CCCC(n4cc(C)c(=O)[nH]c4=O)C3)c2)cc1	3.17	train
O=C(O)c1cccc(N2CCC(CN3CCC(Oc4ccc(Cl)c(Cl)c4)CC3)CC2)c1	2.17	train
CNCC[C@@H](Oc1ccccc1C)c1ccccc1	1.2	train
COc1cnc(-c2ccccn2)nc1N(C)C	1.9	train
CSc1c(C(=O)NC2C3CC4CC(C3)CC2C4)cnn1-c1ccc(C(=O)O)cc1	1.2	train
CS(=O)(=O)C1(c2cc(N3CC4CCC(C3)O4)nc(-c3cccc4[nH]ccc34)n2)CC1	2.6	train
CS(=O)(=O)c1ccccc1C(=O)NC[C@@H](O)CN1CCC(Oc2ccc(Cl)c(Cl)c2)CC1	2.34	train
N#Cc1ccccc1Oc1ccc(C(=O)NCc2ccncc2)cc1	2.57	train
CN(C)c1ccnc2sc(C(=O)NCc3ccccc3)c(N)c12	3.62	train
Cc1ccc(NC(=O)c2cscn2)cc1-n1cnc2ccc(N3CCN(C)CC3)cc2c1=O	2.06	train
Cn1cncc1-c1c2c(=O)n(CC3CC3)c(=O)n(CC3CC3)c2nn1Cc1ccnc2ccc(Cl)cc12	4.33	train
COc1ccc2ncc(C#N)c(CCN3CCC(NCc4cc5c(cn4)OCS5)CC3)c2c1	2.55	train
CNC(=O)C1(N2CCCCC2=O)CCN(CC[C@H](CN(C)C(=O)c2c(OC)c(C#N)cc3ccccc23)c2ccc(Cl)c(Cl)c2)CC1	2.78	train
O=C1Nc2ccccc2B(O)N1c1ccccc1	1.4	train
CC(C)N(CCC(C(N)=O)(c1ccccc1)c1ccccn1)C(C)C	-0.54	train
CCS(=O)(=O)c1ccc(-c2cc(C(F)(F)F)ccc2O[C@H](C)C(=O)O)c(C)c1	-0.4	train
N#Cc1ccc(F)c(-c2cc(C(F)(F)F)ccc2OCC(=O)O)c1	-0.16	train
COc1ccc(-c2cc3c(C)nc(N)nc3n([C@H]3CC[C@H](OCCO)CC3)c2=O)cn1	2.2	train
CC(Nc1ncnc2ccccc12)c1ccccc1	3.4	train
CC(C)c1ccc2oc3nc(N)c(C(=O)O)cc3c(=O)c2c1	1.1	train
O=c1[nH]c2c(O)ccc([C@@H](O)CNCCCOCCOCCc3cccc4ccccc34)c2s1	2.28	train
O=C(O)c1ccc(NC(=O)c2cc(OCc3ccccc3F)cc(OCc3ccccc3F)c2)nc1	3	train
O=C(O)CCC[C@@H]1c2ccccc2C[C@H]1NC(=O)c1cc2cc(F)ccc2[nH]1	1.95	train
CCNC(=O)c1cc2c(-n3ccc(C(F)(F)F)n3)c(-c3cncc(C(=O)O)c3)cnc2[nH]1	-0.99	train
Cc1ccc(S(=O)(=O)Nc2c(C(=O)N[C@@H](C)C(C)(C)C)c(C)nn2C2CCCC2)cc1	2	train
c1ccc(Nc2cc(Nc3ccccc3)[nH]n2)cc1	3.8	train
CCC(CC)NC(=O)c1cnn(C)c1NS(=O)(=O)c1ccc(C)cc1	0.36	train
N#Cc1c(-c2ccccc2)nc(SCCc2ccccc2)[nH]c1=O	1.71	train
O=C(OC1CN2CCC1CC2)C(O)(c1ccccc1)c1ccccc1	1.19	train
Cc1ccccc1NC(=O)CCS(=O)(=O)c1ccc(Br)s1	2.7	train
Cc1ncc(-c2nc(Nc3ccc(C(=O)N(C)C)cc3)ncc2F)n1C(C)C	2.77	train
COc1cccc(-c2c[nH]c(-c3ccccc3)n2)c1	3.8	train
O=C(COc1ccccc1)c1ccccc1	2.87	train
COc1cc2ncc(C(N)=O)c(Nc3ccc(F)cc3F)c2cc1NCCN(C)C	1.91	train
CO[C@H]1CC[C@]2(CC1)Cc1ccc(OCC(C)C)cc1C21N=C(C)C(N)=N1	3.4	train
COc1cc2ncnc(Nc3ccc(F)c(Cl)c3)c2cc1OCCCN1CCCC1	3.13	train
O=C1CCOc2cc(COc3ccccc3)ccc21	3	train
Clc1cccc2cn[nH]c12	2.33	train
CNC(=O)c1ccc(CC(=O)N(C)C2CCN(Cc3ccc(C(F)(F)F)cc3)CC2)cc1	2.8	train
COCCNCc1ccc(CCNC[C@H](O)c2ccc(O)c3[nH]c(=O)sc23)cc1	-0.54	train
C#CCn1c(=O)c2c(-c3cncn3C)n(Cc3ccnc4ccc(Cl)cc34)nc2n(CC2CC2)c1=O	3.16	train
C[C@H](NC(=O)c1cccnc1Oc1ccccc1)c1ccccc1	2.91	train
O=C(NCC12CC3CC(CC(C3)C1)C2)c1cc(CN2CC3CNCC(C2)O3)ccc1Cl	1.55	train
COc1cc(NS(=O)(=O)c2ccc(N)cc2)nc(OC)n1	0.2	train
C[C@H](Nc1ncc(F)c(Nc2cc(C3CC3)[nH]n2)n1)c1ncc(F)cn1	2.47	train
CC(=O)Nc1ccc2c(c1)c(-c1cc(NC3CC3)n3ncc(C#N)c3n1)cn2CCCO	2.48	train
CC1COc2c(N3CCN(C)CC3)c(F)cc3c(=O)c(C(=O)O)cn1c23	-0.45	train
CC1(c2nc(N3CCOCC3)ncc2C(=O)NC2C3CC4CC2CC(O)(C4)C3)CC1	2	train
COC(=O)c1ccc(C)c(NS(=O)(=O)c2ccc3c(c2)c(=O)sn3C)c1	2.6	train
COc1ccc(-c2coc3cc(O)cc(O)c3c2=O)cc1	3.5	train
CNCCCC12CCC(c3ccccc31)c1ccccc12	0.89	train
Oc1cc(-c2ccccc2)nc2ccnn12	1.3	train
O=CN1CC=C(c2c(F)cc(N3C[C@H](COc4ccon4)OC3=O)cc2F)CC1	2.01	train
C#CC(C)n1c(=O)c2c(-c3cncn3C)n(Cc3ccnc4ccc(Cl)cc34)nc2n(CC2CC2)c1=O	3.59	train
C[C@H]1CN(Cc2cc(Cl)ccc2OCC(=O)O)CCN1C(=O)Cc1ccccc1	0.18	train
Cc1nc(C)c(-c2ccc([C@H]3CC[C@H](CC(=O)O)CC3)c(F)c2)nc1C(N)=O	1.3	train
COc1ccnc(CCc2nc3c(C)ccnc3[nH]2)c1	2.1	train
Cc1cc(CCCOc2c(Cl)cc(C3=NCCO3)cc2Cl)on1	3.72	train
CN(C)C(=O)c1ccc(CN2CCc3cc4nc(N)sc4cc3CC2)cc1	1.72	train
COC(=O)[C@H]1[C@@H](O)CC[C@H]2CN3CCc4c([nH]c5ccccc45)[C@@H]3C[C@@H]21	1.65	train
CCN1CCN(c2ccc(Nc3cc(N(C)C(=O)Nc4c(Cl)c(OC)cc(OC)c4Cl)ncn3)cc2)CC1	3.7	train
CC(C)N(CCCNC(=O)Nc1ccc(C(C)(C)C)cc1)C[C@H]1O[C@@H](n2cnc3c(N)ncnc32)[C@H](O)[C@@H]1O	2.2	train
COc1ccc(Cc2c(N)n[nH]c2N)cc1	0.2	train
Cc1cn([C@H]2CCCN(S(=O)(=O)c3ccc(O)c(Oc4ccccc4)c3)C2)c(=O)[nH]c1=O	1.49	train
c1ccc(N2CC3COc4ccccc4C3=N2)cc1	4.28	train
CNC(=C[N+](=O)[O-])NCCSCc1ccc(CN(C)C)o1	-0.95	train
CC(C)CC(c1ccncc1)n1[nH]c(=O)c2nc3cc(Cl)ccc3c(O)c2c1=O	1.64	train
FC(F)c1nc2ccccc2[nH]1	2.02	train
N#Cc1cccc(OC[C@@H](O)CNC2CCN(Cc3ccc(Cl)c(Cl)c3)CC2)c1	3.09	train
COc1cc2ncc(C(N)=O)c(Nc3ccc(F)cc3F)c2cc1N1CCN(C)CC1	2.18	train
O=C(Oc1ccccc1O)c1cccc2ccccc12	4.4	train
COc1ccccc1CNc1cc(C)ccn1	3.28	train
Nc1nc(Nc2cccc(Br)c2)c2nc[nH]c2n1	3.04	train
Nc1c2c(nc3ccc(Br)cc13)N(c1ccccc1)CC2	3.12	train
COc1cc(OC)c(S(=O)(=O)N(c2ccc(C)cc2)c2ccc(C)cc2)cc1NC(=O)CCC(=O)O	0.06	train
O=C(c1ccc(F)cc1)C(O)c1ccc(F)cc1	2.49	train
Cc1ccc(NC(=O)c2cccc(OCC(C)C)c2)cc1C(=O)Nc1cccnc1	2.81	train
COc1ccc(OC)c(CNC(=O)c2cccnc2Oc2ccccc2)c1	3.52	train
NC1(c2ccc(-c3nc4ccn5c(=O)[nH]nc5c4cc3-c3ccccc3)cc2)CCC1	2.5	train
O=C1COc2ccc(CNC3CCN(CCN4C(=O)COc5ccc(Cl)cc54)CC3)nc2N1	1.33	train
O=C(O)Cc1ccc(N2CCC(CN3CCC(Oc4ccc(Cl)c(Cl)c4)CC3)CC2)cc1	1.83	train
COc1cc2ncc(C(N)=O)c(Nc3cccc(Cl)c3F)c2cc1OC	3.6	train
N=C(N)NC(=O)c1nc(Cl)c(NCc2ccccn2)nc1N	-0.56	train
NC1(C(=O)NCc2ccc(Cl)cc2)CCN(c2ncnc3[nH]ccc23)CC1	2.88	train
Cc1ncc(-c2ccc([C@H]3CC[C@H](CC(=O)O)CC3)cc2)nc1C(N)=O	1	train
Cn1ncnc1COc1nn2c(-c3cc(F)ccc3F)nnc2cc1C(C)(C)C	2.4	train
CNCC[C@H](Oc1ccc(C(F)(F)F)cc1)c1ccccc1	1.89	train
Cc1ccc(S(=O)(=O)NC(=O)N2CCC(N3CCC(Oc4ccc(Cl)cc4Cl)CC3)CC2)cc1	1.52	train
O=[N+]([O-])c1ccc2c(c1)N(c1cccc[n+]1[O-])CC(C(F)F)(C(F)F)O2	3.2	train
CC(C)NCC(O)COc1ccc(COCCOC(C)C)cc1	0.1	train
Nc1nnc(CCSCCc2nnc(NC(=O)Cc3ccccc3)s2)s1	2	train
COc1ccc(-c2cc(=O)c3ccccc3[nH]2)cc1	2.71	train
COC1/C=C/OC2(C)Oc3c(C)c(O)c4c(c3C2=O)C(=O)C=C(NC(=O)/C(C)=C\C=C\C(C)C(O)C(C)C(O)C(C)C(OC(C)=O)C1C)C4=O	0.7	train
Cn1cc(C#N)cc1-c1c2c(=O)n(C)c(=O)n(CC3CC3)c2nn1Cc1ccnc2ccc(Cl)cc12	3.67	train
Cc1ccc(-c2nccn2C)cc1NC(=O)c1ccc(OCc2ccccn2)cc1	2.83	train
CC(=O)Nc1ccc(C(=O)Nc2ccccc2N)cc1	0.82	train
O=c1cc(N2CCOCC2)oc2cc(O)ccc12	1	train
Oc1nc(-c2ccc(C(F)(F)F)cc2)nc2c1CSCC2	3.07	train
O=c1c2ccc(O)cc2ncn1-c1ccc(O)cc1	1.6	train
O=c1[nH]c2c(O)ccc([C@@H](O)CNCCc3ccccc3CNCCc3ccccc3F)c2s1	1.58	train
Clc1ccccc1-c1cnn[nH]1	2.68	train
NC(=O)c1ccc(Oc2cccc3cccnc23)c([N+](=O)[O-])c1	1.7	train
NC(=O)Nc1cc(-c2cccc(O)c2)sc1C(N)=O	2.21	train
COC(=O)c1nc2c(N[C@H](C)CO)nc(SCc3cccc(F)c3F)nc2[nH]c1=O	2.49	train
Cc1nc(Cl)c(Cl)n1Cc1sc2c(c1C(=O)N1CC[C@@H](O)C1)c(=O)n(C)c(=O)n2CC(C)C	1.61	train
N#Cc1cnc(N2CCN(C(=O)[C@@H]3CCCC[C@H]3C(=O)NC3(C#N)CC3)CC2)s1	1.2	train
Cc1ccc(NC(=N)N)cc1C	-1.34	train
O=C(NCC1CCCCC1)c1cc(-n2ncc(=O)[nH]c2=O)ccc1Cl	1.26	train
FC(F)(F)c1nnc2ccc(N3CCCCC3)nn12	3	train
Cc1c(Sc2ccc(Cl)cc2)c2c(NS(C)(=O)=O)cccc2n1CC(=O)O	0.21	train
CCCNC(=O)CSc1ccc(S(=O)(=O)N2CCCC2)cn1	1.55	train
C[C@@H](Oc1cccc2ncnc(Nc3ccc4c(cnn4Cc4ccccn4)c3)c12)C(=O)N1CCOCC1	2.82	train
COc1ccc(Cn2cc3c(=O)n(C)c(=O)n(CC(C)C)c3c2)cc1	3.52	train
COc1cc2c(Nc3ccc(Cl)cc3F)ncnc2cc1OCCn1cncn1	3.2	train
Cc1ccc2c(c1)c(-c1ccnc3ccc(C(F)(F)F)cc13)c(C)n2CC(=O)O	1.78	train
CSc1ncccc1C(=O)Nc1nccs1	1.43	train
CCOc1ncc(C)c2c1[C@H](c1ccc(C#N)cc1OC)C(C(N)=O)=C(C)N2	2.51	train
Cc1nc2ccc(Cl)cn2c1-c1ccnc(N)n1	2.49	train
CC1CC(OC(=O)C(O)c2ccccc2)CC(C)(C)C1	2.31	train
NC1(c2ccc(-c3ncc4ccncc4c3-c3ccccc3)cc2)CCC1	2.2	train
CC(C)C(NC(=O)Cn1c(-c2ccccc2)ccc(NS(C)(=O)=O)c1=O)C(=O)C(F)(F)F	1.77	train
C[C@H]1CN(C(=O)c2ccc(C#N)cc2)[C@H](C)CN1C(=O)[C@@](C)(O)C(F)(F)F	1.5	train
CCOc1ccccc1-c1ccc(-c2nc3ccc(F)cc3c(N[C@H](C)C(=O)O)c2C#N)cc1	2.5	train
CC[C@H](NC(=O)c1c(S(C)(=O)=O)c(-c2ccccc2)nc2ccccc12)c1ccccc1	3.17	train
O=C(Nc1ccc(F)cc1)c1cccnc1Oc1ccccc1	3.19	train
Cc1ccc(C(=O)C(C)CN2CCCCC2)cc1	1.65	train
Cc1nc(S(C)(=O)=O)ccc1Nc1ncnc(OC2CCN(C(=O)OC(C)C)CC2)c1C	2.8	train
Cc1ccccc1-c1c(C(=O)O)n(CCCOc2cccc3ccccc23)c2ccccc12	3.89	train
C[C@@H](NCc1ccccc1-c1ccc(CCNC[C@H](O)c2ccc(O)c3[nH]c(=O)sc23)cc1)c1ccccc1	2.28	train
Nc1nc(Nc2ccc(F)c(Cl)c2)c2nc[nH]c2n1	2.75	train
Cc1ccc(-c2cccc([S@]3(=O)=NC(=O)[C@H](C)N3)c2)cc1	1.6	train
Nc1nc(N)nc(-c2cccc(C(F)(F)F)c2)n1	2.4	train
O=C(NS(=O)(=O)c1ccc(F)cc1)N1CCC(N2CCC(Oc3ccc(Cl)c(Cl)c3)CC2)CC1	1.79	train
O=C(O)COc1ccc(Cl)cc1CN1CCCN(S(=O)(=O)Cc2ccccc2)CC1	1.01	train
Clc1cccc(-n2nnnc2NCc2ccccc2Oc2ccccn2)c1Cl	3.62	train
O=C(NCCc1ccccc1Cl)c1cc(-n2ncc(=O)[nH]c2=O)ccc1Cl	1.29	train
O=c1[nH]n(Cc2ccccn2)c(=O)c2c(=O)c3ccc(Cl)cc3[nH]c12	1.1	train
C[C@@H](NC(=O)[C@H]1CCCCN1)c1ccc(Nc2ncc3cc(-c4ccncc4)ccc3n2)cc1	2.15	train
CC(C)Cn1c(=O)n(C)c(=O)c2c(C(=O)N3CC[C@@H](O)C3)c(Cc3cccc4ncccc34)sc21	1.98	train
CC(C)C(NC(=O)Cn1c(-c2ccccc2)ccc(NS(N)(=O)=O)c1=O)C(=O)C(F)(F)F	1.17	train
O=C(NCC1CCCCCC1)c1cc(-c2cccnc2N2CCC(C(=O)O)CC2)ccc1Cl	2.53	train
N=C(NCc1ccc(Cl)cc1)SCCCc1c[nH]cn1	1.13	train
Cc1ccc(-c2cccc(-c3nn[nH]n3)c2)cc1	1.3	train
Cc1ccc2c(n1)c(Sc1ccc(Cl)cc1)c(C)n2CC(=O)O	0.35	train
Cc1ccc(NC(=O)c2ccnc(N3CCOCC3)c2)cc1Nc1ccnc(N(C)C2CCN(C)CC2)n1	1.8	train
CCCCCC[C@H]1OC(=O)CNC(=O)[C@@H]([C@H](C)O)NC(=O)[C@H](CO)NC(=O)[C@H]([C@H](C)CC)NC(=O)[C@H](CC(C)C)N(C)C(=O)[C@@H]1C	3.2	train
CN[C@@H](C)C(=O)N[C@H](C(=O)N[C@H]1CCN(C(=O)c2ccccc2)C1)C1CCCCC1	0.82	train
Cc1cnc(-c2ccc(C)c(NC(=O)c3ccc(OCc4ccccn4)cc3)c2)[nH]1	3.19	train
O=C(NCCSCc1ccccc1)c1ccccc1	3.3	train
CC(C)Cn1c(=O)n(C)c(=O)c2c(C(=O)N3CC[C@@H](O)C3)c(Cc3c[nH]c4ccccc34)sc21	2.35	train
Cc1cc(Nc2nc(N[C@@H](C)c3ccc(F)cn3)cnc2C)n[nH]1	1.73	train
c1ccc(-c2ccc(COc3ccc4c(c3)CCC(CCN3CCCCC3)C4)cc2)cc1	3.3	train
CC(Cc1cccc(CNCCc2c(Cl)cccc2Cl)c1)NC[C@H](O)c1ccc(O)c2[nH]c(=O)sc12	2.41	train
OCC[C@]1(c2ccc(Cl)c(Cl)c2)CCCNC1	0.61	train
COc1ccccc1C(C#N)NC(=O)[C@@H]1CCCC[C@H]1C(=O)N1CCN(Cc2ccc(F)cc2)CC1	3.57	train
CN(C)c1nc(N[C@H]2CC[C@@H](NC(=O)c3ccc(F)c(F)c3)CC2)nc2ccccc12	3.13	train
CCCNC[C@@H](O)COc1ccccc1C(=O)CCc1ccccc1	1.56	train
O=c1[nH]n(C(c2ccncc2)C2CC2)c(=O)c2c(O)c3ccc(Cl)cc3nc12	0.7	train
Cc1cc(OC2CCN(CC3CCN([C@@](C)(Cc4ccc(F)cc4)C(=O)O)CC3)CC2)ccc1Cl	2.08	train
O=C(CCc1ccccc1)c1ccccc1	3.77	train
CCCCc1ncc(/C=C(\Cc2cccs2)C(=O)O)n1Cc1ccc(C(=O)O)cc1	-0.9	train
C1CCC(C(CC2CCCCN2)C2CCCCC2)CC1	3.02	train
COc1cc(Nc2nccc(N(C)c3cc(CO)ccc3C)n2)cc(N2CCOCC2)c1	3.9	train
O=C(Nc1nc2c(=O)[nH]cnc2s1)c1ccccc1	1.94	train
CC[C@H](NC(=O)c1c([S+](C)[O-])c(-c2ccc(F)cc2)nc2ccccc12)c1ccccc1	3.72	train
COc1ccc2nc(N[C@H]3CCC[C@H](NCc4ccsc4)C3)ccc2c1	2.43	train
O=C(COc1ccccc1)N1CCOCC1	0.75	train
Cc1nnsc1C(=O)Nc1ccccc1	0.97	train
CC[C@H](C)C(=O)O[C@H]1C[C@@H](C)C=C2C=C[C@H](C)[C@H](CC[C@@H](O)C[C@@H](O)CC(=O)O)[C@H]21	1.07	train
Cc1cn([C@H]2CCCN(Cc3ccc(C(=O)O)c(Oc4cccc(C(F)(F)F)c4)c3)C2)c(=O)[nH]c1=O	-0.38	train
O=C(C1CCCCC1)N1CC(=O)N2CCc3ccccc3C2C1	2.43	train
Cc1ccccc1-n1c(Cn2nc(-c3ccc(O)c(F)c3)c3c(N)ncnc32)nc2cccc(C)c2c1=O	3.55	train
O=c1[nH]cnc2[nH]ncc12	-0.42	train
Cc1ccc(S(=O)(=O)Nc2c(C(=O)N[C@@H](C)C(C)(C)C)c(C)nn2C2CCOC2)cc1	0.78	train
O=c1ncn2nc(Sc3ccc(F)cc3F)ccc2c1-c1c(Cl)cccc1Cl	2.74	train
Cc1c(Sc2ccc(Cl)cc2)c2cc(Cl)ccc2n1C(C)C(=O)O	3.56	train
NC(=O)c1sc(-c2ccccc2)cc1N	2.33	train
Cc1ccc2c(c1)c(-c1ccnc3cc(Cl)ccc13)c(C)n2CC(=O)O	1.59	train
COc1ccc2ncc(F)c(CCN3CCC(NCc4cc5c(cn4)OCCO5)CC3)c2n1	1.46	train
CS(=O)(=O)c1ccc(-c2cnc(N)c(-c3ccc(C(F)(F)F)nc3)c2)cc1	2.4	train
O=C1CCOc2nc(CCc3ccccc3)ccc21	2.5	train
O=c1[nH]c2cc(Cl)ccc2o1	2.16	train
CC(C)C(=O)NCCNCC(O)COc1ccc(O)cc1	-0.15	train
NC1(c2ccc(-c3nn4cccc4cc3-c3ccccc3)cc2)CCC1	3.3	train
O=C(O)COc1ccc(C(F)(F)F)cc1CN1CCN(S(=O)(=O)c2ccccc2)CC1	0.4	train
CSCCC(NC(=O)c1sccc1Cl)c1nc2ccccc2[nH]1	3.69	train
O=C(Nc1nc2ccccc2n1CCN1CCOCC1)c1cccc([N+](=O)[O-])c1	3.3	train
CC(C)[C@@H](CO)NS(=O)(=O)c1ccc(Cl)s1	2.3	train
N#CC[C@H](C1CCCC1)n1cc(-c2ncnc3[nH]ccc23)cn1	2.55	train
O=S(=O)(Nc1nccs1)c1cc(Cl)ccc1Cl	1.14	train
Cc1cc(C(=O)Cn2cc(C(F)(F)F)ccc2=O)c(C)n1Cc1ccccc1	3.46	train
Oc1ccc2nc(-c3ccccc3)sc2c1	3.99	train
NS(=O)(=O)c1nc2ccccc2s1	1.35	train
OC[C@H]1C[C@@H](n2nnc3c(N[C@@H]4C[C@H]4c4ccc(F)c(F)c4)nc(SCCC(F)(F)F)nc32)[C@H](O)[C@@H]1O	3.99	train
NC(=O)c1ccccc1OCc1ccccc1	2.5	train
NC(=O)N1c2ccccc2CC(=O)c2ccccc21	1.28	train
Cc1ccc(F)cc1S(=O)(=O)N[C@@H]1CCN(Cc2ccc(-c3ccccc3)cc2)C1	4	train
CC(=O)Nc1ccc2c(c1)c(Sc1ccc(Cl)cc1)c(C)n2CC(=O)O	0.2	train
O=C1CCOc2nc(C#CC3CCCC3)ccc21	3	train
CN1CCN2c3ncccc3Cc3ccccc3C2C1	2.82	train
CCN(C(=O)Cc1ccc(S(C)(=O)=O)cc1)C1CCN(CCC(c2ccccc2)c2ccc(NS(C)(=O)=O)cc2)CC1	1.84	train
O=c1[nH]c2c(O)ccc([C@@H](O)CNCCSCCCNCCc3ccccc3)c2s1	0.12	train
CC(C)(C)NS(=O)(=O)c1cncc(-c2ccc3nc(NC(=O)NCC(=O)N4CCOCC4)nn3c2)c1	0.96	train
CC[C@H](NC(=O)c1c([S+]([O-])C(C)C)c(-c2ccccc2)nc2ccccc12)c1ccccc1	3.81	train
C[C@@]1(C(=O)Nc2ccc(F)nc2)CCCN1c1nc(Nc2cc(C3CC3)[nH]n2)c2cccn2n1	3.16	train
CC1CN(C(=O)c2ccccc2)c2ccccc2NC1=O	1.73	train
COc1cc2ncn(-c3cc(OCc4ccccc4C(F)(F)F)c(C(=O)O)s3)c2cc1OC	0.84	train
O=c1[nH]c2c(O)ccc([C@@H](O)CNCCCSCCNCCc3cccc(Cl)c3Cl)c2s1	1.74	train
NC(=O)Nc1cc(-c2cccc(F)c2F)sc1C(=O)N[C@H]1CCCNC1	1.32	train
CC(C)C(=O)Nc1nc(-c2ccccn2)cc2ccccc12	2.7	train
COc1ccc(C(=O)NCc2cn(-c3cc(C)nc4ccc(OC)cc34)nn2)cc1	3.5	train
O=S(=O)(CCCNCCc1ccc(O)c2nc(O)sc12)NCCOCCc1cccc(Cl)c1	1.92	train
CNC(=O)c1cc(-c2nc(N3CCOCC3)cc(C3(S(C)(=O)=O)CC3)n2)c2cc[nH]c2c1	1.7	train
O=c1ccc(=O)c2ccccc2[nH]1	1.02	train
CC[C@@H](Nc1c(Nc2cccc(C(=O)N(C)C)c2O)c(=O)c1=O)c1ccc(C)o1	2.32	train
Fc1ccc(CN2CCN(C3=Nn4c(nnc4C(F)(F)F)CC3)CC2)cc1	2.8	train
O=C(Nc1ccc(N2CCOCC2)cc1)c1nnc(NC(=O)C2(c3ccc(Cl)cc3)CCCC2)o1	3.72	train
CC[C@H](NC(=O)c1c(CN(C)C)c(-c2ccccc2)nc2ccccc12)c1ccccc1	4.18	train
CCOC(=O)Nc1cccc([C@@H](c2ccc(C(=O)N(C)CC)cc2)N2CCN(Cc3nc[nH]c3C)CC2)c1	2.32	train
Nc1nc(-c2ccccc2)cs1	2.43	train
COc1ccnc(CCc2nc3cc(Br)cnc3[nH]2)c1	2.92	train
Nc1nnc(-c2cccc(Cl)c2Cl)c(N)n1	1.38	train
COc1ccc(Cl)c(Nc2ncnc3cc(OCC4CCN(C)CC4)c(OC)cc23)c1	2	train
CS(=O)(=O)C1(c2cc(N3CCOCC3)nc(-c3cccc(N)c3)n2)CC1	1.35	train
Nc1ncc(-c2ccc(S(=O)(=O)N3CCOCC3)cc2)nc1C(=O)Nc1cccnc1	2.83	train
CS(=O)(=O)NCC(NC(=O)C1(N)CCN(c2ncnc3[nH]ccc23)CC1)c1ccc(Cl)cc1	2.1	train
CN1CCN(c2ccc(NC(=O)c3nnc(Nc4ccccc4F)o3)cn2)CC1	2.36	train
CC[C@H](NC(=O)c1c([S+](C)[O-])c(-c2ccccc2)nc2cc(Br)ccc12)c1ccccc1	3.18	train
COc1cc(N2CCN(C(C)=O)CC2)ccc1Nc1ncc(Cl)c(-c2cnc3c(F)cc(F)cn23)n1	3.2	train
NC1(C(=O)NC(c2ccc(Cl)cc2)C2CC2)CCN(c2ncnc3[nH]ccc23)CC1	3.4	train
O=C(NC[C@@H](O)CN1CCC(Oc2ccc(Cl)c(Cl)c2)CC1)c1n[nH]c2ccccc12	2.95	train
COc1cc(N2CCN(C)CC2)c2nc(C(=O)Nc3ccc(N4CCOCC4)cc3)cc(N(C)C)c2c1	3.3	train
Cc1nn(C2CCN(C)CC2)cc1-c1cnc(N)c(-c2nc3ccccc3o2)c1	3.4	train
CC(C)N1CCN(Cc2cnc(-c3cc(-c4cccc5[nH]ccc45)cc4[nH]ncc34)o2)CC1	3.49	train
CC(C)C(NC(=O)Cn1c(-c2ccccc2)ncc(NC(=O)OCC(F)(F)F)c1=O)C(=O)C(F)(F)F	2.37	train
COc1ccc2ncc(=O)n(CCN3CC[C@@H](NCc4cc5c(cn4)OCCO5)[C@@H](O)C3)c2c1	0.78	train
CCOc1cc2nccc(Oc3cnc(CC(=O)Nc4n[nH]c(CC)c4C)c(OC)c3)c2cc1OC	3.29	train
CCNc1nc(C#N)nc(Nc2ccccc2)n1	3.11	train
O=C1CCOc2nc(/C=C/c3ccccc3)ccc21	3.2	train
COc1cc2ncnc(Nc3cc(NC(=O)c4ccnc(N5CCOCC5)c4)ccc3C)c2cc1OCCN1CCCC1	2.7	train
c1ccc(CNCCNCc2ccccc2)cc1	0.73	train
CNCC[C@@H](Oc1ccc(C(F)(F)F)cc1)c1ccccc1	1.96	train
Cc1cc(Oc2ccc3c(c2)OCO3)nc(Oc2ccc(-n3ccnc3)cc2)n1	3.47	train
CS(=O)(=O)Cc1cc(N2CCOCC2)nc(-c2cnc3[nH]ccc3c2)n1	1.92	train
COC(=O)CCCC(=O)Nc1ccc2c(c1)-c1ccccc1C(=O)C2=O	2.96	train
C[C@@H]1CN(c2noc(C3CC3)n2)CCN1c1ncc(OCc2ccncc2C#N)cn1	3.1	train
CCN(CC)S(=O)(=O)c1ccc(-c2nnc(SCC(=O)N3CCc4ccccc43)o2)cc1	3.9	train
O=C(O)C[C@@H]1c2ccccc2C[C@H]1NC(=O)c1cc2sc(Cl)c(Cl)c2[nH]1	2.53	train
CN1CCN(c2cc(F)cc3c(=O)cc(C(=O)Nc4ccc(N5CCOCC5)cc4)[nH]c23)CC1	2.7	train
CC(C)Oc1cc(OCCc2cccnc2)cc(C(=O)Nc2ccc(C(=O)O)cn2)c1	0.81	train
CCOC(=O)C1(c2cccc(O)c2)CCCN(CC2CC2)C1	1.89	train
O=C(Nc1nc2ccccc2n1CCCO)c1cccc([N+](=O)[O-])c1	3	train
CCC(CC)NC(=O)c1cnn(-c2ccccc2Cl)c1NS(=O)(=O)c1ccc(C)cc1	0.65	train
O=c1[nH]n(Cc2ccsc2)c(=O)c2c(=O)c3ccc(Cl)cc3[nH]c12	1.11	train
CC1(C)C(=O)N(c2ccc(SC(F)(F)F)cc2)C(=O)N1Cc1ccnc(N2CCOCC2)c1	3.73	train
Cc1ccc(Cl)c(Nc2cc(Nc3ccc(OCC(O)CN(C)C)cc3)ncn2)c1	2.16	train
CN(C)S(=O)(=O)c1ccc2c(C(=O)NC[C@@H](O)CN3CCC(Oc4ccc(Cl)c(Cl)c4)CC3)c[nH]c(=O)c2c1	3.13	train
C[C@@H](Oc1cccc2ncnc(Nc3ccc(OCc4ccccn4)c(Cl)c3)c12)C(=O)N(C)C	3.67	train
CC(CN(C)C)CN1c2ccccc2CCc2ccccc21	2.95	train
Cc1cc(Cl)ccc1OC1CCN(C[C@H](O)CNC(=O)c2c[nH]nc2C(F)(F)F)CC1	3.02	train
O=C(Nc1ccc(S(=O)(=O)N2CCOCC2)cc1)c1cc(Cl)ccc1NS(=O)(=O)c1ccc(Cl)s1	3.02	train
CN(C)CC(O)COc1ccc(Nc2cc(N(CC#N)c3cc(Cl)ccc3Cl)ncn2)cc1	2.1	train
CCN1CCC[C@H]1CNC(=O)c1c(OC)ccc(Br)c1OC	0.05	train
Cc1cc2c(C(=O)NC[C@H](C)c3ccccc3)c(O)c(O)cc2c(O)c1-c1c(C)cc2c(C(=O)NC[C@H](C)c3ccccc3)c(O)c(O)cc2c1O	3.48	train
O=C(Nc1ccc([N+](=O)[O-])cc1O)Nc1ccccc1Br	3.9	train
COc1ccc(S(=O)(=O)NC(=O)N2CCC(N3CCC(Oc4ccc(Cl)c(Cl)c4)CC3)CC2)cc1	1.39	train
C[C@H](CN(C)C(=O)CO)Oc1cccc2ncnc(Nc3ccc(OCc4ccccn4)c(Cl)c3)c12	3.22	train
O=C(NCC12CC3CC(CC(C3)C1)C2)c1cc(O[C@H]2CCCNC2)ccc1Cl	2.18	train
Cc1cccc(Nc2ccccc2C(=O)O)c1C	1.89	train
CCCc1c(OCc2ccc(C(=O)O)c(Br)c2)ccc(C(C)=O)c1O	2.3	train
CC1CCC(CC(=O)Nc2cccc3ncccc23)CC1	3.56	train
CCCN[C@H]1CCc2nc(N)sc2C1	3.15	train
Nc1nc(OCc2nccs2)nc2c1ncn2[C@@H]1O[C@H](CF)[C@@H](O)[C@H]1O	0.47	train
CCNC(=O)C[C@@H]1N=C(c2ccc(Cl)cc2)c2cc(OC)ccc2-n2c(C)nnc21	2.46	train
Nc1ccccc1NC(=O)c1ccc(-c2ncc(CN3CCC3)cc2F)cc1	1.69	train
O=C(c1cccc(Cc2n[nH]c(=O)c3ccccc23)c1)N1CCN(c2ncccn2)CC1	2.13	train
O=c1[nH]c2c(O)ccc([C@@H](O)CNCCCSCCNCCc3ccccc3Cl)c2s1	0.99	train
c1ccc(-c2nnc(-c3ccccc3)s2)cc1	4.2	train
Cc1ccc(S(=O)(=O)Nc2c(C(=O)NCc3ccccc3)cnn2-c2ccccc2)cc1	1.9	train
CN1CCCC(CN2CCN(C(=O)Nc3ccc(Cl)c(Cl)c3)CC2)C1	1.98	train
CCCCN(CCNC[C@H](O)c1ccc(O)c2[nH]c(=O)sc12)C(=O)CCOCCc1ccccc1	2.51	train
Cc1ccc(S(=O)(=O)NC(=O)N2CCC(N3CCC(Oc4ccc(Cl)cc4)CC3)CC2)cc1	1.6	train
C[C@@]1(c2cc(-c3cncnc3)c(F)cc2F)CCSC(N)=N1	0.8	train
CC(C)Oc1cc(-n2cnc3cnc(N[C@@H](C)c4ncc(F)cn4)nc32)n[nH]1	2.41	train
Nc1[nH]ncc1-c1cc(Cl)ccc1Oc1cc(F)c(S(=O)(=O)Nc2cscn2)cc1Cl	2.3	train
Cc1cnc(C(=O)NCCc2ccc(S(=O)(=O)NC(=O)NC3CCCCC3)cc2)cn1	0.31	train
O=C(O)c1ccccc1Cn1nnc(-c2cccc(OCc3ccc4ccccc4n3)c2)n1	2.1	train
O=C(c1ccc(Cl)cc1)C1CCN(C(=O)C2CC2)CC1	2.72	train
COCCNCc1cccc(CCNC[C@H](O)c2ccc(O)c3[nH]c(=O)sc23)c1	0.01	train
COc1cc2ncc(C(N)=O)c(Nc3ccc(F)cc3)c2cc1OC	2.82	train
O=C(Nc1cccc(NC(=O)c2ccccc2)n1)c1ccccc1	4.02	train
N#Cc1ccc(Cl)cc1O[C@H](CCN)c1ccccc1	0.76	train
CCc1[nH]nc(NC(=O)Cc2ncc(Oc3ccnc4cc(OC)c(OC)cc34)cc2OC)c1C	2.79	train
C#CCN(c1cc(Nc2ccc(OCC(O)CN(C)C)cc2)ncn1)c1cc(Cl)ccc1Cl	2.8	train
Cc1c(Sc2ccc(Cl)cc2)c2c(Cl)nccc2n1CC(=O)O	0.92	train
O=C1COc2ccc(CNC3CCN(CCN4C(=O)COc5ccc(Br)cc54)CC3)nc2N1	1.42	train
CC(C)N1CCN(Cc2cnc(-c3ccc(C(=O)Nc4ccccc4N)cc3)c(Cl)c2)CC1	1.68	train
CC(C)CNc1nc(C#N)nc(N2CCNCC2)c1N	0.7	train
O=C(NC[C@@H](O)CN1CCC(Oc2ccc(Cl)c(Cl)c2)CC1)n1c(=O)[nH]c2ccccc21	4.46	train
Cc1c(Oc2ccc(Cl)cc2)c2cc(C(F)(F)F)ccc2n1CC(=O)O	2.28	train
CN(C)CCCN1c2ccccc2CCc2ccccc21	2.49	train
CN1CCOc2cc(COC3CCCCC3)cnc21	3.1	train
CC(C)C(NC(=O)Cn1c(-c2ccccc2)ccc(NC(=O)CN2CCOCC2)c1=O)C(=O)C(F)(F)F	2	train
COc1ccc(CCN(C)CCCC(C#N)(c2ccc(OC)c(OC)c2)C(C)C)cc1OC	2.61	train
O=C(Nc1cccc(-c2nnn[nH]2)c1)c1cc(F)cc2[nH]cnc12	0.29	train
O=c1n(CCCN2CCN(c3cccc(Cl)c3)CC2)nc2ccccn12	2.67	train
CC(C)Cn1c(=O)n(C)c(=O)c2c(C(=O)N3CC[C@@H](O)C3)c(Cc3ccccc3C(F)(F)F)sc21	2.74	train
CC(=O)c1ncccc1NC(=O)[C@H]1CC[C@H](N2C(=O)[C@H]3[C@H]4CC[C@H](C4)[C@H]3C2=O)CC1	3.01	train
CC(=O)Nc1ccc2nc(-c3cccc(F)c3)cc(O)c2c1	2.41	train
COc1ccc2nc(N[C@H]3CCC[C@H](NCc4ccsc4)C3)cc(C)c2c1	2.41	train
COc1cc(N2CCN(C(C)=O)CC2)ccc1Nc1ncc(Cl)c(-c2cnc3c(F)cccn23)n1	3.5	train
COc1ccc2ncc(=O)n(CCN3CCC(NCc4cc5c(cn4)OCCO5)CC3)c2n1	0.83	train
O=C(c1scc2c1CCCC2)N1CCCCC1	3.16	train
NC(=O)Nc1sc(-c2ccc(OCCN3CCCCC3)cc2)cc1C(N)=O	1.2	train
CC(C)C(NC(=O)Cn1c(-c2cccs2)ncc(NC(=O)OCc2ccccc2)c1=O)C(=O)C(F)(F)F	2.02	train
CS(=O)(=O)c1ccc2nc(N3CCN(C(=O)[C@@H]4CCCC[C@H]4C(=O)NC4(C#N)CC4)CC3)sc2c1	1.49	train
Oc1ccc(C2CNCCc3c2cc(O)c(O)c3Cl)cc1	0.87	train
CS(=O)(=O)c1cccc(Nc2nccc(Nc3c(Cl)ccc4c3OCO4)n2)c1	3.13	train
COc1ccc(OC)c(-c2cccc3c(N)c(C(=O)NC(C)C)nnc23)c1	3.65	train
O=c1cc(N2CCOCC2)oc2c(-c3cccc(-c4ccsc4)c3)cccc12	4.2	train
CC(C)(C)c1cc2nc3c(c(O)n2n1)CN(Cc1ccccc1)C3=O	1.9	train
[O-]c1c2c(nn1-c1ccc(Cl)cc1)c1ccccc1c[n+]2Cc1ccccc1	4.5	train
N#CC1(NC(=O)[C@@H]2CCCC[C@H]2C(=O)N2CCc3oc4ccccc4c3C2)CC1	3.01	train
COc1ccc(CNC(=O)Nc2ncc([N+](=O)[O-])s2)cc1	2.9	train
O=c1c(-c2ccc(O)c(O)c2)coc2cc(O)cc(O)c12	2.45	train
CO[C@H]1CC[C@]2(CC1)Cc1ccc(-c3cncc(Br)c3)cc1C21N=C(C)C(N)=N1	3.4	train
O=c1[nH]c2c(O)ccc([C@@H](O)CNCCc3cccc(CN4CCCC4)c3)c2s1	-0.28	train
CC[C@H]1OC(=O)[C@H](C)[C@@H](O[C@H]2C[C@@](C)(OC)[C@@H](O)[C@H](C)O2)[C@H](C)[C@@H](O[C@@H]2O[C@H](C)C[C@H](N(C)C)[C@H]2O)[C@](C)(O)C[C@@H](C)/C(=N\OCOCCOC)[C@H](C)[C@@H](O)[C@]1(C)O	1.8	train
COc1cc2ncc(C(N)=O)c(Nc3ccc(F)cc3F)c2cc1OC	2.95	train
CC(C)(C)OC(=O)N1CCN(c2ncc(OCc3ccncc3)cn2)CC1	3.4	train
Cc1ccc(O)c(O)c1	1.37	train
CCc1c2c(nc3ccc(O)cc13)-c1cc3c(c(=O)n1C2)COC(=O)[C@]3(O)CC	1.6	train
COc1cc2ncnc(Nc3ccc(F)c(Cl)c3)c2cc1NC(=O)/C=C/CN1CCCCC1	4.1	train
Nc1n[nH]cc1-c1cc(C(F)(F)F)ccc1Oc1cc(F)c(S(=O)(=O)Nc2cscn2)cc1Cl	2.65	train
CC(=O)Nc1ccc2ccn(-c3cc(NC4COC4)n4ncc(C#N)c4n3)c2c1	2.24	train
CCNC(=O)C[C@H]1N=C(c2ccc(Cl)cc2)c2cc(OC)ccc2-n2c(C)nnc21	2.42	train
Cc1ncc(CO)c(CO)c1O	-0.58	train
NC(=O)Nc1sc(-c2ccc(CNC3CCCC3)cc2)cc1C(N)=O	1.22	train
CS(=O)(=O)Nc1ccc(CCOCCCS(=O)(=O)CCNCCc2ccc(O)c3nc(O)sc23)cc1	1.34	train
Cc1nnc(C)c2cc(N3CCN(C(=O)[C@@H]4CCCC[C@H]4C(=O)NC4(C#N)CC4)[C@H](C)C3)ccc12	1.93	train
CC(=O)Nc1ccc2c(c1)N(c1cc(NC3CC3)n3ncc(C#N)c3n1)CC2	3.3	train
Fc1cc(F)cc(-c2cc(N(CCCN3CCCCCC3)Cc3ccc4c(c3)OCO4)on2)c1	3.84	train
COc1ccc2nc(C)cc(N3CC(CNC(=O)C4CC4)OC3=O)c2c1	1.55	train
Nc1nc2ccc(F)cc2s1	2.2	train
COc1cc(N2CC[C@@H](N(C)C)C2)c2[nH]c(C(=O)Nc3ccc(N4CCOCC4)cc3)cc(=O)c2c1	2.7	train
Clc1cccc(Nc2ncnc3ccccc23)c1	3.9	train
O=C(c1ccc(C(=C2CCN(Cc3cscn3)CC2)c2cccc3cccnc23)cc1)N1CCCC1	2.75	train
NC(=O)c1cnc(N[C@H]2CCCNC2)c2cc(-c3ccc(F)c(Cl)c3)sc12	2.94	train
O=C(NC1CCCC1)C(c1ccncc1)N(Cc1ccco1)C(=O)c1ccc(-c2ccccc2)[nH]1	4.36	train
Cn1c(=N)n(CC(=O)c2ccc(Cl)cc2)c2ccccc21	1.63	train
COc1cccc(C(=O)N2CCC(n3c(=O)[nH]c4ccccc43)CC2)c1	2.65	train
CCCS(=O)(=O)N1CCCC(C(=O)N2CCC(Cc3ccccc3)CC2)C1	3.44	train
COC1(c2ccc(NC(=O)c3cc(=O)c4cc(F)cc(-c5c(C)nn(C)c5C)c4o3)cn2)CCOCC1	2.98	train
CNC(=O)c1ccc(CCC(COc2ccc(-c3cccc([N+](=O)[O-])c3)cc2)N2C(=O)CSC2=O)cc1	3.5	train
CN1CCCC1c1cccnc1	0.5	train
Oc1nc2cc(Cl)cc(Cl)c2c(O)c1-c1ccccc1	1.6	train
CN(C)c1cccc2c(S(=O)(=O)Nc3cnccn3)cccc12	0.9	train
O=C1CC(c2ccc(O)cc2)Oc2cc(O)ccc21	2.4	train
Nc1nccc(-c2ccccc2)n1	2	train
OCCN1CC=CC[C@H](c2ccc(Cl)c(Cl)c2)C1	2.37	train
Cc1ccc(CO)cc1N(C)c1ccnc(Nc2cc(N3CCCCC3)cc(N3CCOCC3)c2)n1	4.2	train
COc1ccc2[nH]c3c(c2c1)CN(C(=O)[C@@H]1CCCC[C@H]1C(=O)NC1(C#N)CC1)CC3	2.4	train
O=C(NCc1ccc(OC(F)(F)F)cc1)C1c2ccccc2C(=O)N1CC1CC(F)(F)C1	3.9	train
CC(C)Cn1c(=O)n(C)c(=O)c2c(C(=O)N(C)C)c(Cc3ccccc3C(F)(F)F)sc21	2.9	train
CN[C@@H](C)C(=O)N[C@H](C(=O)N[C@H]1C[C@@H]2CC[C@H]1N(CCc1ccccc1)C2)C1CCCCC1	1.64	train
CCCc1c(OCCCSc2ccc(CC(=O)O)cc2Cl)ccc2c(CC)noc12	3.92	train
CCOc1ccc(Oc2ccc(S(=O)(=O)NC(=O)c3cccc(-c4ccc(Cl)c(Cl)c4)c3)cc2)cc1	2.94	train
O=c1c(O)cccc2cc(O)c(O)c(O)c12	2.03	train
O=c1[nH]c2c(O)ccc([C@@H](O)CNCCSCCCNCCc3cccc(C(F)(F)F)c3)c2s1	1.21	train
CCN(C(=O)NCc1ccccc1)C1CCN(CCC(c2ccccc2)c2ccccc2)CC1	4	train
CN1[C@H]2CC[C@@H]1C[C@H](OC(c1ccccc1)c1ccccc1)C2	1.49	train
O=c1[nH]c2c(O)ccc([C@@H](O)CNCCc3cccc(CN4CCC(c5ccccc5)CC4)c3)c2s1	1.99	train
O=C1c2ccc(O)cc2C(=O)N1c1cccc(O)c1	2	train
CC1(C)[C@@H]2CC[C@@]1(CS(=O)(=O)NC1CCN(c3ccc(C(F)(F)F)cn3)CC1)C(=O)C2	3.84	train
O=C(NCC1CCCCN1)c1cc(OCC(F)(F)F)ccc1OCC(F)(F)F	1.13	train
CN1CC=CCC(c2cc3ccccc3o2)C1	2.47	train
CCN(C(=O)Cc1ccc(S(C)(=O)=O)cc1)C1CCN(CCC(c2ccc(NC(C)=O)cc2)c2cccc(F)c2)CC1	2.41	train
CC(=O)Nc1ccc2ccn(-c3cc(Nc4ccn(C)n4)n4ncc(C#N)c4n3)c2c1	3.57	train
Cc1ccc(N2CC(COc3ccc(-c4noc(C)n4)cc3)C2)nn1	2.62	train
c1ccc(CN(Cc2ccccc2)c2nn[nH]n2)cc1	1.37	train
CC(=O)c1ccc(N2CCN(S(=O)(=O)C[C@]34CC[C@H](CC3=O)C4(C)C)CC2)nc1	2.21	train
O=c1cc(N2CCOCC2)nc2n(Cc3cccc(Cl)c3Cl)ccn12	3.3	train
C[C@@H](NC1=CC(=O)NCC1)c1ccc(Nc2ncc3cc(-c4ccncc4)ccc3n2)cc1	3.02	train
C[C@H]1CN(Cc2cc(Cl)ccc2CCC(=O)O)CCN1C(=O)Cc1ccccc1	1.52	train
O=C1NC(=O)/C(=C/c2cccc(Cl)c2N2CCNCC2)S1	0.68	train
Nc1ccc2c(c1)C(=O)C(=O)c1ccccc1-2	2.23	train
Nc1ccccc1NC(=O)c1ccc(C2CCN(CCC(=O)Nc3ccccc3F)CC2)cc1	2.76	train
Cc1ncc(-c2ccnc(Nc3ccc(N4CCOCC4)cc3)n2)n1C(C)C	2.88	train
Cc1ccc(CO)cc1N(C)c1ccnc(Nc2cc(CN3CCOCC3)cc(N3CCOCC3)c2)n1	3	train
NC(=O)c1cc(O)cc2nc(-c3ccc(O)cc3)oc12	2.3	train
COc1ccc(N(C(=O)c2ccco2)C(C(=O)NC2CCCC2)c2ccccc2F)c(OC)c1	3.09	train
Cc1cccc([C@H](C)c2c[nH]c(=S)[nH]2)c1C	2.9	train
CC[C@H](NC(=O)c1c([S+](C)[O-])c(-c2ccccc2)nc2cc(F)ccc12)c1ccccc1	3.62	train
CCc1ccccc1-c1ccc(-c2nc3ccncc3c(O)c2C#N)cc1	3.5	train
CN(C)CCOc1cc(NS(=O)(=O)c2c(Cl)cc(C(F)(F)F)cc2Cl)ccc1Cl	2.99	train
O=c1oc2cc(O)ccc2cc1-c1ccc(O)cc1	2.9	train
COc1cc(C)c(S(=O)(=O)N(C)CCOCC(=O)N2CCN(C3CCN(C)CC3)CC2)c(C)c1	-0.4	train
CC(C)(C)c1cc(O)n2nc(N)nc2n1	-0.2	train
COc1ccc(-c2cc(O)c3cc(Cl)ccc3n2)cc1	2.7	train
C[C@]12Cc3cnn(-c4ccc(F)cc4)c3C=C1CC[C@@]2(O)CCc1ccc(F)cc1C(N)=O	3.8	train
Nc1ccc(Cl)c(C(=O)NCC23CC4CC(CC(C4)C2)C3)c1	3.45	train
Oc1ccc(-c2ccc3cc(O)ccc3c2)cc1	4	train
N#Cc1cnn2c(N)cc(-c3cccs3)nc12	2.3	train
CCC(c1nc2ccsc2c(=O)n1Cc1ccccc1)N(CCCN)C(=O)c1ccc(OC)cc1	1.39	train
Cc1cc(N)c2cc(NC(=O)CCCCC(=O)Nc3ccc4nc(C)cc(N)c4c3)ccc2n1	0.53	train
Cc1ccc(N(CC#N)c2cc(Nc3ccc(OCC(O)CN(C)C)cc3)ncn2)c(Br)c1	2.24	train
NC(=O)c1ccc(=O)n(Cc2ccc(F)c(F)c2)c1	1.37	train
COc1cc2c(Nc3ncc(CC(=O)Nc4cccc(F)c4)s3)ncnc2cc1OCCCN1CCC(CO)CC1	2.89	train
C[C@H]1CN(Cc2cc(Cl)ccc2OC(C)(C)C(=O)O)CCN1S(=O)(=O)c1ccccc1	0.54	train
CCCSc1nc(NC[C@H]2CC[C@H](C(=O)O)CC2)ccc1C(=O)NC1CCCCC1	2.61	train
Cc1ccccc1Cn1ccn2c(=O)cc(N3CCOCC3)nc12	2.3	train
CNC(=O)c1c(F)cccc1Nc1nc(Nc2cc3c(cc2OC)CCN3C(=O)CN(C)C)nc2[nH]ccc12	2.61	train
O=C(NC1CCCS(=O)(=O)C1)c1ccc(Oc2ccc(C#C[C@]3(O)CN4CCC3CC4)cc2)cc1	1.4	train
CCCCN(CCCC)CCCOC(=O)c1ccc(N)cc1	1.93	train
O=C(O)C(c1ccccc1)N1CCC(CN2CCC(Oc3ccc(Cl)c(Cl)c3)CC2)CC1	2.17	train
CC(C)Cn1c(=O)n(C)c(=O)c2c(C(=O)N3CC(C)(O)C3)c(Cc3ccccc3C(F)(F)F)sc21	3.18	train
O=c1oc2ccc(O)cc2cc1-c1ccccc1	3.12	train
CN(C(=O)Cc1ccc(-n2cnnn2)cc1)C1CCN(Cc2ccc(C(F)(F)F)cn2)CC1	1.9	train
Nc1n[nH]c(Nc2ccccc2)n1	1.06	train
Cc1ccc(CO)cc1N(C)c1ccnc(Nc2cc(N3CCOCC3)cc(N3CCN(C)CC3)c2)n1	2.61	train
CN(C)CC(O)COc1ccc(Nc2nccc(Nc3ccccc3C#N)n2)cc1	1.2	train
Oc1c(I)cc(I)c2cccnc12	2.19	train
O=c1[nH]n(CC#Cc2ccccc2)c(=O)c2c(=O)c3ccc(Cl)cc3[nH]c12	1.78	train
O=c1[nH]c2c(O)ccc([C@@H](O)CNCCc3ccc(CNCCc4ccccc4F)cc3)c2s1	1.3	train
CN[C@H]1CC[C@@H](c2ccc(Cl)c(Cl)c2)c2ccccc21	3.15	train
Cc1cc(COc2cnc(N3CCN(C(=O)OC(C)(C)C)CC3)nc2)ccn1	3.7	train
CCCN(C)c1nc(N2CCC[C@@H](CC(=O)O)C2)ccc1C(=O)NC1CCCCC1	2.28	train
NC12CCC(c3ccccc3)(CC1)CC2	0.29	train
COc1cc(-c2nn[nH]n2)ccc1Cn1ccc2ccc(NC(=O)OC3CCCC3)cc21	2.7	train
CCc1nc2c(N)nc3ccccc3c2n1CCCCNS(C)(=O)=O	1.24	train
Cc1ccc(NC(=O)c2cccc(N(C)C)c2)cc1NC(=O)c1ccc(OC(C)C)cc1	3.1	train
CC(=O)Nc1nnc(S(N)(=O)=O)s1	-0.78	train
CCC[C@H]1CN(Cc2cc(Cl)ccc2OCC(=O)O)CCN1S(=O)(=O)c1ccccc1	1.02	train
Nc1ncnc2sc(-c3c(-c4ccccc4)ncn3C[C@H]3CCCO3)nc12	2.65	train
CC(C)C(NC(=O)Cn1c(C2CCCCC2)ncc(NC(=O)OCc2ccccc2)c1=O)C(=O)C(F)(F)F	2.87	train
NC1(c2ccc(-c3ncc4ncccc4c3-c3ccccc3)cc2)CCC1	2	train
CC(=O)Nc1ccc2ccn(-c3cc(NCCCCO)n4ncc(C#N)c4n3)c2c1	2.58	train
COC1=CC(c2cc3ccccc3[nH]2)=N/C1=C\c1[nH]c(C)cc1C	2.55	train
Nc1ccccc1NC(=O)c1ccc(N2CCOCC2)cc1	1.2	train
CCC(CCNC)Oc1cc(Cl)ccc1C#N	0.38	train
O=C(Nc1ccccc1)c1cc2ccccc2o1	3.44	train
COc1cc2ncnc(Nc3ccc(OCc4ccccn4)c(C)c3)c2cc1OC	3.6	train
COCCC(=O)N[C@H](C)c1ccc(Nc2ncc3cc(-c4ccncc4)ccc3n2)cc1	3.08	train
CC(C)C(NC(=O)Cn1c(-c2ccc(F)cc2)ncc(NC(=O)OCc2ccncc2)c1=O)C(=O)C(F)(F)F	2.22	train
COc1cc2c(Nc3cc(CC(=O)Nc4cccc(F)c4)[nH]n3)ncnc2cc1OCCCN1CCC(CO)CC1	2.11	train
CN[C@@H](C)C(=O)N[C@H](C(=O)N[C@H]1CCN(C(=O)Cc2ccccc2)C1)C1CCCCC1	0.81	train
Cc1c(Cl)ccc(OC2CCN(C3CCN(C(=O)NS(=O)(=O)c4ccc(N(C)C)cc4)CC3)CC2)c1Cl	2	train
COc1ccc2c(c1)c(CC(=O)O)c(C)n2-c1ccnc2cc(Cl)ccc12	1.68	train
N=C(N)Nc1cc(Cl)nc(-c2ccccc2)n1	2.16	train
CC(C)Oc1cc(OCCCN2CCCC2)cc2ncnc(Nc3c(Cl)ccc4c3OCO4)c12	3.1	train
CCN(CC)CCOc1ccc(N(C)C(=O)c2ccc(-c3ccc(C(F)(F)F)cc3)cc2)cc1OC	3.13	train
Cc1ccc(S(=O)(=O)Nc2c(C(=O)N[C@@H](C)C(C)(C)C)c(C)nn2C(C)(C)C)cc1	1.84	train
COc1cc(Nc2ncnc3cccc(O[C@H](C)C(=O)N4CCOCC4)c23)ccc1Oc1ccc(C)nc1	3.6	train
CS(=O)(=O)c1ccccc1C(=O)NCC(O)CNC1CCN(Cc2ccc(Cl)c(Cl)c2)CC1	1.21	train
CN(C(=O)Cc1ccc(-n2cnnn2)cc1)C1CCN(Cc2nc3c(s2)CCCC3)CC1	2.5	train
C[C@H](Oc1ccc(Cl)cc1CN1CCN(C(=O)Cc2ccc(Cl)cc2)[C@@H](C)C1)C(=O)O	1.66	train
Cn1sc(NCc2ccccc2)nc1=O	1.2	train
N#CC1(NC(=O)[C@@H]2CCCC[C@H]2C(=O)N2CCc3[nH]c4ccc(Cl)cc4c3C2)CC1	3.65	train
COc1cccc(CNCc2cccc(CCNC[C@H](O)c3ccc(O)c4[nH]c(=O)sc34)c2)c1	0.91	train
Nc1ncc2cc(-c3c(Br)cccc3Br)c(N)nc2n1	2.06	train
O=C(O)c1cccc(CN2CCC(CN3CCC(Oc4ccc(Cl)c(Cl)c4)CC3)CC2)c1	1.26	train
Cc1cc(C)c2c(N)c(C(=O)NCc3ccccc3)sc2n1	3.41	train
C[C@H]1CN(C(=O)OC(C)(C)C)CCN1c1ncc(OCc2ccc(S(C)(=O)=O)cc2)cn1	3.5	train
Cn1ncnc1-c1c2c(=O)n(C)c(=O)n(CC3CC3)c2nn1Cc1ccnc2ccc(Cl)cc12	3.8	train
CCN(CC)c1ccc(-c2nn3c(-c4[nH]nc5c4CCC5)nnc3s2)cc1	3.37	train
Nc1ncnc2sccc12	1.19	train
CC(O)(C(=O)Nc1ccc2c(c1)-c1ccccc1S2(=O)=O)C(F)(F)F	3	train
CC(C)(C(=O)O)c1ccc(C(O)CCCN2CCC(C(O)(c3ccccc3)c3ccccc3)CC2)cc1	0.42	train
Nc1c(C(=O)NC2CC2)nnc2c(-c3ncccn3)c(F)ccc12	1.59	train
O=C([C@@H](O)CO)N1CC=C(c2ccc(N3C[C@H](COc4ccon4)OC3=O)cc2F)CC1	1.09	train
Cc1nc(C)c(-c2ccc3c(c2)CC[C@]32CC[C@@H](C(=O)O)CC2)nc1C(N)=O	1.2	train
COc1c2occc2cc2ccc(=O)oc12	1.97	train
CC(C)CNCc1ccc(-c2ccccc2S(=O)(=O)N2CCCC2)cc1	1.9	train
O=C(COCc1ccncc1)N1CCN(c2ccc(Cl)cc2F)CC1	2.55	train
OCCNCc1cc(Br)ccc1OCc1ccc(Cl)cc1	2.98	train
O=C(Nc1c(Cl)cncc1Cl)c1ccc(OC(F)F)c(OCC2CC2)c1	3.95	train
Cc1cccc(C(N)=O)c1NC(=O)c1ccccc1	1.09	train
Cc1nnc(N)s1	-0.4	train
Cc1cc(Cl)ccc1OC1CCN(C[C@H](O)CNC(=O)c2c[nH]c(=O)c3c(F)cccc23)CC1	3	train
N=C(N)c1ccc(C(=O)N2CCN(S(=O)(=O)c3ccc4cc(Br)ccc4c3)CC2)cc1	0.36	train
CC(c1ccccn1)n1[nH]c(=O)c2nc3cc(Cl)ccc3c(O)c2c1=O	0.51	train
c1cn(-c2ccc(Oc3nccc(Oc4ccc5c(c4)OCO5)n3)cc2)cn1	3.27	train
CC(C)Oc1cc(Oc2ccc(S(C)(=O)=O)cc2)cc(C(=O)Nc2nccs2)c1	3.61	train
NS(=O)(=O)c1ccc(CCNc2ccc3nnc(-c4ccccc4)n3n2)cc1	2.19	train
C[C@H]1COc2c(N3CCN(C)CC3)c(F)cc3c(=O)c(C(=O)O)cn1c23	-0.35	train
CCc1ccc(CCOc2ccc(CC3SC(=O)NC3=O)cc2)nc1	2.8	train
CC[C@H](NC(=O)c1c(N)c(-c2cccc(F)c2)nc2ccccc12)c1ccccc1	4.05	train
COc1cc2c(Nc3ccc(F)cc3F)c(C(N)=O)cnc2cc1N1CCN(C)CC1	1.75	train
CNC(=O)c1ccc(Oc2ccc(C#C[C@]3(O)CN4CCC3CC4)cc2)cc1	1.99	train
N#Cc1nc(NC2CCOC2)c(N)c(N2CCOCC2)n1	1.6	train
Cn1c(N)nc(CCc2ccccc2)cc1=O	2	train
CS(=O)(=O)N1CCN(Cc2cc3nc(-c4cccc5[nH]ncc45)nc(N4CCOCC4)c3s2)CC1	3.3	train
CC1(C)Oc2ncnc(N)c2N=C1c1ccc([C@H]2CC[C@H](CC(=O)O)CC2)cc1	1.32	train
CN(C)c1ccc(S(=O)(=O)NC(=O)N2CCC(N3CCC(Oc4ccc(Cl)c(Cl)c4)CC3)CC2)cc1	1.7	train
COCCC(=O)Nc1ccc(Nc2ncc3cc(-c4ccncc4)ccc3n2)cc1	2.78	train
Cc1cc(OC2CCN(CC3CCN([C@@H](Cc4ccc(F)cc4)C(=O)O)CC3)CC2)ccc1Cl	2.54	train
CS(=O)(=O)NCCC(NC(=O)C1(N)CCN(c2ncnc3[nH]ccc23)CC1)c1ccc(Cl)cc1	2.2	train
CS(=O)(=O)N1CCc2c(-c3cnc(N)nc3)nc(N3CCOCC3)nc21	1.2	train
Nc1nc(N)c2cc(NCc3ccc(Cl)c(Cl)c3)ccc2n1	2.22	train
Cc1c(Sc2ccc(Cl)cc2)c2ccc(S(C)(=O)=O)cc2n1CC(=O)O	0.79	train
COc1cc(-c2c(F)ccc3c(N)c(C(=O)NC4CC4)nnc23)c(OC)nn1	2.75	train
CN1CCN(c2ccc3ncc(C(N)=O)c(Nc4ccc(F)cc4F)c3c2)CC1	2.3	train
CCn1c(-c2ccnc(Nc3ccc(C(=O)NC)cc3)n2)cnc1C	2.53	train
OC1(c2ccc(Cl)cc2)CCN(Cc2c[nH]c3ccccc23)CC1	2.25	train
CCNCc1cnc(-c2ccc(C(=O)Nc3ccccc3N)cc2)s1	0.95	train
N#CCNC(=O)[C@@H]1CCCC[C@H]1C(=O)N1CCc2[nH]c3ccc(F)cc3c2C1	2.77	train
O=S(=O)(Cc1cc(Cl)cc(Cl)c1)NCC(c1ccccc1)N1CCCCCC1	3.23	train
N#Cc1ccc(CN2CCN(c3ccc4nnc(C(F)(F)F)n4n3)CC2)cc1	2.9	train
FC(F)c1nc2ccccc2n1-c1nc(N2CCOCC2)nc(N2CCOCC2)n1	3.04	train
CN[C@@H](C)C(=O)N[C@H](C(=O)N[C@H]1CCCN(CCc2ccccc2)C1)C(C)(C)C	1.46	train
CC1CCN(C(=O)c2scc3c2OCCO3)CC1	2.26	train
C[C@H](NC1=NC(=O)C(C)(C(F)(F)F)S1)c1ccccc1F	3.1	train
COCCNCc1ccc(Nc2ncc3cc(-c4ccncc4)ccc3n2)cc1	1.86	train
Nc1ccc(S(=O)(=O)N2CCCC2)cc1	0.98	train
N#CC1(NC(=O)[C@@H]2CCCC[C@H]2C(=O)N2CCN(c3ccccc3)CC2)CC1	1.99	train
COc1cc2ncnc(N3CC[C@@H](Oc4cnc5ccccc5n4)C3)c2cc1OC	4.04	train
O=C(Nc1ccccc1-c1ccccc1)OC1CCN(CCCCCCCCCNC[C@H](O)c2ccc(O)c3[nH]c(=O)ccc23)CC1	2.16	train
CNc1c(Cl)cnc2[nH]c(-c3ccc(OCCN4CCOCC4)cc3)nc12	2.63	train
COc1c(N2CCO[C@@H](CN(C)C)C2)c(F)cc2c(=O)c(C(=O)O)cn(C3CC3)c12	-0.62	train
O=C(NC1CCCCC1)c1cccnc1Sc1ccccc1	3.01	train
C[C@]12CC[C@@H]3c4ccc(O)cc4CC[C@H]3[C@@H]1CC[C@@H]2O	3.72	train
C[C@]12CC[C@@H]3c4ccc(O)cc4CC[C@H]3[C@@H]1CCC2=O	3.4	train
CCS(=O)(=O)c1ccc(-c2cc(C(F)(F)F)ccc2OCC(N)=O)c(C)c1	2.77	train
C[C@H](CO)Nc1nc(SCc2cccc(F)c2F)nc2nc(NC3CC3)sc12	4.37	train
O=C(CSc1ccncc1)Nc1ccc(C(=O)c2ccccc2)cc1	3.6	train
O=c1c(-c2ccc([N+](=O)[O-])cc2)coc2cc(O)cc(O)c12	3.24	train
CC(C)Cn1c(=O)n(C)c(=O)c2c(C(=O)N3CCC3)c(Cc3ccccc3C(F)(F)F)sc21	3.46	train
C[C@@H](O)[C@H]1C(=O)N2C(C(=O)OCOC(=O)C(C)(C)C)=C(SC3CN(C4=NCCS4)C3)[C@H](C)[C@H]12	2.1	train
C[C@H](Nc1ccc2ncn(-c3cc(C4CC4)[nH]n3)c2n1)c1ncc(F)cn1	2.74	train
Cc1cc(N(C)S(C)(=O)=O)ccc1-c1cc(C(F)(F)F)ccc1OCC(=O)O	-0.59	train
CC/C(=C(\c1ccccc1)c1ccc(/C=C/C(=O)O)cc1)c1ccccc1	3.89	train
CN[C@@H](C)C(=O)N[C@H](C(=O)N[C@H]1CCCN(CCc2ccc(C(F)(F)F)cc2)C1)C(C)(C)C	2.85	train
CCCCC1C(=O)N(c2ccccc2)N(c2ccccc2)C1=O	0.45	train
CC(=O)NC1CC2CCCC(C1)N2C(=O)Nc1ccc(Cl)c(C(F)(F)F)c1	2.79	train
COc1c(Nc2ccc(S(C)(=O)=O)nc2C)ncnc1OC1CCN(C(=O)OC(C)C)CC1	2.4	train
CC(=O)Nc1ccc(-c2ccnc(Nc3ccc(N4CCOCC4)cc3)n2)cc1	2.91	train
O=C(O)c1[nH]c2ccccc2c1CCCOc1cccc2ccccc12	2.75	train
C[C@H]1CN(Cc2cc(Cl)ccc2OCC(=O)O)CCN1C(=O)Cc1ccc(Cl)cc1	1.21	train
Cc1nc2nc(-c3cccnc3)nn2c(O)c1Cc1ccccc1	1.52	train
Cc1cc(Nc2cc(N3CCOCC3)nc(N[C@@H](C)c3ncc(F)cn3)n2)n[nH]1	1.91	train
COc1ccc(NC(=O)CSc2nnc(C)n2-c2ccc(C)cc2)cc1	2.94	train
CC1CC(CN)CC(CO)C1	-1.4	train
FC(F)(F)c1nnc2ccc(NCc3cccnc3)nn12	2.06	train
OC1(c2ccccc2)CNCCc2ccccc21	1.38	train
CC(=O)NC[C@H]1CN(c2ccc(N3CCOCC3)c(F)c2)C(=O)O1	0.67	train
C[C@@H]1CN(c2ncc(F)cn2)CCN1c1ncc(OCc2ccncc2C#N)cn1	3.4	train
Cc1cnc(NC(=O)Cc2ccccc2)s1	2.9	train
c1ccc2ncncc2c1	1	train
CC(C)(C)NS(=O)(=O)c1cncc(-c2ccc3nc(N)nn3c2)c1	1.41	train
O=c1[nH]c2c(O)ccc([C@@H](O)CNCCSCCCOCCc3ccccc3)c2s1	2.54	train
CCC(C)(C)C(=O)O[C@H]1C[C@@H](C)C=C2C=C[C@H](C)[C@H](CC[C@@H]3C[C@@H](O)CC(=O)O3)[C@H]21	3.7	train
C[C@H]1CN(Cc2cc(Cl)ccc2OCC(=O)O)CCN1C(=O)Cc1ccccc1Cl	1.1	train
Cc1cc2n[nH]c(=O)n2c2cc(-c3ccccc3CO)ccc12	3.18	train
Cc1ccc(NC(=O)c2cccc(N3CCOCC3)c2)cc1NC(=O)c1ccc(OCc2ccccn2)cc1	3.2	train
NC1=NC(c2ccco2)Nc2c(F)ccc(F)c21	1.2	train
CC(=O)CC(c1ccccc1)c1c(O)c2ccccc2oc1=O	0.86	train
CC(C)C(C#N)(CCCN(C)CCc1ccccc1)c1ccccc1	3.6	train
O=S(=O)(CCCOCCSc1ccccc1)CCNCCc1ccc(O)c2nc(O)sc12	2.68	train
C[C@@H](O)[C@@H](CO)Nc1nc(SCc2cccc(F)c2F)nc2nc(N)sc12	2.83	train
O=C(c1ccc(F)cc1)C1CCN(CCn2c(=O)[nH]c3ccccc3c2=O)CC1	2.9	train
O=C(NCc1ccncc1)c1ccc(Oc2ccc(C#CC3(O)CN4CCC3CC4)cc2)cc1	2.48	train
CS(=O)(=O)c1ccc2c3c([nH]c2c1)CCN(C(=O)[C@@H]1CCCC[C@H]1C(=O)NC1(C#N)CC1)C3	1.5	train
CC(=O)N[C@H](C)c1ccc(Nc2ncc3cc(-c4ccncc4)c(C)cc3n2)cc1	3.45	train
CC[C@@H](c1ccc(C(=O)O)c(Oc2cccc(Cl)c2)c1)N1CCC[C@H](n2cc(C)c(=O)[nH]c2=O)C1	0.22	train
O=c1ccc2ccccc2[nH]1	1.32	train
CN(CCO)Cc1ccc(-c2cc(C(N)=O)c(NC(N)=O)s2)cc1	0.97	train
COc1ccc(C=C2SC(=O)NC2=O)cc1OC	1.17	train
CCCc1c(OCc2cccc(NC(=O)c3ccccc3C(=O)O)c2)ccc(C(C)=O)c1O	1.9	train
Cc1c(Cl)ccc(OC2CCN(C[C@H](O)CNC(=O)c3c[nH]c(=O)c4cc(S(C)(=O)=O)ccc34)CC2)c1Cl	2.83	train
COc1ccc(C(=O)C2CCN(C(=O)c3ccc(F)cc3)CC2)cc1	2.92	train
CC(C)NC[C@@H](C(=O)N1CCN(c2ncnc3c2[C@H](C)C[C@H]3O)CC1)c1ccc(Cl)cc1	1.3	train
Cc1cn([C@H]2CCCN(Cc3ccc(C(=O)O)c(Oc4cccc(Br)c4)c3)C2)c(=O)[nH]c1=O	-0.51	train
COc1cc(C(=O)NS(=O)(=O)c2ccccc2)ccc1Cn1ncc2ccc(NC(=O)OC3CCCC3)cc21	1.8	train
O=C(NC[C@@H](O)CN1CCC(Oc2ccc(Cl)c(Cl)c2)CC1)c1c[nH]c(=O)c2cc(S(=O)(=O)NC3CC3)ccc12	3.67	train
Cc1ccc(NC(=O)c2ccc(C#N)cc2)cc1-n1cnc2ccc(N3CCN(C)CC3)cc2c1=O	2.73	train
N#CC1(NC(=O)[C@@H]2CCCC[C@H]2C(=O)N2CCc3[nH]c4cccc(F)c4c3C2)CC1	3.2	train
O=[N+]([O-])c1ccc2c(c1)nc1n2CCCCC1	2.58	train
CC1(c2c(C(=O)NC3C4CC5CC(C4)CC3C5)cnn2-c2ccc(C(=O)O)cc2)CC1	1.11	train
COc1ccc2c(C)cc(N[C@H]3CCC[C@H](NCc4ccsc4)C3)nc2c1	2.46	train
OCC[C@]1(c2cc3ccccc3o2)CCCNC1	0.12	train
Oc1ccc(-c2nc3ccc(O)cc3s2)cc1	3.65	train
CC[C@H](NC(=O)c1c([S+](C)[O-])c(-c2ccccc2)nc2cc(CN(C)C)ccc12)c1ccccc1	2.75	train
CC(=O)c1ccc2[nH]c(-c3cccnc3)cc(=O)c2c1	1.41	train
O=C(O)c1cccc(C(=O)N2CCC(N3CCC(Oc4ccc(Cl)c(Cl)c4)CC3)CC2)c1	1.23	train
Cc1c(Sc2ccc(Cl)cc2)c2cc(F)ccc2n1CC(=O)O	1.84	train
COc1ccc2c(C)cc(N[C@H]3CCC[C@H](NCc4cccc(OC(F)(F)F)c4)C3)nc2c1	3.61	train
CCOc1cc2nnc(C(N)=O)c(Nc3cccc(Cl)c3F)c2cc1N1CCN(C)CC1	1.99	train
COc1ccc(C(C)NC(=O)C2(N)CCN(c3ncnc4[nH]ccc34)CC2)cc1OC	1.8	train
Cc1ccc(NC(=O)c2cccc(N(C)S(C)(=O)=O)c2)cc1NC(=O)c1ccc2ncccc2c1	2.8	train
Cc1ccc(C(=O)N(CCCN)[C@H](c2nc3cc(Cl)ccc3c(=O)n2Cc2ccccc2)C(C)C)cc1	2.88	train
CC(=O)N1CCN(CCOc2ccc(C3CCN(c4ccc5nnc(C(F)(F)F)n5n4)CC3)cc2)CC1	3.2	train
Cc1cc(C)c2c(N)c(C(=O)NC3CC3)sc2n1	2.53	train
Cc1ccc(Nc2c(F)cccc2Cl)c(CC(=O)O)c1	1.02	train
COC(=O)CCC(=O)Nc1ccc2c(c1)-c1ccccc1C(=O)C2=O	2.72	train
NC(=O)c1cnc(N[C@H]2CCCNC2)c2cc(-c3ccncc3)sc12	0.77	train
Cc1cccc(N(Cc2cc(F)c(F)cc2F)C(=O)O[C@H]2CN3CCC2CC3)c1	2.24	train
N#Cc1ccc2c(c1)N(CCN1CCC(NCc3ccc4c(n3)NC(=O)CO4)CC1)C(=O)CO2	0.23	train
Cn1sc(NC(=O)c2ccccc2)nc1=O	1.13	train
C[C@@H]1c2c([nH]c3ccc(C(F)(F)F)cc23)C[C@@H]2CCN(CCN3CCOCC3)C[C@H]21	2.87	train
CC(C)NCC(O)COc1cccc2[nH]ccc12	-0.12	train
Cc1cc(Nc2nc(N[C@@H](C)c3ncc(F)cn3)ncc2C)n[nH]1	1.75	train
CN(C)CCNCc1ccc(Nc2ncc3cc(-c4ccncc4)ccc3n2)cc1	1.4	train
Cc1ccccc1Nc1ncnc2ccccc12	2.85	train
Cn1c(CN2CCN(c3ccccc3)CC2)nc2ccccc21	3.11	train
CC(C)Cn1c(=O)n(C)c(=O)c2c(C(=O)N3CCCCC3)c(Cc3ccccc3C(F)(F)F)sc21	4.07	train
N#Cc1nc(NC2CCCC2)c(N)c(N2CCOCC2)n1	2.59	train
c1ccc([C@H]2CN3CCSC3=N2)cc1	0.81	train
CCCCOc1nc(N)c2[nH]c(=O)n(Cc3cccc(CC(=O)OC)c3)c2n1	3.76	train
CC(C)(C)OC(=O)N1CCN(c2ccc(OCc3ccc(S(C)(=O)=O)cc3)cc2)CC1	3.9	train
COc1cc(N2CCN(C(C)=O)CC2)ccc1Nc1ncc(Cl)c(-c2cnc3ccc(N(C)C)cn23)n1	4.1	train
COc1ccc(NC(=O)c2ccnc(N)n2)cc1	1.72	train
O=C(NC[C@@H](O)CN1CCC(Oc2ccc(Cl)c(Cl)c2)CC1)c1c[nH]c(=O)c2cc(S(=O)(=O)N3CCC3)ccc12	3.02	train
CC(C)c1ccccc1Cc1cc(C(=O)Nc2ccc(S(=O)(=O)c3ccccc3C(C)(C)C)cc2)c(O)c(O)c1O	3.44	train
CCC(CC)C[C@H](c1ccc(C(=O)O)c(Oc2cccc(Cl)c2)c1)N1CCC[C@H](n2cc(C)c(=O)[nH]c2=O)C1	1.68	train
CN(c1ccnc(Nc2cccc(S(C)(=O)=O)c2)n1)c1cccc2[nH]ncc12	3.21	train
O=C(N[C@H]1CN2CCC1CC2)c1ccc(-c2ccccn2)s1	0.7	train
Cc1cc(Nc2nc(N[C@@H](C)c3ncc(F)cn3)c(C#N)nc2C)n[nH]1	1.92	train
COc1cc(F)ccc1-c1cncc(CNC(=O)c2ccccc2)c1	3.76	train
COc1cc(OC)c(S(=O)(=O)N2c3ccccc3CCC2C)cc1NC(=O)CSc1ccncc1	2.82	train
Cc1cc(Nc2ccccc2)n(CCC#N)n1	2.3	train
CNC(=O)c1ccccc1Sc1ccc2c(/C=C/c3ccccn3)n[nH]c2c1	3.8	train
COc1cc(OC)nc(-n2ncc(Cl)c(Cl)c2=O)n1	1.4	train
O=S(=O)(CCCOCCc1cc2ccccc2o1)CCNCCc1ccc(O)c2nc(O)sc12	2.86	train
Cc1ccc(S(=O)(=O)Nc2c(C(=O)N[C@@H](C)C(C)(C)C)c(C)nn2C2CCN(C)CC2)cc1	0.8	train
NC1(c2ccc(-c3c(-c4ccccc4)ccn4ncnc34)cc2)CCC1	1.7	train
CN1CCN(C(=O)c2cc3ccccc3n2C)CC1	1.71	train
CN(C)CC(O)COc1ccc(Nc2nccc(Nc3ccc(Cl)cc3)n2)cc1	2.6	train
CC(C)Cn1c(=O)n(C)c(=O)c2c(C(=O)N3C[C@H](O)CO3)c(Cc3ccnc4ccccc34)sc21	2.14	train
COc1cc(N2CCN(C(C)=O)CC2)ccc1Nc1ncc(Cl)c(-c2cnc3c(OC)cccn23)n1	3.5	train
CCCSc1c(C(=O)N(C)C2CCCCC2)cnn1-c1ccc(C(=O)O)cc1	0.59	train
O=S(=O)(Cc1cc(N2CCOCC2)nc(-c2ccccn2)n1)c1ccccc1	1.34	train
CCN(CC)C(=O)N[C@H]1C[C@@H]2c3cccc4[nH]cc(c34)C[C@H]2N(C)C1	2.73	train
CCOC(=O)C1(c2ccccc2)CCN(C)CC1	1.4	train
Cc1cc(O[C@@H]2C[C@@H]3CC[C@H](C2)N3Cc2ccccc2)cc(C(N)=O)c1	2.08	train
Oc1cc(O)cc(/C=C/c2ccc(O)c(O)c2)c1	2.11	train
CS(=O)(=O)c1ccc([C@@H](O)[C@@H](CF)NC(=O)C(Cl)Cl)cc1	0.44	train
COCCNC(=O)c1ccc(Nc2ncc3cc(-c4ccncc4)ccc3n2)cc1C	2.78	train
Cc1cccc2c3c([nH]c12)CCN(C(=O)[C@@H]1CCCC[C@H]1C(=O)NC1(C#N)CC1)C3	2.99	train
Cc1cc(N)c2cc(NC(=O)CCC(=O)Nc3ccc4nc(C)cc(N)c4c3)ccc2n1	1.39	train
COc1cccc2c(-c3c(C)n(CC(=O)O)c4ccc(C)cc34)ccnc12	0.49	train
c1ccc(-c2nnc3ccc(NC4CC4)nn23)cc1	3.15	train
CC(=O)NCC(NC(=O)C1(N)CCN(c2ncnc3[nH]ccc23)CC1)c1ccc(Cl)cc1	2.4	train
CC(=O)N1CCN(c2ccc(Nc3nccc(-c4cnc5ccccn45)n3)cc2)CC1	2.82	train
Cc1c(Cl)ccc(OC2CCN(C[C@H](O)CNC(=O)c3c[nH]nc3C(F)(F)F)CC2)c1Cl	3.66	train
NC1(c2ccc(-c3c(-c4ccccc4)ncc4nccn34)cc2)CCC1	1.7	train
CCc1c(C)[nH]c2c1C(=O)C(CN1CCOCC1)CC2	1.54	train
NC1(c2ccc(-c3ncc4cccnc4c3-c3ccccc3)cc2)CCC1	1.7	train
O=[N+]([O-])c1ccc(C=NO)o1	1.31	train
CC(C)OC(=O)c1cn(Cc2c(F)cccc2F)c2sc(-c3ccc(NC(=O)C(C)C)cc3)c(CN(C)Cc3ccccc3)c2c1=O	3.5	train
O=C(c1cccc(Cl)c1Cl)N1CCN(c2ccccn2)CC1	2.98	train
CC(=O)Nc1ccc2[nH]cc(-c3cc(NC4CC4)n4ncc(C#N)c4n3)c2c1	2.65	train
c1cc2c(cc1-c1cnc3n1CCC3)OCCO2	2.33	train
CNC1=Nc2ncccc2C(c2ccco2)=NC1c1cccs1	1.85	train
N#Cc1c(-c2ccc(-c3ccccc3C(F)(F)F)cc2)nc2ccncc2c1O	3.3	train
CC(=O)N[C@H](C)c1ccc(Nc2ncc3cc(-c4ccncc4)cc(C)c3n2)cc1	3.46	train
CCC(CC)NC(=O)c1cnn(-c2ccccc2)c1NS(=O)(=O)c1ccc(C)cc1	0.79	train
CC(=O)c1cn(Cc2ccccc2)c(=O)n(Cc2ccc(F)cc2)c1=O	3.2	train
Cc1nc(C)c(-c2ccc(C34CCC(C(=O)O)(CC3)CC4)cc2)nc1C(N)=O	1.3	train
Cc1sc2ncnc(SCC(=O)N3CCN(C(=O)c4ccco4)CC3)c2c1C	2.7	train
O=C(O)CCCS(=O)(=O)c1cccc(C(=O)N2CCC(N3CCC(Oc4ccc(Cl)c(Cl)c4)CC3)CC2)c1	0.66	train
CCOC(=O)[C@H](Cc1ccc([N+](=O)[O-])cc1)NC(=O)c1ccccc1	2.79	train
CCc1cccc(N(C)C(=N)Nc2cccc3ccccc23)c1	1.57	train
CC[S+]([O-])c1ncccc1C1(O)CCN(CC23CC(c4ccccc42)c2ccccc23)CC1	2	train
Cn1c(N)nc(CCc2cccc(-c3ccccc3)c2)cc1=O	3.8	train
Cc1cc2n[nH]c(=O)n2c2cc(-c3ccco3)ccc12	2.07	train
C[C@@H](NC1=CC(=O)CC1)c1ccc(Nc2ncc3cc(-c4ccncc4)ccc3n2)cc1	3.2	train
CCCSc1ncccc1C(=O)NC1CCCCC1	3.24	train
Cc1ccc(S(=O)(=O)Nc2c(C(=O)N[C@H](C)C(C)(C)C)c(C)nn2-c2ccccc2)cc1	1.2	train
COc1ccc2ncc(=O)n(CCN3CC[C@H](NCc4cc5c(cn4)OCCO5)[C@H](O)C3)c2c1	0.77	train
O=C(NCc1ccnc2ccccc12)c1ccc(Oc2ccc(C#C[C@]3(O)CN4CCC3CC4)cc2)cc1	3.88	train
CCCNCC(O)COc1ccccc1C(=O)CCc1ccccc1	1.72	train
CCN(CC)c1ccc2cc(C(=O)O)c(=O)oc2c1	-0.2	train
CC(C)N1CCN[C@@H](C(=O)N2CCN(C(=O)Nc3ccc(Cl)c(Cl)c3)CC2)C1	2.21	train
CCOC(=O)/C=C/[C@H](C[C@@H]1CCNC1=O)NC(=O)[C@@H](CC(=O)[C@@H](NC(=O)c1cc(C)on1)C(C)C)Cc1ccc(F)cc1	2.8	train
C[C@H]1CN(c2nc(N3CCOC[C@@H]3C)c3ccc(-c4ccccc4)nc3n2)C[C@@H](C)O1	3.75	train
Cc1cc(=O)n(-c2ccccc2)n1C	0.11	train
Cc1cn([C@H]2CCCN(Cc3ccc(C(=O)O)c(Oc4cccc(F)c4)c3)C2)c(=O)[nH]c1=O	-1.03	train
CC(C)[C@H](N)C(=O)OCCOCn1cnc2c(=O)nc(N)[nH]c21	-1.3	train
CN[C@@H](C)C(=O)N[C@H](C(=O)N[C@H]1CCCN(CCc2ccccc2)C1)C1CCCCC1	1.65	train
CNc1c(Br)cnc2[nH]c(-c3ccc(S(C)(=O)=O)cc3)nc12	2.88	train
O=C1CN2Cc3c(ccc(Cl)c3Cl)N=C2N1	1.86	train
O=C(O)c1cccnc1N1CCC(CN2CCC(Oc3ccc(Cl)c(Cl)c3)CC2)CC1	1.71	train
CC(=O)Nc1nc(N)n(-c2ccccc2)n1	-0.2	train
CC(C)NC[C@H](O)COc1cccc2ccccc12	0.99	train
CC(C)C(NC(=O)Cn1c(-c2ccccc2)ccc(NC(=O)Cc2ccccc2C(=O)O)c1=O)C(=O)C(F)(F)F	1.14	train
CCOC(=O)c1c(-c2ccccc2)nc2cc(C)ccn12	3.8	train
CN(c1ccccc1)c1ccnc(Nc2cc(N3CCOCC3)cc(N3CCOCC3)c2)n1	3.47	train
Nc1ncnc2c1ncn2[C@@H]1O[C@H](CSCCCNC(=O)NCc2ccccc2)[C@@H](O)[C@H]1O	0.9	train
COc1cc2ncnc(Nc3cc4ccccc4cn3)c2cc1OC	3.9	train
Oc1ccc2c3c1O[C@H]1c4[nH]c5ccccc5c4C[C@@]4(O)[C@@H](C2)N(CC2CC2)CC[C@]314	2.7	train
COCCNC(=O)c1ccc(Nc2ncc3cc(-c4ccnc(C)c4)ccc3n2)cc1	3.56	train
CC(C)Cn1c(=O)n(C)c(=O)c2c(C(=O)N3C[C@H](O)CO3)c(Cc3c[nH]c4ncccc34)sc21	2.04	train
O=S(=O)(Nc1nc(-c2ccccc2)nn1Cc1ccccc1)c1ccccc1	1.25	train
COc1cc(N2CCN(CCO)CC2)ccc1Nc1ncc(Cl)c(-c2cnc3ccccn23)n1	3.2	train
NC1(c2ccc(-n3c(-c4ccccc4)nc4ccccc4c3=O)cc2)CCC1	1.6	train
CC(=O)c1ccc2c(c1)N(CCN1CCC(NCc3ccc4c(n3)NC(=O)CO4)CC1)C(=O)CO2	0.37	train
CCN(CC)CCOC(=O)c1ccc(N)cc1	0	train
Cc1ncc(-c2ccnc(Nc3ccc(S(=O)(=O)CC4CCCO4)cc3)n2)n1C(C)C	2.82	train
CC1(O)CN(S(=O)(=O)c2ccc3c(C(=O)NC[C@@H](O)CN4CCC(Oc5ccc(Cl)c(Cl)c5)CC4)c[nH]c(=O)c3c2)C1	2.54	train
NC(Cc1cc(I)c(Oc2ccc(O)c(I)c2)c(I)c1)C(=O)O	0.97	train
O=C1C(=O)c2ccccc2-c2ccccc21	2.6	train
O=C(NCC12CC3CC(CC(C3)C1)C2)c1cc(CN2CCNCC2)ccc1Cl	1.84	train
CC1(C)CCC(c2ccc(Cl)cc2)=C(CN2CCN(c3ccc(C(=O)NS(=O)(=O)c4ccc(N[C@H](CCN5CCOCC5)CSc5ccccc5)c(S(=O)(=O)C(F)(F)F)c4)cc3)CC2)C1	0.64	train
Fc1ccc(-n2cc(C3CCNCC3)c3cc(Cl)ccc32)cc1	2.4	train
CS(=O)(=O)c1cccc(Nc2nccc(Nc3cccc4ccoc34)n2)c1	3.52	train
CC#Cc1ccnc(-c2cccc([C@@]3(c4cc(C)c(=O)n(CC)c4)N=C(N)c4c(F)cccc43)c2)c1	4.4	train
Cc1cccc(C)c1NC(=O)C(C)N	-0.15	train
NC1CCN(c2nccc(C(=O)NCC34CC5CC(CC(C5)C3)C4)c2Cl)CC1	1.19	train
COc1ccc(C(=O)N2CCC(C(=O)c3ccc(F)cc3)CC2)cc1	2.92	train
Cc1ccc(OC(=O)N2CCN3CCC2CC3)cc1	1.02	train
CC(=O)Nc1ccc2cnn(-c3cc(NC4CC4)n4ncc(C#N)c4n3)c2c1	3.44	train
CCN(CC)C(=O)c1ccc(C2=CC3(CCNCC3)Oc3ccccc32)c(O)c1	0.77	train
CN1CCOc2nc(C#Cc3ccccc3)ccc21	3.8	train
CCOC(=O)CN(c1ccccc1C)S(=O)(=O)c1ccc(Cl)cc1	4.03	train
CN[C@@H](C)C(=O)N[C@H](C(=O)N[C@H]1CCCN(C(=O)Cc2ccccc2)C1)C1CCCCC1	1.32	train
O=C(Nc1ccc(F)cc1)c1ccc(Cl)[n+]([O-])c1	1.38	train
N#Cc1ccc(Nc2nccc(NC3CC3)n2)cc1	3.01	train
N#Cc1cc(CN2CCC2)cnc1-c1ccc(C(=O)Nc2ccccc2N)cc1	1.22	train
C[C@@H]1CN(C(=O)OCC(F)F)CCN1c1ncc(OCc2ccncc2C#N)cn1	2.3	train
CN(C)CC(O)COc1ccc(Nc2nccc(N(CC#N)c3cc(Cl)ccc3Cl)n2)cc1	2.4	train
Cc1ccc(CO)cc1N(C)c1ccnc(Nc2cc(N3CCCC3)cc(N3CCOCC3)c2)n1	3.8	train
Cn1nc(C(C)(C)C)cc1NC(=O)Nc1ccc(Cl)cc1	3.97	train
Cn1cnc(-c2ccccc2)c1C#Cc1ccnc(N)n1	2.94	train
CNC(=O)c1cc(C(=O)c2ccc(Cl)cc2)c(Br)[nH]1	3.1	train
CN1CC(n2nccc2-c2cc(Cl)ccc2Oc2cc(F)c(S(=O)(=O)Nc3ncns3)cc2F)C1	1	train
N#Cc1ccc(-c2csc(Nc3ccc(O)cc3)n2)cc1	4.1	train
CCN(C(=O)Cc1ccc(S(C)(=O)=O)cc1)C1CCN(CCC(c2ccccc2)c2ccc(NC(C)=O)cc2)CC1	2.09	train
Cc1ccc(S(=O)(=O)c2ccccc2)cc1	2.74	train
COc1cc2ncc(C(N)=O)c(Nc3ccc(F)cc3F)c2cc1NCCN1CCCCC1	2.52	train
O=C(Nc1cccc(Cl)c1)c1ccccn1	3.4	train
CCC1=C(C)CN(C(=O)NCCc2ccc(S(=O)(=O)NC(=O)N[C@H]3CC[C@H](C)CC3)cc2)C1=O	1.73	train
O=C(c1ccc(-c2ccc(Cl)cc2)o1)N(Cc1ccccn1)c1ccc(N2CCNCC2)cc1	3	train
O=c1[nH]cnc2scc(-c3cccs3)c12	2.18	train
CC(C)n1c(=O)c2c(-c3cncn3C)n(Cc3ccnc4ccc(Cl)cc34)nc2n(CC2CC2)c1=O	4.02	train
N#CC1(NC(=O)[C@@H]2CCCC[C@H]2C(=O)N2CCN(c3nc4ncccc4s3)CC2)CC1	1.4	train
Nc1ccccc1NC(=O)c1ccc(-c2nccs2)cc1	2.3	train
CCN1CCOc2cc(COc3ccccc3)cnc21	3.7	train
Nc1ncc(-c2ccc(F)cc2)[nH]1	1.39	train
COc1ccc(-c2ccc3nc(N)sc3c2)cn1	3.2	train
COc1ccc(-c2ccnc(N)n2)cc1	2.08	train
N#CC1(NC(=O)[C@@H]2CCCC[C@H]2C(=O)N2CCc3[nH]c4ccccc4c3C2)CC1	2.66	train
NC(=O)NC(=O)C(Nc1ccc2c(c1)CCC2)c1ccccc1	3.3	train
COc1cc2nnc(C(N)=O)c(Nc3cccc(Cl)c3F)c2cc1N1CCN(C)CC1	2.35	train
CS(=O)(=O)Cc1cc(N2CCOCC2)nc(-c2cccc(CO)c2)n1	1	train
Cc1ccc2c(c1)c(-c1ccnc3c(C#N)cccc13)c(C)n2CC(=O)O	0.52	train
CCCSc1ccc2nc(NC(=O)OC)[nH]c2c1	3.24	train
c1ccc(Nc2ccnc3ccccc23)cc1	2.78	train
C[C@]12N[C@H](Cc3ccccc31)c1ccccc12	1.6	train
COc1cc(C(=O)NS(=O)(=O)c2ccccc2)ccc1Cn1ccc2ccc(C(=O)NCC3CCCC3)cc21	1.93	train
NC1=NN(c2cccc(C(F)(F)F)c2)CC1	2.55	train
O=c1[nH]c2c(O)ccc([C@@H](O)CNCCCOCCNCCc3cccc(Cl)c3)c2s1	-0.03	train
CC(C)(C(=O)Nc1nnc(C(=O)Nc2ccc(N3CCOCC3)cc2)o1)c1ccc(Cl)cc1	2.96	train
Cc1ccc(C(=O)N2CCC(C(=O)c3ccc(Cl)cc3)CC2)cc1	3.79	train
c1ccc(-c2nc3ccccc3[nH]2)nc1	2.5	train
CCN(CC)C(=O)c1ccc(C(=C2CCN(Cc3ccc(F)cc3)CC2)c2cccnc2)cc1	3.65	train
O=C(O)CO[C@@H]1c2ccccc2C[C@H]1NC(=O)c1cc2sc(Cl)c(Cl)c2[nH]1	1.38	train
COc1cc(CCc2cc(Nc3ccnc(NCc4ccccn4)n3)n[nH]2)cc(OC)c1	3.5	train
O=C(NS(=O)(=O)c1ccc(NCCSc2ccccc2)c([N+](=O)[O-])c1)c1ccc(N2CCNCC2)cc1	-0.04	train
Nc1nc(Nc2ccc3nc(-c4ccc(F)cc4)cc(N)c3c2)cc(-c2ccc(C(F)(F)F)cc2)n1	1.54	train
O=C(Nc1ncc(F)s1)[C@H](CC1CCOCC1)c1ccc(S(=O)(=O)C2CC2)cc1	3.19	train
N=C(N)SCc1ccc(Cl)c(Cl)c1	1.28	train
N#Cc1ccc(C(c2ccc(C#N)cc2)n2cncn2)cc1	1.7	train
COC[C@H](C)Oc1cc(O[C@@H](C)Cc2ccccc2)cc(C(=O)Nc2ccc(C(=O)O)cn2)c1	1.5	train
Oc1ncc(NCc2ccccc2)c(O)n1	0.82	train
COc1cc(-c2ccc(Nc3ccccc3C(=O)O)c(OC)c2)ccc1Nc1ccccc1C(=O)O	1.8	train
N#Cc1cccnc1-c1ccc(C(=O)Nc2ccccc2N)cc1	1.58	train
CN(C)CC1CCn2c(c(C3=C(c4cn(C)c5ccccc45)C(=O)NC3=O)c3ccccc32)C1	2.88	train
Cc1noc2cc(N3CCN(C(=O)[C@@H]4CCCC[C@H]4C(=O)NC4(C#N)CC4)[C@H](C)C3)ccc12	2.67	train
CN[C@@H](C)C(=O)N[C@H](C(=O)N[C@H]1CCN(Cc2ccccc2)C1)C1CCCCC1	1.49	train
COC(=O)[C@H](Cc1ccc([N+](=O)[O-])cc1)NC(=O)c1cccc2ccccc12	3.58	train
Cc1ncc(-c2ccnc(Nc3ccc(C(N)=O)cc3)n2)n1C(C)C	2.39	train
Cc1ccc(OCC(=O)O)c(-n2nc3ccccc3n2)c1	-0.84	train
Cc1ccc(-c2ccc3c(ccc4sc5c(c43)NC[C@@H](C)NC5=O)n2)cn1	3.6	train
c1ccc(Nc2ccccc2)cc1	3.2	train
CSCCC(NC(=O)c1ccccc1)c1nc2ccccc2n1Cc1ccc(C#N)cc1	4.24	train
C[C@@H]1CN(C(=O)OC(C)(C)C)CCN1c1ncc(OCc2ccncc2C#N)cn1	3.33	train
Oc1cccc2ccccc12	2.5	train
CCN1CCN(C(=O)c2cc3cc(Cl)ccc3[nH]2)CC1	3.14	train
COc1cccc2c1c(NS(=O)(=O)c1ccc(Cl)s1)nn2Cc1cccc(CNC(=O)[C@@H]2COCCN2)c1	1.61	train
COc1ccc2c(c1)cc(C(=O)O)n2Cc1ccc(Cl)c(Cl)c1	1.66	train
NC(=O)c1cccc(O[C@@H]2C[C@@H]3CC[C@H](C2)N3Cc2ccccc2)c1	1.61	train
C[C@H](N)C(=O)N[C@H](/C=C/S(=O)(=O)c1ccccc1)CCc1ccccc1	1.66	train
CN1CCNc2nc(CCOc3ccc(C[C@H](NC(=O)c4c(Cl)cccc4Cl)C(=O)O)cc3)ccc21	0.07	train
c1ccc(CSc2nc3cccnc3[nH]2)cc1	3.22	train
CCN(CC)CCNC(=O)c1ccc(N)cc1	-0.92	train
O=C(Nc1ccc(Nc2ccc(NC(=O)c3ccccc3)c3c2C(=O)c2ccccc2C3=O)c2c1C(=O)c1ccccc1C2=O)c1ccccc1	2.63	train
COc1ccc(C(=O)Nc2cc(NC(=O)c3cccc(N(C)C)c3)ccc2Br)cc1OC	3.49	train
NC(=O)c1cccc(O[C@H]2C[C@@H]3CC[C@H](C2)N3CC2CC2)c1	0.07	train
Cc1cc(COC(=O)Nc2ccc(-c3ccccc3)n(CC(=O)NC(C(=O)C(F)(F)F)C(C)C)c2=O)cc(C)n1	2.38	train
COCCCNS(=O)(=O)c1ccc(Nc2nccc(-c3cnc4ccccn34)n2)cc1	3.41	train
N#CC1(NC(=O)[C@@H]2CCCC[C@H]2C(=O)N2CCc3[nH]c4c(C(F)(F)F)cccc4c3C2)CC1	3.75	train
O=C(N[C@@H](Cc1ccc(OCCNc2nc3ccccc3[nH]2)cc1)C(=O)O)c1c(Cl)cccc1Cl	0.6	train
COc1nc(N)nc2c1ncn2[C@@H]1O[C@H](CO)[C@@H](O)[C@H]1O	-0.58	train
C[C@@H]1NC(C)(C)CO[C@@]1(O)c1cccc(Cl)c1	1.69	train
CN1CCN(C(=O)[C@@H]2CCCC[C@H]2C(=O)NCC#N)CC1	-0.1	train
Fc1ccc(C2CC=CCNC2)cc1Cl	1.33	train
O=S(=O)(NCC(c1ccccc1)N1CCCCCC1)c1cc(Cl)cc(Cl)c1	3.36	train
C[C@@H](NC(=O)c1cccnc1Oc1ccccc1)c1ccccc1	3.14	train
Cc1cn([C@H]2CCCN(S(=O)(=O)c3ccc(O)c(Oc4ccc(Cl)cc4)c3)C2)c(=O)[nH]c1=O	2.12	train
CCN(C(=O)Cc1ccc(S(C)(=O)=O)cc1)C1CCN(CC[C@@H](c2cc(C)cc(C)c2)C2CCN(S(C)(=O)=O)CC2)CC1	1.93	train
CN[C@@H](C)C(=O)N[C@H](C(=O)N[C@H]1CCCN(CCc2ccc(OC)cc2)C1)C(C)(C)C	1.45	train
COC(=O)COc1ccc(O)cc1	0.92	train
C(=C/c1nn[nH]n1)\c1ccccc1	-0.4	train
CN(C)CCC=C1c2ccccc2C=Cc2ccccc21	2.83	train
O=C(NCCCCCCNCCc1ccc(O)c2nc(O)sc12)Nc1ccccc1	1.26	train
COc1ccccc1S(=O)(=O)NC(=O)N1CCC(N2CCC(Oc3ccc(Cl)c(Cl)c3)CC2)CC1	0.89	train
CCOc1ccc(-n2c([C@@H](C)N(CC3CCN(C)CC3)C(=O)Cc3ccc(F)c(C(F)(F)F)c3)nc3ncccc3c2=O)cc1	1.4	train
CC1(C)Cc2c(-c3ccccc3)c(-c3ccc(Cl)cc3)c(CC(=O)O)n2C1	3.07	train
CC(C)Cn1c(=O)n(C)c(=O)c2c(C(=O)N3CC[C@@H](O)C3)c(Oc3cccc4ccccc34)sc21	2.87	train
O=C(Nc1ccccc1)c1ccc(OCCCN2CCCC2)cc1OCc1ccccc1F	3.85	train
CCC(=O)NCC[C@@H]1CCc2ccc3c(c21)CCO3	2.57	train
CN(CCOc1ccc(CC2SC(=O)NC2=O)cc1)c1ccccn1	2.5	train
O=C(Cc1ccc(O)cc1)c1ccc(O)cc1O	2.54	train
Cc1cn([C@H]2CCCN([C@H](C)c3ccc(C(=O)O)c(Oc4cccc(Cl)c4)c3)C2)c(=O)[nH]c1=O	-0.3	train
CC(=O)NC[C@H]1CN(c2ccc(-n3ccc(C#N)c3)c(F)c2)C(=O)O1	1.6	train
CS(=O)(=O)C1(c2cc(N3CCOCC3)nc(-c3ccccc3)n2)CC1	2.6	train
COc1ccc2ncc(=O)n(CCN3CC[C@H](NCc4ccc5c(n4)NC(=O)CO5)[C@H](O)C3)c2c1	0.39	train
O=S(=O)(Nc1nnc(-c2ccccc2)s1)c1ccc(Cl)cc1	1.14	train
Cn1sc(=O)c2cc(S(=O)(=O)NC3CC3)ccc21	1.3	train
COc1ccc(-c2cc(NC(=O)Cc3ccc4ccccc4c3)[nH]n2)cc1OC	3.1	train
CN(C(=O)Cc1ccc(-n2cnnn2)cc1)[C@@H]1CCN(Cc2ccc(C(F)(F)F)nc2)C[C@@H]1F	1.8	train
COc1cc2nc(N3CCN(C(=O)C4CCCO4)CC3)nc(N)c2cc1OC	0.9	train
Cc1nc(N2CCN(c3ncc(OCc4ccncc4C#N)cn3)[C@H](C)C2)no1	2.6	train
CCCc1c(OCc2ccc(C(=O)O)cc2)ccc(C(C)=O)c1O	2.1	train
O=C(NO)c1ccc(NS(=O)(=O)c2ccccc2)cc1	0.75	train
CN1CCCCC1CCN1c2ccccc2Sc2ccc([S+](C)[O-])cc21	1.6	train
Nc1ccnc(-c2cccnc2)n1	0.44	train
Cc1nc(C)c(-c2ccc([C@H]3CC[C@H](CC(N)=O)CC3)cc2)nc1C(N)=O	2.7	train
O=c1[nH]n(C(c2ccccn2)C2CCCC2)c(=O)c2c(O)c3ccc(Cl)cc3nc12	1.9	train
Cc1cccc(NS(=O)(=O)c2ccc(-c3ccc(C#N)cc3)cc2)n1	2.42	train
C[C@@H](Oc1cc(-c2cnn(C3CCNCC3)c2)cnc1N)c1c(Cl)ccc(F)c1Cl	2.33	train
Cc1ccccc1C(=O)NCC12CC3CC(CC(C3)C1)C2	4.28	train
CN1CCN(C(=O)c2ccc(C(=C3CCN(Cc4cscn4)CC3)c3cccc4cccnc34)cc2)CC1	1.98	train
CC1(C)N=C(N)N=C(N)N1c1ccc(Oc2ccc(Cl)cc2)c(Cl)c1	0.79	train
COc1ccc(-n2cnc3cc(NS(=O)(=O)c4ccccc4)ccc32)cc1	3.7	train
O=C(O)c1ccccc1CN1CCC(CN2CCC(Oc3ccc(Cl)c(Cl)c3)CC2)CC1	2.48	train
CNc1nc(C)c(-c2nc(Nc3cccc(N4CCCN(C(C)=O)CC4)c3)ncc2C#N)s1	3.2	train
Fc1cc(-c2cccc3ncc(-c4cnn(C5CCNCC5)c4)nc23)cc(F)c1CN1CCOCC1	1.86	train
CCC(c1nc2ccsc2c(=O)n1Cc1cccnc1)N(CCCN)C(=O)c1ccc(C)cc1	0.01	train
O=C(O)c1cc2cc(OCc3ccccc3)ccc2[nH]1	0.4	train
O=C(O)c1ccccc1C(=O)N1CCC(N2CCC(Oc3ccc(Cl)c(Cl)c3)CC2)CC1	1.73	train
Cc1nc(-c2ccc(C)c(NC(=O)c3ccc(OCc4ccccn4)cc3)c2)c[nH]1	2.97	train
CCc1c(C)nc(SCC(=O)Nc2nc(-c3ccc(OC)cc3)cs2)nc1O	3.78	train
CO[C@H]1CN(CCn2c(=O)ccc3ccc(C#N)cc32)CC[C@H]1NCc1cc2c(cn1)OCCO2	0.63	train
Nc1cc(C(F)(F)F)c(-c2cc(N3CCOCC3)nc(N3CCOCC3)n2)cn1	2.7	train
O=C(O)CCc1ccc(OCc2cc(Cl)ccc2-c2ccccc2)cc1	3.22	train
COc1ccc2c3c1OC1C(O)C=CC4C(C2)N(C)CCC341	0.8	train
C[C@H](NC(=O)Cc1cc(F)cc(F)c1)C(=O)NC1C(=O)N(C)c2ccccc2-c2ccccc21	3.6	train
C[C@H](NC(=O)c1cccc2c1N(Cc1ccc(Cl)cc1)CC2)c1ccc(C(=O)O)cc1	1.47	train
CC(=O)Nc1cccc(Nc2ncnc(N3CCC(OCc4ccc(OC(F)(F)F)cc4)CC3)n2)c1C	4.4	train
CC(O)(C(=O)Nc1ccc(S(=O)(=O)c2ccc(F)cc2)cc1)C(F)(F)F	3.12	train
Cc1sc2c(c1C)C(c1ccc(Cl)cc1)=N[C@@H](CC(=O)OC(C)(C)C)c1nnc(C)n1-2	3.82	train
CSc1ccc(OCc2ccccc2)c(C(=O)Nc2ccc(C(=O)O)cn2)c1	1.6	train
Oc1ccc(-c2nc3ccccc3s2)cc1	4.1	train
COc1cc(Nc2nc(N[C@@H](C)c3ncc(F)cn3)nc(N3CCOCC3)c2Cl)n[nH]1	2.85	train
O=C(NNc1cccc(Cl)c1)c1cccnc1Cl	1.87	train
Cc1ccc(NC(=O)CCC2CCCCC2)cc1NC(=O)c1ccc(O)cc1	4.13	train
Nc1cccc2c1-c1ccccc1C(=O)C2=O	2.31	train
COc1ccc2cc(C(C)C(=O)O)ccc2c1	0.23	train
c1ccc(C2Cc3ccccc3CN2)cc1	1.9	train
CCN(CC)S(=O)(=O)c1ccc(-c2cc(C(F)(F)F)ccc2OCC(=O)O)cc1	0.67	train
CN(C)CCOC(C)(c1ccccc1)c1ccccn1	-0.2	train
NCCc1ccc(O)c2nc(O)sc12	0.33	train
COc1ccc(C(=O)Nc2c(Cl)cncc2Cl)c2cccnc12	2.09	train
C#CCN(c1ccnc(Nc2ccc(OCC(O)CN(C)C)cc2)n1)c1cc(Cl)ccc1Cl	3.2	train
COc1ccc(Cl)cc1C(=O)NCCc1ccc(S(=O)(=O)NC(=O)NC2CCCCC2)cc1	2.23	train
O=C(CO)N1CCC[C@@H]1COc1cccc2ncnc(Nc3ccc(OCc4ccccn4)c(Cl)c3)c12	3.71	train
CCN(CC)C(C)C(=O)c1ccccc1	1.18	train
CCCN(CCC)C(=O)c1cccc(C(=O)N[C@@H](Cc2ccccc2)[C@H](O)CNCc2cccc(OC)c2)c1	2.7	train
FC(F)(F)c1cc(COCC(c2cccc(Cl)c2)N2CCNCC2)cc(C(F)(F)F)c1	4.2	train
COc1cc2ncnc(Nc3cc(NC(=O)c4cccc(N(C)C)c4)ccc3Cl)c2cc1OC	4.26	train
C[C@H]1O[C@@H](n2cnc3c(N)nc(OCC45CC6CC(CC(C6)C4)C5)nc32)[C@H](O)[C@@H]1O	3.58	train
Cc1cnc(Nc2nc(N[C@@H](C)c3ncc(F)cn3)nc(N3CCOCC3)c2F)s1	3.27	train
CC(C)NCC(O)COc1nccs1	-0.97	train
C=CCc1ccccc1OCC(O)CNC(C)C	0.99	train
CC(=O)Nc1ccc2c(c1)c(-c1cc(NC3CC3)n3ncc(C#N)c3n1)cn2CCO	2.71	train
O=C(O)c1ccccc1O	-1.36	train
Cn1cnc(-c2ccccc2)c1-c1cc2c(N)ncnc2s1	2.94	train
CCCCNC(=O)NS(=O)(=O)c1ccc(C)cc1	0.44	train
Cc1cn([C@H]2CCCN([C@H](CC(C)C)c3ccc(C(=O)O)c(Oc4cccc(Cl)c4)c3)C2)c(=O)[nH]c1=O	0.91	train
COc1ccc(Cl)c(Nc2ncnc3cc(OC)cc(OC4CCN(C)CC4)c23)c1	3.6	train
CCOC(=O)c1ccc(OCCC2CCN(c3ccc(C)nn3)CC2)nc1	3.76	train
Cc1ccc2nc(CCNCCCO)ccc2c1NC(=O)CC12CC3CC(CC(C3)C1)C2	1.18	train
CCN(C(=O)Cc1ccc(S(C)(=O)=O)cc1)C1CCN(CCC(c2ccccc2)c2ccc(C#N)cc2)CC1	2.76	train
Cc1cnc(Nc2ccc(OCC(O)CN(C)C)cc2)nc1Nc1ccccc1	2	train
CCCSc1nc(N2CCCC(C(=O)O)C2)ccc1C(=O)NC1CCCCC1	1.72	train
C[C@@H]1CCCN1CCc1cc2cc(-c3ccc(C#N)cc3)ccc2o1	3.51	train
O=S(=O)(NCC(c1ccccc1)N1CCCCCC1)c1ccc(Br)cc1	3.21	train
O=C(CCc1ccccc1O)Nc1ccccc1	2.71	train
CC1=C2C[C@H]3[C@@H](CC=C4C[C@@H](O)CC[C@@]43C)[C@@H]2CC[C@]12O[C@@H]1C[C@H](C)CN[C@H]1[C@H]2C	2.63	train
NC(=O)N1c2ccccc2C[C@H](O)c2ccccc21	0.79	train
Fc1ccc(C2CCN(C(=S)COCc3ccncc3)CC2)c(Cl)c1	4.23	train
COc1ncnc(NS(=O)(=O)c2ccc(N)cc2)c1OC	-0.73	train
C[C@H]1CCCN1CCc1cc2cc(-c3ccc(C#N)cc3)ccc2o1	3.25	train
COc1cc(Nc2nc(N[C@@H](C)c3ncc(F)cn3)ncc2Cl)n[nH]1	2.53	train
CCN1CCN(C(=O)c2cc3cc(F)ccc3[nH]2)CC1	2.28	train
CC(C)C[C@H](CO)Nc1nc(SCc2ccccc2)nc2nc(N)sc12	4.2	train
CN1CCC[C@@H]1CCO[C@](C)(c1ccccc1)c1ccc(Cl)cc1	3.48	train
O=C(N[C@H]1CN2CCC1CC2)c1ccc(-c2ccccc2)s1	1.9	train
CC(NCC(O)c1ccc([N+](=O)[O-])cc1)C12CC3CC(CC(C3)C1)C2	3.53	train
Cc1ccc(Oc2cccc(CN3CCCC(n4cc(C)c(=O)[nH]c4=O)C3)c2)cc1	3.38	train
CCCN(CCNCCc1ccc(O)c2[nH]c(=O)sc12)C(=O)CCOCCc1ccccc1	2.23	train
O=c1nc(NCc2ccccc2)sn1Cc1ccccc1	3.01	train
CN(CCO)C(=O)c1ccc([C@H](c2cccc(NC(=O)C3CC3)c2)N2CCN(Cc3ccc(F)cc3)CC2)cc1	3.38	train
Cc1ccc(NC(=O)c2ccnc(N3CCOCC3)c2)cc1Nc1ccnc(OCC2CCCN(C)C2)n1	1.9	train
CN(C)CCCN(C)S(=O)(=O)c1ccc(Nc2nccc(-c3cnc4ccccn34)n2)cc1	2.16	train
CCCSc1ncccc1C(=O)N(C)[C@@H]1[C@H]2CC3C[C@@H]1C[C@](O)(C3)C2	2.48	train
O=S(=O)(Cc1c(F)cccc1F)N1CCN(c2ncccc2C(F)(F)F)CC1	3.9	train
CS(=O)(=O)c1ccc(-c2cc(C(=O)N[C@H]3CCCNC3)c(NC(N)=O)s2)cc1	0.68	train
Cc1onc(C(N)=O)c1C(=O)Nc1nccs1	1.63	train
CCn1cnc(-c2ccccc2)c1-c1nc2c(N)ncnc2s1	2.97	train
CCCc1c(OCCCCSCC(=O)O)ccc(C(C)=O)c1O	1.3	train
CCc1nc2cc(O)ccc2c(Oc2ccc(/C=C/C(=O)O)cc2)c1-c1ccccc1	3	train
Cc1ccc(C(NC(=O)c2ccccc2O)C(=O)Nc2c(C)cccc2C)s1	4.05	train
COCCOc1nc(N)c2[nH]c(=O)n(Cc3cccc(CC(=O)OC)c3)c2n1	1.86	train
C[S+]([O-])c1ccc(-c2nc(-c3ccc(F)cc3)c(-c3ccncc3)[nH]2)cc1	3.34	train
CCC(CC)n1nc(C)c(C(=O)N[C@@H](C)C(C)(C)C)c1NS(=O)(=O)c1ccc(C)cc1	1.88	train
CN1CCN(CC(=O)Nc2ccc(-c3cccn4c(=O)cc(N5CCOCC5)nc34)c3sc4ccccc4c23)CC1	2.6	train
N#Cc1ccc(C(=O)N2CCC3(CC2)N=C(N)c2c(F)ccc(F)c2N3)cn1	0.79	train
CC(=O)NC[C@H]1CN(c2ccc(N3Cc4cccnc4C3)c(F)c2)C(=O)O1	2.88	train
CC[C@H](NC(=O)c1c([S+](C)[O-])c(-c2ccccc2)nc2ccccc12)c1cccnc1	2.2	train
CC(C)Oc1cc(-n2cnc3ccc(N[C@@H](CO)c4ccc(F)cn4)nc32)n[nH]1	2.79	train
NC(=O)c1cnc2[nH]c(-c3ccc(OCCN4CCCCC4)cc3)nc2c1NCCCNC(=O)C1CCC1	2.48	train
CNC(=O)OC[C@@H](C)N(c1cc(Cl)ccc1CO)S(=O)(=O)c1ccc(Cl)cc1	3	train
Cc1ncc(-c2ccnc(Nc3ccc(C(=O)NCCN(C)C)c(F)c3)n2)n1C(C)C	1.96	train
CC1(C(=O)NC2CCCCC2)CCC(=O)N1Cc1cccs1	2.15	train
COc1cc(N2CCN(C(N)=O)CC2)ccc1Nc1ncc(Cl)c(-c2cnc3ccccn23)n1	3.3	train
NC(=O)c1cccc([S+]([O-])[C@@H]2C[C@@H]3CC[C@H](C2)N3Cc2ccccc2)c1	1.1	train
CN(C)c1nc(Cc2ccc(NC(=O)c3ccc(C(F)(F)F)cc3)cc2)nc(N(C)C)c1CC(=O)O	1.46	train
CCC(CC)NC(=O)c1nnn(-c2ccccc2)c1NS(=O)(=O)c1ccc(C)cc1	0.46	train
Nc1nc(SCc2ccccc2)nc2c1ncn2[C@@H]1O[C@H](CO)[C@@H](O)[C@H]1O	1.24	train
Cn1c(=O)c2nc(-c3cccnc3)[nH]c2n(C)c1=O	0.7	train
CO[C@@H]1CN(Cc2ccc(C(F)(F)F)cc2)CC[C@@H]1N(C)C(=O)Cc1ccc(-n2cnnn2)cc1	3.1	train
COc1ccc2cc([C@H](C)C(=O)O)ccc2c1	0.13	train
Cc1c(N(C)C)c(=O)n(-c2ccccc2)n1C	0.78	train
CCC(CC)CNC(=O)c1ccc2c(c1)c(Cc1ccc(C(=O)NS(=O)(=O)c3ccccc3C)cc1OC)cn2C	2.7	train
NC(=O)c1cncc(-c2ccc([C@H]3CC[C@H](CC(=O)O)CC3)cc2)c1	0.22	train
CC(C(=O)O)c1ccc(-c2ccccc2)c(F)c1	0.85	train
COc1cc(N2CCN(C(C)=O)CC2)ccc1Nc1ncc(C(F)(F)F)c(-c2cnc3ccccn23)n1	3.7	train
COC[C@H](C)Oc1cc(Oc2cc(F)cc(F)c2)cc(C(=O)Nc2ccc(C(=O)O)cn2)c1	1.36	train
Fc1cccc(C(COCc2cc(C(F)(F)F)cc(C(F)(F)F)c2)N2CCNCC2)c1	3.2	train
COc1cc(F)ccc1-c1cncc(CNC(=O)c2ccccn2)c1	3.2	train
CSCc1cc(N2CCOCC2)nc(-c2ccccc2)n1	3.26	train
CC(=O)Nc1ccc2ccn(-c3cc(NCCCN(C)C)n4ncc(C#N)c4n3)c2c1	1.62	train
CC(=O)Nc1ccc2ccn(-c3cc(NCCN4CCCC4)n4ncc(C#N)c4n3)c2c1	2.24	train
N#CC1(NC(=O)[C@@H]2CCCC[C@H]2C(=O)N2CCc3[nH]c4c(Cl)cccc4c3C2)CC1	3.59	train
Nc1ccc2[nH]c(Cc3ccc(Oc4ccccc4)cc3)nc2c1	3.8	train
Cn1c(=O)c(Oc2ccc(F)cc2F)cc2cnc(NC(CCO)CCO)nc21	1.5	train
CCc1ccc(NC(=O)c2ccc3cc(C(=N)N)ccc3c2)cc1	1.1	train
CC#Cc1ccnc(-c2cc(C3(C4CC4)N=C(C)C(N)=N3)ccc2O)c1	3.6	train
O=C(CC1CCN(Cc2ccn(-c3ccc(C(F)(F)F)cc3)c2)CC1)NC(c1ccc(F)cc1)c1c[nH]c(=O)c(Cl)c1	3.12	train
COc1cc(N2CCN(C(C)=O)CC2)ccc1Nc1ncc(C)c(-c2cnc3ccccn23)n1	2.9	train
Nc1cccc2c1C(=O)N(Cc1cccc(Cl)c1)C2=O	3.18	train
Nc1nc(Cl)nc(NCc2ccccc2)n1	2.26	train
COc1cccc(COCC(O)CN2CCC(C(N)=O)CC2)c1	-0.5	train
Clc1ccc2ncc(-c3cccc(NC4CNC4)n3)n2c1	1.19	train
N=C(N)Nc1ccc(C(=O)Oc2ccccc2)cc1	-0.21	train
NC1(c2ccc(-c3nn4ccc(=O)nc4cc3-c3ccccc3)cc2)CCC1	0.2	train
CCOc1ccc(NC(C)=O)cc1	1.5	train
O=C(CC12CC3CC(CC(C3)C1)C2)Nc1ccc2[nH]ncc2c1	4.03	train
Cc1ccc(-c2ccc(S(=O)(=O)N3CCC[C@H]3C(=O)N3CC[C@@H](N)C3)cc2F)o1	1.2	train
Cc1cc([C@H](O)[C@](C)(OCc2ccc(-c3ccccc3)cc2)C(=O)NO)no1	2.88	train
CC(C)Oc1cc(Nc2nc3c(cc2F)ncn3[C@@H](CO)c2ccc(F)cn2)n[nH]1	2.97	train
O=C(O)c1cccc(-c2ccc3c(C(=O)NCC45CC6CC(CC(C6)C4)C5)c(Cl)ccc3n2)c1	2.84	train
Nc1nc(N)c(C(=O)Nc2ccccn2)nc1Cl	2.67	train
CCn1c(C)c(C(=O)O)c(-c2cccc(N3CCN(c4ccc(NS(=O)(=O)c5ccc(N[C@H](CCN6CCC(O)CC6)CSc6ccccc6)c(S(=O)(=O)C(F)(F)F)c5)cc4)CC3)c2)c1-c1ccc(Cl)cc1	4.2	train
CC1CN(C(=O)c2nnc3c(-c4ncccn4)cccc3c2N)C1	1.21	train
OC[C@H](Nc1ncc(Cl)c(Nc2cc(C3CC3)[nH]n2)n1)c1ccc(F)cc1	3.75	train
C[C@H]1COCCN1c1cc(CS(C)(=O)=O)nc(-c2ccc3[nH]ccc3c2)n1	2.38	train
COCCCc1cc(Nc2nc(NCc3cc(C)no3)ncc2Br)n[nH]1	3.07	train
O=C(O)CNCCNc1ccc(Cl)c(C(=O)NCC23CC4CC(CC(C4)C2)C3)c1	1.94	train
COc1cc(N2CCN(C(=O)[C@@H]3CCCC[C@H]3C(=O)NC3(C#N)CC3)[C@H](C)C2)ccc1C1CC1	3.49	train
CCNC(=O)c1ccc(C)c(-n2cnc3ccc(N4CCN(C)CC4)cc3c2=O)c1	1.47	train
O=C(Nc1nc(-c2ccccc2)cs1)c1cccnc1	3.62	train
CS(=O)(=O)n1c2ccccc2c2cc(NC(=O)CCc3ccncc3)ccc21	3.4	train
C[C@@H]1CN(C(=O)OCC(F)(F)F)CCN1c1ncc(OCc2ccncc2C#N)cn1	3	train
Nc1nnc(Cc2ccc(Cl)cc2)s1	2.34	train
N#Cc1c(C(=O)O)n(Cc2ccc(Cl)c(Cl)c2)c2ccccc12	1.26	train
OCC[C@@]1(c2ccc(Cl)c(Cl)c2)CCCNC1	0.62	train
C=CCN(C(=O)Nc1ccccc1)C1CCN(CCC(c2ccccc2)c2ccccc2)CC1	3.6	train
Cc1nn(-c2ccc(F)cc2)c(NS(=O)(=O)c2ccc(C#N)cc2)c1C(=O)N[C@@H](C)C(C)(C)C	0.45	train
O=C(O)[C@H](Cc1ccc(F)cc1)N1CCC(CN2CCC(Oc3ccc(Cl)c(Cl)c3)CC2)CC1	2.98	train
CS(=O)(=O)c1cccc(Nc2nccc(Nc3cccc4ncoc34)n2)c1	2.5	train
C[C@@H]1CN(C(=O)OC(C)(C)C)CCN1c1ncc(OCc2ccc(C#N)cc2)cn1	2.89	train
Cc1ncc(-c2ccnc(Nc3ccc(N4CCN(S(=O)(=O)CCN(C)C)CC4)cc3)n2)n1C(C)C	2.52	train
Nc1ccc2ccccc2n1	1.7	train
CCCCN1Cc2c(nc3cc(-c4ccco4)nn3c2O)C1=O	0.8	train
Cn1cc(C(=O)NC[C@@H](O)CN2CCC(Oc3ccc(Cl)c(Cl)c3)CC2)c(C(F)(F)F)cc1=O	2.76	train
Nc1nc2ccc(-c3cccc(O)c3)cc2s1	3.1	train
CC#CCn1c(=O)c2c(-c3cncn3C)n(Cc3ccnc4ccc(Cl)cc34)nc2n(CC2CC2)c1=O	3.61	train
Cc1nn(C)c2cc(N3CCN(C(=O)[C@@H]4CCCC[C@H]4C(=O)NC4(C#N)CC4)[C@H](C)C3)ccc12	2.7	train
Cc1nccc(-c2ccc(-c3nc4ccncc4c(O)c3C#N)cc2)c1Cl	2	train
COc1ncc2ccc(=O)n(CCN3CCC(NCc4cc5c(cn4)OCCO5)CC3)c2n1	0.2	train
COc1cc(C(=O)O)ccc1Cc1cn(C)c2ccc(NC(=O)CC3CCCC3)cc12	2	train
Cc1c(S(=O)(=O)c2ccc(Cl)cc2)c2cc(F)ccc2n1CC(=O)O	-0.16	train
CCC(C)(CC)C[C@H](c1ccc(C(=O)O)c(Oc2cccc(Br)c2)c1)N1CCC[C@H](n2cc(C)c(=O)[nH]c2=O)C1	1.97	train
CC1(C)[C@@H]2CC[C@@]1(CS(=O)(=O)N1CCN(c3ccc(C#N)cn3)CC1)C(=O)C2	2.46	train
Cc1nc2ncnn2c(O)c1CCOC(=O)c1ccccc1F	0.99	train
N#Cc1cccc(S(=O)(=O)NC[C@@H](O)CN2CCC(Oc3ccc(Cl)c(Cl)c3)CC2)c1	3.42	train
O=C(NCCCCc1ccccc1)c1ccccc1	3.8	train
CC(C)C[C@H](NC(=O)N1CCOCC1)C(=O)NCC#N	0.08	train
NC(=O)C1CCCCC1	0.9	train
CN(C)c1ncnc2nc[nH]c12	0.95	train
Nc1nonc1/C(=N/O)Nc1ccc(F)c(Cl)c1	2.7	train
COc1ccc(S(=O)(=O)Nc2ccccn2)cc1	0.87	train
Cc1ccc(-c2csc3ncnc(O)c23)cc1	2.59	train
CCOc1ccccc1-c1ccc(-c2nc3ccncc3c(O)c2C#N)cc1	3	train
C=CC(=O)Nc1ccc(OC)cc1	1.68	train
Cc1cn([C@H]2CCCN(S(=O)(=O)c3ccc(O)c(Oc4cccc(Br)c4)c3)C2)c(=O)[nH]c1=O	2.3	train
CS(=O)(=O)c1ccc2c(C(=O)NC[C@@H](O)CN3CCC(Oc4ccc(Cl)c(Cl)c4)CC3)c[nH]c(=O)c2c1	2.63	train
CN1CCC[C@H]1c1ccccn1	0.44	train
CC[C@H](Nc1ncnc2[nH]cnc12)c1nc2cccc(F)c2c(=O)n1-c1ccccc1	2.72	train
Cn1c(Nc2ccc(C(F)(F)F)cc2)nc2cc(Oc3ccnc(-c4ncc(C(F)(F)F)[nH]4)c3)ccc21	3.45	train
Nc1nc(-c2ccccc2)ns1	2.2	train
N#C/C(=C(\N)Sc1ccc(N)cc1)c1ccccc1C(F)(F)F	3.4	train
Cc1cc(C)nc(SCC(=O)Nc2cc(C)on2)n1	1.52	train
CNC1=Nc2ncccc2C(c2ccco2)=NC1c1ccns1	1.44	train
Cn1c(=O)c2c(ncn2CC(O)CO)n(C)c1=O	-1.25	train
CN1C(=O)CC(C)(CCc2cccc(-c3ccccc3)c2)N=C1N	2.03	train
COc1cc(C(=O)NS(=O)(=O)c2ccccc2C)ccc1Cc1cn(C)c2ccc(C(=O)NCCc3ccccc3)cc12	2.51	train
Cc1ccc(-c2nn(C(C)(C)C)c3ncnc(N)c23)cc1	4.1	train
COc1cc2ncnc(Nc3cccc(Cl)c3F)c2cc1OC1CCN(CC(N)=O)CC1	3.1	train
NC(=O)c1ccc(Br)cc1	1.75	train
c1nc(N2CCCCC2)c2nc[nH]c2n1	1.84	train
CCOc1cccc(Nc2nnc(C(=O)Nc3ccc(N4CCOCC4)nc3)o2)c1	3.6	train
Cc1nc(C(=O)[C@H](C)Oc2ccc(SCCCCCc3ccccc3)cc2)sc1CCCC(=O)O	2.03	train
O=C(Nc1cccc([C@@H](c2ccc(C(=O)N3CCC3)cc2)N2CCN(Cc3ccc(F)cc3)CC2)c1)C1CC1	3.58	train
N[C@H](Cc1c[nH]c2ccccc12)C(=O)O	-0.92	train
Cc1ccc(S(=O)(=O)Nc2c(C(=O)N[C@@H](C)C(C)(C)C)c(C)nn2C2CCC2)cc1	1.57	train
O=c1[nH]n(Cc2cccs2)c(=O)c2c(=O)c3ccc(Cl)cc3[nH]c12	1.52	train
N#Cc1ccc(C(=O)Nc2ccc(-n3ccnc3)nc2)cc1	2.2	train
Nc1[nH]ncc1S(=O)(=O)c1ccccc1	1.1	train
CS(=O)(=O)Cc1cc(N2CCOCC2)nc(-c2cccc3[nH]ccc23)n1	1.7	train
C[C@H]1O[C@@H](n2cnc3c(N)nc(OCC4CCC(F)(F)CC4)nc32)[C@H](O)[C@@H]1O	1.72	train
CCn1c2ccccc2c2cc(NC(=O)CCc3ccncc3)ccc21	3.75	train
CCS(=O)(=O)c1ccc(-c2cc(Cl)ccc2OCC(=O)O)c(C(F)(F)F)c1	0.62	train
COc1ccccc1C[C@@H](C(=O)O)N1CCC(CN2CCC(Oc3ccc(Cl)c(Cl)c3)CC2)CC1	2.77	train
COc1cc2nnc(C(N)=O)c(Nc3ccc(F)cc3F)c2cc1N1CCN(C)CC1	2.36	train
Fc1ccc2cn[nH]c2c1	2.3	train
CC(C)N(CCCNC(=O)Nc1ccc(C(C)(C)C)cc1)C[C@H]1O[C@@H](n2ccc3c(N)ncnc32)[C@H](O)[C@@H]1O	2.4	train
CCC1(c2ccc(N)cc2)CCC(=O)NC1=O	0.6	train
N#Cc1ccc(C(=O)N2CCC3(CC2)N=C(N)c2c(F)cccc2N3)cc1	0.66	train
Cc1ccc(C(=O)NC2CC2)cc1-c1ccc(C(=O)NCC2CC2)nc1	3.36	train
CC(C)N=c1cc2n(-c3ccc(Cl)cc3)c3ccccc3nc-2cc1Nc1ccc(Cl)cc1	3.17	train
COc1ccc2ncc(=O)n(CCN3CC[C@@H](NCc4ccc5c(n4)NC(=O)CO5)[C@H](OC)C3)c2c1	0.97	train
Oc1cc(OCc2ccccc2)ccn1	1.69	train
COc1cc2ncnc(Nc3ccncc3)c2cc1OC	2.22	train
c1ccc(Nc2[nH]nnc2-c2ccccc2)cc1	3.37	train
N#CC1(NC(=O)[C@@H]2CCCC[C@H]2C(=O)N2CCN(c3nc4cnccc4s3)CC2)CC1	1.66	train
O=c1[nH]c2c(O)ccc([C@@H](O)CNCCc3ccc(CNCCc4ccccc4)cc3)c2s1	1.11	train
NS(=O)(=O)c1cc(Cl)c(Cl)c(S(N)(=O)=O)c1	0.92	train
Fc1ccc(-c2cn3ccccc3n2)cc1	3.1	train
O=C1CCC(=O)N1c1cc(Cc2n[nH]c(=O)c3ccccc23)ccc1F	1	train
N#Cc1cccc(C(=O)Nc2cc(-c3ccccc3)nn2-c2ccccc2)c1	3.82	train
CN(C)c1cccc2c(S(=O)(=O)N(C)CC(=O)O)cccc12	-1.45	train
Cc1cc(-c2ccc(N3C[C@H](Cn4ccnn4)OC3=O)cc2F)on1	1.99	train
CCC(=O)N[C@H]1CC[C@@H](C(=O)N(C)c2ccc(-c3nc4ccccc4o3)cc2)C1	3.4	train
Nc1c(C(=O)c2cccc(OC[C@H](O)CO)c2)cnn1-c1ccc(F)cc1	1.94	train
O=c1cc(N2CCOCC2)nc2n(Cc3cccc4ccccc34)ccn12	3.3	train
COc1cc2ncnc(Nc3ccc(F)c(Cl)c3)c2cc1OCCN1CCN(C)CC1	3.3	train
O=C1NCCc2[nH]c(-c3ccncc3)cc21	1.49	train
CCN(C(=O)Cc1ccc(S(C)(=O)=O)cc1)C1CCN(CCC(c2ccccc2)c2ccccc2)CC1	3	train
COc1cc(-n2cnc3cc(-c4ccc(Cl)cc4)sc3c2=O)ccc1OCCN1CCCC1	2.74	train
CN(C)c1ccnc2sc3c(=O)n(-c4ccccc4)cnc3c12	2.34	train
CN1CCc2c1nc1ccccc1c2NC(=O)Cc1ccccc1	2.8	train
Cc1c[nH]c(/C=C2\C(=O)Nc3ccccc32)c1CCC(=O)O	1.2	train
COc1ccc(Nc2nccc(-c3cnc(C)n3C(C)C)n2)cc1	3.43	train
Cc1cc(Nc2nc(O[C@@H](C)c3ncc(F)cn3)ncc2Cl)n[nH]1	1.82	train
O=C(NCC12CC3CC(CC(C3)C1)C2)c1cc(N2CCNCC2)ncc1Cl	2.09	train
Cc1c(Sc2ccc(Cl)cc2)c2cc(Cl)ccc2n1Cc1nnn[nH]1	3.25	train
CC1=C(C(=O)O)N2C(=O)[C@@H](NC(=O)[C@H](N)c3ccc(O)cc3)[C@H]2SC1	-0.86	train
Cc1ccccc1C(OCCN(C)C)c1ccccc1	1.47	train
CC(C)c1noc(N2CCN(c3ncc(OCc4ccncc4C#N)cn3)[C@H](C)C2)n1	3.1	train
Cc1cn([C@H]2CCCN(S(=O)(=O)c3ccc(C(=O)O)c(Oc4cccc(Cl)c4)c3)C2)c(=O)[nH]c1=O	-1.28	train
O=c1[nH]c(-c2ccc([N+](=O)[O-])cc2)nc2ccccc12	2.5	train
O=C(NCc1ccccn1)c1ccc(Oc2ccccc2)cc1	2.7	train
CN1CCN(S(=O)(=O)c2ccc(-c3cnc(N)c(C(=O)Nc4cccnc4)n3)cc2F)CC1	2.66	train
COc1ccccc1-c1coc2cc(O)ccc2c1=O	2.55	train
Cn1cc(CN2CCc3cc4nc(N)sc4cc3CC2)cn1	1.06	train
O=C(CSc1nccn(-c2ccc(F)c(F)c2)c1=O)NC1CCCC1	2	train
CC(C)C(NC(=O)Cn1c(-c2ccccc2)ccc(NC(=O)OCc2ccccn2)c1=O)C(=O)C(F)(F)F	1.91	train
Cn1c(SCc2c(Cl)cccc2Cl)nnc1-c1ccc2nonc2c1	3.35	train
COc1ccc(C(=O)CS(=O)(=O)c2ccccc2)cc1	1.96	train
CN(C)CC/C=C1\c2ccccc2Sc2ccc(Cl)cc21	3.42	train
O=C(Nc1ccc(N2CCOCC2)cc1)c1nnc(NC(=O)C2(c3ccc(Cl)cc3)CCC2)o1	3.2	train
C[C@H](CO)Nc1nc(SCc2ccccc2)nc2[nH]c(=O)[nH]c12	2.75	train
COCCN(C)Cc1ccc(Nc2ncc3cc(-c4ccncc4)ccc3n2)cc1	2.65	train
CC(COc1ccccc1)NC(C)C(O)c1ccc(O)cc1	0.56	train
CC(=O)Nc1ccc(CC(=O)N(C)C2CCN(Cc3ccc(C(F)(F)F)cc3)CC2)cc1	2.9	train
C[C@@H](C[C@@](C)(CS(=O)(=O)N1CCN(CCc2ccc(Cl)cc2Cl)CC1)N(O)C=O)c1ncc(F)cn1	3.27	train
Cc1cc(Nc2ncc(F)c(N[C@H]3[C@@H](C(N)=O)[C@@H]4C=C[C@H]3C4)n2)ccc1N1CCN(C)CC1	2.9	train
Cc1ccc2c(c1)c(Sc1ccccc1)c(CC(=O)O)n2C	1.74	train
NC(=O)c1cc2ccccc2nc1N	1.07	train
O=C(c1cc2ccccc2[nH]1)N1CCNCC1	0.6	train
N#CCc1c[nH]c2ccc(OCc3ccccc3)cc12	3.71	train
CN(C(=O)Cc1ccc(S(C)(=O)=O)cc1)[C@@H]1CCN(Cc2nc3ccccc3s2)C[C@@H]1F	2.1	train
CN[C@@H](C)C(=O)N[C@H](C(=O)N1CC[C@H]2CCN(CCc3ccccc3)C[C@H]21)C1CCCCC1	2.47	train
Cc1cc(Nc2ccnc(NCc3cc(C4CC4)no3)n2)n[nH]1	2.5	train
COc1ccc2c(c1)N(CCN1CCC(NCc3ccc4c(n3)NC(=O)CO4)CC1)C(=O)CC2	0.66	train
COc1cccc(C(=O)NCCCOc2cccc3ccc(N)nc23)c1	2.46	train
Cc1ccc(-c2ccc(F)cc2COc2ccc(CCC(=O)O)cc2)cc1	3.24	train
CC[C@H](C)[C@H](N)C1=N[C@H](C(=O)N[C@@H](CC(C)C)C(=O)N[C@H](CCC(=O)O)C(=O)N[C@H](C(=O)N[C@H]2CCCCNC(=O)[C@H](CC(N)=O)NC(=O)[C@@H](CC(=O)O)NC(=O)[C@H](Cc3cnc[nH]3)NC(=O)[C@@H](Cc3ccccc3)NC(=O)[C@H]([C@@H](C)CC)NC(=O)[C@@H](CCCN)NC2=O)[C@@H](C)CC)CS1	-0.46	train
COc1cc2ncnc(Nc3cccc(Cl)c3F)c2cc1CN(C)[C@@H](C)C(N)=O	3.42	train
O=C(/C=C/c1c(C(=O)O)[nH]c2cc(Cl)cc(Cl)c12)Nc1ccccc1	1.52	train
CC(C)C(NC(=O)Cn1c(-c2ccccc2)ccc(NC(=O)NCc2cccnc2)c1=O)C(=O)C(F)(F)F	2.84	train
CC[C@H](NC(=O)c1c([S+]([O-])CC)c(-c2ccccc2)nc2ccccc12)c1ccccc1	3.45	train
Nc1n[nH]c2c(Cl)cccc12	1.7	train
NC(=O)c1cccc(OC2CCN(CC3CC3)CC2)c1	0.49	train
Cc1cc(CN2Cc3ccccc3C2C(=O)Nc2ccc(Cl)cc2)ccc1OCC(=O)O	1.38	train
CC(C)Cn1c(=O)n(C)c(=O)c2c(SC3CCCC3)c(Cc3ccccc3C(F)(F)F)sc21	4.21	train
O=C(O)[C@H](Cc1cccc(F)c1)N1CCC(CN2CCC(Oc3ccc(Cl)c(Cl)c3)CC2)CC1	2.68	train
CN(C(=O)Cc1ccc(-n2cnnn2)cc1)[C@H]1CCN(Cc2ccc(C(F)(F)F)cc2)C[C@H]1F	3.3	train
CC(=O)NC[C@H]1CN(c2ccc(-n3cc(C#N)nn3)c(F)c2)C(=O)O1	0.8	train
COC(=O)c1ccc2c(c1)N(CCN1CCC(NCc3ccc4c(n3)NC(=O)CO4)CC1)C(=O)CO2	0.83	train
Clc1ccc2c(c1Nc1ccnc(Nc3ccccc3)n1)OCO2	3.9	train
COc1cc(OC2CCN(C)CC2)c2c(Nc3c(Cl)ccc4c3OCO4)ncnc2c1	2.98	train
Cc1cc(CN2Cc3ccccc3C[C@H]2C(=O)Nc2ccc(Cl)cc2Cl)ccc1OCC(=O)O	2.41	train
O=C1CN(C(=O)c2ccco2)c2ccccc2N1	1.21	train
O=S(=O)(CCCNCCc1ccc(O)c2nc(O)sc12)NCCOCCc1ccc(F)cc1	1.57	train
C[C@@H]1CN(C(=O)OC(C)(C)C)CCN1c1ncc(OCC2CCN(S(C)(=O)=O)CC2)cn1	3.5	train
O=c1ccnc2ccccn12	0.2	train
Nc1ccccc1NC(=O)c1ccc(-c2ncc(CN3CCCCC3)s2)cc1	2.82	train
COc1cc(-n2cnc3cc(-c4ccc(Cl)cc4)sc3c2=O)ccc1OC[C@H](OP(=O)(O)O)C1CC1	-0.04	train
CCCC(=O)Nc1ccc(Cl)c(-c2nc3ncccc3o2)c1	3.37	train
O=C(Nc1cccc(-c2nnn[nH]2)c1)c1cccc2[nH]cnc12	-0.05	train
Cc1c(Sc2ccc(Cl)cc2)c2cc(S(C)(=O)=O)ccc2n1CC(=O)O	0.54	train
Cc1ccc2c(c1)c(S(=O)(=O)c1ccc(Cl)cc1)c(C)n2CC(=O)O	0.06	train
CCC1(c2cccc(O)c2)CCCCN(C)C1	0.8	train
COc1cc(OC)c(S(=O)(=O)N2c3ccccc3Oc3ccccc32)cc1NC(=O)CCC(=O)O	-0.53	train
CC(C)C[C@H](CO)Nc1nc(S[C@@H](C)c2ccccc2)nc2[nH]c(=O)sc12	4.3	train
CCC(c1cccnc1)n1[nH]c(=O)c2nc3cc(Cl)ccc3c(O)c2c1=O	0.7	train
COc1cc(Nc2cc(N3CCOCC3)nc(N[C@@H](C)c3ncc(F)cn3)n2)n[nH]1	2.18	train
NC(=O)c1ccc(O[C@@H]2C[C@@H]3CC[C@H](C2)N3Cc2ccccc2)c(F)c1	2.1	train
CN(C(=O)Cc1ccc(Cl)cc1)C1CCN(CCC(c2ccccc2)c2ccccc2)CC1	3.5	train
Nc1ncccc1NCc1cccc(-c2cccnc2)c1	3	train
O=C(Nc1ccc(Cl)c(Cl)c1)N1CCN(C[C@@H]2CCCN(C3CC3)C2)CC1	3.57	train
Nc1nnc(CCSCCc2nnc(N)s2)s1	-0.1	train
CNc1cccc(CCOc2ccc(C[C@H](NC(=O)c3c(Cl)cccc3Cl)C(=O)O)cc2F)n1	-0.05	train
CC(=O)N1CCN(c2ccc(Nc3nccc(-c4cnc(C)n4C(C)C)n3)cc2)CC1	2.39	train
Cn1c(=O)c2c(-c3ccc(S(C)(=O)=O)o3)n(Cc3ccnc4ccc(Cl)cc34)nc2n(CC2CC2)c1=O	2.71	train
COCCC(=O)NC(C)c1ccc(Nc2ncc3cc(-c4ccncc4)ccc3n2)cc1	2.98	train
CC(C)Cc1ccc([C@@H](C)C(=O)NS(C)(=O)=O)cc1	0.51	train
COC(=O)CCCCCCC(=O)Nc1ccc2c(c1)-c1ccccc1C(=O)C2=O	2.6	train
CC(=O)Nc1cnc2ccn(-c3cc(NC4CC4)n4ncc(C#N)c4n3)c2c1	2.69	train
CC[C@H]1CN(Cc2cc(Cl)ccc2OCC(=O)O)CCN1S(=O)(=O)c1ccccc1	0.44	train
c1ccc2[nH]c(CCc3nc4ccccc4[nH]3)nc2c1	3.3	train
CC[C@H](CO)Nc1nc(SCc2ccccc2)nc2[nH]c(=O)sc12	3.22	train
COc1cc(C(=O)Nc2cc(NC(=O)c3cccc(N(C)C)c3)ccc2C)cc(OC)c1OC	2.54	train
O=C(Nc1ccccc1)c1ccc(OCCCN2CCCC2)cc1OCc1cccc(F)c1	3.67	train
NC(=O)c1cn([C@@H]2O[C@H](CO)[C@@H](O)[C@H]2O)c2ncnc(N)c12	-0.87	train
COc1ccc(Oc2ncccc2C(=O)NCc2ccccc2Cl)cc1	3.59	train
COc1cc2ncc(C(N)=O)c(Nc3ccccc3F)c2cc1OC	2.81	train
Cc1ncc(-c2nc(Nc3ccc(N4CCOCC4)cc3)ncc2F)n1C(C)C	3.01	train
CCOc1ccc(-n2c(CC)nc3ccccc3c2=O)cc1	3.27	train
CCCc1c(OCCCSc2ccc(CC(=O)O)cc2Cl)ccc(C(=O)CC)c1O	3.57	train
Cc1nc(-c2ccccc2)c(-c2ccc(CN3CCC(n4c(=O)[nH]c5ccccc54)CC3)cc2)[nH]c1=O	3.9	train
O=CN(O)C1(CS(=O)(=O)N2CCN(c3ccc(F)cc3)CC2)CCC1	1.34	train
Nc1ccccc1NC(=O)c1ccc(CNc2nccc(-c3cccnc3)n2)cc1	2.28	train
CCCSc1nc(N[C@@H]2C[C@H]2c2ccccc2)c2nnn([C@@H]3C[C@H](C(N)=O)[C@@H](O)[C@H]3O)c2n1	2.05	train
C1=CCC(c2ccc3ccccc3c2)CNC1	1.64	train
c1ccc(CCNCc2ccccc2)cc1	1.65	train
CCC1(c2ccccc2)C(=O)NC(=O)NC1=O	0.05	train
O=C(NCc1ccncn1)c1ccc(Oc2ccc(C#C[C@@]3(O)CN4CCC3CC4)cc2)cc1	1.77	train
Cc1ccc(NC(=O)c2ccccc2F)cc1-n1cnc2ccc(N3CCN(C)CC3)cc2c1=O	2.75	train
O=c1c(-c2ccc(O)cc2)coc2cc(O)cc(O)c12	3.06	train
CCn1cc(NC(=O)Cc2ccc(Oc3ccnc4cc(OC)c(OC)cc34)cc2OC)cn1	3.42	train
COCCNS(=O)(=O)c1ccc(Nc2nccc(-c3cnc4cccnn34)n2)cc1	2.8	train
Cc1c(Sc2ccc(Cl)cc2)c2c(-c3ccccc3)cccc2n1CC(=O)O	2.61	train
CC(C)C(NC(=O)Cn1c(-c2ccc(F)cc2)ncc(NC(=O)OCc2ccccc2)c1=O)C(=O)C(F)(F)F	2.47	train
Cc1nocc1C(=O)Nc1ccc(-c2ccccc2OC(F)(F)F)c(N)n1	3.7	train
CC1(COc2cc(-c3cccc4c(=O)cc(N5CCOCC5)oc34)ccc2NC(=O)CN2CCOCC2)COC1	2.2	train
Oc1ccc(-c2nc3ccccc3nc2-c2ccc(O)cc2)cc1	2.7	train
O=C(NCC12CC3CC(CC(C3)C1)C2)c1cc(OC2CCNCC2)ncc1Cl	1.56	train
O=C(Cc1ccccc1)c1ccc(O)cc1O	3.09	train
c1csc(Cn2nnnc2CN2CCN(c3nc4ccccc4s3)CC2)c1	3.65	train
N[C@@H]1CCCN(c2c(/C=C3\SC(=O)NC3=O)cccc2-c2ccncc2)C1	1.56	train
CCCN(CCC)C(=O)c1cccc(C(=O)N[C@@H](Cc2ccccc2)[C@H](O)CNC2Cc3ccccc3C2)c1	3.3	train
Cc1cc2n[nH]c(=O)n2c2cc(-c3ccc(C(=O)N4CCOCC4)cc3)ccc12	2.77	train
Nc1[nH]nc2ccccc12	1	train
CS(=O)(=O)NC(=O)CCCc1c(-c2ccc(F)cc2)[nH]c2ccc(C#N)cc12	1.5	train
CC(=O)NC[C@H]1CN(c2ccc(-n3cnc(C#N)c3)c(F)c2)C(=O)O1	1.51	train
COc1ncccc1-c1cccc2c(N)c3c(nc12)CN(C1CCC1)C3=O	3.26	train
COCCC(C)n1nc(C)c(C(=O)N[C@@H](C)C(C)(C)C)c1NS(=O)(=O)c1ccc(C)cc1	0.78	train
Nc1ccccc1NC(=O)c1ccc(C2CCN(Cc3ccccc3)CC2)cc1	2.51	train
CCCc1cc(=O)[nH]c(=S)[nH]1	0.7	train
O=c1c2ccccc2nc2n1CCO2	0.6	train
NC(=O)c1cc([N+](=O)[O-])cc([N+](=O)[O-])c1	0.81	train
CCC1(C)CC(=O)NC1=O	0.23	train
NC(=O)c1ccn2c(-c3ccccc3)c(-c3ccc(C4(N)CCC4)cc3)nc2c1	2	train
Cc1cc2n[nH]c(=O)n2c2cc(-c3ccc[nH]3)ccc12	3.29	train
CC(C)N1CCN(Cc2cnc(-c3ccc(C(=O)Nc4ccccc4N)cc3)c(F)c2)CC1	1.6	train
CN(C(=O)Cc1ccc(-n2cnnn2)cc1)[C@@H]1CCN(Cc2ccc(C(F)(F)F)cn2)C[C@@H]1F	2.1	train
CCCCCC/N=c1\ccn(Cc2ccccc2)c2cc(Cl)ccc12	0.98	train
O=C(O)CC(=O)N[C@@H]1c2ccccc2C[C@H]1NC(=O)c1cc2sc(Cl)c(Cl)c2[nH]1	1.18	train
Nc1nc2ccccc2s1	2	train
Cc1ncc(-c2ccnc(Nc3ccc(C(=O)NCCO)cc3)n2)n1C(C)C	2.09	train
CCOCc1nc2c(N)nc3ccccc3c2n1CC(C)(C)O	1.69	train
FC(F)(F)c1nnc2ccc(-n3ccnc3)nn12	0.91	train
CCOC(=O)c1ccc(CCN2CCN(c3ccc(C)nn3)CC2)cc1	2.58	train
Cc1cc(-c2ccc(-c3nc4ccncc4c(O)c3C#N)cc2)ccn1	1.6	train
Cn1cnc(-c2ccccc2)c1/C=C/c1ccnc(N)n1	2.61	train
Cc1cc(C)c(C(=O)N[C@@H](Cc2ccc(OCCCNc3ccccn3)cc2)C(=O)O)c(C)c1	0.49	train
COc1cc2ncc(C(N)=O)c(Nc3ccc(F)c(Cl)c3)c2cc1OC	3.22	train
O=C(O)c1cc(-c2ccccc2)nc2ccccc12	-0.7	train
N[C@H]1CCN(c2c(Cl)cccc2/C=C2\SC(=O)NC2=O)C1	1.89	train
O=C(NCC1(O)CCCCCC1)c1cc(-c2ccccc2C(=O)O)ccc1Cl	-0.34	train
CC(C)N1CCN(C(=O)NCc2ccc(Cl)c(Cl)c2)CC1	2.75	train
Cc1cn([C@H]2CCCN([C@@H](C)c3ccc(C(=O)O)c(Oc4cccc(Cl)c4)c3)C2)c(=O)[nH]c1=O	-0.26	train
COc1ccc(N(C(=O)c2occc2CO)C(C(=O)NC[C@@H](C)O)c2ccccc2F)c(OC)c1	1.37	train
NC1(c2ccc(-c3ncc4cccn4c3-c3ccccc3)cc2)CCC1	2.5	train
CC(C)Nc1nc(NCc2ccccc2)c2sccc2n1	3.9	train
CNS(=O)(=O)c1ccc(Oc2ccc(C#C[C@]3(O)CN4CCC3CC4)cc2)cc1	2.03	train
CCOC(=O)c1ccc(COCC2CCN(c3ccc(C)nn3)CC2)cc1	2.68	train
Clc1ccc(COC(Cn2ccnc2)c2ccc(Cl)cc2Cl)cc1	2.54	train
Cc1cc(Oc2ccnc(Nc3ccc(N4CCOCC4)cc3)c2)c(-c2ccccn2)nc1C	2.59	train
C[C@H]1O[C@@H](n2cnc3c(N)nc(OC4CCCC4)nc32)[C@H](O)[C@H]1Cl	3.18	train
Nc1ncnc2[nH]ccc12	1.78	train
O=S(=O)(Nc1nncs1)c1cc(Cl)c(Oc2ccc(C(F)(F)F)cc2-c2ccnnc2)cc1F	1.15	train
NC(=O)c1cccc(O[C@H]2C[C@@H]3CC[C@H](C2)N3CCc2ccccc2)c1	2	train
Clc1ccc2[nH]ncc2c1	2.44	train
NC(=O)c1cccc(S[C@@H]2C[C@@H]3CC[C@H](C2)N3Cc2ccccc2)c1	2.22	train
NC(=O)C[S+]([O-])C(c1ccccc1)c1ccccc1	1.12	train
CC(=O)Nc1ccc(CNc2[nH]nc3ccnc(Oc4ccccc4)c23)cc1	3.03	train
N=C(N)N1CCc2ccccc2C1	-1.01	train
NC(=O)c1c(OCc2c(F)cc(Br)cc2F)nsc1NC(=O)NCCCCN1CCCC1	2.5	train
O=S(=O)(C1CCNCC1)C1(c2cc(N3CCOCC3)nc(-c3cccc4[nH]ccc34)n2)CC1	1.1	train
Cc1ccc2c(-c3ccnc4cc(Cl)ccc34)c(C)n(CC(=O)O)c2c1	2.41	train
Cc1ccc(Nc2nccc(N(C)c3ccc4c(C)n(C)nc4c3)n2)cc1S(N)(=O)=O	3.3	train
Cc1ccc2nc(NCCN)c3ncc(C)n3c2c1	0.88	train
CNC(=O)c1ccc(C)c(-n2c(C)cc(OCc3ccc(F)cc3F)c(Br)c2=O)c1	2.8	train
O=C(Nc1ccccc1)c1cc(Cl)ccc1O	2.9	train
CC(C)Cn1c(=O)n(C)c(=O)c2c(C(=O)N3C[C@H](O)[C@H](O)C3)c(Cc3ccnc4ccccc34)sc21	1.18	train
O=c1c2ccccc2[se]n1-c1ccccc1	3.31	train
COc1ccc2ccc(=O)n(CCN3CCC(NCc4cc5c(cn4)OCCO5)CC3)c2c1	1.31	train
CC(C)COc1cc(OC(C)C)cc(C(=O)Nc2ccc(C(=O)O)cn2)c1	1.6	train
O=C1CN(C(=O)c2ccccc2)C(c2ccccc2)c2cc(Cl)ccc2N1	3.31	train
CNC(=O)c1ccc(Nc2nccc(-c3cnc(C4CC4)n3C(C)C)n2)cc1	2.77	train
CC(C)CC(c1ccccn1)n1[nH]c(=O)c2nc3cc(Cl)ccc3c(O)c2c1=O	1.83	train
N#Cc1cnn(-c2ccccc2)c1NC(=O)CN1CCOCC1	0.5	train
CC1=C(C2=C(C)C(=O)c3c(cc(O)c(O)c3CCc3ccc(C)cc3)C2=O)C(=O)c2cc(O)c(O)c(CCc3ccc(C)cc3)c2C1=O	3.36	train
CCN(CC)CC(=O)Nc1c(C#N)cnn1-c1ccccc1	0.4	train
CCN1CCN(CC(=O)Nc2ccc(-c3cccc4c(=O)cc(N5CCOCC5)[nH]c34)c3sc4ccccc4c23)CC1	2.6	train
CCC(=O)O[C@H]1CC[C@H]2[C@@H]3CCC4=CC(=O)CC[C@]4(C)[C@H]3CC[C@]12C	3.3	train
CCCC(C)(COC(N)=O)COC(=O)NC(C)C	2.01	train
CC(=O)Nc1ccc(O)cc1OC[C@@H](O)CN1CCC2(CC1)Cc1cc(Cl)ccc1O2	2.76	train
O=[N+]([O-])c1ccc2[nH]ncc2c1	2.2	train
Cc1cc(C)cc(-c2[nH]c3ccccc3c2CCNCCCCc2ccncc2)c1	3.3	train
CCOC(=O)Nc1ccc2c(c1)N(C(=O)CCN1CCOCC1)c1ccccc1S2	3.1	train
N#Cc1ccccc1C[C@@H](C(=O)O)N1CCC(CN2CCC(Oc3ccc(Cl)c(Cl)c3)CC2)CC1	2.12	train
Cc1ccc(C)c(OCCCC(C)(C)C(=O)O)c1	0.72	train
O=S(=O)(NCC(c1ccccc1)N1CCCCCC1)c1cccnc1	2.1	train
CCN(C(=O)Cc1ccc(S(N)(=O)=O)cc1)C1CCN(CCC(c2ccccc2)c2ccccc2)CC1	2.4	train
O=S(=O)(Nc1cccnc1)c1ccccc1	0.84	train
COC(=O)[C@@H]1C2CCC(C[C@@H]1c1ccc(I)cc1)N2CCCF	2.3	train
COCCOc1cc2nccc(Nc3cc(O)c(Cl)cc3F)c2cc1OC	2.64	train
CC(C)N1CCN(Cc2cnc(-c3ccc(C(=O)Nc4ccccc4N)cc3)c(C#N)c2)CC1	1.28	train
O=C(Nc1nnc(C(=O)Nc2ccc(N3CCOCC3)cc2)o1)c1ccccc1	1.02	train
Cc1ccc(-n2nc(C(C)(C)C)cc2NC(=O)Nc2ccc(OCCN3CCOCC3)c3ccccc23)cc1	4.49	train
COc1cc2c(Nc3ccc(F)c(Cl)c3)c(C(N)=O)cnc2cc1OCCCN1CCN(C)CC1	1.2	train
Cn1cnc2cc(C#Cc3ccccc3)cnc21	3.5	train
C[C@H](Nc1ncc(F)c(Nc2cc(N(C)C)[nH]n2)n1)c1ncc(F)cn1	1.98	train
O=C1C2=Nc3ccccc3CN2c2ccccc21	2.71	train
CCNc1ccc(-c2ccccc2)n(CC(=O)NC(C(=O)C(F)(F)F)C(C)C)c1=O	2.37	train
C[C@H](CO)Nc1nc(SCc2cccc(F)c2F)nc2[nH]c(=O)c(=O)[nH]c12	2.48	train
COc1ccc(Cl)cc1NC(=O)Nc1cnccn1	3.63	train
Cc1ccc(NC(=O)c2ccc(Cl)c(C(F)(F)F)c2)cc1C(=O)Nc1cccnc1	2.83	train
CNc1cccc(CCOc2ccc(C[C@H](NC(=O)c3c(F)cccc3Cl)C(=O)O)cc2)n1	-0.42	train
CCOc1cc2ncc(C(N)=O)c(Nc3ccc(F)cc3F)c2cc1N1CCC(O)CC1	2.74	train
CN1CCN(c2cc3c(Nc4ccc(F)cc4F)c(C(N)=O)cnc3cc2F)CC1	2.63	train
NC1(c2ccc(-c3nn4ccccc4c3-c3ccccc3)cc2)CCC1	3.2	train
CN(C)C(=O)N[C@H]1CC[C@@H](CCN2[C@H]3CC[C@@H]2C[C@H](Oc2cccc(C(N)=O)c2)C3)CC1	0.22	train
COCCNC(=O)c1ccc(Nc2ncc3cc(-c4cccnc4)ccc3n2)cc1	3.11	train
CCOC(=O)c1ccc(OCCC2CN(c3ccc(C)nn3)C2)cc1	3.22	train
O=C(N[C@@H](Cc1ccccc1)C(=O)N1CCC(O)CC1)c1cc2cc(Cl)ccc2[nH]1	3.6	train
C=CCOc1cc(-c2cccc3c(=O)cc(N4CCOCC4)oc23)ccc1NC(=O)CN1CCOCC1	3	train
Cc1cccc(C#Cc2ccccc2)n1	3.6	train
COc1cccc2sc(NC(=O)c3ccccc3)nc12	3.96	train
Nc1nc(-c2ccccc2)nn1Cc1ccccc1	1.91	train
COc1ccc2c(c1)N(CCN1CCC(NCc3cc4c(cn3)OCCO4)CC1)C(=O)CO2	1.24	train
COc1ccnc(N(C)c2ccnc(Nc3cc(N4CCOCC4)cc(N4CCOCC4)c3)n2)c1	2.23	train
Oc1nc(-c2ccccc2)c(-c2ccccc2)o1	3.42	train
COc1ccc(/C=C2/CCc3ccccc3C2=O)cc1CN1CCOCC1	3.8	train
CC(C)(C)c1ccc(C(O)CCCN2CCC(C(O)(c3ccccc3)c3ccccc3)CC2)cc1	3.99	train
NC(=O)c1cnc(N[C@H]2CCCNC2)c2cc(-c3ccc(F)c(F)c3)sc12	2.17	train
O=c1[nH]c2c(O)ccc([C@@H](O)CNCCCOCCOCCc3ccccc3)c2s1	1.09	train
O=C(N[C@@H](c1ccccc1)[C@@H]1CCCCN1)c1cccc(C(F)(F)F)c1Cl	2.61	train
N#CC1(NC(=O)[C@@H]2CCCC[C@H]2C(=O)N2CCN(c3nc(C(F)(F)F)cs3)CC2)CC1	2.4	train
CC(C)Nc1nc(C#N)nc(N2CCOCC2)c1N	2.04	train
O=c1[nH]ccc2nc(-c3ccc(CN4CCC(c5n[nH]c(-c6ccccn6)n5)CC4)cc3)c(-c3ccccc3)cc12	3.9	train
Cc1cc(N)nc(CCNC(=O)c2ccc(C#N)cc2)c1	1.62	train
CCNC1=Nc2ccccc2C(c2ccccc2)=NC1c1cccs1	3.98	train
Cc1ccc(-c2nnc(O)c3ccccc23)c(C)c1	3.41	train
Cc1nc(-c2ccccn2)nc(N2CCCC2)c1Cl	3.2	train
C[C@@H](NC(=O)C1(N)CCN(c2ncnc3[nH]ccc23)CC1)c1ccc(Cl)cc1	3.3	train
C[C@H]1CN(Cc2cc(Cl)ccc2OCC(=O)O)C[C@@H](C)N1C(=O)Cc1ccccc1	0.7	train
Cc1ccc(C(=O)N(CCCN)Cc2nc3cc(Cl)ccc3c(=O)n2Cc2ccccc2)cc1	1.47	train
N#CCNC(=O)[C@@H]1CCCC[C@H]1C(=O)N1CCc2ccccc2C1	1.91	train
C#Cc1cccc(Nc2ncnc3cc(OCCOC)c(OCCOC)cc23)c1	3.35	train
CN(C)C/C=C/C(=O)Nc1cc2c(Nc3ccc(F)c(Cl)c3)ncnc2cc1O[C@H]1CCOC1	3.7	train
CN[C@@H](C)C(=O)N[C@H](C(=O)N[C@H]1CCCN(CCc2ccc(O)cc2)C1)C(C)(C)C	0.77	train
CCOC(=O)c1ccc(OCC2CCN(c3ccc(C)nn3)C2)cc1	3.44	train
O=C(N[C@@H](Cc1ccc(OCCc2ccc3c(n2)NCCO3)cc1)C(=O)O)c1c(Cl)cccc1Cl	-0.18	train
CC(=O)O[C@@]12CO[C@@H]1C[C@H](O)[C@@]1(C)C(=O)[C@H](O)C3=C(C)[C@@H](OC(=O)[C@H](O)[C@@H](NC(=O)OC(C)(C)C)c4ccccc4)C[C@@](O)([C@@H](OC(=O)c4ccccc4)[C@@H]12)C3(C)C.O.O.O	3.4	train
O=C1C(CC[S+]([O-])c2ccccc2)C(=O)N(c2ccccc2)N1c1ccccc1	-0.51	train
Cc1c(F)ccc2c1c(Sc1ccc(Cl)cc1)c(C)n2CC(=O)O	2.23	train
Cc1ccc(CO)cc1N(C)c1ccnc(Nc2cc(N3CCOCC3)cc(N3CCOCC3)c2)n1	2.94	train
Nc1n[nH]c(N)c1Cc1ccc2c(c1)OCO2	0.47	train
CCCCSc1nc(N)c2ncn(Cc3c(F)ccc(C)c3F)c2n1	3	train
COc1ccc(-c2ccc3c(N4CCOCC4)nc(N4C[C@H](C)O[C@H](C)C4)nc3n2)cc1CNCCO	1.31	train
COc1cccc(C(COCc2cc(C(F)(F)F)cc(C(F)(F)F)c2)N2CCNCC2)c1	3.1	train
Nc1ccc2c(c1)-c1ccccc1C(=O)C2=O	2.39	train
Cc1cc(CNc2ncc(Br)c(Nc3cc(C)[nH]n3)n2)on1	2.92	train
COc1ccc(CCN2CN=C(SCc3ccc(Cl)cc3)NC2)cc1OC	2.41	train
O=C(Nc1ccc(Cl)c(Cl)c1)N1CCN(C[C@@H]2CCCN(Cc3ccccc3)C2)CC1	4.26	train
CC(=O)Nc1nc(-c2ccccc2)ns1	2.8	train
O=C(N[C@H](CO)[C@H](O)c1ccc([N+](=O)[O-])cc1)C(Cl)Cl	1.15	train
N#Cc1ccc2[nH]c(-c3ccc(F)cc3)c(CCCC(=O)NS(N)(=O)=O)c2c1	1.95	train
O=c1[nH]c2c(O)ccc([C@@H](O)CNCCSCCCNCCc3cccc(Cl)c3Cl)c2s1	2.2	train
C[C@@](Cc1ccc(O)c(O)c1)(NN)C(=O)O	-0.7	train
CC(=O)Nc1cccc2c1c(Oc1ccc(Cl)cc1)c(C)n2CC(=O)O	-1.41	train
COC[C@H](C)Oc1cc(Oc2ccc(S(C)(=O)=O)cc2)cc(C(=O)Nc2ccc(C(=O)O)cn2)c1	-0.41	train
Cc1nc2n(c(=O)c1CCN1CCC(c3noc4cc(F)ccc34)CC1)CCCC2	2.05	train
Cc1nc(CS(=O)(=O)c2ccc(Cl)cc2)cc(N2CCOCC2)n1	1.8	train
O=C(O)[C@H](Cc1ccc(F)cc1)N1CCC(CN2CCC(Oc3ccc(Cl)cc3)CC2)CC1	1.9	train
COc1ccc2nc(C)cc(OCC(=O)Nc3ccccc3OC)c2c1	3.9	train
CCN(CC)C(=O)c1ccc(C(=C2CCN(Cc3ccc(F)cc3)CC2)c2ccccn2)cc1	3.28	train
CCCCCCCN(CC)CCCC(O)c1ccc(NS(C)(=O)=O)cc1	1.2	train
CC(NC(=O)C1(N)CCN(c2ncnc3[nH]ccc23)CC1)c1ccc(Cl)cc1	2.7	train
C[C@]12CC[C@H]3[C@@H](C=CC4=CC(=O)CC[C@@]43C)[C@@H]1CC[C@@]21CCC(=O)O1	3.2	train
Cc1ccc2c(c1)c(Sc1cccc(Cl)c1)c(C)n2CC(=O)O	1.85	train
COc1ccc2c(C)nc(NC(=N)N)nc2c1	-0.51	train
Fc1ccc(CNc2ncc(Br)c(Nc3cc(C4CC4)[nH]n3)n2)cc1	4.28	train
O=C(O)COc1ccc(C(F)(F)F)cc1-c1ccc(Cl)cc1	0.9	train
CC(O)(C(=O)c1ccccc1)c1ccccc1	2.92	train
O=C(c1ccc(-c2noc(=O)[nH]2)cc1)N1CCC(N2CCC(Oc3ccc(Cl)c(Cl)c3)CC2)CC1	2.24	train
COc1cc(CO)cc(N(C)c2ccnc(Nc3cc(N4CCOCC4)cc(N4CCOCC4)c3)n2)c1	3	train
Cc1ccc(S(=O)(=O)Nc2c(C(=O)NC(C)C)c(C)nn2-c2ccccc2)cc1	0.46	train
CN1CCC[C@H]1CCN1CCCc2cc(NC(=N)c3cccs3)ccc21	0.37	train
COc1cc2c(c(OC)c1OC)-c1ccc(OC)c(=O)cc1C(NC(C)=O)CC2	1.12	train
Cc1ccc(CN2[C@H]3CC[C@@H]2C[C@H](Oc2cccc(C(N)=O)c2)C3)s1	2.39	train
OB1c2ccccc2N=C(S)N1c1cccnc1	-0.62	train
COc1ccccc1CCNCc1cccc(CCNC[C@H](O)c2ccc(O)c3[nH]c(=O)sc23)c1	0.82	train
Cn1c(C(=O)O)c(CCCOc2cccc3ccccc23)c2ccccc21	2.99	train
O=S(=O)(c1ccccc1)C1(c2cc(N3CCOCC3)nc(-c3cccc4[nH]ccc34)n2)CC1	3.4	train
CS(=O)(=O)c1ccc(C(=O)Nc2ccc(Cl)c(-c3ccccn3)c2)c(Cl)c1	2.84	train
Cc1nc(N)c2nc(O)n(Cc3ccccc3)c2n1	2.04	train
CCCNC(=O)NS(=O)(=O)c1ccc(Cl)cc1	-0.33	train
COC[C@@H](c1ccc(C(F)(F)F)cc1)N1CCN(C2(C)CCN(C(=O)c3c(C)ncnc3C)CC2)C[C@@H]1C	2.7	train
COc1ccc(S(=O)(=O)Nc2ccc(/C=C/C(=O)Nc3ccccc3N)cc2)cc1OC	2.56	train
O=C(O)C(c1ccccc1)N1CCC(N2CCC(Oc3ccc(Cl)c(Cl)c3)CC2)CC1	2.23	train
CC(=O)[C@@]1(O)CC[C@H]2[C@@H]3C[C@H](C)C4=CC(=O)C=C[C@]4(C)[C@@]3(F)[C@@H](O)C[C@@]21C	2.65	train
O=C(NCc1ccccc1Cl)c1ccccc1Oc1ccccc1	3.58	train
CC1(COc2ccc3c(c2)ncn3-c2ccc3cccc(N4CCC(N)CC4)c3n2)COC1	1.99	train
O=C(CCCN1CCC(O)(c2ccc(Cl)cc2)CC1)c1ccc(F)cc1	2.67	train
Cc1ccc(S(=O)(=O)Nc2c(C(=O)N[C@@H](C)C(C)(C)C)c(C)nn2-c2ccccc2)cc1	1.44	train
CC(C)C(NC(=O)Cn1c(-c2ccccc2)ccc(NC(=O)Cc2cccc(C(=O)O)c2)c1=O)C(=O)C(F)(F)F	0.68	train
O=C(O)CCC(=O)c1ccc(-c2ccccc2)cc1	0.58	train
CCCSc1c(C(=O)NC2CCCCC2)cnn1[C@H]1CC[C@@H](C(=O)O)CC1	1.39	train
COc1cc(Nc2c(C#N)cnc3cc(OCCCN4CCN(C)CC4)c(OC)cc23)c(Cl)cc1Cl	3.5	train
Nc1c(C(=O)NC2CC2)nnc2c(-c3ncccn3)cccc12	1.5	train
CC[C@@]1(O)C(=O)OCc2c1cc1n(c2=O)Cc2cc3c(CN(C)C)c(O)ccc3nc2-1	0.31	train
CN[C@@H](C)C(=O)N[C@H](C(=O)N[C@H]1CCCN(CCCc2ccccc2)C1)C1CCCCC1	2.6	train
COc1cc2c(Nc3c(Cl)ccc4c3OCO4)ncnc2cc1OCC1CCN(C)CC1	1.83	train
O=C(NCc1ccccc1Cl)c1cccnc1Oc1ccccc1	3.68	train
NS(=O)(=O)c1cc(C2(O)NC(=O)c3ccccc32)ccc1Cl	0.97	train
Cc1cc(OCCCS(C)(=O)=O)cc(C)c1-c1cccc(COc2ccc3c(c2)OC[C@H]3CC(=O)O)c1	2.3	train
COc1ccc2nc(NC(=O)CCc3ccc(OC)c(OC)c3)sc2c1	3.57	train
Cc1ccc2[nH]c(C(=O)N3CCN(C)CC3)cc2c1	2.22	train
CNc1cccc(CCCc2ccc(C[C@H](NC(=O)c3c(Cl)cccc3Cl)C(=O)O)s2)n1	0.78	train
COc1cc(OC)c(S(=O)(=O)N2c3ccccc3CCC2C)cc1NC(=O)CCc1nn[nH]n1	-0.34	train
CCOC(=O)c1ccc(OCCC2CCN(c3ccc(C)nn3)CC2)cn1	2.63	train
CC(C)(C)OC(=O)N1CCN(c2ccc(OCc3ccc(S(C)(=O)=O)cc3)cn2)CC1	3.2	train
Fc1cccc(-c2cncc(CNCC3CC3)n2)c1F	1.82	train
O=C1Nc2ccc(Cl)cc2C(c2ccccc2Cl)=NC1O	2.38	train
CCCNC(=O)c1nnc2c(-c3cncc(C(=O)N4CCC4)c3)cccc2c1N	2.79	train
CS(=O)(=O)c1cccc2c3c([nH]c12)CCN(C(=O)[C@@H]1CCCC[C@H]1C(=O)NC1(C#N)CC1)C3	1.7	train
CN(C)CCCNS(=O)(=O)c1ccc(Nc2nccc(-c3cnc4cccnn34)n2)cc1	1.4	train
O=C(C1CCN(c2nnc(-n3cccc3)s2)CC1)N1CCc2ccccc2C1	3.7	train
O=C1CN(C(=O)c2ccco2)C(c2ccccc2)c2cc(Cl)ccc2N1	3	train
CC(C)CNc1nc(C#N)nc(NC2CCS(=O)(=O)C2)c1N	2.3	train
COc1cc(N2CCN(C(C)=O)CC2)ccc1Nc1ncc(Cl)c(-c2cnc3cc(F)ccn23)n1	3.7	train
O=C(NCc1ccncn1)c1ccc(Oc2ccc(C#C[C@]3(O)CN4CCC3CC4)cc2)cc1	1.78	train
CN(C)CCNC(=O)c1ccc(Nc2ncc3cc(-c4ccncc4)ccc3n2)cc1	2.29	train
Cc1cc(S(=O)(=O)Nc2nc(Nc3ccc(Cl)cc3)n[nH]2)c(S)cc1Cl	2.09	train
CCCCC[C@H](c1ccc(C(=O)O)c(Oc2cccc(Br)c2)c1)N1CCC[C@H](n2cc(C)c(=O)[nH]c2=O)C1	1.69	train
CN1CC(=O)N2[C@H](Cc3c([nH]c4ccccc34)[C@H]2c2ccc3c(c2)OCO3)C1=O	2.6	train
CCC(CC)NC(=O)c1cnn(-c2ccccn2)c1NS(=O)(=O)c1ccc(C)cc1	0.27	train
Cc1occc(=O)c1OCc1ccccc1	1.87	train
O=C1C(=O)c2cccnc2-c2ccccc21	1.88	train
COc1ccccc1OCC(O)CO	0.24	train
CNc1c(Br)cnc2[nH]c(-c3cnn(C4CCN(C)CC4)c3)nc12	2.5	train
CN(CC[C@@H](Oc1ccc(-c2ccccc2)cc1)c1ccc(F)cc1)CC(=O)O	2.86	train
CCc1cccc2c3c([nH]c12)C(CC)(CC(=O)O)OCC3	0.49	train
CS(=O)(=O)c1ccc([C@H](CC2CCCC2)C(=O)Nc2nccs2)cc1	3.88	train
CN1Cc2c(N)cccc2C(c2ccccc2)C1	2.08	train
Nc1cccc(NC(=O)c2ccc(CNC(=O)OCc3cccnc3)cc2)c1	1.6	train
CC(NC(C)(C)C)C(=O)c1cccc(Cl)c1	2.12	train
NC1(Cc2ccc(Cl)cc2)CCN(c2ncnc3[nH]ccc23)CC1	2.72	train
CC(C)CCCC(C)/N=c1\ccn(Cc2ccccc2)c2cc(Cl)ccc12	1.58	train
Cc1cc2c(C)cc(=O)oc2c2c1NCCC2	2.9	train
CC#Cc1cncc(-c2cccc(C3(C4CC4)N=C(C)C(N)=N3)c2)c1	3.3	train
Cn1cncc1-c1c2c(=O)n(C)c(=O)n(CC3CC3)c2nn1Cc1ccnc2ccc(Cl)cc12	2.69	train
NC(=O)c1cnc(N[C@H]2CCCNC2)c2cc(-c3ccc(F)cc3)sc12	2.01	train
Cc1c(Sc2ccc(Cl)cc2)c2cccc(Cl)c2n1CC(=O)O	2	train
OC(CCN1CCCCC1)(c1ccccc1)C1CCCCC1	2.68	train
O=C(COCc1ccncc1)N1CCN(c2ccc(F)cc2Cl)CC1	2.63	train
COc1cc(F)ccc1-c1cncc(CNC[C@@H]2CCCO2)n1	2	train
Nc1ncnc2nc(-c3ccc(N4CCOCC4)nc3)cc(-c3cccc(Br)c3)c12	3.2	train
Cc1cn(Cc2ccccc2)c(=O)[nH]c1=O	1.19	train
CCCCCc1cc(=O)[nH]c(N)n1	1.62	train
Cc1nn(-c2ccccc2)c(NS(=O)(=O)c2cccc(CN3CCOCC3)c2)c1C(=O)N[C@@H](C)C(C)(C)C	0.29	train
O=c1[nH]n(Cc2ccoc2)c(=O)c2c(=O)c3ccc(Cl)cc3[nH]c12	0.6	train
O=C1CCOc2nc(COc3ccccc3)ccc21	2.3	train
Nc1nc2ccccc2n1C(=O)c1ccccc1	1.56	train
CC(C)c1nnc2ccc(-c3ocnc3-c3cc(F)ccc3F)cn12	2.44	train
CC(=O)N1CCN(c2ccc(OCC3COC(Cn4ccnc4)(c4ccc(Cl)cc4Cl)O3)cc2)CC1	3.7	train
Cc1cn([C@H]2CCCN(Cc3cccc(Oc4cccc(Br)c4)c3)C2)c(=O)[nH]c1=O	3.68	train
C=CC(=O)Nc1cccc(Oc2nc(Nc3ccc(N4CCN(C)CC4)cc3OC)ncc2Cl)c1	3.9	train
CCN(C(=O)Cc1ccc(S(C)(=O)=O)cc1)C1CCN(CC[C@H](c2ccc(S(C)(=O)=O)cc2)c2cccc(Cl)c2)CC1	2.37	train
CCn1cc(NC(=O)Cc2ccc(Oc3ccnc4cc(F)ccc34)cc2OC)cn1	3.93	train
COc1cc(F)ccc1-c1cncc(CNC(=O)C2CC2)c1	2.9	train
CNC(=O)C1(N2CCCCC2=O)CCN(CC[C@H](CN(C)C(=O)c2cc(C#N)cc3ccccc23)c2ccc(Cl)c(Cl)c2)CC1	2.5	train
O=C(Cc1ccc(F)c(C(F)(F)F)c1)Nc1cccc2c(=O)n([C@@H]3CNC[C@H]3O)ccc12	1.33	train
Cn1c(-c2ccccc2)cc2onc(-c3ccncc3)c2c1=O	3.17	train
Cc1cc(N)n(-c2ccccc2)n1	1.25	train
C=CCn1c(=O)c2c(-c3nc(C#N)cn3C)n(Cc3ccnc4ccc(Cl)cc34)nc2n(CC2CC2)c1=O	3.92	train
O=C(O)C[C@@H]1c2ccccc2C[C@H]1NC(=O)c1cc2cc(F)ccc2[nH]1	1.26	train
NS(=O)(=O)c1cc2c(cc1Cl)NCNS2(=O)=O	-0.09	train
Clc1ccc(C2=CSC3=NCCN23)cc1Cl	1.54	train
O=c1ccnc2cc(C#Cc3ccccc3)ccn12	2.9	train
COc1ncc2ncc(=O)n(CCN3CCC(NCc4cc5c(cn4)OCCO5)CC3)c2n1	-0.14	train
CC(C)N(C(=O)C(c1cccnc1)C(CNC(=O)NCc1ccccc1F)c1ccccc1)C(C)C	4.2	train
Cc1sc(CN2CCNCC2)cc1C(=O)NCC12CC3CC(CC(C3)C1)C2	2.55	train
Cc1cc(CCCOc2c(C)cc(-c3noc(C(F)(F)F)n3)cc2C)on1	3.63	train
CC(C)C(NC(=O)Cn1c(-c2ccccc2)ncc(NC(=O)OCc2ccccc2)c1=O)C(=O)C(F)(F)F	2.12	train
COc1cc2ncnc(Nc3cc(NC(=O)c4ccnc(N5CCOCC5)c4)ccc3C)c2cc1OCCN1CCCCC1	3.35	train
NC(=O)c1cncc(O[C@@H]2C[C@@H]3CC[C@H](C2)N3Cc2ccccc2)n1	1.1	train
COc1cc2c(Nc3cccc(Cl)c3Cl)c(C(N)=O)cnc2cc1NCCN(C)C	3.41	train
Cc1cnc(NC(=O)C2C(=O)c3ccccc3S(=O)(=O)N2C)s1	0.3	train
Cc1cn([C@H]2CCCN(Cc3ccc(C(=O)O)c(Oc4cccc(Cl)c4)c3)C2)c(=O)[nH]c1=O	-0.55	train
CO[C@H]1/C=C/O[C@@]2(C)Oc3c(C)c(O)c4c(O)c(cc(O)c4c3C2=O)NC(=O)/C(C)=C\C=C\[C@H](C)[C@H](O)[C@@H](C)[C@@H](O)[C@@H](C)[C@H](OC(C)=O)[C@@H]1C	1.19	train
CCn1cc(C(=O)O)c(=O)c2cc(F)c(N3CCNCC3)nc21	-0.83	train
Cc1cc2[nH]c(=O)c(O)cc(=O)c2cc1C	1.99	train
CC(C)(c1cc(N2CCOCC2)nc(-c2cccc3[nH]ccc23)n1)S(C)(=O)=O	2.65	train
CC(C)(C)OC(=O)c1ncn2c1[C@@H]1CCCN1C(=O)c1c(Br)cccc1-2	2.48	train
COc1cc2ncnc(Nc3cccc(O)c3)c2cc1OC	2.6	train
O=C(Nc1ccc(N2CCOCC2)cc1)c1nnc(Nc2ccccc2F)o1	3.05	train
Nc1ccc2c(c1)C(=O)C(=O)c1cc(N)ccc1-2	1.72	train
COC(=O)N1CCOc2cc(COc3ccccc3)cnc21	2.5	train
N[C@@H]1CCCN(c2c(Cl)cccc2/C=C2\SC(=O)NC2=O)C1	1.97	train
CC[C@H](NC(=O)c1c([S+](C)[O-])c(-c2cccs2)nc2ccccc12)c1ccccc1	3.56	train
CCN(C)C(=O)c1ccc(C(=C2CCN(Cc3ccc(F)cc3)CC2)c2ccccc2NC(C)=O)cc1	2.79	train
Nc1nccc(-c2cc3c([nH]2)[C@H](CCF)CNC3=O)n1	0.51	train
CCCc1nc2c(C)cc(-c3nc4ccccc4n3C)cc2n1Cc1ccc(-c2ccccc2C(=O)O)cc1	2.21	train
C=C[C@H]1CN2CC[C@@H]1C[C@H]2[C@H](O)c1ccnc2ccc(OC)cc12	2.26	train
O=C(N1CCN(c2ccncc2Cl)CC1)N1CCN(S(=O)(=O)c2ccc(C(F)(F)F)cc2)CC1	3.54	train
O=C(NC1Cc2ccccc2N(CC(CO)CO)C1=O)c1cc2cc(Cl)sc2[nH]1	3.56	train
CS(=O)(=O)c1ccc(C(=O)Nc2ccc(F)cc2)c[n+]1[O-]	0.84	train
Nc1nccc(-n2ccc3ccccc32)n1	2.71	train
CCN(C(=O)Cc1ccc(S(C)(=O)=O)cc1)C1CCN(CCC(c2ccccc2)N2CCC(C(C)=O)CC2)CC1	0.9	train
CCN(CC)C(=O)c1ccc([C@H](c2cccc(NC(=O)C3CC3)c2)N2CCN(Cc3ccc(F)cc3)CC2)cc1	3.99	train
CC(C)Cc1ccc(C(C)C(=O)NS(C)(=O)=O)cc1	0.78	train
Cc1cc(NC(=O)c2ccccc2)n[nH]1	1.75	train
Cc1cn([C@H]2CCCN([C@@H](CC(C)(C)C)c3ccc(C(=O)O)c(Oc4cccc(Br)c4)c3)C2)c(=O)[nH]c1=O	1.12	train
C#CC(C)(C)NC(=O)c1sccc1Oc1ccc(F)cc1[N+](=O)[O-]	3	train
Nc1nc2nc(-c3cccs3)cc(C(F)(F)F)n2n1	2.01	train
Cc1c(OCC(F)(F)F)ccnc1C[S+]([O-])c1nc2ccccc2[nH]1	2.7	train
Nc1cc2n[nH]c(=O)n2c2cc(-c3cccs3)ccc12	3.26	train
Nc1nc2ccc(C(=O)c3ccccc3)cc2[nH]1	2.29	train
Nc1ccn([C@@H]2O[C@H](CO)[C@@H](O)C2(F)F)c(=O)n1	-1.5	train
Cn1cc(-c2ccc(O)cc2)c(=O)c2c(O)cc(O)cc21	2.2	train
CC(C)Oc1ccc2c(=O)c(-c3ccccc3)coc2c1	4.07	train
NC(=O)c1ccc(N(C(N)=O)c2c(F)cccc2F)nc1-c1ccc(F)cc1F	1.6	train
Cc1ccc(S(=O)(=O)Nc2c(C(=O)N[C@@H](C)C(C)(C)C)c(C)nn2C2CCSCC2)cc1	1.29	train
CC[C@@H]1C(=O)OC[C@@H]1Cc1cncn1C	-0.37	train
Nc1cc2n[nH]c(=O)n2c2cc(-c3ccc[nH]3)ccc12	2.3	train
CC(C)Cn1c(=O)n(C)c(=O)c2c(C(=O)N3CC[C@@H](O)C3)c(Cc3c[nH]c4ncccc34)sc21	1.71	train
CCOc1cccc(/C=C2\SC(=O)NC2=O)c1N1CCC[C@@H](N)C1	1.86	train
CS(=O)(=O)C1(c2cc(N3CCOCC3)nc(-c3cccc4[nH]ccc34)n2)CCOCC1	2.4	train
CC(C)C(NC(=O)Cn1c(-c2ccccc2)ccc(NC(=O)OCc2ccncc2)c1=O)C(=O)C(F)(F)F	2.41	train
Cc1ccc(S(=O)(=O)Nc2c(C(=O)NC3CCCCC3)c(C)nn2-c2ccccc2)cc1	1.68	train
Cn1c(=O)c(Oc2ccc(F)cc2F)cc2cnc(NC3CCOCC3)nc21	2.76	train
O=c1oc2ccccc2cc1-c1ccccc1	3.22	train
COc1ccccc1C(=O)NCC12CC3CC(CC(C3)C1)C2	4.43	train
Cc1nc(C(=O)N2CCCC3(CCN(Cc4ccccc4)CC3)C2)cs1	0.24	train
CS(=O)(=O)n1c2ccccc2c2cc(NC(=O)N3CCOCC3)ccc21	2.7	train
CCOc1ccccc1-c1ccc(-c2nc3ccc(F)cc3c(C(=O)O)c2C)cc1	1.18	train
CN1CCN(C(=O)OC2c3nccnc3C(=O)N2c2ccc(Cl)cn2)CC1	1.1	train
Nc1ncnc2oc(-c3ccoc3)c(-c3ccco3)c12	3.1	train
O=C(O)c1ccc(Nc2ncc(Br)c(Nc3ccccc3)n2)cc1	1.65	train
O=C1C=CC(=O)c2c(O)ccc(O)c21	1.91	train
O=c1c(-c2ccc(O)c(O)c2)coc2cc(O)ccc12	1.88	train
O=c1[nH]c([C@@H]2CCCN2)nc2c1oc1ccc(Br)cc12	2.19	train
Cc1cc(Nc2cc(N3CCN(C)CC3)nc(Sc3ccc(NC(=O)C4CC4)cc3)n2)n[nH]1	3.47	train
Cc1cnc(NS(=O)(=O)c2ccccc2)c(C)n1	-0.03	train
CCCC(=O)NCc1cncc(-c2ccc(F)cc2OC)c1	2.9	train
CC(C)C(NC(=O)Cn1c(-c2ccccc2)ccc(NC(=O)Cc2ccc(C(=O)O)cc2)c1=O)C(=O)C(F)(F)F	0.35	train
Cc1nnc2n1-c1ccc(Cl)cc1C(c1ccccc1Cl)=NC2	2.34	train
Cn1cc(C#N)cc1-c1c2c(=O)n(CCO)c(=O)n(CC3CC3)c2nn1Cc1ccnc2ccc(Cl)cc12	3	train
Cc1cccc(-c2nc3cc(Cl)ccc3[nH]2)n1	4.1	train
N#Cc1ccc2ccc(=O)n(CCN3CC[C@@H](NCc4ccc5c(n4)NC(=O)CO5)[C@@H](F)C3)c2c1	0.66	train
Cc1ccc(S(=O)(=O)Nc2c(C(=O)N[C@@H](C)C(C)(C)C)c(C)nn2C2CCN(CC(F)(F)F)CC2)cc1	1.08	train
C[C@@H]1CN(CC2(C(N)=O)CC2)CCN1S(=O)(=O)c1ccc(C(C)(O)C(F)(F)F)cc1	1.03	train
c1ccc2[nH]ncc2c1	1.9	train
COCCS(=O)(=O)c1ccc(Nc2nccc(-c3cnc(C)n3C(C)C)n2)cc1	2.56	train
O=S(=O)(CCCOCCc1ccccc1)CCNCCc1ccc(O)c2nc(O)sc12	2.61	train
COc1ccc(OC(F)(F)F)cc1CN[C@H]1CCCN[C@H]1c1ccccc1	2.9	train
Nc1nc(-c2ccc(Cl)cc2)cs1	3.31	train
NS(=O)(=O)c1cc(C(=O)O)c(NCc2ccco2)cc1Cl	-0.9	train
CCOC(=O)c1ccc(N)cc1	1.83	train
CCN(C(=O)c1cnn(-c2ccccc2)c1NS(=O)(=O)c1ccc(-c2cnco2)cc1)C1CCCCC1	1.46	train
O=[N+]([O-])c1c(Cl)c(Cl)cc2nc(O)c(O)nc12	0.21	train
CNCC[C@@H](Oc1cc(OC)ccc1C#N)c1ccccc1	0.87	train
O=C(COc1ccc(SCCCCCc2ccccc2)cc1)COc1ccc(C(=O)O)cc1	3.63	train
O=C(NC1Cc2ccccc2N(CCCO)C1=O)c1cc2cc(Cl)sc2[nH]1	3.49	train
O=C(O)CC[C@@H]1c2ccccc2C[C@H]1NC(=O)c1cc2sc(Cl)c(Cl)c2[nH]1	2.84	train
OCCO[C@H]1C[C@@H](n2nnc3c(N[C@@H]4C[C@H]4c4ccc(F)c(F)c4)nc(SCCC(F)(F)F)nc32)[C@H](O)[C@@H]1O	4.17	train
Cc1cc(CNc2ncc(Cl)c(Nc3cc(C)[nH]n3)n2)on1	2.68	train
O=CN(O)C1(CS(=O)(=O)N2CCN(c3ccc(F)cc3)CC2)CCOCC1	0.85	train
CC(C)[C@@H](CN1CC[C@@](C)(c2cccc(O)c2)[C@@H](C)C1)NC(=O)[C@H]1Cc2ccc(O)cc2CN1	2.39	train
CC1(C)[C@@H]2CC[C@@]1(CS(=O)(=O)N1CCN(c3ccc(C(F)(F)F)cn3)CC1)C(=O)C2	3.8	train
COc1cc2ncc(C(N)=O)c(Nc3cc(C)ccc3F)c2cc1OC	3.16	train
COc1cc(Oc2ccnc3ccc(F)cc23)ccc1CC(=O)Nc1noc(C)c1C	4.06	train
Cc1cc(NC(=O)c2ccc(Cl)cc2)n(-c2ccccc2)n1	3.25	train
O=C(O)c1ccc(-n2ncc(C(=O)NC3C4CC5CC(C4)CC3C5)c2C2CCCC2)cc1	1.72	train
Cc1c(CCC(=O)O)c(=O)oc2cc(O)ccc12	-0.7	train
CN(C)CC(O)COc1ccc(Nc2cc(Nc3ccc(F)cc3F)ncn2)cc1	1.48	train
COc1cc2ncc(C(N)=O)c(Nc3ccccc3Cl)c2cc1OC	2.89	train
c1ccc2sc(C3CCCNC3)nc2c1	1	train
O=[N+]([O-])c1cccc2ccc(C(Cl)(Cl)Cl)nc12	3.7	train
C[C@H](Nc1ncc(Cl)c(Nc2cc(N(C)C)[nH]n2)n1)c1ncc(F)cn1	2.33	train
CN(C)C(=O)CN1C(=O)C(NC(=O)c2cc3cc(Cl)sc3[nH]2)Cc2ccccc21	3.07	train
CN(C)c1ccccc1S(=O)(=O)NC(=O)N1CCC(N2CCC(Oc3ccc(Cl)c(Cl)c3)CC2)CC1	1.74	train
N#Cc1c(-c2ccccc2)nc(SCc2ccccc2)[nH]c1=O	1.56	train
CC(C)C(NC(=O)Cn1c(-c2ccccc2)ccc(NC(=O)NCc2ccncc2)c1=O)C(=O)C(F)(F)F	2.16	train
C[C@H](CO)Nc1nc(SCc2cccc(Cl)c2)nc2nc(N)sc12	3.31	train
CCN1CCN(Cc2ccc(-c3cc4c(N[C@H](C)c5ccccc5)ncnc4[nH]3)cc2)CC1	3.97	train
OC(CN1CCOCC1)c1ccccc1	1	train
OCCN1CCN(CCCN2c3ccccc3Sc3ccc(C(F)(F)F)cc32)CC1	3.8	train
CC(=O)Nc1ccc2ccn(-c3cc(NCCCN4CCCC4)n4ncc(C#N)c4n3)c2c1	1.87	train
CN(C)c1cccc2c(S(N)(=O)=O)cccc12	1.95	train
Cc1[nH]c(C(=O)NC2CCN(c3nc(C(=O)O)cs3)CC2)c(Cl)c1Cl	0.14	train
CCC[C@H](CO)Nc1nc(S[C@@H](C)c2cccc(C#N)c2)nc2[nH]c(=O)sc12	3.7	train
O=C(NC[C@@H](O)CN1CCC(Oc2ccc(Cl)c(Cl)c2)CC1)c1c[nH]c(=O)cc1C(F)(F)F	2.71	train
CC(C)C(NC(=O)Cn1c(-c2ccccc2)ccc(NS(=O)(=O)C(F)(F)F)c1=O)C(=O)C(F)(F)F	1.01	train
O=C(c1ccc(F)cc1)C1CCN(C(=O)c2ccc(F)cc2)CC1	2.9	train
CC(C(=O)O)c1cccc(C(=O)c2ccccc2)c1	-0.12	train
Nc1nccc(/C=C/c2ccc(Cl)cc2)n1	3.5	train
CCCC[C@@H](C=O)NC(=O)[C@H](CC(C)C)NC(=O)[C@H](CC(C)C)NC(C)=O	2.6	train
O=C(O)c1cccnc1Nc1cccc(C(F)(F)F)c1	1	train
CC1(C)COCc2sc(N3CCN(C(=O)[C@@H]4CCCC[C@H]4C(=O)NC4(C#N)CC4)CC3)nc21	2.4	train
COc1cc2ncc(C(N)=O)c(Nc3cccc(F)c3F)c2cc1OC	2.82	train
O=C(CC12CC3CC(CC(C3)C1)C2)Nc1c(Cl)ccc2nc(CN3CCN(CCO)CC3)ccc12	2.93	train
N#Cc1cccc(COc2ccc3c(c2)OCCC3=O)c1	2.8	train
Cc1nc(C)c(-c2ccc([C@H]3CC[C@@H](CC(=O)O)CC3)c(F)c2)nc1C(N)=O	1.2	train
Cn1cnc([N+](=O)[O-])c1Sc1ncnc2nc[nH]c12	0.19	train
CC(C)(C)OC(=O)NCCCSC[C@H]1O[C@@H](n2cnc3c(N)ncnc32)[C@H](O)[C@@H]1O	1.2	train
O=CNc1cc([C@@H](O)CNCCc2ccc(NC[C@H](O)c3ccccc3)cc2)ccc1O	0.02	train
CCCC1CCCCC(N)=N1	1.1	train
NNc1nc2ccccc2[nH]c1=O	0.44	train
COCCOC(=O)C1=C(C)NC(C)=C(C(=O)OC(C)C)C1c1cccc([N+](=O)[O-])c1	3.8	train
Cc1ncc(-c2ccnc(Nc3ccc(N4CCN(C(=O)CN(C)C)CC4)cc3)n2)n1C(C)C	3.31	train
COCC[C@H](Oc1ncnc2c1cnn2-c1ccccc1Cl)C(=O)Nc1ccc(C)cn1	3.6	train
O=C(O)[C@@H](c1ccccc1)N1CCC(CN2CCC(Oc3ccc(Cl)c(Cl)c3)CC2)CC1	2.14	train
Cn1c(CN2CCN(c3cccc(Cl)c3)CC2)nc2ccccc21	3.75	train
CCn1c(=O)c2c(=O)cc(O)oc2c2ccccc21	1.13	train
Cc1ccc(Oc2ccc(C(=O)NCc3ccncc3)cc2)cc1	3.65	train
N#Cc1ccc(OC2CCN(C[C@H](O)CNC(=O)c3c[nH]c(=O)c4ccccc34)CC2)cc1Cl	2.56	train
N=C(N)Nc1ccc(Cl)c(Cl)c1	-0.31	train
CCOC(=O)[C@H](Cc1ccc(O)cc1)NC(=O)c1cccc2ccccc12	3.12	train
NCCCCN(Cc1nc2ccccc2[nH]1)C1CCCc2cccnc21	0.83	train
N#Cc1cccc(COc2cc(OCCCN3CCCC3)ccc2C(=O)Nc2cccc(O)c2)c1	2.41	train
CCN(CC)CCOCCOC(=O)C1(c2ccccc2)CCCC1	1.33	train
O=C1CCOc2cc(OCc3cccc(F)c3)ccc21	3.4	train
N#CCNC(=O)[C@@H]1CCCC[C@H]1C(=O)N1CCN(c2ccc(F)cc2)CC1	1.92	train
FC(F)(F)c1cc(COCC(c2ccccc2)N2CCNCC2)cc(C(F)(F)F)c1	2.9	train
COc1cc2ncnc(Nc3cccc(C)c3)c2cc1OC	3.5	train
C[C@H](NC(=O)C1(N)CCN(c2ncnc3[nH]ccc23)CC1)c1ccc(Cl)cc1	2.67	train
CC(=O)CCCCn1c(=O)c2c(ncn2C)n(C)c1=O	0.22	train
c1ccc(CNc2nc3ccccc3[nH]2)cc1	2.76	train
CS(=O)(=O)N1CCOc2cc(COc3ccccc3)cnc21	2.4	train
OCCOCCN1CCN(C(c2ccccc2)c2ccc(Cl)cc2)CC1	3.08	train
COc1ccc(CN(CCN(C)C)c2ccccn2)cc1	1.39	train
O=C(O)c1ccc(CN2CCC(CN3CCC(Oc4ccc(Cl)c(Cl)c4)CC3)CC2)cc1	1.1	train
O=C(Cc1cc(Nc2ncnc3cc(OCCCN4CCC[C@@H]4CO)ccc23)n[nH]1)Nc1cccc(F)c1F	2.06	train
O=C(COCc1ccncc1)N1CCC(F)(c2ccc(Cl)cc2)CC1	3.03	train
COc1cnccc1COc1cnc(N2CCN(C(=O)OC(C)(C)C)CC2)nc1	3.8	train
NC(=O)CN1C(=O)C(NC(=O)c2cc3cc(Cl)sc3[nH]2)Cc2ccccc21	3.22	train
Cc1[nH]c(/C=C2\C(=O)Nc3ccc(F)cc32)c(C)c1C(=O)NCCN(C)C	1.75	train
O=C(Nc1ccc(N2CCOCC2)nc1)c1nnc(Nc2ccc(F)cc2)o1	3	train
CN(C(=O)Cc1ccccc1)[C@H]1CC[C@@]2(CCCO2)C[C@@H]1N1CCCC1	0.99	train
COc1ccc(C(=O)Nc2cc(NC(=O)c3cccc(N(C)C)c3)ccc2C)cc1	3.17	train
Cc1cc(C)cc(-c2[nH]c3ccc(C(C)(C)C(=O)N4C5CCC4CC5)cc3c2CCNCCCCc2ccncc2)c1	4.3	train
C[C@H]([C@H](O)c1ccc(O)cc1)N1CCC(O)(c2ccccc2)CC1	0.91	train
CCCSc1nc(N2CCC[C@H](CC(=O)O)C2)ccc1C(=O)NC1CCCCC1	2.18	train
NC(=O)Nc1sc(-c2ccc(F)cc2)cc1C(=O)N[C@H]1CCCNC1	1.76	train
CCCSc1nc(N2CCCCC2C(=O)O)ccc1C(=O)NC1CCCCC1	1.36	train
CSc1ccc(OCc2ccccc2)c(/C=C/c2ccc(C(=O)O)cn2)c1	2.45	train
CNc1cccc(CCOc2ccc(C[C@H](NC(=O)c3c(C)cc(C)cc3C)C(=O)O)cc2)n1	0.52	train
Cn1cc(S(C)(=O)=O)cc1-c1c2c(=O)n(C)c(=O)n(CC3CC3)c2nn1Cc1ccnc2ccc(Cl)cc12	3.18	train
CCCc1c(OCc2ccc(/C=C/c3nn[nH]n3)cc2)ccc(C(C)=O)c1O	3.3	train
CCCNCc1cnc(-c2ccc(C(=O)Nc3ccccc3N)cc2)s1	1.75	train
COC(=O)CCn1cc(-c2cc(NC3CC3)n3ncc(C#N)c3n2)c2cc(NC(C)=O)ccc21	2.72	train
CC(C#Cc1ccccc1)n1[nH]c(=O)c2[nH]c3cc(Cl)ccc3c(=O)c2c1=O	1.4	train
Cc1cc(=O)oc2cc3c(cc12)CCCN3	2.7	train
N#Cc1cccc(-c2cc(C(F)(F)F)ccc2OCC(=O)O)c1	0.05	train
CNc1nc(C)c(-c2nc(Nc3cccc(N4CCCNCC4)c3)ncc2C#N)s1	1.64	train
O=c1[nH]c2c(O)ccc([C@@H](O)CNCCCSCCOCCc3ccccc3)c2s1	2.3	train
CCNC(=O)c1cc2c(-n3ccc(C(F)(F)F)n3)c(-c3cncc(C(N)=O)c3)cnc2[nH]1	1.81	train
C#CCN(C)C(C)Cc1ccccc1	2.16	train
CC(C)C(NC(=O)Cn1c(-c2ccccc2)ccc(NS(=O)(=O)NCc2ccccc2)c1=O)C(=O)C(F)(F)F	2.57	train
Cc1c(CC(=O)O)c2cc(F)ccc2n1S(=O)(=O)c1ccc(S(C)(=O)=O)cc1	-0.44	train
CN[C@@H](C)C(=O)N[C@H](C(=O)N[C@H]1CCCN(S(=O)(=O)c2ccccc2)C1)C(C)(C)C	0.9	train
CCCN(CCC)CCc1cccc2c1CC(=O)N2	0.76	train
CC(NC(=O)C1(N)CCN(c2ncnc3[nH]ccc23)CC1)c1cccnc1	1.2	train
O=C(NCCc1ccccc1)c1cc(-n2ncc(=O)[nH]c2=O)ccc1Cl	0.74	train
Cc1ccc2c(c1)c([S+]([O-])c1ccc(Cl)cc1)c(C)n2CC(=O)O	0.05	train
CCN(CC)C(=O)c1ccc(C(=C2CCNCC2)c2ccc(Cl)c(Cl)c2)cc1	2.4	train
N#Cc1cccc(C[C@@H](C(=O)O)N2CCC(CN3CCC(Oc4ccc(Cl)c(Cl)c4)CC3)CC2)c1	2.26	train
COc1ccccc1C(=O)Nc1nc2ccccc2[nH]1	2.9	train
CNc1ncc(C(=O)c2ccccc2)s1	2.36	train
COc1cc2ncnc(Nc3ccccc3)c2cc1OC	3.04	train
OC(CCN1CCCCC1)(c1ccccc1)C1CC2C=CC1C2	2.49	train
COc1ccc(CNC(=O)CSc2nc3cccnc3s2)cc1	2.5	train
CC(=O)N[C@H](C)c1ccc(Nc2ncc3cc(-c4ccncc4)ccc3n2)cc1	3.18	train
Cc1cccc(Oc2cc(CN3CCC[C@H](n4cc(C)c(=O)[nH]c4=O)C3)ccc2C(=O)O)c1	-0.82	train
CCCc1c(O)c(O)c(C(=O)O)c2cc(Cc3ccccc3)c(C)cc12	2.6	train
CS(=O)(=O)Nc1cccc(NC(=O)CN2CCN(C(=O)C[C@H](N)Cc3ccc(F)c(F)c3)[C@H](Cc3ccccc3)C2)c1	2.06	train
O=S1NC(Cc2ccc3ccccc3c2)=NO1	1.85	train
O=C(c1cccc(Cc2n[nH]c(=O)c3ccccc23)c1)N1CCN(c2ccccn2)CC1	2.36	train
COc1cnc(-c2ccccn2)nc1N(C)c1ccccc1	2.79	train
CS(=O)(=O)c1ccc([C@@H](C[C@H]2CCC(=O)C2)C(=O)Nc2cnccn2)cc1Cl	1.39	train
Cc1nc(C(=O)N2CCOC3(CCN(Cc4ccc(Cl)cc4)CC3)C2)cs1	2.17	train
Cc1ccc(S(=O)(=O)N(C)C(=O)N2CCC(N3CCC(Oc4ccc(Cl)c(Cl)c4)CC3)CC2)cc1	4.49	train
Cc1ccnc(NCc2ccccc2)c1	3.08	train
Cn1cc[nH]c1=S	-0.42	train
COc1cc2ncnc(Nc3cccc(Cl)c3F)c2cc1CN1CCC[C@@H]1C(N)=O	3.58	train
CS(=O)(=O)c1cccc(Nc2nccc(Nc3c(Cl)ccc4ccoc34)n2)c1	3.7	train
N=C(N)Nc1ccc(C(=O)Oc2ccc([N+](=O)[O-])cc2)cc1	0.5	train
CCN(C(=O)Cc1ccc(S(C)(=O)=O)cc1)C1CCN(CCC(c2ccccc2)C2CCN(Cc3ccccc3)CC2)CC1	2.41	train
CN(C)C(=O)CC(NC(=O)C1(N)CCN(c2ncnc3[nH]ccc23)CC1)c1ccc(Cl)cc1	2.4	train
O=C(NS(=O)(=O)c1cccc(Cl)c1)N1CCC(N2CCC(Oc3ccc(Cl)c(Cl)c3)CC2)CC1	2.62	train
O=c1oc2ccc(O)cc2cc1-c1ccc(O)cc1	2.9	train
CN1C(=O)CN=C(c2ccccc2F)c2cc([N+](=O)[O-])ccc21	2.1	train
CCN1CCN(CC(=O)Nc2ccc(-c3cccc4c(=O)cc(N5CCOCC5)oc34)c3sc4ccccc4c23)CC1	3.05	train
COc1ccc(CNCc2ccc(-c3cc(C(N)=O)c(NC(N)=O)s3)cc2)cc1	2.55	train
Cc1ncc(-c2ccnc(Nc3ccc(F)cc3)n2)n1C(C)C	3.62	train
COc1ccc2c(C)nc(=O)n(CCN3CCC(NCc4cc5c(cn4)OCCO5)CC3)c2c1	0.29	train
COC(=O)C1C(OC(=O)c2ccccc2)CC2CCC1N2C	1.06	train
O=C(NC[C@@H](O)CN1CCC(Oc2ccc(Cl)c(Cl)c2)CC1)c1c[nH]c2ccccc12	3.91	train
O=C([C@@H]1CCCN1)N1CCN(c2nc(NCc3ccc(Cl)cc3Cl)c3cccnc3n2)CC1	2.41	train
N#Cc1cnn(-c2ccccc2)c1NC(=O)CN1CCN(c2ccccc2)CC1	2.3	train
COCCN1CCN(CC(=O)Nc2ccc(-c3cccn4c(=O)cc(N5CCOCC5)nc34)c3sc4ccccc4c23)CC1	3.2	train
CNS(=O)(=O)c1ccc2c(C(=O)NC[C@@H](O)CN3CCC(Oc4ccc(Cl)c(Cl)c4)CC3)c[nH]c(=O)c2c1	2.77	train
OC1(c2ccc(-c3ccccc3)cc2)CN2CCC1CC2	1.5	train
O=C(c1cccc(Cc2nnc(O)c3ccccc23)c1)N1CCOCC1	1	train
CSc1ncccc1C(=O)NCc1ccc(C)cc1	2.71	train
CCC(C)Nc1nc(C#N)nc(N2CCOCC2)c1N	2.8	train
c1ccc2c(c1)CCN(c1ccncc1)C2	1.4	train
CC(N)(COP(=O)(O)O)C(=O)O	2.5	train
O=C(Nc1ccc(F)cc1F)c1cc(Cl)ccc1O	3.6	train
Cc1nn(-c2ccccc2)c(NS(=O)(=O)C2CCCCC2)c1C(=O)N[C@@H](C)C(C)(C)C	1.75	train
CCN(CC)C(=O)c1ccc(C(=C2CCN(Cc3ccc(F)cc3)CC2)c2ccc(NC(=O)OC)cc2)cc1	4.01	train
Cc1ccccc1CCOCCCS(=O)(=O)CCNCCc1ccc(O)c2nc(O)sc12	2.84	train
CCN(C)C(=O)c1ccc([C@H](c2cccc(NC(=O)C3CCC3)c2)N2CCN(Cc3cccnc3)CC2)cc1	3.27	train
CC(C)Cn1c(=O)n(C)c(=O)c2cn(Cc3cccc4ccccc34)cc21	4.41	train
O=c1oc2ccccc2cc1-c1ccc(O)cc1	3	train
COc1cc(OC)c2nc(C)c3c(c2c1)N(c1ccc(O)cc1)CC3	1.5	train
COc1ccccc1N1CCN(Cc2c(Br)c(=O)n(-c3ccccc3)n2C)CC1	2.5	train
O=c1[nH]c2c(O)ccc([C@@H](O)CNCCSCCCNCCc3cccc(Cl)c3)c2s1	0.98	train
CCc1[nH]c2nc(Sc3cnc4ccc[n+]([O-])c4c3)nc(N3CC[C@@H](N)C3)c2c1Cl	2	train
NC(=O)c1ccccc1O	1.09	train
O=C(CN1C(=O)C(NC(=O)c2cc3cc(Cl)sc3[nH]2)Cc2ccccc21)NC(CO)CO	2.61	train
NC(Cc1ccccc1)c1ccccc1	1.32	train
CCOC(=O)c1ccc(OC(=O)CCCCCN=C(N)N)cc1	2.41	train
COc1ccc2c(c1)[nH]c1c(C)nccc12	2.9	train
O=C(CC12CC3CC(CC(C3)C1)C2)Nc1cccc2nc(NCCNCCO)ccc12	1.79	train
O=C(Nc1cccc(Cl)c1)N1CCN(C[C@@H]2CCCN(C3CC3)C2)CC1	2.74	train
Cn1ncc(Cl)c1-c1cc(C(=O)N[C@H](CN)Cc2cccc(F)c2)sc1Cl	2.99	train
Nc1nc(O)c2ncn(COCCO)c2n1	-1.42	train
O=C(NC[C@@H](O)CN1CCC(Oc2ccc(Cl)c(Cl)c2)CC1)c1c[nH]nc1C(F)(F)F	3.34	train
Cc1ccc(COC(=O)N2CC[C@H](CNc3ncccn3)[C@H](F)C2)cc1	3.21	train
O=c1[nH]n(Cc2ccncc2)c(=O)c2c(=O)c3ccc(Cl)cc3[nH]c12	-0.16	train
C[C@@H]1C[C@H]2[C@@H]3CCC4=CC(=O)C=C[C@]4(C)[C@@]3(F)[C@@H](O)C[C@]2(C)[C@@]1(O)C(=O)CO	1.87	train
CS(=O)(=O)c1cccc(Nc2nccc(Nc3cccc4c3OCC4)n2)c1	3	train
COc1cccc(S(=O)(=O)c2c(C)n(CC(=O)O)c3ccc(C)cc23)c1	-0.42	train
Clc1ccc2c(c1)CCc1cccnc1C2=C1CCNCC1	1.48	train
O=C(O)CCCCn1nnc(-c2ccc(C(=O)N3CCC(N4CCC(Oc5ccc(Cl)c(Cl)c5)CC4)CC3)cc2)n1	1.6	train
N#CC1(NC(=O)[C@@H]2CCCC[C@H]2C(=O)N2CCN(c3nc4ccncc4s3)CC2)CC1	1.6	train
O=C(C1CCN(c2nnc(-n3cccc3)s2)CC1)N1CCN(Cc2ccc3c(c2)OCO3)CC1	2.5	train
O=C1COC2(CCN(S(=O)(=O)c3ccc(-c4ccc5cccnc5c4)cc3)CC2)CN1C1CC1	3.24	train
COc1cc2c(Nc3ccc(Br)cc3F)ncnc2cc1OC[C@@H]1CCCN(C)C1	3.05	train
N=C(N)NC(=O)c1nc(Cl)c(NCc2ccncc2)nc1N	-0.51	train
O=C(COc1ccccc1O)NC1CCCC1	2.31	train
O=C(NCC12CC3CC(CC(C3)C1)C2)c1cc(C2CCNCC2)ccc1Cl	1.58	train
CCC[C@@H](CNC(=O)c1nc(Cl)c(N)nc1N)[N+](C)(C)CCCc1ccc(OC)cc1	0.4	train
Oc1ccc(-c2nc3ccc(O)cc3o2)cc1	3.3	train
NC(=O)c1sc(-c2ccsc2)cc1NS(=O)(=O)c1ccc(C(F)(F)F)cc1	2.39	train
Cc1ccc(NC(=O)c2ccno2)cc1-n1cnc2ccc(N3CCN(C)CC3)cc2c1=O	1.75	train
CS(=O)(=O)c1ccc2c(c1)N(CCN1CCC(NCc3ccc4c(n3)NC(=O)CO4)CC1)C(=O)CO2	-0.51	train
CCOC(=O)N1CCN(C(=O)[C@H](Cc2cccc(C(=N)N)c2)NS(=O)(=O)c2c(C(C)C)cc(C(C)C)cc2C(C)C)CC1	1.67	train
CNC1=Nc2ncccc2C(c2cc[nH]c2)=NC1c1cccs1	1.73	train
CC1(C)CC(=O)c2c(nc3ccccc3c2N)C1	3	train
C[C@H]1O[C@@H](n2cnc3c(N)nc(OCC4CC45CC5)nc32)[C@H](O)[C@H]1Cl	3.68	train
CCS(=O)(=O)c1ccc(-c2cc(Cl)ccc2OCC(=O)O)c(F)c1	-0.92	train
C[S+]([O-])CCN1C(=O)C(NC(=O)c2cc3cc(Cl)sc3[nH]2)Cc2ccccc21	3.17	train
O=C(NCC12CC3CC(CC(C3)C1)C2)c1ccnc(N2CCNCC2)c1Cl	1.77	train
COc1ccc(N2CCN(C(=O)[C@@H]3CCCC[C@H]3C(=O)NC3(C#N)CC3)[C@H](C)C2)cc1OC	1.85	train
O=C(NC[C@@H](O)CN1CCC(Oc2ccc(Cl)c(Cl)c2)CC1)c1c[nH]c(=O)c2ccccc12	3.42	train
Nc1cc(C(=O)Nc2cccc(-c3nnn[nH]3)c2)cc(C(F)(F)F)c1	0.2	train
CCN(CC)C(=O)c1ccc(C(=C2CCNCC2)c2ccccc2)cc1	1.2	train
Cc1ncc(-c2ccnc(Nc3ccc(N(C)C)cc3)n2)n1C(C)C	3.51	train
O=C(c1ccc(F)cc1)N1CCC[C@H](c2nc(-c3ccc(F)cc3)no2)C1	3.73	train
Cc1cc2c(C(C)C)c(O)c(O)c(C=O)c2c(O)c1-c1c(C)cc2c(C(C)C)c(O)c(O)c(C=O)c2c1O	2.75	train
CN(CCCOCCOCCc1ccccc1)CCc1ccc(O)c2nc(O)sc12	2.44	train
CC(C)C(NC(=O)Cn1c(-c2ccccc2)ccc(NC(=O)NCc2ccc[n+]([O-])c2)c1=O)C(=O)C(F)(F)F	1.48	train
CCS(=O)(=O)c1ccc(Oc2cc3nc(-c4ccccn4)[nH]c3cc2CN2C(=O)CCC2=O)cc1	2	train
O=S(=O)(CCCNCCc1ccc(O)c2nc(O)sc12)NCCSCCc1ccccc1	1.77	train
O=C(NCC12CC3CC(CC(C3)C1)C2)c1cc(-n2ncc(=O)[nH]c2=O)ccc1Cl	2.1	train
CCc1nc2c(N)nc3ccccc3c2n1CC(C)(C)O	1.38	train
Cc1ccccc1C[C@@H](C(=O)O)N1CCC(CN2CCC(Oc3ccc(Cl)c(Cl)c3)CC2)CC1	2.54	train
CNC(=O)c1nc(-c2ccc(Cl)c(S(=O)(=O)Nc3cccc(F)c3F)c2)cnc1N	2.8	train
O=C(Nc1ccc(Cl)nc1)c1ccc(F)c(Cl)c1	3.64	train
COc1cc(N2CCNCC2)ccc1Nc1ncc(Cl)c(-c2cnc3ccccn23)n1	2.4	train
Cc1cccc(Nc2ccncc2S(=O)(=O)NC(=O)NC(C)C)c1	0.3	train
O=C(O)c1cncc(-c2cnc3[nH]c(C(=O)NC4CC4)cc3c2-n2ccc(C(F)(F)F)n2)c1	-0.98	train
NC(=O)c1sc(-c2ccc(Cl)cc2)cc1N	3.3	train
Cn1c(=O)n(Cc2ccc(Br)cc2)c2ccccc21	2.81	train
Nc1nc2cc3c(cc2s1)CCN(Cc1cccc(F)c1)CC3	3.3	train
COc1cc2ncnc(Nc3cccc(Cl)c3F)c2cc1OC1CCN(S(C)(=O)=O)CC1	2.82	train
CC1(C)C(=O)Nc2ccccc21	2.3	train
CNS(=O)(=O)CCc1ccc2[nH]cc(C3CCN(C)CC3)c2c1	0.48	train
Cc1ccc2c(c1)c(-c1cc(C)nc3ccccc13)c(C)n2CC(=O)O	2.88	train
c1cc(Nc2ccnc(Nc3cc(N4CCOCC4)cc(N4CCOCC4)c3)n2)c2cn[nH]c2c1	3.05	train
CC(C)(C)CNc1nc(C#N)nc(N2CCOCC2)c1N	3.08	train
O=C1Nc2ccc(S(=O)(=O)N3CCC[C@H]3CNc3ccccc3)cc2C1=O	2.4	train
O=C(c1ccc(Cl)cc1)C1CCN(C(=O)c2ccc(F)cc2)CC1	3.49	train
O=C(O)COc1ccc(Cl)cc1CN1CCN(S(=O)(=O)c2ccccc2)CC1	0.49	train
CC(C)(N)C(=O)N[C@H](COCc1ccccc1)C(=O)N1CCC2(CC1)CN(S(C)(=O)=O)c1ccccc12	1.4	train
C[C@H]1C[C@@H](NS(=O)(=O)c2cc(Br)ccc2Br)CN1C#N	2.13	train
Cc1cc(Nc2cnc(C#N)c(N[C@@H](C)c3ccc(F)cn3)n2)n[nH]1	2.51	train
CC(=O)Nc1ccc2ccn(-c3cc(NC4CC4)n4ncc(C#N)c4n3)c2c1	3.29	train
CCn1c(=O)c2c(-c3cncn3C)n(Cc3ccnc4ccc(Cl)cc34)nc2n(CC2CC2)c1=O	2.87	train
CCCNC[C@H](O)COc1ccccc1C(=O)CCc1ccccc1	1.69	train
O=S(=O)(Nc1ncc(Cl)s1)c1cc(F)c(Oc2ccc(F)cc2-c2cn[nH]c2)cc1F	2.7	train
Cc1cn([C@H]2CCCN([C@H](CC3CCOCC3)c3ccc(C(=O)O)c(Oc4cccc(Cl)c4)c3)C2)c(=O)[nH]c1=O	-0.25	train
CC(=O)Nc1nc(-c2cccs2)cs1	2.77	train
O=C1c2ccccc2CN1C1CCN(CCC(c2ccccc2)c2ccccc2)CC1	4.1	train
O=C(O)[C@H](Cc1ccccc1F)N1CCC(CN2CCC(Oc3ccc(Cl)c(Cl)c3)CC2)CC1	2.58	train
COc1cc2cc(-c3ccc(O)cc3O)nc(C)c2cc1OC	3.9	train
O=C(c1ccc(CCC(COc2ccc(-c3cccc([N+](=O)[O-])c3)cc2)N2C(=O)CCCC2=O)cc1)N1CCCC1	2.31	train
O=C(O)Cc1cccc(N2CCC(CN3CCC(Oc4ccc(Cl)c(Cl)c4)CC3)CC2)c1	1.58	train
Cc1ncc(-c2nc(Nc3ccc(N4CCN(C(=O)CO)CC4)cc3)ncc2F)n1C(C)C	2.19	train
Cn1cncc1-c1c2c(=O)n(C3CC3)c(=O)n(CC3CC3)c2nn1Cc1ccnc2ccc(Cl)cc12	3.53	train
Cc1cn([C@H]2CCCN(S(=O)(=O)c3ccc(O)c(Oc4cccc(F)c4)c3)C2)c(=O)[nH]c1=O	1.6	train
CC(C)[C@H](NC(=O)CCc1ccccc1)C(=O)N1CCCC1	2.49	train
COc1ccccc1C(=O)Nc1nc2ccccc2s1	3.61	train
COc1ccc(-c2csc(N(CCCN3CCOCC3)C(=O)c3ccco3)n2)cc1	3.34	train
O=C1CCCc2nc(C#Cc3ccccc3)ccc21	3.53	train
c1ccc(-c2cc(NCCCCNc3cc(-c4ccccc4)nc4ccccc34)c3ccccc3n2)cc1	3.65	train
CCCSc1nc(N[C@@H]2C[C@H]2c2ccccc2)c2nnn([C@@H]3C[C@H](CO)[C@@H](O)[C@H]3O)c2n1	3.99	train
NC(=O)c1cccc(C[C@@H]2C[C@@H]3CC[C@H](C2)N3Cc2ccccc2)c1	1.19	train
CCc1ccc(CCNCCCSCCNC[C@H](O)c2ccc(O)c3[nH]c(=O)sc23)cc1	0.86	train
Cc1cc(S(=O)(=O)N2CCN(C)CC2)ccc1-c1cnc(N)c(C(=O)Nc2cccnc2)n1	2.6	train
Cc1ncc(-c2ccnc(Nc3ccc(N4CCN(C(=O)[C@H](C)O)CC4)cc3)n2)n1C(C)C	2.15	train
CN(C)c1nc(N(C)C)nc(N(C)C)n1	2.44	train
COC(=O)c1ccc(NC(=O)c2cc(OC)c(OC)c(OC)c2)cc1	3.2	train
O=C1CN(N=Cc2ccc(-c3ccc([N+](=O)[O-])cc3)o2)C(O)=N1	1.35	train
NC1(C(=O)NC(CCCN2CCCC2)c2ccc(Cl)cc2)CCN(c2ncnc3[nH]ccc23)CC1	1.3	train
Cc1ccc(S(=O)(=O)NC(=O)N2CCC(N3CCC(Oc4ccc(Cl)cc4C)CC3)CC2)cc1	1.79	train
O=C(Cc1ccccc1)Nc1nccs1	2.5	train
O=C1[C@H]2[C@H]3CC[C@H](C3)[C@H]2C(=O)N1[C@H]1CC[C@H](C(=O)Nc2cccc3cccnc23)CC1	3.94	train
O=C(Cc1cccc2ccccc12)Nc1ccccc1	3.9	train
CNC1(C)C2CCC(C2)C1(C)C	-0.84	train
N[C@@H](CC(=O)N1CCn2c(nnc2C(F)(F)F)C1)Cc1cc(F)c(F)cc1F	0.31	train
CC(C)C(=O)Nc1ccc([N+](=O)[O-])c(C(F)(F)F)c1	3.46	train
Cc1nc(CSc2nc(N[C@H](C)CO)c3sc(N)nc3n2)cs1	1.73	train
C[C@@H](Oc1cccc2ncnc(Nc3ccc4c(cnn4Cc4cscn4)c3)c12)C(=O)N1CCOCC1	2.81	train
O=S(=O)(Nc1cccnc1)c1cccs1	0.54	train
O=C(Cn1cnc2ccccc21)c1ccc(Br)cc1	3.22	train
CCCc1nc2c(N)nc3ccccc3c2s1	4.09	train
COc1cc(CNc2nc3ccccc3[nH]2)cc(OC)c1OC	2.36	train
CCn1c2ccccc2c2cc(NC(=O)C(C)C)ccc21	4.2	train
C=CCN(C(=O)NCc1ccc(OC)cc1)C1CCN(CCC(c2ccccc2)c2ccccc2)CC1	3.6	train
CN(c1cccc(CO)c1)c1ccnc(Nc2cc(N3CCOCC3)cc(N3CCOCC3)c2)n1	2.6	train
Cn1nnc(-c2ccc(-c3ccc(N4C[C@H](COc5ccon5)OC4=O)cc3F)cn2)n1	1.24	train
CS(=O)(=O)c1cccc(Nc2nccc(Nc3cccc4c3OCO4)n2)c1	2.83	train
CCN(C(=O)c1ccc(-c2ccc(Cl)cc2)o1)c1ccc(N2CCNCC2)cc1	3.3	train
O=C(CCN1CCCCC1)Nc1ccc(-c2cccn3c(=O)cc(N4CCOCC4)nc23)c2sc3ccccc3c12	2.9	train
CC(C)(C)OC(=O)N1CCN(c2ncc(OCc3ccncc3F)cn2)CC1	3.6	train
Cc1ccc(CN2C(=O)CCSc3ccc(Cl)cc32)cc1	3.7	train
CC(C)C(NC(=O)Cn1c(-c2ccccc2)cc2c(O)nc(O)nc2c1=O)C(=O)C(F)(F)F	1.88	train
NC(=O)c1cccc(C[C@H]2C[C@@H]3CC[C@H](C2)N3Cc2ccccc2)c1	1.11	train
Cc1n[nH]c(C)c1Cc1sc2c(c1C(=O)N1C[C@H](O)CO1)c(=O)n(C)c(=O)n2CC(C)C	1.07	train
O=c1c2cnn(-c3ccccc3)c2nc(-c2ccco2)n1-c1ccccc1	3.29	train
O=C(c1c[nH]c(=O)c2ccccc12)N1CCC(N2CCC(Oc3ccc(Cl)c(Cl)c3)CC2)CC1	3.51	train
COc1ccc2c(c1)N(CCN1CCC(NCc3ccc4c(n3)NC(=O)CO4)CC1)C(=O)CO2	0.87	train
Nc1ncnc2c1nc(Sc1nc3cccc(Cl)c3s1)n2CCO	2.37	train
COc1cc2ncnc(Nc3cc(NC(=O)c4cccc(N5CCOCC5)c4)ccc3C)c2cc1OC	3.6	train
Cc1ccccc1C(=O)N1CCN(c2ccccn2)CC1	2.18	train
O=C(O)[C@H](Cc1ccc(F)cc1)N1CCC(CN2CCC(Oc3ccc(Cl)cc3Cl)CC2)CC1	2.6	train
COc1ccc(-c2cncc(CNC3CCCC3)n2)c(OC)c1	2.14	train
COC1CCN(C(=O)C2CCN(CCc3c(-c4cc(C)cc(C)c4)[nH]c4sc(C(C)(C)C(=O)N5C6CCC5CC6)cc34)CC2)CC1	4.09	train
C1=CCC(c2cc3ccccc3o2)CNC1	1.94	train
O=C(NC[C@@H](O)CN1CCC(Oc2ccc(Cl)c(Cl)c2)CC1)c1cc(=O)[nH]c2ccccc12	3.48	train
CC(C)c1ncc(NC(=O)OCc2ccccc2)c(=O)n1CC(=O)NC(C(=O)C(F)(F)F)C(C)C	2.63	train
CCN(CC)C(=O)c1ccc([C@H](c2cccc(NC(=O)C3CC3)c2)N2CCN(CCOC)CC2)cc1	2.35	train
CN(C)CCCNS(=O)(=O)c1ccc(Nc2nccc(-c3cnc4ccccn34)n2)cc1	1.9	train
Cc1nc2ncnn2c(O)c1CCOC(=O)c1c(F)cccc1F	0.16	train
COc1ccc(F)c(F)c1C(=O)c1cnc(NC2CCN(S(C)(=O)=O)CC2)nc1N	2.08	train
NC(=O)c1cccc(N[C@@H]2C[C@@H]3CC[C@H](C2)N3Cc2ccccc2)c1	1.01	train
Clc1ccc(-c2cn3ccccc3n2)cc1	4	train
CCN1C(=O)NC(c2ccccc2)C1=O	1	train
Cc1ccc(NC(=O)c2ccnc(N3CCOCC3)c2)cc1Nc1ccnc(OC2CCN(C)CC2)n1	1.8	train
Nc1nc(NCc2ccccc2)nc2c1nc(O)n2Cc1ccccc1	3.69	train
CCN(C(=O)Cc1ccc(S(C)(=O)=O)cc1)C1CCN(CC[C@@H](c2cccc(F)c2)C2CCN(S(C)(=O)=O)CC2)CC1	1.44	train
Cc1nc(C)c(-c2ccc([C@H]3CC[C@@H](CC(=O)O)CC3)c(Cl)c2)nc1C(N)=O	1.7	train
FC(F)(F)c1cc(CO[C@H]2CCCN[C@H]2c2ccccc2)cc(C(F)(F)F)c1	3.6	train
CN(CCOc1ccc(C[C@H](Nc2ccccc2C(=O)c2ccccc2)C(=O)O)cc1)c1nc2ccccc2o1	2.47	train
Cc1cccc(C(=O)N2CCC(C(=O)c3ccc(F)cc3)CC2)c1	3.4	train
Clc1ccc([C@H]2CC=CCNC2)cc1Cl	1.95	train
CCN(CC)c1ncnc2c1ncn2Cc1c(Cl)cccc1Cl	1.25	train
COc1cc(N2CC3CNCC(C2)O3)ccc1Nc1ncc(Cl)c(-c2cnc3ccccn23)n1	2.3	train
CCCS(=O)(=O)N1N=Cc2cc(Cl)ccc2B1O	-0.4	train
CNc1ccc2ncc(-c3cccc(O)c3)n2n1	2.99	train
CC(=O)Nc1cccc(Nc2nc(NC3CC3)n3ncc(C#N)c3n2)c1	2.1	train
CN1CCN(C(=O)c2cc(Cc3n[nH]c(=O)c4ccccc34)ccc2F)CC1	1.03	train
C[C@H](CO)Nc1nc(SCc2cccc(F)c2F)nc2nc(N)cnc12	2.89	train
O=C(O)c1ccc(Nc2ncc3c(n2)-c2ccc(Cl)cc2C(c2c(F)cccc2F)=NC3)cc1	2.58	train
Cc1cc(CN2Cc3ccccc3C2C(=O)Nc2ccc(Cl)cc2Cl)ccc1OCC(=O)O	2.62	train
CCO/N=C(\c1ccc(Br)cc1)C1CCN(C2(C)CCN(C(=O)c3c(C)cc[n+]([O-])c3C)CC2)CC1	2.14	train
CC(C)C(NC(=O)Cn1c(-c2ccccc2)ccc(N)c1=O)C(=O)C(F)(F)F	1.74	train
CCOc1ccc(-n2c([C@@H](C)N(Cc3cccnc3)C(=O)Cc3ccc(OC(F)(F)F)cc3)nc3ncccc3c2=O)cc1	3.7	train
COc1cc2nc(Nc3ccc([C@@H](C)NC(C)=O)cc3)ncc2cc1-c1ccncc1	3.11	train
Cc1cccc(NS(=O)(=O)c2cccc3nonc23)c1	3	train
CCOc1cc2nnc(C(N)=O)c(Nc3cc(C)ccc3F)c2cc1N1CCN(C)CC1	3.02	train
O=S(=O)(Nc1ccccc1-c1ccccc1)c1ccccc1	3.96	train
Cc1c(Cl)ccc(OC2CCN(C[C@H](O)CNC(=O)c3c[nH]c(=O)cc3C(F)(F)F)CC2)c1Cl	3.14	train
Cc1ccc(-c2ccc(N)nn2)cc1NC(=O)c1ccc(OCc2ccccn2)cc1	2.47	train
CC[C@H](NC(=O)c1c([S+](C)[O-])c(-c2ccccc2)nc2cc(Cl)ccc12)c1ccccc1	3.07	train
CCS(=O)(=O)c1ccc(-c2cc(C(F)(F)F)ccc2OCC(=O)O)c(C)c1	-0.45	train
Cc1cc(CNc2nccc(Nc3cc(C)[nH]n3)n2)on1	1.86	train
CC(C)(O)c1ccccc1CC[C@@H](SCC1(CC(=O)O)CC1)c1cccc(/C=C/c2ccc3ccc(Cl)cc3n2)c1	3.45	train
Clc1ccc(Nc2nnc(Cc3ccncc3)c3ccccc23)cc1	3.7	train
Nc1ccc(S(=O)(=O)c2ccc(N)cc2)cc1	0.88	train
Cc1nc(C)c(-c2ccc([C@H]3CC[C@H](CCC(=O)O)CC3)cc2)nc1C(N)=O	1.6	train
NC(=O)Cc1ccccc1	0.3	train
CC(=O)O[C@H]1CC[C@]2(C=O)[C@H]3CC[C@]4(C)[C@@H](C5=CC(=O)OC5)CC[C@]4(O)[C@@H]3CC[C@]2(O)C1	0.64	train
COc1cc2ncnc(Nc3cccc(Cl)c3F)c2cc1CN1CCC[C@H]1C(N)=O	3.58	train
CC(C)NNC(=O)c1ccncc1	0.33	train
NC(=O)Nc1sc(-c2ccccc2)cc1C(N)=O	2.42	train
Nc1ccc(N=Nc2ccccc2)c(N)n1	3.22	train
CCCSc1nc(NC)ccc1C(=O)NC1C2CC3CC1CC(O)(C3)C2	3.27	train
N#Cc1cc(O)cc2nc(-c3ccc(O)cc3)oc12	3.6	train
O=C1CCOc2nc(C#CC3CCCCC3)ccc21	3.3	train
Cc1ccc(-n2[nH]c(=O)c3cccnc32)cc1	2.1	train
COc1ccc(C(=O)N2CCCC2=O)cc1	0.93	train
CNCc1ccc(-c2[nH]c3cc(F)cc4c3c2CCNC4=O)cc1	1.17	train
Oc1ccc2c3c1O[C@H]1c4[nH]c5c(c4C[C@@]4(O)[C@@H](C2)N(CC2CC2)CC[C@]314)C[C@@]1(O)[C@H]2Cc3ccc(O)c4c3[C@@]1(CCN2CC1CC1)[C@H]5O4	1.41	train
N#Cc1ccc(NC(=O)Nc2ccccc2Br)c2nn[nH]c12	1.64	train
Nc1ccc(Cl)c(-c2nc3ncccc3o2)c1	1.97	train
C[C@@H]1CN(Cc2ccc(F)cc2)CCN1C(=O)COc1ccc(Cl)cc1NC(N)=O	1.91	train
CN(C(=O)c1ccncc1)C1CCN(CCC(c2ccccc2)c2ccccc2)CC1	2.8	train
Cc1ncc(-c2ccnc(Nc3ccc(C#N)cc3)n2)n1C(C)C	3.62	train
N#Cc1cccc(NCC(=O)Nc2c(Cl)ccc3nc(N4CC[C@@H](O)C4)ccc23)c1	2.39	train
N#CC1(NC(=O)[C@@H]2CCCC[C@H]2C(=O)N2CCN(c3nc4c(s3)COCC4)CC2)CC1	1.42	train
Cc1ccc(C(=O)Oc2ccc(C(O)CNC(C)(C)C)cc2OC(=O)c2ccc(C)cc2)cc1	3.57	train
CCN(C(=O)Cc1ccc(S(C)(=O)=O)cc1)C1CCN(CCC(c2ccccc2)c2ccc(S(C)(=O)=O)cc2)CC1	1.73	train
Cc1ccc(S(=O)(=O)Nc2c(C(=O)N[C@@H](C)C(C)(C)C)c(C)nn2C2CCS(=O)(=O)CC2)cc1	0.25	train
Cc1ccc(CO)cc1N(c1ccnc(Nc2cc(N3CCOCC3)cc(N3CCOCC3)c2)n1)C(C)C	3.9	train
NC(=O)c1cc(C(N)=O)n(-c2cccc(-c3cc(C(F)(F)F)ccc3C(F)(F)F)c2)n1	3.4	train
CS(=O)(=O)Nc1cc(Nc2nccc(Nc3c(Cl)ccc4c3OCO4)n2)cc(C(N)=O)c1	2.28	train
O=C(Nc1cccc(-c2nnn[nH]2)c1)c1cc(O)cc(C(F)(F)F)c1	0.8	train
N#Cc1cccc(-c2cccc(-c3nn[nH]n3)c2)c1	0.7	train
N#Cc1cnn(-c2ccccc2)c1NC(=O)c1ccccc1F	1.7	train
Cc1cc(=O)[nH]c2ccccc12	1.9	train
C[C@H](Cc1cccc(CC(=O)NC23CC4CC(CC(C4)C2)C3)c1)NC[C@H](O)c1ccc(O)c(CO)c1	2.4	train
Oc1ccc(-c2ccc(C3(O)CN4CCC3CC4)cc2)cc1	0.95	train
CNC(=O)c1snnc1-c1ccccc1	1.23	train
CC(C)(C)NC(=O)Nc1cccc(Cn2[nH]c(=O)c3[nH]c4cc(Cl)ccc4c(=O)c3c2=O)c1	1.77	train
CN1CCN(c2nc(NCCNc3ccc([N+](=O)[O-])cc3)c3ccccc3n2)CC1	2.91	train
O=C(O)CSCC(=O)Nc1nc(-c2ccc(F)cc2)cs1	-0.2	train
O=C(N[C@@H](Cc1ccc(OCCNc2ccccn2)cc1)C(=O)O)c1c(Cl)cccc1Cl	-0.48	train
CC(C)(C)OC(=O)N1CCC(c2ncc(OCc3ccc(S(C)(=O)=O)cc3)cn2)CC1	2.8	train
Nc1ncnc2c1c(COc1cccc(Cl)c1)nn2C1CCOCC1	3.17	train
N#Cc1cnn2c(NC3CC3)cc(-n3ccc4ccc(CO)cc43)nc12	3.09	train
CNS(=O)(=O)Cc1ccc2[nH]cc(CCN(C)C)c2c1	-0.96	train
NC1(c2ccc(-c3c(-c4ccccc4)ccc4ccnn34)cc2)CCC1	2.9	train
CCC(c1nc2ccoc2c(=O)n1Cc1ccccc1)N(CCCN)C(=O)c1ccc(C)cc1	1.37	train
COc1ccc(N(C(=O)c2occc2C)C(C(=O)NC[C@@H](C)O)c2ccccc2F)c(OC)c1	2.04	train
CCCc1c(OCc2cccc(NC(=O)Cc3ccccc3C(=O)O)c2)ccc(C(C)=O)c1O	2.95	train
Cc1ncccc1Oc1ncnc(OC2C3COCC2CN(C(=O)OC(C)C)C3)c1C	3.1	train
C[C@H](CO)Nc1nc(SCc2cccc(F)c2F)nc2nccnc12	3.15	train
NC(=O)c1cnc(-c2ccc(C3(N)CCC3)cc2)c(-c2ccccc2)c1	1.3	train
C[C@H](CO)Nc1nc(SCc2ccccc2)nc2[nH]c(=O)sc12	2.86	train
O=c1c2sccc2n(CC2COc3ccccc3O2)c(=O)n1O	1.44	train
c1ccc(Sc2ccc3ccccc3n2)cc1	3.92	train
O=C(Nc1cccc(-c2nnn[nH]2)c1)c1cc(C(F)(F)F)cc2[nH]cnc12	1.1	train
C[C@@H]1CN(c2ccccc2)CCN1C(=O)[C@@H]1CCCC[C@H]1C(=O)NC1(C#N)CC1	2.35	train
COc1ccc2ncc(=O)n(CCN3CC[C@@H](NCc4cc5c(cn4)OCCO5)[C@H](O)C3)c2c1	0.9	train
C[C@@H](C(=O)NCCN1CCCC1)c1ccc(OS(=O)(=O)C(F)(F)F)cc1	1.64	train
O=C(O)CCc1ccc(OCc2cccc(Br)c2)cc1	1.67	train
Cc1ncc(-c2nc(Nc3ccc(C(=O)NC4CCN(C)CC4)cc3)ncc2F)n1C(C)C	2.13	train
O=c1cc(-c2ccccc2)oc2ccc(O)cc12	3.6	train
CC(C)C(NC(=O)Cn1c(-c2cccs2)ncc(NC(=O)OCC(F)(F)F)c1=O)C(=O)C(F)(F)F	2.32	train
O=C(NO)C1COC(c2ccc(F)c(C(F)(F)F)c2)=N1	1.53	train
NS(=O)(=O)c1ccc(Nc2nccc(-c3ccccc3)n2)cc1	2.86	train
CC(C)[N+](C)(CCOC(=O)C1c2ccccc2Oc2ccccc21)C(C)C	0.2	train
CCN(CC)CCNc1ncnc2c1sc1nc(N3CCOCC3)c3c(c12)CCCC3	3.3	train
CC(=O)NC1CC(C)N(C(=O)c2ccccc2)c2ccccc21	2	train
CCN(CCNCCc1ccc(O)c2[nH]c(=O)sc12)C(=O)CCOCCc1ccccc1	1.92	train
OCC(O)CN1CCN(c2ccccc2)CC1	0.4	train
C[C@@H](CO)Oc1cc(Oc2ccc(S(C)(=O)=O)cc2)cc(C(=O)Nc2nccs2)c1	2.63	train
COc1cc(OC)c(S(=O)(=O)N2c3ccccc3CCC2C)cc1NC(=O)Cc1ccnc(F)c1	2.49	train
Cc1sc2ncnc(N3CCN(c4ncccn4)CC3)c2c1C	3.66	train
Nc1n[nH]c2nnc(-c3ccccc3)c(-c3ccccc3)c12	2.6	train
O=C(NCc1ccncc1)c1ccc(Oc2ccc(C#C[C@@]3(O)CN4CCC3CC4)cc2)cc1	2.31	train
C[C@H]1COCCN1c1cc(C2(S(C)(=O)=O)CC2)nc(-c2cccc3[nH]ccc23)n1	2.8	train
Cc1ccc(C[C@@H](C(=O)O)N2CCC(CN3CCC(Oc4ccc(Cl)c(Cl)c4)CC3)CC2)cc1	3.01	train
COc1ccc(CC(=O)NC(N/C(=N/C#N)Nc2ccccc2C)C(C)(C)C)cc1OC	2.48	train
CN1Cc2ccccc2C(c2ccc(Cl)cc2)C1	3.64	train
O=c1oc2ccccc2c(O)c1Cc1c(O)c2ccccc2oc1=O	1.22	train
C[C@@H](Oc1ccc(S(C)(=O)=O)cc1C(=O)N1CCN(c2ncc(C(F)(F)F)cc2F)CC1)C(F)(F)F	3.49	train
N#CCNC(=O)[C@@H]1CCCC[C@H]1C(=O)N1CCCCC1	0.9	train
CNc1cccc(CCOc2ccc(C[C@H](NC(=O)c3ccccc3Cl)C(=O)O)cc2)n1	-0.31	train
Cc1nnc2n1-c1ccc(Cl)cc1C(c1ccccc1)=NC2	1.98	train
COCCC(=O)N[C@@H](C)c1ccc(Nc2ncc3cc(-c4ccncc4)ccc3n2)cc1	3.05	train
COc1ccc([C@]2(C#N)CC[C@@H](C(=O)O)CC2)cc1OC1CCCC1	0.76	train
Cc1ccc(C#N)cc1-c1cc(C(F)(F)F)ccc1OCC(=O)O	0.15	train
CS(=O)(=O)c1cccc(Nc2nccc(Nc3cccc4[nH]ncc34)n2)c1	2.91	train
CN[C@@H](C)C(=O)N[C@H](C(=O)N[C@H]1CCCN(C(=O)c2ccccc2)C1)C1CCCCC1	0.87	train
CN1CC=C(c2cccc(O)c2)CC1	0.53	train
O=C(O)COc1ccc(C(=O)c2cccs2)c(Cl)c1Cl	-0.84	train
COCC1=C(C(=O)OC(C)OC(=O)OC(C)C)N2C(=O)[C@@H](NC(=O)/C(=N\OC)c3csc(N)n3)[C@H]2SC1	1.7	train
OCCN(CCO)c1nc(N2CCCCC2)c2nc(N(CCO)CCO)nc(N3CCCCC3)c2n1	3.97	train
Cc1cccc2c(CCNCc3cccc(CCNC[C@H](O)c4ccc(O)c5[nH]c(=O)sc45)c3)c[nH]c12	1.13	train
Cc1cn([C@H]2CCCN(S(=O)(=O)c3ccc(CO)c(Oc4cccc(Cl)c4)c3)C2)c(=O)[nH]c1=O	2.69	train
Nc1ncnc2c1ncn2[C@@H]1O[C@H](CSCCCNC(=O)Nc2ccccc2)[C@@H](O)[C@H]1O	1.9	train
CCN(CC)CCOC(=O)C1(C2CCCCC2)CCCCC1	3.72	train
CC12NC(Cc3ccccc31)c1ccccc12	1.7	train
COc1ccc(N2CCN(C(=O)[C@@H]3CCCC[C@H]3C(=O)NC3(C#N)CC3)CC2)cc1	1.74	train
CC(C)c1ccc2[nH]c3c(c2c1)CN(C(=O)[C@@H]1CCCC[C@H]1C(=O)NC1(C#N)CC1)CC3	4.1	train
Cc1nc2ccccn2c1-c1ccnc(Nc2cccc(Cl)c2)n1	2.7	train
O=C(O)COc1ccc(Cl)cc1CN1CCN(S(=O)(=O)c2ccc(F)cc2)CC1	0.99	train
O=S(=O)(CCCNCCc1ccc(O)c2nc(O)sc12)NCCOCCSc1ccccc1	1.84	train
COCc1ccoc1C(=O)N(c1ccc(OC)cc1OC)C(C(=O)NC[C@@H](C)O)c1ccccc1F	1.98	train
Cc1ccc(NC(=O)c2cccc(N(C)C)c2)cc1NC(=O)c1ccc(O)cc1	2.65	train
COc1cc(F)ccc1-c1cncc(CNC2CCC2)n1	2.23	train
C=CC(=O)Nc1ccc2ncnc(Nc3cccc(C)c3)c2c1	3.7	train
COc1cc2c(cc1OC)C(=O)C(CC1CCN(Cc3ccccc3)CC1)C2	2.41	train
CCN(CC)C(=O)c1ccc2[nH]c(-c3cc(C)cc(C)c3)c(CCNCCCCc3ccncc3)c2c1	3.3	train
Cc1cnc(Nc2ccc(OCCN3CCCC3)cc2)nc1Nc1cccc(S(=O)(=O)NC(C)(C)C)c1	2.11	train
Nc1ncc(-c2cnn(C3CCNCC3)c2)cc1-c1nc2ccccc2o1	1.85	train
N#Cc1cnn2c(N)cc(-c3ccc(F)cc3)nc12	2.23	train
C[C@H](c1ccc(F)cc1CCCC(=O)O)N(c1cc(F)ccc1F)S(=O)(=O)c1ccc(Cl)cc1	3.1	train
Cc1nc(CS(=O)(=O)c2ccccc2)cc(N2CCOCC2)n1	1.07	train
Cc1ccc(S(=O)(=O)N2N=Cc3ccccc3B2O)cc1	0.05	train
S=C(NC1CCCCC1)N1CCC(c2cnc[nH]2)CC1	2.3	train
COc1ccc(-c2cc3c(N[C@H]4CCCNC4)ncc(C(N)=O)c3s2)cc1	1.82	train
C[N+]1(C)[C@H]2C[C@H](OC(=O)C(O)(c3cccs3)c3cccs3)C[C@@H]1[C@H]1O[C@@H]21	-0.25	train
N=C(N)c1cc2c(-c3ccccc3)cccc2s1	1.27	train
O=C1C(=O)N(Cc2ccc(Cl)cc2)c2ccccc21	3.1	train
COc1ccccc1O[C@@H](c1ccccc1)[C@@H]1CNCCO1	0.9	train
CCCNC(=O)c1nnc2c(-c3ncccn3)cccc2c1N	1.86	train
O=c1[nH]c2c(O)ccc([C@@H](O)CNCCc3ccc(CNCCc4c(Cl)cccc4Cl)cc3)c2s1	2.3	train
CC1CN(S(=O)(=O)c2ccccc2)CCN1Cc1cc(Cl)ccc1OCC(=O)O	0.69	train
O=C(COCc1ccncc1)N1CCC(c2ccc(Cl)cc2)CC1	2.74	train
CC(O)(C(=O)Nc1ccc(S(=O)(=O)c2ccncc2)cc1)C(F)(F)F	2.15	train
Cc1ccc(CO)cc1N(C)c1ccnc(Nc2cc(N3CCOCC3)nc(N3CCOCC3)c2)n1	3.44	train
O=C(N[C@H]1CN2CCC1CC2)c1ccc(Cl)cc1	0.6	train
O=C(Cc1ccccn1)c1ccc(Cl)cc1	2.96	train
COc1nc(Br)cnc1NS(=O)(=O)c1cccc2c(N(C)C)cccc12	1.9	train
COc1ccccc1OCC(O)COC(N)=O	0.36	train
O=c1[nH]c(-c2ccccc2)nc2cc(Cl)ccc12	3.31	train
CCC(Oc1ccc(C(F)(F)F)cc1-c1ccc(S(=O)(=O)CC)cc1C)C(=O)O	0.31	train
COC(=O)N1CCN(C(=O)Cc2ccc(Cl)c(Cl)c2)[C@@H](CN2CCCC2)C1	1.97	train
Cc1ncc(-c2ccnc(Nc3ccc(S(=O)(=O)CCCN(C)C)cc3)n2)n1C(C)C	1.32	train
CC1(C)CCC(NC(=O)[C@@H](N)CCC(=O)O)CC1	-0.27	train
NS(=O)(=O)c1cc2c(cc1Cl)NC(C1CC3C=CC1C3)NS2(=O)=O	2.12	train
Oc1ccc(Br)c2ccccc12	4.3	train
CNC(=O)c1ccc(N2C(=S)N(c3ccc(C#N)c(C(F)(F)F)c3)C(=O)C23CCC3)cc1F	3.3	train
CN[C@@H](C)C(=O)N[C@H](C(=O)N[C@H]1CCCN(CCc2cccc(F)c2)C1)C1CCCCC1	2.64	train
[truncated: 2,201 more rows]
