# Supplementary material for: Could graph neural networks learn better molecular representation for drug discovery? A comparison study of descriptor-based and graph-based models
Source: J Cheminform. 2021 Feb 17;13:12. doi: 10.1186/s13321-020-00479-8 (PMC7888189; doi:10.1186/s13321-020-00479-8)
Supplement: Supplementary file 1 — Additional file 1. The datasets for the single tasks. [file 13321_2020_479_MOESM1_ESM.zip › ReferencedData/dataset_used_for_modeling/muv.csv]

cano_smiles	MUV-466	MUV-548	MUV-600	MUV-644	MUV-652	MUV-689	MUV-692	MUV-712	MUV-713	MUV-733	MUV-737	MUV-810	MUV-832	MUV-846	MUV-852	MUV-858	MUV-859	group
S(CC(=O)Nc1ccc(Oc2ccccc2)cc1)c1nccn1C	0.0	0.0			0.0	0.0	0.0				0.0		0.0			0.0	0.0	train
OC(=O)C(NC(=O)N)Cc1ccccc1	0.0				0.0		0.0	0.0										train
Clc1ccccc1Nc1scc(n1)C(=O)NCc1occc1	0.0		0.0	0.0	0.0				0.0			0.0	0.0				0.0	train
O(c1ccc(NC(=O)CN2CCCC2)cc1)c1ccc(NC(=O)CN2CCCC2)cc1	0.0					0.0					0.0		0.0			0.0	0.0	train
Clc1ccc(-n2nnnc2C2(N(C)C)CCCCC2)cc1	0.0	0.0					0.0					0.0						train
O=C1NC(C(C(OCC)=O)=C(N1)C)c1ccc(N(C)C)cc1	0.0			0.0	0.0					0.0		0.0	0.0				0.0	train
Clc1cccc(Cl)c1-c1noc(C)c1C(=O)NC=1C(=O)N(N(C)C=1C)c1ccccc1	0.0																	train
S(CCN1CCCCC1)c1nc2N(C)C(=O)N(C)C(=O)c2n1Cc1ccc(cc1)C	0.0			0.0				0.0		0.0	0.0							train
s1cc(nc1Nc1ccc(cc1)C)C(=O)NCc1occc1	0.0	0.0			0.0	0.0									0.0			train
O(C)c1ccc(OC)cc1-n1c2c(nc1C)cc(cc2)C(O)=O	0.0		0.0			0.0												train
S1c2n(N=C1COc1ccc(OC)cc1)c(nn2)-c1ncccc1	0.0	0.0			0.0											0.0		train
Brc1cc(ccc1)C1N(CCO)C(=O)C=2Oc3c(cc(Cl)cc3)C(=O)C1=2	0.0																0.0	train
O(C)c1ccc(NC2=Nc3c(CC2)cccc3)cc1	0.0			0.0						0.0	0.0							train
O\N=C\1/C2CCN(CC2)/C/1=C/c1ccccc1	0.0					0.0	0.0	0.0				0.0				0.0		train
s1cccc1S(=O)(=O)Nc1nc2c(nc1NCCCOC)cccc2	0.0	0.0			0.0	0.0	0.0				0.0							train
O1C(N2CCN(CC2)c2cc(OC)ccc2)c2c(cccc2)C1=O	0.0		0.0				0.0			0.0		0.0	0.0					train
O(C)c1ccc(OC)cc1NC(=O)NC(Cc1ccccc1)C(O)=O	0.0			0.0								0.0						train
Brc1oc(cc1)C(=O)Nc1c2c(ccc1)cccc2	0.0								0.0			0.0						train
O1c2cc(ccc2OC1)C1(O)CCN(CC1)C(=O)NC12CC3CC(C1)CC(C2)C3	0.0		0.0	0.0				0.0		0.0		0.0						train
S(CC(=O)Nc1n(nc(c1)C)-c1ccccc1)c1nc(cc(n1)C(F)(F)F)-c1occc1	0.0				0.0												0.0	train
FC(F)C=1n2ncc(c2N=C(C=1)C1CC1)C(=O)Nc1cccnc1	0.0	0.0																train
s1c(nnc1NC(=O)C(SCC(OCC)=O)C)C(C)C	0.0		0.0															train
S(CC(=O)Nc1c(cc(cc1C)C)C)c1nnc(n1Cc1occc1)-c1ccncc1	0.0									0.0	0.0					0.0		train
s1c2cc(n(c2cc1)C)C(OC(CC)C(=O)NCc1occc1)=O	0.0				0.0			0.0										train
Clc1cccc(Cl)c1CC(=O)N1CCCN(c2nc3c(nc12)cccc3)C	0.0						0.0											train
Clc1ccccc1CN1C(CCC1=O)C(=O)NCCN1CCOCC1	0.0		0.0													0.0	0.0	train
Clc1cc(ccc1)-c1oc(C)c(n1)CN1CCC(CC1)C(=O)NCc1ccccc1OC	0.0		0.0			0.0							0.0					train
o1cccc1C(=O)Nc1cc2nc(n(c2cc1)C)CCNC(=O)c1ccccc1	0.0			0.0						0.0		0.0						train
S1C=2N(CN(C1)Cc1occc1)C(=O)CC(C=2C#N)c1c2c(ccc1)cccc2	0.0					0.0											0.0	train
S1c2n(N=C1c1ccccc1OC)c(nn2)C(F)(F)F	0.0	0.0			0.0												0.0	train
o1c2c(nc1N1CCC(CC1)C(=O)NC1CCCCCC1)cccc2	0.0	0.0	0.0															train
o1nc(NC(=O)CN2c3c(cccc3)C(=O)N(c3cc(OC)c(OC)cc3)C2=O)cc1C	0.0																	train
O(CCN1C(=O)C(NC1=O)Cc1c2c([nH]c1)cccc2)c1ccccc1	0.0			0.0					0.0			0.0			0.0			train
S(CC(=O)NC(CC)C)c1nnc(n1C)-c1ccc(cc1)C(C)(C)C	0.0	0.0									0.0		0.0			0.0		train
s1cccc1C(=O)Nc1cc2nc(oc2cc1)-c1ccncc1	0.0			0.0	0.0						0.0					0.0		train
S1c2n(nc(n2)C)C(O)=C1C(N1CCN(CC1)C(OCC)=O)c1ccc(cc1)C(C)C	0.0							0.0								0.0		train
S1C=Cn2cc(nc12)-c1cc(NS(=O)(=O)c2cc(ccc2)C)ccc1	0.0				0.0									0.0	0.0			train
Brc1c2c(ccc1OCC(=O)N1CCN(CC1)c1ncccc1)cccc2	0.0																0.0	train
S\1C=C(N(Cc2ccccc2)/C/1=N/C=1C(=O)N(N(C)C=1C)c1ccccc1)C	0.0			0.0		0.0	0.0											train
O1C=C(c2c(cccc2)C1=O)C(=O)N1CCN(CC1)Cc1ccccc1	0.0			0.0			0.0						0.0			0.0		train
O1C2=C(C(C(C#N)=C1N)c1cccc(OC)c1OC)C(=O)N(Cc1ncccc1)C(=C2)C	0.0			0.0				0.0	0.0		0.0							train
Brc1ccc(cc1)/C(/C)=C/1\SC(=NC\1=O)N1CCOCC1	0.0								0.0							0.0	0.0	train
O1C2=CC(=O)C(=CC2=CC(C(=O)NC)=C1N)CCCCCC	0.0						0.0											train
O1c2c(ccc(N(C)C)c2)C(C(C#N)=C1N)c1cc(OC)c2OCOc2c1	0.0								0.0								0.0	train
S1C(N(C(=O)C)c2ccccc2OC)C(=O)N(c2ccccc2)C1=O	0.0	0.0							0.0									train
Brc1ccc(cc1)C(=O)CSc1nccn1C	0.0																	train
S(=O)(=O)(N(CC(=O)NC1CCCCCC1)c1ccc(cc1)C)c1c(n(nc1C)C)C	0.0			0.0													0.0	train
o1c(ccc1COc1cc2CCCc2cc1)C(=O)NCc1cccnc1	0.0						0.0		0.0			0.0	0.0					train
Clc1n(nc(C)c1C(=O)NCC(O)=O)-c1ccccc1	0.0	0.0		0.0			0.0										0.0	train
Clc1cc(NC=2n3ncnc3N=C(C)C=2CC)ccc1C#N	0.0															0.0		train
O(CC)c1cc(ccc1O)C1NC(=O)NC(C)=C1C(OCc1ccccc1)=O	0.0		0.0						0.0							0.0	0.0	train
O(C)c1ccc(N(CC2=Cc3c(NC2=O)cc(cc3)C)C(=O)C)cc1	0.0	0.0			0.0				0.0			0.0	0.0					train
O(CC(=O)NC(C)(C)C)c1ccc(cc1OC)CNc1cc2NC(=O)Nc2cc1	0.0								0.0		0.0							train
o1c2CCCCc2c2cc(OCC(=O)Nc3ncccc3C)ccc12	0.0	0.0							0.0			0.0						train
Clc1ccccc1CN1CC(CC1=O)C(=O)NCCc1ncccc1	0.0	0.0					0.0					0.0	0.0			0.0		train
S(C(C(=O)Nc1ccccc1-c1ccccc1)C)c1nnnn1C	0.0				0.0		0.0									0.0		train
Clc1ccc(S(=O)(=O)N2CCCC2C(=O)N2c3c(CC2C)cccc3)cc1	0.0				0.0								0.0			0.0		train
S(Cc1oc(cn1)-c1ccccc1)c1nc2n(n1)C(=CC(=N2)C)C	0.0				0.0		0.0						0.0					train
O1CCN(CC1)CCNC(=O)c1cc2ncn(c2cc1)C1CCCCC1	0.0	0.0		0.0													0.0	train
Clc1cc(N2CCN(CC2)C(=O)c2ccc(NS(=O)(=O)c3c(noc3C)C)cc2)c(cc1)C	0.0				0.0	0.0											0.0	train
O1CCN(CC1)C(=O)c1ccccc1-c1[nH]c2c(n1)cccc2	0.0	0.0						0.0					0.0					train
S(=O)(=O)(N1CCCC1)c1ccc(NC(=O)CCOc2ccccc2)cc1	0.0						0.0	0.0					0.0					train
s1c2cc(OCC)ccc2nc1N1CC(CCC1)C(=O)N1CCN(CC1)C(OCC)=O	0.0												0.0					train
s1nc2c(n1)ccc(C)c2S(=O)(=O)NCc1cc2OCOc2cc1	0.0	0.0		0.0	0.0					0.0	0.0		0.0	0.0				train
Clc1n(nc(C)c1C1C2=C(OC(N)=C1C#N)c1c(OC2=O)cccc1)-c1ccccc1	0.0				0.0											0.0		train
S(=O)(=O)(N1CCCCCC1)c1ccc(NC(=O)CN2CCCCC2)cc1	0.0				0.0			0.0										train
O=C1N(Cc2ccccc2)C(=Nc2c1cc(NC(=O)c1cccnc1)c(N1CCCCC1)c2)C	0.0											0.0						train
s1cccc1S(=O)(=O)NCCc1cc2OCCOc2cc1	0.0		0.0				0.0			0.0					0.0			train
S(CC(=O)c1ccccc1)c1nc(nc(SC)c1C#N)N	0.0	0.0		0.0	0.0				0.0		0.0							train
Clc1cc(N2CCN(CC2)c2nc3N(C)C(=O)NC(=O)c3n2CCC(C)C)ccc1	0.0																	train
S(Cc1ccc(cc1)C)c1nnc(n1N)-c1occc1	0.0	0.0			0.0		0.0									0.0		train
o1cccc1C(=O)N(CC1=Cc2c(NC1=O)cc(cc2)C)c1ccccc1C	0.0								0.0	0.0	0.0			0.0			0.0	train
O=C1NC(C(C(=O)Nc2ccc(cc2)C)=C(N1)C)c1ccc(N(C)C)cc1	0.0		0.0						0.0		0.0						0.0	train
S(CC(=O)c1ccccc1)c1nc(cc(n1)N1CCCCC1)C	0.0				0.0	0.0	0.0							0.0		0.0		train
O=C(Nc1ccccc1N1CCN(CC1)C)C(n1cccc1)Cc1ccccc1	0.0	0.0											0.0					train
O=C1N(Cc2c1c(ccc2)C(=O)NCc1ccc(cc1)C)C1CCN(CC1)C(OCC)=O	0.0							0.0							0.0			train
o1nc(cc1-c1cc(O)ccc1)C(=O)NCc1ccccc1	0.0			0.0			0.0											train
Brc1oc(cc1)C(=O)N1CCN=C1SCc1cccnc1	0.0																	train
S(CC(=O)N1CCCCCC1)c1nnc(n1-c1ccc(F)cc1)Cc1n(ccc1)C	0.0										0.0							train
S(CC(=O)Nc1cc(OC)ccc1)c1oc(nn1)COc1cc2CCCCc2cc1	0.0	0.0	0.0		0.0			0.0	0.0	0.0	0.0						0.0	train
S(=O)(=O)(N1CCN(CC1)C(=O)c1ccc(OC)cc1OC)c1ccccc1	0.0									0.0						0.0		train
o1c2cccnc2nc1-c1cccc(NC(=O)c2cc(OC)ccc2)c1C	0.0	0.0	0.0			0.0	0.0		0.0			0.0	0.0					train
Clc1cccc(F)c1C(=O)Nc1n(nc2c1CS(=O)C2)-c1ccc(OC)cc1	0.0	0.0			0.0	0.0						0.0	0.0				0.0	train
O=C(Nc1cc2CCCc2cc1)C1CCN(CC1)c1ncccn1	0.0						0.0											train
Brc1cc(C(=O)Nc2n(nc3c2CS(=O)C3)-c2ccc(OC)cc2)c(Cl)cc1	0.0										0.0							train
Clc1cc(C)c(OCC(=O)N2C(CCCC2C)C)cc1	0.0													0.0				train
FC(F)(F)c1cc(ccc1)CNC(=O)C1CCN(CC1)c1ncccn1	0.0				0.0												0.0	train
o1cccc1C(=O)N(CC1=NC(=O)c2c(N1)cccc2)C1CCCC1	0.0			0.0				0.0	0.0	0.0	0.0		0.0					train
Clc1cccc(Cl)c1-c1noc(C)c1C(=O)n1c2cc(C)c(cc2nc1)C	0.0												0.0					train
S1c2n(nc(n2)C)C(O)=C1C(N1CCN(CC1)c1ccc(OC)cc1)c1ccccc1	0.0			0.0									0.0			0.0		train
o1cccc1CNC(=O)c1ccccc1NC(=O)C1CC(=O)N(C1)c1ccc(OCCC)cc1	0.0		0.0				0.0	0.0	0.0		0.0		0.0					train
S(Cc1ccc(cc1)C#N)c1nnc(n1C)-c1ccccc1	0.0	0.0				0.0										0.0	0.0	train
s1c(nnc1NC(OCCCC)=O)-c1ccccc1OC	0.0				0.0	0.0	0.0									0.0	0.0	train
O=C(Nc1cc2nc(n(c2cc1)C)C)N1CC(CC1)c1ccccc1	0.0								0.0			0.0						train
o1cccc1CNC(=O)NC(=O)CN1C(=O)C2(NC1=O)CCCCCCC2	0.0					0.0				0.0								train
S(=O)(=O)(N(C)c1ccc(cc1)C(=O)NCc1ccccc1)C	0.0	0.0		0.0				0.0	0.0			0.0						train
s1cccc1CNC(=O)c1c(C)c(n(CC)c1C)C(OCC)=O	0.0							0.0				0.0					0.0	train
O1N=C(CC1CN1C(=O)c2n(cnc2N(C)C1=O)C)c1ccccc1OC	0.0					0.0	0.0			0.0								train
o1cccc1C(=O)N(CC1=Cc2c(NC1=O)cccc2)C1CCCCC1	0.0		0.0				0.0		0.0			0.0				0.0	0.0	train
S1C=2N(CN(C1)c1ccccc1F)C(=O)CC(C=2C#N)c1cc(OC)ccc1	0.0																	train
Clc1ccc(cc1)C(=O)CSc1nc(ccc1C#N)-c1occc1	0.0	0.0			0.0													train
Brc1cc2C=C(C(=O)N3CCN(CC3)C(OCC)=O)C(Oc2cc1)=O	0.0								0.0		0.0	0.0				0.0		train
s1cccc1Cc1nnc(SCC(=O)Nc2cc(OC)ccc2)n1CC=C	0.0	0.0	0.0	0.0					0.0	0.0	0.0		0.0				0.0	train
S1c2c(-n3c1nnc3SCCOc1ccccc1)cccc2	0.0				0.0	0.0				0.0								train
S(Cc1ccc(F)cc1)c1nc2c(n1C)cc(cc2)C(=O)N1CCN(CC1)C(OCC)=O	0.0				0.0													train
s1cccc1CNC(=O)Cc1ccc(-n2cccc2)cc1	0.0				0.0	0.0		0.0								0.0		train
o1nc(c2CCCCc12)C(=O)N1CCN(CC1)c1ccccc1	0.0	0.0												0.0			0.0	train
O=C1N(C(CC1)C(=O)NCc1ccc(cc1)C)C1CCCCC1	0.0			0.0														train
o1cccc1C(=O)Nc1cc2nc(n(c2cc1)C)CCN1CCN(CC1)c1ccc(cc1)C	0.0	0.0	0.0															train
O=C1N(C)C(=O)N(c2nc(n(c12)CCc1ccccc1)CN1CCCCC1C)C	0.0	0.0						0.0										train
O=C1CN(CC=C)C(N)=C1c1ccccc1	0.0			0.0						0.0		0.0						train
s1c2cc(OC)ccc2nc1NC(=O)c1ccoc1C	0.0				0.0								0.0				0.0	train
Clc1ccc(OCc2oc(NCc3ccc(OC)cc3)c(n2)C#N)cc1	0.0		0.0	0.0			0.0							0.0		0.0	0.0	train
Clc1cc(N2C(=O)C3C(ON(C3c3cccnc3)c3ccccc3)C2=O)ccc1Cl	0.0																	train
o1cccc1C(=O)Nc1cc(ccc1C)-c1n2N=C(c3c(-c2nn1)cccc3)C	0.0	0.0																train
S(Cc1ccccc1)c1nnc(n1N)-c1ccc(OC)cc1	0.0			0.0				0.0								0.0		train
S(=O)(=O)(N1CCCC1)c1ccc(cc1)C(=O)Cn1nc(nn1)-c1ccccc1C	0.0										0.0	0.0				0.0	0.0	train
O(C)c1cc2C=C(CN(C(=O)c3ncccc3)c3ccccc3)C(=O)Nc2cc1	0.0	0.0			0.0	0.0				0.0								train
FC(F)(F)C=1n2nc(cc2N=C2C=1CCCC2)C(=O)NC1CCCCC1	0.0															0.0	0.0	train
o1c2c(cc1C(=O)C=1C(N(CCCN(C)C)C(=O)C=1O)c1ccc(cc1)C)cccc2	0.0								0.0									train
BrC1=CC(=CN(CCN(C(C)C)C(C)C)C1=O)C(OC)=O	0.0											0.0				0.0		train
o1c(ccc1C)-c1nc(N)c(C#N)c(c1)-c1ccc(cc1)C	0.0						0.0											train
O1c2c(-c3n(c(nc3C1=O)C)-c1ccccc1)cccc2	0.0				0.0			0.0	0.0				0.0			0.0		train
Clc1ccc(cc1)C(=O)c1cc(n(c1)C)-c1nc2c(n1C)cccc2	0.0		0.0		0.0								0.0			0.0	0.0	train
O(CCN1C(=O)C(NC1=O)(C)c1ccc(cc1)C)c1ccc(OC)cc1	0.0			0.0					0.0								0.0	train
Clc1ccccc1Cn1nc(C)c(NC(=O)c2noc(c2)-c2cc(OC)ccc2OC)c1C	0.0					0.0												train
Clc1cc2c(nc(cc2C(=O)N2CCN(S(=O)(=O)C)CC2)-c2ccncc2)cc1	0.0	0.0	0.0						0.0			0.0	0.0					train
O(CC=1NN2C(=NC(=CC2=O)c2ccccc2)N=1)c1ccccc1	0.0		0.0									0.0						train
Clc1cc(ccc1)-c1onc(c1)C(=O)Nc1nn(cc1)Cc1ccc(cc1)C	0.0		0.0		0.0	0.0											0.0	train
O1C(C)=C(C(OCC=C)=O)C(C(C#N)=C1N)c1ccoc1	0.0				0.0		0.0	0.0										train
O1CCN(CC1)CCOC(=O)Nc1c(cc(cc1C)C)C	0.0					0.0	0.0		0.0			0.0						train
s1c2c(c3c1N=C(SCC(OC)=O)N(C3=O)c1ccccc1)CCN(C2)C	0.0				0.0													train
S(CC(O)=O)c1nnc(n1-c1ccc(cc1)C)Cn1c2c(nc1)cccc2	0.0															0.0		train
O(C(=O)c1[nH]c2c(cccc2)c1NC(=O)CN1CCCCC1)CC	0.0								0.0		0.0					0.0		train
Clc1cc2C3NC(=O)N(C(Oc2cc1)(C3)C)c1cc(OC)c(OC)cc1	0.0	0.0											0.0					train
S1c2n(cc(n2)-c2ccccc2)C(C)=C1C(=O)N1CCN(CC1)c1ccccc1OC	0.0		0.0	0.0			0.0											train
S(CC(=O)Nc1cc2OCCOc2cc1)C1=CC(=O)N(c2c1cccc2)CC	0.0	0.0				0.0												train
O(CCC)c1ccc(cc1)-c1nn(nn1)CC(=O)Nc1cc(ccc1)C(OC)=O	0.0	0.0						0.0			0.0							train
Clc1ccccc1NC(=O)CSc1nnc(n1Cc1occc1)-c1ccncc1	0.0	0.0	0.0		0.0							0.0						train
O(C(=O)c1ccncc1)CC(=O)N(C1CCCCC1)C1CCCCC1	0.0							0.0	0.0				0.0	0.0				train
Clc1ccc(-n2c(nnc2SCC(OCC)=O)CC=2NC(=O)NC(=O)C=2)cc1	0.0			0.0	0.0													train
S1c2n(N=C1c1cc(nc3c1cccc3)C)c(nn2)-c1ccccc1	0.0		0.0													0.0		train
s1cnnc1SC(C(=O)NCc1cc2OCOc2cc1)C	0.0	0.0			0.0	0.0	0.0			0.0	0.0		0.0					train
O(C)c1cc(C(=O)C=2C=C(C#N)C(=O)N(C=2)C=2C(=O)N(N(C)C=2C)c2ccccc2)c(O)cc1	0.0					0.0			0.0		0.0	0.0					0.0	train
s1c(C(OCC)=O)c(nc1NC(=O)c1occc1)-c1ccccc1	0.0	0.0		0.0	0.0		0.0						0.0				0.0	train
S(=O)(=O)(N1CCC(CC1)C(=O)NCc1cc(OC)ccc1)N1CCCC1	0.0		0.0		0.0												0.0	train
Clc1cccc(F)c1CSc1oc(nn1)C1N(CCC1)C(OC(C)(C)C)=O	0.0					0.0											0.0	train
Clc1ccc(OCC=2Sc3n(N=2)c(nn3)-c2ccncc2)cc1	0.0	0.0																train
n1cnc(-n2nc(cc2C)C)cc1-n1nc(cc1C)C	0.0	0.0												0.0				train
O1C(=C(C(OCC)=O)C(C(C)C)C(C#N)=C1N)c1ccccc1	0.0																	train
s1cccc1CNC(=O)C1CC(=O)N(C1)c1ccc(cc1)C	0.0	0.0			0.0			0.0			0.0							train
s1cc(nc1CN1C(=Nc2c(cccc2)C1=O)CN(C)C)-c1oc2c(c1)cccc2	0.0	0.0				0.0	0.0	0.0			0.0					0.0		train
Brc1cc(F)cc(F)c1NC(=O)c1noc(c1)-c1occc1	0.0																	train
S(=O)(=O)(N(Cc1ccc(N(C)C)cc1)Cc1ccccc1)c1cc(C)c(-n2nnnc2)cc1	0.0	0.0			0.0								0.0			0.0		train
S1CCC(=O)N2C1=NC(C)=C(C(OC(C)C)=O)C2c1cc(OCC)c(OC(=O)C)cc1	0.0			0.0	0.0					0.0								train
Clc1n(C)c(nc1)C(O)c1ccccc1	0.0	0.0					0.0											train
s1c2c(n3c(c2)C(=O)N(N=C3C)CCCC(=O)NCCN(CC)c2ccccc2)cc1	0.0	0.0		0.0		0.0		0.0										train
s1c(nnc1-n1cccc1)N1CC(CCC1)C(=O)Nc1ccccc1C(OC)=O	0.0							0.0										train
S1CCN(CC1)C(C(C)C)c1nnnn1Cc1ccc(F)cc1	0.0			0.0				0.0										train
S(CC1=Nc2c(cccc2)C(=O)N1CC#N)c1nnc(n1C)-c1ccoc1C	0.0			0.0	0.0	0.0		0.0			0.0					0.0		train
S(Cc1c2c(ccc1)cccc2)c1nnc(n1N)-c1occc1	0.0	0.0	0.0	0.0		0.0	0.0				0.0							train
s1cccc1CN(C(C(C)C)c1nnnn1C1CCCC1)CC1=Cc2c(NC1=O)c(ccc2)C	0.0															0.0		train
s1c(cnc1NC(=O)Cn1nc(nn1)-c1ccc(OCCCC)cc1)CC(OCC)=O	0.0				0.0											0.0		train
S1C(CN=C1N(Cc1ccccc1)C(=O)Nc1ccccc1OC)C	0.0			0.0		0.0								0.0				train
s1cccc1CNC(=O)C1CCN(CC1)Cc1nc(oc1C)-c1ccccc1F	0.0	0.0																train
O1CCOc2c1cc(NC=1NC(=O)N(C3CCCCC3)C(=O)C=1)cc2	0.0							0.0				0.0						train
O(CC(=O)N(CC)CC)c1ccc(cc1)-c1ccccc1	0.0							0.0	0.0									train
S1C2=C(N=C(SCC(=O)N)N(c3ccccc3OC)C2=O)CC1	0.0				0.0	0.0												train
s1c(C)c(C)c(C#N)c1NC(=O)CSc1nnc(n1CC)C(C)C	0.0	0.0	0.0	0.0	0.0					0.0								train
s1cc(nc1Sc1nc2N(C)C(=O)NC(=O)c2n1CCOC)C	0.0																	train
O1c2c(cc(cc2)CC)C(=CC1=O)CN1CCN(CC1)CCO	0.0	0.0		0.0			0.0						0.0					train
s1cccc1C(=O)Nc1c2nsnc2ccc1	0.0	0.0			0.0	0.0			0.0			0.0		0.0	0.0			train
s1cccc1C(=O)Nc1cc2nsnc2cc1	0.0	0.0		0.0			0.0									0.0		train
S1c2n(N=C1c1ncccc1)c(nn2)C(F)(F)F	0.0				0.0		0.0											train
O(CC)c1ccccc1C(=O)NCCC(O)=O	0.0						0.0						0.0			0.0		train
Brc1ccc(OCC(=O)N2CCN(CC2)C(OCC)=O)cc1	0.0						0.0		0.0		0.0				0.0			train
s1cc(nc1SCC(=O)Nc1n(nc(c1)C(C)(C)C)-c1ccccc1)C	0.0			0.0														train
s1cccc1C(N1CCOCC1)c1nnnn1CCc1ccccc1	0.0	0.0		0.0			0.0						0.0					train
S(CC(=O)N)c1nnc(n1-c1cc(OC)ccc1)COc1ccc(cc1)C	0.0		0.0		0.0		0.0				0.0					0.0	0.0	train
Clc1ccccc1CSC1=NCCN1C(=O)c1occc1	0.0	0.0			0.0	0.0												train
O(C(=O)c1ccc(N(C)C)cc1)Cc1ccc(cc1)C(OC)=O	0.0						0.0	0.0							0.0	0.0	0.0	train
O(C)c1c(OC)cc(cc1OC)C(=O)Nc1n[nH]c(c1)-c1ccccc1	0.0		0.0												0.0		0.0	train
S(c1ccccc1NC(=O)C1OCCC1)c1ccccc1	0.0				0.0			0.0										train
O=C(N(C1CCCCC1)C1CCCCC1)Cn1nc(cc1C)C	0.0	0.0		0.0									0.0					train
Clc1ccc(cc1)-c1oc(C)c(n1)CS(=O)CC(=O)NCCN(CC)CC	0.0																0.0	train
Clc1ccc(-n2nc(cc2Nc2nnnn2-c2ccccc2)C)cc1	0.0								0.0									train
s1cc(c2c1N=CN(\N=C\c1c3c(n(c1)C)cccc3)C2=O)-c1ccccc1	0.0						0.0			0.0								train
Clc1ccc(-n2ccnc2SCC(=O)Nc2noc(c2)C)cc1	0.0				0.0						0.0							train
S\1c2n(nc(n2)-c2occc2)C(=O)/C/1=C/c1cc(OCC)c(OCC)cc1	0.0		0.0							0.0			0.0			0.0	0.0	train
s1nc2c(n1)cccc2S(=O)(=O)NC(C)C	0.0										0.0	0.0						train
O1c2c(cc(O)cc2)C2=C(N(CCC2)C(=O)CCN2CCC(CC2)C)C1=O	0.0																	train
S(=O)(=O)(N1CCCC1)c1cc2OC(=O)N(c2cc1)CC(=O)Nc1cc(ccc1)C(F)(F)F	0.0				0.0					0.0							0.0	train
S(CC(=O)NCCCN1CCN(CC1)c1ccccc1F)C1=CC(=O)N(c2c1cccc2)CC	0.0																	train
Brc1ccccc1OCc1oc(cc1)C(=O)N(C)C	0.0										0.0						0.0	train
S1c2n(N=C1c1occc1)c(nn2)-c1cc(OCC)ccc1	0.0	0.0	0.0		0.0									0.0				train
S(CC(=O)c1ccc(OC)cc1)c1nnc(n1Cc1occc1)-c1ncccc1	0.0			0.0												0.0	0.0	train
Clc1cc2c(OC(CC2=O)c2ncc(Cl)n2C)cc1	0.0						0.0			0.0					0.0			train
Fc1ccccc1Cn1c2c(nc1NCc1cc3OCOc3cc1)N(C)C(=O)N(C)C2=O	0.0					0.0												train
Clc1cc(NC(=O)c2[nH]ncn2)ccc1N1CCOCC1	0.0						0.0											train
S(=O)(=O)(N1CCCC1)c1ccc(cc1)C(=O)Nc1ccccc1OC	0.0	0.0	0.0		0.0			0.0			0.0		0.0					train
Brc1cc2c(nc(cc2C(=O)N2CCC3(OCCO3)CC2)-c2cccnc2)cc1	0.0											0.0					0.0	train
S(=O)(=O)(N(CC(=O)N1CCC(CC1)C(=O)N)c1cc(ccc1)C(F)(F)F)c1ccc(cc1)C	0.0				0.0		0.0											train
O(C)c1cc(ccc1OC)CNC(=O)C=1C(=O)c2c(N(CCC)C=1O)cccc2	0.0			0.0		0.0	0.0		0.0			0.0						train
o1cccc1CNC(=O)C(N(C(=O)Cn1nnc2c1cccc2)CCCC)c1ccncc1	0.0						0.0											train
O=C1NC(=NC(C1)C(=O)NC1CCCCC1)Nc1ccc(cc1)CC	0.0									0.0						0.0		train
s1c(nnc1NC(=O)c1ccoc1C)-c1ccncc1	0.0	0.0		1.0			0.0			0.0			0.0		0.0			train
Clc1ccc(Cl)cc1NC(=O)c1noc(c1)CC(C)C	0.0																	train
O1CCN(CC1)C=1C(=O)C(=O)C=1NCc1ccc(cc1)C(=O)N1CCC(=CC1)c1ccccc1	0.0										0.0							train
s1c2n(nc(c2cc1C(=O)N1CCOCC1)-c1cc(OC)ccc1)C	0.0					0.0		0.0										train
O=C1N(C2CCN(CC2)C(OCC)=O)C(Nc2cccnc2)c2c1cccc2	0.0	0.0									0.0							train
Clc1ccc(S(=O)(=O)N(CC(OCc2c(noc2C)C)=O)C)cc1	0.0			0.0				0.0										train
Clc1cc(Cl)cc2c1ncnc2OCC(=O)NC=1C(=O)N(N(C)C=1C)c1ccccc1	0.0																	train
O=C1N(CCCCN2CCN(CC2)CCCCN2C(=O)c3c(cccc3)C2=O)C(=O)c2c1cccc2	0.0		0.0						0.0			0.0						train
o1cccc1C(=O)Nc1ncc(NC(=O)C23CC4CC(C2)CC(C3)C4)cc1	0.0		0.0			0.0						0.0	0.0					train
Clc1ccc(cc1)C(=O)C12CN3CN(C1)CN(C2)C3	0.0	0.0		0.0			0.0									0.0		train
o1nc(nc1-c1ccccc1OCC)-c1ccc(NC(=O)Cc2ccccc2OC)cc1	0.0										0.0			0.0				train
S(=O)(=O)(N1CCN(CC1)c1ccc(F)cc1)c1cc(OCC)c(-n2nnnc2)cc1OCC	0.0																	train
Clc1ccc(S(=O)(=O)N2CCN(CC2)C(=O)NC23CC4CC(C2)CC(C3)C4)cc1	0.0	0.0		0.0									0.0				0.0	train
S(CC(=O)N1CCCc2c1cccc2)c1nc2c(n1CC(=O)N(C)C)cccc2	0.0																0.0	train
O(C)c1ccc(NC(=O)CCCN2C(=O)c3c(NC2=O)cccc3)cc1	0.0			0.0									0.0					train
Clc1ccc(cc1)C(=O)CSc1oc(nn1)C1NCCC1	0.0		0.0	0.0							0.0							train
S(=O)(=O)(N(CC1=Cc2c(NC1=O)cccc2)C)c1ccc(cc1)C	0.0		0.0	0.0					0.0		0.0		0.0					train
O(C)c1cc2CCN(Cc2cc1OC)C(=O)C1(CC1)c1ccccc1	0.0	0.0						0.0							0.0			train
S1c2c(ncnc2N2CCN(CC2)CC)N(c2ccccc2)C1=S	0.0								0.0	0.0								train
Clc1cc(S(=O)(=O)NC(C)C)ccc1OCC(=O)NCc1cc2OCOc2cc1	0.0																0.0	train
FC(F)(F)c1nn(c2c1CCC2)CC(=O)Nc1n(nc(c1)C)-c1ccccc1	0.0		0.0		0.0													train
s1cccc1C(=O)Nc1ccc(cc1)C(=O)N1CCOCC1	0.0				0.0		0.0								0.0			train
S1C=C(N2C1=NC=C(C(=O)Nc1cc(ccc1OC)C)C2=O)C	0.0	0.0						0.0						0.0				train
s1c(nnc1SCC)NC(=O)CCc1ccccc1	0.0				0.0									0.0	0.0			train
Clc1ccccc1Cn1nc(C)c(C(OCC(=O)Nc2noc(c2)C)=O)c1Cl	0.0																0.0	train
S1CC(=O)N2C1=NC(C)=C(C(=O)Nc1ccccc1)C2c1ccccc1	0.0	0.0			0.0			0.0			0.0							train
O(C)c1cc2C=C(CN(Cc3nnnn3C3CCCC3)C3CCCC3)C(=O)Nc2cc1OC	0.0									0.0							0.0	train
O1N=C(CC1COc1ccccc1C(=O)N)c1ccccc1	0.0						0.0	0.0					0.0					train
O=C1CC(Cc2nc(nc(c12)C)N1CCN(CC1)c1ccccc1)c1ccccc1	0.0		0.0												0.0			train
o1c2c(cc(OC(=O)N(C)C)cc2)c(C(OCC)=O)c1-c1ccccc1	0.0																	train
S(CC(=O)N1CC(=O)Nc2c1cccc2)c1nnc(n1CC(C)C)-c1ccoc1C	0.0	0.0								0.0	0.0					0.0	0.0	train
S(CC(=O)Nc1ccc(S(=O)(=O)N2CCCC2)cc1)c1nnc(n1N)C(F)(F)F	0.0				0.0													train
S(CC1OCCC1)c1nc2n(c3c(cc(OCC)cc3)c2nn1)C	0.0															0.0		train
S(CC(OC)=O)c1nnc(n1Cc1occc1)-c1ncccc1	0.0												0.0			0.0	0.0	train
s1c(nnc1NC(=O)C(Sc1nccn1C)CC)C	0.0						0.0			0.0			0.0					train
Brc1ccccc1CN1CCN(CC1)C(=O)c1ccccc1	0.0											0.0					0.0	train
Clc1ccccc1N1C(NO)(C)C(NC1=O)(C)C	0.0	0.0	0.0													0.0		train
O(CC)c1ccc(NC(=O)C2N=C(NC(=O)C2)N2CCc3c2cccc3)cc1	0.0		0.0						0.0	0.0							0.0	train
S1(=O)(=O)N(CC2ON=C(C2)c2ccc(N(C)C)cc2)C(=O)c2c1cccc2	0.0										0.0	0.0					0.0	train
O=C1N(C)C(=O)N(c2nc(n(c12)CCCC)CN(Cc1ccccc1)Cc1ccccc1)C	0.0											0.0					0.0	train
O=C(N1CCN(CC1)c1ncccn1)c1ccc(cc1)-c1ccccc1	0.0	0.0	0.0								0.0	0.0				0.0		train
s1cc(c2c1N=C(N(n1cccc1)C2=O)C)-c1ccc(OC)cc1	0.0			0.0	0.0			0.0			0.0	0.0						train
FC(F)(F)C=1n2nc(cc2N=C(C=1)c1occc1)C(=O)N1CCN(CC1)c1ccccc1	0.0				0.0													train
S(C)c1cc(OC)c(cc1)C(=O)Nc1ccccc1C#N	0.0		0.0	0.0	0.0				0.0			0.0						train
Clc1cc2c(nsc2C(=O)N2CCN(CC2)C(=O)c2occc2)cc1	0.0					0.0									0.0			train
O=C1Nc2cc(NC(=O)NC(C)(C)c3cc(ccc3)C(C)=C)ccc2N1	0.0	0.0							0.0									train
o1cccc1C(=O)N1CCCC1(C#N)c1ccccc1	0.0						0.0		0.0									train
s1cc(nc1NC1=NS(=O)(=O)c2c1cccc2)C(C)(C)C	0.0	0.0		0.0	0.0					0.0			0.0		0.0	0.0		train
Clc1ccccc1CNC(=O)c1[nH]c(C)c(C(=O)C)c1C	0.0	0.0														0.0	0.0	train
O=C(N1CCC(CC1)c1[nH]c2c(n1)cccc2)Cc1ccccc1	0.0	0.0		0.0			0.0					0.0						train
S(CC(Oc1ccccc1)=O)c1oc(nn1)-c1ccncc1	0.0												0.0					train
O=C(Nc1ccccc1-c1ccccc1)C1CCCN(C1)c1ncccn1	0.0	0.0																train
Oc1c2ncccc2c(cc1CN1CCN(CC1)C)COCc1ccccc1	0.0			0.0				0.0	0.0									train
Clc1ccccc1-c1oc(nn1)NC(=O)c1ccc(S(=O)(=O)N2CC(CCC2)C)cc1	0.0			0.0	0.0				0.0								0.0	train
Clc1cc(ccc1)Cn1c2c(nc1)N(C)C(=O)N(C)C2=O	0.0	0.0					0.0											train
o1c2c(nc1-c1cc(NC(=O)c3cccnc3)c(OC)cc1)cc(cc2)C(C)C	0.0						0.0		0.0	0.0							0.0	train
O=C(N1CCN(CC1)c1ccc(NC(=O)CC)cc1)c1ccccc1C	0.0																	train
Brc1cc(Cl)c(OCCOCCN2CCOCC2)cc1	0.0													0.0				train
S(CC(=O)N1CCC(CC1)C)c1nnc(n1C1CCCCC1)-c1cccnc1	0.0	0.0									0.0					0.0		train
s1cc(nc1NCC1OCCC1)-c1cc2CCN(S(=O)(=O)C)c2cc1	0.0		0.0		0.0		0.0				0.0		0.0					train
O=C1N(N(C)C(C)=C1N1C(=O)c2c(cccc2)C1=O)c1ccccc1	0.0						0.0	0.0	0.0									train
O=C(NC1CCCCC1)C1(N(C(C)C)C=O)CCCCC1	0.0			0.0	0.0								0.0					train
S1C=C(n2c1nnc2SCC(=O)c1ccc(NC(=O)C)cc1)c1cc(OC)ccc1	0.0				0.0		0.0		0.0						0.0			train
s1c(nnc1NC(=O)Cc1sccc1)C	0.0			0.0											0.0			train
O=C1C2(CN(CC1(CN(C2)CCCO)c1ccccc1)CCCO)c1ccccc1	0.0											0.0						train
s1c2cc(OC)ccc2nc1NC(=O)CSc1nc2cccnc2n1C	0.0			0.0	0.0				0.0				0.0					train
Clc1ccccc1CNC(=O)CS(=O)Cc1nc(oc1C)-c1cc(OC)ccc1	0.0			0.0														train
S1C2=C(N=C(SCC(=O)Nc3ccccc3OCC)N(C)C2=O)CC1C	0.0			0.0														train
S(Cc1c(noc1C)C)c1nnc(n1CCc1ccccc1)-c1ccccc1F	0.0										0.0							train
S1C(Nc2ccccc2OC)C(=O)N(c2ccccc2)C1=O	0.0	0.0			0.0		0.0	0.0										train
s1cccc1CC(=O)N1CCC(CC1)C1=NC(=O)C2=NNN(C2=N1)Cc1ccc(cc1)C(C)(C)C	0.0										0.0					0.0		train
o1nc(nc1C1CCCN(C1)C(=O)c1ccccc1OC)-c1cc(OC)c(OC)cc1	0.0	0.0					0.0						0.0					train
S(=O)(=O)(N1CCC(CC1)(C(=O)N(C)C)c1ccccc1)c1ccccc1	0.0									0.0				0.0				train
Clc1cc(ccc1)Cn1nnc(C(=O)NCc2ccccc2)c1N	0.0	0.0											0.0			0.0		train
S(CC(=O)Nc1cc(NC(=O)c2occc2)ccc1)c1nnnn1C1CCCC1	0.0	0.0													0.0	0.0		train
o1c(nnc1-c1occc1)-c1ccc(OCCCC)cc1	0.0								0.0							0.0		train
O(C)c1ccccc1N(C(=O)CCC(=O)Nc1ncccc1)CC(=O)NC1CCCCC1	0.0						0.0		0.0			0.0						train
Clc1ccccc1NC(=O)N1CCN(CC1)c1ncccn1	0.0	0.0					0.0			0.0								train
Clc1ccccc1CNC(=O)c1nnn(Cc2cc(OC)ccc2)c1N	0.0																	train
Clc1ccc(cc1)-c1nn(c2sc(cc12)C(=O)N1CC(CCC1)C)C	0.0									0.0								train
S(CC(=O)Nc1cc(OC)ccc1)c1nnc(n1C)CNC(=O)c1ccccc1	0.0			0.0	0.0			0.0			0.0		0.0					train
S(CC(=O)Nc1cc(OC)ccc1)c1oc(nn1)-c1cc(nc2c1cccc2)-c1ncccc1	0.0							0.0		0.0						0.0		train
S(=O)(=O)(NCCCn1ccnc1)c1cc(C(C)C)c(cc1OC)C	0.0	0.0				0.0	0.0	0.0							0.0	0.0		train
O(C)c1cc(ccc1O)C1Nc2c(C3=C1C(=O)CCC3)c1c(nccc1)cc2	0.0		0.0						0.0		0.0							train
Clc1cc(N)cc2[nH]c(nc12)-c1ccc(N)cc1	0.0						0.0											train
S1C2=C(N=C(SCC(=O)N3CCN(CC3)c3ccccc3)N(CC)C2=O)CC1C	0.0																0.0	train
S(Cc1ccccc1)CC(=O)N1CCN(CC1)Cc1cc2OCOc2cc1	0.0																	train
o1cccc1C(=O)NC(Cc1c2c([nH]c1)cccc2)C(OCC)=O	0.0		0.0						0.0			0.0						train
s1cccc1-c1nc(SCC(=O)NCc2occc2)nc(c1)C(F)(F)F	0.0																	train
Clc1n(nc(C)c1C1C2=C(OC(N)=C1C#N)CCCC2=O)-c1ccc(cc1)C	0.0				0.0		0.0										0.0	train
o1nc(C)c(C(OC(C(=O)NC2CCCC2)c2ccc(OC)cc2)=O)c1C	0.0		0.0		0.0				0.0			0.0						train
Brc1cc(C)c(NC(=O)CNC(=O)CSc2nc([nH]n2)N)cc1	0.0															0.0		train
S=C1Nc2c(cccc2)C(=O)N1CCCN1CCN(CC1)C1CCCCC1	0.0																	train
o1cccc1CN(C(=O)c1cc2OCOc2cc1)C(CC)(C(=O)NC1CCCC1)C	0.0				0.0										0.0			train
Clc1cc(NC=2n3ncnc3N=C3C=2CCC3)ccc1	0.0		0.0	0.0			0.0											train
O(CC)c1cc(NC(=O)c2ncccc2)c(OCC)cc1NC(=O)C1CC1	0.0								0.0			0.0						train
Clc1ccc(cc1)Cn1ncc(NC(=O)C2CCCC2)c1	0.0	0.0										0.0				0.0	0.0	train
S(CC(=O)N1CCCCC1)C1=NC(=O)C=C(O)N1c1ccccc1	0.0				0.0													train
s1c2CCCCc2c2c1N=C(SCC(=O)Nc1noc(c1)C)N(CC)C2=O	0.0	0.0			0.0					0.0	0.0		0.0					train
Brc1nc2N(C)C(=O)N(C\C=C(/Cl)\C)C(=O)c2n1Cc1ccccc1	0.0										0.0						0.0	train
Clc1ccccc1-c1noc(C)c1C(OCN1N=Nc2c(cccc2)C1=O)=O	0.0	0.0							0.0									train
s1c(nnc1NC(=O)CSc1ncccc1)C	0.0	0.0	0.0															train
Clc1cc(ccc1)C1C2=C(OC(N)=C1C#N)C=C(N(CCCN(CC)CC)C2=O)C	0.0														0.0	0.0		train
S1\C(=N/c2ccc(OC)cc2)\N(Cc2ccccc2)C(=O)CC1C(=O)NC	0.0	0.0	0.0					0.0				0.0					0.0	train
o1c(NCCc2ccc(OC)cc2)c(nc1COc1ccccc1)C#N	0.0					0.0			0.0	0.0								train
Clc1cnc(SC)nc1C(=O)NCc1cc2OCOc2cc1	0.0				0.0					0.0							0.0	train
Clc1ccccc1OCC(=O)N1CCN(CC1)c1ncccn1	0.0	0.0					0.0									0.0		train
O1CCN(CC1)c1ccc(cc1NC(=O)COc1ccccc1)C1=NN(C)C(=O)c2c1cccc2	0.0		0.0						0.0	0.0	0.0	0.0						train
S(=O)(=O)(NC(C(=O)Nc1cccnc1)c1ccccc1)c1cc2c(N(C)C(=O)N(C)C2=O)cc1	0.0	0.0						0.0					0.0			0.0		train
O(c1ccc(OC)cc1)c1ncnc2n(cnc12)Cc1ccccc1	0.0	0.0		0.0									0.0	0.0				train
O1C2=C(C(Cc3ccccc3)C(C#N)=C1N)C(=O)CCC2	0.0		0.0								0.0	0.0				0.0		train
Clc1c(cc(OCCNCCO)cc1C)C	0.0													0.0			0.0	train
S(CC(=O)Nc1ccc(OC)cc1)c1nc(ccn1)C	0.0	0.0	0.0					0.0		0.0							0.0	train
Clc1cccc(F)c1-c1noc(C)c1C(=O)NCc1sccc1	0.0	0.0		0.0	0.0												0.0	train
O=C(NCCN(CC)c1ccccc1)c1n(nc(c1)C)-c1ccccc1	0.0	0.0		0.0														train
O1C2C=CC13C(C2C(=O)Nc1ccc(OCC)cc1)C(=O)N(C3)C(C(C)C)C(OC)=O	0.0							0.0										train
o1nc(cc1-c1cc2OCOc2cc1)C(=O)Nc1c(n(nc1C)Cc1ccccc1)C	0.0												0.0				0.0	train
O1CCN(CC1)c1nc(nc2c1cccc2)Nc1ccc(cc1)C	0.0	0.0						0.0			0.0							train
Brc1ccc(S(=O)(=O)N2CCC(CC2)C(=O)NCCC)cc1	0.0								0.0		0.0							train
Clc1cc(F)ccc1CC=1C(=Nc2n(ncc2C(=O)NCc2occc2)C=1C)C	0.0																	train
Clc1cc(NC2N(C3CCN(CC3)C(OCC)=O)C(=O)c3c2cccc3)c(OC)cc1OC	0.0		0.0													0.0		train
s1c(nnc1N1C(C2=C(Oc3c(cccc3)C2=O)C1=O)c1occc1)C	0.0	0.0																train
O1CCOc2c1cc(cc2)CN1CCN(CC1)C\C=C\c1ccccc1	0.0																0.0	train
S(CC#N)c1nnc(n1C1CCCCC1)Cc1c2c(ccc1)cccc2	0.0				0.0						0.0				0.0		0.0	train
S(=O)(=O)(\N=C(\Nc1nc(cc(n1)C)C)/N1CCN(CC1)c1ccc(OC)cc1)c1ccccc1	0.0										0.0							train
o1nc(-c2ccccc2)c(C(OCC(=O)c2ccccc2)=O)c1C	0.0	0.0					0.0		0.0						0.0			train
Clc1ccc(cc1)COc1ccc(cc1)-c1oc(N2CCC(CC2)C(=O)N)c(n1)C#N	0.0																0.0	train
Clc1cc(ccc1)CN(CCN1CCOCC1)C(=O)Nc1ccccc1	0.0			0.0		0.0										0.0	0.0	train
O(C)c1cc(ccc1OC)C(=O)N1CCN(CC1)C1CCC(CC1)c1ccccc1	0.0									0.0							0.0	train
S(=O)(=O)(Cn1nnnc1C(N1CCN(CC1)Cc1occc1)C(C)C)c1ccc(cc1)C	0.0							0.0								0.0		train
Clc1ccc(cc1)-c1oc(cc1)C(=S)N1CCN(CC1)CCC#N	0.0		0.0														0.0	train
o1cccc1-c1onc(n1)-c1ccc(nc1OC)-c1ccc(OC)cc1	0.0	0.0		0.0														train
s1c(nnc1NC(=O)COc1ccccc1OC)-c1occc1	0.0			0.0	0.0											0.0	0.0	train
S(Cc1[nH]c2c(n1)cccc2)c1oc(nn1)-c1occc1	0.0	0.0		0.0	0.0													train
Clc1ccccc1NC=1n2ncnc2N=C2C=1CCC2	0.0											0.0						train
S(=O)(=O)(N(C)C)c1cc2c(N(C=C(C(=O)N3CCCC3)C2=O)CC)cc1	0.0																0.0	train
S(CC(=O)Nc1ccccc1)c1nnc(n1CC1OCCC1)CNc1ccc(cc1C)C	0.0	0.0		0.0									0.0		0.0			train
O(C)c1ccccc1N1CCN(CC1)CCC(=O)Nc1c2c([nH]c1C(OC)=O)cccc2OC	0.0			0.0				0.0		0.0			0.0				0.0	train
Clc1ccc(cc1)COc1ccc(cc1)-c1oc(N(C)C)c(n1)C#N	0.0	0.0	0.0		0.0						0.0			0.0		0.0		train
S(C(F)F)c1ccc(Nc2ccccc2C(=O)N(C)C2CCN(CC2)C)cc1	0.0				0.0		0.0										0.0	train
O(CC(=O)NC=1C(=O)N(N(C)C=1C)c1ccccc1)c1ncnc2c1cccc2	0.0							0.0										train
s1cc(nc1Nc1ccc(cc1)C)CSc1nnnn1C	0.0		0.0												0.0			train
OC1(c2c(N(CC(OCC)=O)C1=O)cccc2)c1c2c([nH]c1C)cccc2	0.0						0.0											train
s1c2c(nc1CSc1nnnn1-c1cc(ccc1OC)C)cccc2	0.0	0.0			0.0					0.0							0.0	train
S1C=2N(N=C1C)C(=O)C=C(N=2)CSc1[nH]c2c(n1)cccc2	0.0	0.0											0.0					train
S1c2n(c3c(n2)cccc3)C(=O)CC1c1cc2OCOc2cc1	0.0										0.0	0.0					0.0	train
O1Cc2c(CC1(C)C)c(C#N)c(OCC(=O)c1ccccc1)nc2-c1ccoc1	0.0				0.0				0.0	0.0								train
Clc1cc(Cl)ccc1C(O)C(n1ncnc1)Cc1cccnc1	0.0																	train
s1c(nnc1NC(=O)c1ccccc1OCC)C(C)C	0.0	0.0						0.0								0.0		train
o1nc(-c2ccccc2)c(C(=O)NCCc2c3c([nH]c2)cccc3)c1C	0.0	0.0	0.0	0.0		0.0						0.0						train
O=C1CC(CC(=O)C1=C(NCCCNC1CCCCC1)C)(C)C	0.0														0.0			train
S(=O)(=O)(Nc1cc2ncn(c2cc1)-c1ccccc1OC)c1ccccc1	0.0				0.0			0.0					0.0				0.0	train
Brc1nc2N(C)C(=O)N(C)C(=O)c2n1Cc1ccccc1Cl	0.0																0.0	train
Clc1cc(S(=O)(=O)N2CCOCC2)ccc1N1CCC(CC1)C(=O)NCC(C)C	0.0				0.0												0.0	train
O1CCN(CC1)CCN(C(=O)c1ccccc1)C1(CCCCC1)C(=O)Nc1ccccc1	0.0					0.0											0.0	train
S(CC(=O)NC1CCCCC1)c1nc2c(n1CC(=O)NC(C)(C)C)cccc2	0.0						0.0	0.0								0.0	0.0	train
o1cccc1C(=O)N(C(C(=O)NC1CCCC1)c1ccc(N(C)C)cc1)c1cc(OC)ccc1	0.0	0.0						0.0									0.0	train
Clc1ccc(nc1)N1C(Nc2cc3OCCOc3cc2)c2c(cccc2)C1=O	0.0					0.0							0.0			0.0	0.0	train
s1cnnc1SCC(=O)NCc1cc2OCOc2cc1	0.0	0.0	0.0		0.0				0.0									train
O=C(CN1CCCC1)c1c2c([nH]c1C)cc(cc2)C	0.0	0.0	0.0	0.0								0.0				0.0		train
S(CC(=O)NCc1occc1)C1=Nn2c(nnc2-c2ccccc2)C=C1	0.0	0.0			0.0		0.0									0.0		train
S(CC(=O)Nc1cc2oc3c(c2cc1)cccc3)c1nnc(n1C)COc1ccccc1C	0.0							0.0									0.0	train
s1cc(nc1SCC(=O)Nc1noc(c1)C)-c1ccccc1	0.0		0.0				0.0			0.0	0.0		0.0					train
FC(F)Oc1ccc(N(C(=O)Nc2ccccc2)C2=NCCC2)cc1	0.0			0.0			0.0					0.0					0.0	train
s1cccc1-c1onc(c1)C(=O)N1CCCc2c1cccc2	0.0																0.0	train
FC(F)(F)c1ccc(NC(=O)NC2CCN(CC2)CC(=O)NCCOC)cc1	0.0								0.0								0.0	train
o1nc(cc1-c1ccc(cc1)C)C(=O)N1CCCC1	0.0						0.0						0.0					train
S(=O)(=O)(N1CC(CCC1)C(=O)NCCN1CCN(CC1)c1ccccc1)c1[nH]cnc1	0.0			0.0												0.0		train
Clc1ccccc1CNC(=O)C1CCN(S(=O)(=O)N2CCC3(OCCO3)CC2)CC1	0.0				0.0				0.0			0.0					0.0	train
s1c2ncnc(N3CCN(CC3)c3ccccc3)c2c(C)c1C(=O)N1CCN(CC1)c1ncccc1	0.0																	train
Brc1cc(ccc1)-c1oc(cc1)C(=O)Nc1cc(NC(=O)c2occc2)ccc1	0.0										0.0						0.0	train
O(C)c1ccc(Nc2ncccc2C(=O)Nc2ccccc2)cc1	0.0										0.0	0.0					0.0	train
O1c2cc(ccc2OC1)CN1CCN(CC1)C1CC(=O)N(C1=O)c1ccccc1	0.0						0.0		0.0	0.0	0.0							train
Brc1c2c(ccc1OCC(=O)Nn1cnnc1)cccc2	0.0						0.0		0.0							0.0	0.0	train
Brc1cc(C2CC(=O)N3C(SCN(C3)Cc3ccccc3)=C2C#N)c(OC)cc1	0.0															0.0		train
O(CCCCCn1ccnc1)c1ccccc1C	0.0			0.0												0.0	0.0	train
o1cccc1C(=O)C=1C(N(CCCN(C)C)C(=O)C=1O)c1ccc(OC(C)C)cc1	0.0							0.0		0.0							0.0	train
O(C)c1ccccc1N(CC1=Cc2c(NC1=O)c(ccc2)C)C(=O)C(C)C	0.0		0.0		0.0				0.0		0.0							train
s1c(C(OCC)=O)c(nc1NC(=O)CSc1nnc(n1CC)C(C)C)C	0.0	0.0		0.0	0.0				0.0	0.0								train
O=C1N(CC(C1)c1nc2c(n1C)cccc2)c1cc(C)c(cc1)C	0.0		0.0															train
Clc1ccc(cc1)CNC(=O)CC1N(CC)C(=O)N(CC)C1=O	0.0	0.0		0.0												0.0		train
s1c2c(nc1-n1nc(C)c(Oc3ccccc3O)c1C)cccc2	0.0							0.0			0.0					0.0		train
Clc1cc(OC)c(S(=O)(=O)n2nc(cc2C)C)cc1	0.0	0.0	0.0	0.0						0.0			0.0	0.0	0.0			train
S(=O)(=O)(N1CCC(CC1)C(=O)NCCc1ccccc1)c1cccnc1	0.0					0.0												train
s1c2cc(n(c2cc1)CC(=O)c1ccccc1)C(=O)N1CCc2c(C1)cccc2	0.0		0.0	0.0	0.0					0.0								train
Clc1cc(NS(=O)(=O)c2ccc(NC(=O)C)cc2)c(OC)cc1	0.0			0.0							0.0		0.0	0.0			0.0	train
s1c(C)c(-c2ccc(cc2)C)c(C(OCC)=O)c1NC(=O)CSc1nnnn1C	0.0			0.0	0.0					0.0							0.0	train
O(CCC(=O)NCC(N(C)C)c1ccccc1)c1cc(ccc1)C	0.0	0.0		0.0														train
o1nc(cc1-c1ccccc1OC)C(=O)N1CCCCC1	0.0		0.0	0.0		0.0							0.0					train
s1c(nnc1NC(=O)COC)Cc1cc(OC)c(OC)cc1	0.0			0.0			0.0		0.0	0.0	0.0						0.0	train
S1c2c(N(Cc3nnc(SC)n3-c3ccccc3C)C1=O)cccc2	0.0																	train
S\1c2n(nc(n2)-c2cccnc2)C(=O)/C/1=C/c1ccc(cc1)C	0.0					0.0	0.0					0.0				0.0		train
Clc1cc(NC(=O)c2ccc(OC)nc2OC)ccc1Cl	0.0																	train
Clc1sc2cc(n(c2c1)CC(=O)N1CCCCC1CC)C(OC)=O	0.0			0.0	0.0												0.0	train
S(=O)(=O)(N1CCN(CC1)C)c1cc2c(cc(OC)cc2)cc1	0.0				0.0		0.0											train
O=C1N(C2=C(CCCC2)C(=C1)c1ccccc1)CC(=O)N1CCCCCC1	0.0										0.0		0.0					train
Clc1ccc(cc1)Cn1nc(NC(=O)c2cc3OCOc3cc2)cc1	0.0		0.0	0.0												0.0	0.0	train
FC(F)(F)C1N2NC(=CC2=NC(C1)c1occc1)C(=O)N1CCN(CC1)c1ccccc1OC	0.0																	train
O=C1N(C)C(=O)N(c2nc(n(c12)Cc1cc(ccc1)C)N1CCN(CC1)c1ccccc1)C	0.0		0.0							0.0							0.0	train
Clc1cc(F)ccc1CNC(=O)C1CCN(S(=O)(=O)CC)CC1	0.0																0.0	train
O=C1N(N=Cn2c1cc1c2cccc1)CC(=O)NCCC=1CCCCC=1	0.0							0.0										train
s1c2n(CC=3N=C4N(C=CC=C4)C(=O)C=3)c(cc2cc1)C(OC)=O	0.0	0.0		0.0		0.0				0.0	0.0							train
O=C1N(C)C(=O)N(C)C(NCCC)=C1	0.0			0.0		0.0	0.0		0.0			0.0						train
Clc1n(nc(C)c1C(OCC(=O)Nc1noc(c1)C)=O)Cc1ccccc1	0.0		0.0				0.0										0.0	train
Clc1ccc(cc1)CSc1nc2N(C)C(=O)NC(=O)c2n1C\C=C(/Cl)\C	0.0																	train
O=C(N1CCN(CC1)c1ccc(NC(=O)CCCCC)cc1)c1ccccc1	0.0	0.0										0.0						train
s1nc2c(n1)cccc2S(=O)(=O)N(CC)CC	0.0		0.0									0.0	0.0					train
O=C1N2NC(c3ccc(cc3)C)=C(C2=NC2=C1CCCC2)C	0.0							0.0				0.0				0.0		train
s1c2CCCCc2c2c1N(CC(=O)NCc1occc1)C(=O)CN=C2c1ccc(OC)cc1	0.0			0.0	0.0	0.0					0.0						0.0	train
O1c2c(C=C(C(=O)N3CCN(CC3)CCc3ccccc3)C1=O)cccc2	0.0		0.0				0.0										0.0	train
S(=O)(=O)(N1CCCCC1)c1cc(ccc1)C(=O)N1CCCCC1	0.0										0.0							train
o1cccc1C(N(C(=O)CNC(=O)c1occc1)c1ccc(OC)cc1)C(=O)NC1CCCCC1	0.0		0.0					0.0	0.0									train
s1cc(nc1NC(=O)CSc1nnc(n1C)C(C)C)CC(OCC)=O	0.0		0.0		0.0	0.0	0.0		0.0							0.0		train
S(CC(=O)Nc1cc2OCCOc2cc1)c1nnc(n1Cc1occc1)COc1ccc(cc1)C	0.0			0.0	0.0		0.0								0.0		0.0	train
S1c2n(N=C1c1ccc(OCC)cc1)c(nn2)-c1ccc(F)cc1	0.0	0.0			0.0											0.0		train
o1cccc1C(=O)Nc1nc2c(n1CCOc1cc(ccc1)C)cccc2	0.0	0.0						0.0	0.0			0.0	0.0					train
O(C)c1cc(OC)ccc1NC(=O)N(C1CCCCC1)C1CCN(CC1)C(C)C	0.0			0.0								0.0						train
s1cccc1CNC(=O)c1ccc(NC(=O)CCS(=O)(=O)c2sccc2)cc1	0.0				0.0													train
Brc1oc(cc1)-c1nc(on1)COc1cc2CCCc2cc1	0.0						0.0		0.0		0.0							train
Clc1ccc(cc1S(=O)(=O)N1CCCCCC1)C(=O)Nc1cccnc1	0.0	0.0		0.0	0.0												0.0	train
S(Cc1ccccc1)C=1NC(=O)CC(C=1C#N)c1cc(O)ccc1	0.0				0.0					0.0	0.0							train
Clc1ccc(NC(=O)CC(=O)CSc2nnnn2-c2ccccc2)cc1	0.0				0.0												0.0	train
S(Cc1ccccc1)C1=NC(=O)C(CC)=C(O)N1C(CC)C	0.0				0.0		0.0					0.0	0.0	0.0			0.0	train
O=C(N1CCCc2cc(ccc12)C)c1ccncc1	0.0								0.0	0.0			0.0			0.0		train
s1c(C(=O)N(C)C)c(nc1NC(=O)c1oc2c(cccc2)c1C)C	0.0	0.0		0.0	0.0													train
s1c2ncnc(OCC(=O)c3cc(n(c3C)C3CC3)C)c2cc1	0.0			0.0	0.0			0.0									0.0	train
S(CC(OC(C)C)=O)c1nnc(n1N)-c1cccnc1	0.0			0.0								0.0				0.0		train
O=C(Nc1ccc(Nc2ccccc2)cc1)C(C)C	0.0			0.0						0.0						0.0		train
S1c2n(N=C1C1CCCCC1)c(nn2)-c1cc(OC)c(OC)cc1	0.0				0.0		0.0				0.0			0.0				train
S(=O)(=O)(N1CCCC1)c1ccc(OCC(=O)NCCC=2CCCCC=2)cc1	0.0		0.0		0.0			0.0								0.0		train
S(CC(=O)Nc1cc(NC(=O)CC)c(cc1)C)c1nnc(n1CC)C(C)C	0.0									0.0								train
o1cccc1C(=O)Nc1cc2nc(n(c2cc1)C)CN1CCCC1	0.0	0.0									0.0							train
S(Cc1oc(cn1)-c1ccccc1)c1oc(nn1)-c1ccc(OC)cc1	0.0		0.0	0.0	0.0			0.0										train
S\1C=C(N(/C/1=C(/C(=O)NCc1occc1)\C#N)c1ccccc1)C	0.0		0.0		0.0	0.0	0.0	0.0										train
S(CC(OC)=O)c1nnc(n1Cc1occc1)CSc1nc(cc(n1)C)C	0.0				0.0											0.0		train
o1cccc1C(=O)Nc1n(ncc1C(=O)Nc1cc(C)c(cc1)C)-c1ccccc1	0.0					0.0	0.0										0.0	train
O(C)c1cc(ccc1)C(=O)NC1CCN(CC1)C(=O)N1CCCCC1	0.0		0.0															train
s1cccc1CC(=O)N(C(C(=O)NC1CCCCC1)c1n(ccc1)C)c1cc2OCCOc2cc1	0.0	0.0			0.0								0.0					train
o1c2cccnc2nc1-c1cccc(NC(=O)c2cc(OC)c(OC)cc2)c1C	0.0		0.0		0.0				0.0	0.0			0.0					train
S(CC(=O)c1cc(n(C)c1C)C)c1nnc(n1C)-c1ccccc1	0.0							0.0										train
O=C(NC1CCCCCC1)C1CCN(CC1)C(=O)Cc1ccccc1	0.0	0.0							0.0			0.0					0.0	train
BrC1=CC(=CN(CCN2CCCCC2)C1=O)C(OC)=O	0.0						0.0										0.0	train
o1c(nc(C#N)c1NCC(C)C)-c1ccc(OCC)cc1	0.0				0.0	0.0			0.0			0.0						train
O(C)c1ccc(-n2ncc3c2ncnc3N2CCC(CC2)C(OCC)=O)cc1	0.0																	train
BrC1=CC(=CN(Cc2ccc(cc2)C(O)=O)C1=O)C(OC)=O	0.0								0.0		0.0	0.0					0.0	train
s1c(nnc1SCc1ccc(cc1)C#N)Nc1ccccc1	0.0			0.0	0.0	0.0	0.0		0.0		0.0				0.0			train
OC=1N(c2c(cccc2)C(=O)C=1C(=O)Nc1[nH]c2c(n1)cccc2)CCCC	0.0								0.0		0.0					0.0		train
S(=O)(=O)(N(Cc1ccc(cc1)-c1n2CCCc2nn1)C)c1ccc(cc1)C	0.0							0.0					0.0					train
O1C(C(C)(C)C)=C(C#N)C(C(C#N)=C1N)c1cc(OC)c(OC)cc1	0.0			0.0					0.0						0.0	0.0		train
S(=O)(=O)(N1CCC(N2CCCCC2)CC1)c1ccc(OC)cc1	0.0																	train
Brc1oc(cc1)C(=O)Nc1ccc(Nc2ccccc2)cc1	0.0						0.0									0.0		train
O(C)c1cc2N(C)C(=O)CC(=Nc2cc1)c1ccccc1	0.0												0.0					train
O(CC)c1ccc(N2CC(=O)N=C2Nc2nc(cc(n2)C)C)cc1	0.0	0.0	0.0	0.0				0.0										train
S(CC(=O)C(C)(C)C)c1nnc(n1CC)COc1ccccc1	0.0											0.0				0.0	0.0	train
O1CCCC1C(=O)N(CC1=Cc2c(NC1=O)cc(cc2)C)C1CCCCC1	0.0		0.0		0.0		0.0		0.0	0.0			0.0					train
O=C1N(c2c(N1C)cccc2)CC(=O)N1CCN(CC1)c1nnc(c2c1cccc2)-c1ccccc1	0.0														0.0			train
s1cccc1COc1ccccc1CNc1nnnn1CCC	0.0				0.0						0.0		0.0			0.0		train
S(CC(=O)N1CCOCC1)c1nnc(n1-c1ccccc1OCC)-c1ncccc1	0.0		0.0	0.0														train
Clc1ccc(cc1)Cn1nc(NC(=O)c2noc(c2)-c2cc(OC)ccc2OC)cc1C	0.0																	train
Clc1ccccc1CNC(=O)c1oc(nc1C)C	0.0	0.0								0.0			0.0			0.0		train
S(CCC(O)=O)c1nnc(n1-c1ccccc1)-c1ccccc1	0.0	0.0			0.0		0.0	0.0						0.0		0.0		train
Brc1ccc(cc1)-c1nc(nnc1)N1CCCC1	0.0						0.0										0.0	train
S(CC(=O)N1CCN(CC1)c1ccccc1)c1nnc(n1CC)CC(=O)Nc1cc(OC)ccc1	0.0		0.0												0.0	0.0		train
Clc1cc(NC(=O)CSc2nnc(n2C)COc2ccccc2)ccc1N1CCOCC1	0.0		0.0		0.0				0.0			0.0				0.0		train
o1c2c(cc1C(=O)C=1C(N(CCN(C)C)C(=O)C=1O)c1ccc(N(C)C)cc1)cccc2	0.0																	train
o1nc(nc1-c1ccccc1C(=O)N1CCN(CC1)C)-c1ccc(cc1)C	0.0	0.0								0.0	0.0					0.0		train
Brc1cc(S(=O)(=O)CCC(=O)NCc2oc(cc2)C)c2N(CCc2c1)C(=O)C1CC1	0.0															0.0		train
O1c2c(C3NC(=O)N(C1(C3)C)c1cc(OC)c(OC)cc1)cccc2	0.0			0.0														train
S(Cc1[nH]c2c(n1)cccc2)CC(=O)N1CCN(CC1)c1ccc(F)cc1	0.0				0.0	0.0		0.0		0.0			0.0					train
O1c2c(C=C(C(=O)NCc3[nH]c4c(n3)cccc4)C1=O)cccc2	0.0							0.0										train
Clc1ccc(cc1)CS(=O)(=O)Nc1cc(NC(=O)C)ccc1	0.0	0.0		0.0									0.0			0.0	0.0	train
s1nnc(c1)C(=O)N(C(C(=O)NC(C)(C)C)c1ccc(F)cc1)Cc1occc1	0.0	0.0			0.0			0.0										train
S(=O)(=O)(n1nc(N)c(c1)-c1ccccc1OC)c1ccc(cc1)C	0.0				0.0			0.0		0.0						0.0		train
S(Cc1c2c(ccc1)cccc2)c1oc(nn1)-c1cccnc1	0.0	0.0			0.0	0.0												train
O=C(NCCc1ccccc1)c1ccc(-n2nnnc2)cc1	0.0	0.0		0.0								0.0	0.0					train
O=C1N(CC(=O)N2CCc3c2cccc3)C(=O)N(c2ncn(c12)CC)Cc1ccccc1	0.0							0.0										train
o1cccc1C(=O)N1CCN(CC1)Cc1nc2N(C)C(=O)N(C)C(=O)c2n1CCCC	0.0																	train
s1c2cc(n(c2cc1)Cc1ccccc1)C(=O)NCc1occc1	0.0		0.0										0.0					train
O1CCOC12CCN(CC2)CC(O)c1c2cc(OC)ccc2n(C)c1C	0.0						0.0		0.0									train
O=C(N1CCCC1c1ccccc1)Cc1ccccc1	0.0		0.0			0.0							0.0				0.0	train
Clc1cc(Cl)ccc1C(=O)NC=1N(C)C(=O)N(C)C(=O)C=1	0.0																0.0	train
Clc1cc(NC(=O)CN(S(=O)(=O)c2c(noc2C)C)c2ccc(OC)cc2)ccc1F	0.0	0.0			0.0		0.0					0.0	0.0					train
o1cccc1CNC(=O)c1cc2nc(n(c2cc1)-c1ccc(OC)cc1)C	0.0	0.0						0.0	0.0	0.0		0.0						train
Clc1ccccc1-c1[nH]nc(SCC(=O)C2(OC(=O)C3(C2)CC(OC3=O)C)C)n1	0.0			0.0	0.0				0.0			0.0	0.0					train
[nH]1cc(c2c1cccc2)C=1CCN(CC=1)C(C)C	0.0																	train
Clc1ccc(N2C(N3C(CCC3)C2=O)c2ccccc2)cc1	0.0											0.0						train
o1c-2c(nc1CCCC)C(=O)Nc1c-2cccc1	0.0																	train
O(C)c1cc(ccc1OC)C(=O)NCC(=O)Nc1ccc(OCC)cc1	0.0			0.0									0.0					train
S\1\C(=C\c2ccc(F)cc2)\C(=O)N(CC=C)/C/1=C(/C#N)\c1n2CCCCCc2nn1	0.0			0.0	0.0								0.0					train
s1cccc1-c1nn(cc1C(=O)N1CCN(CC1)c1ncccc1)-c1ccccc1	0.0		0.0															train
S1c2c(-n3c1nnc3SCC(=O)N(CC)CC)cccc2	0.0	0.0	0.0															train
S(CC(=O)c1ccccc1)c1nnc(n1C)CC(=O)Nc1cc(OC)ccc1	0.0			0.0									0.0					train
S(CC(OC(C)C)=O)c1ncnc2n(ncc12)Cc1ccccc1	0.0	0.0				0.0			0.0		0.0		0.0					train
s1c2c(CC(OC2)(C)C)c2c1nc(nc2NCc1cccnc1)-n1nc(cc1C)C	0.0				0.0													train
S(CCC(=O)Nc1cc(C)c(cc1)C)c1nnnn1-c1cc2OCOc2cc1	0.0			0.0							0.0							train
S1\C(\N(C(=O)C1Cc1ccc(OC)cc1)c1ccc(cc1)C)=C(\C(=O)NCc1occc1)/C#N	0.0			0.0				0.0										train
S(CCC(=O)Nc1oc(nn1)-c1ccccc1)c1ccccc1	0.0	0.0																train
Clc1ccc(N2C(CC(=O)N=C2Nc2nc(cc(n2)C)C)C(O)=O)cc1	0.0		0.0															train
Clc1cc(ccc1)-c1nc(sc1)-n1nc(cc1C)C	0.0				0.0													train
O(C)c1cc(OC)ccc1Nc1nc(cc(C)c1C(=O)N)C	0.0	0.0		0.0								0.0						train
o1c(nc(C#N)c1N1CCN(CC1)Cc1ccccc1)-c1occc1	0.0		0.0														0.0	train
O=C1N(CC(=O)N2CCN(CC2)c2nnc(c3c2cccc3)-c2ccccc2)C(=O)c2c1cccc2	0.0																	train
O=C1N(C)C(=O)N(c2c1c(n(c2)Cc1cccnc1)-c1ccc(cc1)C)C	0.0					0.0												train
FC(F)(F)c1cc(NC(=O)N2C3C(c4cc(ccc24)C)CN(CC3)C)ccc1	0.0						0.0										0.0	train
Brc1cc(ccc1)C1N(CCN(C)C)C(=O)C=2Oc3c(cccc3)C(=O)C1=2	0.0								0.0		0.0					0.0		train
Clc1ccc(NC(=O)C2CCCN(S(=O)(=O)c3[nH]cnc3)C2)cc1	0.0		0.0	0.0									0.0					train
Fc1ccc(cc1)CNC(=O)C=1NN2C(=NC(CC2C(F)(F)F)C2CC2)C=1	0.0																	train
S1c2c(N(Cc3nnc(SCC(=O)N)n3-c3ccccc3)C1=O)cccc2	0.0																	train
s1c2c(CCC2)c(C#N)c1NC(=O)c1noc(c1)CCC	0.0											0.0						train
O=C(C)c1cc([nH]c1N1CCCC1)-c1ccccc1	0.0														0.0	0.0		train
O1CCN(CC1)c1cc2N=C(N(Cc3ccccc3)C(=O)c2cc1NC(=O)C1CC1)C	0.0		0.0			0.0	0.0		0.0	0.0								train
O(C)c1ccccc1C(=O)Nc1ccc(N2CCN(CC2)Cc2ccccc2)cc1	0.0															0.0	0.0	train
Clc1ccc(cc1)C(=O)Nc1ccccc1N1CCN(S(=O)(=O)C)CC1	0.0				0.0							0.0			0.0			train
O(C)c1cc(N2C(=O)C(CC2=O)c2c3c([nH]c2)cccc3)ccc1	0.0																	train
S(CC(=O)Nc1ccccc1C(OC)=O)c1nnnn1-c1ccc(cc1C)C	0.0	0.0									0.0					0.0		train
O=C(N1CCN(CC1)c1ncccc1)CC1CCCCC1	0.0	0.0		0.0			0.0						0.0		0.0			train
S(CC(=O)c1cc(n(C)c1C)C)c1nnc(n1-c1ccccc1C)-c1ccncc1	0.0	0.0	0.0								0.0					0.0		train
S(CC(=O)Nc1noc(c1)C)C1=Nn2c(nnc2-c2ccccc2)C=C1	0.0	0.0	0.0	0.0	0.0						0.0					0.0		train
S(CC(=O)NCc1occc1)c1ncc(nn1)-c1ccccc1	0.0	0.0		0.0	0.0			0.0								0.0		train
O1CCN(n2cc3N(C)C(=O)N(C)C(=O)c3c2-c2ccc(cc2)C(C)(C)C)CC1	0.0		0.0			0.0		0.0			0.0						0.0	train
Clc1ccccc1-c1noc(C)c1C(=O)Nc1cc(NC(=O)C)ccc1	0.0						0.0									0.0	0.0	train
O=C1N(C=Nc2n(ncc12)-c1ccc(cc1)C)CC(=O)NC1CCCCC1	0.0		0.0					0.0					0.0					train
Brc1cc(Cl)c(OCCCN2C(=O)C(NC2=O)(C)C)cc1	0.0																0.0	train
S(CC(OCc1ccccc1)=O)C=1NC(=CC(=O)N=1)CCC	0.0		0.0				0.0		0.0							0.0		train
O(CCC)c1ccccc1NC(=O)CC1Nc2c(NC1=O)cccc2	0.0			0.0					0.0	0.0	0.0							train
Clc1cc(S(=O)(=O)N2CC(CCC2)C(=O)NCc2ccncc2)ccc1OC	0.0	0.0			0.0							0.0		0.0		0.0		train
Clc1cc(Cl)ccc1-c1nnc(SCC(=O)N2CCOCC2)n1C	0.0			0.0														train
O(C)c1cc(ccc1OC)C(=O)N1CCN(CC1)c1ccc(cc1)C	0.0		0.0															train
S=C1NN=C(N1Cc1occc1)c1cccc(OC)c1OC	0.0		0.0		0.0						0.0							train
s1c(nnc1Sc1ccc(N(C)C)cc1)NC(=O)CCC	0.0	0.0	0.0		0.0				0.0	0.0								train
Clc1ccccc1C(=O)Nc1n(c2nc3c(nc2c1C#N)cccc3)CC=C	0.0	0.0	0.0				0.0											train
O=C(CCC(=O)CCN1CCCCC1)CCN1CCCCC1	0.0			0.0													0.0	train
S1CCCN2C1=NC(=O)C(C1(CCCCC1)C#N)=C2O	0.0		0.0				0.0			0.0							0.0	train
O(C)c1cc2CCN(Cc2cc1OC)CC(=O)Nc1c2c([nH]c1C(OC)=O)cc(cc2)C	0.0	0.0														0.0		train
o1cccc1CNC(=O)CCCN1C(=O)c2c(N(Cc3cc(ccc3)C)C1=O)cccc2	0.0				0.0			0.0					0.0		0.0			train
O\1c2c(C=C(C(=O)N)/C/1=N/c1ccccc1)c(cnc2C)CO	0.0					0.0		0.0					0.0					train
S(CC(=O)c1[nH]ccc1)c1nncn1-c1ccccc1OC	0.0			0.0	0.0			0.0			0.0							train
Clc1cc2c(OC(=O)C=C2CN2CCN(CC2)c2ccc(OC)cc2)cc1C	0.0																0.0	train
o1cccc1CNC(=O)c1nnn(c1N)-c1cc(cc(c1)C)C	0.0							0.0								0.0		train
s1cccc1CNC(=O)C1CC(=O)N(C1)C1CCCC1	0.0		0.0		0.0												0.0	train
S(C\C=C\c1ccccc1)c1nnc(n1Cc1occc1)-c1ccncc1	0.0	0.0	0.0		0.0		0.0				0.0					0.0	0.0	train
O1c2cc(ccc2OC1)CNC(=O)C1CC(=O)N(C1)C1CCCCCCC1	0.0		0.0						0.0			0.0	0.0			0.0	0.0	train
s1c(nnc1-n1cccc1)N1CC(CCC1)C(=O)N1CCN(CC1)c1ccccc1	0.0																	train
o1nc(cc1CCC)C(=O)N1CCN(CC1)C(c1ccccc1)c1ccccc1	0.0																	train
s1cccc1-c1nnc(SCC(=O)NCC2OCCC2)n1-c1ccccc1	0.0	0.0			0.0												0.0	train
Clc1ccc(cc1)C(=O)NCCc1nnc(SCC(=O)NC2CCCC2)n1CC	0.0	0.0			0.0		0.0				0.0	0.0						train
S(=O)(=O)(N1CCCC1)c1ccc(N)cc1	0.0	0.0				0.0		0.0										train
o1c2nc3cc(ccc3cc2cc1C(=O)N(C)C1CCCCC1)C	0.0		0.0		0.0				0.0				0.0					train
S(=O)(=O)(Nc1ccccc1)c1cc(ccc1OC)C(=O)N1CCCCC1	0.0									0.0								train
S(CC(=O)N1CCN(CC1)C(=O)c1occc1)c1nnnn1-c1ccc(cc1C)C	0.0				0.0			0.0		0.0	0.0							train
S1c2n(nc(n2)C)C(O)=C1C(N1CCC(CC1)C(OCC)=O)c1sccc1	0.0				0.0												0.0	train
S1c2n(nc(n2)C)C(O)=C1C(N1CCC(CC1)C(OC)=O)c1sccc1	0.0				0.0		0.0	0.0								0.0		train
O(C)c1cc(ccc1O)C1NC(=O)NC(C)=C1C(OCc1ccc(OC)cc1)=O	0.0				0.0												0.0	train
O(C)c1c(OC)cc(cc1OC)C(=O)N1CCN=C1c1ccccc1	0.0			0.0			0.0										0.0	train
S(CC(=O)N(Cc1ccccc1)C(C)(C)C)c1oc(nn1)-c1cc(OC)c(OC)cc1	0.0				0.0	0.0	0.0						0.0				0.0	train
O=C(N1CCCCC1)c1ccccc1-c1[nH]c2c(n1)cccc2	0.0															0.0		train
s1cccc1-c1nnc(SCC(=O)N2CCCc3c2cccc3)n1C	0.0	0.0		0.0	0.0	0.0			0.0	0.0	0.0							train
s1cc(nc1NC(=O)c1c(noc1C)-c1ccccc1)-c1cc(F)ccc1F	0.0		0.0		0.0								0.0					train
O=C1N(c2ccccc2)C(=NC1)Nc1nc(cc(n1)C)C	0.0		0.0	0.0				0.0				0.0			0.0			train
O=C1N(c2cc(ccc2N1C)C(=O)c1ccccc1C)C	0.0								0.0									train
s1ccnc1NC(NC(=O)c1ccccc1)(C(OC)=O)C(F)(F)F	0.0	0.0			0.0												0.0	train
O1CCN(CC1)c1nc2c(cccc2)c(c1)C(=O)Nc1ccccc1	0.0			0.0			0.0			0.0								train
S(CC(=O)c1ccccc1)c1nnnn1-c1ccc(OCC)cc1	0.0		0.0	0.0			0.0						0.0			0.0	0.0	train
Brc1cc(ccc1)-c1oc(nn1)-c1ccc(cc1)C	0.0						0.0									0.0		train
Clc1ccc(cc1)Cn1ncc(C(=O)N)c1N	0.0	0.0											0.0					train
O=C(Nc1ccc(NC(=O)Nc2ccccc2)cc1)CN1CCCC1	0.0								0.0							0.0		train
S(=O)(=O)(Cn1nnnc1CN1CCN(CC1)Cc1cc2OCOc2cc1)c1ccc(cc1)C	0.0		0.0													0.0		train
s1cccc1-c1nnc(SCC(=O)Nc2noc(c2)C)n1CC	0.0				0.0	0.0			0.0	0.0					0.0	0.0	0.0	train
s1c2n(nc(c2cc1C(=O)N1CCN(CC1)c1ccc(cc1)C(=O)C)-c1ccccc1F)C	0.0										0.0					0.0	0.0	train
o1c2c(cc1C(=O)Nc1cc3OCCOc3cc1)c(nc1c2cccc1)C	0.0						0.0											train
s1ccnc1NC(=O)COc1c2ncccc2ccc1	0.0	0.0									0.0		0.0			0.0		train
o1nc(cc1-c1cc2OCOc2cc1)C(=O)NCCc1ccccc1	0.0						0.0	0.0	0.0	0.0	0.0							train
O=C1N(Cc2c1c(ccc2)C(=O)NC1CCCC1)CCC	0.0		0.0					0.0										train
o1c2nc3cc(ccc3cc2cc1C(=O)NCc1cc2OCOc2cc1)C	0.0		0.0				0.0										0.0	train
o1cccc1CN1C(=O)c2c(N(Cc3ccccc3C)C1=O)cccc2	0.0																	train
O(CC(=O)N(C)C1CCCCC1)C1=CC(=O)N(c2c1cccc2)CC	0.0					0.0												train
Brc1ccccc1N1C(=O)c2c([nH]nc2)N=C1SCC(=O)NCc1occc1	0.0						0.0									0.0	0.0	train
S1c2cc(ccc2-n2cc(nc12)-c1ccccc1)C(=O)N1CCN(CC1)C(OCC)=O	0.0		0.0															train
Clc1cc2OCOc2cc1CSc1nc(ccc1C#N)C	0.0	0.0								0.0				0.0			0.0	train
Clc1cc(ccc1)C(=O)NCCC(C)C	0.0																	train
S(CC(=O)N1CCCc2c1cccc2)c1nnc(n1N)-c1ccc(cc1)C	0.0					0.0	0.0											train
O(c1ccc(NC(=O)COC(=O)C2CC2)cc1)c1ccccc1	0.0						0.0	0.0			0.0					0.0		train
S(Cc1onc(n1)-c1cc(OC)c(OC)cc1)c1nnc(n1-c1cc(ccc1)C)Cc1ccccc1	0.0																	train
O=C(NC1CCN(CC1)Cc1ccccc1)Cn1nc2CCCCc2c1	0.0			0.0		0.0												train
S1CC(=Nn2c1nnc2-c1n[nH]c2c1CCC2)c1ccc(F)cc1	0.0	0.0			0.0													train
o1cccc1C(=O)N1CCN(CC1)C=1n2ncc(c2N=C(C=1)C)-c1ccccc1	0.0	0.0																train
O(c1ccc(N2C(=O)C(NC2=O)C(C)C)cc1)c1ccccc1	0.0					0.0	0.0					0.0	0.0				0.0	train
Clc1ccc(OC(n2ncnc2)C(O)C(C)(C)C)cc1	0.0		0.0	0.0						0.0						0.0	0.0	train
o1cccc1C(=O)N1CCN(CC1)Cc1nc2N(C)C(=O)N(C)C(=O)c2n1Cc1ccccc1C	0.0													0.0				train
Clc1ccc(NC(=O)N(C2=NCCC2)c2ccc(OC)cc2)cc1	0.0						0.0										0.0	train
S(=O)(=O)(Nc1cc2nc(n(c2cc1)C)CN1CCCC1)c1ccccc1	0.0			0.0	0.0		0.0										0.0	train
O(C)c1cc(NC(=O)c2c3c(CN(CCC)C3=O)ccc2)ccc1OC	0.0		0.0															train
O1c2c(N(CCC(=O)N3CCN(CC3)C(c3ccccc3)c3ccccc3)C1=O)cccc2	0.0								0.0	0.0			0.0			0.0		train
Clc1cc(-n2nc3c(CS(=O)C3)c2NC(=O)Cc2ccc(F)cc2)ccc1	0.0		0.0	0.0	0.0	0.0												train
Brc1cc(ccc1F)CN1CCSCC1	0.0								0.0									train
Clc1cc(C(=O)Nc2ccccc2N2CCN(CC2)C)c(OC)cc1	0.0		0.0															train
S(CC(=O)NC(=O)Cc1ccccc1)c1oc(nn1)-c1occc1	0.0	0.0	0.0	0.0	0.0										0.0			train
O=C1N(C(c2c1cccc2)C(=O)NC1CCCCCC1)C1CC1	0.0	0.0														0.0		train
s1c2c(nc1NC(=O)c1oc(nc1C)C)c(ccc2)C	0.0	0.0															0.0	train
S1c2n(nc(n2)C)C(O)=C1C(N1CCN(CC1)c1ccccc1F)c1occc1	0.0												0.0		0.0	0.0	0.0	train
S(CC(=O)c1ccc(OC)cc1)c1nnc(n1Cc1occc1)COc1ccccc1	0.0					0.0					0.0							train
O=C1N=C(NC(C)=C1Cc1c2c(ccc1)cccc2)N1CCN(CC1)c1ccccc1	0.0																	train
O=C1N(C)C(=O)N(c2nc(n(c12)Cc1cc(ccc1C)C)CN1CCN(CC1)C(OCC)=O)C	0.0												0.0					train
O1CCN(CC1)C(=O)c1cnn(c1NC(=O)c1ccc(cc1)C)-c1ccccc1	0.0																0.0	train
FC(F)C=1n2nc(nc2N=C(C=1)C)C(=O)Nc1cc(OC)c(OC)cc1	0.0	0.0																train
S(=O)(=O)(N1CCCC1)c1ccc(NC(=O)c2nc3n(n2)C(=CC(=N3)C)C(F)F)cc1	0.0										0.0							train
o1nc(-n2c(C)c(cc2C)C(=O)CN2C(=O)C3(NC2=O)CCCCC3)cc1C	0.0						0.0		0.0		0.0							train
s1ccnc1NC(=O)CSc1nnc(n1CC)-c1ccccc1	0.0	0.0			0.0					0.0							0.0	train
o1c2c(nc1-c1cccnc1)cc(NC(=O)c1oc3c(c1)cccc3)cc2	0.0							0.0	0.0		0.0							train
S(CCCNC(=O)c1occc1)c1nc(cc(n1)C(F)(F)F)C(C)(C)C	0.0				0.0		0.0										0.0	train
O1C2=C(C(C(C#N)=C1N)c1cc3OCOc3cc1)C(=O)N(Cc1ncccc1)C(=C2)C	0.0							0.0	0.0		0.0							train
s1cccc1CNC1CC(=O)N(C1=O)c1ccc(OC)cc1	0.0				0.0	0.0	0.0											train
Oc1ccc(cc1)CCNC=C1C(=O)CC(CC1=O)(C)C	0.0			0.0							0.0						0.0	train
O(CCC)c1ccc(N2C(=O)C(N3CC(CCC3)C(=O)N3CCCC3)CC2=O)cc1	0.0						0.0	0.0						0.0			0.0	train
Clc1cc(Cl)ccc1C(=O)Nn1c(ccc1C)C	0.0												0.0					train
s1cnnc1SCC(=O)c1cc(n(c1C)-c1cc2OCOc2cc1)C	0.0		0.0		0.0				0.0						0.0			train
Clc1ccccc1N1CC(=O)N(CC1=O)c1ccccc1Cl	0.0			0.0									0.0				0.0	train
Brc1cc2c([nH]c(C(OC)=O)c2NC(=O)CN2CC(CCC2)C(OCC)=O)cc1	0.0											0.0				0.0	0.0	train
Brc1nc2N(C)C(=O)N(C)C(=O)c2n1Cc1c(F)cccc1Cl	0.0								0.0							0.0	0.0	train
Brc1cc2c([nH]c(C(OCC)=O)c2NC(=O)CCN2CCCCC2)cc1	0.0										0.0					0.0		train
s1c(nnc1NC(=O)NC(N1C(=O)C2C(C3CC2C=C3)C1=O)C)C(F)(F)F	0.0																	train
S1C=2N(C=C1CN1CCOCC1)C(=O)c1c3CCCCc3sc1N=2	0.0	0.0			0.0		0.0		0.0	0.0			0.0					train
O=C(NC1CCCCC1)Cc1ccc(-n2cccc2)cc1	0.0																	train
Brc1cc2[nH]c(C)c(c2cc1O)C(OCC)=O	0.0															0.0	0.0	train
S(CC(=O)NC(C)c1ccccc1)c1nnc(n1-c1ccccc1)COC	0.0	0.0	0.0	0.0									0.0					train
S(CCC(NC(=O)COc1ccccc1)C(=O)N1CCN(CC1)c1ccccc1F)C	0.0							0.0	0.0									train
S1C=Cn2c1nc(-c1ccccc1)c2NC(=O)C1=NN(C)C(=O)c2c1cccc2	0.0		0.0	0.0	0.0	0.0				0.0						0.0		train
O(CC)c1ccc(NC(=O)C2CC(=O)N(C2)c2cc(cc(c2)C)C)cc1	0.0	0.0		0.0			0.0				0.0	0.0						train
S1C=C(N2C1=NC=C(C(=O)Nc1cc3OCCOc3cc1)C2=O)C	0.0						0.0									0.0		train
S(Cc1onc(n1)-c1ccc(cc1)C)c1nnnn1-c1ccccc1	0.0				0.0						0.0		0.0					train
O(Cc1ccccc1)c1ccc(cc1)CN1CCN(CC1)C	0.0											0.0						train
O=C1N(CC(C1)C(=O)N1CCc2c(C1)cccc2)c1ccc(cc1)C	0.0			0.0														train
S(Cc1ccccc1)c1nc(nc(n1)NC(C)(C)C)N1CCOCC1	0.0				0.0								0.0			0.0		train
o1ccc(C(=O)NCCCCNC(=O)c2ccoc2C)c1C	0.0							0.0	0.0			0.0				0.0		train
Brc1ccccc1C(=O)Nc1oc(nn1)-c1cc(OC)ccc1	0.0															0.0		train
O=C1N(C)C(=O)N(c2nc(n(c12)CCc1ccccc1)CN(Cc1ccccc1)C)C	0.0																0.0	train
Brc1ccc(N2C(c3c(n[nH]c3C)C2=O)c2cc(OCC)c(O)cc2)cc1	0.0								0.0		0.0	0.0					0.0	train
Clc1cc(ccc1Cl)-c1onc(c1)C(=O)NCCOC	0.0															0.0	0.0	train
O1c2c(ccc(OCC(=O)N3CCc4c3cccc4)c2)C(=CC1=O)CC	0.0							0.0								0.0		train
Brc1cc2OCOc2cc1C1C2=C(NC(=O)C1)CCCC2=O	0.0								0.0								0.0	train
O1N=C(CC1C(=O)Nc1cc2OCOc2cc1)c1cn(nc1C)CC	0.0									0.0		0.0						train
O=C1N2C(=Nc3n(C)c(cc13)C(=O)N1CCN(CC1)c1ccccc1)C(=CC=C2)C	0.0																	train
Clc1cc(F)ccc1CN1CCCN(CC(=O)NC2CCC(CC2)C)C1=O	0.0					0.0					0.0					0.0	0.0	train
Clc1cccc(N(S(=O)(=O)C)CC(=O)NC2CCCCC2)c1C	0.0	0.0								0.0			0.0					train
Brc1oc(cc1)C1Nc2c3c(ccc2)cccc3N1	0.0															0.0		train
O(CC)C(=O)N1CCN(CC1)CC(O)c1cc2[nH]ccc2cc1	0.0	0.0														0.0	0.0	train
o1nc(NC(=O)COc2cc3c4c(oc3cc2)cccc4)cc1C	0.0					0.0		0.0	0.0		0.0		0.0				0.0	train
S(CC(=O)N1CCCc2c1cccc2)c1nnc(n1-c1ccc(F)cc1)Cc1n(ccc1)C	0.0												0.0					train
o1nc(cc1C1CC1)C(=O)Nc1ccccc1CC	0.0							0.0										train
S(CC(=O)N1CCC(CC1)C)c1nnc(n1-c1ccc(OC)cc1)Cc1n(ccc1)C	0.0							0.0										train
o1cccc1CN1C(=O)c2c(N(Cc3cc(ccc3)C)C1=O)cccc2	0.0		0.0					0.0							0.0			train
S(CCCc1ccccc1)c1nc2N(C)C(=O)NC(=O)c2n1C(C)C	0.0						0.0						0.0		0.0		0.0	train
Clc1ccc(cc1)Cn1nc(NC(=O)c2noc(c2)C)cc1C	0.0			0.0													0.0	train
Clc1ccccc1-c1oc(nn1)NC(=O)c1ccc(S(=O)(=O)N2CCCCCC2)cc1	0.0								0.0								0.0	train
Clc1ccc(NC(=O)N(Cc2cccnc2)Cc2occc2)cc1	0.0			0.0									0.0					train
Brc1ccc(S(=O)(=O)CCC(=O)NCCN2CCC(CC2)C)cc1	0.0								0.0		0.0							train
Clc1ccc(NC(=O)N(C(C)c2oc3c(c2)cccc3OC)CCCN2CCOCC2)cc1	0.0	0.0																train
Clc1cc(NC(=O)CSC2=NC(=O)C=3CCCC=3N2)ccc1	0.0	0.0		0.0														train
s1c(-c2nc(sc2)NCc2ccccc2)c(nc1C)C	0.0	0.0		0.0	0.0	0.0	0.0			0.0			0.0	0.0		0.0		train
O1c2cc(ccc2OC1)CNC1CC(=O)N(CCc2ccccc2)C1=O	0.0	0.0	0.0	0.0			0.0		0.0									train
S1c2n(ncn2)C(O)=C1C(N1CCC(CC1)Cc1ccccc1)c1occc1	0.0		0.0													0.0		train
O=C(NCC1CCCCC1)C1CCCN(C1)C(=O)NC1CCCCC1	0.0					0.0		0.0				0.0				0.0		train
S(CC(OCC)=O)c1nnc(n1Cc1occc1)Cc1ccccc1	0.0			0.0	0.0		0.0	0.0					0.0			0.0	0.0	train
Clc1cc2c(OC(=O)C=C2CN2CCN(CC2)Cc2ccccc2)cc1	0.0						0.0							0.0			0.0	train
FC(F)(F)c1cc(NC(=O)CCc2onc(n2)-c2ccccc2OC)ccc1	0.0				0.0					0.0							0.0	train
o1cccc1C1CC(=O)c2c(nc(nc2C)N2CCN(CC2)Cc2cc3OCOc3cc2)C1	0.0			0.0			0.0			0.0				0.0				train
O1c2cc(ccc2OC1)CN1CCN(CC1)C1CC(=O)N(CCc2ccccc2)C1=O	0.0				0.0		0.0		0.0		0.0							train
S(CC(=O)N)c1nnc(n1-c1ccccc1OCC)-c1occc1	0.0	0.0		0.0	0.0													train
Clc1ccccc1Cn1c2c(nc1N1CCN(CC1)C(OCC)=O)N(C)C(=O)NC2=O	0.0						0.0											train
O=C1N(C)C(=O)N(c2nc(n(c12)CC(=O)c1ccccc1)CN1CCc2c(C1)cccc2)C	0.0						0.0				0.0	0.0					0.0	train
S1c2n(N=C1c1ccncc1)c(nn2)C(F)(F)F	0.0						0.0		0.0									train
S1c2n(N=C1c1occc1)c(nn2)-c1cc(OC)c(OC)c(OC)c1	0.0	0.0														0.0		train
O(CC(=O)N1CCN(CC1)C(=O)Cc1ccccc1)c1ccc(cc1)C	0.0		0.0				0.0											train
S1CC(=O)N(C=2C(=O)N(N(C)C=2C)c2ccccc2)C12c1c(NC2=O)cccc1	0.0		0.0	0.0									0.0			0.0	0.0	train
O(C)c1cc(C(=O)Nc2c(cc(cc2C)C)C)c(-n2nnnc2)cc1OC	0.0	0.0	0.0			0.0												train
S1c2c(N(c3c1cccc3)C(=O)CSc1nnc(n1N)C)cccc2	0.0			0.0			0.0		0.0	0.0	0.0							train
ClC=1C(=O)N(C=NC=1NCCO)c1ccccc1	0.0						0.0		0.0								0.0	train
s1cccc1-c1oc(nn1)-c1cc(OC)c(OC)cc1	0.0						0.0	0.0						0.0				train
O(C)c1cc(ccc1O)C1NC(=O)NC(C)=C1C(OCc1ccccc1)=O	0.0			0.0	0.0				0.0									train
O1CCN(CC1)c1cc(cc(c1)C)CN1C(=O)c2c(cccc2)C1=O	0.0													0.0				train
S1c2n(N=C1c1c3CCCCc3sc1)c(nn2)C	0.0	0.0		0.0	0.0					0.0								train
Clc1cc(F)ccc1CNC(=O)C1CCN(S(=O)(=O)C)CC1	0.0			0.0						0.0			0.0				0.0	train
Brc1cc(O)c(cc1)C1N2CC3(CC(C2)(CN1C3)C)C	0.0																0.0	train
o1cccc1C(=O)N1CCN(CC1)C1CC(=O)N(C1=O)c1ccc(OCCC)cc1	0.0																	train
Brc1cc2c(nc(cc2C(=O)NCCCn2ccnc2)-c2oc(cc2)C)cc1	0.0													0.0				train
s1c(nnc1\N=C\c1occc1)NC(=O)c1ccc(F)cc1	0.0	0.0			0.0	0.0	0.0									0.0		train
s1c(nnc1SCC(=O)N1CCC(CC1)C(=O)N)C	0.0	0.0								0.0								train
o1c2nc(cc(c2c(N)c1C(=O)c1ccccc1)C)C	0.0		0.0	0.0	0.0		0.0					0.0					0.0	train
Brc1cc2c(nc(cc2C(=O)N2CCN(CC2)C(=O)c2occc2)-c2ccncc2)cc1	0.0								0.0		0.0							train
o1cccc1C(NC(=O)C(c1ccccc1)c1ccccc1)CC(O)=O	0.0														0.0			train
O(C)c1cc2c([nH]c(C(OCC)=O)c2NC(=O)CCN2CCC(CC2)C)cc1	0.0					0.0			0.0		0.0							train
o1c2c(cccc2)c(NC(=O)CN2CCCCC2)c1C(=O)N	0.0	0.0			0.0		0.0									0.0		train
O=C(N(CCN(C(=O)C)c1ccccc1)c1ccccc1)C	0.0				0.0		0.0						0.0	0.0		0.0		train
S(=O)(=O)(N1CCN(CC1)CC(=O)Nc1cc(F)c(F)cc1)c1ccc(OC)cc1	0.0				0.0								0.0					train
O=C(N1CCc2c(C1)cccc2)c1nnn(c1N)-c1cc(ccc1)C	0.0		0.0				0.0											train
S(CC(=O)N1CCC(CC1)C)C1=NC(=O)C=2C(=N1)N(NC=2)c1ccccc1	0.0	0.0	0.0		0.0	0.0										0.0		train
Clc1ccccc1OCC(=O)NCCCN1CCOCC1	0.0									0.0						0.0		train
Clc1cccc(Cl)c1NC(=O)CSc1oc(nn1)-c1ccccc1OC	0.0		0.0															train
Fc1ccc(N2CCN(CC2)C(=O)C2N(C3CCCCC3)C(=O)CC2)cc1	0.0						0.0	0.0			0.0							train
S(CCCC)C1=NC(=O)C=2C(=N1)N(NC=2)c1cc(C)c(cc1)C	0.0	0.0		0.0							0.0		0.0					train
S(CC(=O)N1CCCCC1)c1nnnn1-c1ccc(cc1)C(OCCC)=O	0.0	0.0			0.0	0.0								0.0				train
O(C)c1cc(NC(=O)C2N(CCC2)C(OCc2ccccc2)=O)ccc1	0.0	0.0																train
O=C1N(C(Nc2c1cccc2)c1ccc(NC(=O)C)cc1)C1CCCCC1	0.0		0.0			0.0					0.0	0.0					0.0	train
s1cccc1CN(C(C(=O)NC(C)(C)C)c1occc1)C(=O)Cn1nc(nn1)-c1oc(cc1)C	0.0			0.0				0.0									0.0	train
Fc1ccc(cc1)-c1nn(nn1)CC(=O)N(CCCN1CCOCC1)CC(=O)NCCC(C)C	0.0																	train
S(Cc1ccccc1F)c1nnnn1-c1ccc(cc1)C(O)=O	0.0	0.0														0.0		train
s1c2cc(OCC)ccc2nc1NS(=O)(=O)c1ccc(NC(=O)C)cc1	0.0				0.0		0.0			0.0				0.0				train
S(=O)(=O)(N(CC(=O)N1CC(CCC1)C)c1ccc(OC)cc1)c1c(n(nc1C)C)C	0.0											0.0	0.0					train
O(C)c1ccccc1N1CCN(CC1)CC(=O)c1cc2n(ccc2cc1)C(=O)C	0.0					0.0												train
s1cc(nc1SCC1=NC(=O)c2c(N1)cccc2)CC(OCC)=O	0.0				0.0		0.0				0.0		0.0					train
s1c2c(nc1NC(=O)CSc1ncn(n1)-c1ccccc1)cccc2	0.0						0.0		0.0	0.0							0.0	train
Brc1cc2[nH]c(nc2nc1)COc1cc(OC)ccc1	0.0								0.0		0.0					0.0		train
o1c(nc(C#N)c1NCCc1ccc(OC)cc1)-c1occc1	0.0			0.0							0.0	0.0	0.0					train
O(C)c1cc(ccc1)C(=O)N(CC1=Cc2cc(ccc2NC1=O)C)CC	0.0				0.0			0.0	0.0			0.0						train
o1cccc1C(=O)N(C(C(=O)NC1CCCC1)c1cccc(OC)c1OC)C1CC1	0.0					0.0			0.0					0.0				train
s1cccc1C(=O)Nc1sc2cc(S(=O)(=O)N3CCCC3)ccc2n1	0.0				0.0				0.0			0.0			0.0			train
o1nc(nc1-c1ccncc1)-c1ccccc1OC	0.0			0.0											0.0	0.0		train
S(=O)(=O)(N1CCCCC1)c1cc(ccc1)C(=O)NC1CCCC1	0.0			0.0	0.0			0.0		0.0					0.0			train
Clc1ccccc1CNC1=NC(=O)NN=C1C	0.0																0.0	train
s1cc(nc1NC(=O)C1Oc2c(OC1)cccc2)-c1ccncc1	0.0	1.0																train
S(CC(=O)Nc1ccccc1N1CCCCC1)c1nnnn1-c1cc(ccc1)C(=O)C	0.0	0.0			0.0			0.0					0.0			0.0		train
Clc1ccc(cc1)C(=O)CSc1nc(cc(n1)N1CCOCC1)C	0.0			0.0	0.0	0.0						0.0			0.0			train
s1cccc1-c1nnc(SC\C=C\c2ccccc2)n1CC	0.0		0.0		0.0		0.0											train
Clc1ccc(cc1)C(N1CCSCC1)c1nnnn1C1CCCC1	0.0	0.0	0.0		0.0	0.0	0.0											train
S(CC(=O)c1cc2OCCOc2cc1)c1nnc(n1CCC)-c1occc1	0.0	0.0			0.0		0.0						0.0				0.0	train
S(CC(=O)Nc1cc(ccc1)C(=O)C)c1nnc(n1-c1ccccc1OC)C	0.0		0.0	0.0			0.0	0.0			0.0							train
Brc1nc2N(C)C(=O)NC(=O)c2n1CCCCSc1oc2c(n1)cccc2	0.0								0.0		0.0					0.0		train
S(Cc1ccccc1)c1nc(N2CCOCC2)c2c(CC(N(C2)C)(C)C)c1C#N	0.0							0.0		0.0								train
Brc1c(nc(nc1SCC(OC)=O)N)C	0.0								0.0							0.0		train
s1cc(cc1)C1C(C2N(C=C(C=C2)C(=O)C)C1C(=O)N)(C#N)C(OCC)=O	0.0																	train
O=C1N(c2ccc(cc2)C(C)C)C(=O)N2C1Cc1c(C2)cccc1	0.0				0.0					0.0			0.0	0.0				train
O=C1N=C(NC(C)=C1Cc1c2c(ccc1)cccc2)N1CCN(CC1)C	0.0	0.0					0.0	0.0			0.0							train
Brc1ccc(OCc2oc(NCCCn3ccnc3)c(n2)C#N)cc1	0.0								0.0		0.0	0.0				0.0	0.0	train
Clc1cc(N2C(=O)C(CC2=O)Cn2nc(cc2C)C)cc(Cl)c1	0.0																	train
Brc1cc(ccc1)C(=O)NCCN1CCN(CC1)c1ccccc1	0.0						0.0				0.0						0.0	train
Brc1cc2c(oc(C(OC)=O)c2NC(=O)c2ccccc2)cc1	0.0						0.0								0.0			train
Clc1ccccc1OCC(=O)Nc1ncc(Cl)cc1	0.0																	train
Clc1ccccc1-c1oc(N(C)C)c(S(=O)(=O)c2ccccc2)n1	0.0	0.0													0.0			train
Clc1cccc(Cl)c1-c1noc(C)c1C(=O)NCc1occc1	0.0					0.0										0.0		train
s1cc(nc1N)Cc1nnc(SC\C=C\c2ccccc2)n1C	0.0	0.0		0.0	0.0		0.0			0.0								train
S1C=CN2C1=NC=C(C(=O)NCCc1ccccc1)C2=O	0.0	0.0														0.0		train
S(=O)(=O)(N1CCCCC1)c1ccc(NC2=NS(=O)(=O)c3c2cccc3)cc1	0.0		0.0		0.0						0.0		0.0					train
O1c2cc(ccc2OC1)CNC(=O)C1N(Cc2ccc(cc2)C)C(=O)CC1	0.0								0.0								0.0	train
S(C(C)(C)C)CCNC(=O)CN(S(=O)(=O)C)c1ccc(OC)cc1OC	0.0						0.0				0.0				0.0			train
Clc1cc(S(=O)(=O)N2CC(CCC2)C(=O)NCc2occc2)ccc1OC	0.0				0.0							0.0	0.0				0.0	train
S(=O)(=O)(N(CC(=O)NC1CCCCCC1)c1ccc(OC)cc1)c1c(n(nc1C)C)C	0.0				0.0						0.0						0.0	train
o1nc(cc1-c1cc(OC)ccc1)C(=O)Nc1c(n(nc1C)Cc1ccccc1C)C	0.0		0.0			0.0					0.0	0.0	0.0				0.0	train
S(=O)(=O)(N(C)c1ccc(OC)cc1)c1cc(ccc1)C(=O)Nc1ccc(-n2nnnc2)cc1	0.0		0.0								0.0					0.0	0.0	train
Brc1ccc(N(C(=O)c2occc2)Cc2cc(OC)c(OC)cc2)cc1	0.0								0.0						0.0		0.0	train
o1c2c(nc1-c1ccc(NC(=O)c3cccnc3)cc1)cc(cc2)C	0.0			0.0			0.0					0.0						train
S1CCC(=O)N(c2c1cccc2)CC(=O)Nc1ccccc1	0.0	0.0			0.0				0.0				0.0					train
O=C(NC1CCCCC1)NCc1cc2cc([nH]c2cc1)C	0.0			0.0				0.0								0.0		train
o1c(C)c(cc1C)C(OCC(=O)c1cc(OC)ccc1OC)=O	0.0			0.0													0.0	train
O=C(C)c1cc(NC(=O)NC2CCCCC2)ccc1	0.0			0.0		0.0		0.0		0.0		0.0						train
Clc1cc(F)ccc1CC=1C(=O)N2NC=C(C2=NC=1C)C(=O)N1CCCC1	0.0		0.0				0.0						0.0				0.0	train
O1CCN(CC1)CC(c1ccccc1)c1ccccc1	0.0		0.0	0.0														train
O=C1N(C)C(=O)N(c2nc(n(c12)CCC)CN(Cc1ccccc1)Cc1ccccc1)C	0.0		0.0								0.0							train
Clc1cc(NC(=O)C2CCCCC2)ccc1N1CCOCC1	0.0	0.0					0.0			0.0		0.0						train
S(=O)(=O)(n1nc(cc1C)C)c1c2c(cccc2)c(OCC)cc1	0.0								0.0	0.0			0.0	0.0				train
S(CC(=O)N1c2c(CC1C)cccc2)C=1NC(=CC(=O)N=1)C	0.0	0.0		0.0						0.0						0.0	0.0	train
FC(F)(F)C1(NC(=O)N(C)C1=O)NC(=O)C1CCCCC1	0.0			0.0					0.0								0.0	train
O=C1N(Cc2ccccc2)C(=O)CC1N1CCC(CC1)C(=O)N1CCCCCC1	0.0		0.0	0.0				0.0			0.0		0.0					train
O(C(=O)c1ccc(NCc2ccc(N(C)C)cc2)cc1)CC	0.0			0.0	0.0	0.0										0.0	0.0	train
s1c2cc(n(c2cc1)CC)C(=O)N1CCC(CC1)C(=O)N1CCN(CC1)CC	0.0			0.0														train
S(CC(=O)NCC1OCCC1)c1nnc(n1-c1ccc(OC)cc1)Cc1n(ccc1)C	0.0																	train
O=C1C(=O)C(N2CCC(N3CCCCC3)CC2)=C1N1CC(CCC1)C(OCC)=O	0.0			0.0														train
O=C(N1CCN(CC1)c1ccccc1)c1nc2c(cc1)cccc2	0.0	0.0	0.0	0.0									0.0					train
O=C(N1CCc2c1cccc2)c1ccc(-n2nc(cc2C)C)cc1	0.0	0.0		0.0			0.0	0.0			0.0							train
Clc1ccc(N(C(=O)C)c2c3c([nH]c2)cccc3)cc1	0.0	0.0	0.0				0.0											train
s1cc(nc1-c1ccccc1)CN1C(=O)c2n(cnc2N(Cc2ccccc2)C1=O)CC	0.0																	train
O=C(N1CCc2c1cccc2)c1cc(nc2c1cccc2)C	0.0	0.0			0.0	0.0	0.0						0.0			0.0		train
o1c(ccc1C(OCC)=O)Cn1c(nnc1-c1ccccc1)-c1ccccc1	0.0								0.0	0.0	0.0							train
S1C=2N(CN(C1)c1ccccc1F)C(=O)CC(C=2C#N)c1cc(OC)c(OC)cc1	0.0					0.0							0.0			0.0		train
O(C(=O)c1c(C)c(n(CC(=O)N2CCCC2)c1C)-c1ccccc1)CC	0.0		0.0														0.0	train
Clc1ccc(cc1)Cn1nc(C)c(NC(=O)c2noc(c2)-c2cc3OCOc3cc2)c1C	0.0				0.0											0.0		train
s1c2cc(n(c2cc1)C)C(=O)NCCCN1CCN(CC1)c1ccc(OC)cc1	0.0		0.0					0.0				0.0				0.0		train
S1c2n(cc(n2)-c2ccccc2)C(C)=C1C(=O)N(CCOC)CCOC	0.0						0.0	0.0	0.0		0.0							train
Clc1ccc(cc1)Cn1nc(NC(=O)c2noc-3c2CCc2cc(OC)ccc2-3)cc1C	0.0						0.0										0.0	train
S(CC(OC1CCCCC1)=O)C1=Nc2c(cccc2)C(=O)N1CC	0.0						0.0		0.0					0.0	0.0		0.0	train
O(C)c1cc(ccc1OC)-c1nn(nn1)CC(OC1CCCCC1)=O	0.0							0.0	0.0	0.0		0.0			0.0			train
S(Cc1oc(nn1)-c1ccc(F)cc1)c1nnc(n1C)C1Oc2c(OC1)cccc2	0.0				0.0													train
O(C)c1cc2cc(C#N)c(nc2cc1)N1CCC(CC1)C	0.0	0.0	0.0				0.0	0.0				0.0			0.0	0.0		train
O1CCN(CC1)c1nc(nc(-n2nc(cc2C)C)c1)-c1ccccc1	0.0	0.0	0.0															train
Brc1cc(ccc1O)C1C2=C(N(C3=C1C(=O)CCC3)CCC)CCCC2=O	0.0						0.0		0.0							0.0	0.0	train
o1c2c(nc1C)cccc2C(=O)NC1CCCCC1	0.0				0.0					0.0		0.0	0.0					train
O1CCCC1C(=O)N(CC1=Cc2c(NC1=O)cccc2)c1ccc(OC)cc1	0.0		0.0		0.0	0.0			0.0	0.0								train
S(CC(=O)c1cc(n(CCOC)c1C)C)c1nncn1-c1ccccc1	0.0						0.0									0.0		train
S1C(CN=C1N(C(=O)NCc1ccccc1)c1ccccc1OC)C	0.0		0.0	0.0				0.0										train
s1c(nnc1NC(=O)Cc1sccc1)CCCCC	0.0	0.0	0.0		0.0		0.0						0.0					train
S(CC(=O)N1CCOCC1)c1nnc(n1-c1cc(ccc1)C)Cc1ccccc1	0.0					0.0										0.0		train
S(CC(=O)NCc1ccccc1)c1nnc(n1C)C1CC1	0.0	0.0			0.0		0.0								0.0			train
S(=O)(=O)(N(CC1=Cc2cc(ccc2NC1=O)C)CC)c1ccccc1	0.0						0.0	0.0	0.0			0.0					0.0	train
S(CC(=O)Nc1nc(ccc1)C)c1nnc(n1CCC)-c1occc1	0.0	0.0		0.0	0.0	0.0					0.0	0.0	0.0					train
s1nnc(c1)C(=O)N(C(C(=O)NC1CCCC1)c1occc1)Cc1ccccc1	0.0		0.0		0.0										0.0	0.0		train
Clc1c2c(nccc2)c(OCc2nc3n(c2)C=CC=N3)cc1	0.0	0.0					0.0						0.0				0.0	train
O=C1NC(CC1)C(OCC(=O)c1c2c([nH]c1C)cccc2)=O	0.0	0.0		0.0	0.0					0.0							0.0	train
Clc1ccc(cc1)C(=O)N1CCCCC(Sc2oc(nn2)-c2cc3OCOc3cc2)C1=O	0.0		1.0						0.0		0.0		0.0		0.0			train
O(CCOc1ncnc2c1cccc2)c1ccccc1	0.0		0.0			0.0		0.0	0.0	0.0								train
o1c2c(nc1N1CCN(CC1)C(=O)c1ccc(cc1)-c1ccccc1)cccc2	0.0						0.0			0.0	0.0			0.0			0.0	train
O1c2cc(OC(=O)C)ccc2C=C(c2nc3c(n2C)cccc3)C1=O	0.0		0.0	0.0		0.0							0.0		0.0			train
o1c2c(nc1N1CCN(CC1)C(=O)c1cc(OC)c(OC)cc1)cccc2	0.0	0.0		0.0	0.0				0.0								0.0	train
s1c(C)c(C)c(C#N)c1NC(=O)CSc1nnc(n1C)COc1ccc(cc1)C	0.0	0.0			0.0				0.0				0.0			0.0		train
O=C(NCC=C)C1CCN(CC1)c1nc(cc(n1)C)-c1ccccc1	0.0		0.0								0.0	0.0	0.0					train
O=C(N1CCN(CC1)c1ccccc1)C12CC3CC(C1)CC(C2)C3	0.0							0.0				0.0						train
o1c2c(cc1C(=O)NCCC1=Cc3c(NC1=O)c(OC)ccc3OC)cccc2	0.0		0.0															train
Clc1ccccc1NC(=O)c1cc2N(Cc3ccc(F)cc3)C(=O)CS(=O)c2cc1	0.0	0.0			0.0													train
S(CC(O)=O)c1nnc(n1-c1ccccc1)-c1oc2c(c1)cccc2	0.0				0.0							0.0	0.0	0.0		0.0	0.0	train
S(CC(=O)N(Cc1ccccc1)C)c1nnc(n1-c1ccccc1)-c1occc1	0.0				0.0	0.0		0.0			0.0							train
s1cccc1C(=O)N1CCN(CC1)Cc1cccc(OC)c1OC	0.0			0.0		0.0										0.0		train
O(CC(=O)N1CCN(CC1)Cc1c2c([nH]c1)cccc2)c1ccccc1	0.0	0.0					0.0	0.0			0.0						0.0	train
O1c2c(ccc(C)c2C)C(=CC1=O)CN1CCN(CC1)Cc1cc2OCOc2cc1	0.0				0.0		0.0					0.0						train
S1C2=C(N=C(SCC(=O)N3CCCC3)N(CC)C2=O)CC1C	0.0	0.0																train
s1cccc1CN(C(=O)c1ccc(OC)cc1O)Cc1occc1	0.0	0.0			0.0								0.0					train
S(CC(=O)NCc1ccc(OC)cc1)c1nnnn1-c1ccccc1	0.0	0.0			0.0									0.0		0.0		train
S1\C(=C\N2CCN(CC2)c2ccccc2)\C(=O)N(CC)C1=S	0.0		0.0	0.0	0.0		0.0		0.0					0.0				train
S1\C(=C(/C)\c2ccc(cc2)C)\C(=O)N=C1N1CCOCC1	0.0			0.0	0.0	0.0					0.0							train
S(CC(=O)c1ccccc1)c1nc(N2CCCC2)c2c(CC(OC2)(C)C)c1C#N	0.0		0.0															train
Clc1ccc(cc1)C(=O)NC(NC1CCS(=O)(=O)C1)C(=O)c1ccccc1	0.0		0.0	0.0					0.0				0.0				0.0	train
Clc1cc(NC(=O)c2cc3N=C4N(CCCCC4)C(=O)c3cc2)ccc1	0.0		0.0	0.0						0.0						0.0	0.0	train
Brc1ccccc1OCC(=O)NCc1occc1	0.0											0.0			0.0			train
O(C)c1ccccc1NC(=O)Nc1cc(OC)c(OC)cc1C(OC)=O	0.0				0.0	0.0		0.0				0.0		0.0				train
s1c2CCCCc2nc1NC(=O)C(SC=1NC(=CC(=O)N=1)C)CC	0.0	0.0			0.0	0.0	0.0		0.0		0.0		0.0		0.0			train
Brc1cc(cc(OC)c1O)C1N(C)C(=O)c2c(cc(OCC)c(OCC)c2)C1C(O)=O	0.0																0.0	train
O(C)c1ccc(-n2nnc3c2N=CN(Cc2cc(ccc2C)C)C3=O)cc1	0.0	0.0		0.0														train
Clc1ccc(OCCSc2nnc(n2C)-c2ccncc2)cc1	0.0			0.0								0.0			0.0			train
o1nc(c2CCCCc12)C(=O)Nc1c(n(nc1C)Cc1ccccc1C)C	0.0	0.0						0.0			0.0		0.0				0.0	train
Clc1ccc(cc1)CN(S(=O)(=O)C)CC(=O)NCc1occc1	0.0	0.0															0.0	train
Brc1cc(cnc1)C(=O)c1ccc(cc1)C	0.0								0.0			0.0						train
Clc1cc2nccc(N3CCNCC3)c2cc1	0.0			0.0			0.0						0.0					train
o1cccc1C(=O)Nc1cc(ccc1)C(=O)N(Cc1ccccc1)C	0.0								0.0			0.0	0.0				0.0	train
O=C1N(CCC)C(=O)N(c2nc([nH]c12)C1CCCC1)CCC	0.0	0.0		0.0				0.0		0.0			0.0					train
Clc1ccc(cc1)Cn1nc(C)c(NC(=O)c2noc(c2)-c2cc(OC)ccc2OC)c1C	0.0																	train
Oc1ccc(cc1CN1CCN(CC1)CCC#N)-c1ccccc1	0.0		0.0					0.0										train
Brc1oc(cc1)C(OCC(=O)N1CCCc2c1cccc2)=O	0.0						0.0		0.0									train
O1CCN(CC1)c1ccc(cc1NC(=O)c1ccccc1)C1=NN(C)C(=O)c2c1cccc2	0.0									0.0		0.0						train
o1c2nc(nc(c2cc1C)C)Cc1ccccc1	0.0										0.0			0.0	0.0			train
O1Cc2c(CC1(C)C)c(C#N)c(nc2CC(C)C)N1CCN(CC1)C(=O)Cc1ccccc1	0.0																	train
O1Cc2c(CC1(C)C)c(C(=O)N)c(nc2C)NCc1ccccc1	0.0	0.0		0.0			0.0	0.0										train
o1c2c(cc1Cc1ccccc1)c(CN(C)C)c(O)cc2	0.0			0.0			0.0			0.0								train
s1c2ncnc(SCC(=O)N3CCCC3=O)c2c(C)c1C	0.0	0.0				0.0			0.0		0.0							train
O(C)c1cc(ccc1)CNC(=O)c1nn2c(c1)C=CC=C2	0.0					0.0		0.0										train
S1(=O)Cc2c(nn(-c3cccc(C)c3C)c2NC(=O)c2ccccc2OC)C1	0.0							0.0									0.0	train
Clc1cc(N2CCN(CC2)Cc2nc3N(C)C(=O)NC(=O)c3n2CCCCC)ccc1	0.0												0.0	0.0			0.0	train
Clc1ccc(cc1)CNS(=O)(=O)c1cc(ccc1OC)C(=O)N1CCN(CC1)C(=O)C	0.0			0.0									0.0				0.0	train
s1cccc1C(=O)C1C(NC(=O)NC1(O)C(F)(F)F)c1cc(OC)c(O)cc1	0.0									0.0							0.0	train
S(CC(=O)c1cc(n(CC2OCCC2)c1C)C)c1n2-c3c(cccc3)C(=O)N(c2nn1)CCC	0.0	0.0														0.0		train
S(CC(=O)Nc1ccc(F)cc1F)c1nnc(n1C)-c1cccnc1	0.0				0.0					0.0	0.0							train
Clc1ccccc1Cn1c2c(nc1S(=O)(=O)CC)cccc2	0.0	0.0			0.0		0.0			0.0	0.0			0.0				train
Clc1cc(S(=O)(=O)NCc2ccccc2)ccc1OCC(=O)N1CCOCC1	0.0								0.0				0.0			0.0	0.0	train
O(CCn1c2cc(C)c(cc2nc1)C)c1ccccc1C#N	0.0	0.0					0.0								0.0			train
o1nc(nc1-c1cc(OCC)c(OCC)c(OCC)c1)-c1ccncc1	0.0			0.0	0.0	0.0	0.0		0.0				0.0	0.0				train
Brc1cc2oc(C)c(c2cc1OCC(OCC)=O)C(OCC)=O	0.0											0.0						train
S(=O)(=O)(N1CCCCC1)c1ccc(cc1)C(=O)Nc1nc(ccc1)C	0.0				0.0		0.0	0.0					0.0				0.0	train
o1c(nnc1-c1ccccc1)-c1cc(ccc1)C(=O)Nc1ccccc1	0.0		1.0				0.0	0.0								0.0	0.0	train
s1cccc1-c1nnc(SCC(=O)Nc2cc(OC)ccc2)n1C	0.0	0.0			0.0		0.0		0.0				0.0	0.0				train
o1cccc1Cn1c(C)c(cc1C)C(=O)CN1C(=O)C(NC1=O)(c1ccccc1)c1ccccc1	0.0	0.0					0.0				0.0							train
s1cc(nc1N1CCN(CC1)C(=O)Nc1ccc(OC)cc1)-c1cc(OC)ccc1	0.0											0.0	0.0				0.0	train
o1cccc1-c1nc2c(n1C)cc1c(c2)cccc1	0.0							0.0					0.0					train
O1CCN(CC1)C(=O)N(CC=1c2n(nnn2)-c2c(C=1)cccc2C)CCc1ccccc1	0.0	0.0								0.0		0.0						train
o1c2nc3cc(OC)ccc3cc2cc1C(=O)NCCN1CCN(CC1)Cc1ccccc1	0.0										0.0	0.0		0.0				train
Brc1cn(nc1C)CCCNC(=O)C1OCCC1	0.0						0.0		0.0							0.0		train
S(=O)(=O)(N1CCCCC1)c1ccc(OCC(=O)NCc2ccncc2)cc1	0.0			0.0	0.0		0.0			0.0						0.0	0.0	train
O=C(NCCC=1CCCCC=1)C1CCN(CC1)C(=O)Nc1ccccc1	0.0	0.0	0.0	0.0			0.0					0.0					0.0	train
s1c(ccc1-n1c(ccc1C)C)-c1n2CCCCCc2nn1	0.0		0.0	0.0							0.0					0.0		train
Clc1cc(N2CCN(S(=O)(=O)c3cc4OC(=O)N(c4cc3)C)CC2)c(cc1)C	0.0				0.0	0.0											0.0	train
O1CCOc2c1cc(cc2)C(=O)CN1C(=O)c2n(cnc2N(Cc2ccccc2)C1=O)CCOC	0.0								0.0									train
Clc1ccccc1OCC(=O)Nc1ccc(N2CCN(CC2)CC)cc1	0.0												0.0				1.0	train
O1C2=CC(=O)C=CC2=CC(C(=O)Nc2ccccc2OC)=C1NO	0.0	0.0				0.0	0.0						0.0					train
o1c(nnc1-c1ccc(N2CCOCC2)cc1)-c1cc(OC)c(OC)c(OC)c1	0.0	0.0			0.0		0.0					0.0		0.0				train
S(CC(=O)NC(CC)C)c1nnc(n1-c1ccccc1OCC)-c1ccoc1C	0.0										0.0					0.0	0.0	train
Clc1cc2C3OCCC3C(Nc2cc1)c1occc1	0.0			0.0						0.0		0.0					0.0	train
O(CC(O)Cn1c2c(nc1NC1CCCCC1)N(C)C(=O)N(C)C2=O)c1ccccc1	0.0	0.0	0.0				0.0				0.0	0.0					0.0	train
s1c(nnc1NC(=O)C(CC)c1ccccc1)-c1occc1	0.0				0.0		0.0				0.0				0.0			train
o1cccc1C(=O)N1CCN(CC1)C=1n2nc(C)c(c2N=C(C=1)C(C)(C)C)-c1ccccc1	0.0		0.0												0.0			train
O1c2c(ccc3c2cccc3)C(=CC1=O)CN1CCN(CC1)c1ccc(OC)cc1	0.0								0.0		0.0						0.0	train
O1c2c(cc(O)c(c2)-c2ccccc2)C(=CC1=O)CN1CCN(CC1)c1ccccc1	0.0			0.0				0.0					0.0			0.0		train
S1c2n(nc(n2)C)C(O)=C1C(N1CCC(CC1)Cc1ccccc1)c1occc1	0.0		0.0															train
S(CC(=O)Nc1ccccc1N1CCOCC1)c1nnc(n1CC)-c1ccccc1	0.0		0.0	0.0			0.0					0.0	0.0		0.0			train
S(CC(=O)N1CCCCC1CC)C1=NC(=O)C=2C(=N1)N(NC=2)c1ccc(cc1)C	0.0				0.0		0.0	0.0								0.0		train
o1cccc1C(=O)NC=1N(N=C(C)C(=O)C=1c1ccccc1OC)c1ccccc1	0.0								0.0	0.0	0.0	0.0		0.0				train
Clc1ccccc1CNCc1[nH]c2c(n1)N(C)C(=O)N(C)C2=O	0.0	0.0					0.0								0.0			train
O=C1N(c2ccccc2C)C(=O)N2C1Cc1c(C2)cccc1	0.0				0.0					0.0				0.0				train
s1cccc1Cc1nnc(SCC(=O)Nc2ccc(OC)cc2)n1CC=C	0.0		0.0	0.0	0.0	0.0	0.0		0.0		0.0						0.0	train
o1cccc1CN(C(=O)c1cc(OC)ccc1)CC1=Cc2c(NC1=O)c(ccc2)C	0.0					0.0	0.0		0.0	0.0		0.0		0.0				train
S(CCn1c2c(nc1N1CCC(CC1)C)N(C)C(=O)N(C)C2=O)c1oc2c(n1)cccc2	0.0	0.0			0.0						0.0							train
O1c2c(N(CCOc3cc(ccc3C(C)C)C)C1=O)cccc2	0.0																	train
O=C(N)N1c2c(C=Cc3c1cccc3)cccc2	0.0		0.0	0.0			0.0											train
O=C(N)CN1CCN(CC1)C(=O)NC(C)(C)c1cc(ccc1)C(C)=C	0.0							0.0	0.0		0.0		0.0			0.0		train
s1cc(nc1N)-c1cc(NS(=O)(=O)c2ccccc2)ccc1	0.0						0.0						0.0	0.0				train
S1c2n(ncn2)C(O)=C1C(N1CC2CC(C1)CN1C2=CC=CC1=O)c1cc(F)ccc1	0.0			0.0									0.0			0.0		train
o1c(N2CCCCC2)c(nc1COc1ccccc1)C#N	0.0	0.0		0.0		0.0		0.0										train
Fc1ccc(N2CCN(CC2)C(=O)C2CC(=O)N(C2)Cc2ccccc2OC)cc1	0.0										0.0							train
O(C)c1ccc(cc1N)C(=O)c1cc(N)c(OC)cc1	0.0		0.0	0.0	0.0													train
O=C(NC1(CC1)c1ccccc1)NCc1cccnc1	0.0		0.0			0.0	0.0					0.0		0.0				train
S(CC1=NC(=O)c2c(N1)cccc2)c1nnc(n1CC=C)Cc1ccc(OC)cc1	0.0				0.0										0.0			train
O(C)c1ccc(N2CCN(CC2)C(=O)C(OC(=O)C)c2ccccc2)cc1	0.0				0.0		0.0											train
S(CC(=O)NCc1occc1)c1nc2c(n1CC(=O)NCc1ccccc1)cccc2	0.0		0.0		0.0	0.0						0.0					0.0	train
Brc1cc(ccc1)C1=NOC(C1)C(O)=O	0.0											0.0					0.0	train
s1cccc1S(=O)(=O)NC=1C(=O)N(N(C)C=1C)c1ccccc1	0.0						0.0		0.0	0.0								train
O(CC(=O)Nc1ccccc1)C1=NN(C(=O)C=C1)c1ccccc1	0.0	0.0																train
Fc1cc(F)ccc1NC(=O)NC1CC(=O)N(C1)Cc1ccccc1	0.0			0.0												0.0		train
O=C1N(CCC=2CCCCC=2)C(=O)Nc2c1ccc(c2)C(=O)N1CCN(CC1)C(OCC)=O	0.0								0.0		0.0							train
o1nc(cc1-c1cc(OC)c(OC)cc1)C(=O)NCc1ccccc1	0.0			0.0														train
Clc1cc(NC(=O)CSc2nncn2-c2cccnc2)c(OC)cc1	0.0	0.0	0.0	0.0												0.0		train
Clc1ccc(cc1)-c1nc(on1)CCCC(=O)N1CCOCC1	0.0		0.0	0.0			0.0				0.0			0.0			0.0	train
O(CC)c1cc(ccc1OCC)CCNC(=O)CN1CCN(Cc2ccccc2C)C1=O	0.0				0.0													train
Clc1cc2c([nH]c(C(O)=O)c2CC(=O)N2CCN(CC2)c2ccccc2)cc1	0.0	0.0											0.0				0.0	train
S(=O)(=O)(N1CCCC1)c1ccc(cc1)C(=O)n1nc(cc1C)C	0.0			0.0	0.0											0.0	0.0	train
o1c2c(nc1N1CC(CCC1)C(=O)NCCC=1CCCCC=1)cccc2	0.0				0.0	0.0												train
O=C1CC(CC(Nc2cc(C)c(cc2N)C)=C1)(C)C	0.0	0.0		0.0				0.0		0.0		0.0						train
S(CC(=O)N1CCCCC1)c1oc(nn1)-c1cc(OC)cc(OC)c1	0.0							0.0						0.0				train
O=C1C(=O)C(N2CCN(CC2)C2CCCCC2)=C1N1CC(CCC1)C(OCC)=O	0.0		0.0				0.0					0.0						train
Fc1ccccc1N1CCN(CC1)C1CC(=O)N(C1=O)c1cc2OCCOc2cc1	0.0			0.0			0.0											train
Clc1cc(Cl)ccc1CCNC(=O)CSc1oc(nn1)C(N(C)C)CC	0.0												0.0					train
BrC=1C=CC=2N(C=1)C(=O)C=C(N=2)CSc1nnc(n1C)C1Oc2c(OC1)cccc2	0.0										0.0					0.0	0.0	train
S1C=Cn2cc(nc12)CC(=O)Nc1c2c(ccc1)cncc2	0.0		0.0					0.0			0.0		0.0				0.0	train
S(CC(=O)Nc1ccc(OC)cc1OC)c1oc(nn1)Cc1ccccc1	0.0		0.0								0.0					0.0	0.0	train
s1c(NC(=O)CCC(O)=O)c(cc1CC)C(OCC)=O	0.0	0.0						0.0				0.0		0.0	0.0	0.0		train
S(CC(=O)NCc1occc1)c1n2-c3c(cc(cc3C)C)C(=Cc2nn1)C	0.0	0.0						0.0			0.0					0.0	0.0	train
Clc1ccc(nc1)NC(=O)COC(=O)CCNc1ccccc1OC	0.0							0.0							0.0	0.0		train
O1CCN(CC1)CCNc1nc2c(c(c1)C)c(OC)ccc2OC	0.0	0.0	0.0			0.0						0.0	0.0					train
s1c2ncnc(SCC(=O)C(C#N)=C3N(c4c(N3C)cccc4)C)c2cc1CC	0.0	0.0					0.0											train
Clc1ccc(cc1S(=O)(=O)N1CCCC1)C(OCC(=O)NC1CCCC1)=O	0.0	0.0			0.0	0.0			0.0		0.0						0.0	train
O(C(=O)c1ccc(cc1)C)c1cc2ncn(c2cc1)C	0.0				0.0				0.0	0.0			0.0				0.0	train
o1nc(cc1-c1ccccc1)C(=O)NCc1cc2OCOc2cc1	0.0							0.0		0.0								train
Brc1ccc(cc1)-c1oc(SCC(=O)N2CCN(CC2)C(=O)c2occc2)nn1	0.0						0.0				0.0						0.0	train
Brc1cc2C=C(c3oc4c(n3)cccc4)C(Oc2cc1)=O	0.0														0.0		0.0	train
O(C)c1ccccc1C(=O)N1CCCN(CC1)C(=O)c1ccccc1OC	0.0			0.0					0.0				0.0					train
s1cccc1Cn1c(C)c(cc1C)C(=O)CN1N=Nc2c(cccc2)C1=O	0.0	0.0				0.0	0.0	0.0									0.0	train
O=C(NCC=C)c1ccccc1NC(=O)Nc1ccccc1	0.0												0.0			0.0		train
S(CC(=O)Nc1cc(OC)cc(OC)c1)c1n2c(nn1)-c1c(CC2(C)C)cccc1	0.0																	train
Brc1cc(cc(OCC)c1OC)C(OCc1oc(cc1)C(OC)=O)=O	0.0																	train
S(CC(=O)NCc1occc1)c1nnc(n1-c1ccc(OC)cc1)COc1cc(ccc1)C	0.0	0.0	0.0					0.0								0.0		train
Clc1cc(NC(=O)c2ocnc2C)ccc1	0.0			0.0			0.0									0.0	0.0	train
S(CC(=O)Nc1noc(c1)C)c1c2c(n(c1)CCNC(=O)c1ccccc1)cccc2	0.0			0.0	0.0													train
O1C(C(C)(C)C(=O)C2(CCCC2)C1=O)c1ccc(N(C)C)cc1	0.0																0.0	train
Clc1cc(C(=O)Nc2sc(nn2)COC)c(OC)cc1	0.0	0.0		0.0						0.0					0.0			train
s1cc(nc1NC(=O)CSc1nnnn1-c1ccc(cc1)CC)CC(OCC)=O	0.0		0.0				0.0									0.0	0.0	train
Clc1ccccc1-c1noc(C)c1C(=O)Nc1sc2c(CCC2)c1C#N	0.0	0.0		0.0						0.0		0.0	0.0		0.0		0.0	train
o1c(nc(C#N)c1NCCc1cc(OC)c(OC)cc1)-c1ccccc1OC	0.0		0.0		0.0				0.0	0.0		0.0			0.0			train
S(CCC#N)c1ccccc1NC(=O)c1ccc(S(=O)(=O)N2CCCC2)cc1	0.0		0.0	0.0	0.0	0.0			0.0							0.0		train
S(CC(=O)N1CCCCCC1)C=1NC(=O)C(Cc2ccccc2F)=C(O)N=1	0.0	0.0			0.0			0.0									0.0	train
Brc1cc(ccc1OC)CSc1nnc(n1N)CC	0.0													0.0		0.0		train
O=C(NCCc1nc2c(n1Cc1ccccc1)cccc2)C	0.0				0.0	0.0										0.0		train
o1cccc1CN1C=2N=C3N(C=CC=C3)C(=O)C=2C=C(C(=O)NCc2ccc(cc2)C)C1=N	0.0						0.0	0.0			0.0						0.0	train
S(CC(=O)Nc1cc(F)ccc1)c1nnc(n1C)-c1oc2c(c1)cccc2	0.0	0.0			0.0		0.0											train
o1cccc1CN1C=NC=2OC3=C(C(C=2C1=N)c1ccc(OC)cc1)C(=O)CC(C3)(C)C	0.0								0.0	0.0		0.0	0.0					train
Clc1ccccc1CNC(=O)NC(C(CC)C)C(O)=O	0.0		0.0							0.0							0.0	train
Clc1cc(C)c(S(=O)(=O)n2c3c(nc2)cccc3)cc1C	0.0		0.0		0.0					0.0					0.0		0.0	train
O1c2cc(NC(=O)COC(=O)CCCc3c4c([nH]c3)cccc4)ccc2OC1	0.0					0.0					0.0							train
Fc1ccccc1NC(=O)C1CC(=O)N(C1)c1ccc(cc1)CC	0.0												0.0					train
O=C(Nc1ccc(NC(=O)C)cc1)c1n(nc(c1)C)-c1ccccc1	0.0									0.0								train
Clc1ccc(cc1)-c1oc(C)c(n1)CN1CC(CCC1)C(=O)NCc1ncccc1	0.0					0.0	0.0			0.0	0.0						0.0	train
O=C1c2c(nc(nc2C)N2CCN(CC2)C(c2ccccc2)c2ccccc2)CCC1	0.0												0.0				0.0	train
O1C=2N=C(N(C(=O)C=2C(=O)c2c1cc(OC)cc2)c1ccccc1)CC	0.0	0.0	0.0						0.0									train
Clc1cc(Cl)ccc1OCC=1Sc2n(N=1)c(nn2)-c1ccccc1	0.0										0.0		0.0			0.0		train
Clc1ccc(-n2ncc3c2ncnc3N2CCC(CC2)C(OCC)=O)cc1	0.0		1.0				0.0											train
BrC1=CC(=CN(C1=O)c1ccccc1OC)C(OC)=O	0.0										0.0	0.0					0.0	train
Clc1ccc(cc1)-c1oc(NCCOC)c(n1)C#N	0.0			0.0						0.0	0.0				0.0	0.0		train
S(=O)(=O)(Nc1ncccc1)c1c2c3c(ccc2)C(=O)N(c3cc1)CC	0.0			0.0		0.0												train
Clc1cc(N2c3nc(nc(c3NC2=O)C(=O)N)-c2cc(OC)c(OC)cc2)ccc1	0.0				0.0													train
Clc1ccc(cc1)CNC(=O)CN1CCOc2c1cccc2	0.0										0.0		0.0			0.0		train
S(CC(=O)c1c(C(OCC)=O)c([nH]c1C)C)c1nnc(n1Cc1ccccc1)-c1occc1	0.0	0.0			0.0												0.0	train
Clc1ccc(NC(=O)N(C(C)c2occc2)c2ncccc2)cc1	0.0	0.0	0.0	0.0	0.0		0.0									0.0		train
S(=O)(=O)(N1CCN(CC1)Cc1nc2c(n1C)cccc2)c1ccc(cc1)C	0.0	0.0																train
Brc1oc(cc1)C(=O)Nc1ccc(N(CC)CC)cc1C	0.0						0.0								0.0	0.0	0.0	train
Clc1cn(nc1C(=O)Nc1sc2c(CCCC2)c1C(OC)=O)C	0.0	0.0		0.0	0.0										0.0			train
Brc1n2c(nc1CSc1nnc(n1N)-c1cccnc1)C=CC=C2	0.0										0.0					0.0	0.0	train
S\1\C(=C\c2ccc(cc2)C#N)\C(=O)N/C/1=C/C(=O)C(C)(C)C	0.0					0.0							0.0					train
O(C)c1ccc(cc1)C\1N(C)C(=O)C(=O)/C/1=C(\O)/c1ccc(cc1)C	0.0																	train
o1cccc1CNC(=O)c1cc(nc2c1cc(cc2C)C)-c1ncccc1	0.0	0.0	0.0	0.0			0.0	0.0			0.0	0.0	0.0					train
Clc1ccc(OCC(=O)NCCCn2ccnc2)cc1	0.0		0.0			0.0	0.0										0.0	train
Brc1ccc(cc1)Cn1ncc(NC(=O)C)c1	0.0								0.0		0.0	0.0			0.0		0.0	train
s1c2CCCCc2c2c1N=C(SCC#N)N(C1CCCCC1)C2=O	0.0		0.0		0.0		0.0											train
Oc1ccc(cc1)CCNC1=NC(=O)NC(=O)C1(CC)CC	0.0	0.0																train
O(C)c1ccc(cc1)C(=O)CN1CCN(CC1)c1nc2c(n1CC)cccc2	0.0		0.0														0.0	train
O1CCOc2cc(NC(=O)c3ccc(cc3)C)c(cc12)C(O)CC	0.0															0.0		train
o1cccc1CNC(=O)c1cc2c(cc1)C(=O)N(C(C)c1ccccc1)C2=O	0.0			0.0	0.0				0.0		0.0							train
S1C2=C(N=C(SCC(=O)Nc3noc(c3)C)N(CC)C2=O)CC1C	0.0				0.0						0.0							train
o1c(nc(CN2CCC(CC2)C(=O)N2CCN(CC2)c2ccccc2)c1C)-c1ccc(cc1)CC	0.0																	train
S(=O)(=O)(N1CC(CCC1)C(=O)Nc1cc(ccc1)C(F)(F)F)c1[nH]cnc1	0.0									0.0							0.0	train
O1c2cc(ccc2OC1)CNC(=O)CN1N=C(C=CC1=O)c1ccccc1	0.0																	train
Clc1ccc(S(=O)(=O)N2CCN(CC2)CC(=O)Nc2cc3OCOc3cc2)cc1	0.0	0.0	0.0	0.0	0.0				0.0								0.0	train
S1\C(=N\CC)\N(CC)C(=O)C1CC(=O)Nc1ccc(cc1)C(F)(F)F	0.0	0.0			0.0													train
o1cccc1C(=O)NCCCCNC(=O)c1occc1	0.0				0.0											0.0		train
S\1c2nc3c(cc2CN(Cc2occc2)/C/1=N/CC1OCCC1)cccc3C	0.0			0.0	0.0	0.0	0.0									0.0		train
O=C(Nc1cc(ccc1)C)CN1CCN(CC1)CC(=O)Nc1cc(ccc1)C	0.0								0.0		0.0		0.0			0.0	0.0	train
S(CC(=O)c1ccc(F)cc1)c1nnc(n1CC1OCCC1)-c1occc1	0.0							0.0										train
s1cccc1Cn1nnnc1C(N1CCN(CC1)C1CCCC1)c1ccccc1	0.0																	train
[nH]1c2cc(ccc2nc1C1CCN(CC1)Cc1nnnn1C(CC)(C)C)C	0.0						0.0											train
Clc1ccc(S(=O)(=O)N2CCN(CC2)C(=O)COC(=O)c2cccnc2OCC)cc1	0.0		0.0						0.0				0.0		0.0			train
S1C(=NCC1CSC=1NC(=O)C=CN=1)c1ccc(OC)cc1	0.0	0.0		0.0	0.0		0.0		0.0				0.0					train
o1cccc1-c1nc2n(nc(c2c(c1)C(OCC)=O)C)CCC#N	0.0		0.0											0.0				train
S(CC(=O)Nc1ccccc1OC)c1ncnc2c1oc1c2cccc1	0.0		0.0	0.0	0.0	0.0					0.0		0.0			0.0		train
O=C1Nc2c(cccc2)C(=C1)CN(C(=O)CC)c1cc(ccc1)C	0.0										0.0							train
S(=O)(=O)(N1CCC(CC1)C(OCC)=O)c1cc(ccc1)-c1nc2n(c1)C=CC=C2	0.0		0.0		0.0	0.0	0.0	0.0							0.0			train
Clc1cc(NC(=O)Nc2ccc(cc2)C(=O)N2CCOCC2)ccc1	0.0	0.0				0.0	0.0									0.0	0.0	train
Clc1cc(Cl)ccc1OC(C(=O)NCCN1CCOCC1)C	0.0																	train
O(C)c1ccccc1NC(=O)CNC(=O)c1ccccc1	0.0	0.0		0.0			0.0				0.0						0.0	train
S(=O)(=O)(N1CCCCC1)c1cc(ccc1)C(=O)NCc1occc1	0.0		0.0		0.0				0.0	0.0								train
Clc1cc(NC(=O)c2cc(S(=O)(=O)N(C)C)ccc2)c(O)cc1	0.0			0.0						0.0			0.0				0.0	train
Clc1cn(nc1)Cc1oc(cc1)C(=O)Nc1sc(C(OC)=O)c(C)c1C#N	0.0	0.0	0.0		0.0							0.0						train
O(C)c1ccc(OC)cc1NC(=O)CCN1CCN(CC1)c1ccccc1	0.0			0.0									0.0				0.0	train
s1cccc1CN(C(C(=O)NCCOC)c1ccccc1)C(=O)Cn1nnc2c1cccc2	0.0							0.0		0.0			0.0			0.0	0.0	train
O=C(NCc1ccccc1)N1CCN(CC1)c1nc2c(n1C)cccc2	0.0	0.0						0.0										train
s1c2cc(ccc2nc1N1CCOCC1)C(=O)N1CCCC1	0.0	0.0		0.0				0.0			0.0							train
Clc1cc(NC(=O)c2noc(c2)CCC)ccc1	0.0			0.0												0.0		train
Clc1ccc(cc1)-c1nn(c2sc(cc12)C(=O)N1CCN(CC1)c1ccccc1OC)C	0.0	0.0				0.0	0.0											train
S(CC(OCC)=O)c1nnc(n1Cc1ccccc1)CNC(=O)c1ccc(OC)cc1	0.0		0.0			0.0					0.0		0.0			0.0	0.0	train
Clc1ccc(S(=O)(=O)C2(CC2)C(=O)N2CCN(CC2)c2ccc(cc2)C(=O)C)cc1	0.0	0.0		0.0		0.0												train
Fc1ccccc1N1CCN(CC1)C=1NC(=O)N(C(=O)C=1)c1ccc(OC)cc1	0.0							0.0										train
S(=O)(=O)(N(CC(=O)NC1C2CC(C1)CC2)c1cc(ccc1)C(F)(F)F)C	0.0				0.0													train
S(=O)(=O)(N(Cc1cc(OC)c(OC)cc1)Cc1cccnc1)c1cc(C)c(-n2nnnc2)cc1	0.0		0.0													1.0		train
Fc1ccc(N2CCN(CC2)c2ccccc2NC(=O)COc2ccccc2)cc1	0.0	0.0	0.0						0.0								0.0	train
s1c(C(=O)C)c(nc1Nc1sc2cc(F)ccc2n1)C	0.0		0.0		0.0													train
Clc1ccc(cc1)-c1oc(C)c(n1)CN1CCC(CC1)C(=O)NCc1cccnc1	0.0	0.0																train
s1c2c(nc1SCC=1N=C3N(NC(=N3)C)C(=O)C=1)cccc2	0.0		0.0	0.0			0.0											train
S1c2n(N=C1Cc1ccc(OC)cc1)c(nn2)-c1cc(OC)c(OC)c(OC)c1	0.0							0.0										train
s1cccc1C(=O)N(CC1=Cc2c(NC1=O)c(ccc2)C)Cc1occc1	0.0		0.0				0.0			0.0								train
Clc1cc(\C=N\O)c(OCC#C)cc1	0.0												0.0	0.0				train
S(CC(=O)N1CCCc2c1cccc2)c1nnc(n1C)-c1occc1	0.0				0.0		0.0	0.0							0.0	0.0	0.0	train
Brc1cc(cc(OC)c1OCC)CNc1[nH]ncn1	0.0						0.0				0.0	0.0			0.0			train
s1c2c(CCCC2)c(C#N)c1NC(=O)CSc1nc(cc(n1)C(F)(F)F)-c1occc1	0.0				1.0													train
S(CC(=O)Nc1cc(OC)ccc1OC)c1nnc(n1CC)COc1ccc(OC)cc1	0.0				0.0			0.0			0.0							train
Clc1ccc(OC(C(=O)NCc2occc2)(C)C)cc1	0.0	0.0		0.0						0.0			0.0	0.0			0.0	train
Clc1cc(NC(=O)N(C(C)C)CCc2ccncc2)ccc1Cl	0.0																	train
Clc1cc(N(S(=O)(=O)C)CC(=O)NC2CCCCC2)c(cc1)C	0.0										0.0		0.0		0.0		0.0	train
Brc1oc(cc1)C(=O)Nc1ccc(N2CCN(CC2)C(=O)CCC)cc1	0.0						0.0		0.0		0.0	0.0				0.0	0.0	train
S(CCOc1ccc(OC)cc1)c1nnnn1C1CCCCC1	0.0				0.0								0.0					train
Clc1c(NC(=O)C2CCN(CC2)c2ncccn2)cccc1Cl	0.0						0.0						0.0		0.0			train
S(CC(=O)Nc1ccc(OC)cc1)c1nnc(n1CCc1ccccc1)-c1ccoc1C	0.0	0.0		0.0	0.0											0.0	0.0	train
O1c2c(N(CCC(=O)N(Cc3ccccc3)c3ncccc3)C1=O)cccc2	0.0	0.0	0.0		0.0				0.0	0.0					0.0	0.0		train
O(CC)c1ccc(OCC)cc1NC(=O)C1CCCN(C1)c1ncccn1	0.0			0.0	0.0													train
O(C)c1ccccc1NC(=O)CC1Nc2c(NC1=O)cccc2	0.0							0.0		0.0				0.0				train
O=C1NC(C)=C(C=C1C(=O)NCc1ccccc1)C	0.0	0.0		0.0														train
S1c2c(cccc2)C(=O)C12C(=O)N(C)C(=O)N(C)C2=O	0.0																	train
S(CC(=O)N1CCC(CC1)C)C1=Nn2c(nnc2-c2ccc(F)cc2)C=C1	0.0	0.0			0.0											0.0		train
Clc1ccc(cc1)-c1nc(on1)CN(C(=O)c1sccc1)C(C)C	0.0						0.0								0.0			train
O(C)c1ccc(N2C=C(c3c(cccc3)C2=O)C(=O)NC2CCN(CC2)C(OCC)=O)cc1	0.0				0.0													train
Clc1cc(ccc1Cl)Cn1c2c(nc1NCCCN1CCOCC1)N(C)C(=O)N(C)C2=O	0.0																	train
O1c2cc(Nc3nc(ncc3C(OCC)=O)-n3nc(cc3C)C)ccc2OC1	0.0	0.0	0.0	0.0		0.0												train
S(CC(OC(C)C)=O)c1nnc(n1N)-c1ccc(cc1)C(C)(C)C	0.0						0.0									0.0		train
S(CC(=O)Nc1ccc(OCc2ccccc2)cc1)c1nnc(n1CC)-c1occc1	0.0			0.0				0.0										train
o1nc(nc1CCC(=O)NCCCN1CCC(CC1)Cc1ccccc1)-c1ccc(OC)cc1	0.0			0.0													0.0	train
s1cccc1-c1nnc(SCc2[nH]c3c(n2)cccc3)n1C	0.0		0.0		0.0	0.0	0.0		0.0	0.0								train
s1cc(nc1C)CCNS(=O)(=O)c1ccc(NC(=O)C)cc1	0.0																	train
o1cccc1Cn1c(c(-c2ccccc2)c(C#N)c1\N=C\N(C)C)-c1ccccc1	0.0															0.0	0.0	train
O1C2=C(C(C(C#N)=C1N)c1cc(OC)c3OCOc3c1)C(=O)N(Cc1ncccc1)C(=C2)C	0.0															0.0		train
S(CC(=O)Nc1cc2OCOc2cc1)c1nc(c2c(CCCC2)c1C#N)C	0.0				0.0			0.0			0.0					0.0		train
O1C(C)=C(C(OCC)=O)C(C(C#N)=C1N)c1cc2c(nc1N1CCCCC1)cccc2	0.0																	train
S1CC(=O)N(c2cc(NC(=O)N3CCC(N4CCCCC4)CC3)ccc12)C	0.0						0.0										0.0	train
O1C=C(C=CC1=O)C(=O)N1CCN(CC1)C(c1ccccc1)c1ccccc1	0.0								0.0	0.0								train
S(CC(=O)N1CCc2c1cccc2)c1nccn1-c1ccccc1	0.0	0.0						0.0								0.0		train
s1c2c(nc1-c1c3CCN(Cc3sc1NC(=O)C1CC1)C(=O)C)cccc2	0.0				0.0										1.0			train
s1nc(N2CCCCC2)c(OCC(=O)Nc2ccc(OC)cc2)n1	0.0		0.0		0.0	0.0	0.0	0.0			0.0		0.0				0.0	train
S1c2n(N=C1c1cc(nc3c1cccc3)-c1ccccc1)c(nn2)CC	0.0	0.0			0.0													train
O(CC)c1ccc(NC(=O)c2ccccc2NC(=O)CN2CCN(CC2)C(=O)C)cc1	0.0															0.0		train
Clc1ccc(cc1)-c1c(C#N)c(nc(N)c1C#N)N1CCCC1	0.0													0.0	0.0	0.0		train
S(CC(=O)N1CCCCC1)C1=NC(=O)C=2C(=N1)N(NC=2)c1ccc(F)cc1	0.0				0.0			0.0										train
OC(=O)c1c2c(nc(C)c1CC=C(C)C)cccc2	0.0						0.0	0.0	0.0									train
O1C2(CCCC2)C(CC1=O)C(=O)N1CCOCC1	0.0																	train
s1c2c(CC(OC2)(C)C)c2c1N=C(SCC#N)N(C1CCCCC1)C2=O	0.0										0.0							train
O(C)c1cc(ccc1OC)CCN\C=C/1\CC(=O)NC\1=O	0.0		0.0		0.0			0.0										train
O1c2n(nc(c2C(C(C#N)=C1N)c1occc1)C)-c1ccccc1	0.0						0.0						0.0					train
o1nc(-c2nc3c(n2Cc2ccc(cc2)C)cccc3)c(n1)N	0.0		0.0				0.0											train
O=C(N1CCCCC1)c1cnn(c1NC(=O)c1ccccc1)-c1ccccc1	0.0	0.0		0.0		0.0						0.0	0.0				0.0	train
O(C)c1ccc(N2C(=O)c3c(N(CC(=O)NC4CCCC4)C2=O)cccc3)cc1	0.0	0.0			0.0				0.0	0.0								train
s1c(nnc1NC(=O)CSc1ncc(n1CC)-c1ccccc1)CC	0.0	0.0	0.0		0.0													train
S1(=O)Cc2c(nn(-c3ccc(F)cc3)c2NC(=O)C23CC4CC(C2)CC(C3)C4)C1	0.0				0.0								0.0				0.0	train
O1c2c(cc(OCCC)cc2)C2=C(N(CCC2)C(=O)CN2CCN(CC2)c2ncccn2)C1=O	0.0		0.0															train
s1c(nnc1N(C(=O)Cc1sccc1)CC)-c1cccnc1	0.0	0.0			0.0					0.0				0.0				train
Brc1ccc(cc1)-c1[nH]nc(N)c1Cl	0.0																	train
s1c2n(nc(c2cc1-c1nnc(SCC(=O)NC)n1C)C)-c1ccccc1	0.0	0.0					0.0		0.0							0.0		train
S1CC(=O)N(c2c1cccc2)CC(=O)NCCC=1CCCCC=1	0.0			0.0				0.0				0.0					0.0	train
O(CCON1C(=O)c2c(N=C1n1nc(cc1C)C)cccc2)c1ccccc1	0.0	0.0		0.0	0.0						0.0		0.0		0.0			train
Clc1cc(CN2CCN(CC2)c2nc(cc(C)c2C#N)C)c(OC)cc1	0.0	0.0					0.0				0.0							train
S=C(N1CCCCC1)c1cc(OC)c(OCC(=O)N2CCCC2)cc1	0.0	0.0						0.0					0.0	0.0		0.0		train
O(CC)C(=O)N1CCC(Nc2ncnc3n(ncc23)-c2ccc(cc2C)C)CC1	0.0		0.0				0.0	0.0		0.0								train
S(=O)(=O)(n1c2c(nc1Cc1ccccc1)cccc2)N1CCOCC1	0.0	0.0						0.0					0.0					train
Clc1ccc(cc1)C1N(C(=O)C=2Oc3c(cccc3)C(=O)C1=2)c1ncccn1	0.0																0.0	train
O1c2cc(ccc2OC1)CN1CCN(CC1)c1ncnc2c1[nH]c1cc(ccc12)C	0.0							0.0			0.0							train
O=C1Nc2c(C=C1CN(C(=O)c1ccncc1)C1CCCCC1)cccc2	0.0															0.0		train
S(CC(=O)c1ccccc1F)c1oc(nn1)-c1cc2c([nH]c(C)c2C)cc1	0.0				0.0		0.0	0.0					0.0			0.0	0.0	train
Clc1cccc(S(=O)(=O)N2CC(CCC2)c2onc(n2)-c2cc(OC)c(OC)cc2)c1C	0.0				0.0				0.0	0.0		0.0				0.0		train
Clc1ccc(N2C(=O)c3c(ccc(c3)C(=O)N3CCN(CC3)c3ncccc3)C2=O)cc1	0.0		0.0															train
S1CC(=Nn2c1nnc2-c1ncccc1)c1ccccc1	0.0		0.0	0.0	0.0		0.0				0.0							train
O(C(=O)c1[nH]c(C)c(C(=O)NCCCOC(C)C)c1C)CC	0.0								0.0									train
S(Cc1cnn(c1-n1cccc1)-c1ccccc1)CC(=O)Nc1cc(OC)cc(OC)c1	0.0		0.0															train
Clc1ccc(cc1)C(=O)Nc1ccccc1O	0.0			0.0						0.0						0.0		train
S1C=2N(CN(C1)Cc1occc1)C(=O)CC(C=2C#N)c1ccc(cc1)C(C)C	0.0							0.0										train
ClC=1C(=Nc2n(nc(n2)NCc2cc(OC)c(OC)cc2)C=1C)C	0.0	0.0	0.0				0.0											train
s1cccc1C(=O)Nc1cc2nc(n(c2cc1)C)CN1CCCCC1	0.0		0.0										0.0					train
S(C(C)C)C1=NC(=O)C=2C(=N1)N(NC=2)c1ccc(F)cc1	0.0	0.0						0.0		0.0								train
o1nc(nc1CCC(=O)Nc1ccccc1C)-c1ccc(cc1)C	0.0	0.0						0.0	0.0									train
Clc1ccccc1-c1nc(on1)-c1ccccc1C(=O)NCC	0.0						0.0							0.0				train
O=C(N(Cc1ccccc1)c1ccccc1)c1cccnc1	0.0						0.0											train
S1C2=C(N=C(SCC(=O)Nc3cc(cc(c3)C)C)N(C)C2=O)CC1C	0.0		0.0	0.0														train
s1c2CCCCc2c2c1-n1c(nnc1SCc1ccccc1)N(C)C2=O	0.0	0.0			0.0									0.0				train
Clc1cc(S(=O)(=O)N2CCCC2)ccc1OCC(=O)N1CCN(CC1)c1ccccc1	0.0	0.0			0.0													train
o1nc(nc1COc1ccccc1C)-c1ccc(NC(=O)c2cc3OCOc3cc2)cc1	0.0		0.0			0.0		0.0		0.0								train
s1cc(nc1-c1cccnc1)CNS(=O)(=O)c1ccc(NC(=O)C)cc1	0.0	0.0		0.0						0.0	0.0							train
O=C1N(Cc2ccccc2)C(CC1)(C(=O)NC1CCCC1)C	0.0	0.0					0.0					0.0						train
Brc1ccc(N2C(=O)C(N3CCC(O)CC3)CC2=O)cc1	0.0								0.0		0.0	0.0				0.0	0.0	train
Fc1ccc(cc1)C(=O)CCC(OCC(=O)Nc1ccc(N2CCOCC2)cc1)=O	0.0			0.0						0.0								train
Clc1ccccc1NC(=O)CN1CCNCC1	0.0												0.0			0.0		train
Clc1ccc(cc1)-c1oc(SCC(=O)N2CCN(CC2)c2ccccc2)nn1	0.0	0.0									0.0							train
Brc1ccc(S(=O)(=O)N2CCC(CC2)C(=O)NCC=C)cc1	0.0								0.0						0.0	0.0		train
S1\C(=C\N2CCN(CC2)C)\C(=O)N(CC)C1=S	0.0	0.0			0.0		0.0											train
S1c2n(N=C1COc1ccccc1)c(nn2)-c1ccc(OCC)cc1	0.0				0.0									0.0				train
O(C(=O)C1(CCCC1)c1ccccc1)CCCN1CCCC1	0.0		0.0								0.0	0.0						train
Clc1ccc(cc1)CNC(=O)C1ON=C(C1)c1cnn(CC)c1C	0.0	0.0														0.0	0.0	train
S(Cc1ccccc1)C=1NC(C)=C(C(=O)Nc2ccccc2)C(C=1C#N)c1occc1	0.0			0.0				0.0										train
S(CC(=O)c1[nH]c(C)c(C(OCC)=O)c1C)c1oc2c(n1)cccc2	0.0		0.0					0.0	0.0				0.0	0.0	0.0			train
Brc1ccc(nc1)N1C(=Nc2c(cccc2)C1=O)c1occc1	0.0						0.0		0.0		0.0	0.0				0.0		train
S(C)c1cc(NC2CCN(CC2)C(OCC)=O)ccc1	0.0						0.0										0.0	train
S(CC(=O)N1CCc2c1cccc2)c1oc(nn1)-c1ccoc1C	0.0	0.0					0.0				0.0		0.0	0.0		0.0		train
S(CC(=O)c1ccc(OC)cc1)c1nnc(n1C)-c1occc1	0.0				0.0		0.0									0.0	0.0	train
S(CC(=O)Nc1noc(c1)C)c1c2c(n(c1)CCNC(=O)c1ccc(OCC)cc1)cccc2	0.0			0.0	0.0	0.0		0.0										train
S(=O)(=O)(N1CCC(CC1)C(=O)NC(C)c1ccccc1)N1CCCCCC1	0.0	0.0		0.0	0.0												0.0	train
S(CC(=O)Nc1cc2c3c(n(c2cc1)CC)cccc3)c1nnc(n1Cc1occc1)C1CC1	0.0						0.0				0.0							train
s1cc(c2c1N=C(SCC(=O)NCCOC)N(CC=C)C2=O)-c1occc1	0.0			0.0	0.0		0.0			0.0	0.0							train
Brc1oc(cc1)C(=O)Nc1cc(ccc1N1CCOCC1)C(F)(F)F	0.0																	train
Clc1cc(NCC(=O)Nc2ccccc2C(OC)=O)c(N2CCOCC2)cc1	0.0			0.0		0.0										0.0	0.0	train
S(CC(=O)NCc1occc1)c1oc(nn1)-c1ccc(OC)cc1	0.0	0.0	0.0		0.0		0.0			0.0							0.0	train
Clc1ccc(N2C(N3C(CCC3)C2=O)c2ccc(F)cc2)cc1	0.0																	train
S(=O)(=O)(N1CCC(CC1)Cc1ccccc1)C=1C=CC(=O)NC=1	0.0				0.0					0.0	0.0		0.0	0.0				train
Brc1ccccc1Cn1nc(nn1)-c1ccc(N(C)C)cc1	0.0						0.0		0.0									train
S(CCCCN1C(=O)c2c(cccc2)C1=O)c1n2c(nn1)C=CC=C2	0.0	0.0							0.0		0.0	0.0	0.0			0.0		train
O(C)c1ccc(cc1)CCC(=O)N1CCN(CC1)C1CCCCC1	0.0							0.0				0.0						train
O=C(NC1CCCCC1)N1CCN(CC1)CCc1ccccc1	0.0																	train
Brc1cn(nc1NC(OC)=O)Cc1ccccc1F	0.0								0.0		0.0				0.0	0.0		train
S(CC1=NC(=O)c2cc(OC)c(OC)cc2N1)c1nnc(n1CC)-c1ccncc1	0.0		0.0		0.0			0.0										train
o1cccc1C(=O)Nc1ccccc1N1CCCC1	0.0		0.0			0.0					0.0		0.0		0.0	0.0		train
Clc1ccc(cc1S(=O)(=O)N1CCOCC1)C(=O)Nc1ccccc1OC	0.0	0.0										0.0					0.0	train
Clc1ccc(N(C(=O)CNC(=O)c2occc2)CC(=O)NC2CCCCC2)cc1	0.0															0.0	0.0	train
s1c2nc(nc(SCC(=O)Nc3noc(c3)C)c2c(C)c1C)C(C)C	0.0	0.0			0.0		0.0		0.0									train
s1c(C(OCC)=O)c(nc1NC(=O)C(Sc1nccn1C)CC)C	0.0			0.0	0.0												0.0	train
S(CC(=O)Nc1ccccc1)c1nnc(n1CC)Cn1nc(nn1)-c1ccccc1	0.0	0.0			0.0								0.0					train
o1nc(nc1CCc1ccc(OC)cc1)-c1ccc(-n2cccc2)cc1	0.0	0.0	0.0							0.0								train
S(=O)(=O)(N1CCC(CC1)C)c1ccc(NC(=O)Cn2nc(nn2)-c2ccccc2F)cc1	0.0		0.0													0.0		train
Clc1cc(C)c(OCCCCN2CCOCC2)c(c1)C	0.0		0.0							0.0			0.0			0.0		train
O(C(=O)c1ccc(N)cc1)Cc1[nH]c2c(n1)cccc2	0.0			0.0				0.0					0.0			0.0		train
ClC1=C(n2nnc(c2)CO)C(OC1=O)NC(=O)c1ccccc1	0.0																	train
S(=O)(=O)(N(Cc1occc1)C1CCCC1)c1cc(OC)c(-n2nnnc2)cc1	0.0							0.0										train
s1cc(cc1C)C(=O)N1CCN(CC1)C\C=C\c1ccccc1	0.0		0.0				0.0	0.0				0.0						train
O(CC)c1ccc2c(cccc2)c1C(=O)N1CCN(CC1)c1ccccc1	0.0								0.0				0.0					train
s1c2c(nc1NC(=O)CN(S(=O)(=O)c1ccccc1)C)cccc2	0.0		0.0	0.0	0.0		0.0		0.0		0.0		0.0	0.0		0.0		train
Clc1ccc(cc1)CSc1nc2n(c1)CCC2	0.0	0.0																train
o1cccc1C(=O)Nc1ccccc1-c1ccccc1	0.0		0.0	0.0				0.0					0.0					train
S(CC(=O)N1CCN(CC1)Cc1ccccc1)c1nc(cc(C)c1C#N)C	0.0		0.0			0.0										0.0	0.0	train
S(CC(=O)NCCc1ccccc1)c1nnc(n1C(C)c1ccccc1)-c1ccoc1C	0.0	0.0	0.0	0.0		0.0												train
S(Cc1ccc(cc1)C#N)c1nnc(n1CC=C)COc1ccccc1	0.0				0.0		0.0									0.0		train
Clc1ccccc1NC(=O)N1CCN(CC1)C(OCC)=O	0.0	0.0		0.0						0.0			0.0		0.0		0.0	train
Brc1cc(cnc1)C(=O)NC1CCCCC1C	0.0								0.0			0.0				0.0		train
Clc1ccc(-n2nnnc2SCC(=O)c2cc(n(CC3OCCC3)c2C)C)cc1	0.0	0.0		0.0													0.0	train
S1C(CC(=O)Nc2cc(ccc2)C(O)=O)C(=O)N=C1N1CCCCC1	0.0				0.0		0.0									0.0		train
O(CC(=O)Nc1cc2nc(n(c2cc1)-c1ccccc1)C)c1ccc(cc1)C#N	0.0		0.0			0.0		0.0						0.0			0.0	train
S(CC(=O)c1cc(n(c1C)-c1ccc(OC)cc1)C)c1nnc(n1C)-c1ccoc1C	0.0				0.0	0.0		0.0								0.0		train
O1c2c(ccc(c2)CC)C(=CC1=O)COC(=O)c1n[nH]c2c1cccc2	0.0		0.0						0.0									train
o1nc(cc1C)C(=O)N1CCN(CC1)C\C=C\c1ccccc1	0.0	0.0										0.0						train
Clc1ccc(S(=O)(=O)N2CCCC2C(=O)Nc2cc3OCCOc3cc2)cc1	0.0				0.0							0.0						train
Clc1ccc(Cl)cc1S(=O)(=O)Nc1cc(O)c(cc1)C(O)=O	0.0						0.0											train
S(=O)(=O)(N1CCCC1)c1ccc(cc1)C(=O)NCc1ccccc1OC	0.0	0.0	0.0	0.0	0.0			0.0			0.0							train
S1c2n(N=C1c1ccccc1)c(nn2)-c1cc(ccc1)C	0.0		0.0								0.0						0.0	train
O(CC(=O)N1CCN(CC1)c1nnc(c2c1cccc2)-c1ccccc1)c1ccccc1	0.0									0.0	0.0				0.0		0.0	train
Brc1c2c(ccc1OCCOCCn1ncnc1)cccc2	0.0								0.0							0.0	0.0	train
o1c(N2CCN(CC2)Cc2ccccc2)c(nc1COc1ccc(cc1)C)C#N	0.0	0.0						0.0			0.0					0.0	0.0	train
Clc1ccc(OCc2sc(nn2)NC(=O)C2OCCC2)cc1	0.0		0.0	0.0													0.0	train
ClC1=C(N2CCCCCC2)C(=O)N(C1=O)c1ccccc1C	0.0			0.0									0.0			0.0	0.0	train
o1cccc1CNC(=O)NC(=O)CN1CCC(CC1)Cc1ccccc1	0.0								0.0									train
Clc1ccc(cc1)-c1nn(nn1)CC(=O)c1[nH]c(C)c(C(OCC)=O)c1C	0.0		0.0	0.0														train
S(CCC(=O)Nc1ccc(F)cc1)c1n2c(nn1)C=CC=C2	0.0				0.0			0.0								0.0		train
S(CC(=O)Nc1cc(ccc1)C)c1nnc(n1C)-c1ccncc1	0.0	0.0			0.0	0.0				0.0	0.0							train
S1c2cc(ccc2-n2cc(nc12)-c1ccc(OC)cc1)C(=O)NC1CCN(CC1)C(OCC)=O	0.0													0.0				train
o1cccc1CNC(=O)CCCCN1C(=O)c2c(N(CC(=O)N3CC(CC(C3)C)C)C1=O)cccc2	0.0	0.0					0.0											train
Fc1ccc(cc1)CNC(=O)C1CCN(CC1)Cc1nc(oc1C)-c1ccc(cc1)CC	0.0					0.0											0.0	train
S(=O)(=O)(NC1CCCCC1)c1ccc(OCC(=O)N2CCN(CC2)c2ccc(F)cc2)cc1	0.0	0.0				0.0							0.0					train
S(CC(=O)N1CCC(CC1)C)c1nnc(n1CC)COc1ccccc1C	0.0							0.0								0.0		train
O1C=C(C(=O)c2c1c(CN1CCC(CC1)C)c(O)c(c2)CC)c1[nH]c2c(n1)cccc2	0.0	0.0	0.0						0.0							0.0	0.0	train
S(CC(=O)NC)c1nnc(n1CCc1ccccc1)-c1cccnc1	0.0	0.0		0.0	0.0						0.0				0.0			train
o1cccc1C(=O)Nc1cc2c(N=C(N(Cc3cc(OC)ccc3)C2=O)C2CC2)cc1	0.0				0.0		0.0		0.0									train
Clc1ccccc1NC(=O)Nc1cccnc1	0.0	0.0								0.0								train
s1c(nnc1SCC)NC(=O)C1=NN(C(C)C)C(=O)c2c1cccc2	0.0	0.0			0.0		0.0									0.0		train
Brc1cc(ccc1OCCOCCn1ccnc1)C	0.0								0.0						0.0	0.0	0.0	train
S(CC(=O)N1CCN(CC1)c1nccc(c1)C)c1nc2c(nc1N1CCCCC1)cccc2	0.0			0.0	0.0											0.0	0.0	train
s1c2c(nc1S\C(=C\c1[nH]ccc1)\C#N)cccc2	0.0	0.0			0.0	0.0				0.0								train
Clc1cc(Cl)ccc1-c1oc-2c(n1)C(=O)N(c1c-2cccc1)C	0.0						0.0											train
S=C1Nc2c(cccc2)C(=O)N1c1cc2OCOc2cc1	0.0			0.0	0.0								0.0				0.0	train
Clc1cc(NC(=O)CN2CCC(n3nnc4cc(F)ccc34)CC2)c(OC)cc1	0.0						0.0											train
S(CC(=O)Nc1ccccc1C(OCC)=O)c1nnc(n1C)COc1ccccc1C	0.0		0.0													0.0	0.0	train
Clc1ccc(-n2cnnc2)cc1C(=O)NCCSCC	0.0			0.0							0.0							train
Clc1ccccc1CN(Cc1ccccc1)c1ncnc2nc[nH]c12	0.0		0.0										0.0					train
Oc1ccc(-n2cc3N(C)C(=O)N(C)C(=O)c3c2-c2cc(ccc2)C)cc1	0.0	0.0		0.0					0.0			0.0						train
S1CC(=Nn2c1nnc2-c1cc(OC)c(OC)c(OC)c1)c1cc(OC)ccc1OC	0.0	0.0			0.0							0.0				0.0	0.0	train
O(C)c1cc(ccc1OC)CCNc1nc2N(C)C(=O)N(C)C(=O)c2n1CC	0.0						0.0						0.0					train
Clc1cc(NC(=O)CSc2ncnc3c2oc2c3cccc2)ccc1	0.0											0.0					0.0	train
Brc1cc(ccc1)C1N(CCCOC)C(=O)C(O)=C1C(=O)c1occc1	0.0								0.0							0.0	0.0	train
s1cccc1-c1nnc(SCc2[nH]c3c(n2)cccc3)n1CC	0.0	0.0		0.0	0.0				0.0						0.0			train
s1cc(-c2ccccc2)c(C(OCC)=O)c1NC(=O)CSc1nnnn1C	0.0	0.0			0.0				0.0								0.0	train
s1c(nnc1NC(=O)c1sccc1)COC	0.0			0.0					0.0		0.0				0.0			train
Brc1cc(ccc1OCC(=O)N1CCCCC1)C	0.0										0.0							train
Brc1c2[nH]c3c(CCCC3=O)c2ccc1	0.0																0.0	train
s1nc2c(n1)ccc(C)c2S(=O)(=O)NCc1cccnc1	0.0				0.0						0.0							train
o1cccc1C(=O)NCC(=O)N(C(C(=O)NC1CCCCC1)c1ccncc1)c1ccccc1	0.0						0.0											train
Brc1ccccc1-c1[nH]nc(n1)Nc1nc(cc(n1)C)C	0.0								0.0								0.0	train
S(CC(=O)N1CCN(CC1)C(OCC)=O)c1nnc(n1CCc1ccccc1)Cc1n(ccc1)C	0.0										0.0				0.0	0.0		train
O(C)c1cc(ccc1OC)CNC(=O)Nc1ccccc1C(OC)=O	0.0			0.0			0.0	0.0			0.0							train
s1cnnc1SCC(=O)Nc1cc(OC)c(OC)cc1	0.0			0.0	0.0	0.0	0.0			0.0	0.0			0.0				train
s1cc(nc1NC(=O)CSC=1NC(=CC(=O)N=1)C)-c1ccccc1	0.0	0.0	0.0	0.0	0.0				0.0	0.0			0.0	0.0				train
O1Cc2c(CC1(C)C)c(C#N)c(nc2-c1occc1)NCCc1ccccc1	0.0	0.0								0.0	0.0						0.0	train
O(C)c1cc(NC(=O)C2CCN(CC2)C(=O)c2ccc(OC)cc2)ccc1OC	0.0								0.0		0.0							train
O1C2=C(C(C(C(OCC)=O)=C1N)c1occc1)C(=O)CC(C2)(C)C	0.0				0.0			0.0			0.0					0.0		train
O1c2c(C=C(C(=O)NCCCN3CCOCC3)C1=O)cccc2	0.0				0.0		0.0	0.0					0.0					train
Clc1ccc(nc1)NC(=O)C(SC1=NC(=O)C=C(N)N1c1ccccc1)CC	0.0		0.0		0.0													train
S(=O)(=O)(N1CCN(CC1)Cc1ccccc1)c1cc2NC(=O)C(=O)Nc2cc1	0.0		0.0	0.0													0.0	train
s1c2cc(n(c2cc1)C)C(=O)NC(C)c1cc2OCCOc2cc1	0.0			0.0								0.0						train
Brc1cc(C)c(NC(=O)CNC(=O)CN2C(=O)C3(NC2=O)CCCCCC3)cc1	0.0								0.0								0.0	train
o1c(nc(C#N)c1NCCCn1ccnc1)-c1ccc(OCc2ccccc2)cc1	0.0						0.0					0.0			0.0		0.0	train
Clc1ccc(NC(=O)N\2C=CC=C/C/2=N\C(C)c2occc2)cc1	0.0				0.0		0.0								0.0	0.0	0.0	train
s1cccc1C(N(C(=O)c1oncc1)c1ccccc1)C(=O)NC1CCCC1	0.0	0.0																train
Clc1ccccc1OCCn1c2c(nc1NC(=O)C)cccc2	0.0	0.0					0.0			0.0						0.0	0.0	train
S(Cc1ccccc1)c1oc(nn1)Cc1ncccc1	0.0									0.0			0.0			0.0		train
O1CCN(CC1)CC=1C(=O)c2cc(OCC)ccc2NC=1C	0.0	0.0		0.0								0.0	0.0				0.0	train
Clc1ccc(cc1)-c1oc(C)c(n1)CN1CCC(CC1)C(=O)NCCc1cc(OC)c(OC)cc1	0.0																	train
s1c(nnc1NC(=O)c1c(noc1C)C)-c1ccccc1	0.0	0.0		0.0	0.0					0.0	0.0					0.0		train
S(CC(=O)Nc1cc(ccc1)C(OC)=O)c1nnc(n1-c1ccccc1)COc1ccc(cc1)C#N	0.0															0.0	0.0	train
o1c(ccc1C)-c1nn(nn1)CC(=O)N(CC(=O)NC(C)(C)C)c1ccccc1OC	0.0			0.0								0.0	0.0					train
S(CC(OC)=O)c1nnc(n1C)CNS(=O)(=O)c1ccc(cc1)C	0.0	0.0		0.0	0.0	0.0								0.0				train
s1cccc1C(=O)NCc1nnc(SCC(OCC)=O)n1-c1cc(ccc1C)C	0.0		0.0	0.0	0.0	0.0	0.0		0.0		0.0		0.0		0.0	0.0		train
s1cccc1C(=O)NCc1nnc(SCC(OCC)=O)n1-c1ccccc1	0.0	0.0	0.0		0.0	0.0	0.0		0.0	0.0			0.0			0.0	0.0	train
s1cccc1C(=O)NCc1nnc(SCC(OCC)=O)n1-c1cc(ccc1)C	0.0	0.0		0.0	0.0		0.0		0.0	0.0			0.0		0.0			train
s1cccc1C(=O)NCc1nnc(SCC(OC)=O)n1-c1cc(ccc1)C	0.0		0.0			0.0				0.0	0.0		0.0			0.0	0.0	train
s1c(nnc1NC(=O)c1cc(sc1)C)C1CCCCC1	0.0		0.0		0.0				0.0	0.0				0.0				train
o1c2c(cccc2)c(C)c1C(=O)Nc1cc(NC(=O)C)ccc1	0.0	0.0							0.0		0.0		0.0				0.0	train
s1cccc1-c1nnc(SCCC(O)=O)n1-c1cccc(C)c1C	0.0	0.0	0.0	0.0	0.0		0.0								0.0			train
s1ccnc1NC(=O)c1cn(nc1-c1cc(OC)ccc1)-c1ccccc1	0.0				0.0			0.0			0.0							train
O1C(C)=C(C(OCC=C)=O)C(C(C#N)=C1N)c1cc2OCOc2cc1	0.0				0.0			0.0										train
FC(F)(F)c1nc(N2CCN(CC2)C(OCC)=O)c2c(n1)c(cc(c2)C)C	0.0				0.0												0.0	train
Brc1ccc(Oc2ccc(S(=O)(=O)N3CCOCC3)cc2)cc1	0.0										0.0							train
O(C)c1ccc2n(C)c(C)c(c2c1NC(=O)CN1CCCCC1)C(OCC)=O	0.0		0.0			0.0	0.0											train
S1c2n(N=C1c1c(OC)cccc1OC)c(nn2)-c1ccc(OC)cc1	0.0				0.0			0.0					0.0			0.0	0.0	train
S(CC(=O)Nc1cc(ccc1OC)C)c1nnc(n1CC=C)-c1occc1	0.0	0.0			0.0	0.0	0.0				0.0					0.0		train
O(C(=O)C)C1N=C(c2c(NC1=O)cccc2)c1ccccc1	0.0				0.0	0.0		0.0									0.0	train
Clc1ccc(cc1)C(=O)CSC=1NC2=C(C(C=1C#N)c1occc1)C(=O)CCC2	0.0		0.0		0.0		0.0											train
Brc1cc(F)c(NC2OC(=O)c3c2cccc3)cc1	0.0								0.0			0.0			0.0	0.0	0.0	train
Clc1ccc(nc1)NC(=O)Nc1ccc(F)cc1	0.0	0.0					0.0									0.0		train
Brc1ccc(nc1)NC1OC(=O)c2c1cccc2	0.0						0.0		0.0		0.0					0.0	0.0	train
o1cccc1C1=Nc2n(nc(C)c2-c2ccccc2)C(C1)c1ccccc1	0.0														0.0		0.0	train
S(CC(=O)c1cc(n(c1C)-c1ccc(cc1)C(OC)=O)C)c1nnc(n1CC)-c1cccnc1	0.0							0.0										train
S(CC(=O)N(CCC)CCC)C1=Nc2c(cccc2)C(=O)N1C1CCCC1	0.0						0.0											train
O(C(=O)c1ccncc1)C1CCC(CC1)C(C)(C)C	0.0	0.0				0.0			0.0									train
Fc1ccc(N2CCN(CC2)C=2NC(=O)N(C3CCCCC3)C(=O)C=2)cc1	0.0							0.0				0.0	0.0					train
Clc1ccccc1CNC(=O)C1CCCN(S(=O)(=O)C)C1	0.0			0.0						0.0							0.0	train
s1c2ncnc(N(CC)CC)c2c(C)c1C(=O)N1CCN(CC1)c1ccccc1	0.0															0.0		train
s1cccc1C(N1CCCc2c1cccc2)c1nnnn1C(C)(C)C	0.0				0.0													train
Clc1ccc(N(C(=O)CS(=O)CC(=O)Nc2ccc(F)cc2)CC(=O)NC(C)(C)C)cc1	0.0									0.0								train
s1cccc1C(N(Cc1ccc(cc1)C)C(=O)Cn1nnc2c1cccc2)C(=O)NCc1occc1	0.0		0.0					0.0	0.0									train
S(CC(=O)N(C)C1CCCCC1)c1nc(cc(C)c1C#N)C	0.0					0.0		0.0					0.0					train
O1c2cc(ccc2OC1)CN1CCN(CC1)C(=O)c1n(c-2c(c1)C(=O)N(c1c-2cccc1)C)C	0.0																	train
S(CC(=O)N1CCOCC1)c1nnc(n1CCc1ccccc1)Cc1n(ccc1)C	0.0															0.0		train
S(CC(=O)N1CCN(CC1)c1ccc(OC)cc1)c1ncnc2n(ncc12)-c1ccccc1C	0.0									0.0	0.0					0.0		train
s1cccc1C(NC(=O)C1CCN(CC1)c1nc(cnc1C)C)C	0.0						0.0	0.0								0.0		train
S(=O)(=O)(NC1(NC(=O)N(Cc2cccnc2)C1=O)C(F)(F)F)c1ccccc1	0.0				0.0					0.0							0.0	train
o1cccc1-c1onc(c1)C(=O)NCCc1ccccc1	0.0																0.0	train
s1c2c(CCC2)c(C#N)c1NC(=O)c1noc(c1)C(C)C	0.0	0.0		0.0		0.0		0.0								0.0		train
Clc1ccc(cc1)CCNC(=O)C1CCN(S(=O)(=O)N2CCCC2)CC1	0.0		0.0	0.0													0.0	train
O1CCCC1CNC(=O)C1CCN(CC1)Cc1nc(oc1C)-c1ccccc1C	0.0							0.0									0.0	train
s1cccc1CC1=Nc2c(cccc2)C(=O)N1NC(=O)c1sccc1	0.0		0.0		0.0	0.0			0.0	0.0	0.0		0.0		0.0			train
s1nc(nc1NC(=O)c1c2CCCCc2sc1)CC(=O)C	0.0	0.0			0.0		0.0		0.0	0.0					0.0			train
Clc1ccc(-n2c(nnc2SCC(OC(C)C)=O)-c2nccnc2)cc1	0.0	0.0		0.0	0.0						0.0						0.0	train
s1nc(SCCCCCC)nc1NC(=O)C	0.0						0.0								0.0			train
S(CC(=O)N(CC)CC)c1nnc(n1Cc1occc1)-c1occc1	0.0										0.0		0.0			0.0	0.0	train
s1cc(-c2ccccc2)c(C(O)=O)c1NC(=O)c1occc1	0.0									0.0	0.0					0.0		train
O1c2c(cccc2)C(c2c1cccc2)C(=O)Nc1ccncc1	0.0				0.0		0.0	0.0		0.0		0.0						train
O(C)c1ccccc1NC(=O)CN1C(=O)C(NC1=O)(CCC)CCC	0.0			0.0		0.0		0.0	0.0								0.0	train
S(CC(=O)NCc1occc1)C1=CC(=O)N(c2c1cccc2)C	0.0	0.0															0.0	train
Brc1cnn(C)c1C(=O)Nc1ncc(Cl)cc1	0.0															0.0	0.0	train
O1c2cc(NC(=O)c3c4c(CN(C5CCCCC5)C4=O)ccc3)ccc2OC1	0.0																	train
o1cccc1C(=O)N1CCN(CC1)C(=O)c1ccc(cc1)-c1ccccc1	0.0	0.0						0.0										train
Brc1ccc(cc1)-c1onc(c1)C(=O)NCCN1CCOCC1	0.0															0.0		train
O(C)c1ccccc1N1CCN(CC1)C(=O)c1cn(nc1-c1cccnc1)-c1ccccc1	0.0																	train
OCC(NCc1ccccc1)C#CCN1CCCCC1	0.0						0.0	0.0										train
O=C(NCCc1ccccc1)C1CCCN(C1)C(=O)NC1CCCCC1	0.0	0.0									0.0							train
O(CC(=O)Nc1ccccc1N1CCCCC1)c1ccccc1C	0.0							0.0					0.0			0.0	0.0	train
FC(F)(F)C=1n2nc(cc2N=C(C=1)c1occc1)C(=O)Nc1c(n(nc1C)Cc1ccccc1C)C	0.0																	train
Clc1cc(NC(=O)C=C(C)C)ccc1OC	0.0	0.0								0.0				0.0				train
O(C)c1ccc(cc1NC(=O)c1[nH]c(C)c(C(=O)C)c1C)C	0.0																	train
S(CCC)c1nc2N(C)C(=O)NC(=O)c2n1CCc1ccccc1	0.0	0.0						0.0										train
Clc1cc(ccc1)-c1oc(cc1)C(=S)N1CCOCC1	0.0													0.0			0.0	train
o1cccc1C(=O)Nc1n(ncc1C(=O)N1CCCCC1)-c1ccccc1	0.0									0.0			0.0					train
S1C=2N(N=C1N1CCC(CC1)C(=O)NCCc1ccccc1)C(=O)C=C(N=2)C	0.0		0.0					0.0			0.0							train
S(CC(=O)NCc1cc2OCOc2cc1)c1nnc(n1CC(C)C)-c1ccoc1C	0.0	0.0	0.0		0.0	0.0		0.0									0.0	train
s1c2N=CN(C(CC)C(OCC)=O)C(=O)c2c(C)c1C(OCC)=O	0.0							0.0		0.0					0.0			train
O(CCCC)c1cc(ccc1)C(=O)Nc1ccc(N2CCN(CC2)CC)cc1	0.0																	train
S1c2c(N(Cc3nnc(SCC(=O)NC4CCCCC4)n3C)C1=O)cccc2	0.0												0.0		0.0			train
FC(F)(F)c1ccccc1CN(C(=O)CNC(=O)c1occc1)CC(=O)NC1CCCC1	0.0				0.0												0.0	train
S(CC(=O)NC1CCCC1)c1nnc(n1Cc1occc1)Cc1ccccc1	0.0				0.0										0.0		0.0	train
Clc1cc(ccc1C)-c1onc(n1)-c1ncccc1	0.0						0.0			0.0							0.0	train
Brc1cc(ccc1OC)C(=O)COC(=O)CN1CC(Oc2c1cccc2)=O	0.0										0.0							train
O(C)c1cc2c([nH]c(C(OC)=O)c2NC(=O)CN2CCN(CC2)Cc2ccccc2)cc1OC	0.0		0.0										0.0					train
O(C)c1cc2c([nH]c(C(OC)=O)c2NC(=O)c2cc(OC)ccc2)cc1OC	0.0											0.0						train
Clc1ccc(S(=O)(=O)N2CCC(N3CCCCCC3)CC2)cc1	0.0				0.0													train
S(=O)(=O)(N(Cc1ccccc1)CCc1ccccc1)c1c(noc1C)C	0.0			0.0	0.0		0.0	0.0									0.0	train
O(C)c1c(OC)cc(cc1OC)Cc1cnc(nc1N)N	0.0			0.0			0.0									0.0		train
s1c(nnc1NC(OCC)=O)-c1cc(OC)c(OC)cc1	0.0			0.0			0.0	0.0		0.0						0.0		train
S(CC(=O)Nc1cc2OCCOc2cc1)c1nnc(n1CC=C)COc1ccccc1	0.0			0.0	0.0	0.0												train
o1cccc1C(=O)Nc1cc(cc(NC(=O)c2occc2)c1)C(=O)NC(C)(C)C	0.0		0.0							0.0								train
o1c(nnc1-c1c2c(n(c1)C)cccc2)-c1c(OC)cccc1OC	0.0	0.0	0.0	0.0				0.0	0.0		0.0	0.0	0.0	0.0				train
S(CC(=O)NCc1ccccc1)c1nnc(n1CC)COc1ccccc1C	0.0		0.0			0.0				0.0						0.0	0.0	train
Clc1cc(NC(=O)CS(=O)CC(=O)Nc2cc3OCOc3cc2)ccc1C	0.0			0.0									0.0					train
O1c2cc(ccc2OC1)Cn1c2N=C(N(CCC(C)C)C(=O)c2c2nc3c(nc12)cccc3)C	0.0									0.0								train
O(C)c1ccccc1CNC(=O)NC(Cc1ccccc1)C(O)=O	0.0			0.0			0.0		0.0		0.0	0.0					0.0	train
Brc1c(nc(OCC(OC)=O)nc1OC)C	0.0								0.0			0.0					0.0	train
S(Cc1onc(n1)-c1ccc(cc1)C)c1nnnn1C1CCCCC1	0.0	0.0			0.0													train
o1nc(nc1-c1ccccc1C)Cc1ccccc1	0.0						0.0								0.0	0.0		train
OC(C)c1nc2c(n1Cc1cc(ccc1C)C)cccc2	0.0				0.0											0.0		train
O=C(n1nc(Nc2ccccc2)cc1C)c1ccccc1	0.0					0.0	0.0					0.0				0.0		train
S(CC(=O)NC1CCCCC1)c1oc(nn1)Cc1ccccc1	0.0	0.0					0.0									0.0		train
O=C1N(N(C)C(C)=C1CN1CCN(CC1)c1cccc(C)c1C)c1ccccc1	0.0																	train
O1CCN(CC1)CCCN1C(=Nc2c(cccc2)C1=O)CN1C(=O)c2c(cccc2)C1=O	0.0							0.0			0.0	0.0						train
S1CCn2c(nc3cc(NC(=O)c4ccccc4OC)ccc23)C1	0.0	0.0			0.0	0.0	0.0				0.0		0.0			0.0		train
s1cccc1Cc1nnc(SCC(OC(C)C)=O)n1-c1ccc(cc1)C	0.0				0.0	0.0	0.0				0.0			0.0				train
FC(F)(F)c1ccccc1NC(=O)NCCN1CCN(CC1)C	0.0								0.0								0.0	train
S(CC(=O)c1ccc(OC)cc1)c1nc([nH]n1)-c1occc1	0.0	0.0		0.0				0.0			0.0					0.0		train
o1c(ccc1C)-c1nc2c(cccc2)c(c1)C(=O)Nc1cccnc1	0.0			0.0					0.0		0.0							train
O=C1N(CCC(=O)N2CCN(CC2)Cc2ccc(cc2)C)C(=O)c2c1cccc2	0.0		0.0			0.0												train
s1cc(c2c1N=CN(n1c(ccc1C)C)C2=O)-c1oc(cc1)C	0.0		0.0	0.0	0.0	0.0	0.0	0.0						0.0				train
S(CC(=O)N1CCc2c1cccc2)c1nnc(n1-c1ccccc1)CN1CCOCC1	0.0		0.0					0.0									0.0	train
S(CC(=O)Nc1ccc(F)cc1)c1nnc(n1CCc1ccccc1)Cc1n(ccc1)C	0.0																	train
O=C1N(c2c(N(C(=O)C)C1(C)C)cccc2)Cc1ccc(cc1C)C	0.0		0.0		0.0			0.0			0.0							train
Brc1cc(Cl)c(OCCCON2C(=O)CCC2=O)cc1	0.0																	train
O(C)c1ccc(OC)cc1C1NC(=O)NC(C)=C1C(=O)Nc1ccc(cc1C)C	0.0								0.0			0.0				0.0		train
s1c2CCCCc2c2c1nc(SC)nc2N1CCOCC1	0.0			0.0	0.0								0.0					train
Brc1oc(cc1)C(=O)Nc1ccc(N2CCCC2)cc1	0.0						0.0										0.0	train
o1c(nc(C#N)c1NCC)-c1c2c(ccc1)cccc2	0.0		0.0	0.0			0.0					0.0	0.0	0.0	0.0			train
s1c2c(nc1N1CCCCC1)NC(=O)C=C2C(F)(F)F	0.0	0.0		0.0	0.0									0.0			0.0	train
Clc1ccccc1OCc1oc(SCC(=O)NC2CCCCC2C)nn1	0.0	0.0				0.0							0.0				0.0	train
s1nc2c(n1)cccc2S(=O)(=O)NCC1OCCC1	0.0	0.0		0.0	0.0					0.0	0.0							train
o1c(ccc1COc1ccc(OCC)cc1)C(=O)Nc1nc(ccc1)C	0.0		0.0	0.0			0.0		0.0	0.0			0.0	0.0				train
O=C1N(N(C)C(C)=C1N(C(=O)C12CC3CC(C1)CC(C2)C3)C)c1ccccc1	0.0	0.0			0.0				0.0			0.0						train
o1c2c(nc1-c1ccccc1)cc(NC(=O)c1ccncc1)cc2	0.0	0.0	0.0	0.0									0.0		0.0			train
Clc1ccc(cc1)CN(S(=O)(=O)C)CC(=O)Nc1cc2OCOc2cc1	0.0				0.0					0.0							0.0	train
o1c2c(cc1C(=O)NC(C(=O)NCc1ccc(OC)cc1)C)cccc2	0.0								0.0		0.0	0.0					0.0	train
O(c1ccc(cc1)C(=O)NC)c1ccc(cc1)C(=O)NC	0.0								0.0	0.0		0.0	0.0				0.0	train
s1c2ncnc(N(CC)CC)c2c(C)c1C(=O)N1CCN(CC1)c1ccc(OC)cc1	0.0						0.0											train
S1C2=C(N=C(SCC(=O)N3CCCC3)N(C2=O)c2ccc(F)cc2)CC1	0.0				0.0		0.0										0.0	train
s1c2c(nc1N1CCN(CC1)C(=O)Nc1ccc(OCC)cc1)cccc2	0.0	0.0			0.0	0.0					0.0					0.0	0.0	train
s1c(nnc1NC(=O)c1ccc(-n2nc(cc2C)C)cc1)C1CC1	0.0				0.0			0.0										train
Brc1c(nc(OCC(OCC)=O)nc1OC)C	0.0											0.0					0.0	train
s1cccc1CN(C(c1ccc(cc1)C)c1nnnn1C(C)(C)C)Cc1occc1	0.0		0.0						0.0									train
s1c(C(OC)=O)c(nc1NC(=O)CSc1nnc(n1C)C(C)C)C	0.0	0.0		0.0	0.0				0.0							0.0		train
s1c2N=CN(CC(=O)NCc3occc3)C(=O)c2cc1-c1ccccc1	0.0	0.0			0.0												0.0	train
s1cc(nc1-c1ccccc1)CSc1nnnn1-c1cc(ccc1)C	0.0									0.0					0.0	0.0	0.0	train
Brc1ccc(cc1)COC(=O)CCc1onc(n1)-c1ccc(Cl)cc1	0.0						0.0											train
s1nc(-c2ccc(F)cc2)c(\N=C\N(C)C)c1-c1oc(nn1)-c1ccc(OCC)cc1	0.0			0.0	0.0													train
S(=O)(=O)(NCCCCCC(=O)NCCCN1CCOCC1)c1ccc(OC)cc1	0.0			0.0		0.0		0.0	0.0					0.0				train
O=C1N(C(=Nc2c1cccc2)C)c1cccnc1	0.0		0.0			0.0	0.0						0.0					train
s1cccc1-c1nn(nn1)CC(=O)N(C(C(=O)NC1CCCCC1)c1ccncc1)C1CCCC1	0.0																	train
s1cccc1CNC(=O)CSc1nnnn1CCC	0.0		0.0	0.0														train
s1cc(nc1NC(=O)CSc1nnc(n1CC)C(C)C)CC(OCC)=O	0.0	0.0			0.0				0.0				0.0			0.0	0.0	train
Clc1ccc(S(=O)(=O)N(CC2=Cc3c(NC2=O)cc2OCCOc2c3)CC2OCCC2)cc1	0.0		0.0								0.0	0.0						train
O=C1N=C(Nc2c1cccc2)CCC(=O)NC1CCN(CC1)Cc1ccccc1	0.0		0.0						0.0							0.0	0.0	train
S(C1CCCCN(C(=O)c2ccc(F)cc2)C1=O)c1nc2n(n1)C(=CC(=N2)C)C	0.0				0.0											0.0		train
Clc1cc(N2CCN(CC2)Cc2nc3N(C)C(=O)NC(=O)c3n2CCCCC)c(cc1)C	0.0		0.0										0.0				0.0	train
Clc1cc(Cl)cnc1NC(=O)COC(=O)Cc1cc(OC)c(OC)c(OC)c1	0.0						0.0						0.0					train
FC(F)(F)c1cc(NC(=O)c2cn[nH]c2N)ccc1	0.0								0.0									train
O(C)c1c2c3ncnc(N4CCC(CC4)C(OCC)=O)c3[nH]c2ccc1	0.0				0.0	0.0							0.0	0.0	0.0			train
s1nc(c2ncnc(N3CCN(CC3)C(=O)c3occc3)c12)-c1ccc(cc1)C	0.0			0.0							0.0					0.0		train
Brc1nc2N(C)C(=O)N(CC(=O)N)C(=O)c2n1CCC(C)C	0.0								0.0									train
S1c2n(N=C1c1ncccc1)c(nn2)-c1[nH]nc(c1)-c1ccccc1	0.0			0.0	0.0						0.0					0.0		train
O=C(Nc1cc(N2CCCC2)ccc1)Cc1ccccc1	0.0											0.0						train
O(C)c1ccc(N2C(=Nc3n(ncc3C2=O)-c2ccccc2)C)cc1	0.0	0.0	0.0				0.0								0.0			train
S1c2c(N(Cc3nnc(SCC)n3C)C1=O)cccc2	0.0																	train
S(CC(=O)Nc1ccccc1F)c1nnc(n1-c1ccc(F)cc1)Cc1n(ccc1)C	0.0																	train
Clc1cc(Cl)ccc1NC(=O)Cn1c2c(nc1)N(C)C(=O)N(C)C2=O	0.0																	train
O\N=C\c1cn(nc1-c1ccc(cc1)-c1ccccc1)CCC#N	0.0			0.0		0.0		0.0										train
S1c2c(N(Cc3nnc(SCC=C)n3C)C1=O)cccc2	0.0	0.0		0.0						0.0								train
O=C1N2NC(=CC2=NC(=C1)C1CCN(CC1)C(OCC)=O)c1ccccc1	0.0	0.0																train
O=C1N(C(Nc2cc(ccc2)CC)c2c1cccc2)c1ncc(cc1)C	0.0			0.0				0.0					0.0					train
o1cccc1C(=O)NCc1cc(ccc1)CNC(=O)c1occc1	0.0						0.0		0.0			0.0						train
O(C(=O)c1ccc(cc1)C1N2NC=NC2=NC(C)=C1C(=O)Nc1ccc(cc1C)C)C	0.0																	train
Brc1cc(C)c(SCC(OCC(=O)N2CCN(CC2)C(=O)c2occc2)=O)cc1	0.0										0.0					0.0		train
s1cccc1C(N1CCN(CC1)c1sc2c(n1)cccc2)c1nnnn1CCOC	0.0	0.0					0.0										0.0	train
s1c2cc(n(c2cc1)C)C(=O)Nc1cc(ccc1)C(OC)=O	0.0			0.0	0.0							0.0					0.0	train
S(CC(=O)Nc1c(cccc1C)C)c1nnc(n1CCc1ccccc1)-c1ccoc1C	0.0				0.0						0.0						0.0	train
Clc1cc(ccc1Cl)-c1oc(cc1)C(=S)N1CCN(CC1)CCC#N	0.0	0.0	0.0															train
S(CC(=O)Nc1noc(c1)C)c1nnc(n1C1CCCCC1)CNc1ccc(F)cc1	0.0																	train
S(CC(=O)Nc1ccccc1N1CCCCC1)c1nc2N(C)C(=O)N(C)C(=O)c2n1CC	0.0	0.0	0.0								0.0		0.0				0.0	train
o1c2c(cccc2)c(C)c1C(=O)Nc1c2ncccc2ccc1	0.0	0.0	0.0		0.0					0.0		0.0				0.0		train
S1c2c(N(CCC(=O)NCCC=3CCCCC=3)C1=O)cccc2	0.0		0.0														0.0	train
Clc1ccccc1NC(=O)CN1C(=O)C2(NC1=O)CCCCC2	0.0			0.0											0.0	0.0		train
S1c2c(-n3c1nnc3SCc1c(noc1C)C)cccc2	0.0			0.0	0.0		0.0						0.0		0.0			train
Clc1cc(NC(=O)CCN2C=Nc3c(cccc3)C2=O)ccc1	0.0	0.0								0.0						0.0		train
s1c2N=CN(CC(=O)Nc3noc(c3)C)C(=O)c2c(-c2ccccc2)c1C	0.0	0.0	0.0	0.0	0.0				0.0									train
Clc1ccc(SCC(=O)N2CCN(CC2)C(OCC)=O)cc1	0.0			0.0	0.0					0.0				0.0				train
O(c1cc(ccc1)C)c1nc2N(C)C(=O)N(C)C(=O)c2n1Cc1cc(OC)ccc1	0.0		0.0		0.0			0.0	0.0				0.0					train
O1CCCC1CNc1nc2CC(CC(=O)c2cn1)(C)C	0.0	0.0	0.0				0.0	0.0										train
o1c(ccc1C)-c1[nH]c2cc(N3C(=O)c4c(cccc4)C3=O)ccc2n1	0.0		0.0				0.0		0.0	0.0		0.0	0.0	0.0				train
S(=O)(=O)(N1CCC(CC1)C(=O)NCc1cc(OC)c(OCC)cc1)N1CCCC1	0.0				0.0	0.0												train
Brc1cc(ccc1NC(=O)CCCC(O)=O)C	0.0																0.0	train
s1cccc1CNC(=O)C=1c2c(n(c3c2cccc3)C)C(=O)N(C=1)CC(C)C	0.0											0.0	0.0					train
s1nc(SC)nc1NC(=O)Cc1ccccc1	0.0	0.0	0.0	0.0	0.0				0.0	0.0				0.0			0.0	train
O1c2cc(ccc2OC1)CNc1ccc(N2CCN(CC2)C(=O)c2ccccc2)cc1	0.0			0.0				0.0				0.0	0.0					train
O1c2cc(ccc2OC1)C(=O)NCc1cc2cc([nH]c2cc1)C	0.0						0.0		0.0									train
FC(F)(F)Oc1ccc(NC(=O)CCN2CCN(CC2)C(OCC)=O)cc1	0.0											0.0						train
O=C1Nc2c(N(C1)C(=O)COC(=O)c1c(n(nc1C)-c1ccccc1)C)cccc2	0.0										0.0	0.0						train
s1nc2c(n1)cccc2S(=O)(=O)NC(C(=O)NC(CC)C)c1ccccc1	0.0					0.0	0.0									0.0		train
S1c2n(N=C1c1occc1)c(nn2)COc1ccccc1	0.0	0.0		0.0														train
s1cccc1CNC(=O)c1cc2ncn(c2cc1)C1CCCC1	0.0				0.0	0.0		0.0		0.0						0.0		train
O(C)c1ccccc1NC(=O)C1CCN(CC1)C(=O)c1ccc(OC)cc1	0.0						0.0											train
Clc1ccc(cc1)-c1oc(nn1)Cn1c2c(nc1C(O)C)cccc2	0.0		0.0			0.0											0.0	train
s1c(nnc1NC(=O)CSc1ncnc2c1oc1c2cccc1)CC	0.0	0.0			0.0	0.0			0.0				0.0	0.0				train
S1c2n(cc(n2)-c2ccccc2)C(C)=C1C(=O)N1CCC(CC1)C(OC)=O	0.0			0.0	0.0	0.0												train
S(CC(=O)Nc1ccc(N2CCOCC2)cc1)c1nnc(n1C)-c1ccccc1	0.0										0.0					0.0		train
O=C(Nc1ccccc1N1CCN(CC1)c1ccccc1)CCCCC	0.0							0.0										train
S(=O)(=O)(c1nc(oc1NCc1cccnc1)-c1ccccc1)c1ccc(cc1)C	0.0				0.0	0.0		0.0									0.0	train
n1n(c(cc1C)C)C1=Nc2c(-n3c1nnc3)cccc2	0.0	0.0		0.0		0.0												train
Clc1ccc(cc1)-c1c(C#N)c(nc(SCC(=O)CC(OCC)=O)c1C#N)N	0.0	0.0	0.0		0.0				0.0			0.0	0.0				0.0	train
O(C)c1cc(ccc1)CN1C=CC=C(NC(=O)NC2CCCCC2)C1=O	0.0																0.0	train
O=C1N(C=Nc2n(ncc12)-c1ccccc1)CC(=O)N1CCCc2c1cccc2	0.0	0.0	0.0			0.0	0.0	0.0										train
O(CC(=O)Nc1ccccc1N1CCN(CC1)c1ccccc1)c1ccccc1	0.0		0.0	0.0								0.0		0.0			0.0	train
S(C)c1ncccc1C(OCC(=O)Nc1cc(ccc1N1CCOCC1)C(F)(F)F)=O	0.0				0.0												0.0	train
O(C)c1ccc(cc1)C(=O)N1CC(CCC1)c1ccccc1	0.0																	train
S(CC(=O)N1c2c(ccc(OC)c2)C(=CC1(C)C)C)c1nc([nH]n1)C	0.0	0.0		0.0							0.0					0.0	0.0	train
Clc1ccc(cc1)Cn1nc(NC(=O)c2noc3c2CCCCC3)cc1C	0.0																0.0	train
S(CC(=O)NC(CC)C)c1nnc(n1-c1ccc(OC)cc1)-c1ccncc1	0.0						0.0	0.0	0.0		0.0							train
o1cccc1CNC(C)=C1C(=O)c2c(cccc2)C1=O	0.0				0.0											0.0	0.0	train
o1nc(C)c(C(=O)N2CCN(CC2)CCc2ccccc2)c1C	0.0														0.0			train
Brc1cc(Cl)c(OCC(=O)N(C(C)C)C(C)C)cc1	0.0																	train
Clc1ccc(NC(=O)CN2CCN(S(=O)(=O)c3ccc(F)cc3)CC2)cc1C(F)(F)F	0.0				0.0												0.0	train
FC(F)(F)c1nc(nc(c1)-c1cc(OC)ccc1)-n1ncnc1	0.0				0.0													train
Clc1ccccc1NC(=O)CN1CCN(CC1)CCC(=O)Nc1ccccc1F	0.0	0.0														0.0	0.0	train
S1c2n(N=C1c1ccncc1)c(nn2)-c1ccc(cc1)C(C)(C)C	0.0	0.0	0.0	0.0														train
S(CC(=O)Nc1cc(OC)ccc1)c1oc(nn1)-c1ccc(cc1)C	0.0		0.0				0.0							0.0		0.0	0.0	train
Brc1oc(cc1)C(=O)Nc1ccc(N2CCN(S(=O)(=O)C)CC2)cc1	0.0										0.0					0.0	0.0	train
O=C1N(CN(C1)C1CCCCC1)C1CC(NC(C1)(C)C)(C)C	0.0									0.0								train
S(=O)(=O)(N(CCCC)CC)c1ccc(cc1)C(=O)Nc1oc(nn1)CSC	0.0						0.0									0.0		train
O1C=C(C(=O)c2c1cc(OC(=O)N(CC)CC)cc2)c1ccc(OC)cc1	0.0	0.0	0.0					0.0					0.0		0.0			train
Clc1cc(NC(=O)c2occc2)ccc1N1CCN(CC1)C(=O)c1ccccc1	0.0																0.0	train
Clc1cc(Cl)ccc1OCc1oc(N2CCN(CC2)c2ccc(OC)cc2)c(n1)C#N	0.0												0.0					train
O=C1Nc2c(cccc2)C(=C1)CN(C(=O)C)c1ccccc1	0.0						0.0						0.0	0.0		0.0		train
Brc1cc(ccc1)C1N(CCN(CC)CC)C(=O)C=2Oc3c(cccc3)C(=O)C1=2	0.0						0.0		0.0		0.0					0.0	0.0	train
Brc1cc(ccc1)C1N(CCCOC)C(=O)C(O)=C1C(=O)c1oc(cc1)C	0.0						0.0											train
o1cccc1CNC(=O)c1cc2ncn(c2cc1)-c1ccccc1OCC	0.0							0.0										train
S(CCn1c2c(nc1N1CCCCC1)N(C)C(=O)N(C)C2=O)c1oc2c(n1)cccc2	0.0				0.0			0.0										train
S1c2n(N=C1c1ccc(F)cc1)c(nn2)C1Oc2c(OC1)cccc2	0.0	0.0			0.0													train
Clc1cc(ccc1)-c1n2N=C(Sc2nn1)c1cc2OCOc2cc1	0.0	0.0								0.0	0.0							train
O(C)c1ccc(cc1NC(=O)Nc1ccc(OCC)cc1)C	0.0			0.0								0.0					0.0	train
O=C(N1CCCCCC1)CN1CCC(CC1)c1[nH]c2cc(ccc2n1)C	0.0		0.0												0.0			train
S(Cc1cccnc1)c1nnc(n1CC=C)-c1ccncc1	0.0			0.0	0.0										0.0	0.0		train
O1CCCC1C(=O)Nc1cc(OCC)c(NC(=O)C)cc1OCC	0.0	0.0			0.0			0.0					0.0					train
O=C1NC(=O)N(c2nc(n(c12)CCCc1ccccc1)N(Cc1ccccc1)C)C	0.0		0.0						0.0		0.0	0.0					0.0	train
Clc1cc2n(OCC(=O)Nc3cc(OC)c(OC)cc3)nnc2cc1	0.0	0.0											0.0				0.0	train
O1c2c(cccc2)C(=O)NC1c1ccc(NC(=O)C)cc1	0.0		0.0			0.0		0.0	0.0									train
S(=O)(=O)(NC=1C(=O)N(N(C)C=1C)c1ccccc1)c1ccc(OC)cc1	0.0	0.0					0.0			0.0			0.0					train
s1c2c(nc1/C(=C/N1CCN(CC1)Cc1cc3OCOc3cc1)/C#N)cccc2	0.0						0.0	0.0										train
O(CC)c1ccccc1Nc1nc(ncc1C(OCC)=O)-n1ncc(c1)C	0.0	0.0	0.0				0.0				0.0	0.0	0.0				0.0	train
Brc1cc(cc(OC)c1O)CN1CCN(CC1)c1cccc(C)c1C	0.0								0.0		0.0							train
S(CC(=O)Nc1c(cccc1C)C)c1nnc(n1CC=C)-c1nccnc1	0.0	0.0	0.0		0.0						0.0				0.0	0.0		train
S(CC1=CC(=O)Nc2c1cccc2)c1oc(nn1)-c1ccccc1	0.0			0.0									0.0			0.0		train
S(CC(=O)N1CCCC1)c1nnc(n1C1CCCCC1)-c1ccccc1F	0.0				0.0						0.0							train
s1c2c(nc1N(C(=O)C1=NN(C)C(=O)C=C1)CC(C)C)cccc2	0.0	0.0						0.0	0.0		0.0					0.0		train
s1c2ncnc(-n3c4cc(C)c(cc4nc3)C)c2c(C)c1C	0.0												0.0			0.0		train
Brc1cc(NC(=O)CCN2CCCC2)ccc1	0.0											0.0				0.0	0.0	train
O1c2cc(ccc2OC1)CN1CCN(CC1)c1nc2c(nc1C(C#N)C(OC(C)C)=O)cccc2	0.0		0.0				0.0				0.0		0.0					train
Clc1ccccc1C1N=C(CC)C(N1O)(C)C	0.0									0.0						0.0	0.0	train
Clc1ccccc1-c1nnc(SCC(O)=O)n1C=1C(=O)N(N(C)C=1C)c1ccccc1	0.0																0.0	train
O=C1N(CCCC(=O)N2CCN(CC2)c2ncccc2)C(=O)Nc2c1cccc2	0.0	0.0					0.0											train
Clc1ccccc1C1N2CC3(CN1CC(C2)(C)C3O)C	0.0															0.0		train
O=C(Nc1cc(ccc1)C#N)CCC1CCCC1	0.0				0.0													train
O=C1N(CC(C1)C(=O)Nc1ccccc1)C1CCCCC1	0.0		0.0			0.0									0.0			train
O(C(=O)c1c(C(OC)=O)c(n(Cc2cccnc2)c1C)C)C	0.0		0.0				0.0				0.0							train
S(=O)(=O)(N1CCC(CC1)c1nc(on1)-c1ccc(cc1)C)c1ccc(cc1)C(F)(F)F	0.0				0.0													train
Clc1cc(ccc1Cl)Cn1nc(C)c(NC(=O)c2noc3c2CCCCC3)c1C	0.0						0.0											train
o1cccc1CN1C(=O)c2c(N(CC(=O)Nc3c(cc(cc3C)C)C)C1=O)cccc2	0.0								0.0		0.0							train
Clc1cc(NC(=O)CCc2onc(n2)-c2ccc(cc2)C)ccc1OC	0.0						0.0									0.0	0.0	train
o1nc(-c2cc(OCC)c(OCC)c(OCC)c2)c(C(OC)=O)c1N	0.0					0.0			0.0		0.0							train
Clc1cc(ccc1)CN1C(=O)c2n(C)c(OCc3cc4OCOc4cc3)nc2N(C)C1=O	0.0			0.0														train
O(CC)C(=O)N1CCC(NC(=O)Cn2cccc2C(=O)c2ccccc2)CC1	0.0				0.0				0.0									train
S(CC(=O)N1CCCCC1)c1nc2cc(S(=O)(=O)N)ccc2n1CCCC	0.0	0.0				0.0	0.0			0.0						0.0	0.0	train
Brc1ccc(nc1)NC(=O)CCc1ccc(OC)cc1	0.0						0.0		0.0						0.0	0.0	0.0	train
S(C1CCOC1=O)c1nnc(n1N)Cc1c2c(ccc1)cccc2	0.0		0.0	0.0	0.0			0.0										train
O1c2c(CC1(C)C)cccc2OCC(=O)NC(=O)NC(C)C	0.0					0.0						0.0				0.0		train
s1c(nnc1NS(=O)(=O)c1ccc(F)cc1)CC(C)(C)C	0.0									0.0		0.0				0.0		train
O(C)c1ccccc1-c1nnc(N2CCc3cc(OC)c(OC)cc3C2)cc1	0.0	0.0			0.0				0.0									train
FC(F)(F)C1(NCCNC1=O)c1c2c([nH]c1)cccc2	0.0																	train
O(c1ccc(NC(=O)CN2CCN(CC2)C)cc1)c1ccccc1	0.0		0.0									0.0					0.0	train
o1c2c(nc1-c1cc(NC(=O)C(CC)CC)ccc1)cccc2	0.0				0.0													train
Clc1cc2[nH]c(nc2cc1)N1CCCCC1	0.0						0.0				0.0							train
O=C(N1CCC(CC1)C)C(n1cccc1)Cc1ccccc1	0.0																	train
Clc1ccc(cc1)CNC(=O)CS(=O)Cc1nc(oc1C)-c1ccc(cc1)C	0.0	0.0	0.0															train
S(Cc1ccccc1)c1nc2n(c3c(c2nn1)cccc3)CC	0.0																	train
O1c2c(N(CC(=O)N(Cc3ccc(OC)cc3)Cc3ncccc3)C(=O)C1C)cccc2	0.0				0.0				0.0									train
S(CC(=O)N1CCOCC1)c1nnc(n1-c1ccccc1OC)CNc1c(cccc1C)C	0.0							0.0		0.0	0.0							train
Clc1ccc(S(=O)(=O)N(CCCC(=O)Nc2ccncc2)C)cc1	0.0		0.0	0.0			0.0										0.0	train
O(C)c1ccc(-n2nnc3c2N=CN(Cc2ccccc2C)C3=O)cc1	0.0		0.0				0.0	0.0										train
S1C=2N(N=C1N1CCC(CC1)C(=O)NCCC=1CCCCC=1)C(=O)C=C(N=2)C	0.0		0.0															train
O=C(Nc1nccc(c1)C)CCC1CCCCC1	0.0	0.0	0.0	0.0			0.0						0.0				0.0	train
Clc1ccc(OCCn2c3c(nc2NC(=O)c2occc2)cccc3)cc1	0.0			0.0		0.0	0.0						0.0			0.0	0.0	train
o1nc(nc1-c1cc(OC)ccc1)-c1ccc(NC(=O)Cc2ccc(OC)cc2)cc1	0.0	0.0	0.0							0.0		0.0					0.0	train
o1nc(cc1-c1ccc(OC)cc1)CCCC(=O)NCc1ncccc1	0.0	0.0					0.0	0.0										train
O=C(C)c1ccc(N2CCN(CC2)C(=O)C2CCC2)cc1	0.0							0.0					0.0		0.0			train
s1cccc1-c1nnc(SCc2sc3c(n2)cccc3)n1CC	0.0				0.0										0.0			train
s1c2CCCCc2nc1Cc1nc-2n(n1)Cc1c-2cccc1	0.0	0.0		0.0			0.0						0.0					train
s1c2CCCc2c2c1N=C(SCc1oc(nn1)-c1ccccc1)N(CCOC)C2=O	0.0		0.0	0.0	0.0	0.0											0.0	train
S1(=O)(=O)CC(NC(=O)Cn2nc(nn2)-c2cc(OC)c(OCc3ccccc3)cc2)CC1	0.0															0.0		train
s1ccc(C#N)c1NC(=O)CSc1nncn1C	0.0			0.0						0.0								train
S(CC(OC(C)C)=O)c1nnc(n1-c1ccccc1)-c1nccnc1	0.0				0.0													train
s1c2c(CCCCC2)c(C#N)c1NC(=O)CSc1nncn1C	0.0	0.0			0.0		0.0		0.0			0.0						train
Brc1ccc(cc1)C(=O)N(CC1=Cc2cc(OCC)ccc2NC1=O)CCO	0.0						0.0									0.0	0.0	train
Clc1cc(N2CCN(CC2)Cc2nnnn2C2CCCCC2)c(cc1)C	0.0						0.0											train
O(C)c1cc2cc(C#N)c(nc2cc1)N1CCCCC1	0.0												0.0			0.0		train
s1cccc1Cn1nnnc1C(N1CCN(CC1)c1ccccc1F)c1ccc(OC)cc1	0.0															0.0		train
Brc1oc(cc1)C(=O)Nc1cc(OC)c(NC(=O)c2ccccc2Cl)cc1	0.0																0.0	train
Clc1ccc(N2CCN(CC2)C(=O)C2CCCN(S(=O)(=O)c3c(n[nH]c3C)C)C2)cc1	0.0		0.0		0.0												0.0	train
FC(F)(F)c1cc(NC(OC)=O)c(N2CCN(CC2)c2ccccc2)cc1	0.0				0.0												0.0	train
S(Cc1ccccc1C#N)c1nc(nc(n1)N1CCCCC1)N1CCCCC1	0.0				0.0													train
Clc1ccc(cc1NC(=O)CSc1[nH]ncn1)C(OC)=O	0.0	0.0					0.0						0.0					train
Clc1ccc(OCC(=O)Nc2ccc(S(=O)(=O)Nc3noc(c3)C)cc2)cc1	0.0				0.0				0.0								0.0	train
s1c(nnc1NS(=O)(=O)Cc1ccccc1)Cc1ccc(OC)cc1	0.0	0.0		0.0	0.0		0.0			0.0	0.0	0.0						train
O(CCC)c1ccc(N2C(=O)C(N3CCC(CC3)c3nncn3CC)CC2=O)cc1	0.0						0.0						0.0					train
Clc1cc(Cl)ccc1OCc1oc(N2CCOCC2)c(n1)C#N	0.0												0.0					train
O(C)c1cc2C=C(CN(Cc3cccnc3)C(=O)Nc3ccccc3)C(=O)Nc2cc1	0.0		0.0					0.0									0.0	train
O1c2c(N(CC(=O)Nc3cc4OCCOc4cc3)C1=O)cccc2	0.0			0.0				0.0				0.0						train
O(C)c1ccc(cc1)CC(=O)N1CCN(CC1)c1ncccc1	0.0																0.0	train
o1nc(-c2nc3c(n2CC(=O)NCCc2cc(OCC)c(OCC)cc2)cccc3)c(n1)N	0.0	0.0	0.0	0.0														train
o1c(ccc1COc1ccccc1OC)C(=O)NC(C)(C)C	0.0																	train
O(C)c1ccccc1NC(=O)CCC=1C(C)=C(C#N)C(=O)NC=1C	0.0	0.0	0.0			0.0							0.0					train
Brc1cc2c(ncnc2N2CCN(CC2)C)cc1	0.0								0.0							0.0		train
O=C1N(C)C(=O)N(c2nc(n(c12)CCC(C)C)CN1CCN(CC1)Cc1ccccc1)C	0.0	0.0																train
s1c(nnc1SCC(=O)c1cc(n(c1C)-c1cc2OCOc2cc1)C)C	0.0	0.0			0.0	0.0			0.0					0.0				train
S\1c2cc(NC(=O)C)ccc2N(CC=C)/C/1=N/C(=O)C1CC1	0.0	0.0						0.0								0.0		train
O(C(C(OCCCC)=O)C)C1=NN(C(=O)C=C1)c1ccccc1	0.0		0.0															train
S1CC(=Nn2c1nnc2-c1ccncc1)c1ccccc1	0.0	0.0			0.0		0.0											train
Clc1ccccc1CSc1oc(nn1)CCNC(OC(C)(C)C)=O	0.0		0.0				0.0								0.0		0.0	train
S(Cc1cc(OC)ccc1)c1nnc(n1CC)-c1occc1	0.0			0.0	0.0		0.0	0.0			0.0					0.0		train
Fc1ccc(cc1)C(=O)NCCCN1CCN(CC1)CCCNC(=O)c1ccc(F)cc1	0.0		0.0															train
O(CC(=O)N1CCN(CC1)C1CCN(CC1)Cc1ccccc1)c1cc2c(cc1)cccc2	0.0		0.0					0.0				0.0						train
O1c2cc(ccc2OC1)CNC(=O)c1cc(NC(=O)C(C)C)ccc1	0.0			0.0			0.0		0.0				0.0					train
Brc1ccccc1C(=O)Nc1nc(ccc1)C	0.0																0.0	train
O(CC(OC)=O)c1cc(NC(=O)COc2ccccc2)ccc1	0.0						0.0						0.0					train
s1cc(nc1NCc1occc1)-c1cc(C)c(OC)cc1	0.0				0.0													train
O(C)c1cccc(OC)c1C(=O)Nc1ccccc1N1CCCC1	0.0	0.0		0.0					0.0							0.0		train
O(CC)c1ccccc1C1NC(=O)NC(C)=C1C(OCCCCC)=O	0.0			0.0					0.0								0.0	train
O1CCCC1C(=O)Nc1cc(ccc1)-c1oc2c(n1)cc(cc2)C	0.0		0.0					0.0			0.0							train
Clc1ccc(cc1)Cn1nnc2c1N=CN(CC(OCC)=O)C2=O	0.0	0.0																train
Fc1ccccc1C1(O)CCN(CC1)Cc1oc(nn1)-c1ccccc1	0.0	0.0								0.0		0.0						train
S1\C(=N/CC)\N(CC)C(=O)C=C1C(=O)NCCc1ccccc1	0.0			0.0	0.0		0.0		0.0	0.0	0.0		0.0					train
FC(F)(F)c1cc2nnn(c2cc1)C1CCN(CC1)CC(=O)N1CCc2c1cccc2	0.0				0.0													train
S(=O)(=O)(N1CCN(CC1)c1nnnn1-c1ccccc1)c1cc(ccc1)C(F)(F)F	0.0				0.0						0.0							train
Brc1ccc(S(=O)(=O)N2CCN(CC2)CC(=O)Nc2ccccc2OC)cc1	0.0								0.0								0.0	train
Clc1ccc(cc1)Cn1c2cc(oc2cc1C(=O)NCCCN1CCOCC1)C	0.0							0.0								0.0	0.0	train
s1cccc1C(=O)NC1(NC(=O)N(C1=O)C1CCCCC1)C(F)(F)F	0.0				0.0					0.0						0.0	0.0	train
S(CC(=O)c1ccccc1)C1=Nc2c(cccc2)C(=O)N1CCCCCC(=O)NCc1occc1	0.0				0.0	0.0												train
S(=O)(=O)(N1CCC(CC1)C1=NC(=O)C2=NNN(C2=N1)Cc1ccc(F)cc1)c1cc(ccc1C)C	0.0															0.0		train
Clc1cc(ccc1)CSC=1N2C(=NC(CCC(=O)NCc3occc3)C2=O)c2c(N=1)cccc2	0.0				0.0								0.0			0.0		train
S(CC)C1=NC(=O)C=2C(=N1)N(NC=2)c1cc(C)c(cc1)C	0.0		0.0				0.0								0.0		0.0	train
o1c2c(cccc2)c(NC(=O)CC)c1C(=O)Nc1cc(OC)ccc1	0.0		0.0			0.0												train
[O-][n+]1ccc(cc1)\C=C\c1ccc(N(C)C)cc1	0.0												0.0			0.0	0.0	train
Brc1cc(S(=O)(=O)Nc2ccccc2N2CCOCC2)c(OCC)cc1	0.0						0.0									0.0	0.0	train
s1cccc1C1=Nc2c(cccc2)C(=O)N1c1nccnc1	0.0			0.0			0.0	0.0										train
Clc1ccc(cc1)CC(=O)Nc1nc2CC(CC(=O)c2cn1)(C)C	0.0	0.0					0.0									0.0		train
Brc1ccccc1C(=O)NCC(OCC)=O	0.0																0.0	train
o1cccc1C(=O)Nc1cc2[nH]cnc2cc1	0.0			0.0			0.0	0.0	0.0									train
Clc1ccc(cc1)CN1CCN(CC1)C(=O)c1occc1	0.0			0.0						0.0			0.0			0.0	0.0	train
Clc1ccc(nc1)NCn1ncnc1	0.0						0.0						0.0					train
S(CC(=O)N1CCN(CC1)c1ccccc1OC)c1n2c(nn1)-c1c(CC2(C)C)cccc1	0.0																	train
S1CCN2C1=NC=C(C(=O)Nc1cc(ccc1OC)C)C2=O	0.0	0.0	0.0						0.0		0.0				0.0	0.0		train
S1C2=C(N=C(SCC(=O)NCC3OCCC3)N(CC)C2=O)CC1C	0.0								0.0									train
s1c(ccc1C(=O)c1ccccc1)-c1nc2c(n1C)cccc2	0.0											0.0						train
Clc1ccccc1CN1C=2N=C3N(C=CC=C3C)C(=O)C=2C=C(C(OCC)=O)C1=N	0.0						0.0			0.0								train
Brc1ccc(cc1)CN(C(=O)c1noc(c1)C)C	0.0						0.0				0.0					0.0		train
O=C1N(Cc2c1c(ccc2)C(O)=O)CCCOC	0.0	0.0				0.0		0.0						0.0			0.0	train
S(Cc1ccc(cc1)C(O)=O)c1nc([nH]n1)-c1occc1	0.0	0.0											0.0					train
S1C=Cn2cc(nc12)CSC1=Nc2c(cccc2)C(=O)N1c1ccccc1	0.0		0.0	0.0	0.0		0.0		0.0	0.0					0.0			train
s1c2c(CC(OC2)(C)C)c2-c3n(nnn3)C(SC)=Nc12	0.0						0.0											train
Clc1ccccc1S(=O)(=O)N(C)c1nc(cc(OC)n1)C	0.0		0.0		0.0					0.0					0.0			train
s1cccc1CNC(=O)Cn1cccc1C(=O)c1ccccc1	0.0	0.0	0.0		0.0	0.0					0.0		0.0					train
S1C2=C(N=C(SCC(=O)NCCc3ccccc3)N(C)C2=O)CC1C	0.0				0.0								0.0					train
S(CC(=O)N1C(CCCC1C)C)c1nnnn1Cc1ccccc1	0.0				0.0													train
O(C)c1ccc(cc1)C(=O)N(CN1CCCC1=O)c1ccc(cc1)C	0.0	0.0							0.0			0.0	0.0			0.0	0.0	train
O=C1N(CCc2ccccc2)C(=O)N(c2nc3n(c12)CCN3c1ccc(cc1)C)C	0.0		0.0	0.0														train
Clc1cc(S(=O)(=O)n2nnc3c2cccc3)c(OCC)cc1C	0.0			0.0	0.0					0.0			0.0				0.0	train
s1c2c(CCCC2)c(C#N)c1NC(=O)Cn1nc(nn1)-c1ccc(OC)cc1	0.0	0.0	0.0		0.0					0.0					0.0	0.0		train
Brc1oc(cc1)C(OCc1ccccc1)=O	0.0								0.0			0.0						train
S(CC(=O)N(Cc1cc2OCOc2cc1)C1(CCCC1)C(=O)NC1CCCCC1)c1nncn1C	0.0		0.0					0.0							0.0	0.0	0.0	train
S(CC(O)=O)c1ncc(cc1)-c1[nH]c2cc(ccc2n1)C	0.0	0.0	0.0	0.0	0.0		0.0						0.0		0.0	0.0		train
S(CC(=O)Nc1noc(c1)C)c1nc2c(cc1CC)cccc2	0.0			0.0	0.0	0.0	0.0										0.0	train
S1CCN2C1=NC=C(C(=O)Nc1ccccc1SC)C2=O	0.0	0.0				0.0												train
O1c2cc(ccc2OC1)CN(C(=O)c1ccccc1)CC1=NC(=O)c2c(N1)cccc2	0.0				0.0			0.0	0.0	0.0								train
O(C)c1cc2CCN(Cc2cc1OC)CC(=O)Nc1cc(ccc1)C	0.0			0.0								0.0					0.0	train
Clc1ccc(SCC=2NC(=NC(=O)C=2)N2CCCCC2)cc1	0.0	0.0		0.0	0.0							0.0					0.0	train
O=C1N(C)C(=O)N(c2nc(n(c12)CCCCCC)CN1CCN(CC1)C(OCC)=O)C	0.0																	train
Brc1cc(OC)c(NC(=O)c2oc3c(c2)cccc3)cc1OC	0.0						0.0											train
S(CC(=O)Nc1cc(OC)ccc1)c1nc2c(CCCC2)c(-c2occc2)c1C#N	0.0		0.0												0.0	0.0	0.0	train
S(CC(=O)Nc1ccccc1-c1ccccc1)c1nnc(n1C)-c1ccoc1C	0.0				0.0													train
Clc1ccccc1CNC(=O)C(CC)CC	0.0									0.0							0.0	train
Brc1oc(cc1)C(=O)N(C1C=CS(=O)(=O)C1)c1ccc(cc1)C	0.0								0.0							0.0		train
S(CC(=O)N1CCOCC1)c1nc2cccnc2n1C	0.0	0.0		0.0													0.0	train
O=C1N(CC(C1)C(=O)NC1CCCCCC1)Cc1ccccc1	0.0											0.0	0.0				0.0	train
S(C\C=C\c1ccccc1)c1nnc(n1C)-c1occc1	0.0	0.0	0.0	0.0	0.0											0.0		train
S(=O)(=O)(Nc1cc(ccc1)C(F)(F)F)c1[nH]cnc1	0.0				0.0			0.0										train
Brc1cc(S(=O)(=O)N2CCCC2)c(OC)cc1C	0.0								0.0					0.0		0.0		train
Clc1cc(N2C(=O)C(N3CCC(CC3)C(=O)N3CCCC3)CC2=O)ccc1	0.0															0.0	0.0	train
OC(c1ccc(cc1)C)c1nc2c(n1C(C)C)cccc2	0.0							0.0										train
S1C=2N(N=C1C1CC1)C(=O)c1c3CCCCc3sc1N=2	0.0	0.0		0.0	0.0													train
FC(F)(F)COc1nc(nc(n1)N1CCNCC1)N1CCCCC1	0.0																	train
S(=O)(=O)(N(CC)CC)c1cc(ccc1)C(=O)Nc1cccnc1	0.0								0.0	0.0								train
S1CC(=Nn2c1nnc2-c1ccc(cc1)C)c1ccccc1	0.0																	train
FC(F)(F)C=1n2ncc(c2N=C(C=1)c1occc1)C(=O)NC=1C(=O)N(N(C)C=1C)c1ccccc1	0.0																	train
O(C)c1ccc(N2C3=C(C=C(C(=O)N4CCC(CC4)C)C2=O)C(=O)CC(C3)(C)C)cc1	0.0				0.0						0.0							train
FC(F)(F)C=1n2ncc(c2N=C(C=1)c1occc1)C(=O)N1CCCc2c1cccc2	0.0																0.0	train
FC(F)(F)C=1n2ncc(c2N=C(C=1)c1occc1)C(=O)N1CCCCCC1	0.0				0.0												0.0	train
o1cc(c2c1ccc(O)c2CN1CCN(CC1)C)C(=O)c1ccc(cc1)C	0.0		0.0				0.0	0.0	0.0			0.0	0.0				0.0	train
O1C2=C(C(C(C#N)=C1N)c1cc(OC)c(OC)cc1OC)C(=O)CC(C2)(C)C	0.0		0.0		0.0								0.0					train
S(CC(=O)NCc1occc1)c1nnc(n1CC1OCCC1)CNc1ccc(cc1C)C	0.0							0.0								0.0	0.0	train
S(=O)(=O)(N(CC)CC)c1cc(ccc1)C(=O)NC1CCCCC1	0.0			0.0								0.0		0.0			0.0	train
Brc1ccc(nc1)NC=1CC(CC(=O)C=1)(C)C	0.0						0.0		0.0							0.0		train
BrC1=CC(=COC1=O)C(=O)NCc1ncccc1	0.0														0.0	0.0	0.0	train
Brc1cc2c(N=CN(CC(OCC(C)C)=O)C2=O)cc1	0.0										0.0				0.0		0.0	train
Clc1ccc(cc1)CC(=O)N1CCN(CC1)CCNC=1CC(CC(=O)C=1)(C)C	0.0		0.0													0.0		train
O(C)c1cc(ccc1OC)C(=O)N1CCC(N2CCN(CC2)c2ccccc2)CC1	0.0							0.0		0.0							0.0	train
O(C)c1cc(Nc2ncnc3n(ncc23)Cc2ccccc2)ccc1OC	0.0																0.0	train
o1c(nc(C#N)c1N1CCN(CC1)C)-c1ccc(OCC)cc1	0.0			0.0														train
O=C1N(N(C)C(C)=C1NC(=O)C1CCC(CC1)CCCC)c1ccccc1	0.0		0.0									0.0					0.0	train
o1c2c(nc1N1CCC(CC1)C(=O)NCc1ccccc1OC)cccc2	0.0					0.0			0.0		0.0	0.0	0.0				0.0	train
Fc1ccccc1NC(=O)CCN1CCN(CC1)c1ccc(F)cc1	0.0																	train
S(=O)(=O)(N1CC(CCC1)C(=O)Nc1ccc(OC(F)(F)F)cc1)c1cccnc1	0.0				0.0												0.0	train
Clc1cnn(CC)c1C(=O)Nc1ccncc1	0.0												0.0			0.0	0.0	train
FC(F)(F)c1cccnc1N1CCN(CC1)c1ncnc2nc[nH]c12	0.0																	train
Clc1ccc(S(=O)(=O)N2CCOCC2)cc1C(=O)Nc1cc2nc3n(CCCCC3)c2cc1	0.0			0.0	0.0			0.0	0.0								0.0	train
Clc1ccc(NC(=O)N(CC=C)C2CC(=O)N(C2=O)c2ccc(OC)cc2)cc1	0.0		0.0	0.0									0.0				0.0	train
Brc1cnn(CC)c1C(=O)Nc1sc2c(CCC2)c1C(=O)N	0.0								0.0							0.0	0.0	train
s1c(ncc1CSc1nnc(n1C)C)-c1ccc(cc1)C(C)C	0.0	0.0	0.0	0.0		0.0					0.0			0.0	0.0			train
s1c(nnc1SCC)NC(=O)c1cc2OCOc2cc1	0.0	0.0	0.0		0.0				0.0					0.0				train
s1c2c(NC(=O)N(CCCCCC(=O)N3CCN(CC3)C3CCCCC3)C2=O)cc1	0.0																	train
O1N=C(CC1C(=O)NC=1C(=O)N(N(C)C=1C)c1ccccc1)c1cc(OC)c(OC)cc1	0.0					0.0												train
Clc1cc(N2C(N3C(CCC3)C2=O)c2ccccc2F)ccc1	0.0	0.0											0.0					train
S(=O)(Cc1nc(oc1C)-c1cc(ccc1)C)CC(=O)NC1CCCC1	0.0	0.0				0.0					0.0							train
s1c2cc(ccc2nc1N1CCCCC1)C(=O)N1CCN(CC1)c1cc(OC)ccc1	0.0																	train
s1nnc(c1)C(=O)N(CC(=O)NC1CCCC1)c1ccccc1OC	0.0							0.0			0.0					0.0		train
s1cccc1CN(C(C(C)C)c1nnnn1Cc1ccc(OC)cc1)Cc1occc1	0.0						0.0						0.0					train
S(CC(=O)NCc1occc1)c1n-2c(nn1)C=C(c1c-2cccc1)C	0.0															0.0		train
s1c2cc(ccc2nc1-c1ccc(NC(=O)CN2CCN(CC2)C(=O)c2occc2)cc1)C	0.0						0.0										0.0	train
n1c2c(n(C)c1/C(=C/C1CCC=CC1)/C#N)cccc2	0.0	0.0																train
O(C)c1ccccc1NC(=O)N1CCCC1C(=O)NCc1ccccc1	0.0			0.0		0.0		0.0				0.0					0.0	train
S(Cc1ccc(cc1)C#N)c1nnc(n1CC=C)-c1cc(OC)ccc1	0.0				0.0					0.0			0.0					train
O(C)c1cc2C=C(CN(CCCN(C)C)C(=O)Nc3ccccc3)C(=O)Nc2cc1	0.0		0.0	0.0					0.0		0.0							train
O=C(Nc1c(cccc1C)C)CNc1ccccc1	0.0	0.0	0.0				0.0					0.0						train
o1nc(cc1COc1ccccc1OCc1onc(c1)C)C	0.0												0.0	0.0				train
Brc1cc2OCOc2cc1C1C2=C(NC(=O)C1)CC(CC2=O)(C)C	0.0										0.0	0.0					0.0	train
Clc1ccc(-n2c(nnc2SCC(=O)N2CCOCC2)Cc2ccccc2)cc1	0.0	0.0	0.0		0.0		0.0					0.0			0.0			train
O1CCN(CC1)CCCNC(=O)C1(NC(=O)Nc2ccccc2)CCCCC1	0.0		0.0															train
S(CC(=O)NCc1ccccc1)c1nnc(n1CC)CNc1ccc(cc1)C	0.0															0.0		train
Clc1ccc(S(=O)(=O)Cc2oc(cc2)C(=O)NCCN2CCOCC2)cc1	0.0			0.0														train
o1c(nc(\C=N\c2ccccc2)c1OC(=O)c1ccoc1)-c1occc1	0.0			0.0														train
S(CCOc1cc(ccc1)C)c1nnc(n1C)-c1ccoc1C	0.0	0.0	0.0		0.0		0.0							0.0		0.0		train
O1c2cc(ccc2OC1)C(=O)Nc1cc(NC(=O)CC)ccc1	0.0			0.0					0.0			0.0						train
s1c(cnc1NC(=O)CSc1oc(nn1)CCCc1ccc(OC)cc1)C	0.0				0.0						0.0							train
Brc1nc2N(C)C(=O)NC(=O)c2n1CCOC(=O)CC	0.0								0.0								0.0	train
Clc1cc(ccc1)-c1oc(NCCCN(C)C)c(n1)C#N	0.0						0.0						0.0			0.0		train
O=C1CC(CC(NCCN2CCN(CC2)C(=O)Nc2ccccc2)=C1)(C)C	0.0								0.0									train
S\1\C(=C\c2ccc(N(C)c3ccccc3)cc2)\C(=O)N(Cc2occc2)/C/1=C(/C(=O)C(C)(C)C)\C#N	0.0																	train
O=C1N(C(c2c1n[nH]c2C)c1ccc(cc1)C(OC)=O)c1ccc(cc1)C	0.0	0.0			0.0					0.0			0.0					train
o1nc(cc1CCC)C(=O)Nc1n(nc(c1)C)-c1ccccc1	0.0						0.0	0.0										train
o1cccc1CNC(=O)CCC=1C(=Nc2n(nc(C)c2-c2ccccc2)C=1C)C	0.0	0.0											0.0					train
O1N=C(CC1C(=O)N1CCc2c(C1)cccc2)c1cc(OC)ccc1	0.0												0.0					train
O1N=C(CC1C(=O)Nc1n(nc(c1)C)-c1ccccc1)c1cc(OC)c(OC)cc1	0.0											0.0						train
O(C)c1cc(ccc1OC)C(=O)N1CCN(CC1)c1ccc(cc1)CC	0.0							0.0			0.0		0.0					train
Clc1cc(NC(=O)CS(=O)CC(=O)Nc2ccc(N3CCOCC3)cc2)ccc1C	0.0			0.0	0.0				0.0									train
Clc1cc(N2CCN(CC2)C(=O)CN(S(=O)(=O)C)C2CCCCC2)ccc1	0.0	0.0			0.0					0.0							0.0	train
Clc1ccc(OCCSc2n3-c4c(cccc4)C(=O)N(c3nn2)CCC)cc1	0.0	0.0	0.0		0.0	0.0											0.0	train
O=C(c1ccccc1N(C)C)c1ccccc1N(C)C	0.0		0.0					0.0								0.0		train
S(CC(=O)NCc1occc1)c1n-2c(nn1)C(=Cc1c-2cc(cc1)C)C	0.0	0.0	0.0			0.0	0.0						0.0			0.0	0.0	train
S1C=C(N2C1=NC=C(C(=O)NCc1ccc(OC)cc1)C2=O)C	0.0	0.0						0.0										train
s1c(C(=O)N2CCCC2)c(C)c(C#N)c1NC(=O)c1sccc1	0.0		0.0	0.0	0.0				0.0	0.0	0.0				0.0			train
S(=O)(=O)(N1CCC(n2nnc3cc(ccc23)C)CC1)c1ccc(cc1)C(=O)NC1CCCC1	0.0																0.0	train
Clc1ccc(cc1)CSc1nc2N(C)C(=O)NC(=O)c2n1CC=C	0.0	0.0	0.0	0.0		0.0							0.0	0.0	0.0			train
Brc1cc2c(oc(C(OC)=O)c2-n2cccc2)cc1	0.0								0.0			0.0			0.0			train
s1cccc1CN(C(C(C)C)c1nnnn1Cc1ccccc1)Cc1occc1	0.0		0.0															train
Clc1cc(NC(=O)C2N(CCC2)C(=O)Nc2ccc(OC)cc2)ccc1C	0.0					0.0							0.0				0.0	train
o1nc(nc1C(NC(=O)c1ccccc1)(C)C)Cc1ccccc1OC	0.0	0.0					0.0			0.0								train
Brc1ccc(NC(=O)COc2ccc(cc2OC)CNCCO)cc1	0.0																	train
O=C1N(C)C(=O)N(c2nc(n(c12)Cc1ccccc1)CN1CCN(CC1)C(OCC)=O)C	0.0									0.0	0.0		0.0					train
Clc1ccc(NCC(O)Cn2c3c(nc2)N(C)C(=O)N(C)C3=O)cc1	0.0	0.0	0.0															train
s1c(CC)c(nc1NC(=O)CN1CCOCC1)-c1ccccc1	0.0	0.0		0.0							0.0							train
S(CC(=O)Nc1ccc(cc1)C(OC)=O)c1nnc(n1-c1ccccc1)C	0.0		0.0	0.0	0.0		0.0									0.0	0.0	train
Clc1ccc(Nc2nc(nc(n2)N)CN2CC(CCC2)C(OCC)=O)cc1	0.0						0.0									0.0		train
O1c2cc(ccc2OC1)Cn1nnnc1CN1CCc2c(C1)cccc2	0.0	0.0																train
Clc1ccccc1-c1c(noc1C)C(=O)N1CCC(CC1)C(=O)N	0.0		0.0			0.0	0.0									0.0	0.0	train
S1c2n(N=C1c1sccc1)c(nn2)Cc1ccccc1	0.0		0.0							0.0			0.0					train
o1cccc1C(=O)Nc1cc(C(=O)Nc2ccc(cc2)C)c(N2CCCCC2)cc1	0.0							0.0		0.0	0.0	0.0						train
o1cccc1C(=O)NCCC1CC(NC(C1)(C)C)(C)C	0.0									0.0								train
Clc1ccc(cc1)C1C2=C(OC(N)=C1C(OC)=O)C=C(N(C)C2=O)C	0.0			0.0		0.0										0.0	0.0	train
Clc1ccc(S(=O)(=O)Nc2cc3nc4n(CCN(C4)Cc4ccccc4)c3cc2)cc1	0.0	0.0		0.0	0.0	0.0												train
Clc1c(n(nc1C)C(=O)CCCC(=O)n1nc(C)c(Cl)c1C)C	0.0																	train
Clc1ccc(\N=C\2/SC/C(/N/2CC)=C\C(OC)=O)cc1	0.0	0.0			0.0	0.0				0.0			0.0	0.0			0.0	train
s1cc(nc1NC=1C(=O)N(N(C)C=1C)c1ccccc1)CC(OC)=O	0.0			0.0	0.0							0.0	0.0			0.0		train
S1c2n(cc(n2)-c2ccc(F)cc2)C(C)=C1C(=O)Nc1nc(ccc1)C	0.0	0.0	0.0		0.0	0.0		0.0		0.0			0.0		0.0			train
s1c2cc(n(c2cc1)C)C(=O)N1CC(CCC1)C(=O)NCCc1ccc(cc1)C	0.0	0.0			0.0			0.0						0.0				train
Clc1cc(NC(=O)c2cc(S(=O)(=O)N(C)C)ccc2)c(N2CCN(CC2)C)cc1	0.0			0.0	0.0													train
Clc1cc(ccc1NC(=O)CN1C(=O)C2(NC1=O)CCC(CC2)C)C	0.0														0.0	0.0	0.0	train
s1cccc1C(=O)NC1(C2=C(NC1=O)N(C)C(=O)N(C)C2=O)C(F)(F)F	0.0				0.0				0.0								0.0	train
o1c2c(nc1C1=C3Oc4c(N3c3c(cccc3)C1=O)cccc4)cccc2	0.0	0.0																train
O=C1CC(Cc2nc(ncc12)Nc1cc(ccc1)C)C	0.0	0.0						0.0										train
Clc1ccc(Cl)cc1-c1onc(n1)-c1cc(OC)c(OC)cc1	0.0		0.0										0.0					train
S1c2n(N=C1c1ccccc1)c(nn2)-c1cc(OC)ccc1	0.0					0.0		0.0										train
Brc1cc(CN2CCN(CC2)C)c(O)c(OC)c1	0.0						0.0				0.0				0.0	0.0		train
Brc1ccc(nc1)N1C(C(C(=O)C)=C(O)C1=O)c1cc(OC)c(O)cc1	0.0						0.0										0.0	train
s1cccc1-c1c(C#N)c(nc(SCCCC)c1C#N)N	0.0	0.0	0.0		0.0				0.0	0.0								train
O(C)c1ccc(Nc2nc3c(nc2C)cccc3)cc1	0.0		0.0															train
S(CC(OC1CCCCC1)=O)c1nnc(n1CC)CNc1ccc(F)cc1	0.0				0.0			0.0		0.0	0.0							train
s1cc(nc1Nc1sc2cc(F)ccc2n1)C(OCC)=O	0.0		0.0		0.0								0.0					train
S(Cc1nc(oc1C)-c1cc(OC)ccc1)CC(=O)NCC1OCCC1	0.0							0.0		0.0	0.0					0.0		train
Brc1ccc(nc1)N1C(=Nc2c(cccc2)C1=O)CN1C(=O)c2c(cccc2)C1=O	0.0						0.0											train
S1N(CC(=O)N2CCC(CC2)Cc2ccccc2)C(=O)c2c1nc(cc2C)C	0.0						0.0											train
Clc1cc(NC=2n3nc(nc3N=C(C=2)C)C)ccc1F	0.0	0.0	0.0															train
S=C1Nc2c(cccc2)C(=O)N1CCN1CCC(CC1)=C(c1ccc(F)cc1)c1ccc(F)cc1	0.0																0.0	train
s1c(nnc1SCC)NC(=O)c1ncccc1	0.0	0.0		0.0							0.0			0.0				train
Clc1cc(NC=2n3ncnc3N=C(C=2)C)ccc1F	0.0	0.0											0.0					train
S(CC(=O)NC1CCCCC1)c1oc(nn1)-c1cc(OC)ccc1OC	0.0	0.0						0.0										train
[nH]1c2c(nc1/C(=C/N(C)C)/C#N)cccc2	0.0	0.0												0.0				train
Clc1ccc(S(=O)(=O)NC(=O)COc2cc(NC(=O)C)ccc2)cc1	0.0			0.0							0.0						0.0	train
S(CC(=O)N1CCCc2c1cccc2)c1nc(nn1-c1ccccc1)N	0.0						0.0	0.0			0.0		0.0			0.0		train
o1nc(-c2ccccc2)c(C(=O)Nc2c(cccc2C)C)c1C	0.0				0.0	0.0	0.0		0.0		0.0		0.0					train
O1c2cc(ccc2OC1)Cn1c2N=CN(CCC(C)C)C(=O)c2c2nc3c(nc12)cccc3	0.0											0.0						train
o1cccc1CNC(=O)c1ccccc1NC(=O)c1ccccc1	0.0	0.0	0.0	0.0					0.0									train
o1cccc1C(=O)Nc1cc2c3c(n(c2cc1)CC)cccc3	0.0		0.0		0.0												0.0	train
O1C2=C(C(N(C2=O)c2ncccc2)c2cc(OCC)ccc2)C(=O)c2c1cccc2	0.0																	train
O1CCN(CC1)CCCN1C(=Nc2c(cccc2)C1=O)c1ccc(OC)cc1	0.0	0.0			0.0					0.0	0.0	0.0						train
O=C(N1CCC(N(C(=O)Nc2cc(C)c(cc2)C)C2CCCC2)CC1)C	0.0											0.0			0.0			train
O1CCOC12CCN(CC2)C(=O)CCC=1C(=Nc2n(nc(c2)-c2ccccc2)C=1C)C	0.0							0.0					0.0					train
O1CCOc2c1cc(NC(=O)C(NC(=O)CNC(=O)C)c1ccc(cc1)C)cc2	0.0		0.0	0.0				0.0		0.0								train
Clc1ccc(N2CCN(CC2)CC(=O)Nc2ccc(OC)cc2OC)cc1	0.0					0.0		0.0					0.0				0.0	train
O(C)c1cc(N2C(=Nc3n(ncc3C2=O)-c2ccc(cc2)C)C)ccc1	0.0	0.0	0.0					0.0					0.0					train
O=C1N(CC(=O)N(C1)c1cc(ccc1C)C)c1cc(ccc1C)C	0.0						0.0		0.0			0.0						train
o1cccc1CNC(=O)C1=CC2=C(N=C3N(C=CC=C3)C2=O)N(Cc2ccc(cc2)C)C1=N	0.0										0.0						0.0	train
s1c(nnc1NC(=O)C1CCCN(C1)c1sc2c(n1)cccc2)CC	0.0	0.0	0.0		0.0	0.0	0.0										0.0	train
s1c(nnc1NC(=O)Cn1nc(cc1)C(F)(F)F)CC	0.0	0.0			0.0													train
Clc1n(nc(C)c1C(=O)NCC(OCC)=O)-c1ccccc1	0.0			0.0			0.0									0.0		train
s1cccc1CN(C(c1ncccc1)c1nnnn1CCOC)CCc1ccccc1	0.0	0.0			0.0				0.0				0.0	0.0				train
O(C)c1ccccc1CN(CC1=NC(=O)c2c(N1)cccc2)C(=O)Nc1ccccc1	0.0											0.0					0.0	train
O(c1cc(C#N)c(cc1N1CCCCCC1)C#N)c1cc(NC(=O)C)ccc1	0.0											0.0					0.0	train
S(Cc1ccc(cc1)C)c1oc(nn1)-c1ccc(S(=O)(=O)N2CCCC2)cc1	0.0					0.0				0.0	0.0			0.0				train
OC=1N(c2c(cccc2)C(=O)C=1C(=O)Nc1nccc(c1)C)C	0.0			0.0					0.0				0.0					train
Fc1ccc(N2CCN(CC2)c2ccccc2NC(=O)c2ccccc2)cc1	0.0							0.0					0.0					train
Clc1n(nc(C)c1C1C(C(OCC=C)=O)=C(OC(N)=C1C#N)C)-c1ccccc1	0.0				0.0								0.0				0.0	train
Clc1ccc(S(=O)(=O)N2CCCC2C(=O)Nc2ncc(Cl)cc2)cc1	0.0														0.0			train
O1c2n(nc(c2C2(c3c(N(C(=O)C)C2=O)cccc3)C(C#N)=C1N)C)-c1ccccc1	0.0		0.0															train
s1c2c(nc1-c1nc(sc1)NC(=O)C1CC1)cccc2	0.0				0.0													train
Clc1cc(N2CCN(CC2)C2=NC(=S)N(C(C)=C2C(=O)C)c2ccccc2)ccc1	0.0	0.0			0.0						0.0	0.0					0.0	train
ClC=1CC2C(CC=1)C(=O)N(CCC(=O)NC1CCCCC1)C2=O	0.0						0.0			0.0						0.0	0.0	train
O(CC)c1nc(nc(n1)-n1nnc(C(=O)C)c1C)N(C)C	0.0						0.0											train
o1c(nc(C#N)c1N1CCC(CC1)Cc1ccccc1)-c1ccccc1OC	0.0						0.0	0.0				0.0			0.0			train
O(CC)c1ccc(cc1OC)CNC(=O)C1N(C2CCCC2)C(=O)CC1	0.0	0.0														0.0		train
s1c(nnc1NC(=O)CCC(=O)N1CCN(CC1)Cc1cc(F)ccc1OC)CC	0.0	0.0						0.0		0.0	0.0							train
s1cccc1-c1nnc(SCc2nc3c(nc2C)cccc3)n1CC	0.0	0.0			0.0							0.0						train
S=C1NN=C(N1c1cc(ccc1OC)C)c1ccncc1	0.0	0.0	0.0	0.0	0.0		0.0			0.0	0.0					0.0	0.0	train
S(Cc1cccnc1)C1=NCCN1C(=O)C1CCCCC1	0.0				0.0								0.0			0.0		train
Clc1ccc(cc1)C(=O)Nc1cc2nc(n(c2cc1)C)CN1CCOCC1	0.0	0.0		0.0								0.0				0.0		train
s1c2c(nc1N1CCN(CC1)C(c1ccc(OC)cc1)c1nnnn1C(C)(C)C)cccc2	0.0	0.0			0.0													train
s1cccc1C1=Nc2n(nc(n2)C(=O)NCc2occc2)C(=C1)C(F)(F)F	0.0	0.0			0.0													train
s1c2CC(CCc2c2c1nc(nc2SCC(=O)NCc1occc1)C1CC1)C	0.0		0.0				0.0		0.0		0.0							train
Clc1cc(ccc1Cl)C(=O)CSc1nnc(n1Cc1occc1)-c1nccnc1	0.0						0.0										0.0	train
O(C)c1cc(OC)ccc1CNc1nc2c(n1CCN1CCCCC1)cccc2	0.0	0.0				0.0												train
Clc1cc(C(=O)NCC(C)C)c(OC)cc1	0.0													0.0				train
Clc1cc(NC(=O)c2ccccc2)c(OC)cc1N	0.0																0.0	train
O1c2c(CC1(C)C)cccc2OCC(=O)Nc1ccccc1N1CCOCC1	0.0		0.0	0.0			0.0		0.0	0.0								train
S1CC(=Nn2c1nnc2-c1cccnc1)c1ccc(OCC)cc1	0.0		0.0		0.0													train
Oc1ccc(cc1N)C(C)C	0.0						0.0	0.0			0.0		0.0					train
Clc1cc(Cl)cnc1NC(=O)COC(=O)CCc1cc(OC)c(OC)c(OC)c1	0.0																	train
S(Cc1ccc(F)cc1)c1nnc(n1C)-c1ncccc1	0.0	0.0										0.0						train
s1c(C)c(CC)c(C(=O)N2CCOCC2)c1NC(=O)c1occc1	0.0									0.0	0.0							train
s1c(C(OCC)=O)c(nc1NCCNc1sc(C(OCC)=O)c(n1)C)C	0.0				0.0											0.0		train
Clc1ccccc1-c1oc(NCc2occc2)c(n1)C#N	0.0	0.0	0.0							0.0			0.0				0.0	train
S1c2n(N=C1c1oc3c(c1)cccc3)c(nn2)-c1ccccc1OC	0.0							0.0						0.0				train
O=C1Nc2c(C=C1CN(C(=O)c1ccncc1)Cc1cccnc1)cc(cc2)C	0.0					0.0						0.0						train
Brc1cc2c(OC=3N=C(N(CCOC)C(=O)C=3C2=O)C)cc1	0.0								0.0									train
O=C1CC(CC(=O)C1=CNc1n[nH]c(C)c1-c1ccccc1)(C)C	0.0		0.0										0.0					train
S(=O)(CC(=O)Nc1ccc(OC)cc1)CC(=O)NCc1cc(ccc1)C(F)(F)F	0.0				0.0												0.0	train
S(CC(=O)N1CCCCC1C)C=1NC(=CC(=O)N=1)c1ccccc1	0.0		0.0		0.0			0.0									0.0	train
S1c2c(N(CCC(=O)NCc3ccccc3OC)C1=O)cccc2	0.0				0.0						0.0			0.0				train
Clc1ccc(cc1)C(O)(CCN1CCOCC1)C1CCCCC1	0.0															0.0	0.0	train
o1c2cccnc2nc1-c1cccc(NC(=O)c2cc3OCOc3cc2)c1C	0.0		0.0		0.0			0.0	0.0	0.0	0.0	0.0						train
Brc1cc(S(=O)(=O)N2CCCCCC2)c2N(CCc2c1)C(=O)C	0.0										0.0				0.0		0.0	train
s1c2cc(OC)ccc2nc1NC(=O)c1ccc(-n2nc(cc2C)C)cc1	0.0		0.0		0.0	0.0											0.0	train
S1c2n(nc(n2)-c2ccc(OC)cc2)C(=O)CC1c1occc1	0.0				0.0		0.0	0.0						0.0				train
Clc1cc(Cl)ccc1OCCN(C#N)c1nc(nc(n1)NCC)NC(C)C	0.0																	train
O(C(=O)c1ccc(NC(=O)C)cc1)CCC(C)C	0.0		0.0													0.0		train
O(C)c1c2ncc(C(OCC)=O)c(N3CCN(CC3)c3ccc(OC)cc3)c2ccc1	0.0												0.0				0.0	train
S(Cc1cccnc1)C1=NCCN1C(=O)COc1ccccc1	0.0				0.0													train
Clc1ccccc1CNC(=O)C1CCCN(C1)C(=O)N(C)C	0.0										0.0					0.0	0.0	train
S(=O)(=O)(N1CCC(CC1)c1onc(n1)-c1ccc(cc1)C)CC	0.0				0.0									0.0				train
Clc1cc(C(=O)NN2C(=Nc3c(cccc3)C2=O)C)c(OC)cc1	0.0	0.0				0.0											0.0	train
S1C=Cn2cc(nc12)CSc1nncn1-c1ccccc1	0.0				0.0	0.0				0.0								train
S(CC(=O)c1cc(n(CCC)c1C)C)c1n2-c3c(cccc3)C(=O)N(c2nn1)CCC	0.0																	train
o1cccc1-c1nc2nc3c(nc2n1CCc1cc(OC)c(OC)cc1)cccc3	0.0					0.0												train
[nH]1c2c(cccc2)c(C=2CCNCC=2)c1C	0.0																	train
S(CC)C=1NC(=O)CC(C=1C#N)c1cc(OC)c(OC)cc1	0.0		0.0					0.0				0.0						train
Clc1ccccc1CCNC(=O)CCc1onc(n1)-c1ccc(cc1)C	0.0		0.0												0.0	0.0	0.0	train
Clc1cc(-n2c(N)c3-c(nc2SC(CC)C(=O)N2CCOCC2)nnc3C)ccc1C	0.0				0.0													train
O=C(N1CCCCC1)c1[nH]c(C)c(C(=O)NC2CCCCC2)c1C	0.0										0.0						0.0	train
Clc1ccccc1CN1C(O)c2c(cccc2)C1=O	0.0	0.0									0.0					0.0		train
S1c2c(N(Cc3nnc(SCC(=O)Nc4ccc(OC)cc4)n3C)C1=O)cccc2	0.0	0.0					0.0											train
O1CCCC1CNC(=O)c1ccccc1-c1onc(n1)-c1ccccc1	0.0			0.0		0.0			0.0		0.0	0.0	0.0					train
o1c(nc(CN2CCC(CC2)C(=O)NCc2ccccc2OC)c1C)-c1ccc(cc1)CC	0.0	0.0						0.0										train
Brc1ccc(nc1)NC(=O)CSC1=NC(=O)C(=NN1)C	0.0								0.0		0.0							train
O=C1N(N=Cn2c1cc1c2cccc1)CC(=O)Nc1cc(ccc1)CC	0.0	0.0																train
O=C1NN=Cc2c1n(c1c2cccc1)Cc1ccccc1C	0.0		0.0		0.0			0.0										train
Clc1ccccc1C(O)Cc1[nH]c2c(n1)cccc2	0.0					0.0							0.0			0.0		train
O1c2c(-c3n(ncc3C1=O)CC(=O)N1CCN(CC1)c1ncccc1)cccc2	0.0					0.0		0.0										train
Clc1cc(c2OCOCc2c1)CSc1nnc(n1N)-c1cc(S(=O)(=O)N(C)C)ccc1	0.0		0.0															train
S(CC(=O)N)c1nnc(n1-c1ccccc1OCC)COc1ccccc1	0.0		0.0	0.0			0.0									0.0	0.0	train
S(Cc1cccnc1)c1nnc(n1Cc1occc1)-c1cccnc1	0.0															0.0		train
Clc1cc(NCc2oc(SCC#N)nn2)ccc1	0.0		0.0	0.0	0.0					0.0								train
s1cccc1-c1onc(c1)C(=O)Nc1cn(nc1)Cc1ccc(F)cc1	0.0				0.0		0.0											train
s1cccc1CN(C(=O)C1CCN(CC1)C(=O)Nc1ccccc1)Cc1occc1	0.0					0.0		0.0									0.0	train
FC(F)(F)c1ccccc1NC(=O)NCCCN1CCN(CC1)C1CCCCC1	0.0													0.0				train
s1c(ccc1C)CNc1ccc(N2CCOCC2)cc1	0.0	0.0			0.0		0.0		0.0									train
Clc1ccc(cc1)-c1nn(c2sc(cc12)C(=O)NCCN(CC)CC)C	0.0		0.0															train
O1c2c(cc(cc2)C)-c2n(ncc2C1=O)CC(=O)NC1CCN(CC1)Cc1ccccc1	0.0		0.0															train
S(CC(=O)NCc1occc1)c1nnc(n1-c1ccccc1)C1CCCCC1	0.0				0.0						0.0						0.0	train
s1ccnc1NC(=O)CCC(=O)N(CC1OCCC1)CC(=O)NCCC(C)C	0.0	0.0																train
S(CC(=O)N1CCCCC1)c1nnc(n1CC1OCCC1)CNc1ccc(cc1C)C	0.0						0.0	0.0			0.0					0.0		train
S(CC(=O)CC(=O)Nc1ccccc1OC)c1nnc(n1CC)COc1ccccc1C	0.0		0.0					0.0			0.0		0.0			0.0	0.0	train
Fc1ccc(cc1)C(=O)Nc1ccc(N2CCN(CC2)C(=O)c2occc2)cc1	0.0																0.0	train
o1c2c(cc1C1=[N+]([O-])c3c(N(OCC=C)C1=O)cccc3)cccc2	0.0					0.0												train
o1cccc1-c1onc(n1)-c1ccc(nc1OCC)-c1ccccc1	0.0			0.0						0.0	0.0			0.0				train
O1c2cc(ccc2OC1)CN1CCN(CC1)C(=O)c1c2n(nc1)C=CC=N2	0.0																	train
S(CC(=O)c1ccc(OC)cc1)c1nnc(n1C)CNC(=O)c1ccc(OC)cc1	0.0										0.0						0.0	train
Brc1cc(cnc1)C(=O)Nc1ccncc1	0.0								0.0			0.0					0.0	train
O1CCN(CC1)C=1C(=O)C(=O)C=1NCc1ccc(cc1)C(=O)NC1CCCc2c1cccc2	0.0			0.0				0.0				0.0	0.0					train
Clc1ccc(cc1)-c1nc(on1)CN(C(C)C)C(=O)CCCN1C(=O)c2c(cccc2)C1=O	0.0					0.0				0.0								train
Clc1ccccc1COC(=O)c1ccc(-n2cnnc2)cc1	0.0		0.0	0.0			0.0									0.0	0.0	train
O(C)c1cc(O)c(cc1)C1Nc2c(cccc2)C(=O)N1CCC	0.0												0.0				0.0	train
O(C(=O)c1c(n(nc1N)C(=O)CC)-c1ccccc1)CC	0.0	0.0		0.0														train
S(=O)(=O)(N1CCN(CC1)Cc1ccccc1C(F)(F)F)c1ccc(cc1)C	0.0				0.0			0.0								0.0	0.0	train
s1c2n(nc(c2cc1C(OCC(=O)N1CCC(CC1)C)=O)C)-c1ccc(F)cc1	0.0				0.0								0.0					train
O(CCCn1c2c(nc1COC)cccc2)c1ccccc1	0.0				0.0								0.0			0.0		train
o1c2c(cccc2)c(C)c1C(=O)N1CCN(CC1)c1ncccc1	0.0	0.0	0.0	0.0											0.0			train
Brc1cc(ccc1)-c1ocnn1	0.0											0.0			0.0			train
s1c2ncnc(Oc3ccc(N4CCN(CC4)C(=O)C)cc3)c2cc1	0.0	0.0	0.0			0.0				0.0						0.0		train
O(N1C(=O)c2c(N=C1n1nc(cc1C)C)cccc2)C1CCCCC1	0.0																	train
o1nc(nc1-c1ccccc1C(=O)Nc1cc(OC)ccc1)-c1ccc(OC)cc1	0.0		0.0											0.0				train
o1cccc1C1CC(=O)c2c(nc(nc2)Nc2ccc(cc2C)C)C1	0.0	0.0		0.0	0.0	0.0												train
O=C1NC(=O)N(c2nc(n(c12)CC)N1CCC(CC1)Cc1ccccc1)C	0.0		0.0					0.0			0.0							train
O(C)c1ccc(cc1)CCn1c2c(nc1-n1nc(cc1C)C)N(C)C(=O)NC2=O	0.0																	train
FC(F)(F)C1(Nc2ncccn2)C2=C(NC1=O)N(c1ccccc1)C(=O)NC2=O	0.0																	train
Clc1cc(NCCC(=O)c2occc2)ccc1F	0.0	0.0																train
S(CC(=O)Nc1ccccc1OCC)c1nnnn1Cc1ccccc1	0.0	0.0	0.0	0.0							0.0				0.0			train
S1c2n(N=C1CCc1ccccc1)c(nn2)Cc1ccccc1	0.0		0.0	0.0												0.0		train
O(C)c1ccccc1NC(=O)c1nc[nH]c1C(=O)Nc1ccccc1OC	0.0		0.0				0.0									0.0	0.0	train
Brc1cc(C(=O)NC=2N(C)C(=O)N(C)C(=O)C=2)c(Cl)cc1	0.0						0.0											train
Clc1cc(N2CCN(CC2)C(=O)COc2ccc(S(=O)(=O)NC(C)C)cc2)c(cc1)C	0.0		0.0	0.0	0.0	0.0						0.0					0.0	train
Brc1cc(cnc1)C(=O)Nc1ccccc1C(OC)=O	0.0								0.0		0.0							train
Clc1cc2c3c([nH]c2cc1)C(NC=O)CCC3	0.0	0.0					0.0			0.0							0.0	train
S(=O)(=O)(N1CCOCC1)c1ccc(cc1)-c1nc2n(c1)C=CC=C2C	0.0	0.0		0.0	0.0				0.0									train
S(=O)(=O)(N1CCOCC1)c1ccc(cc1)-c1nc2n(c1)C=CC(=C2)C	0.0		0.0				0.0				0.0		0.0				0.0	train
S(=O)(=O)(N1CCOCC1)c1ccc(cc1)-c1nc2n(C=C(C=C2)C)c1	0.0	0.0	0.0		0.0			0.0					0.0				0.0	train
S1c2c(N(c3c1cccc3)C(=O)CSc1nnnn1C)cccc2	0.0						0.0											train
Brc1cc(ccc1OCC(=O)N(CCC#N)C)CC	0.0											0.0			0.0	0.0		train
FC(F)(F)c1cc(NC(=O)c2nc(ncc2C)Nc2oc3c(n2)cccc3)ccc1	0.0				0.0													train
O=C1N(C)C(=O)N(c2nc(n(c12)CCCCCC)CN1CCN(CC1)Cc1ccccc1)C	0.0									0.0		0.0			0.0			train
O1c2c(cc3CCCc3c2)C(=CC1=O)CN1CCN(CC1)CCO	0.0												0.0					train
S1C=Cn2cc(nc12)CSc1n2c(nn1)C=CC=C2	0.0	0.0			0.0								0.0					train
O=C(N(C(C)c1cccnc1)C1CCCCC1)Nc1ccccc1	0.0							0.0	0.0									train
O1CCN(CC1)c1nc(Oc2ccccc2)nc(Oc2ccccc2)n1	0.0						0.0								0.0			train
O(C)c1cc(ccc1OC)C(=O)N1CCN(CC1)c1ccc(cc1C)C	0.0								0.0									train
BrC=1C(Oc2c(cccc2)C=1OC(OC)=O)=O	0.0											0.0					0.0	train
Clc1ccccc1Cn1c2c(nc1N(Cc1ccccc1)CCO)N(C)C(=O)NC2=O	0.0				0.0													train
S(C)c1nnc(n1C)-c1ccc(NC(=O)CCc2ccccc2)cc1	0.0		0.0	0.0			0.0										0.0	train
S(CC(OC)=O)c1nnc(n1C)-c1cc(NC(=O)c2ccc(cc2)C)ccc1	0.0		0.0				0.0									0.0	0.0	train
Clc1cc(ccc1Cl)C1CC(=O)C(=CNCCN2CCNCC2)C(=O)C1	0.0																	train
Clc1cc(NC(=O)N2CCn3c(ccc3C)C2CC)c(OC)cc1	0.0			0.0						0.0						0.0	0.0	train
O=C1N(Cc2cc3cc(n(c3cc2)C)C)C(=O)c2c1cccc2	0.0				0.0													train
Clc1ccc(N2C(=O)C=C(NC2=O)N2CCc3c(C2)cccc3)cc1	0.0			0.0												0.0		train
Clc1cccc(NC(=O)CSc2nnc(n2-c2ccccc2)COC)c1C	0.0			0.0	0.0	0.0			0.0									train
S(CC(=O)Nc1ccc(OCC)cc1)C1=NNC(=O)N1c1ccccc1	0.0				0.0		0.0	0.0					0.0			0.0		train
O(C(=O)Nc1n2C=C(C=Cc2nc1-c1ccccc1)C)C	0.0			0.0	0.0	0.0	0.0		0.0									train
O(C(=O)C)c1ccc(cc1OC)C1N(CCN1c1ccccc1)c1ccccc1	0.0													0.0				train
O=C1N(CC(C1)c1[nH]c2c(n1)cccc2)c1ccc(cc1C)C	0.0	0.0						0.0										train
Clc1ccc(cc1S(=O)(=O)N(C)C)C(=O)NCCCn1c2c(cccc2)cc1	0.0	0.0	0.0	0.0						0.0		0.0	0.0			0.0	0.0	train
O1c2cc(ccc2OC1)CNC(=O)c1cc2NC(=O)N(C3CCCC3)C(=O)c2cc1	0.0	0.0	0.0			0.0		0.0	0.0	0.0						0.0	0.0	train
O1c2cc(ccc2OC1)CN1CCN(CC1)C(=O)c1cc(ccc1)C	0.0			0.0					0.0				0.0					train
s1c(C)c(CC)c(C(=O)N2CCCCC2)c1NC(OC)=O	0.0											0.0	0.0					train
S(=O)(=O)(NCCC=1CCCCC=1)c1cc2CCN(c2cc1)C(=O)C1CC1	0.0	0.0					0.0											train
s1c2c(ncnc2N2CC(CCC2)C(=O)N2CCN(CC2)C(OCC)=O)c2c1cccc2F	0.0						0.0	0.0										train
o1c(nc(C#N)c1NCC=C)-c1ccc(OCC)cc1	0.0		0.0				0.0		0.0	0.0		0.0						train
Clc1cc(C)c(OCC(=O)N)cc1S(=O)(=O)Nc1cc2OCOc2cc1	0.0																	train
O1CCN(CC1)CCCNC(=O)c1cc(nc2c1cccc2)Nc1cc(OC)ccc1OC	0.0												0.0				0.0	train
S(=O)(=O)(N1CCN(CC1)C1CC(=O)N(Cc2ccccc2)C1=O)c1cc(ccc1)C(F)(F)F	0.0																0.0	train
S1(=O)(=O)N=C(Nc2c1cccc2)CCCC(=O)N1CCN(CC1)c1ccccc1OC	0.0	0.0			0.0													train
Clc1ccccc1Cn1nc(c2cc(sc12)C(=O)NCCCn1ccnc1)C	0.0			0.0	0.0							0.0			0.0			train
S\1\C(=C/c2cc(OC)c(O)cc2)\C(=O)N(/C/1=C(/C(=O)N1CCCC1)\C#N)c1ccccc1	0.0		0.0		0.0	0.0												train
s1cc(nc1-c1cccnc1)-c1ccc(S(=O)(=O)N2CCCCC2)cc1	0.0						0.0				0.0		0.0	0.0				train
o1nc(nc1CCCOc1ccccc1)-c1cc(OC)c(OC)cc1	0.0									0.0			0.0					train
O(C)c1ccccc1Cn1c2N=CN(CCC)C(=O)c2c2nc3c(nc12)cccc3	0.0																	train
O(C)c1cc(OC)ccc1NC(=O)C1CCCN(C1)C=1n2ncnc2N=C(C=1)CCC	0.0	0.0								0.0								train
Clc1cc(Cl)ccc1C(=O)Cn1ncnc1C(=O)C	0.0																	train
O1CCN(CC1)c1ccc(cc1)C(=O)c1ccc(OC)cc1OC	0.0														0.0			train
Brc1nc2N(C)C(=O)NC(=O)c2n1CCCO	0.0											0.0				0.0		train
S(CC(=O)N1CCCCC1)c1nnc(n1CC)COc1ccccc1C	0.0												0.0			0.0	0.0	train
S(CC(=O)Nc1ccc(F)cc1)c1c(n(nc1C)C1=NC(=O)C(=NN1)C)C	0.0	0.0	0.0	0.0							0.0							train
O1N=C(CC1C(=O)Nc1n(nc(c1)C)-c1ccccc1)c1cccc(OC)c1OC	0.0		0.0															train
Clc1ccc(cc1)-c1nn(c2sc(cc12)C(=O)N1CCCC1)C	0.0			0.0														train
Clc1ccc(cc1)CC(OCC(=O)NC=1C(=O)N(N(C)C=1C)c1ccccc1)=O	0.0					0.0	0.0									0.0		train
s1c(ncc1CSc1nnc(n1CC)CN1CCCCCC1=O)-c1ccccc1	0.0	0.0		0.0		0.0							0.0				0.0	train
S(Cc1oc(C)c(c1)C(OC)=O)c1nnc(n1CC=C)-c1ccncc1	0.0	0.0	0.0			0.0	0.0					0.0	0.0					train
Clc1cc(-n2nc3c(CS(=O)C3)c2NC(=O)c2ccc(OC)cc2)ccc1	0.0	0.0			0.0	0.0					0.0	0.0	0.0				0.0	train
Clc1cc(-n2nc3c(CS(=O)C3)c2NC(=O)c2ccc(OCC)cc2)ccc1	0.0	0.0	0.0	0.0	0.0												0.0	train
s1nnc(c1)C(=O)N(C(C(=O)NC(C)(C)C)c1ccccc1F)Cc1occc1	0.0	0.0			0.0			0.0		0.0					0.0			train
Clc1cc(N(C(=O)CCC(=O)Nc2sccn2)CC(=O)NCc2occc2)ccc1F	0.0				0.0								0.0				0.0	train
Clc1cc(ccc1Cl)-c1onc(c1)C(=O)N1CCCCC1C	0.0												0.0					train
o1c(nnc1NC(=O)c1ccccc1C)-c1ccc(OC)cc1	0.0						0.0											train
S=C1O\C(=C\2/N(c3c(C=C/2)cccc3)CC)\C(=O)N1CC	0.0			0.0				0.0				0.0						train
s1cccc1CNC(=O)C1CCN(S(=O)(=O)N2CCC(CC2)C)CC1	0.0				0.0		0.0			0.0						0.0		train
Clc1cc(N2CCN(CC2)Cc2nc3N(C)C(=O)N(C)C(=O)c3n2CCCC)ccc1	0.0						0.0				0.0							train
Brc1cc(cc(OCC)c1OC)-c1nc(on1)CCCC(=O)N	0.0						0.0		0.0							0.0		train
Clc1cc(NC(=O)N2C(CCCC2C)C)ccc1	0.0															0.0		train
S(CC(=O)c1ccc(cc1)C#N)c1[nH]c2cc(S(=O)(=O)NCCCC)ccc2n1	0.0					0.0				0.0								train
Brc1cc(ccc1OCC(=O)NCCN(C)C)CC	0.0											0.0				0.0	0.0	train
Clc1ccc(OCc2oc(SCC(OC3CCCCC3)=O)nn2)cc1C	0.0		0.0	0.0	0.0							0.0						train
s1c2c(nc1C)ccc1nc(sc12)NC(=O)CCC	0.0				0.0		0.0						0.0					train
s1cccc1C1CC(=O)N2C(SCN(C2)c2ccc(cc2)CC)=C1C#N	0.0															0.0		train
s1cccc1CNC(=O)CSc1nc(cc(n1)C(F)(F)F)-c1occc1	0.0				0.0		0.0										0.0	train
Brc1cc(ccc1)-c1nc2c(n1COC)cccc2	0.0						0.0				0.0					0.0	0.0	train
O1N=C(N(CC(=O)NCc2ccccc2)C1=O)c1ccccc1	0.0								0.0	0.0					0.0			train
S(CC(=O)N1CCOCC1)c1nnc(n1CCOC)COc1cc(OC)ccc1	0.0																	train
O(C)c1cc2C=C(C(N3CCc4c3cccc4)c3nnnn3C(C)(C)C)C(=O)Nc2cc1OC	0.0		0.0										0.0					train
FC(F)(F)C=1n2nc(cc2N=C(C=1)c1occc1)C(=O)NC1CCCCC1	0.0																0.0	train
S(CCOc1ccc(OCCC)cc1)c1ncccn1	0.0		0.0				0.0	0.0				0.0						train
S(=O)(=O)(N(C)C)c1ccc(cc1)C(=O)Nc1ncccc1	0.0		0.0			0.0			0.0	0.0						0.0		train
O1CCOC12CCN(CC2)C(=O)CN1N=Cc2c(c(n(Cc3ccccc3)c2C)C)C1=O	0.0																	train
S1c2n(N=C1CCc1ccccc1)c(nn2)-c1ccncc1	0.0	0.0					0.0											train
o1c(nnc1-c1ccccc1)-c1ccc(OCC(OCC)=O)cc1	0.0	0.0					0.0						0.0	0.0				train
S(C)C1=NCCN1C(=O)c1ccc(S(=O)(=O)N(CC)CC)cc1	0.0			0.0	0.0													train
Clc1ccc(cc1)-c1nc(on1)-c1ccccc1C(=O)NCC1OCCC1	0.0				0.0											0.0		train
O(C)c1ccc(cc1)-c1n2-c3c(N=Nc2c2N(C)C(=O)N(C)C(=O)c12)cccc3	0.0							0.0									0.0	train
Brc1cc(F)cc(F)c1NC(=O)CCN1C(=O)C2C(C3CC2C=C3)C1=O	0.0																	train
Clc1ccc(cc1)C1=NN(CCC(=O)NCCOC)C(=O)C=C1	0.0																0.0	train
S(CC(=O)NCc1cccnc1)C1=CC(=O)N(c2c1cccc2)CC	0.0	0.0			0.0			0.0										train
Oc1ccc(cc1)C=1CC(NC(C=1)(C)C)(C)C	0.0			0.0				0.0			0.0	0.0					0.0	train
Clc1cc(CSc2nnc(n2N)C)c(OCCCC)cc1	0.0		0.0		0.0		0.0					0.0	0.0				0.0	train
O=C1N(CC(C1)c1nc2c(n1C)cccc2)c1cccc(C)c1C	0.0																	train
O(C(=O)c1[nH]c(C)c(C(=O)NC2CCCCCC2)c1C)CC	0.0				0.0													train
Brc1ccc(cc1)C1N2CC3(CC(C2)(CN1C3)C)C	0.0															0.0		train
O=C1N(CCc2ccccc2)C(=O)N(c2nc3n(c12)CCN3c1ccccc1)C	0.0																	train
O1CCN(CC1)CN1c2c(cccc2)\C(=N\c2ccc(OCC)cc2)\C1=O	0.0		0.0								0.0				0.0		0.0	train
O(C)c1cc2c(cc1OC)C(=O)N(C=C2C(=O)N(CC)c1ccccc1CC)C	0.0							0.0										train
s1cccc1CNC(=O)c1noc(c1)-c1ccccc1	0.0		0.0	0.0	0.0						0.0		0.0					train
O(C)c1ccccc1CN1CCN(CC1)C(=O)Cc1ccccc1	0.0																	train
s1cccc1C(=O)N1CCN(CC1)C(=O)COc1cc(ccc1)C	0.0		0.0					0.0								0.0		train
Clc1cc(NC(=O)CNC(=O)c2occc2)c(N2CCOCC2)cc1	0.0	0.0															0.0	train
o1cccc1C(=O)N(CC1=Cc2c(NC1=O)cccc2)c1ccc(cc1C)C	0.0	0.0								0.0		0.0						train
S(CC(=O)Nc1ccccc1OC)c1nnc(n1CC=C)-c1ncccc1	0.0	0.0									0.0					0.0		train
S(=O)(=O)(N(C)C)c1ccc(cc1)C(=O)NCc1ccccc1	0.0		0.0			0.0	0.0										0.0	train
S1c2n(N=C1c1sccc1)c(nn2)-c1cc(OCC)ccc1	0.0		0.0		0.0	0.0												train
Clc1ccc(cc1)-c1oc(nn1)NC(=O)c1ccc(cc1)C(=O)C	0.0															0.0		train
s1cccc1C(=O)NCCc1nnc(SCC(=O)NC2CCCCC2)n1CC	0.0	0.0	0.0		0.0				0.0	0.0		0.0	0.0			0.0		train
S(CCN1C(=O)c2c(cccc2)C1=O)c1nnc(n1Cc1ccccc1)-c1occc1	0.0	0.0	0.0		0.0			0.0								0.0	0.0	train
s1ccc(NC(=O)CN2CCN(CC2)c2ccc(F)cc2)c1C(OC)=O	0.0				0.0					0.0				0.0				train
O1c2c(C=C(C(=O)N(CC)c3ccccc3)C1=O)cc(OC)cc2	0.0	0.0		0.0			0.0		0.0					0.0	0.0			train
O=C1C2N(c3c(CC2)cccc3)C(N)=C1c1ccccc1	0.0			0.0														train
S(CC(=O)N1CCN(CC1)c1ccccc1)c1nnc(n1-c1ccccc1C)-c1ccncc1	0.0																	train
S(CC=1OC(N)=C(C#N)C(C=1C(OCC)=O)c1cccnc1)c1nc(ccc1C#N)-c1ccncc1	0.0	0.0									0.0							train
Brc1cc(ccc1)-c1n2CCCCCc2nn1	0.0															0.0	0.0	train
Clc1cc(-n2c(nnc2SCC(=O)N2CCOCC2)Cc2ccccc2)ccc1	0.0	0.0	0.0	0.0	0.0				0.0			0.0						train
S1c2n(cc(n2)-c2ccc(F)cc2)C(C)=C1C(=O)N1CC(OC(C1)C)C	0.0	0.0						0.0		0.0								train
s1c(-c2nc(sc2)Nc2cccnc2)c(nc1C)C	0.0	0.0							0.0	0.0		0.0			0.0			train
S(CC(=O)N(CC(OCC)=O)c1ccccc1)c1nnc(n1CC)CNc1ccc(cc1C)C	0.0							0.0										train
O1CCN(CC1)CC(=O)c1c2cc(OC)ccc2[nH]c1C	0.0			0.0			0.0	0.0										train
O1CCOC12CCN(CC2)C(=O)CN1N=Cc2c(c(n(Cc3ccc(cc3)C)c2C)C)C1=O	0.0																	train
Brc1cc(F)c(NC(=O)CSc2[nH]ncn2)cc1	0.0								0.0							0.0	0.0	train
Clc1c(cc(OCCOCCN(CCO)C)cc1C)C	0.0			0.0			0.0						0.0					train
O=C1c2c([nH]c(C(OC(C)C)=O)c2C)CCC1	0.0			0.0									0.0			0.0		train
FC(F)(F)c1c2c(nc(c1)C)N(Cc1ccccc1)C(=O)NC2=O	0.0								0.0									train
Clc1cc2NC(=O)C=C(c2cc1)C	0.0													0.0		0.0	0.0	train
Brc1ccc(cc1)C(=O)CN1CCN(CC1)Cc1ccccc1	0.0						0.0		0.0		0.0					0.0	0.0	train
Clc1cc(NC(=O)CC)ccc1N1CCN(CC1)C(=O)c1ccc(OCCC)cc1	0.0												0.0		0.0		0.0	train
s1cccc1-c1nnc(SCC(=O)Nc2ccccc2)n1-c1ccccc1	0.0		0.0		0.0	0.0							0.0		0.0			train
O(C)c1ccccc1-c1nnc(NC2CCCCC2)cc1	0.0		0.0	0.0												0.0		train
S(CCCCCC)C=1NC(=O)CC(C=1C#N)c1oc(cc1)C	0.0			0.0			0.0	0.0						0.0			0.0	train
S(CC(=O)Nc1ccccc1C(OC)=O)c1nnc(n1C)-c1ccoc1C	0.0	0.0	0.0		0.0				0.0		0.0					0.0	0.0	train
O=C(Nc1ccccc1)N1CCc2c([nH]c3c2cccc3)C1C	0.0						0.0									0.0		train
S(CC(=O)Nc1cc(OC)ccc1OC)c1nnc(n1CC)COc1ccc(cc1)C	0.0		0.0		0.0					0.0								train
Brc1c(n(nc1C)CC(O)Cn1c2c(CCCC2=O)c2cc(ccc12)C)C	0.0											0.0				0.0		train
s1ccnc1NC(=O)CSc1scc(n1)-c1ccccc1	0.0			0.0	0.0				0.0					0.0				train
o1cccc1-c1nc(n(n1)C(=O)CCc1ccccc1)N	0.0		0.0				0.0	0.0				0.0	0.0					train
Clc1ccc(OCc2nnc(SCC(=O)c3ccccc3F)n2Cc2occc2)cc1	0.0					0.0	0.0						0.0					train
O(C)c1ccccc1N1CCN(CC1)CC(=O)Nc1c2c(n(C)c1C(OC)=O)cccc2C	0.0		0.0					0.0				0.0	0.0					train
s1c(nnc1NC(=O)C(CCC)C)C	0.0			0.0						0.0								train
o1cccc1C1CC(=O)c2c(nc(nc2)Nc2cc(cc(c2)C)C)C1	0.0				0.0						0.0							train
S(C)c1nc(nn1S(=O)(=O)c1ccccc1)-c1ccc(OC)cc1	0.0			0.0	0.0	0.0			0.0	0.0								train
Clc1cc(cc(Cl)c1OC)-c1noc(C)c1C(=O)NC(C)C	0.0	0.0	0.0															train
[truncated: 126,436 more rows]
