# Supplementary material for: Could graph neural networks learn better molecular representation for drug discovery? A comparison study of descriptor-based and graph-based models
Source: J Cheminform. 2021 Feb 17;13:12. doi: 10.1186/s13321-020-00479-8 (PMC7888189; doi:10.1186/s13321-020-00479-8)
Supplement: Supplementary file 1 — Additional file 1. The datasets for the single tasks. [file 13321_2020_479_MOESM1_ESM.zip › ReferencedData/dataset_used_for_modeling/muv_new.csv]

cano_smiles	MUV-466	MUV-548	MUV-600	MUV-644	MUV-652	MUV-689	MUV-692	MUV-712	MUV-713	MUV-733	MUV-737	MUV-810	MUV-832	MUV-846	MUV-852	MUV-858	MUV-859
O=C(N1CCN(CC1)c1cccc(C)c1C)C12CC3CC(C1)CC(C2)C3								0.0				0.0
S(CC(=O)Nc1ccc(Oc2ccccc2)cc1)c1nccn1C	0.0	0.0			0.0	0.0	0.0				0.0		0.0			0.0	0.0
o1c2cc(NC(=O)CN3C(=O)C4(NC3=O)CCc3c4cccc3)c(OC)cc2c2c1cccc2			0.0														0.0
S1(=O)(=O)CC(N\C=C\2/c3c(cccc3)C(=O)N(C/2=O)c2ccccc2)CC1		0.0	0.0			0.0										0.0
OC(=O)C(NC(=O)N)Cc1ccccc1	0.0				0.0		0.0	0.0
S(Cc1nc2cc(ccc2n1CC)C(O)=O)c1nccn1C							0.0		0.0	0.0						0.0
O=C1Nc2c(cccc2CC)C12N1C(C3C2C(=O)N(Cc2ccccc2)C3=O)CCC1			0.0	0.0				0.0			0.0		0.0			0.0
O(C)c1cc(ccc1OC)C1N2NC=NC2=NC(C)=C1C(=O)NCc1ccccc1								0.0			0.0
S(CC(=O)N(CC(C)C)C1CCS(=O)(=O)C1)C=1NC(=CC(=O)N=1)CCC		0.0			0.0		0.0			0.0
o1nc(NC(=O)CN2C(=O)c3n(cnc3N(Cc3ccccc3)C2=O)CC)cc1C		0.0	0.0							0.0
o1c2c(nc1C1CCN(CC1)C(=O)Nc1cc(ccc1)C)cccc2							0.0						0.0				0.0
Clc1ccccc1-c1nc(on1)C1CCN(S(=O)(=O)c2ccc(cc2)C(O)=O)CC1					0.0		0.0					0.0	0.0
Clc1ccccc1Nc1scc(n1)C(=O)NCc1occc1	0.0		0.0	0.0	0.0				0.0			0.0	0.0				0.0
s1c2CCCc2nc1Nc1ccccc1OC			0.0			0.0	0.0	0.0					0.0
O(c1ccc(NC(=O)CN2CCCC2)cc1)c1ccc(NC(=O)CN2CCCC2)cc1	0.0					0.0					0.0		0.0			0.0	0.0
Clc1n(nc(C)c1C1C2=C(OC(N)=C1C#N)CCCC2=O)-c1ccccc1		0.0			0.0		0.0								0.0		0.0
o1cccc1C(=O)NCCNC(=O)C(c1ccccc1)c1ccccc1			0.0				0.0		0.0								0.0
Clc1ccc(-n2nnnc2C2(N(C)C)CCCCC2)cc1	0.0	0.0					0.0					0.0
O=C1NC(C(C(OCC)=O)=C(N1)C)c1ccc(N(C)C)cc1	0.0			0.0	0.0		0.0			0.0		0.0	0.0				0.0
Fc1ccccc1N1C(=O)C2C(C(NC2c2occc2)(Cc2ccc(O)cc2)C(OCC)=O)C1=O														0.0
Clc1cc(N(C(=O)CS(=O)CC(=O)Nc2ccc(F)cc2)CC(=O)NC(C)(C)C)ccc1F													0.0
O=C(N(CCCC)CC)Cc1c2c(n(c1)C)cccc2						0.0
S=C(N1CCCc2c1cccc2)c1ccccc1														0.0
S(=O)(=O)(N(Cc1ccccc1)CC(=O)N\N=C\c1cc2OCOc2cc1)c1ccccc1						0.0								0.0
o1cccc1\C=C(\NC(=O)c1c2c(ccc1)cccc2)/C(O)=O															0.0
O1c2c(C(=CC1=O)C)c(OC(=O)c1occc1)cc(c2)C									0.0	0.0				0.0	0.0
S(=O)(=O)(NCC(=O)N(CC(=O)NCC1OCCC1)c1ccccc1)c1ccc(OC)cc1			0.0		0.0				0.0
o1c(ccc1C)C1N2NC=NC2=NC(C)=C1C(=O)Nc1ccccc1OC			0.0				0.0	0.0								0.0
Clc1cccc(Cl)c1-c1noc(C)c1C(=O)NC=1C(=O)N(N(C)C=1C)c1ccccc1	0.0
o1c2c(cccc2)c(C)c1C(=O)NC=1C(=O)N(N(C)C=1C)c1ccccc1		0.0							0.0		0.0	0.0	0.0
Fc1cc(ccc1)-c1nn2c(N=C(C=C2N2CCOCC2)C)c1		0.0		0.0
o1c2c(nc1-c1cc(N3C(=O)c4c(nccc4)C3=O)ccc1)cccc2			0.0	0.0			0.0				0.0
S(=O)(=O)(Nc1nc(cc(OC)n1)C)c1ccc(cc1)C		0.0		0.0												0.0	0.0
S(CCN1CCCCC1)c1nc2N(C)C(=O)N(C)C(=O)c2n1Cc1ccc(cc1)C	0.0			0.0				0.0		0.0	0.0
O1c2c(ccc(O)c2)C(=CC1=O)CC(=O)NCC1CCC(CC1)C(O)=O			0.0
s1cc(nc1Nc1ccc(cc1)C)C(=O)NCc1occc1	0.0	0.0			0.0	0.0									0.0
S(=O)(=O)(CCC)c1c(n2c(-c3c(C=C2)cccc3)c1S(=O)(=O)CCC)C(=O)N			0.0		0.0		0.0			0.0						0.0
O=C1N(C)C(=O)N(C)C(=O)C1=CNc1n[nH]c(C)c1-c1ccccc1			0.0
O\N=C(/C)\c1cc2c3cc(ccc3n(c2cc1)CCC)/C(=N/O)/C						0.0						0.0
O=C1NC2(NN1c1ccccc1)CCN(CC2)C(=O)C															0.0
O(CCCNc1ncnc2c1[nH]c1c2cccc1)C												0.0
S(=O)(=O)(N1CCCCC1)c1ccc(cc1)CCC(OCC(=O)Nc1cc2OCOc2cc1)=O					0.0		0.0			0.0	0.0
S(CC(=O)Nc1ccc(cc1[N+](=O)[O-])C(F)(F)F)c1[n+]([O-])cccc1														0.0
O1c2c(cc(CC)c(O)c2)C(=CC1=O)CN1CCN(CC1)C								0.0
O1c2c(cc(CC)c(O)c2)C(=CC1=O)CN1CCN(CC1)CCO		0.0
s1cccc1CC(=O)N1CCN(CC1)C(=O)C1OCCC1		0.0					0.0	0.0
Clc1ccccc1NC(=O)c1sc(nc1C)NC(=O)\C=C\c1ccccc1												0.0
S(CCNC(=O)C1=Cc2c(OC1=O)cccc2)c1c2c([nH]c1-c1ccccc1)cccc2															0.0
O(C)c1cc(C)c(cc1C)CN1CCN(CC1)c1ccccc1				0.0			0.0	0.0				0.0	0.0
Oc1cc(N)ccc1C(O)=O				0.0	0.0								0.0				0.0
S(=O)(=O)(NC(=O)Nn1c(nnc1C)C)c1ccc(cc1)C		0.0	0.0										0.0				0.0
S(Cc1ccc(F)cc1)c1nnc(n1CC)C1=NN(C=CC1=O)c1ccccc1						0.0
o1c2c(cccc2)c(NC(=O)COCC)c1C(OCC)=O			0.0				0.0	0.0				0.0
O(C)c1ccc(cc1)C1N(C(=O)CC1C(=O)N1CCN(CC1)c1ncccc1)c1ccc(OC)cc1												0.0
S(=O)(=O)(N(CC(=O)Nc1cc(ccc1)C(O)=O)c1ccc(OC)cc1)c1c(noc1C)C					0.0			0.0	0.0
O(C)c1ccc(OC)cc1-n1c2c(nc1C)cc(cc2)C(O)=O	0.0		0.0			0.0		1.0
S(=O)(=O)(N1CCN(CC1)C(OCC)=O)c1cc2OCC(=O)Nc2cc1				0.0				0.0									0.0
S(CC(OCN1C(=O)c2c(cccc2)C1=O)=O)c1nncn1C		0.0														0.0	0.0
O(CCOCCN1C(=O)C(NC1=O)(C)C)c1ccccc1-c1ccccc1														0.0	0.0
S(=O)(=O)(N1CCC(n2nnc3cc(ccc23)C)CC1)c1cc(S(=O)(=O)N(C)C)ccc1			0.0	0.0	0.0						0.0		0.0			0.0	0.0
O=C1N(C)C(=NC2=C1C1(CCCCC1)Cc1c2cccc1)NCCCO								0.0	0.0
O=C1N(CC(C1)C(=O)NCCN(CC)c1ccccc1)CCc1ccccc1					0.0	0.0							0.0
O(CC)c1ccc(NC(=O)C2CCC(N3C(=O)C4C(CC=CC4)C3=O)CC2)cc1					0.0			0.0		0.0						0.0
n1nnn(C(C)(C)C)c1C(N1CCCCCC1)c1ccncc1		0.0		0.0			0.0				0.0
S1C(CN=C1N1CCN(CC1)C=1SC(CN=1)(C)C)(C)C		0.0		0.0	0.0		0.0						0.0
Clc1cc2nc(oc2cc1)-c1ncccc1			0.0							0.0			0.0			0.0	0.0
o1cccc1CNC(=O)c1ccccc1NC(=O)C1CC(=O)N(C1)c1ccc(OC)cc1									0.0			0.0
o1cccc1C(=O)Nc1ccc(NC(=O)c2cccnc2)cc1C			0.0					0.0
s1c2c(CC(OC2)(C)C)c2c1ncnc2N				0.0
Brc1oc(cc1)C(=O)N\N=C\c1sc(cc1)CC														0.0
OC1(c2c(-c3c1cccc3)cccc2)CC#CCN(CCO)CC						0.0
O1CCN(CC1)CC(O)COc1ccc(OCc2ccccc2)cc1								0.0	0.0				0.0
S(=O)(=O)(C=1N(Cc2ccc(cc2)C(C)(C)C)C(=O)N(C=1)CC)c1ccc(cc1)C											0.0
o1cccc1C(=O)Nc1ccc(Oc2c3c(ccc2)cccc3)cc1												0.0
O(CCC)c1ccc(cc1)C(=O)NCc1cccnc1		0.0	0.0		0.0			0.0		0.0						0.0
o1c2c(cc(OC)cc2)c(C(=O)N)c1C				0.0	0.0			0.0								0.0
O=C1N(CCc2ccccc2)C(=O)CC1N1CCC(CC1)Cc1ccccc1										0.0				0.0
s1c(nnc1Sc1nc(nc(Sc2sc(nn2)C)n1)N1CCN(CC1)C)C					0.0
S(Cc1cccnc1)c1nc2N(C)C(=O)N(C)C(=O)c2n1CCCC					0.0								0.0
Fc1cc2nnn(c2cc1)C1CCN(CC1)CC(=O)Nc1ccccc1C(OC)=O			0.0	0.0										0.0
Fc1cc(NC(=O)C2CCCN(C2)c2ncccn2)ccc1C												0.0
o1cccc1CNC(=O)C/1=Cc2c(O\C\1=N/c1ccc(cc1)C(O)=O)c(OC)ccc2						0.0						0.0
O1CC(=O)N(c2c1cccc2)CC(=O)N(Cc1ccc(OC)cc1OC)C1CCCC1					0.0
S(=O)(=O)(N(C)C)c1cc2c(N(C=C(C(=O)NCCCN3CCN(CC3)C)C2=O)C)cc1															0.0		0.0
O1c2c(-c3n(ncc3C1=O)CC(=O)NCCCN1CCCC1=O)cccc2				0.0									0.0		0.0
O(CC(=O)N1CCCC1)C1=CC(=O)N(c2c1cccc2)CC			0.0			0.0										0.0
Fc1cc(ccc1)-c1[nH]nc(NC(=O)C2=C(C)C(OC23CCCCC3)=O)c1	0.0	0.0
s1ccc(C)c1-c1oc(C)c(n1)CSCC(=O)NC1CCN(CC1)C(OCC)=O		0.0				0.0
O(C(=O)C=1NN\C(\C=1)=C/1\c2c(N=C\1)cccc2)C			0.0	0.0
O=C(Nc1cccnc1)C=1C(N2NC=NC2=NC=1C)c1ccc(cc1)C(C)C				0.0									0.0
s1c2c(CCCC2)c(C(OCC)=O)c1NC(=O)c1noc(c1)CCC	0.0			0.0			0.0						0.0
s1c2c(nc1NC(=O)Cn1cccc1)c(ccc2)C		0.0					0.0	0.0
O(c1cccc(C)c1C)c1nc(nc2c1cccc2)-c1cc([N+](=O)[O-])ccc1												0.0			0.0
Clc1cc(-n2nc(c3c2CCCC3=O)CCC)c(OC)cc1										0.0				0.0
s1cccc1C(Oc1ccc(cc1)C(=O)CC)=O									0.0	0.0
o1c(ccc1\C=C/1\C(C)=C(C#N)C(=O)NC\1=O)-c1cc(C)c(cc1[N+](=O)[O-])C															0.0
S(=O)(CC(=O)N1CCN(CC1)c1ccccc1)CC(=O)Nc1c(cc(cc1C)C)C						0.0					0.0	0.0
FC(F)(F)C(O)(CC(=O)\C=C\c1ccc(OC)cc1)c1ccccc1									0.0
S1c2n(N=C1c1ncccc1)c(nn2)-c1occc1		0.0			0.0		0.0	0.0								0.0
O(C)c1ccc(cc1)CCn1c2c(nc1N1CCN(CC1)Cc1ccccc1)N(C)C(=O)NC2=O			0.0				0.0		0.0				0.0
S1CC(N2C1c1c(cccc1)C2=O)C(=O)NCCc1ccccc1F		0.0					0.0										0.0
S1c2n(N=C1COc1ccc(OC)cc1)c(nn2)-c1ncccc1	0.0	0.0			0.0			0.0								0.0
Brc1cc(ccc1)C1N(CCO)C(=O)C=2Oc3c(cc(Cl)cc3)C(=O)C1=2	0.0																0.0
o1cccc1CNc1nc2CC(CC(=O)c2cn1)C									0.0	0.0	0.0		0.0				0.0
Brc1cc(F)c(NC(=S)NCC=C)cc1														0.0
S1c2n(N=C1C1CCCCC1)c(nn2)-c1n[nH]c(c1)C		0.0			0.0						0.0		0.0
O(C)c1ccc(NC2=Nc3c(CC2)cccc3)cc1	0.0			0.0						0.0	0.0
N=1c2c(CCC=1Nc1ccccc1)cccc2												0.0
S(=O)(=O)(Nc1ccc(S(=O)(=O)NC(C)(C)C)cc1)c1ccc(cc1)C										0.0				0.0
O\N=C\1/C2CCN(CC2)/C/1=C/c1ccccc1	0.0			0.0		0.0	0.0	0.0				0.0				0.0
S(C(F)(C(OC)=O)C(F)(F)F)C=1C(=O)N(N(C)C=1C)c1ccccc1					0.0			0.0									0.0
O(CC(=O)Nc1cccc([N+](=O)[O-])c1C)c1cc2c(cc1)cccc2						0.0
Clc1ccc(OCC(=O)Nc2cc([N+](=O)[O-])ccc2F)cc1						0.0
s1cccc1S(=O)(=O)Nc1nc2c(nc1NCCCOC)cccc2	0.0	0.0			0.0	0.0	0.0				0.0
Fc1ccccc1NC(=O)NC(C(C)C)C(OC)=O				0.0						0.0			0.0		0.0
o1cccc1C(OCC1=Cc2c(NC1=O)c(ccc2)C)=O									0.0						0.0	0.0	0.0
O1C(N2CCN(CC2)c2cc(OC)ccc2)c2c(cccc2)C1=O	0.0		0.0				0.0	0.0		0.0		0.0	0.0
O=C1N(C=Nc2n(c3nc4c(nc3c12)cccc4)-c1ccc(cc1)C)CCCOCC		0.0	0.0									0.0
O(C)c1ccc(OC)cc1NC(=O)NC(Cc1ccccc1)C(O)=O	0.0			0.0								0.0
S(Cc1cc(ccc1)C(O)=O)c1oc(nn1)-c1occc1									0.0			0.0		0.0
O(CCCN1C=Nc2c(cccc2)C1=O)c1ccccc1[N+](=O)[O-]						0.0								0.0
S(CC1=NC(=O)NN1)CC(=O)NCCOc1cc(Oc2ccccc2)ccc1				0.0	0.0											0.0
Clc1c2c(nccc2)c(OCCOc2ccccc2CO)cc1				0.0										0.0		0.0
Fc1ccccc1NC(=O)C1CC(=O)N(C1)c1ccc(OCCC)cc1														0.0
s1cccc1CNC(=O)CSc1nncn1-c1ccccc1										0.0
s1c2cc(n(c2cc1)Cc1ccc(F)cc1)C(=O)Nc1cc2OCCOc2cc1						0.0			0.0
s1c2c(CCN(C2)C)c(C(OC)=O)c1NC(NC(=O)CC)(C(F)(F)F)C(F)(F)F									0.0
s1c2c(nc1SCc1nnc(SCC(=O)NCc3occc3)n1CC=C)cccc2					0.0							0.0
S(Cc1ccc(cc1)C(=O)NCCCO)c1[nH]c2c(n1)cccc2														0.0
Brc1oc(cc1)C(=O)Nc1c2c(ccc1)cccc2	0.0								0.0			0.0					0.0
O1CCN(CC1)C(=O)Nc1cc(OC)ccc1		0.0		0.0			0.0		0.0							0.0
O=C(Nc1ccc([N+](=O)[O-])cc1)C1C(=C1c1ccccc1)c1ccccc1						0.0								0.0
O1c2cc(ccc2OC1)C1(O)CCN(CC1)C(=O)NC12CC3CC(C1)CC(C2)C3	0.0		0.0	0.0				0.0		0.0		0.0
O1C(=O)/C(=C(\NNC(=O)c2ccccc2[N+](=O)[O-])/C)/C(=O)C=C1C															0.0
S=C1N(C(=O)C(N1Cc1ncccc1)CC(=O)Nc1ccc(OCC)cc1)c1ccccc1															0.0
Clc1ncccc1NC(=O)CSc1cc(ccc1C)C														0.0
s1cccc1C1C(C(OCC=C)=O)=C(NC(SC)=C1C#N)C						0.0
O(CC(O)=O)c1ccc(NC(=O)CC(C)C)cc1						0.0	0.0									0.0
O1CCN(CC1)c1nc(nc(-c2ccccc2)c1C#N)-c1ccccc1											0.0
n1c(-c2ccccc2)c(C#N)c(nc1-c1ccccc1)NC												0.0		0.0
S(CC(=O)N(CC)CC)c1oc(nn1)C1CCCCC1											0.0
s1cccc1C(=O)Nc1cc(OCC(OC)=O)ccc1				0.0	0.0		0.0	0.0	0.0
Clc1cc(NC(=S)NC(=O)c2cc([N+](=O)[O-])c(OCC)cc2)ccc1N1CCOCC1															0.0
O=C1N(N(C)C(C)=C1\N=C\C=C\1/N(c2c(cccc2)C/1(C)C)C)c1ccccc1						0.0		0.0
Brc1ccc(cc1S(=O)(=O)N1CCCC1)C(O)=O	0.0						0.0							0.0
O(CCCC)c1ccc(cc1)-c1nc(N)c(cn1)C(OCC)=O		0.0	0.0	0.0					0.0				0.0
S=C1NN=C(N1c1ccccc1)CCN1CCN(CC1)c1ccccc1OC													0.0			0.0
O(C)c1cc(ccc1OC)CC(=O)N1CC2(CC(CC1C2)(C)C)C			0.0					0.0
S(=O)(=O)(CCC)c1c(n2c(c1S(=O)(=O)CCC)C(=CC=C2)C)C(=O)N										0.0
S(CC(=O)Nc1n(nc(c1)C)-c1ccccc1)c1nc(cc(n1)C(F)(F)F)-c1occc1	0.0				0.0		0.0										0.0
O1CCOC12CCN(CC2)C(=O)c1c2c(cccc2)c(nc1)Nc1ccc(OC)cc1					0.0
FC(F)C=1n2ncc(c2N=C(C=1)C1CC1)C(=O)Nc1cccnc1	0.0	0.0
Fc1ccccc1NC(=O)Cc1c2c(n(C)c1C(O)=O)cccc2							0.0			0.0							0.0
O(CC)c1ccc(NC(=O)C2CC(C)=C(CC2C(O)=O)C)cc1										0.0					0.0		0.0
O=C1N(N(C)C(C)=C1NC(=O)C1CC=CCC1C(O)=O)c1ccccc1				0.0				0.0
Fc1ccccc1N1CCN(CC1)C(=O)c1ccccc1C(=O)N1CCN(CC1)c1ccccc1F										0.0
s1cccc1C(=O)Nc1nonc1NC(=O)c1sccc1														0.0
O(CCCCCc1c(n[nH]c1C)C)c1ccccc1OCC					0.0	0.0		0.0
s1c(nnc1NC(=O)C(SCC(OCC)=O)C)C(C)C	0.0		0.0
O(C)c1cc2c(n(C)c(C)c2C(=O)CN2CCC(CC2)C(=O)N)cc1						0.0
s1cccc1-c1oc(SCc2oc(nn2)-c2ccccc2)nn1		0.0	0.0	0.0	0.0						0.0		0.0
S(CC(OCC)=O)C1=Nc2c(cccc2)C(=O)N1CC1Oc2c(OC1)cccc2					0.0	0.0		0.0		0.0
Clc1cc(ccc1)CN1c2c(CCCC1=O)cccc2						0.0								0.0
S(=O)(=O)(N(CC)CC)c1ccc(cc1)C(=O)Nc1n(nc2c1CS(=O)(=O)C2)C(C)(C)C					0.0											0.0
ClC=1C(=O)NN=CC=1N1CCN(CC1)C														0.0
S(CC(=O)NCc1ccccc1)c1nc([nH]n1)C(C)C		0.0						0.0		0.0						0.0
Fc1ccccc1C(=O)NC(C(O)=O)C											0.0
Clc1sc(nc1S(=O)(=O)c1ccc(cc1)C)NC1CCS(=O)(=O)C1					0.0									0.0
O1CCN(CC1)CCNC=1CC(CC(=O)C=1)c1ccccc1															0.0
S(Cc1ccccc1)c1nc(N)c(cn1)C(OCC)=O				0.0	0.0			0.0		0.0		0.0	0.0	0.0			0.0
O(C(=O)C1CCN(CC1)C(=O)Nc1ccc(NC(=O)C2CCN(CC2)C(OCC)=O)cc1)CC								0.0	0.0
O(C(C(=O)Nc1cc2c3c(n(c2cc1)CC)cccc3)C)c1ccccc1												0.0
Clc1ccc(S(=O)(=O)N2CCN(CC2)C(=O)CCC(=O)NC2CCCc3c2cccc3)cc1						0.0
S(CC(=O)Nc1c(cc(cc1C)C)C)c1nnc(n1Cc1occc1)-c1ccncc1	0.0						0.0			0.0	0.0					0.0
Clc1c2nc(sc2c(Cl)cc1)N1CCCC1									0.0
s1c2cc(n(c2cc1)C)C(OC(CC)C(=O)NCc1occc1)=O	0.0				0.0			0.0			0.0
O=C(c1ccc(NC(=O)C(C)C)cc1)c1ccccc1										0.0	0.0
O1c2c(C3CC1(NC(=O)C3C(=O)c1ccccc1)C)cc(OC)cc2										0.0
O(CCCN(C)C)c1ccc(OCC)cc1															0.0
Clc1c2nc(sc2ccc1)N1CCCC1		0.0
Clc1ccc(cc1)-c1cn2c(C=CC=C2)c1C(OCC)=O						0.0
O=C(Nc1ccc(cc1)CC)Cn1cccc1														0.0
S1CCN(c2cc(ccc12)C(=O)NC1CCN(CC1)C(OCC)=O)Cc1ccc(cc1)C												0.0
Clc1cccc(Cl)c1CC(=O)N1CCCN(c2nc3c(nc12)cccc3)C	0.0						0.0
Clc1ccccc1CN1C(CCC1=O)C(=O)NCCN1CCOCC1	0.0		0.0													0.0	0.0
O=C(NC=1CCCC=1C#N)c1nn(cc1)CC														0.0	0.0
S(=O)(=O)(NCC(=O)NCc1ncccc1)c1ccccc1		0.0						0.0	0.0							0.0
S1(=O)(=O)CC(N(C(=O)CCCC)c2ccc(OCC)cc2)C=C1																0.0
S1C=2N(N=C1N1CCCC1C(=O)NCCCN1CC(CC(C1)C)C)C(=O)C=C(N=2)C			0.0	0.0												0.0
s1cc(cc1)C1C2=C(N(C(=O)C1)c1ccc(F)cc1)CC(CC2=O)(C)C						0.0					0.0
Clc1cc(ccc1)-c1oc(C)c(n1)CN1CCC(CC1)C(=O)NCc1ccccc1OC	0.0		0.0			0.0							0.0
s1cccc1CNS(=O)(=O)c1cc2CCCN(c2cc1)C(=O)CC				0.0	0.0								0.0
O=C1N(N=C(C=C1)c1ccc(cc1)C)CC(OCC)=O													0.0
O(CCCCN(C)C)c1ccc(OCC)cc1						0.0	0.0
o1cccc1C(=O)Nc1cc2nc(n(c2cc1)C)CCNC(=O)c1ccccc1	0.0			0.0						0.0		0.0
S1c2n(N=C1SCc1ccccc1)c(nn2)C(N)Cc1ccccc1		0.0		0.0	0.0					0.0						0.0
O1c2cc(OCc3nn[nH]n3)ccc2C2=C(CCCC2)C1=O			0.0
S1C=2N(CN(C1)Cc1occc1)C(=O)CC(C=2C#N)c1c2c(ccc1)cccc2	0.0					0.0											0.0
o1nc(nc1-c1cccnc1)-c1cc(OCC)c(OC)cc1	0.0		0.0	0.0				0.0							0.0
O=C1Nc2cc(ccc2C=C1CN(Cc1cccnc1)C(=O)C)C		0.0	0.0		0.0	0.0			0.0				0.0
S1c2n(N=C1c1ccccc1OC)c(nn2)C(F)(F)F	0.0	0.0			0.0							0.0					0.0
O=C(C)C=1C=Nc2n(nc(n2)C)C=1C				0.0				0.0
O1CCN(CC1)CCNc1ncnc2c1oc1nc(c3CCCCc3c12)CCC		0.0	0.0			0.0		0.0					0.0				0.0
s1c(nnc1NC(=O)COc1ccc(OC)cc1)-c1occc1														0.0
Clc1ccc(S(=O)(=O)NC(CC(=O)N2CCc3c2cccc3)c2occc2)cc1										0.0				0.0
o1c2c(cc1C(=O)NCCc1cc3OCCOc3cc1)cccc2						0.0					0.0					0.0
Clc1cc(NC(=O)CCSc2oc(nn2)-c2ccncc2)ccc1															0.0
s1cccc1-c1c(C#N)c(nc(SCC(=O)C)c1C#N)N									0.0	0.0
Clc1cccc(F)c1-c1n2N=C(N3CCOCC3)C=Cc2nn1		0.0	0.0				0.0
O1CCOc2c1cc(NC(=O)CN1C=Cc3c(cccc3OC(C(OCC)=O)C)C1=O)cc2												0.0				0.0
o1c(nnc1-c1occc1)-c1ccc(NC(=O)c2cc(OC(=O)CC)ccc2)cc1			0.0										0.0
s1cc(nc1SCC(=O)N1c2c(NC(=O)C1(C)C)cccc2)-c1ccccc1														0.0	0.0
o1c2c(cc(OCC(C)=C)cc2)c(C(OCCOC)=O)c1C								0.0	0.0					0.0
O1c2n[nH]c(c2C(C(C#N)=C1N)c1oc(cc1)C)-c1cc(OC)ccc1											0.0
Fc1ccccc1Cn1c2c(nc1N1CCc3c(C1)cccc3)N(C)C(=O)N(C)C2=O			0.0				0.0				0.0
S(CC(=O)Nc1cc(OC)c(OC)cc1C(O)=O)c1nc(ccn1)C		0.0	0.0			0.0	0.0		0.0				0.0	0.0		0.0
s1c(nnc1NC(=O)c1ccc(NS(=O)(=O)c2ccccc2)cc1)CC	0.0				0.0		0.0									0.0
S(CC(=O)N1CCCC1)c1n2N=C(C=Cc2nn1)c1ccc(F)cc1															0.0
S(=O)(=O)(CC(N1CCOCC1)c1ccccc1)c1ccc(cc1)C			0.0						0.0	0.0			0.0
O=C(N1CCCCC1)C(=O)NNc1ccccc1															0.0
s1c2CCC(Cc2cc1C(=O)NCc1ccc(F)cc1)C						0.0								0.0
O(C(=O)N1CCCCCC1)c1cc2cc(OC(=O)N3CCCCCC3)ccc2cc1														0.0
s1cc(nc1NC(=O)CCN1C(=O)c2c(cccc2)C1=O)CC(OCC)=O			0.0				0.0		0.0							0.0	0.0
s1ccnc1NC(=O)CSc1nnc(n1CC)COc1cc2CCCCc2cc1		0.0							0.0	0.0		0.0				0.0	0.0
o1ccc(C(=O)Nc2cc3OCOc3cc2)c1C									0.0				0.0
Brc1ccc(cc1)CN1CCSCC1									0.0			0.0
o1c2c(nc1N1CCC(CC1)C(=O)NC1CCCCCC1)cccc2	0.0	0.0	0.0
S(=O)(=O)(N(CC(=O)NCCCN(CC)c1cc(ccc1)C)C)c1cc2CCC(=O)Nc2cc1						0.0	0.0	0.0	0.0
o1c2c(N=CN(CC(=O)Nc3ccccc3C(OCC)=O)C2=O)c2c1cccc2							0.0	0.0			0.0
s1cccc1S(=O)(=O)CCC(=O)N1CCN(CC1)c1ccc(F)cc1					0.0
O(C)c1cc(ccc1OC)C1N(C)C(=O)c2c(cccc2)C1C(=O)NCCN(C)C															0.0
O=C1N(C=Cc2c1cccc2)CC(=O)NCC(=O)NCCCN1CCCCC1CC							0.0						0.0			0.0
O1CCN(CC1)c1ccc(NC(=O)CCC(O)=O)cc1				0.0												0.0
o1nc(NC(=O)CN2c3c(cccc3)C(=O)N(c3cc(OC)c(OC)cc3)C2=O)cc1C	0.0							0.0
S(=O)(=O)(NCCC(=O)N1CCc2c1cccc2)c1cc2OC(=O)N(c2cc1)C			0.0					0.0				0.0				0.0	0.0
S1c2c(NC(=O)C1(Nc1sccn1)C(OCC)=O)cccc2	0.0	0.0		0.0	0.0	0.0	0.0				0.0	0.0				0.0
S1CC(N2c3sc4CCCCc4c3C(=O)N=C12)=C					0.0		0.0
Clc1c2c(occ2C(=O)c2ccc(cc2)C)ccc1O										0.0				0.0
Clc1cc(ccc1)C1(NC(=O)N(Cc2oc(C)c(c2)C(OC)=O)C1=O)CC		0.0		0.0			0.0									0.0	0.0
O(CCN1C(=O)C(NC1=O)Cc1c2c([nH]c1)cccc2)c1ccccc1	0.0			0.0					0.0			0.0			0.0
s1c2CC(CCc2c2c1ncnc2N1CCOCC1)CC		0.0		0.0			0.0										0.0
s1c2c(nc1NC(=O)Cc1nc3SC=Cn3c1)CCN(C2)Cc1ccccc1			0.0		0.0	0.0			0.0				0.0		0.0	0.0
S1(=O)(=O)CC(N(C(=O)COC(=O)C2=NN(C(C)C)C(=O)c3c2cccc3)C)CC1		0.0
S(CC(=O)NC(CC)C)c1nnc(n1C)-c1ccc(cc1)C(C)(C)C	0.0	0.0									0.0		0.0			0.0
s1cccc1C(OCC(=O)NCC1OCCC1)=O									0.0
Oc1c2ncccc2ccc1C(N1CCN(CC1)C)c1cccnc1			0.0
O(CC)C(=O)NC(NC(OCC)=O)C(=O)c1ccccc1			0.0				0.0
Clc1cc(NC(=O)Nc2ccccc2)ccc1										0.0
N#CCCN1CCN(CC1)CCC#N		0.0					0.0
S(CC(=O)CC(OCC)=O)c1nc(ccc1C#N)-c1cccnc1								0.0					0.0
O1CCN(CC1)Cc1ccc(cc1)C(=O)NC1CCCCC1									0.0			0.0
S(=O)(=O)(N(C)c1ccccc1OC)c1ccc(cc1)C(=O)N(CC(=O)NC(C)C)CC		0.0			0.0		0.0		0.0		0.0		0.0
s1cccc1C(=O)Nc1cc2nc(oc2cc1)-c1ccncc1	0.0	0.0		0.0	0.0			0.0			0.0					0.0
BrC=1C(=O)N(N=CC=1Oc1ccc(cc1)C)c1ccccc1															0.0
Clc1ccc(OCc2oc(N3CCCCCC3)c(n2)C#N)cc1			0.0										0.0	0.0		0.0	0.0
s1c2c(nc1SCC(=O)Nc1nonc1N)cccc2		0.0	0.0						0.0
O(C)c1c(OC)cc(cc1OC)C(=O)C(C(OCC)=O)C(OCC)=O									0.0					0.0
O1CCN(CC1)c1ccc(cc1[N+](=O)[O-])C1=NN(CC(=O)N2CCCCC2)C(=O)c2c1cccc2												0.0			0.0
Clc1cccc(Cl)c1C(=O)NCC=C							0.0
O=C1Nc2c(N(C1)C(=O)C1CC1)cccc2												0.0
Oc1cn(nc1C(OCC)=O)C=1C(=O)N(N(C)C=1C)c1ccccc1		0.0	0.0	0.0		0.0		0.0				0.0
S(=O)(=O)(NCCN(CC)CC)c1ccc(cc1)\C=C\C(O)=O														0.0
O=C1N(C(=O)c2c3c1ccc(c3ccc2)C(O)=O)c1c2c(ccc1)cccc2														0.0
o1cccc1C(=O)Nc1cc(C)c(cc1)C				0.0		0.0	0.0	0.0	0.0	0.0	0.0		0.0			0.0	0.0
O(C(=O)CNC(=O)c1ccc(NC(=O)CCCC)cc1)C				0.0							0.0		0.0			0.0
Clc1ccc(cc1)CC(=O)N1CCN(CC1)C(=O)c1occc1														0.0
s1nnc(c1)C(=O)N(Cc1ccccc1)CC(=O)NCc1ccc(OC)cc1									0.0		0.0
S1c2n(nc(n2)C)C(O)=C1C(N1CCN(CC1)C(OCC)=O)c1ccc(cc1)C(C)C	0.0				0.0			0.0					0.0			0.0
O1CC(NC12CCC(CC2)C(C)(C)C)(CO)CO					0.0			0.0
O1CC(NC12CCN(CC2)C(C)C)(CO)CO					0.0								0.0
S(CC)c1nc2OC3(Nc4c(-c2nn1)cccc4)CCCC3							0.0
o1cccc1C(=O)N1CCN(CC1)CCn1c(ccc1C)C		0.0	0.0														0.0
S1C=Cn2cc(nc12)-c1cc(NS(=O)(=O)c2cc(ccc2)C)ccc1	0.0	0.0			0.0									0.0	0.0
O=C1CCCc2c1n(c1c2cc(cc1)C)CC(O)Cn1ccnc1C									0.0
O(C(=O)c1cc(cc(NC(=O)C(CC)CC)c1)C(OC)=O)C				0.0												0.0
Clc1cc(ccc1)C1SC(C)C(=O)N1										0.0
Fc1ccc(cc1)CCN1C(=O)\C(=C\NC2CCCCC2N)\C(=O)NC1=O			0.0							0.0
O1c2c(ccc(O)c2CN2CCN(CC2)C)C(=O)C(Oc2ccccc2OC)=C1C								0.0
OC(=O)C12CC3(CC(C1)CC(C3)C2)CNC(=O)C						0.0										0.0	0.0
s1cccc1NC(=O)NCc1occc1		0.0			0.0	0.0	0.0
O=C(NNC(=O)CCC1CCCCC1)c1nccnc1															0.0
O(CC=C)c1ccc(cc1)C\1N(CCN(C)C)C(=O)C(=O)/C/1=C(/O)\c1c(C)c([nH]c1C)C(OC)=O			0.0						0.0
O1C=2N=C(N(Cc3ccccc3)C(=O)C=2C(=O)c2c1cc(OC)cc2)CC									0.0
o1c2c(nc1-c1ccncc1)cc(Oc1cc3nc(oc3cc1)-c1ccncc1)cc2	0.0			0.0							0.0
O1c2cc(ccc2OC1)CN1CCN(CC1)C(=O)CCCOC1=CC(=O)N(c2c1cccc2)C		0.0					0.0	0.0	0.0			0.0
S(=O)(=O)(Cc1oc(cc1)C(=O)N1CCN(CC1)c1cc(ccc1C)C)c1ccc(cc1)C		0.0			0.0		0.0			0.0	0.0		0.0
S(=O)(=O)(N1CCC(CC1)C)c1cc2c(NC(=O)C=C2C(O)=O)cc1					0.0		0.0			0.0		0.0				0.0
S(CCCNC(=O)CS(=O)Cc1nc(oc1C)-c1cc(ccc1)C)C1CCCCC1										0.0	0.0					0.0
Clc1ccc(OCC2OC(=O)NC2)cc1														0.0
s1c2N=CN(CC(=O)NCc3ncccc3)C(=O)c2c(S(=O)(=O)N2CCOCC2)c1C		0.0								0.0		0.0					0.0
o1c2c(cc1)c(OC)c(C(=O)\C=C\c1ccc(OC)cc1)c(O)c2OC						0.0
S(C(CC)C(OCC)=O)c1n-2c(nn1)C=C(c1c-2cccc1)C												0.0
O=C(C(C(=O)c1ccccc1)=C1Nc2c(N1)cccc2)c1ccc([N+](=O)[O-])cc1						0.0
Clc1ccc(NC(CC(=O)c2ccccc2)C(O)=O)cc1														0.0
Brc1c2c(ccc1OCC(=O)N1CCN(CC1)c1ncccc1)cccc2	0.0						0.0		0.0						0.0	0.0	0.0
O(C(=O)c1cc(NC(=O)C)ccc1)Cc1ccccc1							0.0	0.0	0.0	0.0	0.0					0.0	0.0
Clc1ccc(cc1)C1N2NC(=NC2=NC(=O)C1)NS(=O)(=O)c1ccc(cc1)C												0.0
Clc1ccc(cc1)-c1oc(cc1)\C=C\1/Sc2n(c3c(n2)cccc3)C/1=O						0.0
S(=O)(=O)(N1CCCC1)c1ccc(cc1)C(=O)NCc1cc(OC)c(OC)cc1											0.0
O1c2c(N(CCC(=O)N3CCOCC3)C1=O)cccc2		0.0
s1cccc1C(=O)N1CCC2(O)C(CCCC2)C1c1ccc(F)cc1															0.0
S=C(Nc1ccccc1)N1CCCCC1															0.0
s1cccc1C(=O)c1ccc(N2CCN(CC2)C2CC(=O)N(C2=O)c2noc(c2)C)cc1														0.0			0.0
O=C1N(\N=C\c2ncccc2)C(=Nc2c1cccc2)C		0.0	0.0							0.0					0.0
S1C=CN2C1=NC=C(C(=O)N1CCCc3c1cccc3)C2=O		0.0					0.0	0.0
S(=O)(=O)(C)c1cc(S(=O)(=O)C)ccc1OC					0.0
Clc1ccc(cc1)C(=O)Nc1cc(ccc1)CCc1ncccc1														0.0
Oc1ccccc1NCc1ccc(O)cc1											0.0	0.0		0.0	0.0
O(C(=O)C(C(OCC)=O)=CNc1nc(N)ccc1)CC												0.0
Clc1n(nc(C)c1CN(C(=O)CCl)c1c2c(ccc1)cccc2)-c1ccccc1														0.0
S(=O)(=O)(N1CCN(CC1)CC(O)Cn1c2c(c3c1cccc3)cccc2)C						0.0
Fc1ccccc1C(=O)N1CCN(CC1)c1c2c(nccc2)c([N+](=O)[O-])cc1						0.0
s1cc(nc1Nc1ccc(OC)cc1)C(=O)N1CCc2c(C1)cccc2														0.0
O=C1/C(=C(/O)\c2ccc(cc2)C)/C(N(CCCOC)C1=O)c1ccccc1																0.0
S(=O)(=O)(Nc1cc2c3c(n(c2cc1)CC)cccc3)c1ccc(cc1)C														0.0	0.0
Brc1ccc(cc1)-c1n2CCCCCc2nn1									0.0		0.0	0.0
O=C(Nc1cc2c3c(n(c2cc1)CC)cccc3)C(C)C												0.0
S\1C=C(N(Cc2ccccc2)/C/1=N/C=1C(=O)N(N(C)C=1C)c1ccccc1)C	0.0			0.0		0.0	0.0
O1CCOc2c1cc(cc2)C(=O)COC(=O)c1ccccc1NC(=O)C(C)(C)C															0.0
s1c2nc(N3CCCCC3)c3CCCCc3c2c(N)c1C(=O)N								0.0						0.0		0.0
O(C)c1cc(OC)ccc1NC(=O)COC(=O)c1ccncc1															0.0
O1CCOc2c1cc(cc2)C(=O)COC(=O)c1ccccc1NC(=O)C(C)C															0.0
s1ccnc1\N=C/1\S\C(=C/c2ccc(OCC(O)=O)cc2)\C(=O)N\1CC=C														0.0
S(CC(=O)Nc1ccc(OC)cc1OC)c1oc(nn1)C1CCCCC1						0.0
s1ccnc1NC(=O)C1CC(OCC1)(C)C							0.0						0.0
S(=O)(=O)(NCC(OC(C(=O)c1ccc(cc1)C)c1ccccc1)=O)c1ccccc1						0.0
S(Cc1ccc(OC)cc1)c1oc(nn1)CNS(=O)(=O)C										0.0	0.0			0.0
O(CCC(=O)Nc1ccc([N+](=O)[O-])cc1)c1ccccc1															0.0
S=C1NC(OCCCC)(C(=NN1)c1ccccc1)c1ccccc1						0.0
O(c1nc(cc(C)c1C#N)C)c1ccccc1									0.0	0.0					0.0
O1CCOC12CCN(CC2)CC(=O)c1c2c([nH]c1C)cc(cc2)C												0.0
S(=O)(=O)(N1CCCC1)c1cc(ccc1C)C(=O)Nc1cc2OCOc2cc1				0.0	0.0					0.0		0.0		0.0		0.0
O(C)c1cc(OC)ccc1C(=O)\C=C\Nc1ccc([N+](=O)[O-])cc1C														0.0
O1CCN(CC1)C(=O)c1cc(-n2nnnc2)ccc1				0.0						0.0			0.0
OC(=O)c1cc2ncn(c2cc1)C1CCCCCC1		0.0						0.0	0.0	0.0			0.0			0.0
s1c2nc(nc(SCC(=O)Nc3noc(c3)C)c2c(C)c1C)CC	0.0	0.0	0.0		0.0	0.0				0.0			0.0			0.0
O1C=C(c2c(cccc2)C1=O)C(=O)N1CCN(CC1)Cc1ccccc1	0.0			0.0			0.0		0.0			0.0	0.0			0.0
s1c(C)c(C)c(C#N)c1NC(=O)CSc1oc(nn1)-c1ccccc1		0.0	0.0	0.0	0.0	0.0			0.0		0.0		0.0	0.0			0.0
O1c2cc(ccc2OC1)C(=O)NCC(N1CCN(CC1)c1ccccc1OC)c1cccnc1	0.0					0.0	0.0										0.0
O=C1C2=C(NC(C)=C(C(OCC)=O)C2c2nc(ccc2)C)CC(C1)(C)C			0.0		0.0		0.0			0.0	0.0	0.0					0.0
O1C2=C(C(C(C#N)=C1N)c1cccc(OC)c1OC)C(=O)N(Cc1ncccc1)C(=C2)C	0.0			0.0				0.0	0.0		0.0						0.0
s1c2c(N(CC(=O)N3CCCC3)C(=O)N(C2=O)c2ccccc2)cc1				0.0	0.0
S(CC(=O)NC(C)c1ccccc1)c1nc(nc2c1oc1c2cccc1)C														0.0
S(CC(=O)N1C(CCCC1C)C)c1nnc(n1C)CSc1ncccn1						0.0	0.0				0.0						0.0
s1nc(C(=O)NC2CCCCC2)c(N)c1C(OCC)=O		0.0		0.0	0.0				0.0					0.0		0.0
O(C)c1cc(ccc1)CC(=O)NN1C(=Nc2c(cccc2)C1=O)C			0.0	0.0	0.0		0.0		0.0		0.0		0.0
O(C)c1ccc(NC(=O)C)cc1NC(=O)CN1CCN(CC1)C1c2c(-c3c1cccc3)cccc2			0.0				0.0		0.0							0.0	0.0
Brc1ccc(S(=O)(=O)Nc2ccccc2C(=O)NCCCN2CCCC2=O)cc1									0.0
Brc1ccc(cc1)/C(/C)=C/1\SC(=NC\1=O)N1CCOCC1	0.0								0.0		0.0					0.0	0.0
Clc1ccc(cc1)CNC(=O)CCc1nc2cc(S(=O)(=O)N(C)C)ccc2n1C														0.0
s1c(nnc1NC(=O)Cn1c2c(nc1)N(C)C(=O)N(C)C2=O)Cc1ccccc1				0.0	0.0								0.0			0.0
S=C1Nc2c(N1C)cccc2												0.0
Clc1nc(nc2N(CC(=O)N)C(=O)COc12)C															0.0
O1CCN(CC1)c1ncnc2Oc3c(C=Nc12)cccc3									0.0
S=C(Nc1ccc(cc1)C(OCC)=O)NCCCN1CCN(CC1)C1CCCCC1														0.0
o1cccc1CNc1ncnc2nc[nH]c12		0.0					0.0							0.0
S=C1Nc2c(cc(N3CCOCC3)cc2)C(=O)N1Cc1ccc(cc1)C(=O)N1CCN(CC1)c1ccc(OC)cc1														0.0
Clc1ccccc1Cn1c2c(nc1N1CCN(CC1)c1ccc(OC)cc1)N(C)C(=O)NC2=O	0.0		0.0
O(C)c1cc(OC)ccc1C(=O)NN1C=Nc2c(cccc2)C1=O						0.0
s1c(nnc1NC(=O)CCC(=O)NCc1ccccc1OC)C(C)C									0.0
Oc1cc(ccc1C(=O)c1ccccc1C(O)=O)C							0.0		0.0
O(CCNC(=O)C(N(C(=O)CCC(=O)Nc1ncccc1)C1CCCC1)c1ccc(cc1)C)C		0.0					0.0				0.0	0.0					0.0
S(c1nnnn1-c1ccccc1)c1nc([nH]n1)-c1ccncc1		0.0			0.0								0.0		0.0
Clc1cc(F)c(F)cc1C(=O)NCCOCC(F)(F)C(F)F									0.0
O1CCOc2c1cc(NC(=O)c1cc(nc3c1cccc3)-c1ccc(cc1)C)cc2												0.0		0.0
S(CC(=O)N1CCCC1)c1nnnn1-c1cc(ccc1)C(=O)C				0.0	0.0			0.0					0.0			0.0
s1c2ncnc(NCc3ccccc3)c2c(C)c1C										0.0	0.0
O1CCN(CC1)c1ccccc1NC(=O)c1nc2n(n1)C(=CC(=N2)C)C		0.0		0.0									0.0
s1c(nnc1Sc1nnnn1-c1ccccc1)NCCc1cc(OC)c(OC)cc1		0.0
S(Cc1nc2n(c1)C(=CC(=N2)C)C)c1nnnn1-c1ccccc1		0.0	0.0	0.0	0.0		0.0				0.0
S(CC(=O)Nc1c2c(ccc1)cccc2)C1=NC(=O)C=C(O)N1C	0.0	0.0		0.0	0.0											0.0
S(CC(=O)Nc1ccc(S(=O)(=O)N2CCCC2)cc1)c1nnc(n1Cc1occc1)-c1ccccc1						0.0									0.0
o1nc(C)c(C(OC)=O)c1-c1noc(c1)C		0.0						0.0
Brc1oc(cc1)C(=O)Nc1n(c2nc3c(nc2c1C#N)cccc3)-c1ccccc1	0.0								0.0							0.0	0.0
Clc1ccc(cc1)C(=O)CSc1n2-c3sc4c(CC(OC4)(C)C)c3C(=O)N(c2nn1)C													0.0
FC(F)(F)C(NC(=O)Nc1cccnc1)(C(F)(F)F)C									0.0								0.0
S(Cc1oc(cc1)C(O)=O)CCC#N		0.0									0.0		0.0				0.0
FC(F)(F)c1cc(N2CC=3N(C)C(=O)NC(C=3C2=O)c2ccccc2)ccc1	0.0		0.0		0.0											0.0	0.0
O1C2=CC(=O)C(=CC2=CC(C(=O)NC)=C1N)CCCCCC	0.0						0.0
O1c2cc(ccc2OC1)CNC(=O)CCCc1c2c([nH]c1)cccc2										0.0
O1c2c(ccc(N(C)C)c2)C(C(C#N)=C1N)c1cc(OC)c2OCOc2c1	0.0								0.0								0.0
O1CCCC1CN1C(=O)c2c(NC1=O)cc(cc2)C(=O)NCCCCC					0.0								0.0			0.0
Clc1ccccc1-c1noc(C)c1C(=O)Nc1n(nc2c1CS(=O)(=O)C2)-c1ccc(OC)cc1					0.0				0.0			0.0
S(=O)(=O)(N(CC)CC)c1ccc(cc1)C(=O)NCC1=NNC(=S)N1Cc1ccccc1		0.0			0.0	0.0
s1c2c(N=C(SCC(OCC)=O)N(C3CCN(CC3)C(OCC)=O)C2=O)cc1					0.0												0.0
O=C1N(C(=O)CC1N1CCCc2c1cccc2)c1ccccc1								0.0		0.0
O(C)c1ccc(cc1)Cn1c2ncccc2nc1CCC(O)=O						0.0							0.0
Clc1cc(-n2c(N)c3-c(nc2SCC(=O)NCC2OCCC2)nnc3C)ccc1C					0.0						0.0
O1CCN(CC1)CCNC(=O)c1c2nc3c(nc2n(CC(C)C)c1N)cccc3		0.0											0.0			0.0
S1(=O)(=O)CC(N(C(=O)CC(C)C)c2ccc(F)cc2)C=C1			0.0					0.0				0.0	0.0
O=C(Nc1ncnc2c1CCC2)C12CC3CC(C1)CC(C2)C3		0.0	0.0			0.0			0.0
O(C)c1ccc(OC)cc1NC(=O)CN1C(=O)c2c(N(CC)C1=O)cccc2			0.0					0.0									0.0
S(=O)(=O)(CC(=O)N1CCCCC1)c1c2c([nH]c1)cccc2		0.0	0.0				0.0			0.0						0.0
S1C(N(C(=O)C)c2ccccc2OC)C(=O)N(c2ccccc2)C1=O	0.0	0.0							0.0				0.0
Brc1ccc(cc1)C(=O)CSc1nccn1C	0.0								0.0		0.0					0.0
S(=O)(=O)(N1CCc2c(C1)cccc2)c1cc2CCN(c2cc1)C(=O)C1CCC1	0.0		0.0	0.0	0.0												0.0
S(=O)(=O)(N1CCN(CC1)C12CC3CC(C1)CC(C2)C3)c1ccc(NC(=O)C)cc1		0.0			0.0			0.0								0.0
Clc1ccc(cc1)CS(=O)(=O)Cc1oc(cc1)C(=O)NCc1cccnc1					0.0					0.0		0.0					0.0
Clc1ccccc1CN1CC23OC(C=C2)C(C3C1=O)C(=O)N1CCN(CC1)c1ccccc1OC							0.0			0.0			0.0
[nH]1cnc(c1-c1ccccc1)-c1ccccc1				0.0				0.0
S(=O)(=O)(N(CC(=O)NC1CCCCCC1)c1ccc(cc1)C)c1c(n(nc1C)C)C	0.0			0.0									0.0				0.0
O=C1N(C=Nc2n(nnc12)-c1ccc(cc1)C)CC(=O)NCC(OCC)=O		0.0								0.0
o1ccc(C(=O)N2CCCc3c2cccc3)c1C				0.0			0.0	0.0		0.0					0.0	0.0
S1CCN=C1NC(=O)CCOc1ccc(OC)cc1					0.0		0.0
o1c(ccc1COc1cc2CCCc2cc1)C(=O)NCc1cccnc1	0.0		0.0				0.0		0.0			0.0	0.0
Fc1ccc(OC/C(=N/NC(=O)c2cccnc2Oc2ccccc2)/N)cc1										0.0
o1ccc(C(=O)NNC(=O)Cc2cc(OC)c(OC)cc2)c1C												0.0
Clc1ccc(cc1)Cc1oc(nn1)C(=O)NC(CCc1ccccc1)C												0.0
O=C(NC(C)c1ccccc1)CCc1c(c2c(nc1C)n(nc2C)-c1ccc(cc1)C)C											0.0
s1c-2c(cc1C(=O)N1CCN(CC1)C)C(=O)N(c1c-2cccc1)CC									0.0			0.0
s1cccc1C(=O)Nc1ccc(S(=O)(=O)Nc2ccc(cc2)C)cc1														0.0
o1nc(-c2ccccc2)c(C(OCC(=O)Nc2cc3OCOc3cc2)=O)c1C									0.0				0.0		0.0
S(Cc1nc(nc(n1)N)Nc1ccccc1C)C1=Nc2c(cccc2)C(=O)N1CCOC										0.0	0.0
O(C)c1ccc(cc1[N+](=O)[O-])\C=N\NC(=O)C(NC(OCC(C)C)=O)Cc1c2c([nH]c1)cccc2						0.0
FC(F)(F)c1cc(NC(=O)c2occc2)ccc1				0.0					0.0					0.0
O(CC)c1ccccc1NC(=O)CN1C(=O)c2c(N(CC)C1=O)cccc2											0.0
FC(F)(F)c1ccccc1CNC(=O)C1ON=C(C1)c1ccccc1[N+](=O)[O-]												0.0		0.0
Fc1ccc(cc1)C(=O)N1CCC(O)(CC1)c1cccnc1			0.0					0.0
S1(=O)(=O)N=C(N(C)c2ccccc2)c2c1cc([N+](=O)[O-])cc2						0.0
S(=O)(=O)(N(C)C)c1cc2nc(n(c2cc1)C)CCC(=O)N1CCC(CC1)C		0.0						0.0	0.0								0.0
S(CC(=O)NC1CCOC1=O)c1ccccc1C			0.0		0.0			0.0			0.0
O1CCN(CC1)C=1CC(C\C(=N/c2cc(N(C)C)ccc2)\C=1)(C)C	0.0											0.0
O=C1NC(=O)N(CCC)C(N)=C1C(N1CCN(CC1)c1ccccc1)c1ccc(cc1)C(OC)=O									0.0							0.0
S(=O)(=O)(N1CCCCC1)c1ccc(cc1)C(OCC(=O)N1CCN(CC1)C(=O)c1occc1)=O								0.0	0.0	0.0			0.0				0.0
Brc1cc(C(=O)Nc2cc(ccc2)-c2oc3cccnc3n2)c(OC)c(c1)C	0.0						0.0									0.0	0.0
Clc1n(nc(C)c1C(=O)NCC(O)=O)-c1ccccc1	0.0	0.0		0.0			0.0									0.0	0.0
O1CCOc2c1cc(N1CC(CC1=O)C(OCC(=O)Nc1cc3CCCc3cc1)=O)cc2							0.0	0.0	0.0	0.0
Clc1cc(NC=2n3ncnc3N=C(C)C=2CC)ccc1C#N	0.0															0.0
O(CC)c1cc(ccc1O)C1NC(=O)NC(C)=C1C(OCc1ccccc1)=O	0.0		0.0	0.0					0.0							0.0	0.0
O1c2c(OCC1CN1CCC(CC1)c1[nH]c3cc(C)c(cc3n1)C)cccc2							0.0	0.0				0.0	0.0				0.0
O(C)c1ccc(N(CC2=Cc3c(NC2=O)cc(cc3)C)C(=O)C)cc1	0.0	0.0			0.0	0.0			0.0		0.0	0.0	0.0
Clc1cc(C(=O)Nc2ccccc2N2CCN(CC2)C(=O)C(C)C)c(OC)cc1													0.0			0.0	0.0
s1c(C(=O)Nc2cccc(C)c2C)c(C)c(C#N)c1NC(=O)c1occc1	0.0				0.0		0.0	0.0				0.0				0.0
O1CC(=O)NCc2c3c(ccc12)cccc3							0.0									0.0
O1c2c(ccc(O)c2)C(C(C#N)=C1N)c1cc(OC)c(OC)cc1	0.0				0.0			0.0			0.0		0.0
O(CC(=O)NC(C)(C)C)c1ccc(cc1OC)CNc1cc2NC(=O)Nc2cc1	0.0								0.0		0.0					0.0	0.0
S(CC(=O)N1CCc2c1cccc2)c1nnc(n1-c1ccccc1)C	0.0	0.0					0.0	0.0								0.0
Fc1ccc(cc1)Cn1c2c(nc1NC(CC)C)N(C)C(=O)N(C)C2=O		0.0						0.0
S(C)c1cc(OC)c(cc1)C(=O)Nc1cc2OCOc2cc1														0.0
o1c2CCCCc2c2cc(OCC(=O)Nc3ncccc3C)ccc12	0.0	0.0	0.0		0.0				0.0			0.0					0.0
S1c2n(c3c(n2)cccc3)C(=CC1=N)C1(O)CCCCC1											0.0		0.0		0.0	0.0
S(=O)(=O)(N1CCOCC1)c1cc2N(CC#N)C(=O)C3N(CCC3)c2cc1															0.0
o1cccc1CNC(=O)COC(=O)c1ccc(-n2nc(cc2C)C)cc1			0.0	0.0				0.0	0.0				0.0
O(C)c1cc(NC(=O)COC(=O)c2ccc(N3CCCC3=O)cc2)ccc1OC									0.0				0.0		0.0
S(=O)(=O)(Nc1ccc(cc1)C(=O)N1CCN(CC1)Cc1cc2OCOc2cc1)c1ccccc1					0.0
OC(=O)CCC(=O)c1ccc(cc1)CCC			0.0				0.0		0.0
s1cccc1-c1nn(-c2ccc(cc2C)C)c(c1)C(=O)NCC1OCCC1	0.0	0.0
O1c2c(C3NC(=O)N(Cc4ccccc4)C1(C3)C)cccc2						0.0						0.0				0.0	0.0
Clc1cc(C(=O)NCC(N2CCCC2)c2occc2)c(OC)cc1			0.0				0.0										1.0
Clc1ccccc1CN1CC(CC1=O)C(=O)NCCc1ncccc1	0.0	0.0		0.0			0.0					0.0	0.0			0.0	0.0
S(C(C(=O)Nc1ccccc1-c1ccccc1)C)c1nnnn1C	0.0				0.0		0.0									0.0
Clc1ccc(cc1)-c1scc(n1)C(=O)NC														0.0
O1CCC(NC(=O)COc2ccc(OCc3ccccc3)cc2)C1=O			0.0							0.0		0.0				0.0
Clc1ccc(S(=O)(=O)N2CCCC2C(=O)N2c3c(CC2C)cccc3)cc1	0.0				0.0	0.0				0.0			0.0	0.0		0.0
S(Cc1oc(cn1)-c1ccccc1)c1nc2n(n1)C(=CC(=N2)C)C	0.0		0.0		0.0		0.0	0.0			0.0		0.0
Oc1c2[n+]([O-])c(ccc2ccc1)C								0.0						0.0
S(=O)(=O)(NCC1Oc2c(OC1)cccc2)c1cc2CCN(c2cc1)C(=O)C1CC1			0.0	0.0	0.0						0.0						0.0
S1(=O)(=O)Cc2c(nn(-c3ccc(OC)cc3)c2NC(=O)C2=Cc3c(OC2=O)cccc3)C1					0.0						0.0					0.0
O1CCCC1CNC(=O)C1ON=C(C1)c1cc(OC)ccc1OC		0.0							0.0				0.0				0.0
o1cccc1CNC(=O)COC(=O)C12CC3CC(C1)CC(C2)C3		0.0								0.0						0.0
O(CC(O)CN1CCC(CC1)C)c1c(C)c(ccc1C)C						0.0
s1cnnc1NC(=O)CC(CN(S(=O)(=O)c1ccccc1)C)c1ccccc1	0.0	0.0			0.0	0.0											0.0
Clc1ccc(N2C(=O)\C(=C\c3cc(n(C)c3C)C)\C(=O)NC2=O)cc1														0.0
O(c1ccc(NC(=O)CC2NCCNC2=O)cc1)c1ccccc1			0.0	0.0												0.0
S1C(=S)N(N=C1SCC(OCC)=O)C					0.0										0.0
O1CCN(CC1)CCNC(=O)c1cc2ncn(c2cc1)C1CCCCC1	0.0	0.0		0.0													0.0
O1C2=C(C=CC1(C)C)C(=O)Nc1c2cccc1						0.0	0.0									0.0
O=C1Nc2c(nc(nc2C(=O)N)CC(C)C)N1c1cc(ccc1)C			0.0	0.0		0.0
S=C1N=C(NCC2OCCC2)c2cc(OC)c(OC)cc2N1					0.0				0.0				0.0
s1c(ccc1S(=O)(=O)NCc1nc(sc1)-c1ccccc1)CC					0.0				0.0
O1c2c(-c3c(C1=O)c(nc1CCC(Cc13)C)NC(=O)C)cccc2			0.0							0.0					0.0
s1c2c(N(CC(=O)NCc3occc3)C(=O)N(CCCC(=O)NCc3occc3)C2=O)cc1					0.0					0.0							0.0
O1c2c(N(CC(=O)NCc3cc(OC)ccc3)C(=O)C1CC)cc(cc2)C					0.0			0.0	0.0
Clc1cc(N2CCN(CC2)C(=O)c2ccc(NS(=O)(=O)c3c(noc3C)C)cc2)c(cc1)C	0.0				0.0	0.0											0.0
S1c2c(cccc2)C(=O)N(c2cc(ccc12)C(=O)N1CCN(CC1)C)CC=C								0.0
O1CCN(CC1)C(=O)c1ccccc1-c1[nH]c2c(n1)cccc2	0.0	0.0						0.0					0.0
S(=O)(=O)(N1CCCC1)c1ccc(NC(=O)CCOc2ccccc2)cc1	0.0			0.0	0.0		0.0	0.0		0.0			0.0
OC1N(C(=O)c2c1cccc2)c1cccnc1			0.0	0.0				0.0
s1c2cc(OCC)ccc2nc1N1CC(CCC1)C(=O)N1CCN(CC1)C(OCC)=O	0.0												0.0
S(=O)(=O)(NCC(O)=O)c1ccc(F)cc1							0.0			0.0
S(=O)(=O)(Cc1oc(cc1)C(=O)NCc1occc1)c1ccc(OC)cc1				0.0							0.0					0.0
Brc1cc(ccc1)C1N2C(CCC2)C(=O)N1c1ccc(OC)cc1	0.0											0.0				0.0
O(CC)c1ccc(cc1)C1N=C2N(NC(=N2)N)C(C1)c1cc(ccc1)C			0.0											0.0
Fc1cc(ccc1)CNC(=O)c1noc2c1CCCC2				0.0			0.0				0.0
o1nc(cc1CCC)C(=O)NCc1ccccc1								0.0					0.0			0.0
Brc1cnn(C)c1C(=O)NC(=S)Nc1c2nc(ccc2ccc1)C									0.0					0.0
S(Cc1cc(ccc1)C)c1ncnc2n(ncc12)Cc1ccccc1											0.0
O1c2cc(NC(=O)c3cc4N(C)C(=O)N(c4cc3)C)ccc2OC1		0.0					0.0	0.0	0.0
s1cccc1C(=O)NC(=S)Nc1ccccc1N1CCOCC1														0.0	0.0
s1cccc1CNC(=O)Cc1cc(OC)c(OC)cc1										0.0
O=C1N(c2cc(ccc2N1C)C(=O)N)C			0.0				0.0		0.0			0.0				0.0
Clc1cc(-n2nc3cc(NS(=O)(=O)C)ccc3n2)ccc1OC		0.0		0.0	0.0												0.0
s1nc2c(n1)ccc(C)c2S(=O)(=O)NCc1cc2OCOc2cc1	0.0	0.0		0.0	0.0					0.0	0.0		0.0	0.0
Clc1cc(ccc1)\C=C\C(=O)Nc1ccccc1C(=O)N														0.0
O(C)c1cc(ccc1OC)C1N(C(=O)CCC1C(=O)Nc1ncccc1)c1ccc(OC)cc1			0.0		0.0
Clc1n(nc(C)c1C1C2=C(OC(N)=C1C#N)c1c(OC2=O)cccc1)-c1ccccc1	0.0				0.0											0.0
s1c2cc(ccc2nc1NC(=O)c1occc1)C(OCC)=O			0.0	0.0					0.0		0.0			0.0
s1c2N=CN(CCC(O)=O)C(=O)c2c(C)c1C								0.0
S(CC(=O)NCC1OCCC1)c1nc2N(C)C(=O)N(C)C(=O)c2n1CCC		0.0										0.0
S(=O)(=O)(N1CCCCCC1)c1ccc(NC(=O)CN2CCCCC2)cc1	0.0				0.0			0.0
O1CCN(CC1)c1ccc(NC(=O)c2ncc(nc2)C)cc1		0.0		0.0
s1c(nnc1N(C(=O)c1cccnc1)C)-c1ncccc1		0.0		0.0	0.0								0.0			0.0
S(CC(=O)NC(C)C)c1nnc(n1CC1OCCC1)-c1cc(OC)c(OC)cc1						0.0					0.0		0.0				0.0
S(Cc1nc(nc(n1)N)Nc1ccccc1OC)c1nc(cc(n1)C)C		0.0		0.0	0.0								0.0		0.0
O=C1N(Cc2ccccc2)C(=Nc2c1cc(NC(=O)c1cccnc1)c(N1CCCCC1)c2)C	0.0										0.0	0.0	0.0
Clc1ccccc1Cn1nnc2c1nc(nc2NCc1cc2OCOc2cc1)CCC											0.0
O(CCNC(=O)c1ccc([N+](=O)[O-])cc1)C						0.0
O=C1N(N=C(c2c1cccc2)C(=O)Nc1cccnc1)C		0.0	0.0	0.0			0.0	0.0	0.0				0.0
S1CCN(CC1)C(=O)Nc1ccccc1		0.0			0.0	0.0							0.0
S(C)c1cc(OC)c(cc1)C(=O)NCC1OCCC1			0.0	0.0	0.0												0.0
S(CC(=O)Nc1noc(c1)C)c1nc2n(c3c(c2nn1)cccc3)CCC						0.0									0.0
s1cccc1S(=O)(=O)NCCc1cc2OCCOc2cc1	0.0		0.0				0.0			0.0				0.0	0.0
s1cccc1-c1onc(n1)-c1ccc(cc1)C		0.0				0.0	0.0				0.0				0.0	0.0
s1ccc(C)c1C(=O)N\N=C\c1cc2OCOc2cc1														0.0
O1c2c(ccc(c2)CC)C(=CC1=O)CN1CCc2cc(OC)c(OC)cc2C1															0.0
O=C(NCc1ccccc1)C1CCN(CC1)C(=O)N(C)C								0.0					0.0
FC(F)(C(F)F)C1(Oc2c(ccc(OC)c2)C(=O)C1)O									0.0								0.0
O1C(OCCC)c2c(c(OC)c(OC)cc2)C1=O														0.0
S=C1N=C(Nc2c(cccc2C)C)C(N1c1ccc(N(C)C)cc1)(C)C						0.0
S(=O)(=O)(N(CC(=O)Nc1ccccc1C(OC)=O)c1ccc(OC)cc1)C									0.0
S(CC(=O)Nc1ccc(cc1)C(OCC)=O)c1nc(NC(=O)c2ccccc2)c2c(oc(C)c2C)n1									0.0
FC(F)(F)c1cc(NC(=O)COC(=O)c2cc(oc2C)C)c(N2CCOCC2)cc1																	0.0
O(C(=O)C=1C(N2NC=NC2=NC=1CCC)\C=C\c1ccccc1)CC						0.0
Brc1c2c(ccc1SCC(OCC(=O)NC1CC1)=O)cccc2														0.0
O1CCN(CC1)c1nc(nc(Oc2cc(ccc2)C(OC)=O)n1)N1CCOCC1			0.0								0.0		0.0
S(CC(=O)C1=Cc2c(OC1=O)cccc2)c1nnnn1-c1ccccc1		0.0														0.0	0.0
s1c2c(nc1N\N=C\C=C\c1ccccc1)cccc2						0.0
s1c2cc(ccc2nc1NC(=O)c1cc2OCOc2cc1)C														0.0
Clc1cc(C)c(OCC(=O)N)cc1S(=O)(=O)N1CCN(CC1)C(OCC)=O				0.0					0.0
S(=O)(=O)(N1CCOCC1)c1ccc(Oc2ccc(S(=O)(=O)N3CCOCC3)cc2)cc1					0.0
S(CC(=O)c1ccccc1)c1nc(nc(SC)c1C#N)N	0.0	0.0		0.0	0.0	0.0			0.0	0.0	0.0						0.0
Clc1cc(NC(=O)CSc2nc3C4CCN(CC4)c3cc2C#N)cc(Cl)c1											0.0
O\N=C\c1c(nn(c1N1CCCC1)-c1ccccc1)C												0.0			0.0
O1CC(=O)N(c2c1cccc2)CC(=O)NCc1ccc(cc1)C(O)=O			0.0	0.0									0.0
Clc1ccc(S(=O)(=O)N(CC(=O)NCC2OCCC2)c2ccc(OCC)cc2)cc1									0.0		0.0	0.0			0.0
O=C1N(N=C(C)C1CCC(C)C)c1nc(cc(n1)C)C											0.0
S(CC(=O)N(CC)CC)C1=Nc2c(cccc2)C(=O)N1OCC(=O)N(CC)CC				0.0													0.0
Clc1cc(N2CCN(CC2)c2nc3N(C)C(=O)NC(=O)c3n2CCC(C)C)ccc1	0.0
Clc1nc2c(n1C)cccc2									0.0
S(=O)(=O)(N1CCCCC1)c1ccc(NS(=O)(=O)c2cc(OC)c(OC)cc2)cc1			0.0		0.0		0.0			0.0			0.0	0.0
S(CC(=O)N(C)C)c1oc(nn1)CCCCCNC(OC(C)(C)C)=O				0.0
S(Cc1ccc(cc1)C)c1nnc(n1N)-c1occc1	0.0	0.0		0.0	0.0		0.0									0.0
s1c2c(nc1SCCn1c3c(nc1N1CCCCC1)N(C)C(=O)N(C)C3=O)cccc2		0.0				0.0	0.0			0.0						0.0	0.0
n1n(Cc2ccccc2)c(\N=C\N2CCN(CC2)C)c(c1)C#N				0.0			0.0
o1cccc1C(=O)N(CC1=Cc2c(NC1=O)cc(cc2)C)c1ccccc1C	0.0		0.0						0.0	0.0	0.0			0.0			0.0
O(c1ccc([N+](=O)[O-])cc1)c1nc(cc(n1)C)C															0.0
s1cccc1/C(=N/N=C(/SC1CC(=O)N(C1=O)c1ccc(OCCC)cc1)\N)/C						0.0
Clc1ccc(N2CC(CC2=O)C(=O)Nc2ccccc2C(=O)NCc2occc2)cc1	0.0												0.0			0.0	0.0
Clc1ccccc1OCc1oc(SCC(=O)NC(=O)NC(C)(C)C)nn1									0.0		0.0	0.0
O=C1C=CC(C=C1)=CNNC(=O)c1cc2c(nc1C)c(ccc2)C														0.0
o1cccc1C(=O)C1=COc2c(cc(cc2)C)C1=O							0.0		0.0			0.0		0.0
s1c2c(CCC2)c(C(=O)Nc2ccccc2OC)c1N						0.0
Fc1ccc(NC(=O)C(/C(=N/O)/N)Cc2ccc(cc2)C)cc1				0.0
O(C)c1ccc(cc1)CC(/C(=N/O)/N)C(=O)Nc1cc(ccc1C)C							0.0	0.0						0.0
O=C1NC(C(C(=O)Nc2ccc(cc2)C)=C(N1)C)c1ccc(N(C)C)cc1	0.0		0.0						0.0		0.0						0.0
OC(C#CCN1CCCC1)c1ccccc1				0.0			0.0			0.0	0.0	0.0
Clc1cc(S(=O)(=O)NC(C(C)C)C(OCC(=O)N2CCN(CC2)c2ccccc2)=O)ccc1															0.0
S1C2=C(N=C(SCC(=O)NC3CCCCC3)N(C2=O)c2ccc(cc2)C)CC1	0.0	0.0			0.0				0.0	0.0
S1C2=C(N=C(SCC(=O)Nc3ccc(OC)cc3OC)N(C2=O)c2ccc(cc2)C)CC1			0.0								0.0		0.0		0.0
S(CC(=O)c1ccccc1)c1nc(cc(n1)N1CCCCC1)C	0.0				0.0	0.0	0.0							0.0		0.0
s1cccc1C=1N=C2C(=NC(=O)N(C)C2=O)N(N=1)CC		0.0
S(CC(OC1CCCCC1)=O)c1nnc(n1CCCOC)-c1occc1						0.0					0.0			0.0
Oc1ccc(NCN2C(=O)C3C(C4CC3C=C4)C2=O)cc1								1.0			0.0						0.0
O=C1C(CCCC1CC(O)=O)c1ccccc1				0.0				0.0	0.0
Fc1ccccc1Cn1nnc2c1nc(nc2NCCO)C		0.0		0.0			0.0
O(C)c1cc2C=C(CN(Cc3cccnc3)C(=O)NCc3ccccc3)C(=O)Nc2cc1OC	0.0		0.0				0.0	0.0					0.0				0.0
S(CC(=O)Nc1ccc(S(=O)(=O)N2CCCCC2C)cc1)c1nnnn1C				0.0												0.0	0.0
O(C)c1ccccc1Nc1nc(nc(n1)N)CN1CCCCCC1		0.0								0.0			0.0			0.0
O=C(Nc1ccccc1N1CCN(CC1)C)C(n1cccc1)Cc1ccccc1	0.0	0.0											0.0
O=C1N(Cc2c1c(ccc2)C(=O)NCc1ccc(cc1)C)C1CCN(CC1)C(OCC)=O	0.0							0.0							0.0
S(CC(=O)Nc1cc(F)ccc1)c1nnc(n1-c1ccc(OC)cc1)Cc1n(ccc1)C		0.0
O1CCOc2c1cc(NC=1C(=O)C(=O)C=1N1CCN(CC1)C(OCC)=O)cc2												0.0
S=C(n1ncc(c1)C)NCC1OCCC1		0.0		0.0									0.0				0.0
o1nc(cc1-c1cc(O)ccc1)C(=O)NCc1ccccc1	0.0			0.0			0.0	0.0
S(=O)(Cc1nc(oc1C)-c1ccc(cc1)C)CC(=O)NCCC(C)C						0.0							0.0
S(=O)(=O)(NCc1ccccc1)c1c2ncccc2ccc1											0.0
O1c2c(NC(=O)C1CC(=O)N1CCCC1)cccc2		0.0		0.0				0.0	0.0
S(=O)(=O)(N1CCCCCC1)c1cc2OC(=O)N(c2cc1)CC(=O)NC1CCCCC1				0.0		0.0							0.0
Clc1ccccc1C1CC(=O)N2C(SCN(C2)c2ccccc2)=C1C#N		0.0	0.0			0.0
Clc1cc(NC=2n3nc(nc3N=C(C=2)C)C)ccc1OC		0.0														0.0
Brc1oc(cc1)C(=O)N1CCN=C1SCc1cccnc1	0.0
S(CC(=O)N1CCCCCC1)c1nnc(n1-c1ccc(F)cc1)Cc1n(ccc1)C	0.0										0.0
S1c2c(N(Cc3nnc(SCC(=O)Nc4ccccc4F)n3C)C1=O)cccc2		0.0	0.0								0.0
O1CCN(CC1)c1ccccc1NC(=O)COc1ccc(cc1C)C						0.0			0.0
S(c1n(cnc1[N+](=O)[O-])C)c1nc(ccc1)C						0.0
o1c2c(nc1Nc1nc(cc(n1)C)C)cc(cc2)C				0.0				0.0				0.0	0.0
O1c2c(cccc2)C(=O)\C(=C(/NCCCC)\C)\C1=O											0.0
O=C/1N2C(=N\C(=N/c3ccccc3)\C\1=C\NO)C=CC=C2								0.0
Brc1ccccc1C(=O)NCCCOCC												0.0				0.0
S(=O)(=O)(N(Cc1ccccc1)CC(O)=O)c1ccc(F)cc1									0.0
Clc1cc2c(OC(=O)C=C2C)c(CN2CCN(CC2)CC)c1O							0.0						0.0
O(CCCNC(C)=C1C(=O)N(C)C(=O)N(C)C1=O)c1ccc(cc1)CC														0.0			0.0
Oc1ccccc1N\C(=C\C(=O)c1ccncc1)\C						0.0		0.0			0.0
n1c(cnnc1-n1nc(cc1C)C)-c1ccccc1				0.0		0.0
O1C(=O)C(=Cc2ccc(N(C)C)cc2)C(OC12CCCC2)=O														0.0	0.0
O1C(=O)C(=Cc2ccc(N(CC)CC)cc2)C(OC12CCCC2)=O															0.0
S(=O)(=O)(N(CC(=O)Nc1c2CCCCc2ccc1)C)c1ccc(cc1)C						0.0						0.0		0.0
O=C1Nc2cc(ccc2C=C1CNC(C)C)C				0.0			0.0					0.0
O(CC(OCCN1C(=O)c2c(cccc2)C1=O)=O)c1cc(C)c(cc1)C															0.0
O=C1N(CC(C1)C(=O)Nc1ccc(cc1)C(C)C)C(C)C			0.0		0.0					0.0			0.0			0.0	0.0
n1n(\C(=C\C#N)\C)c(N)cc1C				0.0		0.0						0.0
S(=O)(=O)(N1CCN(CC1)C)c1ccc(cc1)-c1ccc(S(=O)(=O)N2CCN(CC2)C)cc1			0.0	0.0					0.0	0.0	0.0						0.0
S(CC(=O)c1ccc(cc1)C(C)(C)C)C1=NNC(=O)NC1=O														0.0
O1CCN(CC1)CC#CCOCCOC(c1ccccc1)c1ccccc1									0.0
Brc1ccc(cc1)C(=O)N(CC(=O)NC(C)(C)C)CC															0.0
O(C)c1cc(C(OC)=O)c(NC(=O)Cc2ccccc2[N+](=O)[O-])cc1OC															0.0
S(CC(=O)Nc1cc(OC)ccc1)c1oc(nn1)COc1cc2CCCCc2cc1	0.0	0.0	0.0		0.0			0.0	0.0	0.0	0.0						0.0
Fc1ccc(-n2ncc3c2N=CN(CC(=O)NCCc2ccccc2)C3=O)cc1		0.0															0.0
S(=O)(=O)(N1CCN(CC1)C(=O)c1ccc(OC)cc1OC)c1ccccc1	0.0									0.0	0.0					0.0
o1c2cccnc2nc1-c1cccc(NC(=O)c2cc(OC)ccc2)c1C	0.0	0.0	0.0			0.0	0.0		0.0			0.0	0.0
s1cccc1C(N1CCOCC1)C(NC(=O)Nc1ccccc1)C			0.0	0.0
Fc1ccc(-n2ncc3c2N=CN(CC(=O)Nc2cccc(C)c2C)C3=O)cc1			0.0				0.0	0.0		0.0
S(CC(=O)Nc1cc2OCOc2cc1)C1=Nn2c(nnc2-c2ccncc2)C=C1								0.0
S(Cc1oc(cc1)C(OC)=O)C1=Nn2c(nnc2-c2ncccc2)C=C1			0.0				0.0	0.0	0.0
O(C)c1ccc(-n2nnc3c2N=CN(CC(=O)N2CCC(CC2)C)C3=O)cc1				0.0
S(=O)(=O)(Nc1nc(nc(c1)C)C)c1ccc(NC(=O)c2oc3c(c2)cccc3)cc1									0.0	0.0
O=C(N)C(NC(=O)CNC(=O)C)Cc1ccccc1												0.0
O1CCCC1C(=O)Nc1cc(NC(=O)c2ccc(cc2)C(O)=O)ccc1														0.0
S(CC(=O)N(CC)CC)c1nc2c(n1CC(=O)N1CCN(CC1)c1ccccc1OC)cccc2											0.0
s1cccc1C(=O)c1c2c(n(c1)CC(=O)NC1CCCCC1)cccc2											0.0	0.0
O1c2c(ccc(C)c2C)C(=CC1=O)CN1C(=O)C2(NC1=O)CCCCC2			0.0						0.0	0.0			0.0				0.0
S(C(F)F)c1nnc(n1N)COc1ccccc1	0.0				0.0					0.0			0.0				0.0
O=C(NCCc1ccncc1)NCCC							0.0	0.0
Clc1cccc(F)c1C(=O)Nc1n(nc2c1CS(=O)C2)-c1ccc(OC)cc1	0.0	0.0			0.0	0.0						0.0	0.0				0.0
O1C2C=CC13C(C2C(OC)=O)C(=O)N(C3)C1CCCC1						0.0				0.0							0.0
Fc1ccc(cc1)CNC(=O)C1N(CCC1)C(=O)Nc1ccccc1OC			0.0														0.0
S(CC(=O)Nc1ccccc1C(OC)=O)c1nc2N(C)C(=O)N(C)C(=O)c2n1CCC		0.0						0.0									0.0
O=C(Nc1cc2CCCc2cc1)C1CCN(CC1)c1ncccn1	0.0						0.0
Brc1cc(C(=O)Nc2n(nc3c2CS(=O)C3)-c2ccc(OC)cc2)c(Cl)cc1	0.0										0.0
S(Cc1[nH]nc2OC(N)=C(C#N)C3(c12)CCN(CC3)C(OCC)=O)c1ccc(cc1)C				0.0	0.0			0.0
S(=O)(=O)(N1CCCCC1)c1ccc(S(=O)(=O)N2CCN(CC2)C(=O)c2ccccc2F)cc1											0.0				0.0
Clc1ccc(N(S(=O)(=O)C)CC(=O)N2CCC(CC2)C(=O)N)cc1C(F)(F)F												0.0
O(CC(=O)n1cnnc1N)c1ccc(cc1C)C		0.0		0.0				0.0	0.0
O(CC(=O)N(Cc1ccccc1)C)c1ccc(OC)cc1				0.0			0.0		0.0		0.0			0.0		0.0
O1C(CO)C(O)CC1n1c2NC(=NC(=O)c2nc1)NC(=O)C(C)C												0.0
O(CC)c1ccc2c(cccc2)c1CNc1nnnn1CC														0.0
s1c(nnc1SCc1cc(F)ccc1)NC(=O)C		0.0	0.0	0.0	0.0					0.0			0.0
Clc1cc(C)c(OCC(=O)N2C(CCCC2C)C)cc1	0.0									0.0				0.0
O1CCN(CC1)c1ccc(cc1)\C=N\N(C)C															0.0
FC(F)(F)c1cc(ccc1)CNC(=O)C1CCN(CC1)c1ncccn1	0.0				0.0					0.0							0.0
O(C)c1cc(ccc1OC)-c1c(C)c(nc(N)c1C#N)CC		0.0		0.0			0.0						0.0		0.0		0.0
O(C)c1cc(NC(=O)NC2CCN(CC2)Cc2nnnn2CCOC)ccc1			0.0	0.0								0.0	0.0
o1cccc1C(=O)N(CC1=NC(=O)c2c(N1)cccc2)C1CCCC1	0.0			0.0				0.0	0.0	0.0	0.0		0.0
o1c(nnc1COc1cc(-n2nnnc2)ccc1)-c1ccc(cc1)C		0.0										0.0			0.0
Fc1ccc(cc1)CN1C(=O)CN=C1Nc1ccccc1OCC				0.0			0.0
o1cccc1CNC(=O)CN(C(=O)CCC(=O)Nc1ncccc1)c1cc(ccc1)C								0.0									0.0
O1c2cc(ccc2OC1)C(=O)N\N=C\c1cn(nc1C)CC												0.0		0.0
O1CCN(CC1)CC(=O)Nc1cc(ccc1)C(OC)=O					0.0	0.0		0.0
Clc1cccc(Cl)c1-c1noc(C)c1C(=O)n1c2cc(C)c(cc2nc1)C	0.0												0.0
S1c2n(nc(n2)C)C(O)=C1C(N1CCN(CC1)c1ccc(OC)cc1)c1ccccc1	0.0			0.0									0.0			0.0
O(C)c1nn(cc1[N+](=O)[O-])C(C(=O)N\N=C\c1c2c(ccc1)cccc2)C						0.0
o1cccc1CNC(=O)c1ccccc1NC(=O)C1CC(=O)N(C1)c1ccc(OCCC)cc1	0.0		0.0				0.0	0.0	0.0		0.0		0.0
Clc1ccc(cc1)C=1OC(=O)\C(\N=1)=C\C=C\c1occc1														0.0
S(CC1=NC(=O)c2c(N1)cccc2)C1=Nc2c(cccc2)C(=O)N1CC									0.0							0.0
O1CCN(CC1)CCNc1nc(nc2c1cccc2)-c1ccc(cc1)C			0.0				0.0	0.0			0.0	0.0
S(\C(=N\N=C\c1cc2OCOc2cc1)\N)C1CC(=O)N(C1=O)c1ccc(cc1)C(O)=O															0.0
O(C)c1nc(nc(OC)n1)N(CCO)C				0.0			0.0	0.0	0.0				0.0			0.0
Cl\C(=C/c1ccc(N(C)C)cc1)\c1sc2c(n1)cccc2															0.0
S(CCn1c2c(nc1N1CCC(CC1)C)N(C)C(=O)NC2=O)c1nc(ccn1)C		0.0			0.0								0.0			0.0
s1nnc2cc(NC(=O)Nc3c4c(ccc3)cccc4)ccc12															0.0
o1cccc1\C=C\C(=N\NC(OCC)=O)\C														0.0
O=C1Nc2cc(ccc2C=C1CCNC(=O)C1CCCC1)C		0.0	0.0		0.0								0.0
O=C1N(C=Cc2c1cccc2)CC(=O)NCCC(=O)NCCc1cc(ccc1)C														0.0
S=C1Nc2c(cc(N3CCOCC3)cc2)C(=O)N1CCCCCC(=O)NCCc1ccccc1															0.0
S(CC(=O)Nc1cc2OCOc2cc1)c1nc2c(n1CC(=O)N(C)C)cccc2											0.0
O(C)c1cc2c(ncnc2NCc2ccccc2)cc1OC												0.0		0.0
O=C1N(c2c3c1cccc3c(NC(=O)C(C)(C)C)cc2)CC					0.0		0.0				0.0					0.0
Clc1ccccc1CN1CCN(CC1)c1ccccc1Cl										0.0
ClC1=C(N2CCN(CC2)C)C(=O)N(C1=O)c1ccc(cc1C)C										0.0
s1c(cnc1C)CC(=O)n1ncc(c1)C(=O)c1cc(F)ccc1O														0.0	0.0
O(C(=O)COc1ccc(cc1)C)c1ccc(OC)cc1														0.0
O(C)c1cc(ccc1OC)C1N(C(=O)C(Nc2ccc(OC)cc2)=C1)c1ccc(OC)cc1														0.0
Brc1oc(cc1)-c1nc2c(n1C)cccc2									0.0		0.0	0.0				0.0	0.0
S(Cc1ccc(cc1)C#N)c1nnc(n1C)-c1ccccc1	0.0	0.0				0.0	0.0						0.0			0.0	0.0
O=C1NC(=O)N(c2nc3n(c12)CCCN3CCc1ccccc1)C			0.0	0.0									0.0
Clc1ccc(cc1)CN1c2sc3c(CC(OC3)(C)C)c2C(=N)N(Cc2occc2)C1=O		0.0			0.0	0.0							0.0
O=C1Nc2cc(ccc2C=C1CN(C(=O)c1ncccc1)CCC)C		0.0			0.0				0.0		0.0		0.0
Clc1cc(N2CC34OC(C=C3)C(C4C2=O)C(O)=O)c(OC)cc1OC														0.0
Clc1cccc(N)c1N1CCOCC1										0.0				0.0	0.0
s1c(nnc1NC(OCCCC)=O)-c1ccccc1OC	0.0				0.0	0.0	0.0						0.0			0.0	0.0
OC(=O)CC(n1cccc1)c1cc(ccc1)C															0.0
Brc1oc(cc1)C(=O)Nc1ccc(S(=O)(=O)N(C)C)cc1									0.0		0.0
S=C1N=C(NN1)c1ccc(OCCCC)cc1											0.0
O=C(Nc1ccccc1C)C1CCN(CC1)C=1n2ncnc2N=C(C=1)c1ccccc1										0.0
s1nnc(C)c1S(=O)(=O)C(CC)C												0.0
O=C(Nc1cc2nc(n(c2cc1)C)C)N1CC(CC1)c1ccccc1	0.0	0.0							0.0			0.0	0.0
S=C(Nc1cc(ccc1C)C(O)=O)NC(=O)Cc1ccccc1						0.0
O=C(NC1CCCCC1)Cn1nc(cc1C)C							0.0								0.0
S(=O)(=O)(N(CC(=O)NCCC)c1ccccc1)c1cc(OC)c(OC)cc1										0.0
S(=O)(=O)(N(CC(=O)NCCCC)c1cc(F)ccc1)C												0.0
O(C)c1ccc(cc1)C(=O)N1CCCC1=O		0.0					0.0		0.0	0.0	0.0		0.0			0.0
Clc1ccc(SCCNC(=O)c2occc2)cc1										0.0
S1c2n(nc(n2)C)C(O)=C1C(N1CC(CC(C1)C)C)c1cc(OC)c(OC)c(OC)c1			0.0									0.0
o1cccc1CNC(=O)NC(=O)CN1C(=O)C2(NC1=O)CCCCCCC2	0.0			0.0		0.0		0.0		0.0
S(CC(=O)Nc1cc(OC)c(OC)cc1C(O)=O)c1ccccc1														0.0
O1CCN(CC1)C=1NC(C)=C(CCCCCCC)C(=O)N=1									0.0
Clc1ccccc1N(S(=O)(=O)C)CC(=O)N\N=C\c1cc(OC)c(OC(OC)=O)cc1												0.0
O1c2c(N(CCC(=O)NCCc3ccc(OC)cc3)C1=O)cccc2			0.0	0.0				0.0	0.0		0.0		0.0			0.0	0.0
Brc1ccccc1C(=O)CSC=1NC(=O)C=CN=1												0.0
O1c2c(N(CCC(=O)Nc3ccc(cc3)CC)C1=O)cccc2					0.0	0.0			0.0			0.0	0.0
O=C1N(CCCOC)C(=O)c2c1cc(cc2)C(OCC(=O)N(C)c1ccccc1)=O															0.0
O1c2c(N(CCC(=O)Nc3ccc(cc3)C(=O)C)C1=O)cccc2			0.0					0.0	0.0		0.0		0.0
s1c(nnc1SCN1C(=O)c2c(cccc2)C1=O)Nc1ccccc1														0.0
Clc1ccc(cc1)CN1C(=O)C(=CC=C1C(F)(F)F)C(=O)N														0.0
S(CC(=O)N1CCN(S(=O)(=O)c2ccccc2)CC1)C1=NC(=O)C(=NN1)C		0.0			0.0											0.0	0.0
o1nc(NC(=O)c2cc(nc3c2cccc3C)-c2ccncc2)cc1C		0.0	0.0								0.0		0.0	0.0
S(=O)(=O)(N(C)c1ccccc1)c1ccc(NC(=S)Nc2ccccc2)cc1						0.0									0.0
S(C1CCCCC1)c1nc2c(n1CCO)cccc2				0.0	0.0		0.0		0.0
O1CCCC1CNC(C)=C1C(=O)CC(CC1=O)(C)C			0.0										0.0				0.0
O(C)c1ccc(OC)cc1NC1=C2C(=NC1=O)C=CC=C2				0.0						0.0			0.0
S(=O)(=O)(N(C)c1ccc(cc1)C(=O)NCc1ccccc1)C	0.0	0.0		0.0			0.0	0.0	0.0			0.0					0.0
O=C(NNC(=O)\C=C\c1ccccc1)C1CC1						0.0				0.0		0.0
S(=O)(=O)(Nc1ccc(OCC)cc1)c1cc(C)c(cc1C)C														0.0
O1CCOc2c1cc(NC(=O)C(N1CCC(CC1)C(OCC)=O)c1ccccc1)cc2				0.0				0.0	0.0				0.0
n1c2cc(NCc3ccc(cc3)CC)ccc2n(c1)C														0.0		0.0
o1c2c(ncnc2N2CCN(CC2)c2nc(cc(n2)C)C)c2c1cccc2			0.0
Fc1cccc(F)c1C(=O)N(CN1CCCC1=O)c1ccccc1OC				0.0								0.0					0.0
OC(=O)c1cc(NC(=O)c2ccccc2N)ccc1					0.0			0.0
Brc1ccc(cc1)CN1C=Nc2n(nnc2C1=O)-c1cc(OC)ccc1							0.0									0.0
s1cccc1CNC(=O)c1c(C)c(n(CC)c1C)C(OCC)=O	0.0			0.0	0.0			0.0				0.0					0.0
O=C1N=C(NC(C)=C1CCCCC)N1CCc2c1cccc2	0.0				0.0							0.0				0.0
O1N=C(CC1CN1C(=O)c2n(cnc2N(C)C1=O)C)c1ccccc1OC	0.0	0.0				0.0	0.0			0.0
O1c2c(cc(cc2)CC)C(=CC1=O)CN1CCOCC1		0.0								0.0	0.0		0.0				0.0
s1c2c(nc1SCCn1c3c(nc1N1CCC(CC1)C)N(C)C(=O)N(C)C3=O)cccc2		0.0					0.0										0.0
o1cccc1C(=O)N(CC1=Cc2c(NC1=O)cccc2)C1CCCCC1	0.0		0.0				0.0		0.0			0.0	0.0			0.0	0.0
O1CCN(CC1)C(=O)COc1c(cc(NC(=O)c2ccc(cc2)C)cc1C)C									0.0
Clc1cc(cc(OCC)c1OCCCC)CNC(CO)(C)C		0.0		0.0							0.0						0.0
O=C(NC12CC3CC(C1)CC(C2)C3)c1nccnc1				0.0				0.0					0.0
S(Cc1cc(F)ccc1)C1=NCCN1C(=O)c1oc2c(c1)cccc2						0.0					0.0		0.0
o1cccc1CNC(=O)c1ccc(OCCC)cc1				0.0					0.0							0.0
OC(=O)CCCC(=O)Nc1cc(NC(=O)C)ccc1		0.0
S1\C(=C/c2ccc(cc2)C(OC)=O)\C(=O)N(c2ccc(F)cc2)C1=S						0.0
Clc1ccccc1C1CC(=O)NC(SCCCC#N)=C1C#N	0.0	0.0		0.0	0.0	0.0									0.0		0.0
O1C2=C(C=C(C)C1N(C)C)C(=O)c1c3c2cccc3ccc1			0.0	0.0					0.0		0.0
S=C1NC(C)=C(C(OCC)=O)C(=C1C#N)c1ccccc1														0.0
S1C=2N(CN(C1)c1ccccc1F)C(=O)CC(C=2C#N)c1cc(OC)ccc1	0.0			0.0
S(Cc1ccccc1)C(=S)NC=1C(=O)N(N(C)C=1C)c1ccccc1														0.0
O=C1N(Cc2cccnc2)C(=O)C2C1CC1=C(C2)CCCC1(C)C										0.0						0.0
O(C(=O)c1ccccc1NC(=O)CC)Cc1ccc(cc1)C(=O)c1ccccc1						0.0
O(CC(=O)N1CCC(CC1)Cc1ccccc1)c1ccccc1[N+](=O)[O-]														0.0
O=C(N1CCc2c(C1)cccc2)c1cccc(C)c1[N+](=O)[O-]														0.0	0.0
S1C=2N(C(C(C(OCC)=O)=C(N=2)C)c2cc(OC)c(OC(=O)C)cc2)C(=O)C1C		0.0			0.0
O=C1N2NC(=NC2=NC(=C1)c1ccccc1)NC(=O)CCc1ccccc1													0.0
Clc1ccc(cc1)C(=O)CSc1nc(ccc1C#N)-c1occc1	0.0	0.0			0.0
Oc1c(cccc1CNc1nc2c(n1C(C)C)cccc2)CC=C			0.0
s1cccc1\C=N\n1c2nc3c(nc2c(C(=O)NCCCOC)c1N)cccc3		0.0			0.0					0.0
O=C1N(C(=O)CC1)C=1NN2C(=NC(=CC2=O)C)N=1		0.0
O(CCCNc1nc(nc2c1cccc2)-c1ccncc1)C		1.0		0.0								0.0			0.0
O=C1Nc2c(C=C1C(N1CCc3c(C1)cccc3)c1nnnn1Cc1ccccc1)c(ccc2C)C										0.0
Brc1sc(cc1)C(=O)Nc1sc(C)c(C)c1C(=O)N									0.0
O1CCOc2c1cc1c(NC(=O)CC1c1cccnc1)c2				0.0			0.0			0.0			0.0			0.0
S(=O)(=O)(N1CC(CCC1)C)c1ccc(cc1)C(=O)Nc1oc(nn1)-c1ccncc1														0.0
Brc1cc2C=C(C(=O)N3CCN(CC3)C(OCC)=O)C(Oc2cc1)=O	0.0								0.0		0.0	0.0				0.0
S\1CC(=O)N(CC=C)/C/1=C(\S(=O)(=O)c1ccc(cc1)C)/C#N					0.0				0.0	0.0			0.0	0.0
o1nc(nc1-c1ccncc1)-c1ccc(nc1OC)C		0.0	0.0	0.0								0.0			0.0
s1cccc1Cc1nnc(SCC(=O)Nc2cc(OC)ccc2)n1CC=C	0.0	0.0	0.0	0.0					0.0	0.0	0.0		0.0				0.0
S(=O)(=O)(NC(C(Oc1cc2OC(=O)C=C(c2cc1)C(F)(F)F)=O)c1ccccc1)c1ccc(cc1)C														0.0
o1cccc1CN1C(Nc2c(cccc2)C1=O)c1cc(OC)c(OC)c(OC)c1						0.0
S(Cc1cc(ccc1)C(O)=O)c1nc(cc(n1)C)C			0.0				0.0	0.0				0.0	0.0	0.0
S(CC(=O)Nc1n(ncc1)C(C)C)c1nnc(n1C)-c1cc(ccc1)C		0.0			0.0	0.0			0.0		0.0				0.0
Clc1ccc(cc1)C(=O)CC1=C(C)C(=O)c2c(cccc2)C1=O						0.0
S(C(C(=O)N1CCN(S(=O)(=O)C)CC1)c1ccccc1)c1ccccc1		0.0											0.0
S(CCN1CCOCC1)c1nnc(c2c1nn(-c1ccccc1F)c2C)C														0.0
S1c2c(-n3c1nnc3SCCOc1ccccc1)cccc2	0.0			0.0	0.0	0.0				0.0			0.0
S(CC(=O)Nc1onc(c1)C(C)C)c1nnc(n1C)-c1ccccc1F					0.0		0.0			0.0	0.0		0.0	0.0		0.0
S1c2c(NC(=O)C1CC(OCC(=O)c1cc(n(c1C)-c1ccc(cc1)C(OC)=O)C)=O)cccc2														0.0
Brc1ccc(OCc2cc(ccc2OC)C(=O)NN)cc1												0.0			0.0
O=C1N(c2ncccc2C)C(=O)C2C1C1c3c(C2c2c1cccc2)cccc3						0.0
S1\C(=C/c2cc(n(c2C)-c2sc(C)c(C)c2C#N)C)\C(=O)NC1=S														0.0
S=C1Nc2c([nH]c3c2cc(OC)cc3)C(=O)N1CCCCC(=O)N1CCC(CC1)C(=O)N			0.0		0.0					0.0
Brc1cc(C(=O)Nc2cc(ccc2)-c2oc(nn2)-c2occc2)c(OC)cc1	0.0										0.0					0.0	0.0
S(=O)(=O)(N1CCN(CC1)c1ccc(cc1[N+](=O)[O-])C(=O)NC12CC3CC(C1)CC(C2)C3)CC														0.0
O(C(=O)CC(C#N)c1c2c([nH]c1)cccc2)CC			0.0					0.0		0.0						0.0
S(CCOC)c1nc2N(C)C(=O)NC(=O)c2n1CCC(C)C		0.0							0.0					0.0
FC(F)(F)c1[nH]c2cc(ccc2n1)C(OC)=O									0.0
Clc1cc(C(=O)C=2C=C(C#N)C(=O)N(C=2)c2ccc(cc2)C)c(O)cc1														0.0
O=C1C=CC(C=C1)=CNNC(=O)C(NC(=O)c1ccccc1)C														0.0
O(C)c1cc(ccc1OC)CCN1C(CC(=O)NCC)C(=O)N(c2ccccc2)C1=O									0.0	0.0		0.0
S(=O)(=O)(N1CCN(CC1)C(=O)c1ccc(cc1)-c1ccccc1)CC			0.0				0.0	0.0		0.0				0.0			0.0
S(=O)(=O)(N1CCN(CC1)C(=O)C(c1ccccc1)c1ccccc1)CC						0.0								0.0
O=C1N(Cc2ccccc2)C(=O)C2C1CC=CC2											0.0
O=C1N(c2ccccc2)C(=O)N(CCCOC)C1CC(=O)Nc1ccc(cc1)C(OCC)=O									0.0					0.0
o1nc(cc1CC(C)C)C(=O)Nc1cccnc1									0.0
o1cccc1CNC(=O)COc1ccc(cc1)C(C)C							0.0			0.0						0.0
o1n[n+](N2CCOCC2)cc1\N=C(\OCC)/[O-]									1.0								0.0
ClC=1C=NN(C(=O)C=1OCC)c1ccc(cc1)C														0.0
Brc1oc(cc1)C(OCC(=O)N1CCC(CC1)C(OCC)=O)=O	0.0										0.0	0.0					0.0
S(Cc1ccc(F)cc1)c1nc2c(n1C)cc(cc2)C(=O)N1CCN(CC1)C(OCC)=O	0.0				0.0	0.0
S(CC(=O)NCc1occc1)c1nnc(n1-c1cc(ccc1C)C)CC=1NC(=O)NC(=O)C=1					0.0											0.0
s1cccc1CNC(=O)C(NS(=O)(=O)c1sccc1)CCSC					0.0
s1cccc1CNC(=O)Cc1ccc(-n2cccc2)cc1	0.0	0.0			0.0	0.0		0.0								0.0
S(=O)(=O)(NCC1CCC(CC1)C(=O)NCCCN1CCOCC1)c1ccc(cc1)C					0.0			0.0						0.0
S(=O)(=O)(N1CCC(CC1)C(=O)NCc1ccc(F)cc1)N1CCCCC1					0.0
o1c2c(cccc2)c(NC(=O)C2CCCCC2)c1C(OCC)=O				0.0													0.0
s1nc2c(n1)cccc2S(=O)(=O)NCC1CCC(CC1)C(=O)NCCCOCC		0.0			0.0
o1nc(c2CCCCc12)C(=O)N1CCN(CC1)c1ccccc1	0.0	0.0						0.0					0.0	0.0			0.0
O1C2=C(C(C(C#N)=C1N)c1cc(OC)c(OC(=O)N3CCOCC3)cc1)C(=O)CCC2																	0.0
O(CC(=O)N1CCCCC1)c1ccc(cc1)C1NC(=O)NC(C)=C1C(OCC)=O							0.0	0.0			0.0		0.0
O=C1N(C(CC1)C(=O)NCc1ccc(cc1)C)C1CCCCC1	0.0			0.0
s1c2CCCCCc2c2c1N(CCN1CCOCC1)C(=O)N(Cc1occc1)C2=O					0.0											0.0
S1C=2N(CN(C1)c1ccccc1)C(=O)CC(c1cc(OC)c(OC)cc1OC)C=2C#N	0.0			0.0	0.0	0.0
S1Cc2c(nn(-c3cccc(C)c3C)c2NC(=O)c2occc2)C1		0.0			0.0			0.0					0.0
O=C1N(C=Nc2n(nnc12)-c1ccc(cc1)C)C(CC)C(OCC)=O		0.0		0.0									0.0				0.0
S(=O)(=O)(\C(\[N+](=O)[O-])=C\Nc1ccccc1)c1ccccc1									0.0		0.0	0.0		0.0
O=C1Nc2c(C=C1CN(C(=O)c1cccnc1)CC(C)C)cccc2					0.0				0.0				0.0
o1cccc1C(=O)Nc1cc2nc(n(c2cc1)C)CCN1CCN(CC1)c1ccc(cc1)C	0.0	0.0	0.0
O=C1N(Cc2ccc(cc2)C)C(=O)NC(=O)C12C1N(CCCCC1)C=1N=C3N(C=CC=C3)C(=O)C=1C2									0.0
O=C1N(C)C(=O)N(c2nc(n(c12)CCc1ccccc1)CN1CCCCC1C)C	0.0	0.0	0.0					0.0									0.0
O=C1NC(=O)N(c2nc([nH]c12)CN1CCN(CC1)C)C		0.0														0.0
O=C1C2=C(NC(=C1)CC(OCC)=O)NN(C2=O)c1ccccc1		0.0		0.0		0.0		0.0	0.0			0.0	0.0		0.0
S1c2n(N=C1C1Oc3c(OC1)cccc3)cnn2				0.0						0.0
o1c2c(nc1Cc1ccccc1)cccc2						0.0
O(CCCN1CCCC1)c1ccccc1C		0.0					0.0	0.0								0.0
Clc1ccccc1C1C(C(=O)C)=C(NC(SC)=C1C#N)C										0.0
Clc1cc(cc([N+](=O)[O-])c1)C(=O)NCC(OCC(=O)NC)=O														0.0
O=C1N(c2ccccc2C(OC)=O)C(=Nc2c1cccc2)C												0.0	0.0
s1cnnc1SCC(=O)N(CC)C=1C(=O)NC(=O)N(Cc2ccccc2)C=1N		0.0		0.0		0.0			0.0	0.0							0.0
O=C1CN(CC=C)C(N)=C1c1ccccc1	0.0			0.0						0.0		0.0
s1c2c(nc1C1=CC=CN(Cc3ccccc3)C1=O)cccc2						0.0
Clc1ccc(cc1)CN1C=CC=C(C1=O)c1sc2c(n1)cccc2															0.0
s1cccc1S(=O)(=O)N1CCC(CC1)C(OCC(=O)c1cc2NC(=O)COc2cc1)=O					0.0
S(=O)(=O)(N(CC)CC)c1ccc(cc1)C(OCCNC(=O)c1cccnc1)=O									0.0	0.0
O(C(C)(C)C)C(=O)C(NC(=O)c1[nH]cnc1C(=O)NC(C)c1ccccc1)CC(C)C														0.0
s1c2cc(OC)ccc2nc1NC(=O)c1ccoc1C	0.0		0.0	0.0	0.0							0.0	0.0				0.0
O=C(Nc1c(n(nc1C)C(=O)CC)C)CC			0.0					0.0	0.0			0.0	0.0
Brc1cc(ccc1)C1=Nn2c(SC1)nnc2-c1cc(OC)c(OC)cc1							0.0		0.0							0.0	0.0
S1c2n(N=C1c1sccc1)c(nn2)C1CCCCC1		0.0		0.0	0.0
O=C(N)\C(=C(\NC1CCCC1)/C)\C#N		0.0		0.0				0.0				0.0			0.0
Clc1cc(Cl)ccc1OCC=1Sc2n(N=1)c(nn2)-c1occc1	0.0			0.0	0.0
Clc1ccc(OCc2oc(NCc3ccc(OC)cc3)c(n2)C#N)cc1	0.0		0.0	0.0			0.0							0.0		0.0	0.0
Clc1cc(N2C(=O)C3C(ON(C3c3cccnc3)c3ccccc3)C2=O)ccc1Cl	0.0
o1cccc1C(=O)Nc1cc(ccc1C)-c1n2N=C(c3c(-c2nn1)cccc3)C	0.0	0.0											0.0
S(Cc1ccccc1)c1nnc(n1N)-c1ccc(OC)cc1	0.0	0.0		0.0				0.0			0.0					0.0
S(=O)(=O)(N1CCCC1)c1ccc(cc1)C(=O)Cn1nc(nn1)-c1ccccc1C	0.0										0.0	0.0				0.0	0.0
s1c(nnc1NC(=O)Nc1cc(OC)ccc1)N1CCCCC1C																0.0
s1c(nnc1NC(=O)Nc1ccccc1C(OC)=O)N1CCCCC1C		0.0						0.0
S(=O)(=O)(/N=C(\N=C(/SCc1ccccc1)\N)/c1ccccc1)c1ccccc1						0.0
O(CC)c1ccc(NC(=O)C(=O)NCCCn2ccnc2)cc1												0.0
S(CC(=O)Nc1cc(ccc1)C)c1ncnc2nc[nH]c12												0.0
O1c2cc(NC(=O)COC(=O)C(N3C(=O)c4c(cccc4)C3=O)Cc3ccccc3)ccc2OC1						0.0			0.0
O(C)c1ccc(cc1)CNC=1CC(CC(=O)C=1)(C)C								0.0		0.0	0.0					0.0
OC1(CCCCC1)C#CCN1CCN(CC1)C(=O)c1ccccc1											0.0						0.0
o1cccc1C(=O)Nc1ccccc1C(OCC(=O)c1[nH]c(C)c(C(OCC)=O)c1C)=O			0.0	0.0					0.0
s1cccc1C=1NN2C(=NC(C)=C(C(=O)Nc3cccnc3)C2c2cccnc2)N=1													0.0
O(C)c1ccccc1C(=O)NC(C#C)(C)C							0.0	0.0					0.0			0.0
O1CCN(CC1)CCN\C=C\1/C=NC(=O)C(C#N)=C/1Nc1ccccc1			0.0					0.0
O1c2cc(O)ccc2C=C(C(=O)c2cc(OC)ccc2)C1=O				0.0		0.0	0.0									0.0
O(C)c1cc2C=C(CN(C(=O)c3ncccc3)c3ccccc3)C(=O)Nc2cc1	0.0	0.0			0.0	0.0				0.0
s1cccc1C1N2NN=NC2=NC(C1)c1ccccc1						0.0
O(CC)c1cc(ccc1O)C1N2NN=NC2=NC(C(OC)=O)=C1C(=O)c1ccccc1								0.0		0.0				0.0
FC(F)(F)C=1n2nc(cc2N=C2C=1CCCC2)C(=O)NC1CCCCC1	0.0				0.0											0.0	0.0
Clc1cc2n(OCC(=O)Nc3noc(c3)C)nnc2cc1			0.0				0.0						0.0
O=C(NC(c1ccccc1)c1ncccc1)c1cc([N+](=O)[O-])ccc1														0.0
O1c2c(cccc2)C(=Nc2c1cccc2)N						0.0
OC(=O)c1ccc(-n2cccc2C=C(C#N)C#N)cc1														0.0
Brc1cc2c3c(cccc3c1)C(=O)N(c1c(n[nH]c1C)C)C2=O									0.0							0.0	0.0
FC(F)(F)c1ccccc1NC(=O)CN(C(=O)C1=CC(=O)Nc2c1cccc2)Cc1occc1																	0.0
Clc1cc(ccc1)CSc1oc(nn1)-c1sccc1-n1cccc1						0.0									0.0
s1c2c(nc1SCC1=NNC(=S)N1C)cccc2					0.0		0.0		0.0
O=C1c2c(cccc2)C(=O)C1(CC(OC)=O)c1ccccc1						0.0						0.0		0.0
ClC(Cl)(Cl)C(Nc1sc(C(=O)C)c(C)c1C(OCC)=O)NC(=O)C												0.0
Clc1ccc(N2CCN(CC2)C(=O)c2cc3OCOc3cc2)cc1		0.0		0.0									0.0			0.0	0.0
O=C1NC(=O)NC=C1COCc1ccccc1		0.0	0.0
o1cccc1C1N2NC=NC2=NC(C)=C1C(=O)Nc1ccccc1			0.0	0.0									0.0
O1C(=Nc2c(cccc2)C1=O)c1c(noc1C)-c1ccccc1									0.0						0.0
Fc1ccc(cc1)-c1oc(N2CCCC2)c(n1)C#N							0.0	0.0									0.0
S(CC(=O)NC=1C(=O)N(N(C)C=1C)c1ccccc1)C=1NC(=O)CC(C=1C#N)c1ccccc1F	0.0			0.0									0.0
S(C)c1nc(nc(OC2=NN(CCC)C(=O)C=C2)n1)N(C)C					0.0							0.0
o1c2c(cc1C(=O)C=1C(N(CCCN(C)C)C(=O)C=1O)c1ccc(cc1)C)cccc2	0.0						0.0		0.0	0.0
S(Cc1ccc(F)cc1)c1nnnn1-c1ccc(cc1)C(=O)N	0.0	0.0											0.0
BrC1=CC(=CN(CCN(C(C)C)C(C)C)C1=O)C(OC)=O	0.0										0.0	0.0				0.0
s1c2N=C3N(CCc4c3[nH]c3c4cc(OC)cc3)C(=O)c2c(C)c1C(=O)Nc1ccccc1															0.0
o1c(ccc1C)-c1nc(N)c(C#N)c(c1)-c1ccc(cc1)C	0.0						0.0	0.0				0.0
Clc1ccc(cc1)C(ON=C1CCN(S(=O)(=O)c2ccccc2)CC1)=O												0.0			0.0
O(C)c1ccc(cc1)C1N(C(=O)c2c(cccc2)C1C(=O)NCCCC)c1ccc(OC)cc1												0.0
O1c2c(-c3n(c(nc3C1=O)C)-c1ccccc1)cccc2	0.0			0.0	0.0			0.0	0.0				0.0			0.0
S(CC(=O)N1CCCCC1)c1nnc(n1-c1cc(ccc1)C)CC=1NC(=O)NC(=O)C=1				0.0								0.0
S(CC(=O)c1ccc(NC(=O)C)cc1)c1[nH]c2cc(ccc2n1)C														0.0
Clc1cc(Cl)ccc1OC(C)c1onc(n1)-c1ccc(NC(=O)c2cc3OCOc3cc2)cc1												0.0
S(=O)(=O)(Nc1ccccc1)c1ccc(NC(=O)C2Oc3c(OC2)cccc3)cc1										0.0	0.0
OC(=O)C1C2CC(C=C2)C1C(=O)NCCc1ccncc1										0.0		0.0
Clc1ccc(cc1)C(=O)c1cc(n(c1)C)-c1nc2c(n1C)cccc2	0.0		0.0		0.0								0.0			0.0	0.0
s1c(C(=O)C=2C(N(CCN(CC)CC)C(=O)C=2O)c2cccnc2)c(nc1C)C			0.0	0.0									0.0
s1c2c(cc(cc2)C)c(C(OC)=O)c1C(OC)=O									0.0
S1(=O)(=O)CC(N(C(=O)COC(=O)CCN2C(=O)c3c(cccc3)C2=O)CC(C)C)CC1													0.0		0.0
O(CC#N)c1ccc(cc1OC)C1NC(=O)NC(=C1C(=O)C)c1ccccc1									0.0			0.0				0.0	0.0
Brc1ccc(NC(=O)CN2CCc3c(C2)cccc3)cc1									0.0
o1cccc1CN1CC23OC(C=C2)C(C3C1=O)C(O)=O																	0.0
Fc1ccccc1OCC(=O)c1ccc(O)c(C)c1O				0.0	0.0						0.0
O=C1N(CCc2ccc(cc2)C)C(CC1)(C(=O)NCc1cccnc1)C															0.0
O(C)c1ccc(cc1)-c1nn(cc1C(O)=O)-c1ccccc1														0.0
S(CC(=O)N(C(C)C)c1ccccc1)c1[nH]c2c(n1)N(C)C(=O)N(C)C2=O			0.0				0.0		0.0
O(CCN1C(=O)C(NC1=O)(C)c1ccc(cc1)C)c1ccc(OC)cc1	0.0		0.0	0.0					0.0								0.0
Clc1ccccc1Cn1nc(C)c(NC(=O)c2noc(c2)-c2cc(OC)ccc2OC)c1C	0.0					0.0
S(=O)(=O)(N1CCN(CC1)C(=O)CN1C(=O)C(NC1=O)CC(C)C)c1cc2c(cc1)cccc2																	0.0
OC1(C\C(=N\n2cnnc2)\C=C1c1ccccc1)c1ccccc1		0.0	0.0			0.0	0.0					0.0					0.0
BrC=1C=Cc2nc(cn2C=1)CSc1nccn1C									0.0		0.0						0.0
S(CC(=O)NC(CCc1ccccc1)C)c1nc(N)cc(n1)N		0.0		0.0											0.0	0.0
O(C(=O)C(C(=O)Nc1nc(ccc1)C)C1CCCCC1)CC					0.0	0.0			0.0		0.0		0.0
Fc1ccc(cc1)CNC(=O)c1noc2c1CCCC2													0.0
S1\C(=N/N=C/c2sccc2)\N(CC=C)C(=O)C1Cc1ccc(OC)cc1						0.0				0.0	0.0
FC(F)(F)C(O)(Cc1ccccc1)C(NC=O)C(OC)=O									0.0								0.0
O(C)c1c(OC)cc(cc1OC)CC(=O)NCC(N1CCCC1)c1ccc(OC)cc1		0.0
O=C1N(C)C(=O)N(C)C(=O)C1=C(NCCN1CCCCC1)CC								0.0									0.0
S\1c2c(cccc2)C(=O)/C/1=C(/Nc1cc(O)ccc1)\C		0.0
S\1c2c(cccc2)C(=O)/C/1=C/Nc1cccnc1							0.0
O(C)c1ccccc1NC(=O)Nc1nc(nc2c1cccc2)-c1cccnc1								0.0
Clc1cc2c(nc(cc2C(=O)N2CCN(S(=O)(=O)C)CC2)-c2ccncc2)cc1	0.0	0.0	0.0	0.0	0.0				0.0		0.0	0.0	0.0				0.0
N1=C2C(C=C(C=C2)C)=C2CCC=3C(NNC=3)=C12								0.0
O(C)c1cc(ccc1OC)-c1[nH]c(-c2cc([N+](=O)[O-])ccc2C)c(n1)-c1ccccc1														0.0
Clc1ccc(cc1)CC(=O)NNC(=O)c1ccc(OC)cc1														0.0
O(C(=O)c1ccc(cc1)C)Cc1nnn(c1)-c1ccccc1															0.0
Clc1ccccc1C(=O)N1CCN(CC1)c1ccc(Cl)cc1[N+](=O)[O-]						0.0
Brc1cn(nc1C(=O)N\N=C(/C)\c1ccncc1)C															0.0
O(C(=O)N(C)C)c1c2c(ccc1)c(OC(=O)N(C)C)ccc2															0.0
Oc1ccccc1C(=O)N\N=C(\Cn1nc([N+](=O)[O-])nc1)/C														0.0
o1c(ccc1COc1ccc(cc1OC)CCC)C(OC)=O									0.0
S(CC(=O)Nc1ccccc1Cc1ccccc1)c1nnnn1C	0.0			0.0	0.0	0.0	0.0	0.0			0.0	0.0				0.0
Clc1ccc(cc1)C1(O)CCN(CC1)CCCC(O)c1ccc(F)cc1													0.0				0.0
Clc1ccc(-n2c(C)c(cc2C)\C=N\NC(=O)c2n3c(nc2C)C=CC=C3)cc1											0.0
S(=O)(=O)(N1C2C(CCCC2)C(=O)CC1)c1ccccc1									0.0								0.0
s1c2c(N=C(SCC(=O)NCc3occc3)N(C3CCN(CC3)C(OCC)=O)C2=O)cc1			0.0		0.0						0.0					0.0	0.0
S(=O)(=O)(N1N=C(CC1c1ccc(cc1)C)c1cc(NS(=O)(=O)C)ccc1)CC														0.0
O=C(Nc1cc2c(nc(N3CCN(CC3)C)cc2C)cc1)CCC(=O)NCCC(C)C														0.0
s1cccc1C=1C(=O)c2c(N(C)C=1NC(=O)c1ccccc1)cccc2											0.0	0.0
Clc1cc(NC(=O)COC(=O)\C=C\C)ccc1OC														0.0
s1cc(nc1SCC=1NC(=O)c2c3CCCc3sc2N=1)C			0.0		0.0
S(=O)(=O)(Cc1ccc(cc1)C)CCC(=O)NCCN1CCCCC1C													0.0
S1(=O)(=O)N=C(NCCOC(=O)C2CC(=O)N(C2)c2cc3c(cc2)cccc3)c2c1cccc2															0.0
O(CC=1NN2C(=NC(=CC2=O)c2ccccc2)N=1)c1ccccc1	0.0	0.0	0.0									0.0
O(C)c1ccc(cc1NC(=O)CCN1CCCC1)C			0.0				0.0	0.0		0.0		0.0
Clc1cc(ccc1)-c1onc(c1)C(=O)Nc1nn(cc1)Cc1ccc(cc1)C	0.0		0.0		0.0	0.0											0.0
O1c2c(-c3c(C1=O)c(nc(c3)CCC(C)C)NC(=O)C)cccc2			0.0					0.0			0.0		0.0
O(CC(C)C)c1ccc(cc1)C(=O)Nc1ccc(NC(=O)CC)cc1						0.0
O(\N=C(/N)\c1ncccc1)C(=O)C(c1ccccc1)c1ccccc1						0.0				0.0
O1C(C)=C(C(OCC=C)=O)C(C(C#N)=C1N)c1ccoc1	0.0				0.0		0.0	0.0					0.0
O(C(=O)c1ccc(Nc2ncc([N+](=O)[O-])cc2)cc1)CC														0.0
s1cccc1-c1c2c(sc(C(=O)N(CC)CC)c2N)nc(c1)-c1sccc1			0.0				0.0		0.0							0.0
O1CCN(CC1)c1nc(c2c(CCCC2)c1C#N)CCC		0.0															0.0
O1CCN(CC1)CCOC(=O)Nc1c(cc(cc1C)C)C	0.0	0.0				0.0	0.0		0.0			0.0
O=C/1N(c2c(cccc2)\C\1=C/N(C)C)CC							0.0	0.0
O=C1N(c2c(N=C1c1ccccc1NC)cccc2)C	0.0			0.0			0.0				0.0						0.0
S1C=C(N(CC(OCC(=O)NCc2ccc(F)cc2)=O)C1=S)c1ccc(cc1)C														0.0
O(C(=O)c1[nH]c2c(cccc2)c1NC(=O)CN1CCCCCC1)C	0.0			0.0					0.0							0.0
s1c2c(c3c1N=C(SCC(OC)=O)N(C3=O)c1ccccc1)CCN(C2)C	0.0				0.0
Clc1ccc(Nc2ncc([N+](=O)[O-])cc2)cc1															0.0
s1c2ncnc(SCC(=O)N(CC3CC3)CCC)c2c(C)c1C						0.0									0.0
S(CC(=O)N1CCN(CC1)c1ccc(OC)cc1)c1nc2N(C)C(=O)N(C)C(=O)c2n1CCC			0.0	0.0						0.0
O1c2cc(ccc2OC1)CN(C(=O)C)C1CC(=O)N(CCc2ccccc2)C1=O					0.0	0.0			0.0
S(CC(O)=O)c1nnc(n1-c1ccc(cc1)C)Cn1c2c(nc1)cccc2	0.0				0.0											0.0
O(C(=O)c1[nH]c2c(cccc2)c1NC(=O)CN1CCCCC1)CC	0.0					0.0		0.0	0.0		0.0					0.0
S(=O)(=O)(NCC(=O)N(Cc1ccc(OC)cc1)CC(=O)NCC1OCCC1)c1ccc(cc1)C					0.0				0.0			0.0					0.0
O=C1NC(=O)NC=C1N1CCN(CC1)C		0.0		0.0						0.0		0.0
O=C1N(CC(C1)C(=O)N)c1ccc(cc1)C			0.0	0.0				0.0				0.0	0.0
Brc1nc2N(C)C(=O)N(C)C(=O)c2n1CC=C							0.0					0.0			0.0	0.0	0.0
o1cccc1CNC(=O)CCCN1C(=O)c2c(N(CC(=O)Nc3cc(OC)ccc3)C1=O)cccc2								0.0	0.0
Clc1cc2C3NC(=O)N(C(Oc2cc1)(C3)C)c1cc(OC)c(OC)cc1	0.0	0.0											0.0			0.0
S1c2n(cc(n2)-c2ccc(F)cc2)C(C)=C1C(=O)NCCCN1CCOCC1		0.0						0.0		0.0		0.0
S(=O)(=O)(Cc1ccccc1C)CCC(=O)NCCCN1CCOCC1							0.0
O(CC(O)CN1CCN(CC1)c1ccccc1)c1ccc(cc1CC=C)C				0.0		0.0				0.0							0.0
Clc1cccc(F)c1Cn1nnc2c1ncnc2NCc1ncccc1										0.0
S1c2n(cc(n2)-c2ccccc2)C(C)=C1C(=O)N1CCN(CC1)c1ccccc1OC	0.0		0.0	0.0			0.0
O=C1N(C=Cc2c1cccc2)CC(=O)NCCC(=O)NCCN(Cc1ccccc1)C			0.0				0.0		0.0							0.0	0.0
s1cc(nc1N(\N=C\c1ccccc1OC)C(=O)C)-c1ccc(F)cc1															0.0
O(Cc1nc2c(n1CC)cccc2)c1ccccc1C(=O)N		0.0										0.0
s1c(nnc1SCC(=O)Nc1scc(n1)C)C					0.0		0.0		0.0
Brc1cc2C=C(C(=O)N3CCCC3)C(Oc2cc1)=O												0.0
s1c(nnc1SCC(=O)Nc1ccccc1NC(=O)CSc1sc(nn1)C)C					0.0
O1c2c(C=C(C(=O)NC)C1=O)cccc2OC		0.0					0.0	0.0		0.0			0.0
S(CC(=O)Nc1cc2OCCOc2cc1)c1[nH]c2cc(ccc2n1)C												0.0		0.0
Brc1ccc(cc1)C(=O)N1N=C2N(S(=O)(=O)c3c2cccc3)C1N(C)C									0.0
O(C)c1ccc(cc1)CN1c2c(CCCC1=O)cccc2														0.0
s1c(nnc1NC(=O)c1occc1)C				0.0								0.0
O1CCC(N2NC(=C3C2=NC(=O)C=C3C)C)CC1(C)C						0.0
S(Cc1nc2n(c1)C(=CC=C2)C)c1[nH]c2c(n1)cccc2															0.0
O(C)c1ccccc1CNc1cc(ccc1C)C										0.0
Brc1sc(cc1)CN1CCN(CC1)c1ncccc1									0.0		0.0	0.0
O(C)c1cc(OC)ccc1N1C(=O)C2C(CC(C)=C(C2)C)C1=O						0.0				0.0			0.0				0.0
S(CC(=O)Nc1ccccc1OC)c1[nH]ncn1		0.0		0.0		0.0				0.0
O=[N+]([O-])c1ccccc1NN\C=C/1\c2c(N=C\1)cccc2						0.0
O(CC)c1ccccc1-c1[nH]c2c(n1)N(C)C(=O)N(C)C2=O		0.0						0.0	0.0	0.0		0.0	0.0	0.0	0.0
s1cccc1S(=O)(=O)NC(CC)C							0.0				0.0		0.0
O1c2c(ccc(OCC(=O)C)c2)C(C)=C(C)C1=O									0.0
O1CCCC1CNC(=O)C=1c2c(n(c3c2cccc3)C)C(=O)N(C=1)C1CCCC1		0.0	0.0		0.0				0.0		0.0	0.0
S(=O)(=O)(N1CC(CCC1)C(=O)NCCN1CCC(CC1)Cc1ccccc1)C				0.0
S(CC(=O)N)c1nnc(n1-c1ccc(cc1)C)CNc1ccc(F)cc1										0.0				0.0
S(CC(=O)Nc1ccc(cc1)CC)C1=Nc2c(ccc(c2)C(OC)=O)C(=O)N1CC1OCCC1						0.0
S(CC(=O)Nc1cc2OCCOc2cc1)C1=CC(=O)N(c2c1cccc2)CC	0.0	0.0				0.0
s1nc2c(n1)cccc2S(=O)(=O)CCC(=O)Nc1cc(ccc1)C(OCC)=O					0.0
O1CCOC12CCN(CC2)C(=O)c1cc(nc2c1cccc2)-c1ccc(OCC)cc1					0.0			0.0		0.0
Clc1cc(NC(=S)N2CCN(CC2)CC)ccc1															0.0
Fc1ccc(cc1)-c1onc(c1)C(=O)N1CCCC1			0.0	0.0		0.0		0.0					0.0
Clc1ccc(cc1)CCNC(=O)CCNS(=O)(=O)c1c2nonc2ccc1					0.0						0.0						0.0
s1c2cc(S(=O)(=O)NCC(=O)NCCN3CCCCC3C)ccc2nc1C		0.0							0.0				0.0			0.0
O(C(=O)c1[nH]c(C)c(C(OCC)=O)c1C)CC(=O)NC(C)C														0.0
S(=O)(=O)(N(CC(=O)N1CCN(CC1)C(OCC)=O)c1ccc(Oc2ccccc2)cc1)C					0.0				0.0		0.0
S(CC(=O)N)c1nnc(n1-c1ccc(OC)cc1)-c1ccc(NS(=O)(=O)c2ccc(cc2)C)cc1												0.0			0.0
O1c2cc(ccc2OC1)\C=C\C(=O)N1CCN(CC1)c1ccccc1OC														0.0
Clc1cccc(F)c1-c1noc(C)c1C(=O)N1CCC(CC1)C(OCC)=O		0.0								0.0						0.0
Clc1cc2c(NC(OC2c2ccccc2)c2ccc(OC)cc2)cc1						0.0
O=C1N(N=C(c2c1cccc2)c1cc(CNC(=O)CCC)c(cc1)C)C						0.0			0.0	0.0		0.0
O=C(Nc1c2CCCCc2ccc1)C1CCN(CC1)C(=O)NC1CCCCC1				0.0			0.0	0.0				0.0	0.0				0.0
O1CCN(CC1)C(=O)c1ccccc1NC(=O)c1ccncc1		0.0						0.0
o1nc(-c2ccccc2)c(C(=O)NCCCOC)c1C						0.0				0.0
S(=O)(=O)(N(CC)CC)c1ccccc1\C=N\O		0.0			0.0		0.0	0.0		0.0
O(CCC)c1ccc(cc1)-c1nn(nn1)CC(=O)Nc1cc(ccc1)C(OC)=O	0.0	0.0						0.0			0.0
O=C1N=C(Nc2c1cccc2)CN1CCN(CC1)C(=O)NC1CCCCC1								0.0					0.0			0.0	0.0
O=C1NC2(N=C3C14CCCC3CN(C4)CCC)CCCCC2			0.0
Clc1ccccc1NC(=O)CSc1nnc(n1Cc1occc1)-c1ccncc1	0.0	0.0	0.0		0.0						0.0	0.0					0.0
s1c2cc(n(c2cc1)C)C(OC(C(=O)NC(CC)(C)C)c1ccc(OC)cc1)=O					0.0
S1CCN(CC1)C1CC(=O)N(CCc2ccccc2)C1=O					0.0			0.0
O(C(=O)c1ccncc1)CC(=O)N(C1CCCCC1)C1CCCCC1	0.0						0.0	0.0	0.0				0.0	0.0
S(CC(=O)c1cc2OCOc2cc1)c1[nH]ncn1		0.0								0.0		0.0
O=C1N(N(C)C(C)=C1NC(=O)NCc1ccccc1)c1ccccc1		0.0									0.0					0.0	0.0
Brc1ccc(cc1)C1N=C2CCCCC2(N1O)C	0.0
S(CCC(=O)NCc1ccccc1)CCC(=O)NCc1ccccc1												0.0
S(CC(=O)N(C(CC)C)C1CCS(=O)(=O)C1)c1ccc(NC(=O)C)cc1														0.0	0.0
S(=O)(=O)(NNC(=O)C1ON=C(C1)c1cccnc1)c1ccc(F)cc1															0.0
s1c(nnc1NC(=O)c1ccncc1)C										0.0
s1cccc1C=1OC(=O)c2cc(ccc2N=1)C														0.0
S(CC)c1ccccc1C(=O)Nc1cc(OC)ccc1					0.0			0.0
S(=O)(=O)(N1CCOCC1)c1cc(ccc1)C(OCC(=O)Nc1cc2OCOc2cc1)=O			0.0						0.0	0.0						0.0
Clc1ccc(-n2c(nnc2SCC(OCC)=O)CC=2NC(=O)NC(=O)C=2)cc1	0.0			0.0	0.0
Clc1cc(Cl)ccc1\C=C\C(=O)N(Cc1ccc(Cl)cc1)C1CCS(=O)(=O)C1														0.0
S1c2n(N=C1c1cc(nc3c1cccc3)C)c(nn2)-c1ccccc1	0.0		0.0								0.0					0.0
S=C(Nc1ccc(cc1)C(=O)C)NCCc1ccc(F)cc1															0.0
O=C(N)c1ccc(NC(=O)C(CCC)C)cc1				1.0				0.0			0.0	0.0
Brc1ccc(nc1)NC(=O)c1oc([N+](=O)[O-])cc1															0.0
S(=O)(=O)(N1CCCC1)c1ccc(NC(=O)CC(NC(=O)C)c2ccccc2)cc1			0.0	0.0	0.0			0.0	0.0	0.0	0.0						0.0
S(Cc1c(noc1C)C)c1nnc(n1C(COC)C)COc1ccccc1F	0.0	0.0		0.0	0.0			0.0					0.0
Brc1oc(cc1)C(=O)Nc1ccccc1Oc1ccccc1									0.0			0.0		0.0	0.0	0.0	0.0
s1cnnc1SC(C(=O)NCc1cc2OCOc2cc1)C	0.0	0.0		0.0	0.0	0.0	0.0			0.0	0.0		0.0
S(=O)(=O)(N1CCOCC1)c1ccc(OCC(O)CN2CCN(CC2)c2ccc(F)cc2)cc1							0.0	0.0			0.0						0.0
O(C)c1cc(C(=O)C=2C=C(C#N)C(=O)N(C=2)C=2C(=O)N(N(C)C=2C)c2ccccc2)c(O)cc1	0.0					0.0			0.0		0.0	0.0					0.0
o1cccc1C(=O)NC(Cc1ccccc1)C(OCC(=O)NCC(OC)=O)=O			0.0	0.0							0.0
S(CC(=O)NC1CC1)c1nc2cc(S(=O)(=O)N(CC)CC)ccc2n1-c1ccccc1OC			0.0	0.0	0.0					0.0						0.0	0.0
S(=O)(=O)(N(CC(=O)N1CCOCC1)c1ccc(F)cc1)c1cc2OCCOc2cc1				0.0						0.0						0.0
O1CCN(CC1)C(=O)CN1C(=O)C(NC1=O)(C)c1ccccc1										0.0		0.0	0.0
O(CC)c1cc(ccc1OCC)C(=O)NCc1ccncc1			0.0		0.0	0.0		0.0	0.0	0.0	0.0		0.0
s1c2nc(cc(c2c(N)c1C(=O)NCc1occc1)C)C		0.0		0.0	0.0		0.0
S(=O)(=O)(Nc1ccccc1C(=O)N)c1ccc(F)cc1														0.0
O=C1Nc2c(N(C1)C(=O)c1ccccc1)cccc2			0.0	0.0								0.0				0.0
Clc1nc(SC)nc(N(C)C)c1Cc1ccc(OCCC)cc1															0.0
s1c(C(OCC)=O)c(nc1NC(=O)c1occc1)-c1ccccc1	0.0	0.0		0.0	0.0		0.0	0.0		0.0			0.0				0.0
S(CC(=O)c1cc(n(Cc2cc3OCOc3cc2)c1C)C)c1nnnn1-c1ccc(O)cc1			0.0
O(C)C=1c2c(c(n(c2C)-c2ccc(cc2)C(O)=O)C)C(=O)C=CC=1														0.0
Clc1ccc(SC)cc1C(=O)Nc1ncc(cc1)C														0.0
Brc1sc(S(=O)(=O)Nc2ccc(cc2)Cc2ccncc2)cc1												0.0
S(=O)(=O)(N1CCC(CC1)C(=O)NCc1cc(OC)ccc1)N1CCCC1	0.0		0.0		0.0												0.0
S1c2c(cccc2)C(=O)N(c2cc(NC(=O)NC3CC3)ccc12)C					0.0			0.0				0.0
o1c2c(nc1-c1cc(NC(=O)c3cc(OC)c(OC)c(OC)c3)ccc1)cc(cc2)C										0.0
O(C)c1nc(nc(n1)N1CCCCCC1)N1CCCCCC1			0.0									0.0	0.0
O1C(CN(CC1C)C=1n2ncnc2N=C2CC(CCC=12)C)C				0.0
o1c(ccc1C)C1N(C)C(=O)c2c(cc(OC)c(OC)c2)C1C(O)=O								0.0			0.0
S(=O)(=O)(N(CC1=Cc2c(NC1=O)cc(OC)cc2)Cc1cccnc1)c1ccccc1			0.0	0.0	0.0						0.0
S(C)c1nc(C)c(CC=C)c(n1)Nc1ccc(cc1)C(O)=O	0.0			0.0	0.0				0.0				0.0
s1c2CCCCc2c2c1ncnc2-n1cccc1		0.0		0.0			0.0						0.0
S(=O)(=O)(NC(C(CC)C)C(=O)NCCN1CCOCC1)c1ccc(cc1)C					0.0			0.0
O(C)c1cc(ccc1)CNC(=O)c1nnn(CC(=O)Nc2cc(C)c(cc2)C)c1N			1.0										0.0
s1c(CC(O)=O)c(nc1C)-c1ccc(cc1)C												0.0		0.0	0.0
S1\C(=N/c2ccc(cc2)C)\N(CC)C(=O)C1CC(=O)NCC											0.0
O(C)c1ccc(cc1)C=1NN2C(=NC(C)=C(CC)C2=O)C=1			0.0		0.0			0.0	0.0	0.0
s1c2CCCCc2c2c1ncnc2SCc1ccc(F)cc1												0.0
S1CC(=O)N(C1c1cccnc1)c1cc(F)c(cc1)C			0.0				0.0					0.0			0.0
Clc1cc(NC(=O)c2oc(nc2C)C)c(OC)cc1	0.0	0.0		0.0						0.0						0.0
O(C)c1ccc(cc1)Cn1c2ncccc2nc1CCC(=O)Nc1ccc(cc1)CC#N	0.0	0.0	0.0				0.0				0.0
S1c2n(nc(n2)C)C(O)=C1C(N1CCOCC1)c1ccccc1		0.0	0.0		0.0						0.0
O=C1N(c2ccc(cc2)CC(=O)N2CCN(CC2)C(OCC)=O)C(=O)Nc2c1cccc2			0.0	0.0					0.0			0.0
O1CC(=O)N(c2c1cccc2)CCC(=O)NCc1cccnc1		0.0		0.0
o1cccc1CNC(=O)CCCCN1C(=O)c2c(N(CC(=O)NC(CC)C)C1=O)cccc2							0.0						0.0
o1cccc1C1CC(=O)C(=CNCC2NCCc3c2cccc3)C(=O)C1							0.0	0.0	0.0
O1c2c(ccc(NC(OCC)=O)c2)C(=CC1=O)C				0.0				0.0		0.0			0.0
S1SC2=C(c3c(N(C(=O)c4occc4)C2(C)C)cc(cc3)C)C1=S									0.0					0.0
Clc1cccc(F)c1CSc1oc(nn1)C1N(CCC1)C(OC(C)(C)C)=O	0.0	0.0			0.0	0.0											0.0
O(CC(O)Cn1c2c(nc1-n1nc(cc1C)C)N(C)C(=O)NC2=O)c1cc(ccc1)C							0.0			0.0
S1\C(\N(C(=O)C1C)c1ccc(F)cc1)=C(\C(=O)NCc1occc1)/C#N		0.0			0.0	0.0	0.0							0.0		0.0	0.0
O1CCN(CC1)c1ncnc2c1n(c1c2cc(cc1)C)C		0.0	0.0									0.0	0.0
O(C(=O)c1n(c2c(c1NC(=O)CN1CC(CCC1)C)c(ccc2)C)C)C					0.0				0.0		0.0						0.0
O(C(=O)C1CCN(CC1)C(C(=O)c1c2c([nH]c1C)cc(cc2)C)C)CC		0.0				0.0			0.0			0.0
Clc1ccc(OCC=2Sc3n(N=2)c(nn3)-c2ccncc2)cc1	0.0	0.0			0.0												0.0
O1Cc2c(nc3oc4c(ncnc4N4CCOCC4)c3c2)CC1(C)C												0.0
O1c2n(c3c(n2)N(C)C(=O)N(C)C3=O)C(C)=C1c1ccccc1								0.0	0.0				0.0
S(=O)(=O)(N1CCN(CC1)C(=O)c1occc1)c1cc(OC)c(OC)cc1										0.0					0.0
o1c2c(cc(OC(=O)C)c3c2cccc3)c(C(=O)NCCN2CCOCC2)c1C		0.0							0.0			0.0	0.0		0.0		0.0
S=C1N(C)C(=O)C(C(C=2C(=O)N(C)C(=S)N(C)C=2O)c2ccncc2)=C(O)N1C						0.0			0.0
s1cccc1C(N1CCN(CC1)c1ccccc1)C(NS(=O)(=O)C)C		0.0			0.0				0.0	0.0
s1cc(c2c1N=C(SCC(=O)N(C)C)N(Cc1ccccc1)C2=O)-c1ccc(cc1)C														0.0
O1c2cc(N(C(=O)CCC(=O)Nc3nccc(c3)C)CC(=O)NC3CCCCC3)ccc2OC1						0.0	0.0		0.0		0.0
Clc1ccc(cc1)-c1nsc2c1ncnc2N1CCN(CC1)C(=O)N1CCCC1			0.0	0.0	0.0												0.0
o1nc(NC(=O)CCC(=O)N(C(C(=O)NC2CCCC2)c2cccnc2)CC=C)cc1C				0.0								0.0
O=C1N(CCC1)CCCNC(=O)C1c2c(cccc2)C(=O)N(CCOC)C1c1c2c([nH]c1)cccc2																	0.0
S(=O)(=O)(NCCc1cc(OC)c(OC)cc1)c1ccc(cc1)C(=O)NCc1occc1			0.0	0.0	0.0						0.0				0.0
O1C2C=CC1C(C(O)=O)C2C(=O)Nc1ccccc1OCC				0.0				0.0
n1cnc(-n2nc(cc2C)C)cc1-n1nc(cc1C)C	0.0	0.0												0.0
O(C(=O)c1n(c2c(n(cc2)C)c1)Cc1ccc(cc1)C#N)CC															0.0
O=C(N1CCCC1)c1cc(NC(=O)C2CC2)c(N2CCCC2)cc1										0.0	0.0
S1(=O)(=O)N=C(N2c3c(CC2C)cccc3)c2c1cccc2							0.0							0.0			0.0
O(C(=O)c1ccc(cc1NC(=O)CN1CCN(CC1)c1ccccc1)C(OC)=O)C							0.0		0.0
O1C(=C(C(OCC)=O)C(C(C)C)C(C#N)=C1N)c1ccccc1	0.0			0.0									0.0
s1cccc1CNC(=O)C1CC(=O)N(C1)c1ccc(cc1)C	0.0	0.0	0.0		0.0		0.0	0.0			0.0
Clc1ccc(S(=O)(=O)NC(CN(C)C)(C)C)cc1				0.0						0.0
s1c(nnc1N)N1CCC(CC1)C			0.0										0.0
Brc1ccc(nc1)NC(=O)c1cc2nccnc2cc1									0.0			0.0				0.0	0.0
s1cc(nc1CN1C(=Nc2c(cccc2)C1=O)CN(C)C)-c1oc2c(c1)cccc2	0.0	0.0		0.0		0.0	0.0	0.0			0.0					0.0	0.0
s1c2CCCCc2c2c1nc(nc2NS(=O)(=O)c1cc(F)ccc1F)CN1CCOCC1					0.0
S(C1CC(=O)N(C)C1=O)c1ccccc1C(O)=O									0.0			0.0
S(CCC)C=1NC(=CC(=O)N=1)C			0.0		0.0												0.0
o1cccc1C(OCC(=O)Nc1cc(OC)ccc1)=O					0.0		0.0			0.0
S(=O)(=O)(N1CCCC1)c1ccc(cc1)C(OCC(=O)Nc1noc(c1)C)=O														0.0
S(=O)(=O)(Nc1cc(ccc1)C(=O)NCc1occc1)c1cc(F)ccc1														0.0
O1CCN(CC1)c1ccc(cc1)-c1nn(c(c1)C(OCC)=O)-c1ccccc1														0.0
S(=O)(=O)(Nc1nc(nc(c1)C)C)c1ccc(NC(=O)c2cc(OC)cc(OC)c2)cc1									0.0
Brc1cc(F)cc(F)c1NC(=O)c1noc(c1)-c1occc1	0.0
S=C(Nc1cc([N+](=O)[O-])ccc1)NCCc1ccccc1														0.0
s1c2c(CCCC2)c(C#N)c1N\C=C\1/C(=NN(C/1=O)c1ccc(F)cc1)C						0.0
s1ccnc1N1C(N2C(CCC2)C1=O)c1ccccc1C														0.0
Fc1ccc(cc1)-c1oc(nn1)NC(=O)c1ccccc1C								0.0
s1c2CCN(Cc2nc1NC(=O)\C(=C\c1ccc(OCc2ccccc2)cc1)\C#N)Cc1ccccc1														0.0
OC(=O)c1cc(ccc1)Cn1nccc1													0.0				0.0
O1c2c(OC1)cc1nc(C(OC)=O)c(C(OC)=O)c(c1c2)C						0.0
O(C)c1ccc(cc1)/C(=C(/C#N)\C(OCC)=O)/C												0.0	0.0
n1c(nnc(C)c1N(C)C)-c1ccccc1														0.0
S(CC#N)c1nc(cc(-c2cccnc2)c1C#N)C		0.0	0.0	0.0						0.0			0.0
S=C(Nc1cc(ccc1)C(OC)=O)NCCC=1CCCCC=1												0.0
S(CC(OCC)=O)c1nc2cc(OCC)ccc2cc1C#N		0.0		0.0													0.0
S(=O)(=O)(c1cc(OC)c(OC)cc1)c1cc(OC)c(OC)cc1								0.0				0.0		0.0		0.0
S(=O)(=O)(N(Cc1ccc(N(C)C)cc1)Cc1ccccc1)c1cc(C)c(-n2nnnc2)cc1	0.0	0.0			0.0								0.0			0.0
S1CCC(=O)N2C1=NC(C)=C(C(OC(C)C)=O)C2c1cc(OCC)c(OC(=O)C)cc1	0.0			0.0	0.0			0.0		0.0
OC(=O)C1CCCN(C1)c1nc(cc(n1)C)C							0.0
S(CC(=O)c1cc2OCCOc2cc1)c1oc(nn1)-c1ccccc1						0.0		0.0			0.0			0.0
O=C1N(Cc2ccccc2)C(=O)N(c2nc(n(c12)Cc1ccccc1)NCC)C	0.0							0.0						0.0			0.0
Clc1n(C)c(nc1)C(O)c1ccccc1	0.0	0.0					0.0
Brc1oc(cc1)C(=O)N1CCC(CC1)C(OCC)=O									0.0		0.0	0.0					0.0
Clc1ccc(NC(=O)C)cc1C(=O)Nc1nc(ccc1)C										0.0		0.0			0.0
Clc1ccccc1C(OC=1C=C(N(C)C(=O)C=1)C)=O						0.0								0.0
S(CC(=O)Nc1noc(c1)C)C1=Nc2c(cc(O)cc2)C(=O)N1c1cc(OC)c(OC)cc1					0.0								0.0				0.0
O=C1N(CCCCC)C(=O)Nc2c1ccc(c2)C(=O)N1CCN(CC1)CC										0.0
S(=O)(=O)(N1CCCCC1C(=O)Nc1ccc(OC)cc1)c1ccc(F)cc1		0.0
s1c2c(n3c(c2)C(=O)N(N=C3C)CCCC(=O)NCCN(CC)c2ccccc2)cc1	0.0	0.0		0.0		0.0		0.0
S(=O)(=O)(N1CCC(=CC1)c1ccccc1)c1cc2CCN(c2cc1)C(=O)CCC(O)=O			0.0			0.0		0.0			0.0
Brc1cnc(OC(C)(C)C)nc1OC(C)(C)C									0.0		0.0	0.0					0.0
s1c(nnc1-n1cccc1)N1CC(CCC1)C(=O)Nc1ccccc1C(OC)=O	0.0		0.0					0.0								0.0
O(C)c1cc(N2CCN(CC2)c2ncnc3n(ncc23)-c2ccc(cc2C)C)ccc1		0.0								0.0
Clc1ccc(cc1)Cc1oc(nn1)C(=O)N1CCOCC1													0.0			0.0
s1c2cc(OCC)ccc2nc1NC(=O)C1CCN(S(=O)(=O)c2[nH]cnc2)CC1						0.0					0.0					0.0
Fc1ccc(cc1)Cn1c2c(cccc2)c(C=O)c1C															0.0
o1cccc1C(ON1C(=Nc2c(cccc2)C1=O)c1ccccc1)=O									0.0					0.0
Fc1ccccc1N1CCN(CC1)C(=O)\C=C\C(O)=O														0.0
S(=O)(=O)(N1CCCCC1)N1CCN(CC1)C(=O)N1CCCCCC1								0.0
s1cc(nc1NCc1nnc(SCC(=O)NCc2ccccc2)n1CC)-c1ccccc1										0.0	0.0
S1CCN(CC1)C(C(C)C)c1nnnn1Cc1ccc(F)cc1	0.0			0.0				0.0
O1CCCC1CN(CC1=Cc2c(NC1=O)c(ccc2C)C)Cc1nnnn1C1CCCCC1			0.0							0.0
Clc1cc(Cl)ccc1-c1oc(SCC(OC(C)C)=O)nn1										0.0
O1CCN(CC1)C(C1=Cc2c(NC1=O)c(ccc2C)C)c1nnnn1CCc1ccccc1										0.0
s1cc(nc1Nc1ccc(cc1)C)C(=O)N1CCC(CC1)C(=O)NCCN1CCOCC1			0.0					0.0				0.0	0.0			0.0	0.0
O=C(NC1CCCCC1)N1CC(CCC1)c1[nH]c2c(n1)cccc2			0.0					0.0			0.0	0.0		0.0		0.0
S(CC(=O)Nc1noc(c1)C)c1n-2c(nn1)C(=Cc1c-2cccc1)C		0.0	0.0	0.0	0.0			0.0	0.0		0.0		0.0			0.0
S(=O)(=O)(N(CC(=O)Nc1cc(ccc1)C(=O)C)c1ccccc1)C			0.0	0.0		0.0	0.0		0.0	0.0						0.0
s1nc(C(=O)N)c(N)c1C(=O)N(CC1OCCC1)C(CCC)C(=O)NC1CCCC1																0.0
Clc1cc(C)c(OCCCC(=O)Nc2cccnc2)cc1		0.0					0.0	0.0								0.0	0.0
s1cccc1C(N(C(=O)CCC(=O)Nc1noc(c1)C)c1ccc(cc1)C)C(=O)NC1CCCC1									0.0
S(=O)(=O)(NC(=O)NCc1ccc(OCCC)cc1)c1ccc(OCCCC)cc1										0.0	0.0			0.0
o1c(nnc1NC(=O)CC)-c1occc1				0.0
Oc1ccc(N2C(C)=C(c3ccccc3)C(=O)N=C2C)cc1C(O)=O			0.0					0.0	0.0	0.0				0.0
S(Cc1ccccc1F)c1nnc(n1C)-c1nccnc1	0.0			0.0	0.0	0.0										0.0
O1C(=N\C(=C/Nc2ccc(cc2)C)\C1=O)c1occc1		0.0						0.0		0.0			0.0
S1c2n(N=C1c1ccccc1OC)c(nn2)-c1ccc(cc1)C(C)(C)C	0.0	0.0			0.0		0.0			0.0
S(CC1=Nc2c(cccc2)C(=O)N1CC#N)c1nnc(n1C)-c1ccoc1C	0.0	0.0		0.0	0.0	0.0		0.0			0.0					0.0
S(Cc1c2c(ccc1)cccc2)c1nnc(n1N)-c1occc1	0.0	0.0	0.0	0.0		0.0	0.0				0.0
Brc1ccc(N2C(c3c(n[nH]c3C)C2=O)c2cc(OC)c(O)cc2)cc1	0.0						0.0		0.0		0.0	0.0				0.0	0.0
O1C2C=CC13C(C2C(=O)Nc1ccc(cc1)C(=O)C)C(=O)N(C3)CC(OCC)=O							0.0						0.0				0.0
S(CC(=O)Nc1cc(cc(c1)C)C)c1nnc(n1CC=C)-c1nccnc1	0.0	0.0		0.0	0.0					0.0					0.0	0.0
O(CC)c1cc(ccc1O)C1N(C(=O)c2n[nH]c(c12)C)c1ccc(cc1)C	0.0			0.0					0.0		0.0	0.0					0.0
S=C1NN=C(N1c1ccc(cc1)C)Cn1nc(cc1C(F)F)C(F)F														0.0
S1c2n(nc(n2)C)C(O)=C1C(N1CCN(CC1)c1ccccc1)c1occc1				0.0												0.0
Fc1ccc(cc1)CNC(=O)C1=NN(C)C(=O)c2c1cccc2							0.0				0.0
O1c2c(C(C)=C(CC(OCC)=O)C1=O)c(O)cc(O)c2							0.0
O1CCOc2c1cc(cc2)C(=O)COC(=O)c1ccccc1NC(=O)CCCC														0.0	0.0
S(=O)(=O)(NC(CC)C)c1ccc(OCC(=O)NCc2occc2)cc1					0.0											0.0
Clc1cccc(Cl)c1-c1n2N=C(N3CCOCC3)C=Cc2nn1			0.0									0.0
s1cccc1CN(C(C(C)C)c1nnnn1C1CCCC1)CC1=Cc2c(NC1=O)c(ccc2)C	0.0															0.0
s1c(cnc1NC(=O)Cn1nc(nn1)-c1ccc(OCCCC)cc1)CC(OCC)=O	0.0				0.0											0.0
O1c2n[nH]c(c2C2(CCN(CC2)C(=O)c2ccccc2)C(C#N)=C1N)C																0.0	0.0
S(CC(=O)N(CC)CC)c1oc(nn1)-c1cc(OC)cc(OC)c1		0.0						0.0					0.0
O(C)c1c(OC)cc(cc1OC)C(=O)N1CCC(NC(=O)C(NC(=O)C)Cc2ccc(cc2)C)CC1												0.0	0.0	0.0
O=C1N(CC(O)CN2C(=O)C(NC2=O)(C)C)C(=O)NC1(C)C		0.0												0.0
S(=O)(=O)(N1CCN(CC1)C(OCC)=O)c1c2ncccc2ccc1			0.0										0.0				0.0
O1c2c(C=C(C(=O)N3CCN(CC3)C(OCC)=O)C1=O)cccc2CC=C			0.0					0.0					0.0
O=C(Nc1ccccc1)C=1C(N=C2N(c3c(N2)cccc3)C=1C)c1cc([N+](=O)[O-])ccc1									0.0
Clc1ccc(cc1)C(=O)C1CCCN(C1)Cc1n(ccc1)-c1ncccc1														0.0
O(C)c1cc(ccc1OC)C(=O)C1CCCN(C1)C(=O)C=1CCCC=1														0.0
S(C)c1ccc(cc1)C(=O)C1CCCN(C1)C(=O)c1cc(N2CCOCC2)ccc1															0.0
S(CC(=O)N1CC(OC(C1)C)C)c1nc(C)c(C)c(n1)C											0.0
s1c(C)c(nc1NC(=O)c1sccc1)-c1ccccc1			0.0		0.0	0.0							0.0		0.0
S(=O)(=O)(Cc1oc(cc1)C(=O)NCC1N(CCC1)CC)c1ccccc1C					0.0			0.0								0.0
S(=O)(=O)(Cc1oc(cc1)C(=O)NC(C)c1cc2OCCOc2cc1)c1ccccc1OC										0.0						0.0
S(=O)(=O)(N(CCC)c1ccc(OCC)cc1)c1cc2CCN(c2cc1)C(=O)CCC(O)=O										0.0						0.0	0.0
S(=O)(=O)(N(CC(C)C)CC(C)C)N1CCC(CC1)C(=O)NCCCOCC								0.0
S1C(CN=C1N(Cc1ccccc1)C(=O)Nc1ccccc1OC)C	0.0			0.0	0.0	0.0								0.0
s1cccc1CNC(=O)C1CCN(CC1)Cc1nc(oc1C)-c1ccccc1F	0.0	0.0
S(=O)(=O)(N1CCCC1)c1ccc(cc1)C(=O)N1CCN(CC1)c1ccccc1OC					0.0			0.0					0.0				0.0
S=C1N=C(NCCCOC)c2cc(OC)c(OC)cc2N1				0.0												0.0
O1CCOc2c1cc(NC=1NC(=O)N(C3CCCCC3)C(=O)C=1)cc2	0.0							0.0	0.0			0.0
n1c(nc(nc1NC(C)C)NC(C)C)N(C#N)C				0.0
FC(F)(F)CNC(=O)Nc1cccnc1									0.0
OCCNc1nc2c(n1C(C)C)cccc2														0.0
S1\C(=N\C)\N(C)C(=O)C1CC(=O)Nc1ccccc1C(OCC)=O		0.0	0.0		0.0				0.0		0.0
O=C1Nc2cc(C)c(cc2C=C1CN(C(=O)CC)C1CCCCC1)C					0.0	0.0		0.0				0.0			0.0
O(C)c1ccccc1CNc1ncnc2n(nnc12)Cc1ccccc1			0.0					0.0
s1cccc1-c1oc(nn1)-c1cccnc1		0.0					0.0						0.0			0.0
s1c(nnc1N(C(=O)COc1ccccc1)CC)-c1cccnc1		0.0				0.0	0.0	0.0			0.0						0.0
S(CC(=O)N1CC(CCC1)C)c1n2c(nn1)C(CC)=C(N=C2N)C		0.0		0.0	0.0					0.0	0.0
s1cccc1CNC(=O)COC(=O)c1n(c2c(scc2)c1)C					0.0	0.0					0.0
O1CCCC1CN(CC1=Cc2cc(C)c(cc2NC1=O)C)Cc1nnnn1C1CCCCC1			0.0														0.0
O(CC(=O)N(CC)CC)c1ccc(cc1)-c1ccccc1	0.0							0.0	0.0
O1C=C(\C=C\C(=O)c2ccccc2O)C(=O)c2cc(ccc12)C						0.0
S=C1NN=C(N1c1ccccc1)c1cc2OCOc2cc1														0.0
S(CC(O)=O)c1nc(nc2c1oc1c2cccc1)C				0.0				0.0
O1c2cc(ccc2OC1)CNc1n2c(nc1-c1ccccc1)C=CC=C2						0.0				0.0		0.0
O=C1N=C(Nc2nc(c3cc(ccc3n2)C)C)N(c2c1cccc2)C		0.0	0.0					0.0					0.0
S(=O)(=O)(Nc1ccccc1C(=O)N1CCCC1)C		0.0					0.0			0.0
S(=O)(=O)(Nc1ccccc1C(=O)NCCC)c1cc2OCCOc2cc1			0.0				0.0	0.0		0.0					0.0
s1cccc1CNC(=O)CN1CCN(CC1)c1cc(OC)ccc1					0.0			0.0
S(Cc1oc(nn1)-c1ccccc1)C=1NC(N)=CC(=O)N=1				0.0						0.0		0.0			0.0	0.0
O(CCCNC(=O)C1N(CCC1)C(=O)NC1CCCCC1)CC		0.0	0.0					0.0		0.0			0.0
S(Cc1ccccc1)c1nnc(n1N)C		0.0		0.0									0.0
S(CC(OC(C)C)=O)c1nnc(n1N)-c1ccc(cc1)C												0.0
Clc1ncccc1C(=O)Nc1ccccc1N1CCOCC1															0.0
Clc1ccc(Cl)cc1-n1c(C)c(cc1C)\C=N\n1cnnc1													0.0
Clc1ccc(S(=O)(=O)NC(C(=O)NCc2occc2)C)cc1											0.0
o1c(c(-c2occc2)c(C#N)c1N)-c1occc1						0.0		0.0				0.0
s1cccc1CNC(=O)C1CC(=O)N(C1)c1cc(C)c(cc1)C											0.0	0.0
S(=O)(=O)(N1CCCCC1C(=O)Nc1cc2OCOc2cc1)c1ccccc1														0.0
S\1c2n(c3c(n2)cccc3)C(=O)/C/1=C\c1ccc(OCc2c3c(ccc2)cccc3)cc1						0.0
O=C1N(CC(C1)C(OC)=O)CCc1c2c([nH]c1)cccc2												0.0
Clc1cc(ccc1Cl)CNC(=O)c1oc(cc1)C									0.0							0.0
O1c2c(N(CNc3ccc(cc3)C(OCC)=O)C1=O)cccc2			0.0	0.0	0.0		0.0		0.0		0.0	0.0	0.0			0.0	0.0
O=C1N(CCc2ccccc2)C(=O)C2C3C=CC(C12)C13CC1										0.0
Clc1ccc(cc1)C/C(=N/OC(=O)COc1ccccc1C)/N											0.0
S(=O)(=O)(Nc1ccc(OC)cc1)c1ccc(NC(=S)NC(=O)CC(C)C)cc1															0.0
S1C2=C(N=C(SCC(=O)N)N(c3ccccc3OC)C2=O)CC1	0.0			0.0	0.0	0.0				0.0
S1C2=C(N=C(SC)N(C2=O)c2ccc(cc2)C)CC1			0.0		0.0		0.0			0.0			0.0	0.0	0.0
Clc1ccc(cc1)CN(N1C(=O)CCCC1=O)C(=O)c1ccc([N+](=O)[O-])cc1						0.0
S(Cc1nc(nc(n1)N)Nc1ccc(cc1)C)c1nc(cc(n1)C)C										0.0					0.0
s1c(C)c(nc1N(C(=O)CC)c1ccc(cc1)C(O)=O)-c1ccc(OC)cc1														0.0
S1C2=C(N=C(SC)N(C2=O)c2ccc(OCC)cc2)CC1		0.0			0.0		0.0						0.0
S(=O)(=O)(N(C)c1ccc(cc1)C(=O)NC1CCCC1)c1ccc(OC)cc1														0.0
S(=O)(=O)(N1CCCC1)c1ccc(cc1)C(=O)C										0.0		0.0		0.0
Clc1cc(C)c(OCC(=O)Nc2oc(C)c(C(OCC)=O)c2C#N)cc1		0.0		0.0												0.0	0.0
s1c(C)c(C)c(C#N)c1NC(=O)CSc1nnc(n1CC)C(C)C	0.0	0.0	0.0	0.0	0.0		0.0			0.0
s1cc(nc1Sc1nc2N(C)C(=O)NC(=O)c2n1CCOC)C	0.0			0.0			0.0						0.0
Fc1ccc(cc1)CNC(=O)C1C2=C(NC(=O)C1)CC(CC2=O)(C)C		0.0		0.0				0.0
o1cccc1\C=C(\NC(=O)c1ccc(cc1)C)/C(O)=O															0.0
s1cccc1C(=O)c1no[n+]([O-])c1C(=O)c1sccc1					0.0		0.0
n12nc(C)c(c1N=C(C=C2N1CCC(CC1)C)C)-c1ccccc1		0.0				0.0
s1c(ccc1C)CNc1cc(C(O)=O)c(N2CCOCC2)cc1				0.0	0.0		0.0			0.0			0.0	0.0	0.0	0.0
O1c2c(cc(cc2)CC)C(=CC1=O)CN1CCN(CC1)CCO	0.0	0.0		0.0			0.0						0.0
s1cccc1C(=O)Nc1c2nsnc2ccc1	0.0	0.0			0.0	0.0			0.0	0.0		0.0		0.0	0.0
s1cccc1C(=O)Nc1cc2nsnc2cc1	0.0	0.0		0.0	0.0		0.0			0.0			0.0			0.0
S1c2n(N=C1c1ncccc1)c(nn2)C(F)(F)F	0.0				0.0		0.0
O(CC)c1ccccc1C(=O)NCCC(O)=O	0.0		0.0				0.0						0.0			0.0
Oc1cc2c([nH]c(C)c2C(OCC)=O)cc1				0.0	0.0	0.0										0.0
Brc1ccc(OCC(=O)N2CCN(CC2)C(OCC)=O)cc1	0.0						0.0		0.0		0.0				0.0		0.0
o1c2c(cccc2)c(C)c1-c1nc(nc(n1)N)Nc1cc(OC)ccc1											0.0
S(=O)(=O)(CC(OCC)=O)c1ccccc1									0.0		0.0
O(C)c1cc(ccc1OC)\C=C\C(=O)Nc1ccccc1C(O)=O		0.0						0.0
s1cc(nc1)C(=O)N1CC(CCC1)CCC(=O)N(CCc1ncccc1)C														0.0
S=C(Nc1cc(OC)ccc1)N1CCN(CC1)C\C=C\c1ccccc1						0.0
S(C)c1nnnn1-c1ccc(cc1)C(OC)=O										0.0
S(C)c1nnnn1-c1cc(O)ccc1				0.0								0.0
O(C(=O)c1cc(ccc1)C)c1ccc(cc1OCC)\C=N\NC(=O)c1ccc(NC(=O)C(C)(C)C)cc1						0.0						0.0
s1cc(nc1SCC(=O)Nc1n(nc(c1)C(C)(C)C)-c1ccccc1)C	0.0		0.0	0.0	0.0				0.0	0.0				0.0
O1c2cc(OCC(=O)Nc3ccc(cc3)C(=O)C)ccc2OC1														0.0
O(C)c1ccc(cc1)CNC(=O)C1CCN(CC1)c1nc(OC)nc(OC)n1												0.0
S(=O)(=O)(NCc1occc1)c1ccc(NC(=O)c2ccncc2)cc1														0.0
n1c2cc(C)c(cc2n(c1)CCCC)C															0.0
S(=O)(=O)(Nc1ccc(N2CCOCC2)cc1)\C=C\c1ccccc1	0.0	0.0		0.0	0.0					0.0	0.0
S(CC(=O)N1c2c(CC1C)cccc2)c1nnnn1C(C)C						0.0					0.0
O=C1N(CC(C1)C(=O)Nc1ccccc1C)c1c2c3c(CCc3ccc2)cc1												0.0
S(CC(=O)c1cc2OCCOc2cc1)c1nnnn1C(C)C									0.0
S=C1NN=C(N1C)Cc1c2c([nH]c1C)cccc2											0.0				0.0
Brc1ccc(nc1)NC(=O)CSc1ncccc1	0.0								0.0		0.0
O(C(=O)Cc1[nH]nc(n1)-c1ccccc1)CC															0.0
O(C)c1ccc(cc1)CN(C(=O)CO\N=C\c1ccc(OC)cc1)c1ccccc1C(O)=O															0.0
O=C1N(N)C(=Nc2c1cccc2)CCC															0.0
s1cccc1C(N1CCOCC1)c1nnnn1CCc1ccccc1	0.0	0.0		0.0			0.0						0.0
OC=1N(c2c(cccc2)C(=O)C=1C(=O)Nc1ccccc1C(OCC)=O)CC	0.0			0.0					0.0			0.0	0.0
Clc1cc(ccc1)C(=O)N\N=C(/C)\c1cc(NC(=O)c2occc2)ccc1															0.0
Brc1cn(nc1NC(=O)c1sccc1)Cc1ccccc1F	0.0															0.0	0.0
S(=O)(=O)(Nc1ccc(OC)cc1)c1c2ncccc2ccc1							0.0	0.0	0.0	0.0		0.0					0.0
Fc1ccc(cc1)Cn1nnnc1CN(CC1=Cc2c(NC1=O)cc1OCOc1c2)CCCO		0.0					0.0
O=C(NC1CCCCCC1)c1nc2n(n1)C=CC=N2		0.0	0.0				0.0									0.0
S(CC)C=1NC(=O)CC(C=1C#N)c1cc(OC)ccc1		0.0			0.0		0.0						0.0
S(CC(=O)N)c1nnc(n1-c1cc(OC)ccc1)COc1ccc(cc1)C	0.0		0.0		0.0		0.0				0.0					0.0	0.0
O=C1NC(=O)N(c2nc(n(c12)CCCCC)N1CCC(CC1)C(=O)N)C		0.0	0.0	0.0							0.0
O=C1N2C(Nc3c2cccc3)=C(C#N)C(=C1)COC				0.0			0.0	0.0			0.0	0.0
Fc1ccc(cc1)CC(=O)N(CC=C)CC=C	0.0							0.0		0.0			0.0			0.0	0.0
O1CCOc2c1cc(NC(=O)c1cc(nc3c1cccc3)-c1ccc(OCC)cc1)cc2						0.0
O=C\1N(c2cc(cc(c2)C)C)C(=O)NC(=O)/C/1=C\c1n(ccc1)-c1ccccc1														0.0
s1c2N=C(SCC(=O)NCCO)N(C)C(=O)c2c(C)c1C										0.0
o1nc(C)c(C(=O)N2CCOCC2)c1C									0.0						0.0
Clc1ccccc1CSC1=NCCN1C(=O)c1occc1	0.0	0.0			0.0	0.0
Clc1ccc(cc1)-c1nc(on1)CN(C(C)C)C(=O)CN(S(=O)(=O)c1ccc(Cl)cc1)C													0.0				0.0
o1nc(nc1Cc1cc(OC)c(OC)cc1)-c1cccnc1														0.0	0.0
O(C(=O)c1ccc(N(C)C)cc1)Cc1ccc(cc1)C(OC)=O	0.0						0.0	0.0					0.0		0.0	0.0	0.0
S1\C(=C/c2ccccc2)\C(=O)N(CCCC(=O)NNC(=O)c2ccccc2O)C1=O														0.0
Oc1cc(ccc1O)\C=C(\C(=O)NCCCc1ccccc1)/C#N							0.0						0.0				0.0
S(CCNC(=O)CN(S(=O)(=O)c1ccc(cc1)C)c1cc(cc(c1)C)C)c1ncccc1						0.0									0.0
O(CC)c1ccc(cc1CC(C(=O)N)C(=O)N)C(=O)C										0.0
O(C)c1c(OC)cc(cc1OC)C(=O)Nc1n[nH]c(c1)-c1ccccc1	0.0		0.0	0.0					0.0						0.0		0.0
S1c2c(N(c3c1cccc3)C(=O)N1CCOCC1)cccc2						0.0								0.0
O(C)c1cc(cc(OC)c1)C(=O)Nc1[nH]c2c(n1)cccc2									0.0
o1c(nnc1-c1ccccc1)-c1ccccc1						0.0
Clc1cc(Cl)ccc1NC(=S)N1CCN(CC1)C(=O)C1OCCC1															0.0
S(=O)(=O)(N(CC(=O)Nc1ccccc1C(=O)N1CCOCC1)c1cc2OCOc2cc1)C					0.0			0.0									0.0
s1c2c(CC(OC2)(C)C)c2c1nc(nc2SCCN(C)C)-n1nc(cc1C)C															0.0
Clc1ccc(cc1)-c1nnc(SCCCC#N)n1-c1ccccc1	0.0	0.0			0.0	0.0					0.0			0.0	0.0		0.0
Clc1cc(Cl)ccc1-c1oc(cc1)C(=S)N1CCC(CC1)C															0.0
O(C)c1cc(ccc1)\C=N\NC(=O)C(n1nnc2c1cccc2)C															0.0
S(=O)(=O)(Nc1cc(ccc1OC)C)c1cc(ccc1C)C									0.0			0.0		0.0
O1N=C(\C(=C\c2ccc(OC)cc2)\C1=O)c1cc([N+](=O)[O-])ccc1														0.0
Clc1ccc(cc1)\C=C\C(=O)NC(=S)Nc1ccc(cc1)CN1CCOCC1														0.0
O=C1c2c(N(C1=O)c1ccccc1)cccc2									0.0		0.0	0.0
s1c(nnc1N)-c1cccnc1				0.0			0.0
S(c1ccccc1NC(=O)C1OCCC1)c1ccccc1	0.0				0.0			0.0
s1c(ccc1\C=N\NC(=O)CSc1nnc(n1-c1ccc(cc1)C)-c1ccccc1)C														0.0
o1cccc1C1NC(=O)c2c(N1)cccc2							0.0	0.0		0.0		0.0
s1cccc1-c1csc(NC(=O)CSc2[nH]ncn2)c1C(OCC)=O				0.0	0.0				0.0			0.0
O=C(Nc1ccccc1NC(=O)NC1CCCCC1)NC1CCCCC1								0.0	0.0	0.0						0.0
O=C(N(C1CCCCC1)C1CCCCC1)Cn1nc(cc1C)C	0.0	0.0		0.0									0.0
s1cc(c2c1N=C(SCC(=O)N1CC(=O)Nc3c1cccc3)N(CC=C)C2=O)-c1ccccc1						0.0					0.0
S(CC(=O)N1CCc2c(C1)cccc2)C1=Nc2c(cccc2)C(=O)N1CC=C						0.0
O1c2n(nc(c2C(C(C#N)=C1N)c1cc(Cn2nc(C)c([N+](=O)[O-])c2C)c(OC)cc1)C)-c1ccccc1											0.0
Fc1ccccc1-c1nn(nn1)CC(=O)Nc1ccc(cc1)C(OCC)=O															0.0
S(Cc1occc1)CCNC(=O)c1ccc(N(S(=O)(=O)C)Cc2ccccc2)cc1											0.0
s1cc(cc1)C1CC(=O)NC(SCC(=O)Nc2ccccc2C)=C1C#N									0.0	0.0	0.0
Clc1cc(S(=O)(=O)n2c3c(nc2)cccc3)c(OC)cc1C									0.0	0.0
S=C(Nc1c2c3c(CCc3ccc2)cc1)NC(=O)COc1ccccc1												0.0
S(=O)(=O)(N(C)C)c1cc2c(N(C=C(C(=O)NCCN(CCc3ccccc3)C)C2=O)C)cc1						0.0											0.0
Clc1cc(ccc1Cl)C(=O)NC1CSc2c(cc(cc2)C)C1=O												0.0
OC(=O)c1n(cnc1)C(C)c1ccccc1										0.0				0.0
S=C(Nc1ccc(Oc2ccccc2)cc1)N1CCN(CC1)c1ccc(cc1)C(=O)C															0.0
S(=O)(=O)(N1CCC(CC1)C(=O)NNS(=O)(=O)c1ccc(cc1)C)c1ccc(cc1)C														0.0
o1cccc1C(=O)Nc1cc(C(=O)Nc2cc(ccc2)C)c(N2CCCCC2)cc1			0.0							0.0		0.0	0.0
s1ccc(C)c1\C=C\1/CCc2c(cccc2)C/1=O						0.0				0.0				0.0
O1CC(NC12CCN(CC2)CCC)(CO)CO					0.0
Brc1cc2c(NC(=O)N(CCCC(=O)NCCC(C)C)C2=O)cc1															0.0	0.0	0.0
s1cccc1C(=O)C=1C(N(CCOC)C(=O)C=1O)c1ccccc1						0.0					0.0
O(C)c1cc(ccc1OC)CCN1C(CCC1=O)(C(=O)NCc1cccnc1)C					0.0									0.0			0.0
Clc1ccc(cc1)-c1oc(C)c(n1)CS(=O)CC(=O)NCCN(CC)CC	0.0	0.0			0.0												0.0
S(=O)(=O)(N1CCC(CC1)C(=O)NCCCN1CCN(CC1)Cc1ccccc1)N1CCCC1										0.0							0.0
O=C1N(CC(C1)C(=O)NC1CCCC1)C(C)c1ccccc1						0.0
Clc1ccc(cc1)CN1CCN(CC(=O)NC2CCCC(C)C2C)C1=O					0.0											0.0	0.0
S1c2cc(N(S(=O)(=O)c3ccccc3)C(=O)C)ccc2OC1=O					0.0		0.0
S1\C(=C/c2cn(nc2-c2cc(C)c(OCC)cc2)-c2ccccc2)\C(=O)N=C1N						0.0
Clc1ccc(SCCNC(=S)Nc2ccc(cc2C)C)cc1															0.0
S(=O)(=O)(N=S(CCCC)C)c1ccc(cc1)C														0.0
s1cccc1S(=O)(=O)Nc1cc2CCN(c2cc1)C(=O)C					0.0	0.0	0.0		0.0	0.0
s1cccc1S(=O)(=O)N(CC)C1CCS(=O)(=O)C1					0.0				0.0				0.0
S(=O)(=O)(N(CC(=O)N)C)c1ccc(F)cc1															0.0
Clc1ccc(-n2nc(cc2Nc2nnnn2-c2ccccc2)C)cc1	0.0								0.0
s1c2c(CCC2)c(C(=O)N)c1NC(=O)C1OCCC1		0.0		0.0	0.0		0.0	0.0		0.0			0.0
S(=O)(=O)(N(C)c1ccc(cc1)C(=O)N1CCC(CC1)C(=O)N)c1ccc(cc1)C					0.0				0.0		0.0		0.0			0.0
s1cc(c2c1N=CN(\N=C\c1c3c(n(c1)C)cccc3)C2=O)-c1ccccc1	0.0	0.0			0.0		0.0			0.0						0.0
S(=O)(=O)(N(C)c1cc(NC(=O)CN2S(=O)(=O)c3c(cccc3)C2=O)ccc1)C					0.0
o1cccc1C(=O)N\N=C(\C(OCCC)=O)/C										0.0
O=C1N(CCOC)C(=O)Nc2c1ccc(c2)C(=O)NC(C)C		0.0										0.0		0.0
O1c2c(C=C(C(=O)N3CCCC3)C1=O)c1c(cc2)cccc1									0.0			0.0			0.0
o1nc(C(=O)c2ccccc2)c(C(OC)=O)c1C(OC)=O								0.0							0.0
O=C/1N(N=C(C)\C\1=C/NN1C(=O)c2c3c(cccc3ccc2)C1=O)c1ccccc1														0.0
O(CC)c1cc(ccc1OCCC)C1NC(=O)NC(=C1C(=O)C)c1ccccc1									0.0			0.0
s1c(-c2ccccc2)c(cc1C(=O)N(C)C)C															0.0
FC(F)(F)c1cc(ccc1)-c1nc(on1)-c1cc(OC)c(OC)cc1																	0.0
FC(F)(COC(=O)CCCC(=O)Nc1cc(C)c(C(O)=O)c(c1)C)C(F)F									0.0								0.0
s1cccc1C1NC(C(C)C(=O)C1C)c1sccc1													0.0
O(C)c1ccccc1N1C=C(c2c(cccc2)C1=O)C(=O)NCC(=O)N1CCN(CC1)c1ncccc1	0.0										0.0		0.0
S(CC(=O)N(CCC)CCC)c1nc-2nnc(c-2c(n1-c1ccc(OC)cc1)N)C			0.0														0.0
Fc1ccccc1N1CCN(CC1)C(CNC(=O)C1CCCCC1)c1cccnc1																	0.0
Clc1ccc(-n2ccnc2SCC(=O)Nc2noc(c2)C)cc1	0.0	0.0			0.0						0.0					0.0	0.0
S\1c2n(nc(n2)-c2occc2)C(=O)/C/1=C/c1cc(OCC)c(OCC)cc1	0.0		0.0		0.0					0.0			0.0			0.0	0.0
FC(F)(F)C(O)(NC(OCc1ccccc1)=O)C(OC)=O									0.0								0.0
s1c2nc(nc(N3CCN(CC3)c3ncccc3)c2c(C)c1C(OCC)=O)CC(OC)=O	0.0					0.0									0.0
O1CCN(CC1)CCCNC(=O)C1CC(=O)N(C1)C1CCCCC1			0.0	0.0
OC(=O)C1CC(C)=C(CC1C(=O)NCCc1ccccc1)C						0.0						0.0
O1CCN(CC1)c1ccccc1NC(=O)c1cc(C)c([N+](=O)[O-])cc1															0.0
s1c2c(c3c1NC(NC3=O)c1occc1)CCN(C2)Cc1ccccc1					0.0	0.0
Clc1ccc(S(=O)(=O)n2nccc2)cc1														0.0
[O-][n+]1cc(nnc1C)-c1ccccc1			0.0				0.0		0.0	0.0					0.0
S(CC(=O)N(CC)CC)c1ccc(cc1[N+](=O)[O-])C(F)(F)F														0.0
s1nc2c(n1)cccc2S(=O)(=O)NC(C)C	0.0						0.0				0.0	0.0
n1cc(ccc1)/C(=N/n1cnnc1)/C								0.0
O(c1n(cnc1[N+](=O)[O-])C)c1ccccc1															0.0
O=C1Nc2c(cccc2)C(=C1)C(OCC(=O)NC)=O														0.0
O1c2c(cc(O)cc2)C2=C(N(CCC2)C(=O)CCN2CCC(CC2)C)C1=O	0.0
o1c(ccc1\C=N\c1ccccc1C(=O)N)C														0.0
O(C)c1c(OC)cc(cc1OC)C(Oc1cc(cc(c1)C)C)=O									0.0
O(C)c1cc(ccc1OC)C\1N(CCN(C)C)C(=O)C(=O)/C/1=C(\O)/c1ccc(OC)cc1C								0.0					0.0
O1c2cc(O)ccc2C=C2C1(O)NC(=O)NC2=O															0.0
O=C(NNC(=O)C(=O)N1CCCCC1)c1ccc(cc1)C(C)(C)C						0.0
O=C(N(C1CCCCC1)C1CCCCC1)c1ccc(cc1)C(=O)NCc1ccccc1									0.0
o1nc(-c2ccccc2)c(C(OCC(=O)Nc2cc(OC)ccc2)=O)c1C											0.0			0.0
Clc1ccc(SCC(=O)Nc2cc(ccc2C)-c2oc3c(n2)cc(OC)cc3)cc1						0.0
Clc1ccc(SCC(=O)Nc2ccc(cc2)C=2Sc3n(N=2)c(nn3)CC)cc1									0.0	0.0
S=C(NCc1occc1)N1CCN(CC1)Cc1occc1															0.0
O=C(NCC)c1nc[nH]c1C(=O)NCC		0.0		0.0								0.0	0.0
Clc1n(nc(C)c1\C=N\n1cnnc1)-c1cc(ccc1)C(F)(F)F							0.0					0.0
O(C)C1=C\C(\C=CC1=O)=C/NNC(=O)c1ccccc1NC(=O)c1ccc(OC)cc1						0.0
Clc1ccc(NC(=O)CN2CCN(CC2)c2ccccc2OC)cc1C(F)(F)F												0.0
O(CCCOc1ccc(cc1)C=O)c1ccc(cc1)CC									0.0		0.0
O1CCOc2cc([N+](=O)[O-])c(cc12)C(=O)c1ccccc1														0.0	0.0
S(=O)(=O)(N1CCCC1)c1cc2OC(=O)N(c2cc1)CC(=O)Nc1cc(ccc1)C(F)(F)F	0.0				0.0					0.0							0.0
Clc1cc(N2C(=O)c3sccc3NC2=O)ccc1F			0.0														0.0
Brc1cc(S(=O)(=O)N2CCN(CC2)C(=O)c2occc2)c2N(CCc2c1)C(=O)CC																	0.0
S(CC(=O)NCCCN1CCN(CC1)c1ccccc1F)C1=CC(=O)N(c2c1cccc2)CC	0.0													0.0
S(=O)(=O)(Cc1ccc(cc1)C)CCC(=O)NCc1cc2OCOc2cc1				0.0				0.0	0.0	0.0
s1cccc1C(=O)NC(CC(O)=O)c1ccc(OC)cc1							0.0		0.0							0.0
Brc1ccccc1OCc1oc(cc1)C(=O)N(C)C	0.0										0.0						0.0
Clc1cc(N2CCN(CC2)C(=O)C2CCN(S(=O)(=O)c3[nH]cnc3)CC2)c(cc1)C		0.0			0.0												0.0
S1c2n(N=C1c1occc1)c(nn2)-c1cc(OCC)ccc1	0.0	0.0	0.0		0.0		0.0	0.0						0.0
S=C(N)C1=CC2=C(N=C3N(C=CC=C3)C2=O)N(CCCOC(C)C)C1=N		0.0
O1CCCC1Cn1c2nc3c(nc2c(C(=O)NCCC)c1N)cccc3		0.0	0.0			0.0		0.0					0.0
Clc1cc(ccc1)CSc1nnc(n1Cc1occc1)-c1ncccc1		0.0			0.0	0.0						0.0
S(CC(=O)c1ccc(OC)cc1)c1nnc(n1Cc1occc1)-c1ncccc1	0.0	0.0		0.0	0.0								0.0			0.0	0.0
S1c2n(N=C1C1CCCCC1)c(nn2)-c1cc(OC)c(OC)c(OC)c1					0.0												0.0
O(C(=O)C(C#N)c1nc2c(nc1N1CCN(CC1)CC)cccc2)CCCCCC				0.0								0.0
S(CC(OCC)=O)C=1NC(N)=CC(=O)N=1			0.0	0.0			0.0						0.0
s1c2CCCCCc2c2c1N=CN(Cc1occc1)C2=N															0.0
S(=O)(=O)(NCC(OCc1ccc(cc1)C(OCC)=O)=O)c1ccccc1														0.0
S(CC(=O)Nc1cc2OCCOc2cc1)c1nnc(n1C)CN1CCOCC1										0.0
S1(=O)(=O)CC(N(Cc2ccc(N(C)C)cc2)C(=O)COc2ccc(cc2)C)CC1		0.0			0.0			0.0								0.0	0.0
s1c2c(CC(NC2(C)C)(C)C)c(C#N)c1NC(=O)CC							0.0							0.0
Clc1cc2c(OC(CC2=O)c2ncc(Cl)n2C)cc1	0.0						0.0			0.0					0.0
O=C1CCCC(=O)C1c1c2c(n(c1)C(=O)C)cccc2									0.0	0.0			0.0		0.0
O1c2c(N(C(OCCCC)=O)C1=O)cccc2		0.0		0.0					0.0				0.0			0.0
O=C1N(C2N(C)C(=O)N(C2N1CN1CCCCC1)C)CN1CCCCC1										0.0
Fc1ccccc1Cn1c2c(nc1NCc1cc3OCOc3cc1)N(C)C(=O)N(C)C2=O	0.0					0.0
Brc1ccc(cc1)CN1C(=O)c2n(C)c(nc2N(C)C1=O)NCc1ccccc1	0.0						0.0		0.0
Clc1cc(ccc1Cl)CN1C(=O)c2n(C)c(nc2N(C)C1=O)NCc1occc1	0.0		0.0									0.0
S(CC(OC(C)C)=O)c1nnc(n1N)-c1ccncc1		0.0								0.0		0.0	0.0
Brc1ccc(OCC)cc1C1(O)CC(N(CC1C)C)C	0.0														0.0	0.0
OC1=CC(=O)/C(/C=C1CC)=C(\NO)/Cc1ncccc1						0.0
s1cccc1CN1CC23OC(C=C2)C(C3C1=O)C(=O)NC1CCCC1											0.0
O=C1N(C(=O)CC1)c1cc(ccc1)C(=O)Nc1ccc(N(C)C)cc1				0.0					0.0				0.0
Clc1cc(NC(=O)c2[nH]ncn2)ccc1N1CCOCC1	0.0						0.0
n1ncn(\N=C\c2c3c(n(c2)Cc2ccccc2)cccc3)c1		0.0		0.0		0.0							0.0	0.0
o1cccc1C(=O)Nc1nc2c(n1Cc1ccccc1)cccc2	0.0	0.0		0.0				0.0				0.0	0.0		0.0	0.0
Brc1cc(ccc1F)CN1CCCCC1C(OCC)=O	0.0
S=C(NC12CC3CC(C1)CC(C2)C3)NCCOC											0.0
S1C(=Cc2c(c(OC)c(OC)cc2)C1=O)C(=O)NCC(O)=O									0.0
S=C(Nc1ccc(cc1)C(OCC)=O)NCc1cccnc1														0.0
S1C(=Cc2c(c(OC)c(OC)cc2)C1=O)C(OC)=O									0.0	0.0				0.0
O(CCCCNCC=C)c1ccc(cc1[N+](=O)[O-])C						0.0
Clc1sc(nc1S(=O)(=O)c1ccccc1)NCc1cc(OC)c(OC)cc1														0.0	0.0
Clc1sc(nc1S(=O)(=O)c1ccccc1)Nc1cc(O)ccc1															0.0
S(=O)(=O)(N1CCCC1)c1ccc(cc1)C(=O)Nc1ccccc1OC	0.0	0.0	0.0		0.0			0.0		0.0	0.0		0.0
s1c(C(OCC)=O)c(nc1N(C)C)-c1ccccc1												0.0			0.0
s1c(nnc1NC(OCCC)=O)CCCCC				0.0
S(=O)(=O)(NCc1ccc(cc1)C(=O)NCC1OCCC1)c1cc(OC)ccc1					0.0						0.0						0.0
Brc1cc2c(nc(cc2C(=O)N2CCC3(OCCO3)CC2)-c2cccnc2)cc1	0.0											0.0					0.0
O1c2c(OCC1CNC=C1C=CC(=O)C=C1)cccc2											0.0						0.0
O=C/1N(c2c(cccc2)\C\1=N\n1cnnc1)Cc1ccccc1		0.0	0.0	0.0		0.0									0.0	0.0
O(C)c1cc(NC(=O)Cn2nc(nn2)-c2ccncc2)cc(OC)c1		0.0		0.0			0.0	0.0			0.0		0.0		0.0
Clc1ccc(NC=2OCC(N=2)(C)C)cc1													0.0			0.0	0.0
O=C(NC1CCCCCC1)C(=O)NC(C)C														0.0	0.0
O1C=C(\C=N\c2[nH]ncn2)C(=O)c2cc(ccc12)C														0.0
Clc1ccc(cc1)Cc1sc(nc1)N1C(=O)c2c(cccc2)C1=O															0.0
Clc1ccc(cc1)C1C2=C(OC(N)=C1C#N)C=C(N(CCN(C)C)C2=O)C	0.0															0.0
O=C/1C=C(C=C\C\1=C/NCc1ccncc1)C			0.0	0.0				0.0									0.0
O=C1c2c(cccc2)C(=O)C1=Cc1cc(n(c1C)-c1ccc(cc1C)C(O)=O)C														0.0
S(Cc1ccc(cc1)C#N)c1nnc(n1CC=C)-c1ccc(cc1)C						0.0					0.0
S(C)c1cc(NS(=O)(=O)c2ccccc2)ccc1			0.0		0.0		0.0						0.0	0.0
s1c(C(=O)N2CCCCC2)c(C)c(C#N)c1N		0.0						0.0		0.0			0.0				0.0
S(=O)(=O)(N1CCN(CC1)Cc1cc(ccc1O)C(C)C)c1ccc(cc1)C					0.0			0.0								0.0
O(C(=O)c1n[nH]c2c1cccc2)CC(=O)N1CCC(CC1)C					0.0				0.0				0.0		0.0		0.0
S(CC(=O)Nc1c2c(ncc1)cccc2)c1nc([nH]n1)CC				0.0				0.0		0.0				0.0
S1CCN=C1SCC(=O)Nc1c2c(ncc1)cccc2		0.0		0.0	0.0		0.0		0.0				0.0
S1c2ncccc2C(=O)N=C1Nc1ccc(cc1)C		0.0		0.0						0.0		0.0				0.0
s1c2c(CCCC2)c(C#N)c1NC(=O)CSc1nnc(n1C)CNC(=O)c1ccc(cc1)C		0.0		0.0						0.0		0.0				0.0
Clc1ccccc1N(S(=O)(=O)C)CC(=O)Nc1ccc(NC(=O)C)cc1	0.0		0.0		0.0				0.0								0.0
S(=O)(=O)(N1CCN(CC1)C1CCN(CC1)Cc1ccccc1)c1cc2c(cc1)cccc2										0.0
S(=O)(=O)(Nc1cc(ccc1)C)c1ccc(cc1)C1CCCCC1														0.0
Clc1ccc(S(=O)(=O)N2CCN(CC2)C(=O)CCC(=O)NCCc2cc(OC)c(OC)cc2)cc1											0.0
S(=O)(=O)(N(CC(=O)N1CCC(CC1)C(=O)N)c1cc(ccc1)C(F)(F)F)c1ccc(cc1)C	0.0				0.0		0.0
O=C1N=C(NC(=C1)C)Nc1ccc(cc1)C(OCCC)=O									0.0		0.0	0.0
O=C(N(O)C(C)C)NC(C)(C)C				0.0
S(=O)(=O)(N1OC(=O)C=C1c1ccccc1)c1cc2c(cc1)cccc2										0.0
Brc1c2c(cccc2)c(cc1)CC(=O)N\N=C\c1n(ccc1)C														0.0
S(C(F)F)c1nc(cc(C)c1C#N)C										0.0
s1cc(nc1N)Cc1nnc(SCC(=O)Nc2ccc(cc2)C(OCC)=O)n1CC=C		0.0		0.0					0.0	0.0						0.0	0.0
n12Cc3c(-c1nc1c2cccc1)cccc3													0.0			0.0
Clc1nc(NC(CC(C)C)C(O)=O)c([N+](=O)[O-])cc1												0.0
S(=O)(=O)(N(C)C)c1cc(ccc1)C(OCC(=O)N1c2c(NC(=O)C1(C)C)cccc2)=O																0.0	0.0
O1CCN(CC1)C(=O)c1ccc(cc1)COc1ccc(OC)cc1											0.0			0.0
Clc1cc([N+](=O)[O-])c(cc1)C(=O)NCc1cccnc1															0.0
o1cccc1CN1C(C(C(=O)C)=C(O)C1=O)c1cc(OC)ccc1												0.0
Clc1cc([N+](=O)[O-])c(cc1)C(=O)N1CCc2c(C1)cccc2														0.0
O=C1NCCN(C(=O)c2ccccc2)C1CC(=O)Nc1cc(cc(c1)C(OC)=O)C(OC)=O							0.0
s1cccc1Cc1nnc(SCC#N)n1C1CCCCC1	0.0		0.0		0.0					0.0	0.0			0.0
O=C1N(N=C(c2c1cccc2)C(=O)NC(C)(C)C)Cc1ccccc1															0.0
S(=O)(=O)(N1CCCC1)c1cc(ccc1OC)C(=O)NC(C)(C)C						0.0
O=C(Nc1[nH]c2c(n1)cccc2)C12CC3CC(C1)CC(C2)C3												0.0
O=C(C)c1c(C)c([nH]c1C)C(=O)Nc1ncc(cc1)C		0.0				0.0		0.0					0.0
O(Cc1ccccc1)c1ccccc1\C=C\C(=O)c1ccc(cc1)C						0.0
O(C)c1ccccc1C(=O)NNC(=O)c1ccncc1															0.0
S=C(Nc1cc(OC)c(NC(=O)C(C)C)cc1)NC(=O)CCC														0.0
Clc1cc(ccc1)C(=O)NCC(=O)N1CC(=O)Nc2c1cccc2															0.0
S(=O)(=O)(N(Cc1ccccc1)CCCC)c1cc2OC(=O)Nc2cc1						0.0
O=C1N(C(=Nc2c1cccc2)\C=C\c1c2c(n(c1)C)cccc2)c1cc([N+](=O)[O-])ccc1															0.0
Clc1ccc(OCCN2CCN(CC2)c2ncnc3sccc23)cc1		1.0	1.0	0.0	0.0
S=C1Nc2c(cccc2)C(N1Cc1cc2OCOc2cc1)=C														0.0
s1cccc1-c1nnc(SCC(=O)N2CCN(CC2)c2ccc(F)cc2)n1CC=C					0.0	0.0	0.0
o1cccc1C(=O)N1CCN(CC1)C(=O)COC(=O)c1ccccc1OCc1ccccc1			0.0						0.0				0.0
O(C)c1cc(ccc1OC)CNC(=O)C=1C(=O)c2c(N(CCC)C=1O)cccc2	0.0			0.0		0.0	0.0		0.0			0.0
o1cccc1C(N(C(=O)CCC(=O)Nc1noc(c1)C)CCc1ccccc1)C(=O)NC1CCCC1			0.0				0.0				0.0
o1cccc1CNC(=O)C(N(C(=O)Cn1nnc2c1cccc2)CCCC)c1ccncc1	0.0						0.0
OCCNc1nc(c2cc(ccc2n1)C)-c1ccccc1		0.0					0.0	0.0
o1cccc1CNc1nc(nc(Oc2ccccc2)n1)NCc1occc1			0.0									0.0
s1nc2c(n1)ccc(C)c2S(=O)(=O)N(CC1=Cc2c(NC1=O)c(ccc2)C)Cc1occc1			0.0		0.0	0.0				0.0	0.0					0.0	0.0
O(CC)c1cc2C=C(CN(C(=O)C)CCCO)C(=O)Nc2cc1						0.0							0.0				0.0
O1C2=C(C(C3=C1CCCC3=O)Cc1ccccc1)C(=O)CCC2						0.0	0.0		0.0		0.0		0.0	0.0
O=C1NC(=NC(C1)C(=O)NC1CCCCC1)Nc1ccc(cc1)CC	0.0									0.0						0.0
O(CC)c1ccc(cc1OC)C1N2C(CCC2)C(=O)N1c1ccc(OC)cc1			0.0					0.0
S1(=O)CC(=O)N(c2cc(ccc12)C(=O)NCC1OCCC1)Cc1ccccc1										0.0
s1c(nnc1NC(=O)c1ccoc1C)-c1ccncc1	0.0	0.0		1.0			0.0			0.0			0.0		0.0	0.0
s1c2N=Cn3ncnc3-c2c(C)c1C													0.0
Clc1ccc(Cl)cc1NC(=O)c1noc(c1)CC(C)C	0.0
O=C1C(=O)C(N2CCN(CC2)C(OCC)=O)=C1N1CCC(N2CCCCC2)CC1						0.0	0.0								0.0		0.0
o1nc(cc1CCC)C(=O)NCCc1ccccc1				0.0							0.0					0.0
S1c2c(N(Cc3nnc(SCC(=O)NCC4OCCC4)n3C)C1=O)cccc2	0.0	0.0														0.0
n1-2c(nnc1)C(=Nc1c-2cccc1)NC1CCCCC1		0.0		0.0
S1(=O)CC(=O)N(c2cc(ccc12)C(=O)NCCc1ccccc1)Cc1ccccc1								0.0							0.0
O1c2c(NC(=O)C1CC(O)=O)cc(cc2)C							0.0	0.0			0.0	0.0
s1cc(nc1-c1ccccc1)COC(=O)c1cc(S(=O)(=O)NC)ccc1														0.0
s1ccc(C)c1C(OCC(=O)NCc1cc2OCOc2cc1)=O														0.0
O(c1ccc(NC(=O)C2CCN(CC2)C=2n3ncnc3N=C3C=2CCC3)cc1)c1ccccc1										0.0
Clc1ccc(OC2=CC(=O)N(N=C2C(OC)=O)c2ccccc2)cc1						0.0
Brc1ccc(cc1)C1CC1C(O)=O	0.0										0.0	0.0
O(C)c1ccccc1NC(=O)C(=O)NCc1ccccc1						0.0
O(C)c1ccccc1NC(=O)C(=O)NCC=C						0.0
S(=O)(=O)(Nc1cc(F)c(cc1)C)c1cc2OC(=O)N(c2cc1)C		0.0					0.0	0.0
O1CCN(CC1)C=1C(=O)C(=O)C=1NCc1ccc(cc1)C(=O)N1CCC(=CC1)c1ccccc1	0.0										0.0
o1cccc1C(=O)N1CCN(CC1)C(=O)Cn1nc2CCC(Cc2c1)C													0.0
s1c2n(nc(c2cc1C(=O)N1CCOCC1)-c1cc(OC)ccc1)C	0.0					0.0		0.0
S(CC(=O)Nc1cc2OCOc2cc1)c1nnc(n1-c1ccc(OC)cc1)Cc1n(ccc1)C	0.0		0.0													0.0	0.0
Clc1cc2-n3c(nnc3)C(=Nc2cc1)N1CCN(CC1)c1cccc(C)c1C													0.0		0.0
s1cc(nc1NC(=O)C1CCCN(S(=O)(=O)c2[nH]cnc2)C1)CC(OCC)=O										0.0						0.0
O=C1N(C2CCN(CC2)C(OCC)=O)C(Nc2cccnc2)c2c1cccc2	0.0	0.0									0.0
o1nc(NC(=O)c2cc3c(cc2)C(=O)N(CCC)C3=O)cc1C				0.0					0.0				0.0		0.0
S(=O)(=O)(NCCc1nc2n(c1)C=CC=C2C)c1cc2OCCOc2cc1																	0.0
Clc1cc(NC(=O)NCCN2CCCCC2)ccc1F		0.0								0.0						0.0
Fc1ccc(-n2cccc2\C=C/2\NC(=O)N(Cc3ccccc3)C\2=O)cc1												0.0
O1CCCC1CNC=C1C(=O)CC(CC1=O)(C)C					0.0			0.0									0.0
S1C=Cn2cc(nc12)CCNC(=O)Cc1ccccc1						0.0
O1c2cc(NC(=O)CN3CCN(CC)C(=O)C3=O)ccc2OC1							0.0	0.0
O(C)c1ccccc1CNC(=O)C1=CN=C2N(C=CC=C2)C1=O							0.0						0.0
o1cccc1CNC(=O)CN1C=Nc2n(nnc2C1=O)-c1ccccc1								0.0
S(=O)(=O)(N1CCC(CC1)C(OCC)=O)C=1C(=O)N(C)C(=O)N(C)C=1C			0.0	0.0				0.0
S(Cc1ccccc1)c1ccccc1C(=O)N1CCCCCC1															0.0
S(=O)(=O)(N(CC(=O)Nc1ccc(OC)cc1OC)c1ccc(cc1)C)c1cc(OC)c(OC)cc1						0.0
Clc1ccc(cc1)CN(S(=O)(=O)C)CC(=O)Nc1ccccc1										0.0
Clc1ccc(S(=O)(=O)N(CC(OCc2c(noc2C)C)=O)C)cc1	0.0			0.0				0.0									0.0
Clc1cc(Cl)cc2c1ncnc2OCC(=O)NC=1C(=O)N(N(C)C=1C)c1ccccc1	0.0		0.0
s1cccc1C1CC(=O)C(=CNCCN2CCN(CC2)C(=O)CC)C(=O)C1												0.0			0.0
S(C)c1ncccc1C(=O)Nc1cc(OC)cc(OC)c1														0.0
S(=O)(=O)(N1CCN(CC1)Cc1cc2OCOc2cc1)c1cc(C)c(cc1OC)C					0.0			0.0	0.0	0.0	0.0
O1C(C(=O)c2ccccc2)C(C)(C)C(=O)C2(CCCCC2)C1=O														0.0
O1CCCC1CNC(=O)CCCOc1ccccc1			0.0	0.0				0.0			0.0		0.0			0.0
S(CC(=O)Nc1ccc(S(=O)(=O)N(C)C)cc1)c1ncnc2c1cccc2															0.0
O=C1N(CCCCN2CCN(CC2)CCCCN2C(=O)c3c(cccc3)C2=O)C(=O)c2c1cccc2	0.0		0.0				0.0		0.0			0.0
o1cccc1C(=O)Nc1ncc(NC(=O)C23CC4CC(C2)CC(C3)C4)cc1	0.0		0.0			0.0		0.0				0.0	0.0
s1cccc1Cn1nnnc1CN1CCC(CC1)c1[nH]c2cc(C)c(cc2n1)C		0.0			0.0											0.0
S1CC(CC1=O)C(=O)N(C(C(=O)NC1CCCC1)c1ncccc1)c1cc(F)ccc1						0.0
s1cccc1C(=O)N1CCN(CC1)C(=O)C(NC(=O)C)Cc1ccccc1		0.0	0.0									0.0	0.0
Clc1ccc(cc1)C(=O)C12CN3CN(C1)CN(C2)C3	0.0	0.0		0.0			0.0									0.0	0.0
o1c(nnc1-c1cccnc1)-c1cc(OCC)c(OCC)cc1		0.0		0.0				0.0	0.0					0.0	0.0
FC(F)Oc1cc(ccc1NC(=O)Nc1cc(OC)c(OC)cc1)C																	0.0
s1cccc1C(=O)NCCCCNC(=O)c1sccc1														0.0
o1nc(nc1COC)-c1ccc(nc1OCC)-c1ccccc1		0.0	0.0				0.0	0.0			0.0
O1CCN(CC1)C(=O)N1CCOCC1				0.0
o1nc(nc1-c1ccccc1OCC)-c1ccc(NC(=O)Cc2ccccc2OC)cc1	0.0									0.0	0.0			0.0			0.0
O1C(CN(CC1C)CCc1ccccc1)C										0.0
S(CC(=O)Nc1cc(ccc1)C(O)=O)c1nncn1C															0.0
O=C1CC2(CCC1(C)C2(C)C)C(=O)NCCCOC										0.0							0.0
Clc1ccccc1Cn1nc(c2cc(sc12)C(=O)Nc1sccn1)C															0.0
s1c2c(N=C(SCC(=O)N)N(CCCC)C2=O)c2c1cccc2						0.0
S(=O)(=O)(N1CCc2cc(OC)c(OC)cc2C1)CC								0.0
Fc1ccc(cc1)C(=O)N\N=C\c1cnn(C)c1C														0.0
S1Cc2c(nn(C(C)(C)C)c2NC(=O)Cc2ccc(F)cc2)C1				0.0					0.0
Clc1cc(ccc1)C(=O)CN1c2cc(ccc2OC(C)C1=O)C		0.0														0.0	0.0
S(=O)(=O)(N1CCN(CC1)c1ccc(F)cc1)c1cc(OCC)c(-n2nnnc2)cc1OCC	0.0										0.0					0.0
s1c(S(=O)(=O)C)c(cc1C)C(O)=O					0.0	0.0				0.0
Clc1ccc(S(=O)(=O)N2CCN(CC2)C(=O)NC23CC4CC(C2)CC(C3)C4)cc1	0.0	0.0	0.0	0.0	0.0								0.0				0.0
s1ccc(C)c1C1N2NC(=CC2=C2C(=N1)C(=CC=C2)C)C										0.0
s1c(S(=O)(=O)CC)ccc1S(=O)(=O)CC					0.0				0.0
S(CC(=O)Nc1ccc(S(=O)(=O)N2CCCCCC2)cc1)c1oc(nn1)-c1ccc(F)cc1			0.0	0.0	0.0						0.0						0.0
S(CC(=O)N1CCCc2c1cccc2)c1nc2c(n1CC(=O)N(C)C)cccc2	0.0							0.0									0.0
s1cccc1-c1n(CCC)c(cc1)CCC(O)=O					0.0	0.0	0.0							0.0			0.0
Clc1ccccc1\C=N\NC(=S)NCc1occc1														0.0
O(Cc1ccc(cc1)C(O)=O)c1ccc(OC)cc1								0.0	0.0		0.0			0.0
S(CC(=O)N1CCN(CC1)C(=O)c1occc1)c1nnnn1C1CCCC1		0.0		0.0	0.0		0.0				0.0					0.0
s1c(nnc1NC(=O)CN1N=C(c2c(cccc2)C1=O)C)CC(=O)N1CCCC1		0.0			0.0						0.0		0.0			0.0
S(=O)(=O)(CCC(=O)N1CCN(CC1)c1ncccc1)c1cc2CCN(c2cc1)C(=O)C			0.0										0.0				0.0
Brc1cc(ccc1)-c1nc2c(cccc2)c(c1)C(OCC(=O)N1CCN(CC1)C(=O)c1occc1)=O									0.0
O=C\1N(c2ccccc2C)C(=O)NC(=O)/C/1=C/C=C/Nc1ccccc1															0.0
OC(=O)c1cc(nc2c1cc(cc2)C)-c1ccccc1	0.0												0.0	0.0
o1cccc1-c1nc2c(cccc2)c(c1)C(OCC(=O)NCc1ccccc1)=O						0.0
S(CC=1NC(=O)NC=1C(=O)CCCCC(OCC)=O)c1[nH]c2c(n1)cccc2					0.0					0.0			0.0
s1cc(cc1CCC)C(=O)Nc1sccn1				0.0	0.0					0.0
S1C(C(OCC)=O)=C(N)N(c2cc(F)ccc2F)C1=S							0.0			0.0			0.0		0.0		0.0
O1CCN(CC1)Cc1nc2N(C)C(=O)NC(=O)c2n1Cc1ccccc1		0.0
Fc1ccc(cc1)CN1C=Nc2n(nnc2C1=O)-c1cc(OC)ccc1		0.0								0.0
O(C)c1ccc(NC(=O)CCCN2C(=O)c3c(NC2=O)cccc3)cc1	0.0	0.0	0.0	0.0					0.0				0.0
Clc1cc(NC(=O)c2oc3c(cc(S(=O)(=O)N4CCC5(OCCO5)CC4)cc3)c2C)ccc1									0.0				0.0
Fc1ccccc1CC=1C(=O)N2NC=C(C2=NC=1C)C(=O)NCc1cc2OCOc2cc1			0.0
s1c2cc(ccc2nc1N1CCC(CC1)C(=O)N1CCC2(OCCO2)CC1)C			0.0			0.0											1.0
Clc1cc(N(C(=O)c2ccccc2OCC)CN2CCCC2=O)ccc1C			0.0			0.0											0.0
Clc1sc(S(=O)(=O)Nc2c3cc(OC)ccc3[nH]c2C(O)=O)cc1					0.0				0.0						0.0
O1c2n[nH]c(c2C(C(C)C)C(C#N)=C1N)C				0.0												0.0
Clc1ccc(cc1)C(=O)CSc1oc(nn1)C1NCCC1	0.0	0.0	0.0	0.0	0.0						0.0
S1c2n(N=C1c1ccncc1)c(nn2)Cn1c2c(nc1)cccc2																0.0
S(=O)(=O)(N(CC1=Cc2c(NC1=O)cccc2)C)c1ccc(cc1)C	0.0		0.0	0.0				0.0	0.0		0.0	0.0	0.0
n12ncnc1N=C(C=C2N1CCc2c1cccc2)C	0.0		0.0				0.0					0.0
O(C)c1cc2CCN(Cc2cc1OC)C(=O)C1(CC1)c1ccccc1	0.0	0.0						0.0							0.0
S1CCn2c(nc3cc(NC(=O)C(C)C)ccc23)C1							0.0						0.0				0.0
O(CC)c1ccc(N(C(=O)CCCC(=O)Nc2ncccc2)CC(=O)NC2CCCC2)cc1												0.0
O1c2cc(NC(=O)NCc3nn(C)c(c3)C)ccc2OC1		0.0		0.0					0.0			0.0	0.0		0.0
Fc1cc(NC(=O)c2oc(nc2C)C)ccc1C		0.0		0.0
S1(=O)(=O)N(CC(=O)NC(C(C)C)C(C)C)C(=O)c2c1cccc2								0.0
S(C)c1ccccc1C(=O)NCCSC(C)(C)C			0.0		0.0					0.0
S1c2c(NC(=O)C1N(CCC)CCC)cc(cc2)C(OC)=O															0.0
O=C(NCc1ccccc1C)c1ccccc1N						0.0				0.0		0.0
Clc1cc(N(C(=O)NC)C=2SC(CN=2)(C)C)ccc1F													0.0
S1c2c(ncnc2N2CCN(CC2)CC)N(c2ccccc2)C1=S	0.0	0.0			0.0				0.0	0.0
Clc1cc(S(=O)(=O)NC(C)C)ccc1OCC(=O)NCc1cc2OCOc2cc1	0.0			0.0								0.0				0.0	0.0
O1c2c(C=C(C(=O)NCc3cc4OCOc4cc3)C1=O)cc(OC)cc2															0.0
O1c2n[nH]c(c2C(C(C#N)=C1N)c1ccc(OC)cc1OC)CCC	0.0			0.0				0.0
FC(F)(F)c1nn(c2c1CCC2)CC(=O)Nc1n(nc(c1)C)-c1ccccc1	0.0		0.0		0.0					0.0
S(CC(=O)N)c1nnc(n1CCCOC)-c1ccccc1		0.0		0.0			0.0		0.0			0.0				0.0
s1cccc1C(=O)Nc1ccc(cc1)C(=O)N1CCOCC1	0.0				0.0		0.0								0.0
ClC1=C(N2CCN(CC2)C)C(=O)N(CCc2ccccc2)C1=O								0.0			0.0				0.0
O1c2cc(ccc2OC1)CN(CC1=Cc2cc(OC)ccc2NC1=O)C(=O)CC							0.0						0.0				0.0
Clc1ccc(S(=O)(=O)Nc2nc(nc(n2)N(C)C)N(C)C)cc1														0.0
s1cccc1C(=O)N1CCN(CC1)CC1=NC(=O)c2c(N1)cccc2					0.0			0.0						0.0
S(=O)(=O)(n1nc(OC(=O)c2occc2)cc1N)c1ccc(OC)cc1		0.0		0.0		0.0								1.0
n1n(C2CCN(CC2)C)c(N)cc1								0.0				0.0				0.0
O=C/1CCC\C\1=C/Nc1ccccc1C(OCC)=O								0.0		0.0						0.0
S(CC(=O)N1CCCc2c1cccc2)c1nnc(n1CC)-c1ccoc1C											0.0
S(CC(=O)N1CCCc2c1cccc2)c1nnc(n1CCOC)-c1ccoc1C											0.0
S(C)c1nc(nn1C(=O)c1ccccc1)-c1ccccc1						0.0
O(C)c1ccc(OC)cc1C\1N(CCN(C)C)C(=O)C(=O)/C/1=C(/O)\c1c(C)c([nH]c1C)C(OC)=O							0.0	0.0
O=C1/C(=C(/O)\c2n3c(nc2C)C=CC=C3)/C(N(CCCn2ccnc2)C1=O)c1ccncc1							0.0				0.0		0.0
S1C=C(N2C1=NC=C(C(=O)Nc1cc(ccc1OC)C)C2=O)C	0.0	0.0			0.0		0.0	0.0						0.0		0.0
s1c(nnc1NC(=O)c1cc(S(=O)(=O)N(C)c2ccccc2)ccc1)CC									0.0	0.0	0.0
O(C)c1ccc(cc1)-c1nc2c(cccc2)c(c1)C(=O)N1CCN(CC1)c1ccccc1														0.0
S(CC(=O)c1ccccc1)c1nc(N2CCOCC2)c2c(CC(OC2)(C)C)c1C#N				0.0									0.0				0.0
Brc1cc(cnc1)C(=O)NCCOc1cc(cc(c1)C)CC															0.0
s1cc(c2c1N=CN(CC)C2=O)-c1cc(C)c(cc1)C															0.0
S(=O)(=O)(Nc1cc(OC)cc2c1nccc2)c1cc(C#N)c(F)cc1								0.0
O=C(N\N=C\c1cnn(C)c1C)c1cc(nc2c1cccc2)-c1cc(C)c(cc1)C												0.0			0.0
S(=O)(=O)(Nc1cc(OC)cc2c1nccc2)c1cc([N+](=O)[O-])ccc1								0.0
s1cc(c2c1N=CN(CC=C)C2=O)-c1cc(C)c(cc1)C														0.0	0.0
s1cccc1-c1oc(nn1)CSc1oc(nn1)-c1ccccc1											0.0
O1C2C=CC13C(C2C(OCc1ccccc1)=O)C(=O)N(C3)C(C)C							0.0
Brc1ccc(NC(=O)c2sc3nc(ccc3c2N)-c2occc2)cc1														0.0
O1C=C(Oc2cc(OC)ccc2)C(=O)c2c1c(CN1CCOCC1)c(O)cc2							0.0					0.0
S(Cc1nc2cc(S(=O)(=O)N(C)C)ccc2n1CC)c1nnc(n1C)-c1ccoc1C		0.0		0.0						0.0		0.0	0.0			0.0
O1c2cc(NC(=O)Nc3cc(ccc3C(OC)=O)C(OC)=O)ccc2OC1			0.0		0.0											0.0
ClC=1C=Cc2n(C=1)c(CN1CCOCC1)c(n2)-c1ccccc1						0.0						0.0
Fc1ccccc1C(=O)Nc1cc2OCCOc2cc1								0.0								0.0
S(Cc1nc(oc1C)-c1ccccc1F)CC(=O)N1CCN(CC1)C(OCC)=O			0.0					0.0				0.0
S(C1CC(=O)N(C1=O)c1cc(C)c(cc1)C)c1ccccc1C(O)=O														0.0
Brc1cc(C(=O)NN\C=C\2/C(=O)C(=NC=C/2CO)C)c(O)cc1														0.0
s1c(C(=O)C=2C(N(CCN(C)C)C(=O)C=2O)c2oc(cc2)C)c(nc1C)C			0.0		0.0			0.0		0.0				0.0
s1c2c(ncnc2N2CCN(CC2)CCO)c2c3c(CCC3)c(nc12)N1CCOCC1											0.0				0.0
O=C1CCCc2nc(ncc12)Nc1nc(c2cc(ccc2n1)C)C		0.0					0.0
S(CC(=O)NC=1C(=O)N(N(C)C=1C)c1ccccc1)C=1NC(C)=C(Cc2ccccc2)C(=O)N=1	0.0		0.0		0.0			0.0			0.0					0.0
s1c2n(nc(c2cc1C(=O)NCc1cccnc1)C)-c1ccccc1C	0.0	0.0	0.0	0.0	0.0		0.0							0.0
O(C)c1cc2CCN3C(=CC(=NC3=O)NCC)c2cc1OC			0.0
S(=O)(=O)(N1c2nc3c(nc2N(C1)Cc1occc1)cccc3)c1ccc(F)cc1													0.0
O(C)c1ccccc1C1N(CCC2(O)C1CCCC2)CC(=O)Nc1ccccc1				0.0										0.0
Clc1ccccc1Cn1cc(c2c1cccc2)C(=O)C(=O)N1CCOCC1														0.0
FC(F)(F)c1nc(nc(c1)-c1ccccc1)NCC1OCCC1					0.0												0.0
s1c(nnc1SCC)NC(=O)CCc1ccccc1	0.0			0.0	0.0				0.0				0.0	0.0	0.0
Clc1c(nsc1Cl)C(OC(CC)C(=O)NCc1occc1)=O													0.0
Brc1oc(cc1)C(=O)N\N=C\c1sc(cc1)C														0.0
O(C)c1ccc(cc1)-c1nn(cc1CO)-c1ccccc1											0.0
S(=O)(=O)(NCc1occc1)c1ccc(cc1)C(OCC(=O)NC1CCCCC1)=O												0.0			0.0
Oc1cc(ccc1)\C=N\NC(=O)CC1=NNC(=O)NC1=O										0.0
S(=O)(=O)(N1CCN(CC1)Cc1[nH]c2c(n1)cccc2)c1c(C)c(cc(C)c1C)C						0.0					0.0
o1cccc1CN1C(=O)c2c(ccc(c2)C(=O)Nc2ccc(O)cc2C(O)=O)C1=O				0.0			0.0						0.0
Clc1cc(ccc1Cl)C1=NOC(C1)C(=O)NCc1cc2OCOc2cc1						0.0
Brc1oc(cc1)C(=O)Nc1cc(ccc1)C(=O)Nc1ccccc1C(O)=O							0.0		0.0								0.0
s1c(C(=O)N2CCOCC2)c(C)c(C(OC)=O)c1N				0.0			0.0	0.0						0.0
O(CC)c1ccc(cc1)C(=O)N1CCN(CC1)c1cccc(C)c1C	0.0							0.0				0.0
O1CCN(CC1)c1ccc(cc1NC(=O)CC)C1=NN(C)C(=O)c2c1cccc2												0.0
S1C(CC(=O)Nc2ccc(cc2)C)C(=O)N(CCC)C1=O									0.0
S(CCC(O)=O)c1nc2c(cc1)cccc2		0.0
Clc1ccc(cc1)-c1oc(nn1)COC(=O)c1ccccc1C														0.0
O(C)c1ccc(cc1[N+](=O)[O-])C(=O)N1CCN(CC1)Cc1ccccc1						0.0
S(Oc1ccccc1)(=O)(=O)CCN1C(=O)C2(NC1=O)CCCCC2									0.0	0.0
O(C(=O)C1CCN(CC1)c1nc2c(nc1C(C#N)C(OCC=C)=O)cccc2)CC																0.0
o1c(-c2ccccc2)c(cc1C)C(=O)N						0.0
O=C1N(C(CC)C)C(=Nc2n(c3nc4c(nc3c12)cccc4)CCC=1CCCCC=1)C						0.0
S(=O)(=O)(N(CC(=O)Nc1cc2OCOc2cc1)c1ccccc1OC)c1ccccc1				0.0	0.0					0.0			0.0			0.0	0.0
Clc1ccccc1Cn1nc(C)c(C(OCC(=O)Nc2noc(c2)C)=O)c1Cl	0.0												0.0				0.0
S(=O)(=O)(N1CC(CCC1)C(=O)N1CCN(CC1)c1ccccc1)c1ccccc1[N+](=O)[O-]														0.0
S1CC(=O)N2C1=NC(C)=C(C(=O)Nc1ccccc1)C2c1ccccc1	0.0	0.0	0.0		0.0			0.0			0.0
o1c2nc3cc(ccc3cc2cc1C(=O)Nc1ccc(OCC)cc1)C															0.0
o1cccc1\C=C\C(=O)NCCc1ccccc1														0.0
n1c2c(\C(=C/c3ccccc3)\C(C)=C2C#N)c(C)c(C#N)c1N																0.0
Oc1ccc(cc1[N+](=O)[O-])\C=C(/C(=O)Nc1ccccc1)\C#N														0.0
o1nc(nc1C1CCCN(C1)C(=O)Cc1ccccc1)-c1cc(OC)ccc1					0.0		0.0	0.0	0.0		0.0		0.0	0.0			0.0
O=C(NC12CC3CC(C1)CC(C2)C3)N1CCC(n2nnc3cc(ccc23)C)CC1	0.0	0.0	0.0				0.0				0.0		0.0				0.0
s1cccc1C(N(CC1OCCC1)C(=O)Cn1nnc2c1cccc2)C(=O)NC(CC)(C)C	0.0		0.0										0.0			0.0
O=C1C2(CN(CC1(CN(C2)C(=O)CCCC)C)C(=O)CCCC)C									0.0	0.0
S(CC(=O)Nc1ccccc1C(OCC)=O)c1nc(N)c(cn1)C(OCC)=O				0.0	0.0				0.0							0.0
n1c(nc(nc1NC(C)C)NCC)N(CC)C#N				0.0
o1c2c(nc(nc2NC(CC(C)C)C(O)=O)CC)c2c1cccc2										0.0
S(CC(=O)Nc1nc(OC)cc(OC)n1)c1[nH]c2c(n1)cccc2		0.0								0.0		0.0	0.0			0.0
O(C)c1cc2C=C(CN(Cc3nnnn3C3CCCC3)C3CCCC3)C(=O)Nc2cc1OC	0.0		0.0							0.0							0.0
s1cccc1CN(C(=O)C1CCCCC1)CC=1NC(=O)c2c3CCCCc3sc2N=1					0.0		0.0				0.0				0.0
S(CC#N)C1=Nc2c(cccc2)C(=O)N1CCC(=O)NCCc1ccccc1		0.0	0.0					0.0	0.0							0.0
S1C=C(N2C1=NC=C(C(=O)Nc1ccc(OCC)cc1)C2=O)C	0.0	0.0			0.0											0.0
FC(F)(F)c1nc2n(n1)C=C1C(=N2)CC(CC1=O)(C)C									0.0
O(CCCCCNCCO)c1c(cc(cc1C)C)C										0.0	0.0
OC=1N(N2C(=C3C=1C=CC=C3)C(=O)N=C2c1ccccc1)Cc1ccccc1												0.0
s1cc(nc1NC(=O)CSc1ccc([N+](=O)[O-])cc1)-c1cc(OC)ccc1OC														0.0
O(CC)c1ccccc1NC(=O)CCC(O)=O			0.0					0.0
s1ccnc1NC(=O)C(C)c1ccc([N+](=O)[O-])cc1														0.0
S(=O)(=O)(N1CCC(CC1)C)c1cc2CCN(c2cc1)C(=O)CCC(O)=O					0.0								0.0			0.0
S(Cc1ccncc1)C1=Nc2c(cccc2)C(=O)N1CCCCCC(=O)NCc1occc1	0.0															0.0	0.0
S1c2c(NC(=O)C1CC(=O)NCCCN(CC)CC)cccc2				0.0									0.0
s1cnnc1NC(=O)c1ccc(N2C(=O)C3C(C4CC3C=C4)C2=O)cc1				0.0
s1c2n(CC(=O)N3CCCc4c3cccc4)c(cc2cc1)C(OC)=O	0.0									0.0
S(=O)(=O)(Nc1ccc(OCC)cc1)c1cc2c(NC=C(C(=O)NC(CC)C)C2=O)cc1			0.0		0.0			0.0
S(=O)(=O)(Nc1ccc(cc1)C(F)(F)F)c1cc(OC)c(OC)cc1					0.0											0.0	0.0
Clc1ccccc1CSC1=NC(=O)C=2CCCC=2N1		0.0	0.0		0.0					0.0				0.0			0.0
o1c(ccc1C)C(OCC(=O)c1cc(OC)ccc1OC)=O							0.0		0.0					0.0
s1cnnc1SCc1oc(nn1)-c1ccccc1			0.0		0.0		0.0		0.0				0.0
O1C2=C(C(C(C#N)=C1N)c1occc1)C(=O)N(CCCn1ccnc1)C(=C2)C		0.0	0.0				0.0									0.0
O1N=C(CC1COc1ccccc1C(=O)N)c1ccccc1	0.0						0.0	0.0					0.0
O(C)c1cc2c(N3C(NC(=NC3c3ccccc3)N)=NC2=O)cc1OC			0.0						0.0							0.0
O=C1CC(Cc2nc(nc(c12)C)N1CCN(CC1)c1ccccc1)c1ccccc1	0.0		0.0			0.0					0.0				0.0
o1c2c(cc(OC(=O)N(C)C)cc2)c(C(OCC)=O)c1-c1ccccc1	0.0		0.0
S(CC(=O)N1CC(=O)Nc2c1cccc2)c1nnc(n1CC(C)C)-c1ccoc1C	0.0	0.0								0.0	0.0					0.0	0.0
o1c(ccc1C=O)-c1ccc([N+](=O)[O-])c(C)c1C						0.0
S(CC(=O)Nc1ccc(S(=O)(=O)N2CCCC2)cc1)c1nnc(n1N)C(F)(F)F	0.0				0.0
S1Cc2c(CC1(C)C)c(C#N)c(SCCC)nc2N1CCOCC1									0.0
S(=O)(CC(=O)NC1CCCc2c1cccc2)CC(=O)Nc1ccc(OCC)cc1								0.0			0.0	0.0
S(CC1OCCC1)c1nc2n(c3c(cc(OCC)cc3)c2nn1)C	0.0															0.0
O=C1N(C)C(=O)N(c2ncn(c12)CC(=O)N(CC)CC)C								0.0						0.0
O1CCCC1CNC(=O)C1=CC2=C(N=C3N(C=CC=C3C)C2=O)N(CCC)C1=N			0.0	0.0					0.0				0.0
Cl\C=C(\S(=O)(=O)c1ccc(cc1)C)/NC(=O)c1ccccc1														0.0
S(CC(OC)=O)c1nnc(n1Cc1occc1)-c1ncccc1	0.0							0.0				0.0	0.0			0.0	0.0
O1N=C(CC1C(=O)NCCOC)c1cc([N+](=O)[O-])ccc1						0.0
s1cccc1-c1nnc(SCC(=O)N2CCc3c(C2)cccc3)n1C	0.0			0.0	0.0		0.0			0.0	0.0			0.0	0.0		0.0
O1N=C(CC1C(=O)NCc1oc(cc1)C)c1cc([N+](=O)[O-])ccc1						0.0
S(=O)(=O)(N(CC(=O)N1CCCC1)C1CCCCC1)c1c(cc(cc1C)C)C			0.0		0.0					0.0	0.0						0.0
s1c(nnc1NC(=O)C(Sc1nccn1C)CC)C	0.0						0.0			0.0			0.0
O(C)c1cc(OC)ccc1CN1CCN(CC1)C(=O)Cc1ccccc1				0.0			0.0		0.0				0.0
Brc1ccccc1CN1CCN(CC1)C(=O)c1ccccc1	0.0								0.0			0.0					0.0
O1c2cc(NC(=O)c3c4n(nc3)C=CC=N4)ccc2OC1		0.0	0.0	0.0				0.0	0.0				0.0
Brc1ccccc1-c1oc(nn1)CSc1n2-c3c(cccc3)C(=O)N(c2nn1)CCC																	0.0
o1nc(cc1)CN(C(=O)CC1N(CCNC1=O)CC(C)(C)C)C														0.0	0.0
S(CC(OC)=O)c1nc(nc(n1)NCC(C)C)N1CCOCC1		0.0		0.0				0.0				0.0
o1cccc1C(=O)\N=C/1\N(C=2N=C3N(C=CC=C3)C(=O)C=2C=C\1C(OCC)=O)CCC											0.0						0.0
O=C1N(N=C(c2c1cccc2)c1ccc(cc1)C)CC(OCC)=O														0.0
S=C1NC(C(C(OCC)=O)=C(N1)c1ccccc1)c1ccc(OC)cc1						0.0
S1c2c(NC(=O)C1CC(=O)Nc1ccccc1NC(=O)CC1Sc3c(NC1=O)cccc3)cccc2						0.0
O(C)c1cc(\C=C(\NC(=O)c2ccccc2)/C(=O)Nc2ccccc2)c([N+](=O)[O-])cc1OC														0.0
S(=O)(=O)(N1CCOCC1)c1cc(S(=O)(=O)NCc2ccccc2OC)ccc1					0.0		0.0
S(Cc1ccccc1)C1=NC(=O)C=C(O)N1CC=C															0.0
O(C)c1cc(OC)c(OC)cc1C(=O)Nc1[nH]ncn1								0.0	0.0		0.0
Clc1ccc(cc1)\C=N\n1c(nnc1C)C						0.0
s1c(nnc1NC(=O)CN1CCCCC1)-c1ccc([N+](=O)[O-])cc1											0.0			0.0
Brc1ccc(cc1)C(=O)CCC(=O)N1CCC(CC1)C(=O)N														0.0
O(CC(=O)NNC(=O)c1n[nH]c(c1)C)c1ccc(cc1)C															0.0
s1cccc1C(=O)NNC(=O)CCC(=O)Nc1cc(ccc1C)C														0.0
o1cccc1C1=[N+]([O-])c2c(N(OCc3ccc(cc3)C(C)(C)C)C1=O)cccc2												0.0		0.0	0.0
O(C)c1cc(ccc1)-c1nn(cc1C(=O)NCC(O)=O)-c1ccccc1								0.0	0.0		0.0	0.0
O(C(C(=O)c1ccccc1)c1ccccc1)C(=O)CCC(=O)Nc1cc(ccc1C)C						0.0
S=C1NC(=CC(=O)N1)C															0.0
s1cc(nc1OCC(=O)Nc1ccc(cc1)C)C				0.0	0.0		0.0	0.0		0.0	0.0	0.0	0.0		0.0		0.0
O=C1Nc2c(C=C1C(N1CCc3c1cccc3)c1nnnn1Cc1ccccc1)ccc(C)c2C												0.0
Clc1ccc(cc1)-c1oc(nn1)COC(=O)CCCOc1ccc(cc1)C(=O)C			0.0										0.0				0.0
O=C1NC(CCCCCC(O)=O)C(N1)CCCCC													0.0
S1c2c(-n3c1nnc3SCc1oc(cc1)C(OC)=O)cccc2		0.0	0.0		0.0	0.0			0.0	0.0	0.0			0.0
O=C1Nc2cc(ccc2N1C(C)C)C(=O)Nc1ccc(cc1)C														0.0
S(CC(=O)c1cc2Cc3c(-c2cc1)cccc3)c1oc2c(n1)cccc2						0.0
S(CC(=O)NCCc1cc(OC)c(OC)cc1)c1c2ncccc2ccc1						0.0								0.0
O1Cc2c(CC1(C)C)c1c(oc(C(OCC)=O)c1N)nc2C						0.0							0.0			0.0
Clc1ccccc1N1C(NO)(C)C(NC1=O)(C)C	0.0	0.0	0.0												0.0	0.0
O1CCN(CC1)C(Oc1cc2c(n(C)c(C)c2C(OCCOC)=O)cc1)=O			0.0							0.0					0.0
O(CC)c1ccc(NC(=O)C2N=C(NC(=O)C2)N2CCc3c2cccc3)cc1	0.0		0.0					0.0	0.0	0.0							0.0
S(=O)(=O)(N1CCCCCC1)c1[nH]cnc1		0.0						0.0					0.0
s1cccc1C=1C(=O)c2c(N(C)C=1NC(=O)CC)cccc2					0.0		0.0	0.0				0.0	0.0				0.0
s1cccc1C(=O)N(CC1=Cc2c(NC1=O)cccc2)Cc1occc1	0.0		0.0		0.0									0.0
S(CCn1c2c(nc1N1CCN(CC1)C)N(C)C(=O)NC2=O)c1nc(ccn1)C					0.0								0.0
O1CCn2c(nc3cc(NC(=O)CCCC)ccc23)C1			0.0					0.0				0.0	0.0
S(CCCOc1ccc(OC)cc1)c1ncccn1							0.0					0.0	0.0	0.0			0.0
S(=O)(=O)(N(C(C)C)C(=O)NC(=O)Nc1ccc(OCC)cc1)C														0.0
O1C=2N=C(N(CCOC)C(=O)C=2C(=O)c2c1cccc2)c1cc(OC)c(OC)c(OC)c1			0.0										0.0
S1(=O)(=O)N(CC2ON=C(C2)c2ccc(N(C)C)cc2)C(=O)c2c1cccc2	0.0							0.0			0.0	0.0					0.0
o1nc(nc1CCC(=O)N)-c1cc(OC)c(OC)c(OC)c1		0.0							0.0
O(CC(=O)Nc1cc2nc(n(c2cc1)C)CCN1CCN(CC1)C)c1cc(ccc1)C						0.0		0.0					0.0	0.0			0.0
O(C)c1cc2CCN(Cc2cc1OC)CC=1N=C2N(C=C(C=C2)C)C(=O)C=1			0.0	0.0	0.0												0.0
S\1C2C(N(/C/1=N/C(=O)C(C)C)c1ccc(cc1)C(=O)C)CS(=O)(=O)C2		0.0			0.0		0.0			0.0			0.0
O=C1N(C)C(=O)N(c2nc(n(c12)CCCC)CN(Cc1ccccc1)Cc1ccccc1)C	0.0											0.0					0.0
Clc1cc(Nc2nc(nc(n2)N)CN2CCN(CC2)c2ccccc2OC)ccc1C																0.0
[nH]1nc2CC(c3nc4c(nc3-c2c1C)cccc4)(C)C		0.0	0.0													0.0	0.0
n12nc3nc(cc(c3c1N=C(C=C2N1CCN(CC1)Cc1ccccc1)C)C)C	0.0					0.0
s1c(C)c(C)c(C#N)c1NC(=O)CSc1nnnn1C1CCCCC1						0.0						0.0
S(=O)(=O)(n1c(C)c(cc1C)C(OCC)=O)c1ccc(cc1)C				0.0		0.0
o1c(C)c(cc1C)C(=O)N\N=C\c1ccc([N+](=O)[O-])cc1														0.0	0.0
o1c(C)c(cc1C)C(=O)N\N=C\c1cc([N+](=O)[O-])ccc1						0.0								0.0
S(=O)(=O)(Nc1nc(cc(n1)C)C)c1ccc(NC(=O)COc2cc3c(cc2)cccc3)cc1						0.0
n12c(nnc1)-c1c(N=C2c2cc(ccc2)C)cccc1		0.0											0.0
O(CCNC(=O)C1CC(=O)N(C1)c1ccc(cc1)C)c1ccc(cc1)C						0.0			0.0	0.0
Clc1cc([N+](=O)[O-])c(NCCNC(=O)c2occc2C)cc1															0.0
O=C(NCc1ccccc1)C1CCCN(C1)c1nc(cc(n1)C)C										0.0
S(=O)(=O)(NC1CCCC1)c1cc(OC)c(F)cc1												0.0
ClC1=CC(Cl)=Cn2c1nnc2SCc1oc(cc1)C(OC)=O				0.0					0.0
Brc1cc(S(=O)(=O)NCC)c(OC)cc1									0.0						0.0		0.0
O(C(=O)c1ccc(NC(=O)CN2CCc3c(C2)cccc3)cc1)CC	0.0						0.0					0.0					0.0
o1c(nnc1-c1cc(NC(=O)Cc2cc(OC)c(OC)cc2)ccc1)-c1cc(ccc1)C				0.0										0.0
n1nnn(-c2ccccc2)c1-n1c2c(nc1)cccc2		0.0	0.0				0.0					0.0
O=C1N(C)C(=O)N(c2ncn(c12)CC(=O)NC(C)(C)C)C		0.0	0.0					0.0
O(CC(=O)Nc1cc(ccc1)C(O)=O)c1cc(cc(c1)C)C						0.0									0.0
S=C1NN=C(N1c1ccccc1)c1n[nH]c(c1)-c1occc1						0.0					0.0
O(c1cc(OC)ccc1)c1nnnn1-c1ccccc1								0.0					0.0	0.0	0.0
O(C)c1cc(ccc1)C(=O)Nc1ccc(cc1)C(OC)=O							0.0				0.0			0.0		0.0	0.0
O(CC(=O)Nn1c2c(nc1)cccc2)c1ccc(cc1)C									0.0		0.0
O(C)c1ccccc1CNC(=O)c1cc(OC)ccc1						0.0	0.0		0.0				0.0			0.0	0.0
Fc1cc(C)c(NCc2cccnc2)cc1						0.0
o1cccc1C1(NC(=O)NC1=O)C							0.0			0.0							0.0
S(=O)(=O)(N(CC)CC)c1cc(NC(=O)c2ccc(OC)cc2OC)c(N2CCCC2)cc1														0.0
Brc1ccc(cc1)CSc1[nH]ncn1									0.0					0.0		0.0	0.0
O=C(N1CCN(CC1)c1ncccn1)c1ccc(cc1)-c1ccccc1	0.0	0.0	0.0	0.0				0.0			0.0	0.0				0.0
S(CC(=O)N(C)c1ccccc1)c1nc2n(n1)C(=CC(=N2)C)C		0.0	0.0		0.0		0.0	0.0								0.0
S(=O)(=O)(N(CC(O)CN1CCOCC1)c1ccc(cc1)C)c1cc2c(cc1)cccc2			0.0		0.0								0.0
s1cc(c2c1N=C(N(n1cccc1)C2=O)C)-c1ccc(OC)cc1	0.0			0.0	0.0		0.0	0.0			0.0	0.0
O(C(=O)C(C(=O)Nc1ccc(cc1)C)C1CCCCC1)CC						0.0
Brc1ccc(cc1)C1N(C(=O)C(O)=C1CC(O)=O)c1ccccc1									0.0			0.0
O=C1N(C(=O)c2c1cc(cc2)C(=O)Nc1ccccc1C(O)=O)c1ccc(cc1)C(OCC)=O						0.0
FC(F)(F)C=1n2nc(cc2N=C(C=1)c1occc1)C(=O)N1CCCCCC1	0.0				0.0												0.0
FC(F)(F)C=1n2nc(cc2N=C(C=1)c1occc1)C(=O)N1CCN(CC1)c1ccccc1	0.0				0.0
o1nc(c2c1CC(CC2=O)(C)C)Cc1cc(OCC)c(OCC)cc1															0.0
S(CCCOc1cc(ccc1)C)c1[nH]c2c(n1)cccc2						0.0
S(Cc1ccc(OCCC)cc1)c1[nH]c2c(n1)cccc2						0.0						0.0
o1cccc1-c1onc(c1)C(=O)N1CCN(CC1)C											0.0			0.0
S(C)c1cc(OC)c(cc1)C(=O)Nc1ccccc1C#N	0.0		0.0	0.0	0.0				0.0			0.0
S1\C(=C/c2ccc([N+](=O)[O-])cc2)\C(=NC1=O)N(C)c1ccc(O)cc1						0.0
S1(=O)Cc2c(nn(C(C)(C)C)c2NC(=O)c2cc(OCC)c(OCC)c(OCC)c2)C1					0.0		0.0						0.0				0.0
s1cc(nc1NS(=O)(=O)c1cc([N+](=O)[O-])ccc1)C															0.0
Fc1ccc(cc1)CC(NC(=O)c1ccccc1)C(O)=O		0.0	0.0				0.0
S(c1ccc(cc1NC(=O)CC)C(O)=O)c1ccccc1															0.0
O(C(=O)NCC(N1CCN(CC1)c1ccc(OC)cc1)c1cccnc1)c1ccccc1			0.0									0.0					0.0
Brc1ccc(cc1)C=1N=C2N(NC(=N2)NS(=O)(=O)C)C(C=1)c1ccccc1												0.0
S1C2=C(N=C(SC)N(Cc3ccccc3)C2=O)CC1C			0.0		0.0					0.0							0.0
S(=O)(=O)(CCC(=O)NCCc1cc(OC)c(OC)cc1)c1cc2CCN(c2cc1)C(=O)CC				0.0			0.0			0.0					0.0
ClC=1C=Cc2nc(cn2C=1)-c1cc(S(=O)(=O)N2CCC(CC2)C)ccc1										0.0
O1c2cc(ccc2OC1)CN1CCN(CC1)C(=O)CCCN1C(=O)c2c(NC1=O)cccc2								0.0									0.0
O(C)c1ccccc1NC(=O)CCC(=O)Nc1ccccc1OC	0.0						0.0					0.0
s1c2cc(OC)ccc2nc1N1CCC(CC1)C(=O)N1CCC(CC1)C(OCC)=O			0.0		0.0	0.0					0.0
s1c2c(nc1NC(=O)C1CCCN(S(=O)(=O)c3c4nonc4ccc3)C1)c(ccc2)C		0.0	0.0		0.0												0.0
O1c2cc(ccc2OC1)CN1CCCCC1c1cccnc1	0.0		0.0			0.0		0.0				0.0
O=C1N(NC(=O)c2c1cccc2)c1ccccc1				0.0			0.0	0.0		0.0			0.0			0.0
O1c2cc(ccc2OC1)C(=O)Nc1cc2nn(nc2cc1)-c1ccc(cc1)CC														0.0
S(=O)(=O)(c1ccccc1[N+](=O)[O-])c1ccccc1OC														0.0	0.0
o1c2c(nc1-c1ccc(NC(=O)c3cc4OCOc4cc3)cc1)cccc2										0.0
S1\C(=C/c2cc(OC)c(OC)cc2)\C(=O)N(c2ccc(F)cc2)C1=N														0.0
O(CC(O)CN1CCc2c(C1)cccc2)c1ccccc1CNCc1cn(nc1)C															0.0
Clc1cc2c(nsc2C(=O)N2CCN(CC2)C(=O)c2occc2)cc1	0.0					0.0									0.0
O1C2=C(C(N(CCCN(C)C)C2=O)c2ccc(OCCC)cc2)C(=O)c2cc(C)c(cc12)C								0.0									0.0
O=C1Nc2cc(NC(=O)NC(C)(C)c3cc(ccc3)C(C)=C)ccc2N1	0.0	0.0						0.0	0.0
O1CCN(CC1)CCCN1C(C2=C(Oc3c(cc(C)c(c3)C)C2=O)C1=O)c1ccc(OCCC)cc1					0.0	0.0	0.0								0.0
s1cccc1C=1C(=O)c2c(N(C)C=1NC(=O)C(C)C)cccc2									0.0		0.0	0.0
S(=O)(=O)(Cc1ccc(cc1)C)Cc1oc(cc1)C(=O)NCCCN1CCOCC1					0.0						0.0
s1ccnc1NC(=O)Nc1cc2nc(n(c2cc1)C)C		0.0	0.0	0.0						0.0	0.0		0.0				0.0
S(=O)(=O)(N(C)c1cc(NC(=O)COc2ccccc2C)ccc1)C				0.0					0.0		0.0					0.0
O1CCN(CC1)c1ccccc1NC(=O)c1cc2OCOc2cc1														0.0
o1cccc1C(=O)N1CCCC1(C#N)c1ccccc1	0.0						0.0		0.0				0.0
S=C1NN=CN1\N=C\c1cc(Oc2ccccc2)ccc1											0.0
FC(F)(F)C1(Oc2c(ccc(OC)c2)C(=O)C1)O									0.0
Fc1ccc(cc1)-c1n(CCC(O)=O)c(cc1)CCC(O)=O											0.0
s1cc(nc1NC1=NS(=O)(=O)c2c1cccc2)C(C)(C)C	0.0	0.0		0.0	0.0				0.0	0.0	0.0	0.0	0.0		0.0	0.0
Clc1ccccc1CNC(=O)c1[nH]c(C)c(C(=O)C)c1C	0.0	0.0														0.0	0.0
S(=O)(=O)(NCCOC)c1cc(F)ccc1OC												0.0
Clc1cc(NC(=O)Nc2sc(nn2)COc2ccc(F)cc2)ccc1						0.0
OCCCNc1nc(c2cc(ccc2n1)C)-c1ccccc1												0.0
Fc1ccccc1N1CCN(CC1)CN1c2c(cccc2)C2(OC(CCO2)C)C1=O		0.0			0.0								0.0
o1c2cc(NCc3ncccc3)c(OC)cc2c2c1cccc2		0.0			0.0		0.0					0.0				0.0	0.0
O1c2c(cccc2)C(=O)C(O)=C1c1cc(OC)ccc1OC					0.0			0.0	0.0		0.0
o1cccc1CNC(=O)C=1c2c(cc(OC)c(OC)c2)C(=O)N(C=1)c1ccc(OCC)cc1		0.0		0.0				0.0
o1cccc1C1CC(=O)C=C(Nc2ccc(O)cc2)C1										0.0
O(C)c1c(OC)cc(cc1OC)-c1[nH]c(-c2cc([N+](=O)[O-])ccc2C)c(n1)-c1ccccc1												0.0
s1c2c(nc1NS(=O)(=O)c1ccc(OCC)cc1)cc(OC)cc2						0.0						0.0			0.0
s1cccc1/C(=N/OCC(=O)N\N=C\c1ccccc1)/C						0.0
S(CC(=O)Nc1ccccc1OC)C=1N2C(=NC(CC(=O)NCCCC)C2=O)c2c(N=1)cccc2			0.0		0.0											0.0
Fc1ccc(cc1)CN1CCC(CC1)C(=O)N(Cc1ccccc1)CCO				0.0							0.0		0.0
s1c(nnc1SCC(=O)N1CC(=O)Nc2c1cccc2)C															0.0
s1cccc1C(N1CCN(CC1)c1cccc(C)c1C)c1nnnn1C(C)(C)C					0.0						0.0
s1c(C)c(nc1NC(=O)CSc1nnnn1-c1cc(OC)ccc1OC)C		0.0		0.0			0.0		0.0			0.0				0.0	0.0
O=C(N1CCC(CC1)c1[nH]c2c(n1)cccc2)Cc1ccccc1	0.0	0.0	0.0	0.0			0.0				0.0	0.0
S(CC(Oc1ccccc1)=O)c1oc(nn1)-c1ccncc1	0.0	0.0			0.0								0.0			0.0
O1CCCC1CNC(=O)Cn1cc(c2c1cccc2)C(=O)CC			0.0		0.0								0.0				0.0
S(=O)(=O)(N1CC(CCC1)C(=O)Nc1ccc(N2CCOCC2)cc1)c1cc(ccc1)C(F)(F)F					0.0												0.0
s1nc2c(NC=NC2=O)c1C(=O)Nc1cc(ccc1)CC		0.0		0.0			0.0		0.0			0.0				0.0
O(C)c1cc(OC)ccc1C1NC(C2C1C(=O)N(C2=O)c1cc(OC)ccc1)(C(OCC)=O)C								0.0
o1c(nnc1COC(=O)c1occc1)-c1ccccc1							0.0						0.0
O(CCNC(=O)CN(C(=O)Cn1nnc2c1cccc2)c1ccccc1)C		0.0		0.0		0.0		0.0
O1c2n[nH]c(c2C2(c3c(N(CC)C2=O)cccc3)C(C#N)=C1N)C(C)C								0.0								0.0
n1cc(ccc1C)CCn1c2CCN(Cc2c2c1cccc2)C		0.0
O(C)c1ccc(cc1)-c1[nH]cnc1															0.0
s1cccc1C1=NC(N(O)C1(C)C)(C)C															0.0
O=C(C)c1c(C)c([nH]c1C)C(=O)Nc1cccnc1				0.0					0.0		0.0		0.0	0.0		0.0
S1CCCN2C1=NC(OCC(=O)c1ccccc1)=CC2=O				0.0					0.0			0.0					0.0
S(CC)c1ccccc1C(=O)N1CCN(CC1)Cc1cc2OCOc2cc1					0.0								0.0
O1C2C(OC13c1c(NC3=O)cccc1)CCCC2								0.0								0.0
O=C(C)c1n[nH]nc1NC(=O)c1ccccc1		0.0					0.0		0.0				0.0
S(=O)(=O)(N1CCN(CC1)C(=O)c1c(noc1C)-c1ccccc1)c1cc2OCCOc2cc1					0.0			0.0								0.0	0.0
s1cccc1-c1csc(NC(=O)c2cccnc2)c1C(OC)=O			0.0		0.0		0.0							0.0	0.0
S(=O)(=O)(N1CCC(CC1)C(=O)NC(CC)C)c1cccnc1		0.0							0.0							0.0	0.0
O1N=C(CC1C(=O)N1CCCc2c1cccc2)c1ccc(OC)cc1	0.0						0.0		0.0						0.0
O(C)c1ccc(cc1)C(NC(=O)c1nccnc1)C(=O)NCCCOCC									0.0				0.0
S(=O)(=O)(N1CC(CCC1)C(=O)NCc1cc2OCOc2cc1)CCC			0.0	0.0			0.0	0.0
FC(F)(F)Oc1ccc(NC(=O)Cn2cccc2)cc1				0.0					0.0								0.0
S(=O)(=O)(N1CCC(CC1)C(=O)NCCCN(CCCC)c1ccccc1)CC			0.0										0.0
o1cccc1CN(C(=O)CC1NC(=O)NC1=O)C1(CCCCC1)C(=O)NC1CCCCC1							0.0
s1c2N=CN(CC(=O)NCC(OCC)=O)C(=O)c2c(S(=O)(=O)N2CCC(CC2)C)c1C							0.0									0.0
s1c2cc(S(=O)(=O)N(CC(=O)NCc3cc4OCOc4cc3)C)ccc2nc1C			0.0	0.0	0.0	0.0							0.0
s1cccc1S(=O)(=O)N1CC(CCC1)C(=O)Nc1cc2OCCOc2cc1					0.0	0.0				0.0
S1\C(=C/c2ccccc2)\C(=O)N(CCC(=O)Nc2ccccc2)C1=O						0.0
Clc1ccccc1OCc1oc(cc1)C(=O)Nc1cccnc1						0.0				0.0
s1c2ncnc(NCc3occc3)c2c(C)c1C(OCC)=O						0.0			0.0		0.0	0.0
O=C(Nc1ccccc1-c1ccccc1)C1CCCN(C1)c1ncccn1	0.0	0.0				0.0		0.0
Fc1ccc(N2CCN(CC2)CCCNC(=O)CN2CCN(Cc3ccc(cc3)C)C2=O)cc1														0.0
o1c(ccc1COc1ccc(cc1[N+](=O)[O-])C)C(=O)Nc1nc2c(n1CC)cccc2						0.0						0.0
O(CCn1ncnc1)c1c(cc(cc1C)C)CC=C				0.0												0.0
Clc1c(OCCn2ncnc2)cccc1Cl							0.0
Clc1cc(Cl)ccc1NC(=O)N1CCN(CC1)C(OCC)=O																	0.0
s1c2c(CCCC2)c(C(OC)=O)c1NS(=O)(=O)C					0.0		0.0			0.0
s1c2c(nc1NC(=O)Cc1cc(S(=O)(=O)N3CCOCC3)c(OC)cc1)cccc2			0.0		0.0						0.0		0.0			0.0	0.0
s1ccnc1NC(=O)CCCSc1sc2c(n1)cccc2			0.0		0.0				0.0		0.0		0.0	0.0
[nH]1nc(N)cc1-c1ccc(cc1)CCC										0.0		0.0
S(CC(=O)C)c1oc(nn1)-c1ccc(S(=O)(=O)N2CCC(CC2)C)cc1									0.0
O1CCN(CC1)CC(=O)NC1C2CC(C1)CC2								0.0	0.0	0.0			0.0
S(=O)(=O)(N(C)c1ccccc1)c1cc(NC(=O)CN2C=Nc3c(cccc3)C2=O)ccc1															0.0
O(C)c1ccc(cc1)-c1n2c(C=CC=C2)cn1			0.0							0.0	0.0	0.0				0.0
O(C)c1cc(NC(=O)C2=NN(C(=O)c3n(c4c(c23)cccc4)C)c2ccc(OC)cc2)ccc1OC												1.0
S(=O)(=O)(NCc1ncccc1)c1cc2OC(=O)N(c2cc1)C				0.0				0.0	0.0	0.0						0.0
O1N=C(CC1C(=O)Nc1noc(c1)C)c1ccc(OC)cc1											0.0
s1c2c(nc1COc1ccccc1)cccc2				0.0	0.0					0.0			0.0		0.0
s1c2c(CCC2)c(C(OCC)=O)c1NS(=O)(=O)c1cc(OC)ccc1			0.0	0.0	0.0		0.0		0.0	0.0			0.0		0.0
s1c2c(nc1NC(=O)CCSc1ccccc1)c(OC)ccc2OC										0.0	0.0			0.0
S1C=C(n2c1nnc2SCC(=O)N1CCc2cc(OC)c(OC)cc2C1)c1ccccc1																	0.0
O(C(=O)c1[nH]nc(n1)NC1=NCCCCC1)C		0.0		0.0			0.0				0.0		0.0		0.0
S(=O)(=O)(Cn1nnnc1-c1ccc(cc1)C)c1ccccc1		0.0		0.0			0.0
o1c2c(CCCNC2=O)c2cc(O)ccc12					0.0	0.0	0.0	0.0									0.0
S(=O)(=O)(N1CCOCC1)c1cc(C(=O)NC2CCCCC2)c(cc1)C													0.0			0.0
Clc1c(cc(OCC(=O)Nc2ccc(S(=O)(=O)N3CCN(CC3)C)cc2)cc1C)C			0.0	0.0	0.0		0.0		0.0						0.0
Clc1ccc(NC(OCCn2nnnc2C2(N(C(=O)COC)C)CCCC2)=O)cc1															0.0
s1cc(nc1NC(=O)CCC(=O)N1CCC(CC1)C)C1=Cc2c(OC1=O)c(OCC)ccc2						0.0			0.0						0.0
s1c2CCCCc2nc1NC(=O)CCS(=O)(=O)Cc1ccccc1			0.0		0.0		0.0		0.0	0.0	0.0						0.0
o1cccc1\C=C(\C=N\NC(=O)c1ccncc1)/C															0.0
O=C/1N(N=C(C)\C\1=C/NN1C(=Nc2c(cccc2)C1=O)C)c1ccccc1						0.0
O(C(=O)CCCNC(=O)CCCNC(=O)C(c1ccccc1)c1ccccc1)CC												0.0
S(=O)(=O)(N\C(=N\CCc1ccccc1OC)\N)c1ccc(OC)cc1															0.0
Clc1ccc(OCC(=O)Nc2ccc(S(=O)(=O)N3CCN(CC3)C)cc2)cc1C									0.0
S(=O)(=O)(NC(Cc1ccccc1)C(O)=O)c1cc2OCCOc2cc1											0.0
O=C1N(N=C(c2c1cccc2)C(O)=O)CC(=O)c1cc(n(c1C)-c1ccccc1)C															0.0
S(=O)(=O)(N1CCOCC1)c1ccc(NC(=S)Nc2cc(OC)c(OC)c(OC)c2)cc1						0.0
S=C1N(C2=Nc3c(C2=NN1CCO)cccc3)c1ccccc1		0.0	0.0	0.0			0.0		0.0	0.0	0.0
S(=O)(=O)(NCC(=O)Nc1ccc(cc1)C(F)(F)F)c1ccc(F)cc1									0.0
O=C1N(CN2N=Nc3c(cccc3)C2=O)C(=O)NC12CCCCC2C		0.0	0.0	0.0		0.0							0.0
o1cccc1CNC(=O)\C(=C\C=C\c1ccccc1)\C#N														0.0
S(=O)(=O)(N1CCCCC1C(=O)N1CCN(CC1)c1ncccc1)c1cc(OC)ccc1OC		0.0	0.0										0.0
O1C(Cc2c(cccc2)C1=O)(C(=O)Nc1ccccc1OC)C								0.0					0.0		0.0	0.0	0.0
s1ccnc1NC(=O)CSc1nnc(n1CC)CNC(=O)COc1c(cccc1C)C		0.0							0.0	0.0						0.0	0.0
s1cccc1C(=O)NCc1oc(SCC(=O)NCCc2cc(OC)c(OC)cc2)nn1					0.0				0.0							0.0	0.0
Fc1ccccc1-c1nc(on1)CCC(=O)N1CCC2(OCCO2)CC1			0.0	0.0												0.0
O=C(NC(C)C)c1ccccc1NC(=O)\C=C\c1ccc([N+](=O)[O-])cc1						0.0
o1c2nc3cc(OC)ccc3cc2cc1C(=O)NCCCN1CCOCC1		0.0				0.0		0.0		0.0			0.0
Oc1c2ncccc2c(cc1CN1CCN(CC1)C)COCc1ccccc1	0.0			0.0				0.0	0.0								0.0
S(=O)(=O)(N1CCc2c(cccc2)C1CN1C(=O)c2c(cccc2)C1=O)c1[nH]cnc1								0.0									0.0
O=C1NC(=O)N(c2nc(n(c12)CCCCC)CN1CCN(CC1)Cc1ccccc1)C		0.0
o1cnc(C)c1C(=O)Nc1cc(ccc1C(OC)=O)C(OC)=O													0.0
Clc1ccccc1-c1oc(nn1)NC(=O)c1ccc(S(=O)(=O)N2CC(CCC2)C)cc1	0.0			0.0	0.0				0.0		0.0						0.0
O1C(CC(=O)CC1(C)C)C1(O)c2c(N(Cc3ccccc3)C1=O)cccc2								0.0
S1CCN(CC1)CC(=O)c1c2c(n(C)c1C)cccc2												0.0
O=C(c1ccccc1C(=O)N1CCN(CC1)C(=O)c1ccccc1)c1ccccc1														0.0
S(CCC(=O)Nc1cc(N(S(=O)(=O)C)C)ccc1)c1ccc(cc1)C						0.0					0.0
O(C(=O)C(NC(=O)Cn1nc(nn1)-c1ccccc1)Cc1ccccc1)CC		0.0	0.0	0.0
O(CC)c1ccc(NC(=O)CCNC=2C(=O)C(=O)C=2N2CCCC2)cc1								0.0
O1CCCC1CN(C(=O)c1cc2OCOc2cc1)C(CC)(C(=O)NC1CCCC1)C					0.0	0.0		0.0			0.0	0.0
O(CC(C)C)C(=O)n1nc(cc1)C(=O)N1CCCCC1						0.0											0.0
Clc1cc(ccc1)Cn1c2c(nc1)N(C)C(=O)N(C)C2=O	0.0	0.0					0.0										0.0
O1c2cc(ccc2OC1)C(=O)N1Cc2c(NCC1)cccc2			0.0		0.0			0.0
o1c2c(nc1-c1cc(NC(=O)c3cccnc3)c(OC)cc1)cc(cc2)C(C)C	0.0	0.0			0.0		0.0		0.0	0.0							0.0
[truncated: 91,088 more rows]
