# Supplementary material for: Could graph neural networks learn better molecular representation for drug discovery? A comparison study of descriptor-based and graph-based models
Source: J Cheminform. 2021 Feb 17;13:12. doi: 10.1186/s13321-020-00479-8 (PMC7888189; doi:10.1186/s13321-020-00479-8)
Supplement: Supplementary file 1 — Additional file 1. The datasets for the single tasks. [file 13321_2020_479_MOESM1_ESM.zip › ReferencedData/dataset_used_for_modeling/sider.csv]

cano_smiles	SIDER1	SIDER2	SIDER3	SIDER4	SIDER5	SIDER6	SIDER7	SIDER8	SIDER9	SIDER10	SIDER11	SIDER12	SIDER13	SIDER14	SIDER15	SIDER16	SIDER17	SIDER18	SIDER19	SIDER20	SIDER21	SIDER22	SIDER23	SIDER24	SIDER25	SIDER26	SIDER27	group
N(CCNCCN)CCNCCN	1	1	0	0	1	1	1	0	0	0	0	1	0	0	0	0	1	0	0	1	1	0	0	1	1	1	0	train
O[C@]1(CC[C@H]2[C@H]3[C@@H]([C@@H]4C(CC3)=CCCC4)C(C[C@]12CC)=C)C#C	0	1	0	1	1	0	1	0	1	1	1	0	0	0	1	0	1	0	0	0	1	0	0	0	0	1	0	train
OC1Cc2c(N(c3c1cccc3)C(=O)N)cccc2	1	1	0	1	1	1	1	0	1	0	0	1	0	0	1	1	1	0	1	1	1	0	0	1	0	1	0	train
ClCC(=O)[C@]1(O)C2(CC(O)[C@@]3(F)C(C2CC1C)CCC1=CC(=O)C=CC13C)C	0	1	0	1	0	0	1	0	1	0	0	1	1	0	0	0	1	0	1	0	0	1	0	0	0	1	1	train
O(C(=O)CCN(C(=O)c1cc2nc(n(c2cc1)C)CNc1ccc(cc1)C(=NC(OCCCCCC)=O)N)c1ncccc1)CC	1	1	0	0	1	1	1	0	1	0	0	1	0	1	1	1	1	0	1	1	0	1	0	0	1	1	1	train
S(CCC(NC(=O)C(NC(=O)CNC(=O)C(NC(=O)C(NC(=O)C(N)CC(O)=O)Cc1ccc(OS(O)(=O)=O)cc1)CCSC)Cc1c2c([nH]c1)cccc2)C(=O)NC(CC(O)=O)C(=O)NC(Cc1ccccc1)C(=O)N)C	0	0	0	0	1	1	1	0	1	0	0	1	0	0	1	0	1	0	0	1	0	0	0	0	0	1	0	train
S1SCC(NC(=O)C(NC(=O)C(NC(=O)C(NC(=O)C(NC(=O)C(N)C1)Cc1ccc(O)cc1)Cc1ccccc1)CCC(=O)N)CC(=O)N)C(=O)N1CCCC1C(=O)NC(CCCN=C(N)N)C(=O)NCC(=O)N	0	0	0	0	1	0	1	0	1	0	0	0	0	0	1	0	1	0	1	1	0	0	0	1	1	1	0	train
S(=O)(=O)(N(CC(C)C)C[C@@H](O)[C@@H](NC(O[C@@H]1[C@H]2[C@@H](OC1)OCC2)=O)Cc1ccccc1)c1ccc(N)cc1	1	1	0	1	1	1	1	0	1	1	1	1	1	0	1	1	1	1	1	1	1	1	0	1	1	1	1	train
s1nc(N2CCN(CC2)C[C@@H]2CCCC[C@H]2CN2C(=O)[C@H]3[C@H]([C@@H]4CC[C@H]3C4)C2=O)c2c1cccc2	1	1	0	1	1	1	1	0	0	1	0	1	1	0	1	1	1	0	1	1	1	1	1	1	1	1	1	train
S(CCC)c1nc(N[C@@H]2C[C@H]2c2cc(F)c(F)cc2)c2nnn(c2n1)[C@@H]1C[C@H](OCCO)[C@@H](O)[C@H]1O	0	1	0	1	1	1	1	0	1	1	1	1	0	0	1	1	1	0	0	1	1	1	0	1	1	1	1	train
Clc1ccccc1CN1CCc2sccc2C1	1	1	0	1	1	1	1	0	1	0	1	1	0	0	1	1	1	0	1	1	0	1	0	1	0	1	1	train
[Tl]Cl	0	0	0	1	1	0	1	0	1	0	0	1	0	0	1	0	1	0	1	1	0	0	0	0	0	1	0	train
FC1(F)CCC(CC1)C(=O)N[C@@H](CCN1C2CC(n3c(nnc3C)C(C)C)CC1CC2)c1ccccc1	1	1	0	1	1	1	1	0	1	1	1	1	1	0	1	1	1	0	1	1	1	1	0	1	1	1	1	train
OC(CC(O)=O)C[N+](C)(C)C	0	1	0	1	1	1	1	0	1	0	0	1	1	0	1	1	1	0	1	1	1	1	0	1	1	1	1	train
ClCCN(CCCl)c1cc2nc(n(c2cc1)C)CCCC(O)=O	0	1	0	0	1	1	1	0	1	0	1	1	0	0	1	1	1	0	1	1	1	1	0	0	1	1	1	train
Oc1c([N+](=O)[O-])cc(cc1O)\C=C(\C(=O)N(CC)CC)/C#N.Oc1cc(ccc1O)C[C@](NN)(C(O)=O)C.Oc1cc(ccc1O)C[C@H](N)C(O)=O	0	1	0	1	1	1	1	0	1	1	1	1	0	0	1	1	1	0	1	1	1	1	0	0	1	1	1	train
OC(=O)CCCN	0	0	0	0	0	0	0	0	1	0	0	1	0	0	0	0	1	0	0	0	0	0	0	0	0	0	0	train
ClCC(=O)[C@]1(O)[C@@]2([C@H]([C@@H]3C[C@H](F)C4=CC(=O)C=C[C@]4(C)[C@@]3(F)[C@@H](O)C2)C[C@@H]1C)C	0	0	0	0	0	0	0	0	0	0	0	1	0	0	0	0	1	0	1	0	0	0	0	0	0	1	0	train
Oc1cc2CC[C@H]3[C@@H]4CC[C@@](O)(C#C)[C@]4(CC[C@@H]3c2cc1)C.O=C1CC[C@@H]2[C@@H]3[C@H]([C@@H]4CC[C@@](O)(C#C)[C@]4(CC3)CC)CCC2=C1	0	1	0	1	1	0	1	0	1	1	0	0	0	0	0	0	1	1	0	0	1	0	0	0	0	1	0	train
O=C1Nc2c(cccc2)C1=Cc1[nH]c(cc1C)C	1	1	0	1	1	1	1	0	1	1	1	1	0	0	1	1	1	0	1	1	1	1	0	1	1	1	1	train
OC(=O)CCC(=O)CN	1	0	0	1	1	0	1	0	0	0	1	1	0	0	1	1	1	0	1	1	1	0	0	0	1	1	1	train
O=C1N=C(NC=2NCC(N(C1=2)C=O)CNc1ccc(cc1)C(=O)NC(CCC(O)=O)C(O)=O)N	0	1	0	0	1	0	1	0	1	0	0	1	0	0	1	1	1	0	1	1	1	1	0	0	0	1	1	train
Oc1cc2CC[C@H]3[C@@H]4CC[C@@](O)(C#C)[C@]4(CC[C@@H]3c2cc1)C.O=C1CCC2C3C(C4CC[C@@](O)(C#C)C4(CC3=C)CC)CCC2=C1	0	1	1	1	1	1	1	0	1	1	1	1	0	0	1	0	1	0	1	1	1	1	0	0	0	1	1	train
O=C1N=C(NC=2NCC(N(C1=2)C)CNc1ccc(cc1)C(=O)NC(CCC(O)=O)C(O)=O)N	0	0	0	0	0	0	0	0	1	0	0	0	0	0	0	0	0	0	0	0	0	0	0	0	0	0	0	train
F[C@@]12[C@H]([C@@H]3C[C@H](C)[C@](OC(=O)CCCC)(C(=O)CO)[C@]3(C[C@@H]1O)C)CCC1=CC(=O)C=C[C@@]12C	0	0	0	0	0	0	0	0	1	0	0	0	1	0	0	0	1	0	1	0	0	0	0	0	0	1	0	train
OC1CC(=O)C(CC=CCCCC(O)=O)C1C=CC(O)CCCCC	0	1	0	1	1	1	1	0	1	1	0	1	0	0	1	1	1	0	1	1	1	1	1	1	1	1	1	train
O1C2C(CC1=CCCCC(O)=O)C(C=CC(O)CCCCC)C(O)C2	1	1	0	0	1	1	1	0	1	0	0	1	1	1	1	1	1	0	1	1	1	1	0	0	1	1	1	train
OC1CC(O)C(C=CC(O)CCCCC)C1CC=CCCCC(O)=O	0	0	0	0	1	1	1	0	1	0	0	1	0	0	1	1	0	0	1	0	0	0	1	0	1	0	1	train
OC(C(O)C(O)C=O)C(O)CO.OC(=O)C	0	1	0	0	1	0	0	0	1	0	0	1	0	0	1	0	0	0	1	0	1	1	0	0	0	1	0	train
O(C(=O)C)CC[N+](C)(C)C	0	0	0	1	0	0	0	0	0	0	0	0	0	0	1	0	1	0	0	1	0	0	0	0	1	0	0	train
O1C(CO)C(O)C(O)C1n1c2ncnc(N)c2nc1	0	0	1	1	1	1	1	0	1	0	0	1	0	0	1	0	1	0	0	1	1	1	0	1	1	1	1	train
s1cccc1CCN(CCC)C1CCc2c(C1)cccc2O	0	1	0	1	1	1	1	0	1	1	1	1	0	0	1	0	1	0	1	1	1	0	0	1	0	1	1	train
Cl.O1C=C[C@@H](O)[C@H](O)[C@H]1C(O)=O	0	0	0	0	1	0	1	0	1	0	0	0	0	0	1	0	0	0	0	0	0	0	0	0	1	0	0	train
O1C(CO)C(O)C(O)C(O)C1O	0	1	0	1	1	0	1	0	0	0	0	1	0	0	1	1	0	0	1	1	1	0	0	0	1	1	1	train
OC1CC(=O)C(CCCCCCC(O)=O)C1C=CC(O)CCCCC	1	1	1	1	1	1	1	1	0	1	1	1	0	1	1	1	1	1	1	1	1	1	0	0	1	1	1	train
OC(=O)c1ccc(cc1)C(=C)c1cc2c(cc1C)C(CCC2(C)C)(C)C	1	1	0	1	1	1	1	1	1	1	1	1	1	0	1	1	1	1	1	1	1	1	0	1	1	1	1	train
O(C)c1cc2c(cc1)cccc2CCNC(=O)C	1	0	0	1	1	1	1	0	0	0	0	1	0	0	0	0	1	0	1	0	1	0	0	1	0	1	0	train
OC(=O)C(N)CCCN=C(N)N	0	1	0	0	1	0	1	0	1	0	0	1	0	1	1	0	1	1	0	1	0	1	0	0	1	1	0	train
OCc1ccccc1	0	0	0	1	0	0	0	0	0	0	0	1	0	0	0	0	1	0	1	0	0	0	0	0	0	1	1	train
O=C([O-])C[N+](C)(C)C	0	1	0	0	0	0	1	0	0	0	0	0	0	0	0	0	1	1	0	1	1	1	0	0	0	1	0	train
S(=O)(=O)(N1CCN(CC1)CC)c1cc(C2=NC(=O)c3n(N2)c(nc3C)CCC)c(OCC)cc1	1	0	0	1	1	1	1	0	1	1	0	1	0	0	1	0	1	0	1	1	1	1	0	1	1	1	1	train
O1c2cc(ccc2OC1)[C@H]1N2[C@H](Cc3c1[nH]c1c3cccc1)C(=O)N(CC2=O)C	0	0	0	1	1	1	1	0	1	1	0	1	0	0	1	0	1	0	1	1	1	1	0	1	1	1	1	train
O1[C@]2([C@@H]3[C@H]([C@H]4[C@H]5[C@H](CC[C@]24C)[C@]2(CCC(=O)C=C2[C@H]2[C@@H]5C2)C)C3)CCC1=O.Oc1cc2CC[C@H]3[C@@H]4CC[C@@](O)(C#C)[C@]4(CC[C@@H]3c2cc1)C	0	0	0	0	1	0	1	0	0	1	0	0	0	0	1	0	1	0	0	0	1	0	0	0	1	1	0	train
ClC(Cl)C(=O)NC(C(O)c1ccc([N+](=O)[O-])cc1)CO	0	0	0	1	1	0	1	0	1	0	1	1	0	0	1	1	1	0	1	1	1	1	0	0	1	1	0	train
OC1CC2C(C3CCC(C(CCC(O)=O)C)C13C)C(O)CC1CC(O)CCC12C	1	0	0	0	1	0	1	0	0	0	0	1	0	0	0	0	1	0	0	0	0	0	0	0	0	1	0	train
ClCC1OC1.[nH]1ccnc1C	1	1	0	0	1	1	1	0	0	0	0	1	1	0	1	0	1	0	1	0	1	0	0	0	1	1	0	train
OCC[N+](C)(C)C	0	0	0	0	0	0	0	0	0	0	0	1	0	0	0	0	0	0	0	0	0	0	0	0	0	0	0	train
OC(CC(O)=O)(CC(O)=O)C(O)=O	1	1	0	0	1	0	1	0	0	0	0	1	0	0	1	0	0	0	0	0	1	0	0	0	0	1	1	train
O(C)c1ccc(-n2nc(c3c2C(=O)N(CC3)c2ccc(N3CCCCC3=O)cc2)C(=O)N)cc1	1	1	0	1	1	1	1	0	1	1	0	1	0	0	1	1	1	0	0	1	0	1	0	0	0	1	1	train
O1CCNC[C@H]1[C@@H](Oc1ccccc1OCC)c1ccccc1	0	1	0	1	1	1	1	1	1	1	0	1	0	0	1	1	1	0	1	1	1	1	0	1	1	1	1	train
Clc1cc(Cl)ccc1C(OCc1c2c(sc1)c(Cl)ccc2)Cn1ccnc1	0	0	0	0	0	0	0	0	0	0	0	1	0	0	0	0	1	0	0	0	0	0	0	0	0	0	0	train
O(C(=O)C=1C(C(C(OC)=O)=C(NC=1C)C)c1cc([N+](=O)[O-])ccc1)C(CN(CCC(c1ccccc1)c1ccccc1)C)(C)C	1	1	0	1	1	1	1	0	1	1	0	1	0	0	1	1	1	0	1	1	1	1	0	1	1	1	1	train
Oc1ccccc1C(O)=O	1	1	0	0	1	0	1	0	0	0	1	1	0	0	0	0	1	0	0	1	1	0	0	1	0	1	1	train
O=C1N2C(=NC=C1c1nn[nH]n1)C(=CC=C2)C	0	0	0	1	1	1	0	0	1	1	0	1	0	0	0	0	0	0	1	1	0	0	0	0	0	1	0	train
Clc1cc(N)ccc1C(OCCN(CC)CC)=O	0	1	0	1	1	1	1	0	0	0	0	0	0	1	1	0	1	1	0	1	1	0	0	1	1	1	1	train
Clc1cc(ccc1)C(=O)C(NC(C)(C)C)C	1	1	0	1	1	1	1	1	1	1	1	1	1	1	1	1	1	0	1	1	1	1	1	1	1	1	1	train
OC(C(O)C(O)CO)C(O)CO	0	1	0	1	1	1	1	0	1	0	0	1	0	0	1	0	1	0	1	1	1	1	0	1	1	1	1	train
[Ca+2].S(=O)(=O)(N(CC(C)C)C[C@@H](OP(=O)([O-])[O-])[C@@H](NC(O[C@H]1CCOC1)=O)Cc1ccccc1)c1ccc(N)cc1	0	1	0	0	1	1	1	0	1	1	0	1	1	0	1	1	1	0	1	0	0	1	0	0	1	1	0	train
O1C2(c3c(cccc3)C1=O)c1c(Oc3c2ccc(O)c3)cc(O)cc1	0	0	0	1	0	0	1	0	1	1	1	1	0	1	1	0	1	0	0	1	0	1	0	0	1	1	1	train
S=C(N)c1cc(ncc1)CC	1	1	0	1	1	0	1	0	1	1	0	0	1	0	1	1	1	0	0	0	1	0	0	0	0	1	0	train
O1C(CO)C(O)CC1N1C=NC(=NC1=O)N	1	1	0	1	1	1	1	0	1	0	1	1	0	0	1	1	1	0	1	1	1	1	0	1	1	1	1	train
n1c(N)c2nc(-c3ccccc3)c(nc2nc1N)N	1	1	0	0	1	0	1	0	1	0	0	1	0	0	0	1	1	0	0	0	0	1	0	0	0	1	1	train
Fc1cc2onc(c2cc1)C1CCN(CC1)CCC=1C(=O)N2C(=NC=1C)C(O)CCC2	1	1	0	1	1	1	1	1	1	1	1	1	1	1	1	1	1	1	1	1	1	1	1	1	1	1	1	train
OC(=O)CCCCCN	0	0	0	1	1	1	1	0	1	0	0	1	0	0	1	1	1	0	0	1	1	1	0	1	1	1	1	train
SCC(NC(=O)C)C(O)=O	0	0	0	1	1	0	1	1	1	0	0	1	0	0	1	0	1	0	1	1	1	0	0	1	1	1	0	train
O1C2C34C(C(N(CC3)C)Cc3c4c1c(OC)cc3)C=CC2O	1	1	0	1	1	1	1	0	1	1	0	1	0	1	1	0	1	0	1	1	1	1	0	1	1	1	1	train
S(O)(=O)(=O)CCS	1	1	0	1	1	1	1	0	1	0	0	1	0	0	1	1	1	0	1	1	1	1	0	0	1	1	1	train
FCCOCCOCCOc1ncc(cc1)\C=C\c1ccc(NC)cc1	0	0	0	0	1	1	1	0	0	0	1	1	0	0	1	0	1	0	0	0	1	0	0	0	0	1	0	train
OC(C(O)=O)C	0	0	0	0	0	0	0	0	0	0	0	1	0	0	0	0	1	1	0	0	0	0	0	0	0	0	0	train
O=C1N(C)C(=O)N(c2nc[nH]c12)C.OCC[N+](C)(C)C	0	1	0	0	0	1	1	0	0	0	0	0	1	0	1	1	1	0	0	1	1	1	0	0	1	1	1	train
OC(=O)CC[C@H](NC(=O)c1ccc(cc1)C(Cc1nc2c(nc(nc2N)N)nc1)CC#C)C(O)=O	0	1	0	0	1	1	1	0	0	0	1	1	0	0	0	1	1	0	1	1	0	1	0	0	1	0	1	train
FC(F)(F)c1cc([N+](=O)[O-])c(cc1)C(=O)C1C(=O)CCCC1=O	1	1	0	1	1	0	1	0	0	1	1	1	0	0	1	1	1	1	1	1	1	0	0	0	1	1	1	train
ClCCC(=C(c1ccc(OCCO)cc1)c1ccccc1)c1ccccc1	0	0	0	0	0	1	0	0	0	1	1	0	0	0	1	0	1	0	0	0	0	0	0	0	1	1	0	train
[Gd+3].O(Cc1ccccc1)CC(N(CCN(CCN(CC(=O)[O-])CC(=O)[O-])CC(=O)[O-])CC(=O)[O-])C(=O)[O-].OC[C@@H](O)[C@@H](O)[C@H](O)[C@@H](O)CNC.OC[C@@H](O)[C@@H](O)[C@H](O)[C@@H](O)CNC.[H+].[H+]	1	1	0	1	1	1	1	0	1	0	0	1	0	1	1	1	1	0	1	1	1	1	0	1	1	1	1	train
Oc1cc(ccc1O)CCN	0	0	0	0	1	0	1	0	0	1	0	1	0	0	1	0	1	0	1	1	1	1	0	0	1	1	0	train
S(Oc1cc2CCC3C4CCC(=O)C4(CCC3c2cc1)C)(O)(=O)=O	1	1	0	1	1	1	1	0	1	1	1	1	0	0	1	0	1	1	1	1	1	0	0	1	1	1	1	train
OCCN	0	0	0	1	1	0	1	0	1	0	0	1	0	0	1	1	0	0	1	1	0	1	0	0	0	1	1	train
FC(F)(F)c1cc(OCC(O)C=C[C@@H]2[C@@H](CC=CCCCC(OC(C)C)=O)[C@@H](O)C[C@H]2O)ccc1	0	1	0	1	1	1	1	0	1	1	1	1	0	0	1	0	1	0	1	1	1	1	0	1	1	1	1	train
s1c([N+](=O)[O-])cnc1NC(=O)c1ccccc1OC(=O)C	0	1	0	0	1	1	1	0	1	1	0	1	0	0	1	1	1	0	1	1	1	1	0	1	1	1	0	train
S(=O)(=O)(N1CCCC1)Cc1cc2c([nH]cc2CCN(C)C)cc1	0	1	0	1	1	1	1	1	1	1	0	1	0	1	1	0	1	0	1	1	1	0	0	1	1	1	1	train
ClC1C(Cl)C(Cl)C(Cl)C(Cl)C1Cl	0	0	0	0	0	0	0	0	0	0	0	1	0	0	0	0	1	0	0	0	0	0	0	0	0	1	1	train
S1SCCC(=O)NC(CCCCN=C(N)N)C(=O)NCC(=O)NC(CC(O)=O)C(=O)NC(Cc2c3c([nH]c2)cccc3)C(=O)N2C(CCC2)C(=O)NC(C1)C(=O)N	1	0	0	0	1	0	1	0	1	0	1	1	0	0	1	1	1	1	1	1	0	1	0	0	1	1	1	train
S(=O)(=O)([O-])N[C@@H]1[C@@H](OS(=O)(=O)[O-])C(O[C@@H]2O[C@H](C(=O)[O-])[C@@H](O[C@H]3O[C@H](COS(=O)(=O)[O-])[C@@H](O)[C@H](O)[C@H]3NS(=O)(=O)[O-])[C@H](O)[C@H]2O)[C@H](O[C@@H]1O[C@H]1[C@H](O)[C@@H](OS(=O)(=O)[O-])[C@@H](O[C@H]1C(=O)[O-])O[C@H]1[C@H](O)[C@@H](NS(=O)(=O)[O-])[C@H](O[C@@H]1COS(=O)(=O)[O-])OC)COS(=O)(=O)[O-].[Na+].[Na+].[Na+].[Na+].[Na+].[Na+].[Na+].[Na+].[Na+].[Na+]	1	1	1	1	1	1	1	0	1	1	0	1	0	1	1	1	1	0	1	1	1	1	0	1	1	1	1	train
s1cccc1CCN1CCC(N(C(=O)CC)c2ccccc2)(CC1)COC	0	0	0	1	1	1	1	0	1	0	0	1	0	0	1	0	1	0	0	1	1	1	0	0	1	1	0	train
O1C(CC(=O)C(C=C(C)C(O)C(OC)C(=O)C(CC(C=CC=CC=C(C)C(OC)CC2OC(O)(C(=O)C(=O)N3C(CCCC3)C1=O)C(CC2)C)C)C)C)C(CC1CC(OC)C(OC(=O)C(CO)(CO)C)CC1)C	0	1	0	1	1	1	1	0	1	1	0	1	0	0	1	1	1	0	1	1	1	1	0	0	1	1	1	train
O(C(=O)N[C@@H](C(C)(C)C)C(=O)N[C@H]([C@@H](O)CN(NC(=O)[C@@H](NC(OC)=O)C(C)(C)C)Cc1ccc(cc1)-c1ncccc1)Cc1ccccc1)C	1	1	0	1	1	1	1	1	1	1	0	1	1	0	1	1	1	0	1	1	1	1	0	1	1	1	1	train
OC(=O)C(N)CCC(=O)N	1	1	0	0	1	1	1	0	1	1	0	1	0	0	1	0	1	0	1	0	1	1	0	0	0	1	0	train
Clc1cc(c(nc1)-c1ccc(nc1)C)-c1ccc(S(=O)(=O)C)cc1	1	1	0	1	1	1	1	0	1	1	1	1	0	0	1	1	1	0	1	1	1	1	0	1	1	1	1	train
O1[C@@]2(CCC1=O)CC[C@H]1C3[C@@]4(OC4C[C@@]12C)[C@@]1(C(=CC(=O)CC1)C[C@H]3C(OC)=O)C	1	1	0	0	1	1	1	0	0	1	0	1	1	0	1	1	1	0	1	1	1	1	0	1	1	1	1	train
Ic1cc(F)c(NC=2N(C)C(=O)C(=C3N(c4cc(NC(=O)C)ccc4)C(=O)N(C4CC4)C(=O)C=23)C)cc1	1	1	0	1	1	1	1	0	0	1	1	1	0	0	1	1	1	0	1	1	1	1	0	0	1	1	1	train
Oc1ccc(cc1)[C@H](O)[C@@H](O)[C@@H]1NC(=O)[C@H]2N(C[C@H](O)C2)C(=O)[C@@H](NC(=O)[C@@H](NC(=O)CCCCCCCCC(CC(CC)C)C)C[C@H](O)[C@H](NC(=O)C2N(CC[C@@H]2O)C(=O)[C@@H](NC1=O)[C@H](O)CCN)NCCN)[C@H](O)C.OC(=O)C.OC(=O)C	1	1	0	1	1	1	1	0	1	1	1	1	0	0	1	1	1	0	1	1	1	1	0	0	1	1	1	train
OC(=O)CN	0	1	0	1	0	1	1	0	1	0	0	1	0	0	1	0	1	0	1	1	0	1	0	1	1	1	1	train
Clc1cc(Nc2ncnc3c2cc(OCCCN2CCOCC2)c(OC)c3)ccc1F	1	1	0	1	1	0	1	0	1	1	1	1	0	0	1	1	1	0	1	1	0	1	0	0	1	1	0	train
Oc1cc2CC[C@H]3[C@@H]4C[C@@H](O)[C@H](O)[C@]4(CC[C@@H]3c2cc1)C.Oc1cc2CC[C@H]3[C@@H]4CC[C@H](O)[C@]4(CC[C@@H]3c2cc1)C.O=C1CC[C@@H]2[C@@H]3[C@H]([C@@H]4CC[C@@](OC(=O)C)(C#C)[C@]4(CC3)C)CCC2=C1	1	1	0	1	1	1	1	0	1	1	1	1	0	0	1	0	1	0	1	1	1	0	0	0	1	1	0	train
O=C1N(C[C@@H]2CCCc3c2c1ccc3)[C@H]1C2CCN(C1)CC2	1	1	0	1	1	1	1	0	1	1	0	1	0	0	1	1	1	0	1	1	1	1	0	1	1	1	1	train
OC(O)=O	0	1	0	0	0	0	1	0	0	0	0	1	0	0	0	0	1	0	1	1	1	0	0	0	1	1	0	train
[nH]1cncc1CCN	0	1	0	0	1	1	1	0	1	1	1	1	1	0	1	1	1	0	1	1	1	0	0	1	1	1	0	train
FC(F)(F)C(=O)NC1CC(OC(C)C1O)O[C@@H]1c2c(C[C@](O)(C1)C(=O)COC(=O)CCCC)c(O)c1c(C(=O)c3c(cccc3OC)C1=O)c2O	0	1	0	0	1	1	1	0	0	1	0	1	0	1	0	1	1	0	1	0	1	1	0	0	0	1	0	train
Oc1ccc(O)cc1	0	0	0	0	0	0	0	0	1	0	0	1	0	0	0	0	1	0	0	0	0	0	0	0	0	0	0	train
S1[C@H]2N([C@@H](C(O)=O)C1(C)C)C(=O)[C@H]2NC(=O)c1c2c(ccc1OCC)cccc2	1	0	0	0	1	1	1	0	1	0	0	1	0	0	1	1	1	0	1	1	0	1	0	0	0	0	0	train
O1[C@H](CO)[C@@H](O[C@H]2O[C@H](CO)[C@@H](O[C@H]3O[C@H](C)[C@@H](N[C@H]4C=C(CO)[C@@H](O)[C@H](O)[C@H]4O)[C@H](O)[C@H]3O)[C@H](O)[C@H]2O)[C@H](O)[C@@H](O)C1O	1	0	0	0	1	0	1	0	1	0	0	1	0	0	1	1	1	0	0	0	0	0	0	0	0	0	1	train
O1C(CN)C(O)C(O)C(O)C1OC1C(O)C(OC2OC(CO)C(O)C(N)C2O)C(N)CC1N	0	0	0	0	1	0	1	0	0	0	0	1	0	0	0	0	1	0	0	1	0	1	0	1	0	1	1	train
S(=O)(=O)(NC(=O)NC(C)C)c1cnccc1Nc1cc(ccc1)C	0	1	0	0	1	1	1	0	0	1	0	1	0	0	1	1	1	0	1	1	1	0	0	0	1	1	1	train
Oc1cc(ccc1O)C(O)CNC	0	1	0	1	1	0	1	0	0	0	0	1	0	0	1	0	1	0	1	1	1	1	0	0	1	1	1	train
ClC(Cl)(P(O)(O)=O)P(O)(O)=O	1	1	0	0	1	1	1	0	1	0	1	1	1	0	0	1	1	0	1	1	0	1	0	0	1	0	1	train
Ic1cc(cc(I)c1Oc1cc(I)c(O)c(I)c1)CC(N)C(O)=O	0	1	0	0	1	1	1	0	1	1	0	1	1	0	1	0	1	1	0	1	1	0	0	0	1	1	1	train
Ic1cc(cc(I)c1Oc1cc(I)c(O)cc1)CC(N)C(O)=O	0	0	0	0	1	1	0	0	0	0	0	0	0	0	1	0	0	0	0	0	0	0	0	0	1	0	0	train
Clc1ccc(cc1)C[C@@H](NC(=O)[C@H](NC(=O)C)Cc1cc2c(cc1)cccc2)C(=O)N[C@H](Cc1cccnc1)C(=O)N[C@H](C(=O)N[C@@H](Cc1ccc(O)cc1)C(=O)N[C@H](CCCCN=C(NCC)NCC)C(=O)N[C@@H](CC(C)C)C(=O)N[C@@H](CCCCN=C(NCC)NCC)C(=O)N1CCC[C@H]1C(=O)N[C@@H](C(=O)N)C)CO	0	0	0	0	0	1	1	0	1	1	1	1	0	0	0	0	1	1	0	1	0	1	1	0	0	1	1	train
O=C([O-])c1cccnc1	1	1	0	1	1	1	1	0	1	1	1	1	1	0	1	1	1	0	1	1	1	1	0	1	1	1	1	train
O=N[O-]	0	1	0	1	0	0	1	0	0	0	0	1	0	0	1	1	1	0	0	0	1	0	0	0	1	1	0	train
[O-][N+]#N	0	1	0	0	1	0	1	0	0	0	0	1	0	1	1	1	0	0	0	1	1	0	1	0	1	1	1	train
[Na+].O=C([O-])C	0	1	0	0	1	1	1	0	0	0	0	1	0	0	1	0	0	0	1	1	1	0	0	0	1	1	1	train
Oc1cc(ccc1O)C(O)CN	0	1	0	1	1	0	1	0	0	0	0	1	0	0	1	0	1	0	1	1	1	0	0	0	1	1	0	train
O=C(N)c1cc2c3C[C@H](NC)CCc3[nH]c2cc1	0	1	0	1	1	1	1	1	1	1	0	1	0	1	1	1	1	0	1	1	1	1	0	1	1	1	1	train
OC(=O)[C@H]1N(CCC1)C(=O)[C@H](N[C@@H](CCc1ccccc1)C(O)=O)C	1	1	0	1	1	1	1	0	1	1	0	1	0	0	1	1	1	0	1	1	1	1	0	1	1	1	0	train
Cl.o1c2c(cc1C(=O)N)cc(N1CCN(CC1)CCCCc1c3cc(ccc3[nH]c1)C#N)cc2	0	1	0	1	0	1	1	0	0	1	0	1	0	0	0	1	1	0	1	0	1	1	0	0	1	1	1	train
s1cc(nc1N)C(=NO)C(=O)N[C@H]1[C@H]2SCC(C=C)=C(N2C1=O)C(O)=O	1	1	0	0	1	1	1	1	1	1	0	1	0	0	1	1	1	0	1	1	1	1	0	0	1	1	1	train
O[C@@H]1CC(C[C@@H](O)C1)=CC=C1[C@@H]2CC[C@H]([C@@H](C=C[C@@H](C(O)(C)C)C)C)[C@]2(CCC1)C	0	1	0	1	1	1	1	0	1	1	1	1	1	1	1	1	1	0	1	1	1	1	0	1	1	1	1	train
O=C(N)c1nccnc1	1	1	0	0	1	1	1	0	1	0	1	1	0	0	0	1	1	1	0	0	0	1	0	0	0	0	0	train
Oc1c(CO)c(cnc1C)CO	0	0	0	0	0	0	1	0	0	0	0	0	0	0	0	0	0	0	0	0	0	0	0	0	0	1	0	train
O(C)c1cc2c(nccc2C(O)C2N3CC(C(C2)CC3)C=C)cc1	1	1	0	1	1	1	1	0	1	1	0	1	0	1	1	1	1	1	1	1	1	1	0	1	1	1	1	train
OCC=C(C=CC=C(C=CC=1C(CCCC=1C)(C)C)C)C	0	0	0	0	0	0	0	0	1	0	0	0	0	0	0	0	0	0	0	0	0	0	0	0	0	0	0	train
Ic1cc(Cl)c2c(nccc2)c1O.FC12[C@H]([C@@H]3C[C@@H](C)[C@](O)(C(=O)COC(=O)C(C)(C)C)[C@]3(C[C@@H]1O)C)C[C@H](F)C1=CC(=O)C=C[C@@]12C	0	0	0	0	0	0	0	0	1	0	0	0	0	0	0	0	1	0	0	0	0	0	0	0	0	1	0	train
[Ge](O[Ge](=O)CCC(O)=O)(=O)CCC(O)=O	1	1	0	1	1	1	1	0	1	0	1	1	0	1	1	1	1	1	1	1	1	1	0	1	1	1	1	train
[Br-].O(Cc1ccccc1)CC[N+]12CCC(CC1)(CC2)C(O)(c1ccccc1)c1ccccc1	0	0	0	1	0	1	1	0	0	0	0	0	0	0	0	0	1	0	1	1	0	1	0	1	1	1	1	train
O=C1N=C(NC=2NCC(NC1=2)C(O)C(O)C)N	0	1	0	0	1	1	1	0	1	0	1	1	0	0	0	1	1	1	1	1	1	1	0	0	1	1	1	train
O1[C@H](COCCO)[C@@H](OCCO)[C@H](OCCO)[C@@H](OCCO)[C@H]1OCCO.O1[C@H](CO)[C@@H](O)[C@H](O)[C@@H](O)[C@H]1O	0	0	0	0	1	0	1	0	1	0	0	0	0	0	1	1	1	0	1	0	0	0	0	0	0	0	1	train
s1c[n+](Cc2cnc(nc2N)C)c(C)c1CCO	0	0	0	0	1	0	1	0	1	0	0	1	0	0	1	0	1	0	0	1	1	0	0	0	1	0	0	train
SC(C(S)C(O)=O)C(O)=O	0	1	0	0	1	1	1	0	1	0	0	1	0	0	0	1	1	0	1	1	0	1	0	0	1	1	0	train
Clc1c2Oc3cc4[C@@H](NC(=O)[C@@H](NC(=O)[C@H](NC(=O)[C@H](NC)CC(C)C)[C@H](O)c(c1)cc2)CC(=O)N)C(=O)N[C@@H]1c2cc(-c5c(cc(O)c(CNCP(O)(O)=O)c5O)[C@H](NC(=O)[C@@H](NC1=O)[C@H](O)c1cc(Cl)c(Oc(c4)c3O[C@@H]3O[C@H](CO)[C@@H](O)[C@H](O)[C@H]3O[C@@H]3O[C@@H](C)[C@@H](O)[C@@](NCCNCCCCCCCCCC)(C3)C)cc1)C(O)=O)c(O)cc2	1	1	0	1	1	1	1	0	1	0	0	1	0	0	1	1	1	0	1	1	1	1	0	1	1	1	1	train
ClC=1C2=CC(=O)[C@H]3C(C3)[C@@]2([C@@H]2[C@H]([C@@H]3CC[C@](OC(=O)C)(C(=O)C)[C@]3(CC2)C)C=1)C.Oc1cc2CC[C@H]3[C@@H]4CC[C@@](O)(C#C)[C@]4(CC[C@@H]3c2cc1)C	0	1	0	1	1	0	1	0	1	1	0	0	0	0	0	0	1	0	0	0	1	0	0	0	0	1	0	train
N(C(Cc1ccccc1)C)C	0	0	0	0	0	0	1	0	1	1	0	0	0	0	0	0	1	1	0	0	1	0	0	0	1	1	0	train
Clc1ccc(cc1)C1CCC(CC1)C=1C(=O)C(=O)c2c(cccc2)C=1O	1	1	0	1	1	1	1	0	1	0	0	1	0	0	1	1	1	0	1	1	1	1	0	0	0	1	0	train
FC(F)(F)COc1ccccc1OCCN[C@H](Cc1cc(c2N(CCc2c1)CCCO)C(=O)N)C	1	0	0	0	1	0	1	0	1	1	0	1	0	0	1	0	1	0	1	1	1	0	0	0	1	1	1	train
Clc1c(CC)c(C(OC2C(O)C(OC)C(OC2C)OC\C\2=C\C=C\CC(O)/C(=C/C(CC)C(OC3OC(C)(C)C(OC(=O)C(C)C)C(O)C3O)/C(=C/C(=C/CC(OC/2=O)C(O)C)/C)/C)/C)=O)c(O)c(Cl)c1O	1	1	0	0	1	0	1	0	1	0	0	0	0	0	0	1	1	0	0	1	0	0	0	0	0	1	0	train
[Na+].O(C)c1cc2c(cc(cc2)C(C(=O)[O-])C)cc1	1	1	0	1	1	1	1	1	1	1	1	1	0	1	1	1	1	1	1	1	1	1	0	1	1	1	1	train
Cl.O(C)c1cc(ccc1OC)CCO[C@@H]1CCCC[C@H]1N1C[C@H](O)CC1	0	0	0	1	1	1	1	0	0	1	0	1	0	0	1	0	1	0	1	1	0	0	0	0	1	1	0	train
Clc1cc(Cl)ccc1[C@H]1SC(SC1)=C(n1ccnc1)C#N	0	0	0	0	0	0	0	0	0	0	0	0	0	0	0	0	1	0	1	0	0	0	0	0	0	0	0	train
F[C@@]12[C@H]([C@@H]3C[C@@H](O)[C@](O)(C(=O)CO)[C@]3(C[C@@H]1O)C)C[C@H](F)C1=CC(=O)C=C[C@@]12C	0	0	0	0	0	0	0	0	0	0	0	0	0	0	0	0	1	0	1	0	0	0	0	0	0	0	0	train
[Fe+2].N#[C-].N#[C-].N#[C-].N#[C-].N#[C-].N#[C-]	0	0	0	0	0	0	1	0	0	0	0	0	0	0	0	0	0	0	0	0	0	0	0	0	0	0	0	train
OC1C2C(C3CC[C@](OC(=O)CCCC)(C(=O)CO)C3(C1)C)CCC1=CC(=O)CCC12C	0	0	0	0	0	1	1	0	0	0	0	1	1	0	0	0	1	0	1	0	0	0	0	0	0	0	0	train
S1C(SC1=C(C(=O)N)C(O)=O)C(=O)N[C@@]1(OC)C2SCC(CSc3nnnn3C)=C(N2C1=O)C(O)=O	1	0	0	0	1	0	1	0	1	1	0	1	0	0	1	1	1	0	1	0	0	1	0	0	0	1	1	train
[Au].[Au].[SH2+]C1OC(COC(=O)C)C(OC(=O)C)C(OC(=O)C)C1OC(=O)C.[PH+](CC)(CC)CC.[PH+](CC)(CC)CC	1	1	0	1	1	0	1	0	0	0	0	0	0	0	0	1	1	0	1	1	0	1	0	0	0	1	0	train
O1c2c3c4c(c(O)c2C)C(=O)C(NC(=O)C(=CC=C[C@H](C)[C@H](O)[C@@H](C)[C@@H](O)[C@@H](C)[C@H](OC(=O)C)[C@H](C)[C@@H](OC)C=CO[C@]1(C)C3=O)C)=C1NC2(N=C14)CCN(CC2)CC(C)C	1	1	0	1	1	1	1	0	1	1	1	1	0	0	1	1	1	1	1	1	1	1	0	0	0	1	1	train
OC(=O)[C@H]1N(Cc2c(C1)cccc2)C(=O)[C@@H](N[C@@H](CCc1ccccc1)C(O)=O)C	1	1	0	1	1	1	1	0	1	1	0	1	0	1	1	1	1	0	1	1	1	1	0	1	1	1	1	train
OC1(CCC2C3C(=C4C(=CC(=O)CC4)CC3)C(CC12C)c1ccc(N(C)C)cc1)C(=O)C	0	0	0	0	0	0	1	0	0	1	0	1	0	0	0	0	1	0	0	0	0	0	0	0	0	1	0	train
Brc1cc2cc([C@@H]([C@@](O)(CCN(C)C)c3c4c(ccc3)cccc4)c3ccccc3)c(OC)nc2cc1	1	1	0	0	1	1	1	0	0	0	0	1	0	0	0	0	1	0	1	1	0	0	0	0	1	1	1	train
OC(=O)[C@H]1NC[C@@H](C1)C1CCCCC1	0	0	0	1	1	1	1	0	1	0	0	1	0	0	1	0	1	0	0	1	0	1	0	0	1	1	1	train
O=C1Cc2c(N(c3c1cccc3)C(=O)N)cccc2	1	1	0	1	1	1	1	1	1	1	0	1	1	1	1	1	1	0	1	1	1	1	0	1	1	1	1	train
Clc1nc(N)c2ncn(c2n1)C1OC(CO)C(O)C1	1	1	0	1	1	1	1	0	1	0	1	1	0	0	1	1	1	0	1	1	1	1	0	0	1	1	1	train
O=C1CC[C@@]2([C@@H]3[C@H]([C@@H]4CC[C@](O)(C(=O)CO)[C@]4(CC3=O)C)CCC2=C1)C	0	1	0	1	1	1	1	0	1	1	0	1	0	0	1	0	1	0	0	0	0	0	0	1	1	1	1	train
s1cnc(C)c1C=CC=1CS[C@H]2N(C=1C(OCOC(=O)C(C)(C)C)=O)C(=O)[C@H]2NC(=O)C(=NOC)c1nc(sc1)N	1	1	0	0	1	1	1	1	1	1	0	1	0	0	1	1	1	0	1	1	1	1	0	0	0	1	1	train
[Gd+3].O(CCNC(=O)CN(CCN(CCN(CC(=O)NCCOC)CC(=O)[O-])CC(=O)[O-])CC(=O)[O-])C	1	1	0	1	1	1	1	0	1	1	0	1	0	1	1	1	1	0	1	1	1	1	0	1	1	1	1	train
O1[C@@]2([C@H](OC1C1CCCCC1)C[C@H]1[C@H]3[C@@H]([C@@]4(C(=CC(=O)C=C4)CC3)C)[C@@H](O)C[C@@]12C)C(=O)COC(=O)C(C)C	0	1	0	1	1	1	1	0	1	0	0	1	1	0	1	0	1	0	1	1	0	0	0	1	1	1	1	train
FC(F)C(N)(CCCN)C(O)=O	0	1	0	0	0	0	1	0	0	0	1	1	0	0	1	0	1	0	1	0	0	0	0	1	0	1	0	train
O1C(C)C(O)C([NH3+])CC1OC1CC(O)(Cc2c1c(O)c1c(C(=O)c3c(C1=O)c(OC)ccc3)c2O)C(=O)CO	1	1	0	1	1	1	1	1	1	1	1	1	0	1	1	1	1	1	1	1	1	1	0	1	1	1	1	train
Oc1ccc(cc1)C[C@H](NC(=O)[C@@H](NC(=O)[C@@H](NC(=O)[C@@H](NC(=O)[C@H]1NC(=O)CC1)Cc1[nH]cnc1)Cc1c2c([nH]c1)cccc2)CO)C(=O)N[C@H](Cc1cc2c(cc1)cccc2)C(=O)N[C@@H](CC(C)C)C(=O)N[C@@H](CCCN=C(N)N)C(=O)N1CCC[C@H]1C(=O)NCC(=O)N	1	1	0	1	1	1	1	1	0	1	1	1	1	0	1	0	1	0	1	1	1	1	1	1	1	1	1	train
O=C1CC[C@@H]2[C@@H]3[C@H]([C@@H]4CC[C@H](O)[C@]4(CC3)C)CCC2=C1	1	0	0	0	1	0	1	0	0	1	1	1	0	0	1	0	1	0	1	0	1	0	0	0	0	0	0	train
S(O)(=O)(=O)C.O1c2cc(OC[C@@H]3CNCC[C@H]3c3ccccc3)ccc2OC1	1	1	0	1	1	1	1	1	1	1	0	1	1	1	1	1	1	1	1	1	1	1	1	1	1	1	1	train
Fc1ccc(cc1)-c1c2c(nc(C3CC3)c1C=C[C@@H](O)C[C@@H](O)CC(O)=O)cccc2	1	0	0	0	1	1	1	0	1	1	0	1	0	0	0	0	1	0	1	1	1	1	0	0	0	1	1	train
ClCCN(CCCl)C(Oc1cc2CCC3C4CCC(O)C4(CCC3c2cc1)C)=O	0	1	0	1	1	1	1	0	0	1	0	1	0	0	1	1	1	1	0	1	1	0	0	1	1	1	0	train
ClC1C2C(C3(C(C1)=CC(=O)C=C3)C)C(O)CC1(C2CC(C)C1(O)C(=O)CO)C	0	0	0	0	0	0	0	0	0	0	0	0	0	0	0	0	1	0	1	0	0	0	0	0	0	0	0	train
O=C1NC(=O)NC1(c1ccccc1)c1ccccc1	1	1	0	1	1	1	1	1	1	1	1	1	1	1	1	1	1	0	1	1	1	1	0	1	1	1	1	train
[Gd+3].O=C([O-])CN(CCN(CC(=O)[O-])CC(=O)[O-])CCN(CC(=O)[O-])CC(=O)[O-].[H+].[H+]	0	0	0	1	1	1	1	0	1	0	0	1	0	1	1	0	1	0	1	1	1	1	0	1	1	1	1	train
[K+].Fc1ccc(cc1)CNC(=O)C=1N=C(N(C)C(=O)C=1[O-])C(NC(=O)c1oc(nn1)C)(C)C	1	1	0	1	1	1	1	1	1	1	1	1	1	0	1	1	1	0	1	1	1	1	0	1	1	1	1	train
s1c([n+](nc1S(=O)(=O)N)C)NC(=O)C	1	1	0	1	1	0	1	0	1	0	0	1	0	0	0	1	1	0	0	0	1	1	0	1	0	1	1	train
O1C(CO)C(O)C(O)C1N1C=NC(=NC1=O)N	1	1	0	1	1	1	1	0	1	0	1	1	0	0	1	1	1	0	1	1	1	1	0	0	1	1	1	train
O[C@@H]1CC2=CC[C@H]3[C@@H]4CC=C([C@]4(CC[C@@H]3[C@]2(CC1)C)C)c1cccnc1	1	1	0	0	1	1	1	0	0	1	0	1	0	0	1	1	1	0	1	1	1	1	0	0	1	0	1	train
Clc1ccc(NC(=O)Nc2ccc(Oc3cc(ncc3)C(=O)NC)cc2F)cc1C(F)(F)F	1	1	0	0	1	1	1	0	0	0	1	1	1	0	1	1	1	0	1	1	0	1	0	0	1	1	1	train
O([C@]([C@@H](CN(C)C)C)(Cc1ccccc1)c1ccccc1)C(=O)CC	1	1	0	1	1	1	1	0	1	0	0	1	0	0	1	0	1	0	0	1	1	0	0	0	1	1	1	train
O(C)c1cc2c(cc1OC)C[C@@H]2CN(CCCN1CCc2cc(OC)c(OC)cc2CC1=O)C	0	1	0	1	1	1	1	0	0	0	0	1	0	0	1	1	1	0	0	1	0	0	0	1	1	1	1	train
S=C1NC(=CC(=O)N1)CCC	1	0	0	0	1	1	1	0	0	0	0	1	0	0	1	1	1	0	0	1	0	1	0	1	0	1	1	train
OCC1CC(n2c3nc(nc(NC4CC4)c3nc2)N)C=C1	1	1	0	0	1	1	1	0	1	1	0	1	1	0	1	1	1	0	1	1	1	1	0	1	1	1	1	train
O1C(C)C(O)C(N)C(O)C1OC1CC2OC(O)(CC(O)C2C(O)=O)CC(O)CC(O)C(O)CCC(O)CC(O)CC(OC(C)C(C)C(O)C(C=CC=CC=CC=CC=CC=CC=C1)C)=O	1	1	0	1	1	1	1	1	1	1	0	1	0	0	1	1	1	0	1	1	1	1	0	1	1	1	1	train
Oc1ccc(NC(=O)C)cc1	1	1	0	1	1	1	1	0	1	1	0	1	0	1	1	1	1	0	1	1	1	1	0	0	1	1	1	train
s1c(nnc1S(=O)(=O)N)NC(=O)C	1	1	0	1	1	1	1	0	1	0	0	1	0	0	1	1	1	0	0	0	1	1	0	1	0	1	1	train
OCCCCCCCCCCCCCCCCCCCCCC	0	0	0	0	0	0	0	0	0	0	0	1	0	0	0	0	1	0	0	0	0	0	0	0	0	1	0	train
O=C1C[C@@H](O)[C@H](C=CCC(O)(CCCC)C)[C@H]1CCCCCCC(OC)=O	0	1	0	1	1	1	1	0	1	1	0	1	0	0	1	1	1	1	1	1	1	1	1	1	1	1	1	train
S1SC[C@H](NC(=O)[C@@H](NC(=O)[C@@H](NC(=O)[C@@H](NC(=O)[C@@H](NC(=O)[C@@H](NC(=O)CNC(=O)CNC(=O)CN)C1)Cc1ccc(O)cc1)Cc1ccccc1)CCC(=O)N)CC(=O)N)C(=O)N1CCC[C@H]1C(=O)N[C@@H](CCCCN)C(=O)NCC(=O)N	0	1	0	0	1	0	1	0	0	1	0	1	0	0	1	0	1	0	0	1	0	0	1	0	1	1	0	train
[Ca+2].O1[C@H]([C@@H](O)CO)C(=O)C([O-])=C1[O-]	0	0	0	0	0	0	0	0	0	0	0	1	0	0	1	0	0	0	0	0	0	0	0	0	0	1	0	train
O1C(C)C(NC(=O)C=2C3=Nc4c(OC3=C(C)C(=O)C=2N)c(ccc4C(=O)NC2C(OC(=O)C(N(C)C(=O)CN(C)C(=O)C3N(CCC3)C(=O)C(NC2=O)C(C)C)C(C)C)C)C)C(=O)NC(C(C)C)C(=O)N2C(CCC2)C(=O)N(CC(=O)N(C)C(C(C)C)C1=O)C	1	1	0	0	1	1	1	0	1	0	0	1	0	0	1	1	1	1	1	0	0	0	0	0	0	1	1	train
O1C2C(OC3OC(CC(=O)C13O)C)C(O)C(NC)C(O)C2NC	0	0	0	0	1	0	1	0	1	0	0	1	0	0	0	0	1	0	0	0	1	1	0	0	0	1	0	train
ClCC1OC1.OC(O)=O.NCC=C	0	0	0	0	0	0	1	0	0	0	0	0	0	0	0	0	1	0	1	0	0	0	0	0	0	0	0	train
S(O[C@H]1[C@H](O)[C@@H](OC)[C@H](O[C@H]1O[C@@H]1[C@@H]([O-])[C@H](NOS(O)(=O)=O)[C@@H](O[C@H]1COS(O)(=O)=O)OC)C(=O)[O-])(O)(=O)=O	0	1	0	1	1	1	1	0	1	1	0	1	1	0	1	1	1	0	1	1	0	1	0	0	1	1	0	train
O1NC(=NC1=O)c1ccccc1-c1ccc(cc1)Cn1c2c(nc1OCC)cccc2C(O)=O	0	0	0	0	1	1	1	0	0	0	0	1	0	0	1	1	1	0	0	1	0	1	0	0	0	1	0	train
S(CCC)c1cc2[nH]c(nc2cc1)NC(OC)=O	1	0	0	0	1	0	1	0	1	0	0	0	0	0	0	1	1	0	0	0	0	1	0	1	0	1	1	train
Oc1ccc(cc1CO)C(O)CNC(C)(C)C	1	1	0	1	1	1	1	1	1	1	0	1	0	1	1	1	1	0	1	1	1	1	1	1	1	1	1	train
ClC1C2C(C3(C(C1)=CC(=O)C=C3)C)C(O)CC1(C2CC(C)C1(OC(=O)CC)C(=O)COC(=O)CC)C	0	0	0	0	0	0	0	0	0	0	0	0	0	0	0	0	1	0	1	0	0	0	0	0	0	0	0	train
P(O)(O)(=O)C(P(O)(O)=O)(O)CCCN	0	1	0	1	1	1	1	1	1	0	1	1	0	0	1	1	1	1	1	1	0	1	0	1	0	1	1	train
O1CCCC1C(=O)NCCCN(C)c1nc(N)c2cc(OC)c(OC)cc2n1	1	0	0	1	1	1	1	0	0	1	0	1	0	0	1	1	1	0	1	1	1	1	0	1	1	1	1	train
O=C1N(CCc2n(c3c(c12)cccc3)C)Cc1nc[nH]c1C	1	1	0	1	1	1	1	0	1	1	0	1	1	0	1	0	1	0	1	1	1	1	0	0	1	1	1	train
O=C1N(N=NN1CC)CCN1CCC(N(C(=O)CC)c2ccccc2)(CC1)COC	0	0	0	1	1	1	1	0	1	0	0	1	0	0	1	0	1	0	0	1	1	0	0	0	1	1	1	train
Clc1cc2c(-n3c(nnc3C)CN=C2c2ccccc2)cc1	1	1	0	1	1	1	1	1	1	1	0	1	1	1	1	0	1	0	1	1	1	1	0	1	1	1	1	train
NC12CC3CC(C1)CC(C2)C3	0	1	0	1	1	1	1	1	1	0	0	1	0	0	1	1	1	0	0	1	1	1	0	0	1	1	1	train
FC12C(C3CC4OC5(OC4(C(=O)COC(=O)C)C3(CC1O)C)CCCC5)CCC1=CC(=O)C=CC12C	0	0	0	1	0	0	0	0	0	0	0	1	1	0	0	0	1	0	1	0	0	0	0	0	0	0	0	train
Oc1c2c(ccc1)[C@@](O)([C@H]1C(C(=O)[C@@]3(O)[C@H](C1)[C@@H]([NH+](C)C)C(=O)C(=C([O-])N)C3=O)=C2[O-])C	1	1	0	0	1	1	1	0	1	1	0	0	0	0	0	1	1	1	0	0	0	1	0	0	1	1	0	train
OC1(CCCCC1)C(CN(C)C)c1ccc(O)cc1	0	1	0	1	1	1	1	1	1	1	0	1	0	0	1	1	1	0	0	1	1	1	0	1	1	1	1	train
O1C(CN)C(O)C(O)C(O)C1OC1C(O)C(OC2OC(CO)C(O)C(N)C2O)C(NC(=O)C(O)CCN)CC1N	0	1	0	1	1	1	1	0	0	0	0	0	0	0	1	1	1	0	0	1	0	1	0	1	0	1	1	train
O=C1NC(=O)CCC1(CC)c1ccc(N)cc1	1	1	0	0	1	1	1	0	1	0	0	0	1	0	1	1	1	0	0	1	0	0	0	0	1	1	0	train
OC(=O)CNC(=O)c1ccc(N)cc1	0	0	0	0	0	1	1	0	1	0	0	1	0	0	1	0	1	0	0	0	0	0	0	0	0	1	0	train
O=C1N(C)C(=O)N(c2nc[nH]c12)C	0	1	0	0	1	1	1	0	1	0	0	1	1	0	1	0	1	0	1	1	1	1	0	0	1	1	1	train
Ic1cc(cc(I)c1OCC[NH+](CC)CC)C(=O)c1c2c(oc1CCCC)cccc2	1	1	1	1	1	1	1	0	1	1	1	1	1	0	1	1	1	0	1	1	1	1	0	1	1	1	1	train
S(=O)(=O)(CC)c1cc(C(=O)NCC2N(CCC2)CC)c(OC)cc1N	0	1	0	1	1	1	1	0	1	1	0	1	1	0	1	1	1	0	1	1	1	0	1	0	1	1	1	train
N(CCC=C1c2c(CCc3c1cccc3)cccc2)(C)C	1	1	0	1	1	1	1	1	0	1	0	1	1	0	1	1	1	0	0	0	1	1	0	1	1	1	1	train
O1c2c(cc(cc2)C(C)C)C(=O)c2cc(C(O)=O)c(nc12)N	0	0	0	0	1	0	1	0	0	0	0	1	0	0	0	0	0	0	0	1	0	0	0	0	0	1	1	train
O=C1NC([O-])=NC(=O)C1(CCC(C)C)CC	1	0	0	0	1	0	1	1	1	0	0	1	0	0	1	1	1	0	0	1	1	0	0	0	1	1	0	train
O1C(CN(CC1C)CC(Cc1ccc(cc1)C(CC)(C)C)C)C	0	0	0	0	0	0	0	0	1	0	0	0	0	0	0	0	1	0	0	0	0	0	0	0	0	1	0	train
S1C2N(C(C(O)=O)C1(C)C)C(=O)C2NC(=O)C(N)c1ccc(O)cc1	1	1	0	0	1	0	1	0	1	0	0	1	0	0	1	1	1	0	1	0	1	1	0	0	0	1	1	train
S(=O)(=O)(N(CC(C)C)CC(O)C(NC(OC1CCOC1)=O)Cc1ccccc1)c1ccc(N)cc1	1	1	0	0	1	1	1	0	0	1	0	1	0	0	0	1	1	0	1	0	1	1	0	0	1	1	1	train
n1cn(nc1)Cc1cc(cc(c1)C(C#N)(C)C)C(C#N)(C)C	1	1	0	1	1	1	1	1	1	1	1	1	1	1	1	1	1	0	1	1	1	0	0	0	1	1	1	train
Clc1cc(N)cc(Cl)c1NC=1NCCN=1	0	0	0	1	1	1	1	0	1	0	0	1	0	1	1	0	1	0	1	1	1	0	0	0	1	1	0	train
OC(=O)CCCO	1	1	0	1	1	1	1	1	1	1	0	1	0	0	1	1	1	0	1	1	1	1	0	1	1	1	1	train
O(C(=O)C)c1ccccc1C(O)=O	1	1	0	0	1	1	1	1	1	0	0	1	0	0	1	1	1	0	1	1	1	1	0	1	1	1	1	train
O(CC(O)CNC(C)C)c1ccc(cc1)CC(=O)N	1	1	0	1	1	1	1	0	0	1	0	1	0	0	1	1	1	1	0	1	1	1	0	1	1	1	1	train
Fc1ccc(cc1)-c1n(CCC(O)CC(O)CC(O)=O)c(C(C)C)c(C(=O)Nc2ccccc2)c1-c1ccccc1	1	1	0	1	1	1	1	0	1	1	0	1	0	0	1	1	1	0	1	1	1	1	0	1	1	1	1	train
S(c1n(cnc1[N+](=O)[O-])C)c1ncnc2nc[nH]c12	1	0	0	1	1	1	1	0	1	1	1	1	0	0	1	1	1	1	1	1	0	0	0	0	1	1	0	train
OC(=O)CCCCCCCC(O)=O	0	0	0	1	0	0	0	0	1	0	0	1	0	0	0	0	1	0	1	1	0	0	0	0	0	1	0	train
Clc1ccc(cc1)CC1=NN(C2CCCN(CC2)C)C(=O)c2c1cccc2	0	1	0	1	1	1	1	1	1	1	0	1	0	0	1	0	1	1	1	1	1	1	0	1	1	1	1	train
O1C(CC)C(O)(C)C(O)C(N(CC(CC(O)(C)C(OC2OC(CC(N(C)C)C2O)C)C(C)C(OC2OC(C)C(O)C(OC)(C2)C)C(C)C1=O)C)C)C	1	1	0	1	1	1	1	1	1	1	0	1	0	0	1	1	1	1	1	1	1	1	0	1	1	1	1	train
FC(F)(CCCC)[C@@]1(O[C@H]2[C@H](CC1)[C@@H](CCCCCCC(O)=O)C(=O)C2)O	0	1	0	0	1	1	1	0	1	0	0	1	0	0	1	0	1	0	1	1	1	1	0	0	1	1	1	train
Cl.O(C(=O)CCC(=O)CN)C	0	0	0	1	0	0	1	0	1	0	1	1	0	0	0	0	1	0	1	0	0	0	0	0	0	1	0	train
s1cc(nc1N)C(=NOC(C(O)=O)(C)C)C(=O)NC1C(N(S(O)(=O)=O)C1=O)C	1	0	0	1	1	1	1	0	1	1	0	1	0	0	1	1	1	0	1	1	1	0	0	1	1	1	1	train
[Fe+3].[Fe+3].O1[C@](O[C@H]2O[C@H](CO)[C@@H](O)[C@H](O)[C@H]2O)(CO)[C@@H](O)[C@H](O)[C@H]1CO.[O-2].[O-2].[O-2]	0	1	0	1	1	1	1	0	1	0	0	1	0	0	1	0	1	0	1	1	1	0	0	1	1	1	1	train
Oc1ccc(cc1)C[C@H](NC(=O)[C@@H](NC(=O)[C@@H](NC(=O)[C@@H](NC(=O)[C@H]1NC(=O)CC1)CC1N=CN=C1)Cc1c2c([nH]c1)cccc2)CO)C(=O)N[C@H](CC(C)C)C(=O)N[C@@H](CC(C)C)C(=O)N[C@@H](CCCN=C(N)N)C(=O)N1CCC[C@H]1C(=O)NCC.OC(=O)C	1	1	0	1	1	1	1	1	1	1	1	1	1	0	1	1	1	0	1	1	1	1	0	1	1	1	1	train
Oc1ccc(cc1)C[C@H](NC(=O)[C@@H](NC(=O)[C@@H](NC(=O)[C@@H](NC(=O)[C@H]1NC(=O)CC1)Cc1[nH]cnc1)Cc1c2c([nH]c1)cccc2)CO)C(=O)N[C@H](Cc1ncn(c1)Cc1ccccc1)C(=O)N[C@@H](CC(C)C)C(=O)N[C@@H](CCCN=C(N)N)C(=O)N1CCC[C@H]1C(=O)NCC	1	1	1	1	1	1	1	0	0	1	1	1	1	0	1	1	1	1	1	1	1	1	0	0	1	1	1	train
Clc1ccc(cc1)C(CC(O)=O)CN	1	1	0	1	1	1	1	1	0	1	1	1	0	1	1	1	1	0	1	1	1	1	0	1	1	1	1	train
ClC12C(C3CC(C)C(OC(=O)CC)(C(=O)COC(=O)CC)C3(CC1O)C)CCC1=CC(=O)C=CC12C	0	0	0	1	1	1	1	0	1	1	0	1	1	0	0	0	1	0	1	1	0	0	0	0	0	1	0	train
ClC12C(C3CC(C)C(O)(C(=O)CO)C3(CC1O)C)CCC1=CC(=O)C=CC12C	0	0	0	1	1	1	1	0	1	1	0	1	1	0	0	0	1	0	1	1	1	0	0	0	0	1	0	train
O=C1N(c2c(CCC1NC(CCc1ccccc1)C(OCC)=O)cccc2)CC(O)=O	1	1	0	0	1	1	1	0	1	1	0	1	0	0	1	1	1	0	1	1	1	1	0	1	1	1	1	train
S(=O)(=O)(N)c1cc2S(=O)(=O)NC(Nc2cc1C(F)(F)F)Cc1ccccc1	0	1	0	0	1	1	1	0	0	1	0	1	0	0	1	1	1	0	0	0	0	1	0	0	0	1	1	train
O(C(=O)c1ccc(N)cc1)CC	0	0	0	0	0	0	1	0	1	0	0	1	0	0	0	1	1	0	0	1	0	0	0	0	1	0	0	train
O(C(c1ccccc1)c1ccccc1)C1CC2N(C(C1)CC2)C	0	1	0	1	1	0	1	0	1	0	0	1	0	0	0	0	1	0	0	0	1	1	0	0	1	1	1	train
O(C(=O)c1ccccc1)Cc1ccccc1	0	0	0	0	0	0	0	0	0	0	0	1	0	0	0	0	1	0	0	0	0	0	0	0	0	1	0	train
O(CCOCCOCCOCCOCCOCCOCCOCCOCCOCCOCCOCCOCCOCCO)CCOCCOCCOCCOCCOCCOCCOCCOCCOCCOCCOCCOCCOC	0	0	0	0	0	1	1	0	1	0	0	1	0	0	0	0	1	0	1	1	0	0	0	0	1	0	0	train
S1C2N(C(C(O)=O)C1(C)C)C(=O)C2NC(=O)Cc1ccccc1	0	1	0	1	1	1	1	0	1	1	0	1	0	1	1	1	1	0	1	1	1	1	0	1	1	1	1	train
Clc1ccc(cc1)C(OC1CCN(CC1)CCCC(O)=O)c1ncccc1	0	0	0	1	0	0	1	0	1	0	0	0	0	0	0	0	1	0	1	0	0	0	0	0	0	1	0	train
O(CC(C)C)CC(N1CCCC1)CN(Cc1ccccc1)c1ccccc1	0	1	0	1	1	1	1	0	0	1	0	1	0	1	1	0	1	0	1	1	1	0	0	1	1	1	0	train
[I-].S(P(OCC)(OCC)=O)CC[N+](C)(C)C	0	0	0	1	0	1	0	0	0	0	0	1	0	0	0	0	1	0	0	0	0	0	0	0	0	0	0	train
s1cc(nc1N)CC(=O)Nc1ccc(cc1)CCNC[C@H](O)c1ccccc1	0	1	0	1	1	1	1	0	0	1	1	1	0	0	1	0	1	0	1	0	0	1	0	0	1	1	1	train
O=C1N(CCC1)C(CC)C(=O)N	1	1	0	1	1	1	1	1	1	1	0	1	0	0	0	1	1	1	1	1	1	1	1	1	0	1	1	train
n1ccccc1CCNC	0	0	0	0	0	0	1	0	1	0	0	1	0	1	1	0	1	0	0	1	1	0	0	0	1	1	1	train
O(CC(O)CNC(C)C)c1ccc(cc1)CCOCC1CC1	0	1	0	1	1	1	1	1	1	1	1	1	1	0	1	1	1	1	1	1	1	1	0	1	1	1	1	train
O(C(C[N+](C)(C)C)C)C(=O)N	0	0	0	1	0	0	1	0	0	0	0	1	0	0	1	0	1	0	0	1	0	1	0	0	1	1	1	train
Oc1cc(ccc1)C(C(CN(C)C)C)CC	0	1	0	1	1	1	1	1	1	1	0	1	0	0	1	0	1	0	1	1	1	1	0	1	1	1	1	train
S(=O)(=O)(CC(O)(C(=O)Nc1cc(C(F)(F)F)c(cc1)C#N)C)c1ccc(F)cc1	1	1	0	1	1	1	1	0	1	1	1	1	0	0	1	1	1	0	1	1	1	1	0	0	1	1	1	train
FC(F)(\C=C\C1C(C\C=C\CCCC(OC(C)C)=O)C(O)CC1O)COc1ccccc1	0	0	0	1	0	0	0	0	0	0	0	0	0	0	0	0	1	0	1	1	0	0	0	0	0	1	0	train
O(C(=O)C)c1ccc(cc1)C(c1ccc(OC(=O)C)cc1)c1ncccc1	0	1	0	0	0	1	1	0	1	0	0	0	0	0	1	0	1	0	0	0	0	0	0	0	0	1	0	train
Oc1c2NC(=O)C=Cc2c(cc1)C(O)CNC1Cc2cc(CC)c(cc2C1)CC	0	1	0	0	0	1	1	0	1	0	0	1	0	0	0	1	1	0	1	1	0	0	0	1	1	1	0	train
Clc1sc(cc1)C(=O)NCC1OC(=O)N(C1)c1ccc(N2CCOCC2=O)cc1	1	0	0	1	1	1	1	0	1	1	0	1	0	0	1	1	1	0	1	1	0	1	0	0	1	1	1	train
O(CC(O)CNC(C)C)c1ccc(cc1)COCCOC(C)C	1	1	0	1	1	1	1	0	1	1	0	1	0	0	1	1	1	1	1	1	1	1	1	1	1	1	1	train
O(CC(O)CNC(C)C)c1ccc(cc1)CCC(OC)=O	0	1	0	1	1	0	1	1	0	0	0	1	0	0	1	0	1	0	1	1	1	1	0	0	1	1	1	train
OC1C(O)C(O)CN(CCO)C1CO	0	0	0	0	0	0	1	0	0	0	0	0	0	0	0	0	1	0	0	0	0	0	0	0	0	0	0	train
Brc1ccccc1C[N+](CC)(C)C	0	0	0	0	1	0	1	0	0	0	0	1	0	0	1	0	1	0	1	1	1	0	0	1	1	1	0	train
O=C1CC[C@@]2([C@@H]3[C@H]([C@@H]4CC[C@](O)(C(=O)C)[C@]4(CC3)C)C[C@@H](C2=C1)C)C	1	1	0	1	1	1	1	0	1	1	1	1	1	0	1	1	1	1	1	1	1	1	1	0	1	1	1	train
Brc1cc2c(NC(=O)CN=C2c2ncccc2)cc1	0	1	0	1	1	1	1	0	1	0	0	1	0	0	1	0	1	0	0	1	1	1	0	0	1	1	1	train
Brc1[nH]c2c3c1CC1N(CC(C=C1c3ccc2)C(=O)NC1(OC2(O)N(C(CC(C)C)C(=O)N3C2CCC3)C1=O)C(C)C)C	0	1	0	1	1	1	1	0	0	0	1	1	1	0	1	1	1	0	1	1	1	1	0	1	1	1	1	train
O1C2(C(OC1CCC)CC1C3C(C4(C(=CC(=O)C=C4)CC3)C)C(O)CC12C)C(=O)CO	0	1	0	1	1	1	1	0	1	1	0	1	1	0	1	1	1	1	1	1	1	1	0	1	1	1	1	train
Clc1[nH]c2c(n1)N(C)C(=O)N(C)C2=O.O(C(c1ccccc1)c1ccccc1)CCN(C)C	0	1	0	1	0	0	1	0	0	0	0	1	0	0	0	0	1	0	0	0	1	1	0	0	1	1	0	train
S(=O)(=O)(N)c1cc(cc(NCCCC)c1Oc1ccccc1)C(O)=O	1	1	0	0	1	1	1	0	0	1	0	1	0	0	1	1	1	0	0	1	1	1	0	1	0	1	1	train
O=C(Nc1c(cccc1C)C)C1N(CCCC1)CCCC	0	1	0	1	1	1	1	0	1	1	0	1	0	1	1	1	1	0	1	1	1	1	1	1	1	1	1	train
O1C2C34C5(CC(C(O)(C(C)(C)C)C)C2(OC)CC5)C(N(CC3)CC2CC2)Cc2c4c1c(O)cc2	1	1	0	1	1	1	1	1	1	1	0	1	0	1	1	0	1	0	1	1	1	1	0	1	1	1	1	train
O=C1N(CCCCN2CCN(CC2)c2ncccn2)C(=O)CC2(C1)CCCC2	0	1	0	1	1	1	1	1	1	1	0	1	0	0	1	1	1	0	1	1	1	1	0	1	1	1	1	train
S(OCCCCOS(=O)(=O)C)(=O)(=O)C	1	1	0	1	1	1	1	1	1	1	1	1	1	1	1	1	1	1	1	1	1	1	0	1	1	1	1	train
O=C1NC(=O)NC(=O)C1(C(CC)C)CC	1	0	0	0	1	0	1	0	1	0	0	1	0	0	1	0	1	0	0	1	1	0	0	0	1	1	0	train
O[C@H]1[C@H](O)[C@@H](O)CN(CCCC)[C@@H]1CO	0	1	0	1	1	1	1	0	0	1	1	1	0	0	1	1	0	1	0	0	1	0	0	1	0	1	1	train
N(Cc1c2c(ccc1)cccc2)(Cc1ccc(cc1)C(C)(C)C)C	0	0	0	0	0	0	0	0	0	0	0	1	0	0	0	0	1	0	0	0	0	0	0	0	0	1	0	train
O(C(=O)C(C)C)c1ccc(cc1[C@H](CCN(C(C)C)C(C)C)c1ccccc1)CO	1	0	0	1	1	1	1	0	1	1	0	1	0	0	0	0	1	0	1	1	1	1	0	1	1	1	0	train
OC12C3(CCCC1)CCN(C2Cc1c3cc(O)cc1)CC1CCC1	0	1	0	1	1	1	1	1	0	0	0	1	0	1	1	0	1	0	1	1	1	0	0	1	1	1	1	train
O=C(N(CCCN(C)C)C(=O)NCC)C1CC2C(N(C1)CC=C)Cc1c3c2cccc3[nH]c1	1	1	0	1	1	1	1	1	1	1	1	1	0	0	1	0	1	1	1	1	1	0	0	1	1	1	1	train
O(C(C[N+](C)(C)C)C)C(=O)C	0	0	0	0	0	0	1	0	1	0	0	1	0	0	1	0	1	1	0	1	0	0	1	0	1	1	1	train
O(C)c1cc(ccc1OC)C(C(C)C)(CCCN(CCc1cc(OC)c(OC)cc1)C)C#N	1	0	0	1	1	1	1	0	1	1	0	1	1	0	1	0	1	1	1	1	1	1	0	1	1	1	1	train
OC1CC(O)CC(=CC=C2C3CCC(C(C=CC(O)C4CC4)C)C3(CCC2)C)C1=C	0	1	0	0	0	0	0	0	1	0	0	1	0	0	0	0	1	0	1	0	0	0	0	0	0	1	0	train
OC1CC(O)CC(=CC=C2C3CCC(C(CCCC(O)(C)C)C)C3(CCC2)C)C1=C	0	1	0	1	1	1	1	0	1	0	1	1	0	0	1	1	1	0	1	1	1	1	0	0	1	1	1	train
O(C)c1cc2c(CC(CC3CCN(CC3)Cc3ccccc3)C2=O)cc1OC	1	1	1	1	1	1	1	1	1	1	1	1	1	1	1	1	1	0	1	1	1	1	0	1	1	1	1	train
O(C(OC(OC(=O)c1c2n(Cc3ccc(cc3)-c3ccccc3-c3nn[nH]n3)c(OCC)nc2ccc1)C)=O)C1CCCCC1	1	1	0	1	1	1	1	0	1	1	0	1	0	0	1	1	1	0	1	1	1	1	0	1	1	1	1	train
O(CC)c1nc2c(n1Cc1ccc(cc1)-c1ccccc1-c1nn[nH]n1)c(ccc2)C(O)=O	1	1	0	0	1	1	1	0	0	0	0	1	0	0	1	1	1	0	1	1	1	1	0	1	1	1	0	train
O=C1NCC(N)C(=O)NC(CO)C(=O)NC(CNC(=O)CC(N)CCCN)C(=O)NC(=CNC(=O)N)C(=O)NC1C1NC(=NCC1)N	1	1	0	0	1	0	0	0	1	0	0	1	0	0	0	1	1	0	1	0	0	1	0	1	0	0	1	train
O(C)c1cc(ccc1O)CNC(=O)CCCCC=CC(C)C	0	0	0	1	1	1	1	0	0	0	0	1	0	0	1	0	1	0	1	1	0	0	0	0	1	1	1	train
O(CC[N+](C)(C)C)C(=O)N	0	0	0	1	0	1	1	0	0	0	0	1	0	0	1	0	1	0	0	1	0	0	0	0	1	1	0	train
Oc1cc(ccc1O)CC(NN)(C(O)=O)C	0	1	0	1	1	1	1	0	1	1	1	1	0	0	1	1	1	0	1	1	1	1	0	0	1	1	1	train
Clc1ccc(cc1)C(OCCN(C)C)c1ncccc1	0	1	0	1	0	0	1	0	0	0	0	1	0	0	1	1	1	0	1	1	1	1	0	1	1	1	1	train
O(CC(CCC)(COC(=O)N)C)C(=O)NC(C)C	0	0	0	0	0	1	1	0	0	0	0	0	0	0	1	1	0	0	1	1	1	0	0	1	1	1	1	train
ClCCN(N=O)C(=O)NCCCl	1	1	0	1	1	1	1	1	1	1	1	1	1	0	1	1	1	1	1	1	1	1	0	0	1	1	1	train
s1cc(nc1N)C(=NOC)C(=O)NC1C2SCC(C[N+]3(CCCC3)C)=C(N2C1=O)C(=O)[O-]	1	1	0	0	1	1	1	1	1	1	0	1	0	1	1	1	1	0	1	1	1	1	0	0	0	1	1	train
s1cc(nc1N)C(=NOC)C(=O)NC1C2SCC(COC(=O)C)=C(N2C1=O)C(=O)[O-]	1	0	0	0	1	0	1	0	1	1	0	1	0	0	1	1	1	0	1	1	0	1	0	0	1	1	1	train
s1cccc1CC(=O)NC1(OC)C2SCC(COC(=O)N)=C(N2C1=O)C(=O)[O-]	1	0	0	0	1	0	1	0	1	1	0	1	0	0	1	1	1	0	1	1	0	1	0	0	0	1	1	train
S(C[C@H]1O[C@@H]2O[C@H]3[C@H](O)[C@@H](O)[C@H](O[C@@H]3CSCCC(=O)[O-])O[C@H]3[C@H](O)[C@@H](O)[C@H](O[C@@H]3CSCCC(=O)[O-])O[C@H]3[C@H](O)[C@@H](O)[C@H](O[C@@H]3CSCCC(=O)[O-])O[C@H]3[C@H](O)[C@@H](O)[C@H](O[C@@H]3CSCCC(=O)[O-])O[C@H]3[C@H](O)[C@@H](O)[C@H](O[C@@H]3CSCCC(=O)[O-])O[C@H]3[C@H](O)[C@@H](O)[C@H](O[C@@H]3CSCCC(=O)[O-])O[C@H]3[C@H](O)[C@@H](O)[C@H](O[C@@H]3CSCCC(=O)[O-])O[C@H]1[C@H](O)[C@…	0	1	0	0	1	1	1	0	1	0	0	1	0	1	1	0	1	0	1	1	1	1	0	1	1	1	1	train
S1C2N(C(=O)C2NC(=O)C(N)c2ccc(O)cc2)C(C(O)=O)=C(C1)C=CC	1	0	0	0	1	0	1	0	1	1	0	1	0	0	1	1	1	1	1	0	1	1	0	0	0	1	1	train
s1cc(nc1N)C(=NOC(C(O)=O)(C)C)C(=O)NC1C2SCC(C[n+]3ccccc3)=C(N2C1=O)C(=O)[O-]	1	1	0	1	1	0	1	0	1	1	0	1	0	0	1	1	1	0	1	1	1	1	1	0	1	1	1	train
s1cc(nc1N)C(=CCC(O)=O)C(=O)NC1C2SCC=C(N2C1=O)C(O)=O	1	1	0	0	1	0	1	1	1	1	0	1	0	0	1	1	1	0	1	1	1	1	0	0	0	1	1	train
s1cc(nc1N)C(=NOC)C(=O)NC1C2SCC=C(N2C1=O)C(O)=O	0	0	0	0	1	0	1	0	1	1	0	1	0	0	1	1	1	0	1	0	0	1	0	0	0	1	1	train
s1cc(nc1N)C(=NOC)C(=O)NC1C2SCC(CSC3=NC(=O)C([O-])=NN3C)=C(N2C1=O)C(=O)[O-]	1	0	0	0	1	0	1	0	1	1	0	1	0	0	1	1	1	0	1	1	1	1	0	0	1	1	1	train
S1C2N(C(=O)C2NC(=O)C(=NOC)c2occc2)C(C(=O)[O-])=C(C1)COC(=O)N	1	1	0	0	1	1	1	1	1	1	0	1	0	0	1	1	1	0	1	1	1	1	0	0	1	1	1	train
S(=O)(=O)(N)c1ccc(-n2nc(cc2-c2ccc(cc2)C)C(F)(F)F)cc1	1	1	0	1	1	1	1	0	1	1	1	1	0	0	1	1	1	0	1	1	1	1	0	1	1	1	1	train
O(CC(O)CNC(C)(C)C)c1ccc(NC(=O)N(CC)CC)cc1C(=O)C	0	1	0	1	1	0	1	0	0	1	0	1	1	0	1	0	1	0	0	1	1	0	0	0	1	1	0	train
S1C2N(C(=O)C2NC(=O)C(N)c2ccccc2)C(C(O)=O)=C(C1)C	1	0	0	0	1	1	1	0	1	1	0	1	0	0	1	1	1	0	1	0	1	1	0	0	0	1	1	train
O1C(COC2OC(C)C(O)C(O)C2O)C(O)C(O)C(O)C1OC1=C(Oc2c(C1=O)c(O)cc(OCCO)c2)c1cc(OCCO)c(OCCO)cc1	0	0	0	0	0	0	1	0	0	0	0	1	0	0	1	0	1	0	0	0	0	0	0	0	0	1	0	train
O=CCC	0	0	0	1	0	0	0	0	1	0	0	1	0	0	1	0	0	0	0	0	0	0	0	0	0	0	0	train
Fc1ccc(cc1)-c1c(C=CC(O)CC(O)CC(O)=O)c(nc(C(C)C)c1COC)C(C)C	1	1	0	1	1	1	1	0	1	1	1	1	0	0	1	1	1	0	1	1	1	1	0	1	1	1	1	train
Clc1ccc(cc1)C(N1CCN(CC1)CCOCC(O)=O)c1ccccc1	1	1	0	1	1	1	1	1	1	1	0	1	1	0	1	1	1	1	1	1	1	1	1	1	1	1	1	train
S(CC[C@@H]1NC(=O)[C@@H](NC(=O)[C@@H](NC(=O)[C@H](NC(=O)[C@@H](NC(=O)[C@@H](N(C)C1=O)Cc1ccccc1)Cc1ccc(O)cc1)Cc1c2c([nH]c1)cccc2)CCCCN)C(C)C)CC(=O)NC[C@H](N)C(=O)N[C@@H](CCCCN)C(=O)N[C@H](C(=O)N[C@@H](CCCCN)C(=O)N)CS	0	0	0	0	0	0	1	0	0	0	0	1	0	0	1	0	0	0	0	0	0	0	0	0	0	1	0	train
S1CC2(OC1C)C1CCN(C2)CC1	1	1	0	1	1	1	1	1	1	1	1	1	1	1	1	1	1	1	1	1	1	1	0	1	1	1	1	train
O=C1CC[C@@]2([C@@H]3[C@H]([C@@H]4CC[C@](O)(C(=O)C)[C@]4(CC3)C)C=C(C2=C1)C)C	1	1	0	1	1	0	1	1	1	1	1	1	1	0	1	1	1	0	1	1	1	1	1	0	1	1	1	train
O1CC(=O)Nc2c1c(cc(O)c2)C(O)CNC(Cc1ccc(OC)cc1)(C)C	0	0	0	0	1	1	1	0	0	0	1	0	0	0	0	0	1	0	1	1	0	0	0	0	1	1	0	train
O(CCCCC)c1ccc(cc1)-c1ccc(cc1)-c1ccc(cc1)C(=O)N[C@H]1C[C@@H](O)[C@@H](O)NC(=O)[C@H]2N(C[C@H](C)[C@@H]2O)C(=O)[C@@H](NC(=O)[C@@H](NC(=O)[C@H]2N(C[C@H](O)C2)C(=O)[C@@H](NC1=O)[C@H](O)C)[C@H](O)[C@@H](O)c1ccc(O)cc1)[C@H](O)C	1	1	0	1	1	1	1	0	1	1	0	1	0	0	1	1	1	0	1	1	1	1	0	0	1	1	1	train
ClC=1C=CC2=NC(=NC)CN(O)C(=C2C=1)c1ccccc1	1	0	0	0	0	0	1	0	0	1	0	1	0	0	1	1	1	0	0	0	1	0	0	0	0	1	0	train
n1ccc(N)cc1	0	0	0	0	0	1	1	0	1	0	0	1	0	0	1	0	1	0	1	1	1	0	0	0	0	1	1	train
Clc1cc2NC=NS(=O)(=O)c2cc1S(=O)(=O)N	1	1	0	1	1	1	1	0	1	1	0	1	0	0	1	1	1	0	1	1	1	1	0	1	0	1	0	train
Clc1ccc(cc1)C(CCN(C)C)c1ncccc1	0	1	0	1	0	0	1	1	0	0	0	1	0	0	1	1	1	0	1	1	1	1	0	1	1	1	1	train
Clc1cc2N(c3c(Sc2cc1)cccc3)CCCN(C)C	1	1	0	1	1	1	1	0	1	1	0	1	1	0	1	1	1	0	1	1	1	1	0	0	1	1	1	train
Clc1ccc(S(=O)(=O)NC(=O)NCCC)cc1	1	1	0	0	0	0	1	0	0	0	0	1	1	0	0	1	1	1	0	0	0	0	0	0	0	1	1	train
P(O)(O)(=O)C(P(O)(O)=O)O	0	0	0	0	0	0	1	0	1	0	0	0	0	0	0	0	0	0	0	0	0	0	0	0	0	0	0	train
Clc1cc2NC(Oc2cc1)=O	0	0	0	0	0	0	1	0	1	0	0	1	0	0	0	0	1	0	0	0	0	1	0	0	0	1	0	train
O=C1N(O)C(=CC(=C1)C)C1CCCCC1	0	0	0	1	0	0	0	0	1	0	0	1	0	0	0	0	1	0	0	0	0	0	0	0	1	1	0	train
O=C1N2N(CCCC1NC(CCc1ccccc1)C(OCC)=O)CCCC2C(O)=O	1	1	0	1	1	1	1	0	1	1	0	1	0	0	1	1	1	0	1	1	1	1	0	1	1	1	1	train
O(CCCCc1nnnn1C1CCCCC1)c1cc2CCC(=O)Nc2cc1	1	1	0	1	1	1	1	0	0	1	0	1	0	1	1	1	1	0	1	1	1	1	0	1	1	1	1	train
S(Cc1nc[nH]c1C)CCNC(NC#N)=NC	1	0	0	0	1	1	1	0	1	1	0	1	0	0	0	1	1	0	1	0	1	1	0	0	1	1	1	train
O1c2c(OC1)cc1N(N=C(C(O)=O)C(=O)c1c2)CC	0	1	0	1	0	0	1	0	1	0	0	1	0	0	0	1	1	0	0	0	1	0	0	1	0	1	0	train
Fc1ccc(cc1)C1(OCc2c1ccc(c2)C#N)CCCN(C)C	1	1	0	1	1	1	1	1	1	1	1	1	1	1	1	1	1	1	1	1	1	1	1	1	1	1	1	train
OC(=O)c1ccccc1-c1ccc(cc1)Cn1c2c(nc1CCC)c(cc(c2)-c1nc2c(n1C)cccc2)C	1	1	0	1	1	1	1	0	1	1	0	1	0	0	1	1	1	0	1	1	1	1	0	1	1	1	1	train
Clc1ccc(cc1)C(OCCC1N(CCC1)C)(C)c1ccccc1	0	1	0	1	0	0	1	0	1	0	0	1	0	0	1	1	1	0	1	1	1	1	0	1	1	1	1	train
Clc1cc2N(C(=O)CC(=O)N(c2cc1)C)c1ccccc1	0	1	0	1	1	1	1	0	0	0	0	1	0	0	1	1	1	0	1	1	1	0	0	0	0	1	0	train
ClCC(=O)C1(OC(=O)CC)C2(CC(O)C3(F)C(C2CC1C)CCC1=CC(=O)C=CC13C)C	0	1	0	1	0	1	0	0	1	0	0	1	1	0	0	0	1	0	1	0	1	1	0	0	0	1	1	train
ClCC(=O)C1(OC(=O)CCC)C2(CC(=O)C3(F)C(C2CC1C)CCC1=CC(=O)C=CC13C)C	0	1	0	1	1	1	0	0	1	0	0	1	1	0	1	0	1	0	1	0	0	1	0	0	0	0	1	train
Clc1ccc(N2C3=CC(=NC(C)C)C(Nc4ccc(Cl)cc4)=CC3=Nc3c2cccc3)cc1	1	1	0	1	1	1	1	0	0	0	0	1	0	0	1	1	1	1	1	0	1	1	0	0	0	1	0	train
ClC(=C(c1ccc(OCCN(CC)CC)cc1)c1ccccc1)c1ccccc1	1	1	0	1	1	1	1	1	1	1	1	1	1	0	1	1	1	1	1	1	1	1	1	1	1	1	1	train
Clc1cc2N(c3c(CCc2cc1)cccc3)CCCN(C)C	1	1	0	1	1	1	1	1	1	1	1	1	1	1	1	1	1	0	1	1	1	1	0	1	1	1	1	train
Clc1ccccc1C1=NCC(=O)Nc2c1cc([N+](=O)[O-])cc2	1	1	0	1	1	1	1	1	1	1	0	1	1	1	1	1	1	0	1	1	1	1	0	1	1	1	1	train
Clc1cccc(Cl)c1NC=1NCCN=1	1	1	0	1	1	1	1	0	1	1	0	1	1	0	1	1	1	0	1	1	1	1	0	1	1	1	1	train
Clc1c2[C@@H]3NC(=O)[C@H](NC(=O)[C@H](NC)c4cc(O)c(Oc(cc1O)c2)cc4)Cc1ccc(Oc2cc4[C@@H](NC3=O)C(=O)N[C@@H]3c5cc(-c6c(cc(O)cc6O[C@H]6O[C@H](CO)[C@@H](O)[C@H](O)[C@@H]6O)[C@H](NC(=O)[C@@H](NC3=O)[C@H](O)c3cc(Cl)c(Oc(c4)c2O[C@@H]2O[C@H](C(O)=O)[C@@H](O)[C@H](O)[C@H]2NC(=O)CCCCCCCCC(C)C)cc3)C(=O)NCCCN(C)C)c(O)cc5)cc1	1	1	0	0	1	0	1	0	1	0	0	0	0	0	1	1	1	0	1	1	0	0	0	0	0	1	1	train
Clc1ccccc1C(N1CCc2sccc2C1)C(OC)=O	1	1	0	1	1	1	1	0	1	1	1	1	0	1	1	1	1	1	1	1	1	1	0	1	1	1	1	train
Clc1cc2c(NC(=O)C(N=C2c2ccccc2)C(O)=O)cc1	0	0	0	1	1	0	1	0	0	0	0	1	0	0	0	0	1	0	0	0	1	0	0	0	0	1	0	train
Fc1cc(N2C[C@@H](OC2=O)CO)ccc1-c1ccc(nc1)-c1nn(nn1)C	0	0	0	1	1	0	1	0	1	0	0	0	0	0	1	1	1	0	1	0	1	0	0	0	1	1	1	train
Clc1cc2NC(N3CCN(CC3)C)=C3C(=Nc2cc1)C=CC=C3	1	1	0	1	1	1	1	0	1	1	1	1	0	0	1	1	1	1	1	1	1	1	0	1	1	1	1	train
O(C)c1ccc(cc1C12CC3CC(C1)CC(C2)C3)-c1cc2c(cc(cc2)C(O)=O)cc1	1	0	0	1	0	0	1	0	1	0	0	1	0	0	0	0	1	0	1	0	0	0	1	0	0	1	1	train
s1c2c(cc1)C(c1c(CC2)cccc1)=C1CCN(CC1)C	0	1	0	0	1	1	1	0	0	1	0	1	0	0	1	0	0	0	0	0	1	0	0	0	0	1	0	train
O(C(=O)c1ccccc1)C1CC2N(C(CC2)C1C(OC)=O)C	0	0	0	1	0	0	1	0	1	0	0	1	0	0	0	0	0	0	0	1	1	0	0	0	0	1	1	train
P(O)(O)(=O)COCCn1c2ncnc(N)c2nc1	1	1	0	0	1	1	1	0	0	0	0	1	0	0	0	0	1	1	0	0	0	1	0	0	0	1	1	train
O(C)C1=CC=C2C(=CC1=O)C(NC(=O)C)CCc1c2c(OC)c(OC)c(OC)c1	1	1	0	1	1	1	1	0	1	1	0	1	1	0	1	1	1	0	0	1	0	1	0	0	0	1	0	train
O(CC)C(=O)[C@@H](N[C@@H](C(=O)N1[C@@H]2[C@H](C[C@H]1C(O)=O)CCCC2)C)CCC.NC(C)(C)C	1	1	0	1	1	1	1	0	1	1	0	1	0	1	1	1	1	0	1	1	1	1	0	1	1	1	1	train
O(CC)C(=O)[C@@H](N[C@@H](C(=O)N1[C@@H]2[C@H](C[C@H]1C(O)=O)CCCC2)C)CCC	1	1	0	1	1	1	1	0	1	1	0	1	0	1	1	1	1	0	1	1	1	1	0	1	1	1	1	train
O=C1CC[C@H]2[C@H]3[C@H](CC[C@]12C)[C@@]1(C(=CC(=O)C=C1)C(C3)=C)C	1	1	0	1	1	1	1	0	1	1	1	1	0	0	1	1	1	0	1	1	1	0	0	0	1	1	1	train
Fc1ccc(cc1)[C@@H](O)CC[C@@H]1[C@H](N(C1=O)c1ccc(F)cc1)c1ccc(O)cc1	1	1	0	0	1	1	1	0	1	1	1	1	0	0	1	1	1	1	1	1	1	0	0	0	1	1	0	train
O=C(N(CC)c1ccccc1C)C=CC	0	0	0	0	0	0	0	0	0	0	0	0	0	0	0	0	1	0	0	0	0	0	0	0	0	0	0	train
[Co+2].P(OC1C(O)C(OC1CO)n1c2cc(C)c(cc2nc1)C)(OC(CNC(=O)CCC1(C=2[N-]C(C3(N=C(C(CCC(=O)N)C3(CC(=O)N)C)C(=C3N=C(C=C4N=C(C(CCC(=O)N)C4(C)C)C=2C)C(CCC(=O)N)C3(CC(=O)N)C)C)C)C1CC(=O)N)C)C)(O)=O.N#[C-]	0	0	0	0	0	1	1	0	1	0	1	1	0	0	1	0	1	0	1	1	1	0	0	0	1	1	0	train
N(CCC=C1c2c(C=Cc3c1cccc3)cccc2)(C)C	1	1	0	1	1	1	1	1	1	1	0	1	1	0	1	1	1	0	1	1	1	1	0	1	1	1	1	train
OC1(CCCC1)C(C(OCCN(C)C)=O)c1ccccc1	0	0	0	1	1	0	1	0	0	0	0	1	0	1	1	0	1	0	1	0	1	1	0	1	1	1	1	train
ClCCN(P1(OCCCN1)=O)CCCl	1	1	0	1	1	1	1	0	1	1	1	1	1	0	1	1	1	1	1	1	1	1	1	1	1	1	1	train
O=C1N(C)C(C(O)C(CC=CC)C)C(=O)NC(CC)C(=O)N(CC(=O)N(C)C(CC(C)C)C(=O)NC(C(C)C)C(=O)N(C)C(CC(C)C)C(=O)NC(C)C(=O)NC(C)C(=O)N(C)C(CC(C)C)C(=O)N(C)C(CC(C)C)C(=O)N(C)C1C(C)C)C	1	1	0	1	1	1	1	1	1	1	1	1	1	0	1	1	1	1	1	1	1	1	0	1	1	1	1	train
N1(CCC(CC1)=C1c2c(C=Cc3c1cccc3)cccc2)C	1	1	0	1	1	0	1	0	0	0	0	1	0	0	1	1	1	0	1	1	1	1	0	1	1	1	1	train
ClC=1C2=CC(=O)C3C(C3)C2(C2C(C3CCC(OC(=O)C)(C(=O)C)C3(CC2)C)C=1)C	1	1	0	1	1	1	1	0	1	1	1	1	1	0	1	1	1	1	0	1	1	1	0	1	1	1	0	train
O=C([O-])[O-].[Li+].[Li+]	0	1	0	1	1	1	1	0	1	1	0	1	1	0	1	1	1	1	1	1	1	1	0	1	1	1	1	train
Cl[C@@]12C(C3C[C@@H](C)C(C(=O)CO)C3(CC1O)C)C[C@H](F)C1=CC(=O)C=CC12C	0	0	0	0	0	0	0	0	0	0	0	0	0	0	0	0	1	0	1	0	0	0	0	0	0	0	0	train
s1c(nc(C)c1C(O)=O)-c1cc(C#N)c(OCC(C)C)cc1	1	1	0	1	1	1	1	1	1	1	0	1	1	0	1	1	1	0	1	1	1	1	0	1	1	1	1	train
O=C1c2c(C(=O)c3c1ccnc3)c(NCCN)ccc2NCCN	1	1	0	1	1	1	1	0	1	1	1	1	0	0	1	1	1	0	1	1	1	1	0	1	1	1	0	train
o1ncc2CC3(C4C(C5CCC(O)(C#C)C5(CC4)C)CCC3=Cc12)C	1	1	0	1	1	1	1	0	0	1	1	1	0	0	1	1	1	0	1	1	1	1	0	1	1	1	1	train
o1c(ccc1C=NN1CC(=O)N=C1[O-])-c1ccc([N+](=O)[O-])cc1	1	1	0	1	1	1	1	0	1	0	1	1	0	0	1	1	1	0	0	1	1	1	0	0	1	1	1	train
S(=O)(=O)(c1ccc(N)cc1)c1ccc(N)cc1	0	1	0	1	1	1	1	0	0	1	0	1	0	0	0	0	1	1	1	1	1	1	0	1	1	1	1	train
O1C(C)C(O)C(N)CC1OC1CC(O)(Cc2c1c(O)c1c(C(=O)c3c(C1=O)c(OC)ccc3)c2O)C(=O)C	1	1	0	1	1	1	1	1	1	1	1	1	0	0	1	1	1	0	1	1	1	1	0	1	1	1	1	train
OC=1C(=O)C=CN(C)C=1C	1	1	0	1	1	1	1	1	1	0	0	1	0	1	1	1	1	0	1	1	1	1	0	0	1	1	1	train
O1c2c(C3C(CCC(=C3)C)C1(C)C)c(O)cc(c2)CCCCC	0	1	0	0	0	1	1	1	1	0	0	1	0	1	1	0	1	0	1	1	1	0	0	1	1	1	1	train
N(CCCN1c2c(CCc3c1cccc3)cccc2)C	1	1	0	1	1	0	1	0	0	1	0	1	1	0	1	1	1	0	0	0	1	1	0	1	1	1	1	train
FC12C(C3CC(C)C(C(=O)CO)C3(CC1O)C)CCC1=CC(=O)C=CC12C	0	1	0	1	0	0	0	0	0	0	0	1	1	0	0	0	1	0	1	0	0	1	0	0	0	1	0	train
NC(Cc1ccccc1)C	0	1	0	1	1	1	1	1	1	1	0	1	0	0	1	0	1	1	1	1	1	1	0	0	1	1	1	train
O(C)c1cc2C34C(C(N(CC3)C)Cc2cc1)CCCC4	0	1	0	0	1	0	1	0	1	0	0	1	0	0	0	0	0	0	0	1	1	0	0	0	0	1	0	train
OC(=O)C[C@@H](CC(C)C)CN	1	1	0	1	1	1	1	1	1	1	1	1	1	1	1	1	1	1	1	1	1	1	1	1	1	1	1	train
Clc1cc2S(=O)(=O)N=C(Nc2cc1)C	0	1	0	1	1	0	1	0	1	1	0	1	0	0	1	1	1	0	1	0	1	1	0	0	1	1	1	train
Fc1cc(F)c(F)cc1C[C@@H](N)CC(=O)N1CCn2c(nnc2C(F)(F)F)C1	1	1	0	1	1	1	1	0	1	1	0	1	0	0	1	0	1	0	1	1	1	1	0	1	1	1	1	train
Clc1cccc(Cl)c1Nc1ccccc1CC(=O)[O-]	1	1	0	1	1	1	1	1	1	1	1	1	0	1	1	1	1	1	1	1	1	1	0	1	1	1	1	train
Clc1c(S(=O)(=O)N)cc(S(=O)(=O)N)cc1Cl	1	1	0	0	1	0	1	0	0	0	0	1	0	0	0	1	1	0	0	0	1	1	0	1	0	1	0	train
O(C(=O)C1(CCCCC1)C1CCCCC1)CCN(CC)CC	0	1	0	1	0	1	1	0	1	1	0	1	0	0	1	0	1	0	0	1	1	1	0	0	1	1	0	train
O1C(CCC1n1c2NC=NC(=O)c2nc1)CO	1	1	0	1	1	1	1	1	1	0	0	1	0	0	0	1	1	0	1	0	0	1	0	0	0	1	1	train
OC(=O)CN(CCN(CC(O)=O)CC(O)=O)CCN(CC(O)=O)CC(O)=O	0	0	0	0	0	0	1	0	1	1	0	1	0	0	0	0	1	0	0	1	0	0	0	0	0	1	0	train
FC12C(C3CC(C)C(OC(=O)C)(C(=O)COC(=O)C)C3(CC1O)C)CC(F)C1=CC(=O)C=CC12C	0	0	0	0	0	0	0	0	0	0	0	0	0	0	0	0	1	0	1	0	0	0	0	0	0	0	0	train
Fc1cc(F)ccc1-c1cc(C(O)=O)c(O)cc1	1	1	0	1	1	1	1	0	1	0	0	1	0	0	1	1	1	0	1	1	1	1	0	1	1	1	1	train
FC12C(C3CCC(OC(=O)CCC)(C(=O)COC(=O)C)C3(CC1O)C)CC(F)C1=CC(=O)C=CC12C	0	0	0	1	1	0	0	0	0	1	0	1	0	0	1	0	1	1	1	0	0	0	1	0	0	1	1	train
O1C2C34C(C(N(CC3)C)Cc3c4c1c(OC)cc3)CCC2O	1	0	0	0	1	0	1	0	1	0	0	1	0	0	1	0	1	0	0	1	1	1	0	1	0	1	1	train
O1C(NC(=O)C2CC3C(N(C2)C)Cc2c4c3cccc4[nH]c2)(C)C(=O)N2C(Cc3ccccc3)C(=O)N3C(CCC3)C12O	0	1	0	1	1	1	1	1	1	1	0	1	0	0	1	0	1	0	1	1	1	1	0	1	1	1	1	train
S1c2c(N(CC[NH+](C)C)C(=O)C(OC(=O)C)C1c1ccc(OC)cc1)cccc2	1	1	1	1	1	1	1	1	1	1	1	1	0	1	1	1	1	0	1	1	1	1	0	1	1	1	1	train
S1SCCC(=O)N[C@H](Cc2ccc(OCC)cc2)C(=O)N[C@@H]([C@H](CC)C)C(=O)NC([C@H](O)C)C(=O)N[C@@H](CC(=O)N)C(=O)N[C@@H](C1)C(=O)N1CCC[C@H]1C(=O)N[C@@H](CCCN)C(=O)NCC(=O)N	0	1	0	0	1	0	1	0	1	1	0	1	0	0	1	0	1	0	0	1	1	0	1	0	1	1	0	train
SC(CO)CS	0	0	0	1	1	1	1	0	0	0	0	1	0	0	0	0	1	0	1	1	1	0	0	0	1	1	0	train
O1[C@H]2[C@H](OC[C@@H]2O)[C@H](O[N+](=O)[O-])C1	1	1	0	1	1	1	1	1	1	1	0	1	0	0	1	1	1	0	1	1	1	1	0	1	1	1	0	train
O(C(c1ccccc1)c1ccccc1)CCN(C)C	0	1	0	1	0	0	1	0	0	0	0	1	0	0	1	1	1	0	1	1	1	1	0	1	1	1	1	train
O(C(=O)C(C)(C)C)c1cc(ccc1OC(=O)C(C)(C)C)C(O)CNC	0	0	0	1	0	0	0	0	1	0	0	1	0	0	1	0	0	0	1	0	0	0	0	0	1	0	0	train
OCCN(CCO)c1nc(N2CCCCC2)c2nc(nc(N3CCCCC3)c2n1)N(CCO)CCO	1	1	0	1	1	1	1	0	1	1	0	1	0	0	1	1	1	0	1	1	1	1	0	1	1	1	1	train
O=C(N)C(CCN(C(C)C)C(C)C)(c1ccccc1)c1ncccc1	1	1	0	1	1	1	1	0	0	1	0	1	0	0	1	1	1	0	0	1	1	1	0	1	1	1	1	train
S(SC(=S)N(CC)CC)C(=S)N(CC)CC	1	0	0	1	0	0	1	0	0	1	0	1	0	0	0	0	1	0	0	0	1	0	0	0	0	1	0	train
OC(=O)C(CCC)CCC	1	1	0	1	1	1	1	1	1	1	1	1	1	1	1	1	1	1	1	1	1	1	1	1	1	1	1	train
Oc1ccc(cc1)CC(N)(C(O)=O)C	0	0	0	0	1	1	1	0	1	1	0	1	0	0	0	1	1	0	0	1	1	1	0	0	0	1	0	train
OC(C)(C)c1nc(n(Cc2ccc(cc2)-c2ccccc2-c2nn[nH]n2)c1C(O)=O)CCC	1	1	0	1	1	1	1	0	1	1	0	1	0	0	1	1	1	0	1	1	1	1	0	1	1	1	1	train
P(OCCCCCNC(=O)[C@@H](NC(OCCOC)=O)CCCCNC(OCCOC)=O)(O)(=O)C	0	1	0	1	1	1	1	0	1	0	0	1	0	0	1	0	1	0	1	1	0	1	0	1	0	1	1	train
O1C2CC(O)C3(C(C(OC(=O)c4ccccc4)C4(O)CC(OC(=O)C(O)C(NC(OC(C)(C)C)=O)c5ccccc5)C(=C(C4(C)C)C(O)C3=O)C)C2(OC(=O)C)C1)C	1	1	0	1	1	1	1	0	1	1	1	1	0	0	1	1	1	0	1	1	1	1	0	1	1	1	1	train
s1c2c(cc1C(N(O)C(=O)N)C)cccc2	1	0	0	0	1	1	1	0	1	1	0	1	0	0	0	1	1	0	1	1	1	0	0	0	0	1	1	train
O(C(=O)c1c2c([nH]c1)cccc2)C1CC2N3CC(=O)C(C2)CC3C1	1	1	0	1	1	1	1	0	1	0	0	1	0	0	1	1	1	0	1	1	1	1	0	1	1	1	1	train
Clc1cc2NC(=O)N(c2cc1)C1CCN(CC1)CCCN1c2c(NC1=O)cccc2	0	0	0	0	1	1	1	0	0	1	0	1	0	0	1	0	1	0	1	0	1	1	0	0	1	1	0	train
S([C@H]1C[C@H](NC1)C(=O)Nc1cc(ccc1)C(O)=O)C=1[C@@H]([C@H]2N(C=1C(O)=O)C(=O)[C@@H]2[C@H](O)C)C	1	1	0	1	1	1	1	0	1	1	0	1	0	0	1	1	1	1	1	1	1	1	1	1	1	1	1	train
O1CCN(CC1)CCC1CN(CC)C(=O)C1(c1ccccc1)c1ccccc1	0	0	0	1	1	0	1	0	0	0	0	1	0	0	1	1	1	0	0	1	1	1	0	0	1	1	1	train
O1c2c(OCC1C(=O)N1CCN(CC1)c1nc(N)c3cc(OC)c(OC)cc3n1)cccc2	1	1	0	1	1	1	1	1	1	1	1	1	0	0	1	1	1	1	1	1	1	1	0	1	1	1	1	train
O1Cc2c(cccc2)C(c2c1cccc2)=CCCN(C)C	1	1	0	1	1	1	1	1	1	1	1	1	1	0	1	1	1	0	1	1	1	1	0	1	1	1	1	train
Fc1ccc(cc1)C(=O)CCCN1CCC(N2c3c(NC2=O)cccc3)=CC1	0	1	0	1	1	1	0	0	1	1	0	1	1	1	1	0	1	0	0	1	1	0	0	0	1	1	0	train
Oc1cc(ccc1O)C(O)C(N)C(O)=O	0	0	0	0	1	0	1	0	0	0	0	1	0	0	1	0	0	0	1	0	1	0	0	0	1	1	0	train
O=C1N(C)C(=O)N(c2ncn(c12)CC(O)CO)C	0	1	0	0	0	1	1	0	0	0	0	0	1	0	1	0	0	0	0	1	1	1	0	0	1	1	1	train
Clc1cc(Cl)ccc1C(OCc1ccc(Cl)cc1)Cn1ccnc1	0	0	0	0	0	0	0	0	0	0	0	1	0	0	0	0	1	0	0	0	0	0	0	0	0	1	0	train
Oc1cc([N+](CC)(C)C)ccc1	0	0	0	1	0	1	1	0	0	0	0	1	0	0	1	0	1	0	0	1	1	1	0	0	1	1	1	train
Clc1cc2c(NC(OC2(C#CC2CC2)C(F)(F)F)=O)cc1	1	1	0	1	1	1	1	1	1	1	1	1	1	0	1	1	1	1	1	1	1	1	1	1	1	1	1	train
P(O)(O)(=O)C(P(O)(O)=O)(O)Cn1ccnc1	0	1	0	1	1	1	1	0	1	0	1	1	1	0	1	1	1	0	1	1	1	1	0	1	1	1	1	train
OC(=O)CCCC=CCC=CCC=CCC=CCC=CCC	0	0	0	0	0	1	0	0	0	0	0	0	0	0	0	0	0	0	0	1	0	0	0	0	0	0	0	train
O(CCCOC)c1cc(ccc1OC)C[C@@H](C(C)C)C[C@H](N)[C@@H](O)C[C@@H](C(C)C)C(=O)NCC(C(=O)N)(C)C	1	1	0	1	1	1	1	0	1	0	1	1	0	0	1	1	1	0	1	1	1	1	0	1	1	1	1	train
OC(=O)CCN(C(=O)c1cc2nc(n(c2cc1)C)CNc1ccc(cc1)C(N)=N)c1ncccc1	0	0	0	0	1	1	1	0	1	0	0	0	0	1	1	1	1	0	0	0	0	0	0	0	1	1	0	train
O(CCn1c2c(nc1N1CCCN(CC1)C)cccc2)CC	0	0	0	1	1	0	0	0	0	0	0	1	0	0	1	0	1	0	1	0	1	0	0	0	1	1	0	train
O(C(=O)C(NC(C(=O)N1CCCC1C(O)=O)C)CCc1ccccc1)CC	1	1	0	1	1	1	1	0	1	1	0	1	1	0	1	1	1	0	1	1	1	1	0	1	1	1	1	train
ClCCN(CCCl)C(Oc1cc2CCC3C4CCC(OP(O)(O)=O)C4(CCC3c2cc1)C)=O	0	1	0	1	1	1	1	0	0	1	0	1	0	0	1	1	1	1	0	1	1	1	0	1	1	1	0	train
ClC(F)C(F)(F)OC(F)F	1	1	0	0	1	0	1	0	0	0	0	1	0	0	1	0	0	0	0	1	0	0	0	0	1	1	1	train
O(C(OCC)=O)C1(CCC2C3C(C4(C(=CC(=O)C=C4)CC3)C)C(O)CC12C)C(=O)COC(=O)CC	0	0	0	0	0	0	0	0	0	0	0	1	0	0	0	0	1	0	1	0	0	0	0	0	0	1	0	train
N12C(c3c(Cc4c1cccc4)cccc3)CN=C2N	0	0	0	1	0	0	0	0	0	0	0	0	0	0	1	0	1	0	1	1	0	0	0	0	0	1	0	train
Clc1c(noc1NS(=O)(=O)c1ccsc1C(=O)Cc1cc2OCOc2cc1C)C	1	1	0	1	1	1	1	1	1	1	1	1	1	1	1	1	1	0	1	1	1	1	1	1	1	1	1	train
Clc1ccc(NC(=O)Nc2ccc(Oc3cc(ncc3)C(=O)NC)cc2)cc1C(F)(F)F	1	1	0	0	1	1	1	0	1	1	1	1	1	0	1	1	1	0	1	1	1	1	0	1	1	1	1	train
OC1CC(=CC=C2C3CCC(C(C=CC(C(C)C)C)C)C3(CCC2)C)C(CC1)=C	0	1	0	0	1	1	1	1	0	0	0	1	0	0	1	1	0	0	0	0	0	1	0	0	0	1	1	train
OCC(NC(=O)C1C=C2C(N(C1)C)Cc1c3c2cccc3[nH]c1)C	0	1	0	0	0	1	1	0	0	0	0	1	0	0	1	0	1	0	1	1	1	1	0	1	1	1	0	train
O1C(NC(=O)C2C=C3C(N(C2)C)Cc2c4c3cccc4[nH]c2)(C)C(=O)N2C(Cc3ccccc3)C(=O)N3C(CCC3)C12O	0	0	0	0	1	1	1	0	0	0	0	1	0	0	1	0	1	0	1	0	1	0	0	1	1	1	0	train
O1C(CC)C(O)(C)C(O)C(C)C(=O)C(CC(O)(C)C(OC2OC(CC(N(C)C)C2O)C)C(C)C(OC2OC(C)C(O)C(OC)(C2)C)C(C)C1=O)C	1	1	0	1	1	0	1	0	1	0	0	1	0	0	0	0	1	1	1	0	1	1	0	1	1	1	1	train
Clc1cc2c(-n3c(nnc3)CN=C2c2ccccc2)cc1	0	1	0	1	1	1	1	1	1	1	1	1	0	0	1	1	1	0	1	1	1	1	0	1	1	1	1	train
O(C(=O)CCC1CCCC1)C1CCC2C3C(CCC12C)c1c(cc(O)cc1)CC3	1	1	0	1	1	1	1	0	1	1	1	1	0	0	1	0	1	1	1	1	1	0	0	0	1	1	0	train
O1[C@@H](CC(=O)[C@@H](\C=C(/C)\[C@@H](O)[C@@H](OC)C(=O)[C@@H](C[C@@H](\C=C\C=C\C=C(/C)\[C@@H](OC)C[C@H]2O[C@](O)([C@@H](CC2)C)C(=O)C(=O)N2[C@@H](CCCC2)C1=O)C)C)C)[C@@H](C[C@H]1C[C@@H](OC)[C@H](OCCO)CC1)C	1	1	0	1	1	1	1	0	1	1	1	1	1	0	1	1	1	1	1	1	1	1	0	0	1	1	1	train
S(=O)(=O)([O-])CNCCC1NC(=O)C(NC(=O)C(NC(=O)C(NC(=O)C(NC(=O)C(NC(=O)C(NC(=O)C(NC(=O)C(NC(=O)CCCCC(CC)C)CCNCS(=O)(=O)[O-])C(O)C)CCNCS(=O)(=O)[O-])CCNC(=O)C(NC1=O)C(O)C)CCNCS(=O)(=O)[O-])CC(C)C)CC(C)C)CCNCS(=O)(=O)[O-].[Na+].[Na+].[Na+].[Na+].[Na+]	0	1	0	0	1	1	1	0	1	0	0	1	0	0	0	0	1	0	1	1	1	1	0	1	0	1	1	train
O(C(=O)CCCC)C1CCC2C3C(CCC12C)c1c(cc(O)cc1)CC3	1	1	0	1	1	1	1	0	1	1	1	1	0	0	1	0	1	1	1	1	1	0	0	0	1	1	0	train
[nH]1cncc1[C@H](C)c1cccc(C)c1C	1	1	0	1	1	0	1	0	0	0	0	1	0	1	1	1	1	0	1	1	1	1	1	0	1	1	1	train
P(O)(O)(=O)CO[C@@H](CN1C=CC(=NC1=O)N)CO	1	1	0	1	1	1	1	0	1	1	1	1	1	0	1	1	1	1	1	1	1	1	0	1	1	1	1	train
Clc1c(Cl)c(OCC(O)=O)ccc1C(=O)C(CC)=C	1	1	0	1	1	0	1	0	0	0	0	1	0	0	0	1	1	0	0	0	1	1	0	1	0	1	1	train
OCC(NCCNC(CC)CO)CC	1	1	0	1	1	1	1	0	1	0	0	1	0	0	0	1	1	1	1	1	1	1	0	0	1	1	1	train
O=C1NC(=O)CC1(CC)C	0	1	0	1	1	1	1	1	1	1	0	1	0	0	0	1	1	0	0	1	1	1	0	0	0	1	0	train
O=C1N(CC)C(=O)NC1c1ccccc1	0	0	0	1	1	1	1	0	0	0	1	1	0	0	0	1	1	0	0	0	1	0	0	0	0	1	0	train
P(O)(O)(=O)C(P(O)(O)=O)(O)C	0	0	0	0	0	1	1	0	1	0	1	1	1	0	0	1	1	0	1	1	1	0	0	0	0	1	1	train
O1CCc2c([nH]c3c2cccc3CC)C1(CC(O)=O)CC	1	1	0	1	1	1	1	0	1	1	0	1	0	0	1	1	1	0	1	1	1	1	0	1	1	1	1	train
O1C2C(OC(OC2)C)C(O)C(O)C1OC1C2C(C(c3c1cc1OCOc1c3)c1cc(OC)c(O)c(OC)c1)C(OC2)=O	1	1	0	1	1	1	1	0	1	0	1	1	0	0	1	1	1	0	1	1	1	1	0	1	1	1	1	train
P(Oc1c(OC)cc(cc1OC)[C@H]1[C@@H]2[C@H](COC2=O)[C@H](OC2OC3C(OC(OC3)C)C(O)C2O)c2c1cc1OCOc1c2)(O)(O)=O	1	1	0	1	1	1	1	0	0	0	1	1	0	0	1	1	1	0	1	1	0	0	0	0	1	1	1	train
s1cc(nc1N=C(N)N)CSCCC(N)=NS(=O)(=O)N	1	1	0	1	1	1	1	0	1	1	0	1	0	0	1	1	1	0	1	1	1	1	0	1	1	1	1	train
O(CC(COC(=O)N)c1ccccc1)C(=O)N	1	1	0	1	1	1	1	1	1	1	1	1	1	1	1	1	1	1	1	1	1	1	1	1	1	1	1	train
Clc1c(cccc1Cl)C1C(C(OCC)=O)=C(NC(C)=C1C(OC)=O)C	1	0	0	1	1	1	1	0	1	1	0	1	0	1	1	1	1	0	1	1	1	1	0	1	1	1	1	train
Clc1ccc(cc1)C(=O)c1ccc(OC(C(OC(C)C)=O)(C)C)cc1	1	1	0	1	1	1	1	1	1	1	0	1	0	1	1	1	1	0	1	1	1	1	1	1	1	1	1	train
Clc1c2c(cc(O)c1O)C(C[NH2+]CC2)c1ccc(O)cc1	0	1	0	0	1	1	1	0	0	0	0	1	0	0	1	1	1	0	1	1	1	1	0	0	1	1	0	train
O(c1cc(ccc1)C(C(O)=O)C)c1ccccc1	1	1	0	1	1	0	1	0	1	1	0	1	0	0	1	1	1	0	1	1	1	1	0	1	1	1	1	train
O=C(N(C1CCN(CC1)CCc1ccccc1)c1ccccc1)CC	1	1	0	1	1	1	1	1	1	1	1	1	1	1	1	1	1	0	1	1	1	1	1	1	1	1	1	train
OC(C1CCN(CC1)CCCC(O)c1ccc(cc1)C(C(O)=O)(C)C)(c1ccccc1)c1ccccc1	0	1	0	1	1	1	1	0	1	1	0	1	0	0	1	0	1	0	1	1	1	1	0	1	1	1	1	train
O=C1NC2CCC3C4CCC(C(=O)NC(C)(C)C)C4(CCC3C2(C=C1)C)C	0	0	0	0	1	1	0	0	1	1	1	1	0	0	1	0	1	0	1	1	1	0	0	0	0	1	1	train
[Br-].O1CCN(CC1)[C@H]1C[C@]2(C(C[C@@H]1O)CCC1C3C[C@H]([N+]4(CCCC4)CC=C)[C@H](OC(=O)C)[C@]3(CCC12)C)C	0	0	0	0	1	1	1	0	1	0	0	1	0	0	1	0	1	0	0	1	0	0	0	0	1	1	0	train
O1c2c(cccc2C(OCCN2CCCCC2)=O)C(=O)C(C)=C1c1ccccc1	0	0	0	1	0	0	1	0	0	0	0	1	0	0	0	1	1	0	0	0	1	0	0	1	1	1	0	train
Clc1cccc(F)c1-c1noc(C)c1C(=O)NC1C2SC(C)(C)C(N2C1=O)C(O)=O	1	1	0	0	1	1	1	0	1	1	0	1	0	0	0	1	1	0	1	1	0	1	0	0	0	1	1	train
Fc1cc(F)ccc1C(O)(Cn1ncnc1)Cn1ncnc1	1	1	0	1	1	1	1	0	1	1	1	1	0	0	1	1	1	0	1	1	1	1	1	1	1	1	1	train
FC=1C=NC(=O)NC=1N	1	1	0	0	1	0	1	0	1	0	0	1	0	0	1	1	1	0	0	1	1	1	0	1	1	1	1	train
Fc1nc(N)c2ncn(c2n1)C1OC(CO)C(O)C1O	1	1	0	1	1	1	1	0	1	0	1	1	0	0	1	1	1	1	1	1	1	1	0	1	1	1	1	train
P(OCC1OC(n2c3nc(F)nc(N)c3nc2)C(O)C1O)(O)(O)=O	1	1	0	1	1	1	1	0	1	0	1	1	0	0	1	1	1	1	1	1	1	1	0	1	1	1	1	train
FC12C(C3CCC(O)(C(=O)COC(=O)C)C3(CC1O)C)CCC1=CC(=O)CCC12C	0	1	0	1	1	1	1	0	1	1	0	1	0	0	1	0	1	0	1	0	1	1	0	1	1	1	1	train
S1c2c(N(c3c1cccc3)CCCN1CCN(CC1)CCO)cc(cc2)C(F)(F)F	1	1	0	1	1	1	1	0	1	1	0	1	0	0	1	1	1	0	1	1	1	1	0	0	1	1	1	train
Fc1cc2c(-n3c(CN(C)C2=O)c(nc3)C(OCC)=O)cc1	0	1	0	1	0	0	1	0	1	1	0	1	0	1	1	0	1	1	0	1	1	0	0	1	1	1	1	train
FC12C(C3CC(C)C(O)(C(=O)CO)C3(CC1O)C)CC(F)C1=CC(=O)C=CC12C	0	0	0	0	0	0	0	0	0	0	0	0	0	0	0	0	1	0	1	0	0	0	0	0	0	0	0	train
FC1C2=CC(=O)C=CC2(C2C(C3CC4OC(OC4(C(=O)CO)C3(CC2O)C)(C)C)C1)C	0	1	0	1	1	1	1	0	1	1	0	1	1	0	1	1	1	0	1	1	1	0	0	1	1	1	1	train
Fc1ccccc1C1=NCC(=O)N(c2c1cc([N+](=O)[O-])cc2)C	0	0	0	1	0	1	1	0	0	0	0	1	0	0	1	0	1	0	0	1	1	0	0	0	1	1	0	train
FC12C(C3CCC(O)(C(=O)C)C3(CC1O)C)CC(C1=CC(=O)C=CC12C)C	0	0	0	1	0	0	0	0	1	0	0	1	1	0	0	0	1	0	1	0	0	0	0	0	0	1	1	train
FC(F)(F)c1ccc(OC(CCNC)c2ccccc2)cc1	1	1	0	1	1	1	1	1	1	1	1	1	1	1	1	1	1	1	1	1	1	1	1	1	1	1	1	train
FC12C(C3CCC(O)(C)C3(CC1O)C)CCC1=CC(=O)CCC12C	1	0	0	0	1	0	1	0	1	1	0	0	1	0	1	1	1	0	0	0	1	0	0	0	0	1	0	train
S1c2c(N(c3c1cccc3)CCCN1CCN(CC1)CCOC(=O)CCCCCCCCC)cc(cc2)C(F)(F)F	1	1	0	1	1	1	1	0	1	1	0	1	1	0	1	1	1	1	1	1	1	1	0	0	1	1	1	train
FC1C2=CC(=O)CCC2(C2C(C3CC4OC(OC4(C(=O)CO)C3(CC2O)C)(C)C)C1)C	0	0	0	0	0	0	0	0	1	0	0	0	0	0	0	0	1	0	1	0	0	0	0	0	0	0	0	train
Clc1cc2c(N(CCN(CC)CC)C(=O)CN=C2c2ccccc2F)cc1	0	1	0	1	1	1	1	1	1	0	0	1	0	0	1	1	1	0	0	1	1	0	0	0	1	1	0	train
Fc1cc(ccc1-c1ccccc1)C(C(O)=O)C	1	1	0	1	1	1	1	0	1	1	0	1	0	1	1	1	1	0	1	1	1	1	0	1	1	1	1	train
S(C(=O)C1(OC(=O)CC)C2(CC(O)C3(F)C(C2CC1C)CC(F)C1=CC(=O)C=CC13C)C)CF	0	1	0	1	1	1	1	1	1	0	1	1	1	0	1	0	1	0	1	1	1	0	0	0	0	1	1	train
Fc1ccc(cc1)-c1c2c(n(C(C)C)c1C=CC(O)CC(O)CC(O)=O)cccc2	1	1	0	1	1	1	1	0	1	1	1	1	0	0	1	1	1	0	1	1	1	1	0	1	1	1	1	train
FC(F)(F)c1ccc(cc1)C(=NOCCN)CCCCOC	1	1	0	1	1	1	1	1	1	1	1	1	1	1	1	1	1	1	1	1	1	1	1	1	1	1	1	train
Oc1cc(ccc1)C=1c2[nH]c(cc2)C(=C2N=C(C=C2)C(=c2[nH]c(cc2)=C(C2=NC=1CC2)c1cc(O)ccc1)c1cc(O)ccc1)c1cc(O)ccc1	0	0	0	0	1	1	1	0	0	0	0	1	0	0	1	1	1	0	1	1	0	0	0	0	0	1	1	train
O(C)c1ccc(cc1)CC(NCC(O)c1cc(NC=O)c(O)cc1)C	0	1	0	1	1	1	1	0	1	1	1	1	0	0	1	1	1	0	1	1	1	1	0	0	1	1	1	train
P(=O)([O-])([O-])C(=O)[O-]	0	1	0	1	1	1	1	0	0	0	1	1	1	0	1	1	1	1	1	1	1	1	0	0	1	1	1	train
S1SCCC(=O)NC(Cc2ccc(O)cc2)C(=O)NC(Cc2ccccc2)C(=O)NC(CCC(=O)N)C(=O)NC(CC(=O)N)C(=O)NC(C1)C(=O)N1CCCC1C(=O)NC(CCCN=C(N)N)C(=O)NCC(=O)N	0	1	0	1	1	1	1	1	1	1	0	1	1	1	1	0	1	0	1	1	1	1	0	1	1	1	1	train
S(Oc1cc2CC=C3C4CCC(=O)C4(CCC3c2cc1)C)(O)(=O)=O	1	1	0	1	1	1	1	0	1	1	1	1	1	1	1	1	1	1	1	1	1	1	0	0	1	1	1	train
P(OC(OC(=O)CC)C(C)C)(=O)(CCCCc1ccccc1)CC(=O)N1CC(CC1C(=O)[O-])C1CCCCC1	1	1	0	1	1	1	1	0	1	1	0	1	0	0	1	1	1	1	1	1	1	1	1	1	1	1	1	train
O(CCN1CCCC1)c1ccc(cc1)[C@@H]1c2c(cc(O)cc2)CC[C@@H]1c1ccccc1	1	1	0	1	1	1	1	0	1	1	1	1	1	0	1	1	1	1	1	1	1	1	0	1	1	1	1	train
O=C(N[C@@H](CC(=O)N)C(=O)N[C@H]([C@H](O)CN1CC2C(C[C@H]1C(=O)NC(C)(C)C)CCCC2)Cc1ccccc1)c1nc2c(cc1)cccc2	1	1	0	1	1	1	1	0	1	1	1	1	1	0	1	1	1	1	1	1	1	1	0	1	1	1	1	train
OC(=O)CC1(CCCCC1)CN	1	1	0	1	1	1	1	1	1	1	1	1	1	1	1	1	1	0	1	1	1	1	0	1	1	1	1	train
O1c2c3C4(C1CC(O)C=C4)CCN(Cc3ccc2OC)C	1	1	0	1	1	1	1	0	1	0	0	1	0	0	1	1	1	0	1	1	1	1	0	1	1	1	1	train
O(CCCC(C(O)=O)(C)C)c1cc(ccc1C)C	1	1	0	1	1	1	1	0	1	1	1	1	0	0	1	1	1	0	1	1	1	1	0	1	1	1	1	train
s1c2S(=O)(=O)N(C[C@H](NCC)c2cc1S(=O)(=O)N)CCCOC	1	1	0	1	1	1	1	0	1	1	0	1	0	0	1	0	1	0	1	1	1	1	0	1	1	1	1	train
Cl.O(C(=O)C1(N(C(=O)CC)c2ccccc2)CCN(CC1)CCC(OC)=O)C	1	1	0	1	1	1	1	0	1	0	0	1	0	0	1	1	1	0	1	1	1	1	0	0	1	1	1	train
S(=O)(=O)(NC(=O)NN1CC2C(CCC2)C1)c1ccc(cc1)C	1	1	0	1	1	1	1	1	1	1	1	1	1	0	1	1	1	1	1	1	1	1	0	1	1	1	1	train
S(=O)(=O)(NC(=O)NC1CCC(CC1)C)c1ccc(cc1)CCNC(=O)N1CC(C)=C(CC)C1=O	1	1	0	1	1	1	1	1	1	1	0	1	1	1	1	1	1	1	1	1	1	1	0	0	1	1	1	train
S(=O)(=O)(NC(=O)NC1CCCCC1)c1ccc(cc1)CCNC(=O)c1ncc(nc1)C	1	1	0	1	1	1	1	0	1	0	0	1	1	0	1	1	1	1	1	1	1	1	0	1	1	1	1	train
[Br-].s1cccc1C(O)(C(OC1CC2[N+](C(C1)C1OC12)(C)C)=O)c1sccc1	0	1	0	1	1	1	1	0	1	1	0	1	0	0	1	0	1	0	1	1	1	1	0	0	1	1	1	train
Clc1cc(C(=O)NCCc2ccc(S(=O)(=O)NC(=O)NC3CCCCC3)cc2)c(OC)cc1	1	1	0	1	0	1	1	0	1	0	0	1	1	0	1	1	1	1	0	1	1	1	0	1	0	1	1	train
O(C(=O)C(O)(C1CCCC1)c1ccccc1)C1CC[N+](C1)(C)C	0	1	0	1	1	1	1	0	1	1	0	1	0	0	1	0	1	0	1	1	1	1	1	0	1	1	1	train
O=C1N=C(Nc2[nH]cc(c12)CCc1ccc(cc1)C(=O)N[C@H](CCC(O)=O)C(O)=O)N	1	1	0	1	1	1	1	0	1	0	1	1	0	0	1	1	1	0	1	1	1	1	0	0	1	1	1	train
Cl.Clc1cc2NC(=O)Cc2cc1CCN1CCN(CC1)c1nsc2c1cccc2.O	1	1	0	1	1	1	1	1	1	1	1	1	1	1	1	1	1	1	1	1	1	1	1	1	1	1	1	train
Clc1c2OC3(C(CC(=O)C=C3OC)C)C(=O)c2c(OC)cc1OC	1	0	0	0	1	1	1	0	1	0	0	1	0	0	0	1	1	0	1	0	1	1	0	0	0	1	0	train
Ic1cc(ccc1)CN=C(N)N	0	0	0	0	0	0	0	0	1	0	0	1	0	0	1	0	1	0	0	0	0	0	0	0	0	1	1	train
Clc1cccc(Cl)c1CC(=O)N=C(N)N	0	1	0	1	1	1	1	0	1	1	0	1	0	0	1	0	1	0	1	1	1	1	0	1	1	1	1	train
Cl.O1Cc2c(cccc2)C(c2cc(ccc12)CC(O)=O)=CCCN(C)C	0	0	0	1	1	1	1	0	1	0	0	1	0	0	1	1	1	0	1	1	1	0	0	0	0	1	0	train
P(OCOC(=O)C(C)(C)C)(OCOC(=O)C(C)(C)C)(=O)COCCn1c2ncnc(N)c2nc1	1	1	0	0	1	1	1	0	0	0	0	1	0	0	0	1	1	1	1	1	0	1	0	0	0	1	1	train
S1C[C@H](O[C@H]1CO)N1C=C(F)C(=NC1=O)N	1	1	0	0	1	1	1	1	1	1	1	1	1	0	0	1	1	1	1	1	1	1	0	0	0	1	1	train
s1cccc1CC(=Cc1n(Cc2ccc(cc2)C(O)=O)c(nc1)CCCC)C(O)=O.S(O)(=O)(=O)C	0	1	0	1	1	1	1	0	1	1	0	1	0	0	1	1	1	0	1	1	1	1	0	1	1	1	0	train
ClCC(=O)C12OC(OC1CC1C3CCC4=CC(=O)CCC4(C)C3(F)C(O)CC12C)(C)C	0	0	0	1	0	1	1	0	0	0	0	1	1	0	1	0	1	0	1	0	0	0	0	0	0	1	0	train
Clc1ccc(cc1)C1(O)CCN(CC1)CCCC(=O)c1ccc(F)cc1	1	1	0	1	1	1	1	0	1	1	0	1	1	0	1	1	1	1	0	1	1	1	1	1	1	1	1	train
O(C(=O)c1n(cnc1)C(C)c1ccccc1)CC	0	0	0	0	0	0	1	0	0	0	0	1	0	0	1	0	0	0	0	1	1	0	0	0	1	1	1	train
S1SC[C@@H]2NC(=O)[C@H]3NC(=O)[C@@H](NC(=O)[C@@H](NC(=O)[C@@H](NC(=O)[C@@H](N)C1)CSSC[C@H](NC(=O)[C@@H](NC(=O)[C@H]1N(CCC1)C(=O)[C@@H](NC2=O)CC(=O)N)C)C(=O)N[C@@H]([C@H](O)C)C(=O)NCC(=O)N[C@@H](CSSC3)C(=O)N[C@@H](Cc1ccc(O)cc1)C(O)=O)CCC(O)=O)Cc1ccc(O)cc1.OC(=O)C	0	1	0	0	1	0	1	0	1	0	0	1	0	0	1	0	1	0	1	0	0	0	0	0	0	1	1	train
Clc1ccc(SC(P(O)(=O)[O-])P(O)(=O)[O-])cc1.[Na+].[Na+]	0	0	0	0	0	1	1	0	0	0	0	1	0	0	0	0	0	1	1	0	0	0	0	1	0	1	0	train
Clc1c(Cc2c(O)c(Cl)cc(Cl)c2Cl)c(O)c(Cl)cc1Cl	0	0	0	0	0	0	0	0	0	0	0	0	0	0	0	0	1	0	0	0	0	0	0	0	0	0	0	train
Cl.ClCC1OC1.NCC=C	0	1	0	0	1	1	1	0	0	0	0	1	0	0	1	0	1	0	1	1	0	0	0	0	0	1	1	train
Clc1c(NC(=O)C(O)=O)cc(cc1NC(=O)C(O)=O)C#N.OCC(N)(CO)CO	0	0	0	1	0	0	1	0	1	0	0	1	0	0	1	0	1	0	0	1	0	0	0	0	0	1	1	train
Clc1c(NC(=O)C(O)=O)cc(cc1NC(=O)C(O)=O)C#N	0	0	0	1	0	0	1	0	1	0	0	1	0	0	1	0	1	0	0	1	0	0	0	0	0	1	1	train
FC1=CN([C@@H]2O[C@H](C)[C@@H](O)[C@H]2O)C(=O)N=C1NC(OCCCCC)=O	1	1	0	1	1	1	1	1	1	1	1	1	1	0	1	1	1	1	1	1	1	1	0	1	1	1	1	train
O=C(c1cccc(CC(=O)N)c1N)c1ccccc1	0	1	0	1	1	1	1	0	1	1	0	1	0	0	1	0	1	1	1	0	0	0	1	0	0	1	0	train
O(C(=O)C(O)c1ccccc1)C1CC2N(C(C1)CC2)C	0	0	0	1	1	0	1	0	0	0	0	1	0	1	1	0	1	1	1	1	1	1	0	0	1	1	1	train
O1C2C3[N+](C(CC(OC(=O)C(CO)c4ccccc4)C3)C12)(CCCC)C	0	0	0	1	1	0	1	0	1	0	0	0	0	0	1	0	1	0	0	1	0	1	0	0	1	1	0	train
n1ncc2c(cccc2)c1NN	1	1	0	1	1	1	1	0	1	0	0	1	0	0	1	1	1	0	1	1	1	1	0	0	1	1	1	train
Clc1cc2NCNS(=O)(=O)c2cc1S(=O)(=O)N	1	1	0	1	1	1	1	0	1	1	0	1	0	0	1	1	1	0	1	1	1	1	0	1	1	1	0	train
O(C(=O)CCC)C1(CCC2C3C(C4(C(=CC(=O)CC4)CC3)C)C(O)CC12C)C(=O)CO	0	0	0	1	1	0	0	0	1	0	0	1	0	0	0	0	1	0	1	0	0	0	0	0	0	0	0	train
S(=O)(=O)(N)c1cc2S(=O)(=O)NCNc2cc1C(F)(F)F	1	1	0	1	1	1	1	0	1	0	0	1	0	0	1	1	1	0	0	0	1	1	0	1	0	1	0	train
O1C2C34C(C(N(CC3)C)Cc3c4c1c(O)cc3)CCC2=O	1	1	0	1	1	1	1	1	1	1	1	1	1	1	1	1	1	0	1	1	1	1	0	1	1	1	1	train
Clc1cc2nccc(NC(CCCN(CCO)CC)C)c2cc1	1	1	0	1	1	1	1	0	1	0	0	1	0	0	1	1	1	1	0	1	1	0	0	1	1	1	1	train
O=C(NO)N	1	1	0	1	1	1	1	0	1	1	1	1	0	0	1	1	1	0	1	1	1	1	0	0	0	1	1	train
Clc1ccc(cc1)C(N1CCN(CC1)CCOCCO)c1ccccc1	0	0	0	0	0	0	1	0	1	0	0	0	0	0	1	0	1	0	0	0	1	0	0	0	0	1	1	train
O(C(=O)C(CO)c1ccccc1)C1CC2N(C(C1)CC2)C	0	1	0	1	1	1	1	0	1	1	0	1	0	0	1	1	1	0	1	1	1	1	0	1	1	1	1	train
IC(I)S(=O)(=O)[O-].Clc1cc(Cl)cc(Cl)c1OCCN(CCC)C(=O)n1ccnc1.[Na+]	1	1	0	1	1	1	1	1	1	1	1	1	1	0	1	1	1	1	1	1	1	1	0	1	1	1	1	train
OC(=O)C(C)c1ccc(cc1)CC(C)C	1	1	0	1	1	1	1	0	1	1	1	1	1	1	1	1	1	0	1	1	1	1	0	1	1	1	1	train
O1C(C)C(O)C(N)CC1OC1CC(O)(Cc2c1c(O)c1c(C(=O)c3c(cccc3)C1=O)c2O)C(=O)C	1	1	0	0	1	0	1	0	1	1	1	1	0	0	1	1	1	1	1	0	0	1	0	0	1	1	1	train
IC1=CN(C2OC(CO)C(O)C2)C(=O)NC1=O	0	0	0	1	0	0	0	0	0	0	0	1	0	0	0	0	0	0	1	0	0	0	0	0	0	0	0	train
ClCCN1P(OCCC1)(=O)NCCCl	1	1	0	1	1	1	1	0	1	1	1	1	1	0	1	1	1	1	1	1	1	1	0	1	1	1	1	train
N(CCCN1c2c(CCc3c1cccc3)cccc2)(C)C	1	1	0	1	1	0	1	0	1	1	0	1	1	0	1	1	1	0	1	1	1	1	0	1	1	1	1	train
OC1Cc2c(cccc2)C1NC(=O)C(Cc1ccccc1)CC(O)CN1CCN(CC1C(=O)NC(C)(C)C)Cc1cccnc1	1	1	0	1	1	1	1	0	1	1	0	1	1	0	1	1	1	1	1	1	1	1	0	1	1	1	1	train
O=C1NC(=O)CCC1N1C(=O)c2c(cccc2N)C1=O	1	1	0	0	1	1	1	0	1	1	0	1	0	0	1	1	1	1	1	1	1	1	0	1	1	1	1	train
O=C1N(C)C(=O)N(Cc2ccccc2C#N)C(N2CC(N)CCC2)=C1	1	1	0	0	0	0	1	0	1	0	0	0	0	0	0	0	1	0	1	0	0	0	0	0	0	1	0	train
Clc1ccc(cc1)C(=O)n1c2c(cc(OC)cc2)c(CC(O)=O)c1C	1	1	0	1	1	1	1	0	1	1	1	1	0	0	1	1	1	0	1	1	1	1	0	1	1	1	1	train
Ic1c(C(=O)NCC(O)CO)c(I)c(N(C(=O)C)CC(O)CN(C(=O)C)c2c(I)c(C(=O)NCC(O)CO)c(I)c(C(=O)NCC(O)CO)c2I)c(I)c1C(=O)NCC(O)CO	0	1	0	1	1	1	1	0	1	0	0	1	0	0	1	1	1	0	1	1	1	1	0	1	1	1	1	train
Ic1c(C(=O)NCC(O)CO)c(I)c(N(C(=O)C)CC(O)CO)c(I)c1C(=O)NCC(O)CO	0	0	0	1	1	1	1	0	1	0	0	1	1	0	1	0	1	0	0	1	1	1	0	0	1	1	1	train
Ic1c(C(=O)NC(CO)CO)c(I)c(NC(=O)C(O)C)c(I)c1C(=O)NC(CO)CO	0	1	0	1	1	1	1	0	1	1	0	1	0	1	1	1	1	1	1	1	1	1	0	1	1	1	1	train
Ic1c(C(=O)NC)c(I)c(NC(=O)C)c(I)c1C(O)=O	0	0	0	0	1	1	1	0	1	0	0	1	0	1	1	1	1	0	1	1	0	1	0	0	1	1	1	train
Ic1c(C(=O)NC(C(O)CO)CO)c(I)c(N(C(=O)CC(=O)N(C)c2c(I)c(C(=O)NC(C(O)CO)CO)c(I)c(C(=O)NC(C(O)CO)CO)c2I)C)c(I)c1C(=O)NC(C(O)CO)CO	1	1	0	1	1	1	1	0	1	0	0	1	0	1	1	0	1	0	1	1	1	1	0	1	1	1	1	train
Cl.Oc1cc(ccc1)[C@@H](O)CNC.O=C1C=C2CC[C@@H]3[C@@H]([C@]2(C=C1)C)[C@@H](O)C[C@]1([C@H]3CC[C@]1(O)C(=O)COC(=O)C)C	0	0	0	1	1	0	0	0	1	0	0	0	0	0	0	0	1	0	1	0	0	0	0	0	0	1	1	train
Ic1c(C(=O)NCC(O)CO)c(I)c(N(C(=O)CO)CCO)c(I)c1C(=O)NCC(O)CO	0	1	0	1	1	1	1	0	1	0	0	1	0	1	1	1	1	0	1	1	1	1	0	1	1	1	1	train
Ic1c(C(=O)NCC(=O)Nc2c(I)c(C(=O)NCCO)c(I)c(C(O)=O)c2I)c(I)c(N(C(=O)C)C)c(I)c1C(=O)NC	0	0	0	0	1	1	1	0	1	0	0	1	0	1	1	1	1	0	0	1	1	1	0	0	1	1	1	train
Ic1c(C(=O)NCC(O)CO)c(I)c(N(C(=O)C)CC(O)CO)c(I)c1C(=O)NCCO	1	1	0	1	1	1	1	0	1	0	0	1	0	1	1	0	1	0	1	1	0	1	0	1	1	1	0	train
O(C(=O)C(CO)c1ccccc1)C1CC2[N+](C(C1)CC2)(C(C)C)C	0	0	0	1	1	1	1	1	1	1	0	1	0	0	1	0	1	1	1	1	1	1	1	1	1	1	0	train
OB(O)[C@H](NC(=O)[C@H](NC(=O)c1nccnc1)Cc1ccccc1)CC(C)C	1	1	0	1	1	1	1	1	1	1	1	1	1	1	1	1	1	1	1	1	1	1	0	1	1	1	1	train
Oc1ccc(cc1)CC(NC(=O)C(NC(=O)C(NC(=O)C(NC(=O)C1NC(=O)CC1)Cc1[nH]cnc1)Cc1c2c([nH]c1)cccc2)CO)C(=O)NCC(=O)NC(CC(C)C)C(=O)NC(CCCN=C(N)N)C(=O)N1CCCC1C(=O)NCC(=O)N	0	0	0	0	0	0	1	1	1	1	1	1	1	0	1	0	1	1	1	0	0	0	1	0	0	1	1	train
S(O)(=O)(=O)c1cc2c(cc1)cccc2.O([C@]([C@@H](CN(C)C)C)(Cc1ccccc1)c1ccccc1)C(=O)CC	0	0	0	1	0	0	1	0	0	0	0	1	0	0	0	0	1	0	0	0	1	0	0	0	0	1	1	train
o1nc(cc1C)C(=O)NNCc1ccccc1	0	0	0	1	0	0	1	0	0	1	0	1	1	0	1	0	1	0	0	0	1	1	0	0	1	1	1	train
ClC(OC(F)F)C(F)(F)F	1	1	0	0	1	1	1	0	0	0	0	1	0	0	1	0	1	0	0	1	1	0	0	0	1	0	1	train
Oc1cc(ccc1O)C(O)CNC(C)C	0	0	0	1	1	0	1	0	0	0	0	1	0	0	1	0	1	0	0	1	1	0	0	1	1	1	1	train
O1C2C(OCC2O[N+](=O)[O-])C(O[N+](=O)[O-])C1	0	0	0	0	0	0	1	0	0	0	0	1	0	0	1	1	1	0	0	0	0	0	0	0	1	1	0	train
Brc1cc(ccc1OCCCOc1ccc(cc1Br)C(N)=N)C(N)=N.S(O)(=O)(=O)CCO	0	0	0	1	0	0	0	0	1	0	0	1	0	0	0	0	1	0	0	0	0	0	0	0	0	1	0	train
Clc1cc(Cl)ccc1C1(OC(CO1)COc1ccc(N2CCN(CC2)c2ccc(N3C=NN(C(CC)C)C3=O)cc2)cc1)Cn1ncnc1	1	1	0	1	1	1	1	0	1	1	0	1	1	0	1	1	1	1	1	1	1	1	0	1	1	1	1	train
O=C1N(Cc2nc(c3c(n2)cccc3)C)C(=O)N(c2nc(n(c12)CC#CC)N1C[C@H](N)CCC1)C	0	1	0	0	1	1	1	0	1	0	0	0	0	0	0	0	1	0	1	1	0	0	0	0	0	1	0	train
Clc1ccccc1C1(NC)CCCCC1=O	0	1	0	1	1	1	1	0	1	0	0	1	0	0	1	0	1	0	1	1	0	1	0	0	1	1	1	train
Clc1cc(Cl)ccc1C1(OC(CO1)COc1ccc(N2CCN(CC2)C(=O)C)cc1)Cn1ccnc1	1	1	0	1	1	1	1	0	1	1	1	1	1	0	1	1	1	0	1	1	1	0	0	0	1	1	1	train
[Na+].O=[NH+][O-]	0	0	0	0	0	0	1	0	0	0	0	0	0	0	1	1	0	0	0	1	0	0	0	0	1	1	0	train
o1cccc1CNc1ncnc2nc[nH]c12	0	0	0	1	1	0	0	0	1	0	0	1	0	0	1	0	1	0	1	0	0	0	0	0	0	0	1	train
O1c2c3c4c(c(O)c2C)C(O)=C(NC(=O)/C(=C\C=C\[C@H](C)[C@H](O)[C@@H](C)[C@@H](O)[C@@H](C)[C@H](OC(=O)C)[C@H](C)[C@@H](OC)\C=C\O[C@]1(C)C3=O)/C)\C(=C/NN1CCN(CC1)C1CCCC1)\C4=O	1	1	0	1	1	1	1	0	1	1	1	1	0	1	1	1	1	1	1	1	1	1	1	1	1	1	1	train
[Gd+3].OC(CN1CCN(CCN(CCN(CC1)CC(=O)[O-])CC(=O)[O-])CC(=O)[O-])C	0	1	0	1	1	1	1	0	1	0	0	1	0	0	1	0	1	0	1	1	1	1	0	1	1	1	1	train
OC(Cc1ccccc1)C(O)=O	0	0	0	0	0	0	0	0	0	0	0	1	0	0	0	0	1	1	0	0	0	0	0	0	0	0	0	train
S=C1N=C(Nc2nc[nH]c12)N	1	1	0	0	1	0	1	0	0	0	0	1	0	0	1	1	0	0	0	0	1	0	0	0	0	0	0	train
Oc1ccc(cc1C(=O)N)C(O)CNC(CCc1ccccc1)C	1	1	0	1	1	1	1	0	1	1	0	1	1	0	1	1	1	0	0	1	1	1	0	1	1	1	0	train
O1C(O)(CO)C(O)C(OC2OC(CO)C(O)C(O)C2O)C1CO	0	1	0	0	0	1	1	0	0	0	0	1	0	0	0	0	0	0	0	0	0	0	0	0	0	0	0	train
S1CC(OC1CO)N1C=CC(=NC1=O)N	1	1	0	1	1	1	1	0	1	1	0	1	1	1	1	1	1	0	1	1	1	1	1	1	1	1	1	train
Clc1c(cccc1Cl)-c1nnc(nc1N)N	1	1	0	1	1	1	1	1	1	1	1	1	1	1	1	1	1	0	1	1	1	1	0	1	1	1	1	train
S(=O)(Cc1nccc(OCC(F)(F)F)c1C)c1[nH]c2c(n1)cccc2	1	1	0	1	1	1	1	0	1	1	1	1	1	1	1	1	1	1	1	1	1	1	0	1	1	1	1	train
OC1CC(O)C(CC=CCCCC(OC(C)C)=O)C1CCC(O)CCc1ccccc1	1	0	0	1	0	1	0	0	0	0	0	1	0	0	1	0	1	0	1	1	0	0	0	0	1	1	0	train
FC(F)(F)c1ccc(NC(=O)c2cnoc2C)cc1	1	1	0	1	1	1	1	1	1	1	1	1	1	1	1	1	1	1	1	1	1	1	0	1	1	1	1	train
Oc1ccc(cc1)CC(NC(=O)C(NC(=O)C(NC(=O)C(NC(=O)C1NC(=O)CC1)Cc1[nH]cnc1)Cc1c2c([nH]c1)cccc2)CO)C(=O)NC(CC(C)C)C(=O)NC(CC(C)C)C(=O)NC(CCCN=C(N)N)C(=O)N1CCCC1C(=O)NCC	1	1	0	1	1	1	1	1	1	1	1	1	1	1	1	1	1	0	1	1	1	1	0	1	1	1	1	train
O(CC(O)CNC(C)(C)C)c1c2c(ccc1)C(=O)CCC2	0	1	0	1	0	0	1	0	1	1	0	1	0	0	1	0	1	0	1	1	1	0	0	0	1	1	0	train
Fc1ccc(cc1)C1(CCC(N2CC(C)C(CC2)(C(O)=O)c2ccccc2)CC1)C#N	0	0	0	1	0	0	1	0	0	0	0	1	0	0	0	0	1	0	1	1	0	0	0	0	0	1	0	train
S1c2c(N(c3c1cccc3)CC(CN(C)C)C)cc(OC)cc2	1	0	0	0	1	0	1	0	1	1	0	1	0	0	1	1	1	0	0	0	0	1	0	0	1	1	0	train
Oc1cc2C34C(C(N(CC3)C)Cc2cc1)CCCC4	1	0	0	1	0	1	1	1	0	0	0	1	0	0	1	0	1	0	0	1	1	1	0	0	1	1	1	train
Fc1cc(N2CC(OC2=O)CNC(=O)C)ccc1N1CCOCC1	1	1	0	1	1	1	1	0	1	1	0	1	0	0	1	1	1	1	1	1	1	1	0	1	1	1	1	train
OC(=O)C1N(CCC1)C(=O)C(NC(CCc1ccccc1)C(O)=O)CCCCN	1	1	0	1	1	1	1	0	1	1	1	1	1	0	1	1	1	1	1	1	1	1	0	1	1	1	1	train
S=C1N=CNc2nc[nH]c12	1	1	0	0	1	1	1	0	1	1	1	1	0	0	0	1	1	0	1	0	0	1	0	0	0	0	0	train
Fc1c2N(C=C(C(O)=O)C(=O)c2cc(F)c1N1CC(NCC1)C)CC	1	1	0	1	1	1	1	1	1	1	0	1	0	0	1	1	1	0	1	1	1	1	0	1	1	1	1	train
P(O[C@H]1[C@@H](O)[C@@H](O[C@@H]1CO)N1C=CC(=O)NC1=O)(OC[C@H]1O[C@@H](N2C=CC(=O)NC2=O)[C@H](O)[C@@H]1O)(O)=O	1	1	0	0	1	1	1	0	1	0	0	1	0	0	1	1	1	1	1	1	1	0	0	0	1	1	0	train
Clc1cc2c(cc1)C(c1ncccc1CC2)=C1CCN(CC1)C(OCC)=O	1	1	0	0	1	1	1	0	1	1	0	1	0	0	1	0	1	0	1	1	1	1	0	1	1	1	0	train
O1C(CC(O)CC1=O)CCC1C2C(=CC(CC2OC(=O)C(CC)C)C)C=CC1C	1	1	0	1	1	1	1	1	1	1	1	1	0	0	1	1	1	0	1	1	1	0	1	1	0	1	1	train
Clc1cc2NCNS(=O)(=O)c2cc1S(=O)(=O)N.O1C(COC(=O)c2n(Cc3ccc(cc3)-c3ccccc3-c3nn[nH]n3)c(nc2C(O)(C)C)CCC)=C(OC1=O)C	1	1	0	1	1	1	1	0	1	0	0	1	0	0	1	1	1	0	1	1	1	1	0	1	1	1	0	train
[Cl-].[o+]1c2c(cc(O)c1-c1cc(OC)c(O)c(OC)c1)c(O)cc(O)c2	0	0	0	1	1	0	1	0	1	0	0	1	0	1	1	0	1	1	1	1	0	0	0	0	1	1	1	train
O=C1N(C=C(C=C1c1ccccc1C#N)c1ncccc1)c1ccccc1	0	1	0	1	1	1	1	0	0	0	0	1	0	0	0	0	0	0	1	1	1	0	0	1	0	1	1	train
S(=O)(=O)(N)c1ccc(cc1)CN	0	1	0	0	1	0	1	0	0	0	0	1	0	0	1	1	1	1	0	1	0	0	0	0	0	1	1	train
S(P(=S)(OC)OC)C(CC(OCC)=O)C(OCC)=O	0	0	0	0	0	0	0	0	1	0	0	0	0	0	0	0	0	0	1	0	0	0	0	0	0	0	1	train
Clc1cc(Cl)c(OC)cc1Nc1c2cc(OC)c(OCCCN3CCN(CC3)C)cc2ncc1C#N	1	1	0	0	1	1	1	0	1	0	1	1	0	0	0	1	1	0	1	1	0	1	0	1	1	1	1	train
O(C(=O)Nc1[nH]c2cc(ccc2n1)C(=O)c1ccccc1)C	1	0	0	0	0	0	1	0	1	1	0	0	0	0	0	1	1	0	0	0	0	0	0	0	0	1	1	train
O(C)c1cc(ccc1OC)C(OCCCCN(C(Cc1ccc(OC)cc1)C)CC)=O	0	1	0	0	0	0	1	0	1	0	0	1	0	0	0	0	1	0	0	0	1	0	0	0	0	1	0	train
N(C)C1(C2CC(CC2)C1(C)C)C	0	1	0	1	0	0	1	0	0	1	0	1	0	0	1	0	0	0	0	1	1	1	0	0	0	1	1	train
ClCCN(CCCl)C	1	1	0	0	1	0	1	0	1	1	1	0	0	0	1	1	1	1	1	0	1	1	0	1	0	0	1	train
Clc1ccc(cc1)C(N1CCN(CC1)Cc1cc(ccc1)C)c1ccccc1	0	0	0	1	0	0	1	0	1	0	0	1	0	0	0	0	0	0	0	0	0	0	0	0	0	1	0	train
O1c2cc(ccc2OC1C)C(C)(C)C	0	1	0	0	0	0	1	0	1	0	0	0	0	0	0	0	0	0	0	1	1	0	0	0	0	1	0	train
O(C(=O)C)C1(CCC2C3C(CCC12C)C1(C(=CC(=O)CC1)C(C3)C)C)C(=O)C	1	1	0	1	1	1	1	1	1	1	1	1	1	0	1	1	1	1	1	1	1	1	1	1	1	1	1	train
Oc1cc(ccc1O)CCNC(CCc1ccc(O)cc1)C	0	1	0	0	1	0	1	0	0	0	0	1	0	0	1	1	1	0	0	1	0	0	0	0	1	1	0	train
FC(F)(F)c1c2nc(cc(c2ccc1)C(O)C1NCCCC1)C(F)(F)F	1	1	0	1	1	1	1	1	1	0	0	1	0	0	1	1	1	1	1	1	1	1	1	1	1	1	1	train
O(C(=O)C)C1(CCC2C3C(CCC12C)C1(C(=CC(=O)CC1)C(=C3)C)C)C(=O)C	0	1	0	0	1	0	1	0	0	1	1	1	1	0	1	0	1	0	1	1	1	1	0	0	1	1	0	train
NC12CC3(CC(C1)(CC(C3)C2)C)C	1	1	0	1	1	1	1	1	1	1	1	1	1	1	1	1	1	1	1	1	1	1	1	1	1	1	1	train
O(C(=O)C(O)(c1ccccc1)c1ccccc1)C1CCC[N+](C1)(C)C	0	0	0	1	0	0	1	0	1	1	0	1	0	0	0	0	1	0	0	0	1	1	0	0	1	1	0	train
O(C(=O)C1(CCN(CC1)C)c1ccccc1)CC	0	1	0	1	1	1	1	0	1	0	0	1	0	1	1	0	1	0	1	1	1	1	0	1	1	1	1	train
O=C1N(C)C(=O)NC1(CC)c1ccccc1	1	0	0	1	1	1	1	0	1	0	1	1	0	0	0	1	1	0	1	1	1	1	0	0	0	1	1	train
Oc1ccc(N)cc1C(O)=O	1	1	0	1	1	1	1	1	1	1	0	1	0	1	1	1	1	0	1	1	1	1	0	1	1	1	1	train
Clc1cc2c(CCNCC2C)cc1	0	1	0	1	0	1	1	1	1	0	0	1	0	0	1	0	1	0	1	1	1	0	0	0	1	1	1	train
N(C(N=C(N)N)=N)(C)C	1	1	0	1	1	1	1	0	1	1	0	1	0	0	1	1	1	0	1	1	1	1	0	1	1	1	1	train
O1[C@@H](CO)[C@H](O)[C@@H](O)[C@H](O)[C@@H]1OC[C@H]1O[C@H](OC[C@@H](O)[C@@H](O)[C@H](O)[C@@H](O)C=O)[C@H](O)[C@@H](O)[C@@H]1O	0	1	0	0	1	0	1	0	1	0	0	1	0	0	1	0	1	0	1	1	0	0	0	0	1	0	0	train
S(=O)(=O)(Nc1cc2c(oc(CCCC)c2C(=O)c2ccc(OCCCN(CCCC)CCCC)cc2)cc1)C	1	1	0	0	1	0	1	0	1	0	0	1	0	0	1	0	1	0	1	1	0	0	0	0	1	1	1	train
N12CN3CN(C1)CN(C2)C3	0	0	0	0	0	0	1	0	0	0	0	0	0	0	0	0	1	0	1	0	0	1	0	0	0	0	0	train
O(CC(O)COC(=O)N)c1ccccc1OC	1	0	0	1	1	0	1	0	1	0	0	1	0	0	1	1	1	0	1	1	1	0	0	1	1	1	1	train
Clc1cc(Nc2ncnc3c2cc(cc3)-c2oc(cc2)CNCCS(=O)(=O)C)ccc1OCc1cc(F)ccc1	1	1	0	0	1	1	1	0	1	1	1	1	0	0	1	1	1	0	1	1	1	1	0	0	1	1	1	train
OC(=O)C(NC(=O)c1ccc(N(Cc2nc3c(nc(nc3N)N)nc2)C)cc1)CCC(O)=O	1	1	0	1	1	1	1	0	1	1	1	1	0	0	1	1	1	1	1	1	1	1	1	1	1	1	1	train
O1c2c(C=CC1=O)cc1c(occ1)c2OC	0	0	0	0	1	1	1	0	1	0	0	1	0	0	1	0	1	0	1	0	1	0	0	1	1	1	1	train
Clc1cc2NC(N(S(=O)(=O)c2cc1S(=O)(=O)N)C)CCl	1	1	0	1	1	1	1	0	1	0	0	1	0	0	1	1	1	0	1	1	1	1	0	1	0	1	0	train
S(=S)(=O)([O-])[O-].[Na+].[Na+].O.O.O.O.O	0	0	0	1	0	1	1	0	0	0	0	0	0	0	1	0	0	0	0	0	1	1	0	1	0	1	0	train
[Sr+2].[Sr+2].s1c(C(=O)[O-])c(CC(=O)[O-])c(C#N)c1N(CC(=O)[O-])CC(=O)[O-]	1	0	0	0	1	1	1	1	1	0	0	1	0	0	1	1	1	0	0	1	1	0	0	1	1	1	1	train
Oc1cc(ccc1O)CC(N)(C(O)=O)C	1	0	0	0	1	1	1	0	1	1	0	1	1	0	1	1	1	0	1	1	1	0	0	0	1	1	1	train
S1C2=CC(=[N+](C)C)C=CC2=Nc2c1cc(N(C)C)cc2	1	0	0	1	1	0	1	0	1	0	0	1	0	0	1	1	1	1	0	1	1	1	0	0	1	1	0	train
OCC(NC(=O)C1C=C2C(N(C1)C)Cc1c3c2cccc3[nH]c1)CC	0	1	0	0	0	1	1	0	1	0	0	1	0	0	1	0	1	0	0	1	1	1	1	1	1	1	1	train
O(C(=O)C(C1NCCCC1)c1ccccc1)C	1	1	0	1	1	1	1	1	1	1	1	1	0	0	1	1	1	1	1	1	1	1	0	1	1	1	1	train
OC1(CCC2C3C(C4(C(=CC(=O)C=C4)C(C3)C)C)C(O)CC12C)C(=O)CO	1	1	0	1	1	1	1	0	1	1	0	1	1	0	1	1	1	1	1	1	1	1	0	1	1	1	1	train
OCC(NC(=O)C1C=C2C(N(C1)C)Cc1c3c2cccc3n(c1)C)CC	0	0	0	1	1	1	1	0	0	1	0	1	0	0	1	1	1	0	0	1	1	1	0	0	1	1	1	train
Clc1cc2NC(N(c3ccccc3C)C(=O)c2cc1S(=O)(=O)N)C	1	1	0	1	1	1	1	0	1	1	0	1	0	0	1	1	1	0	0	1	1	1	0	1	1	1	0	train
O(CC(O)CNC(C)C)c1ccc(cc1)CCOC	1	1	0	1	1	1	1	1	1	1	0	1	0	0	1	1	1	0	1	1	1	0	0	1	1	1	1	train
OCCn1c(ncc1[N+](=O)[O-])C	1	1	0	1	1	1	1	0	1	1	1	1	0	0	1	1	1	0	1	1	1	1	1	1	1	1	1	train
O=C(C(C)(C)c1cccnc1)c1cccnc1	0	0	0	0	1	0	1	0	0	0	0	1	1	0	1	1	1	0	0	0	0	0	0	0	0	1	0	train
O(CC(N)C)c1c(cccc1C)C	1	0	0	1	1	1	1	0	1	1	1	1	0	0	1	1	1	0	1	1	1	1	0	1	1	1	1	train
N12C(c3c(Cc4c1cccc4)cccc3)CN(CC2)C	1	0	0	1	1	1	1	0	0	1	0	1	0	0	1	1	1	0	0	1	1	0	0	1	1	1	1	train
Clc1cc(Cl)ccc1C(OCc1ccc(Cl)cc1Cl)Cn1ccnc1	1	1	0	0	1	1	1	0	1	1	0	1	0	0	0	1	1	0	1	1	0	0	0	0	0	1	0	train
O(C)c1ccc(OC)cc1C(O)CNC(=O)CN	1	0	0	1	1	1	1	0	0	0	0	1	0	1	1	0	1	0	0	1	1	1	0	0	1	1	1	train
OC1(CCC2C3C(=C4C(=CC(=O)CC4)CC3)C(CC12C)c1ccc(N(C)C)cc1)C#CC	0	1	0	0	1	1	1	1	1	1	1	1	1	0	1	0	1	0	1	1	1	0	1	0	0	1	1	train
O=C1NC(C)=C(C=C1C#N)c1ccncc1	0	1	0	0	1	0	0	0	1	0	0	1	0	0	1	1	1	1	0	1	0	0	0	0	1	1	0	train
ON1C(N)=CC(=NC1=N)N1CCCCC1	0	1	0	0	1	0	1	0	0	1	0	1	1	0	1	1	1	0	0	1	0	0	0	0	1	0	0	train
n1c2N3C(c4c(Cc2ccc1)cccc4)CN(CC3)C	1	1	0	1	1	1	1	1	1	1	0	1	1	1	1	1	1	0	1	1	1	1	0	1	1	1	1	train
Clc1ccccc1C(C(Cl)Cl)c1ccc(Cl)cc1	1	1	0	1	1	1	1	1	1	1	1	1	1	0	1	1	1	0	1	0	1	1	0	1	0	1	1	train
Oc1c2c(C(=O)c3c(C2=O)c(NCCNCCO)ccc3NCCNCCO)c(O)cc1	1	1	0	1	1	1	1	0	1	1	1	1	0	0	1	1	1	0	1	1	1	1	0	0	1	1	1	train
O=C(N1CC(N(C)c2ncnc3[nH]ccc23)C(CC1)C)CC#N	1	1	0	0	1	1	1	0	0	0	1	1	0	0	1	1	1	0	1	1	1	0	0	0	0	1	0	train
Clc1ccc(cc1)C(=O)NCCN1CCOCC1	0	1	0	1	1	1	1	0	0	1	0	1	0	0	1	0	1	0	1	1	1	1	0	1	1	1	0	train
ClC12C(C3CC(C)C(OC(=O)c4occc4)(C(=O)CCl)C3(CC1O)C)CCC1=CC(=O)C=CC12C	0	1	0	1	1	1	1	0	1	1	0	1	1	0	1	0	1	0	1	1	1	0	0	1	0	1	1	train
Clc1c2N(C=C(C(O)=O)C(=O)c2cc(F)c1N1C[C@H](N)CCCC1)C1CC1	0	0	0	1	0	0	0	0	0	0	0	0	0	0	0	0	0	0	0	0	0	0	0	0	0	1	0	train
O1C2C34C(C(N(CC3)C)Cc3c4c1c(O)cc3)C=CC2O	1	1	0	1	1	1	1	1	1	1	1	1	1	1	1	1	1	0	1	1	1	1	1	1	1	1	1	train
Fc1cc2c(N(C=C(C(O)=O)C2=O)C2CC2)c(OC)c1N1CC2C(NCCC2)C1	1	1	0	1	1	1	1	1	1	1	1	1	0	1	1	1	1	0	1	1	1	1	0	1	1	1	1	train
S(=O)(=O)(CCc1cc2c([nH]cc2C[C@@H]2N(CCC2)C)cc1)c1ccccc1	1	1	0	1	1	1	1	1	1	1	1	1	1	0	1	1	1	0	1	1	1	1	0	1	1	1	1	train
O1CCN(C)C(C)C1c1ccccc1	0	1	0	1	1	0	1	0	0	0	0	0	0	0	1	0	1	0	0	1	1	1	0	0	1	1	0	train
OC(=O)c1ccccc1.[nH]1cc(c2cc(ccc12)Cn1ncnc1)CCN(C)C	0	0	0	1	0	1	1	0	1	1	0	1	0	0	1	0	1	0	0	1	1	0	0	1	1	1	1	train
S1C(Cc2ccc(OCCN(C)c3ncccc3)cc2)C(=O)NC1=O.OC(=O)C=CC(O)=O	1	1	0	1	1	1	1	0	1	0	0	1	0	0	1	1	1	0	1	1	0	1	0	0	1	1	1	train
O1Cc2c(c(O)c(CC=C(CCC(OCCN3CCOCC3)=O)C)c(OC)c2C)C1=O	1	1	0	1	1	1	1	1	1	1	1	1	1	0	1	1	1	1	1	1	1	1	1	1	1	1	1	train
O1Cc2c(c(O)c(CC=C(CCC(O)=O)C)c(OC)c2C)C1=O	1	1	0	1	1	1	1	1	1	1	1	1	1	0	1	1	1	1	1	1	1	1	1	1	1	1	1	train
P(CCOCC)(CCOCC)CCP(CCOCC)CCOCC	0	0	0	1	1	0	1	0	1	0	0	1	0	0	1	0	1	0	0	1	0	0	0	0	1	1	0	train
O(C(=O)C)C1CC2(C(CC(O)C3C2(CCC2C(C)C(O)CCC23C)C)C1=C(CCC=C(C)C)C(O)=O)C	1	1	0	1	1	1	1	0	1	0	0	1	0	0	1	1	1	0	1	0	0	1	0	0	1	1	1	train
[In].OC(=O)CN(CCN(CC(O)=O)CC(O)=O)CCN(CC(O)=O)CC(O)=O	0	0	0	0	0	0	1	0	0	0	0	0	0	0	0	0	0	0	1	0	0	0	0	0	0	0	0	train
S1c2c(N(c3c1cccc3)CC(CN(C)C)C)cccc2.O=C([C@H](O)[C@@H](O)C(=O)C)C	1	1	0	0	1	1	1	0	0	1	0	1	1	0	1	1	1	0	1	1	1	0	0	0	1	1	1	train
s1cc(nc1SC=1CSC2N(C(=O)C2NC(=O)\C(=N/OCC)\c2nc(sn2)NP(O)(=O)[O-])C=1C(O)=O)-c1cc[n+](cc1)C	1	1	0	0	1	0	1	0	1	0	0	1	0	0	1	1	1	0	1	0	0	1	0	0	1	1	1	train
P(=O)([O-])([O-])N1NC(=NC1=O)CN1CCO[C@H](O[C@H](C)c2cc(cc(c2)C(F)(F)F)C(F)(F)F)[C@@H]1c1ccc(F)cc1.OC[C@@H](O)[C@@H](O)[C@H](O)[C@@H](O)C[NH2+]C.OC[C@@H](O)[C@@H](O)[C@H](O)[C@@H](O)C[NH2+]C	0	1	0	1	1	1	1	0	1	1	1	1	0	0	1	1	1	0	1	1	1	1	0	1	1	1	1	train
S1C2=Nc3c(NC(N4CCN(CC4)C)=C2C=C1C)cccc3.O.O.Oc1c(c2c(cc1C(O)=O)cccc2)Cc1c2c(cc(C(O)=O)c1O)cccc2	1	1	0	0	1	1	1	0	1	1	0	1	0	0	1	1	1	0	1	1	1	1	0	0	1	1	1	train
O1[C@@]2([C@H](OC1(C)C)C[C@H]1C3[C@@H](C4(C(=CC(=O)C=C4)CC3)C)C(O)CC12C)C(=O)CO	0	1	0	0	1	0	0	0	0	0	0	1	0	0	0	0	1	0	1	1	1	0	0	0	0	1	0	train
[Br-].O1[C@@H]2[C@]34CC[N+]([C@H](Cc5c3c1c(O)cc5)[C@]4(O)CCC2=O)(CC1CC1)C	0	0	0	0	0	0	1	0	0	0	0	1	0	0	0	0	1	0	0	0	0	0	0	0	0	1	0	train
O=C(N[C@H](C(=O)N[C@@H](C(C)(C)C)C(=O)N1C[C@H]2[C@H](CCC2)[C@H]1C(=O)N[C@H](C(=O)C(=O)NC1CC1)CCC)C1CCCCC1)c1nccnc1	1	1	1	1	1	1	1	0	1	1	0	1	1	0	1	1	1	0	1	0	0	1	1	0	0	1	1	train
O(CCCN(C)C)c1nn(c2c1cccc2)Cc1ccccc1	0	0	0	0	0	0	1	0	0	0	0	1	0	0	0	0	0	0	0	1	0	0	0	0	0	1	0	train
O1[C@H](CC)[C@](O)(C)[C@H](O)[C@@H](C)C(=O)[C@@H](C[C@](O)(C)[C@H](O[C@@H]2O[C@@H](C[C@H](N(C)C)[C@H]2O)C)[C@@H](C)[C@H](O[C@@H]2O[C@@H](C)[C@H](O)[C@](OC)(C2)C)[C@@H](C)C1=O)C.OC(=O)CCCCCCCCCCCCCCCCC	1	1	0	0	1	0	1	0	1	0	0	1	0	0	0	0	1	0	1	0	1	1	0	1	1	1	1	train
S1N/C(/N=C1N)=C(\N=O)/C(=O)N[C@H]1[C@H]2SCC(\C=C\3/CCN([C@@H]4CCNC4)C/3=O)=C(N2C1=O)C(O)=O	0	1	0	0	1	1	1	0	1	1	0	1	0	0	1	1	1	0	1	1	1	1	0	0	0	1	1	train
O1[C@@H](C)[C@H](O)[C@@H](OC)CC1O[C@H]1[C@@H](O[C@@H](O[C@H]/2[C@H](\C=C\C=C\3/CO[C@@H]4[C@H](O)C(=C[C@H]([C@]/34O)C(OC3C[C@@]4(O[C@H](C(CC)C)[C@H](CC4)C)O[C@@H](C3)C\C=C\2/C)=O)C)C)C[C@@H]1OC)C.O1[C@@H](C)[C@H](O)[C@@H](OC)CC1O[C@H]1[C@@H](O[C@@H](O[C@H]/2[C@H](\C=C\C=C\3/CO[C@@H]4[C@H](O)C(=C[C@H]([C@]/34O)C(OC3C[C@@]4(O[C@H](C(C)C)[C@H](CC4)C)O[C@@H](C3)C\C=C\2/C)=O)C)C)C[C@@H]1OC)C	1	1	0	1	1	1	1	0	1	1	0	1	0	0	1	1	1	0	1	1	1	1	0	1	1	1	1	train
O1[C@H]2[C@H](OC[C@@H]2O)[C@H](O)C1	0	1	0	1	1	1	1	1	1	1	0	1	0	0	1	1	1	0	1	1	1	1	0	1	1	1	0	train
O(C)c1cc2c(cc(cc2)CCC(=O)C)cc1	1	1	0	1	1	0	1	0	1	1	0	1	0	0	1	1	1	1	1	1	1	1	0	1	1	1	0	train
O(CC(O)CNC(C)(C)C)c1c2CC(O)C(O)Cc2ccc1	0	1	0	1	1	0	1	0	0	1	0	1	0	0	1	1	1	0	1	1	1	0	0	1	1	1	0	train
S(CC(O[C@@H]1C[C@](C=C)(C)[C@@H](O)[C@@H]([C@]23[C@H]([C@@]1(C)[C@@H](CC2)C)C(=O)CC3)C)=O)C1C[C@@H]2N([C@H](C1)CC2)C	0	0	0	0	1	0	1	0	1	0	0	1	0	0	0	0	1	0	1	0	0	0	0	0	0	1	0	train
O1C2C34CCN(C(Cc5c3c1c(O)cc5)C4(O)CCC2O)CC1CCC1	0	0	0	1	1	1	1	0	1	0	0	1	0	0	1	0	1	0	0	1	1	1	1	1	1	1	1	train
O=C1c2ccc(nc2N(C=C1C(O)=O)CC)C	1	1	0	1	0	1	1	0	1	0	0	1	0	0	0	1	1	1	0	0	1	0	0	1	0	1	1	train
O1C2C34CCN(C(Cc5c3c1c(O)cc5)C4(O)CCC2=O)CC=C	0	0	0	0	1	0	1	0	0	1	0	1	0	0	1	0	1	0	1	1	1	0	0	0	1	1	1	train
O(C(=O)CCCCCCCCC)C1CCC2C3C(C4C(=CC(=O)CC4)CC3)CCC12C	1	1	0	0	1	1	1	0	0	1	0	1	1	0	1	0	1	0	1	1	1	0	0	0	0	0	1	train
N1CCN=C1Cc1c2c(ccc1)cccc2	0	1	0	1	1	0	1	0	0	0	0	1	0	0	1	0	1	0	1	0	1	0	0	0	0	1	1	train
S(=O)(=O)(NC)CCc1cc2c([nH]cc2C2CCN(CC2)C)cc1	0	1	0	1	1	1	1	0	1	1	1	1	1	0	1	1	1	0	1	1	1	1	0	1	1	1	1	train
OC(=O)C(NC(=O)C1CCC(CC1)C(C)C)Cc1ccccc1	1	1	0	0	1	1	1	0	1	0	0	1	0	0	0	0	1	0	1	1	0	1	0	0	1	1	1	train
Clc1cc(N2CCN(CC2)CCCN2N=C(N(CCOc3ccccc3)C2=O)CC)ccc1	1	1	0	1	1	1	1	1	1	1	1	1	0	1	1	1	1	0	1	1	1	1	0	1	1	1	1	train
O1CCN(Cc2c(cccc2)C1c1ccccc1)C	0	0	0	1	0	0	1	0	1	0	0	1	0	0	0	0	1	0	0	0	1	1	0	0	1	1	0	train
S(CC(NC(=O)c1cccc(O)c1C)C(O)CN1CC2C(CC1C(=O)NC(C)(C)C)CCCC2)c1ccccc1	1	1	0	1	1	1	1	0	1	1	0	1	0	0	1	1	1	0	1	1	1	1	0	0	1	1	1	train
O1C(CN)C(O)C(O)C(N)C1OC1C(O)C(OC1CO)OC1C(OC2OC(CN)C(O)C(O)C2N)C(N)CC(N)C1O	0	0	0	1	0	0	1	0	1	0	0	1	0	0	0	0	1	0	1	0	0	1	0	1	0	0	1	train
O=C1Nc2c(nccc2C)N(c2ncccc12)C1CC1	1	1	0	0	1	1	1	0	1	1	0	1	1	1	0	1	1	1	1	0	0	1	0	0	0	1	1	train
O(C(=O)C=1C(C(C(OC)=O)=C(NC=1C)C)c1cc([N+](=O)[O-])ccc1)CC[NH+](Cc1ccccc1)C	0	1	0	1	1	1	1	0	1	1	0	1	0	1	1	1	1	0	1	1	1	1	0	1	1	1	0	train
O(C(=O)C=1C(C(C(OC)=O)=C(NC=1C)C)c1ccccc1[N+](=O)[O-])C	1	1	0	1	1	1	1	1	1	1	0	1	0	1	1	1	1	0	1	1	1	1	0	1	1	1	1	train
Clc1nc(N)c2ncn(c2n1)[C@@H]1O[C@H](CO)[C@@H](O)[C@@H]1F	1	1	0	0	1	1	1	0	1	1	1	1	0	0	1	1	1	0	1	1	1	1	0	1	1	1	1	train
FC(F)(F)C(O)=O.OC12CC3(C[C@@H](C1)C[C@H](C3)C2)[C@H](N)C(=O)N1[C@@H]2[C@H](C[C@H]1C#N)C2	0	1	0	0	1	1	1	0	1	1	0	1	0	0	0	1	1	0	1	0	0	1	0	0	0	1	1	train
O(C(=O)C=1C(C(C(OCCOC)=O)=C(NC=1C)C)c1cc([N+](=O)[O-])ccc1)C(C)C	1	1	0	0	1	1	1	0	1	0	0	1	0	0	1	1	1	0	0	1	1	0	0	0	1	1	0	train
O(C(=O)C=1C(C(C(OC)=O)=C(NC=1C)C)c1ccccc1[N+](=O)[O-])CC(C)C	1	1	0	1	1	1	1	1	1	1	0	1	1	1	1	1	1	0	1	1	1	1	0	1	1	1	1	train
O=C1C=C/C(=N\Nc2ccc(cc2)C(=O)NCCC(O)=O)/C=C1C(O)=O	1	1	0	0	1	1	1	0	0	1	0	1	0	0	1	1	1	0	1	1	1	1	0	0	1	1	1	train
O=C1Nc2c(cc([N+](=O)[O-])cc2)C(=NC1)c1ccccc1	1	0	0	1	1	1	1	1	1	0	0	1	0	0	1	1	1	1	1	1	1	1	1	1	1	1	1	train
O([N+](=O)[O-])C(CO[N+](=O)[O-])CO[N+](=O)[O-]	0	1	0	1	1	0	1	1	1	1	0	1	0	1	1	1	1	1	1	1	1	1	0	1	1	1	1	train
s1cc(nc1CN(C)C)CSCCNC(NC)=C[N+](=O)[O-]	1	1	0	1	1	1	1	0	1	1	0	1	0	0	1	1	1	0	1	1	1	1	0	0	1	1	1	train
O=[NH+]\C=C/1\N(C=CC=C\1)C	0	0	0	1	1	1	1	0	0	0	0	1	0	0	1	0	0	0	0	1	1	0	0	0	1	1	0	train
S1C(C)(C)C(NC1C(NC(=O)Cc1ccccc1)C(=O)NCCCCCC(O)=O)C(O)=O	0	0	0	0	0	0	0	0	1	0	0	0	0	0	1	0	1	0	0	1	0	0	0	0	0	0	0	train
OC1(CCC2C3C(C4C(=CC(=O)CC4)CC3)CCC12C)C#C	1	0	0	1	1	1	1	1	1	1	1	1	1	0	1	0	1	0	0	1	1	1	1	0	1	1	1	train
Fc1cc2c(N(C=C(C(O)=O)C2=O)CC)cc1N1CCNCC1	1	1	0	1	1	1	1	0	1	1	0	1	0	0	1	1	1	1	1	1	1	1	0	1	1	1	1	train
OC1(CCC2C3C(C4C(=CC(=O)CC4)CC3)CCC12CC)C#C	0	1	1	1	1	1	1	0	1	1	1	1	1	0	1	1	1	0	1	1	1	1	1	1	1	1	1	train
N(CCC=C1c2c(CCc3c1cccc3)cccc2)C	1	1	0	1	1	0	1	0	1	1	0	1	1	0	1	1	1	0	1	1	1	1	0	1	1	1	1	train
O(CC)c1cc(ccc1C(O)=O)CC(=O)NC(CC(C)C)c1ccccc1N1CCCCC1	1	1	0	1	1	1	1	0	1	0	0	1	0	0	1	1	1	0	1	0	0	0	0	0	1	1	0	train
O(Cc1ccccc1)c1ccc(cc1)C[C@@H]1NC(=O)[C@@H](NC(=O)[C@H](NC(=O)[C@@H](NC(=O)[C@H]2N(C[C@H](OC(=O)NCCN)C2)C(=O)[C@@H](NC1=O)Cc1ccccc1)c1ccccc1)Cc1c2c([nH]c1)cccc2)CCCCN	1	1	0	0	1	1	1	0	0	0	0	1	1	0	1	1	1	0	1	0	1	0	0	1	1	1	0	train
O(C(COC(=O)CCCc1ccccc1)COC(=O)CCCc1ccccc1)C(=O)CCCc1ccccc1	0	1	0	0	1	0	1	0	0	0	0	1	0	0	0	0	1	0	0	0	0	0	0	0	0	1	0	train
O1C(C)C(O)C(N)C(O)C1OC1CC2OC(O)(CC(O)C2C(O)=O)CC(O)C(O)CCC(O)CC(O)CC(O)CC(OC(C)C(C)C(O)C(C=CC=CCCC=CC=CC=CC=C1)C)=O	0	0	0	0	0	1	1	0	1	0	0	1	0	0	0	0	1	0	0	1	0	0	0	0	1	0	0	train
FC(F)(F)c1ccc(NC(=O)C(=C(O)C)C#N)cc1	1	1	0	1	1	1	1	0	1	1	0	1	0	0	1	1	1	0	1	1	1	1	0	0	1	1	1	train
[Ca+2].OC12C(C(N(C)C)C(=O)C(=C([O-])N)C1=O)C(O)C1C(C2=O)=C(O)c2c(cccc2O)C1(O)C.OC12C(C(N(C)C)C(=O)C(=C([O-])N)C1=O)C(O)C1C(C2=O)=C(O)c2c(cccc2O)C1(O)C	0	1	0	0	0	1	1	0	1	1	0	0	0	0	0	1	1	0	0	0	0	1	0	0	1	1	0	train
Fc1cc2c3N(C=C(C(O)=O)C2=O)C(COc3c1N1CCN(CC1)C)C	1	1	0	1	1	1	1	0	1	1	1	1	0	1	1	1	1	1	1	1	1	1	0	1	1	1	1	train
S1C2=Nc3c(NC(N4CCN(CC4)C)=C2C=C1C)cccc3	1	1	0	1	1	1	1	1	1	1	1	1	1	1	1	1	1	0	1	1	1	1	1	1	1	1	1	train
S(=O)(=O)(Nc1ccccc1)c1cc(ccc1)\C=C\C(=O)NO	1	1	0	0	1	0	1	0	0	0	1	1	0	0	1	1	1	0	1	1	0	0	0	0	1	1	1	train
S(=O)(Cc1ncc(C)c(OC)c1C)c1[nH]c2cc(OC)ccc2n1	1	1	0	1	1	1	1	0	1	1	1	1	1	0	1	1	1	0	1	1	1	1	0	1	1	1	1	train
O=C1c2c(n(c3c2cccc3)C)CCC1Cn1ccnc1C	1	1	0	1	1	1	1	0	1	1	1	1	0	0	1	0	1	0	1	1	1	1	0	1	1	1	1	train
O1C(CC(OC(=O)C(NC=O)CC(C)C)CCCCCCCCCCC)C(CCCCCC)C1=O	1	1	0	1	1	1	1	0	1	1	1	1	1	0	1	1	1	0	1	1	1	1	0	1	1	1	1	train
S(=O)(=O)(Nc1ncccc1)c1ccc(N\N=C/2\C=C(C(O)=O)C(=O)C=C\2)cc1	1	1	0	1	1	1	1	0	1	1	1	1	1	0	1	1	1	1	1	1	1	1	0	1	1	1	1	train
S1C2N(C(C(=O)[O-])C1(C)C)C(=O)C2NC(=O)c1c(noc1C)-c1ccccc1	1	0	0	0	1	1	1	0	1	0	0	1	0	0	1	1	1	0	1	1	0	1	0	0	0	0	0	train
[Pt+2].OC(=O)C(O)=O.[NH-]C1CCCCC1[NH-]	1	1	0	1	1	1	1	0	1	1	1	1	0	0	1	1	1	0	1	1	1	1	0	1	1	1	1	train
s1c2S(=O)(=O)C(CC(NCC)c2cc1S(=O)(=O)N)C	1	1	1	1	1	1	1	0	1	1	0	1	0	1	1	1	1	0	1	1	1	1	0	1	1	1	1	train
o1c(c(nc1CCC(O)=O)-c1ccccc1)-c1ccccc1	1	1	0	1	1	0	1	0	1	0	0	1	0	0	1	1	1	0	1	1	1	1	0	1	1	1	1	train
O=C1[C@@]23C=C(C)[C@H](OC(=O)\C(=C/C)\C)[C@@]2(O)[C@H](O)C(=C[C@H]1[C@H]1[C@@H](C[C@H]3C)C1(C)C)CO	0	0	0	1	0	0	0	0	0	0	0	1	0	0	0	0	1	0	1	0	0	0	0	0	0	1	0	train
Cl.Clc1cc(Cl)cc2c1cc(c1c2cc(cc1)C(F)(F)F)C(O)CCN(CCCC)CCCC	0	1	0	1	1	1	1	1	1	0	0	1	0	0	1	1	1	0	0	1	1	1	0	1	1	1	1	train
O(CC(O)CNC(C)C)c1ccccc1OCC=C	0	1	0	1	0	1	1	0	1	0	0	1	0	0	1	1	1	0	0	1	1	0	0	0	1	1	0	train
O(C(=O)C(O)(C1CCCCC1)c1ccccc1)CC#CCN(CC)CC	0	1	0	1	1	1	1	1	1	1	0	1	0	1	1	0	1	0	1	1	1	1	0	1	1	1	1	train
O1C2C34CCN(C(Cc5c3c1c(OC)cc5)C4(O)CCC2=O)C	1	1	0	1	1	1	1	1	1	1	1	1	1	1	1	1	1	0	1	1	1	1	0	1	1	1	1	train
OC1(CCC2C3C(CCC12C)C1(CC(=CO)C(=O)CC1CC3)C)C	1	0	0	0	1	1	1	0	0	1	1	1	0	0	1	1	1	0	1	0	1	0	0	0	0	0	0	train
O1C2C34CCN(C(Cc5c3c1c(O)cc5)C4(O)CCC2=O)C	1	1	0	1	1	0	1	1	1	1	1	1	0	0	1	0	1	0	1	1	1	1	0	1	1	1	1	train
Oc1cc(N)ccc1C(O)=O	1	1	0	0	1	1	1	0	1	0	1	0	1	0	1	1	1	0	1	0	0	1	0	0	1	1	0	train
O1C2CC(O)C3(C(C(OC(=O)c4ccccc4)C4(O)CC(OC(=O)C(O)C(NC(=O)c5ccccc5)c5ccccc5)C(=C(C4(C)C)C(OC(=O)C)C3=O)C)C2(OC(=O)C)C1)C	1	1	0	1	1	1	1	1	1	1	1	1	0	0	1	1	1	1	1	1	1	1	0	1	1	1	1	train
O(C(=O)C)C1C2(C(CC1[N+]1(CCCCC1)C)C1C(CC2)C2(CC([N+]3(CCCCC3)C)C(OC(=O)C)CC2CC1)C)C	0	0	0	0	0	1	1	0	1	0	0	1	0	1	1	0	1	0	0	1	0	0	0	0	1	1	0	train
S(=O)(Cc1nccc(OC)c1OC)c1[nH]c2cc(OC(F)F)ccc2n1	1	1	0	1	1	1	1	1	1	1	1	1	1	1	1	1	1	0	1	1	1	1	0	1	1	1	1	train
O(C)c1cc(ccc1OC)Cc1nccc2c1cc(OC)c(OC)c2	1	1	0	0	1	0	1	0	0	0	0	1	0	0	1	0	1	0	0	0	0	0	0	1	0	1	0	train
O1C(CN)C(O)C(O)C(N)C1OC1C(O)C(OC1CO)OC1C(OC2OC(CO)C(O)C(O)C2N)C(N)CC(N)C1O	0	0	0	0	0	0	1	0	0	0	0	0	0	0	0	0	0	0	0	0	0	0	0	0	0	0	0	train
Fc1ccc(cc1)C1CCNCC1COc1cc2OCOc2cc1	1	1	0	1	1	1	1	1	1	1	1	1	1	1	1	1	1	1	1	1	1	1	1	1	1	1	1	train
S(O)(=O)(=O)c1ccc(S(O)(=O)=O)cc1C(c1ccc(N(CC)CC)cc1)=C1C=CC(=[N+](CC)CC)C=C1	0	0	0	0	0	0	0	0	1	0	0	1	0	0	1	0	1	0	0	1	0	0	0	0	0	0	0	train
[Na+].[Na+].O=C([O-])[O-]	0	1	0	0	1	0	1	0	0	0	0	1	0	0	0	0	0	0	1	1	0	0	0	0	0	1	0	train
O(CC(O)CO)c1ccccc1OC	0	0	0	0	0	0	1	0	0	0	0	1	0	0	0	0	1	0	0	0	0	1	0	0	0	1	0	train
O(CC(O)CNC(C)(C)C)c1ccccc1C1CCCC1	0	0	0	0	1	0	1	0	0	1	0	1	0	0	1	1	1	0	1	1	1	0	0	0	1	1	0	train
O=C1N=C(Nc2n(cnc12)CCC(CO)CO)N	1	0	0	0	1	0	1	0	1	1	0	1	0	0	0	1	1	0	1	1	1	1	0	0	1	1	1	train
S1C2N(C(C(=O)[O-])C1(C)C)C(=O)C2NC(=O)COc1ccccc1	0	0	0	0	1	0	1	0	1	0	0	0	0	0	0	1	1	0	0	1	0	1	0	0	0	1	0	train
O(CCCCCOc1ccc(cc1)C(N)=N)c1ccc(cc1)C(N)=N	1	1	0	1	1	1	1	0	1	0	0	1	1	0	1	1	1	0	1	1	1	1	1	1	1	1	1	train
Oc1cc2c(CC3N(CCC2(C)C3C)CC=C(C)C)cc1	1	1	0	1	1	1	1	0	1	0	0	1	0	0	1	1	1	0	0	1	1	1	1	1	1	1	1	train
O=C1NC(=O)NC(=O)C1(C(CCC)C)CC	1	0	0	0	1	0	1	0	1	0	0	1	0	0	1	1	1	0	0	1	1	0	0	0	1	1	0	train
O1C(CO)C(O)CC1n1c2NC=NCC(O)c2nc1	1	1	0	1	1	1	1	1	1	1	1	1	0	0	1	1	1	0	1	1	1	1	0	1	1	1	1	train
O=C1N(CCCCC(=O)C)C(=O)N(c2ncn(c12)C)C	1	1	0	1	1	1	1	0	1	0	1	1	0	0	1	1	1	0	1	1	1	0	0	1	1	1	1	train
O=C/1C=CC=C\C\1=C/1\N\C(\NN\1c1ccc(cc1)C(O)=O)=C\1/C=CC=CC/1=O	1	1	0	1	1	1	1	0	1	0	0	1	0	0	1	1	1	1	1	1	1	1	0	1	0	1	1	train
N1CCCCC1CC(C1CCCCC1)C1CCCCC1	1	1	0	1	1	1	1	1	0	0	0	1	0	0	1	0	1	0	1	0	1	1	0	0	1	1	1	train
S1c2c(N(c3c1cccc3)CCCN1CCC(O)CC1)cc(cc2)C#N	1	1	0	1	1	1	1	0	1	1	0	1	1	0	1	1	1	0	1	1	1	0	0	0	1	1	1	train
Clc1cc2N(c3c(Sc2cc1)cccc3)CCCN1CCN(CC1)CCO	1	1	0	1	1	1	1	0	1	1	0	1	1	0	1	1	1	0	1	1	1	1	0	0	1	1	1	train
n1c(N)c(N=Nc2ccccc2)ccc1N	1	0	0	1	0	0	1	0	1	0	0	0	0	0	0	1	1	1	1	0	0	1	0	0	0	1	0	train
O=C1NC(=O)NC(=O)C1(CC)c1ccccc1	1	1	0	0	1	1	1	1	1	0	0	1	0	0	1	1	1	1	0	1	1	1	0	1	1	1	0	train
ClCCN(Cc1ccccc1)C(COc1ccccc1)C	0	0	0	1	0	0	1	0	0	0	0	1	0	0	1	0	0	0	0	1	0	0	0	0	1	1	0	train
OC(=O)CCCc1ccccc1	0	1	0	0	1	0	1	0	0	1	0	1	0	0	1	1	1	0	0	0	1	1	0	0	1	1	1	train
s1c(c(nc1C(C)(C)C)-c1cccc(NS(=O)(=O)c2c(F)cccc2F)c1F)-c1nc(ncc1)N	1	1	0	1	1	1	1	0	1	1	1	1	0	0	1	1	1	0	1	1	1	1	0	0	1	1	1	train
Oc1cc(ccc1)C(O)CNC	0	1	0	1	1	1	1	0	1	0	0	1	0	0	1	0	1	0	0	1	1	0	0	0	1	1	0	train
OC(C(N)C)c1ccccc1	1	0	0	1	1	0	1	0	1	0	0	1	0	1	1	0	1	0	0	1	1	1	0	0	1	1	0	train
O(c1ccc(cc1)-c1nn(c2ncnc(N)c12)C1CCCN(C1)C(=O)C=C)c1ccccc1	0	1	0	1	1	1	1	0	0	0	1	1	0	0	1	1	1	0	1	1	1	1	0	0	1	1	1	train
Clc1nc(nc(OC)c1NC=1NCCN=1)C	0	0	0	0	0	1	1	0	0	0	0	1	0	0	1	0	1	0	1	0	1	0	0	1	0	1	0	train
O=C1c2c(cccc2)C(=O)C(C)=C1CC=C(CCCC(CCCC(CCCC(C)C)C)C)C	1	0	0	0	1	1	0	0	1	0	0	1	0	0	1	0	1	0	0	1	0	0	0	0	1	1	0	train
O1CC(Cc2n(cnc2)C)C(CC)C1=O	1	1	0	1	1	1	1	1	1	1	0	1	0	0	1	1	1	1	1	1	1	1	0	1	1	1	1	train
ClCC1OC1.NCC=C	0	1	0	0	0	1	1	0	0	0	0	1	0	0	0	0	1	0	1	0	0	0	0	0	0	0	0	train
O(CC(O)CNC(C)C)c1c2c([nH]cc2)ccc1	0	0	0	1	1	1	1	0	0	1	0	1	0	0	1	0	1	0	1	1	1	1	0	1	1	1	0	train
S1C2N(C(C(=O)[O-])C1(C)C)C(=O)C2NC(=O)C(NC(=O)N1CCN(CC)C(=O)C1=O)c1ccccc1	1	1	0	0	1	1	1	0	1	0	0	1	0	0	1	1	1	0	1	1	1	1	0	0	0	1	1	train
O(CCOC)c1cc2c(ncnc2Nc2cc(ccc2)C#C)cc1OCCOC	1	1	0	1	1	1	1	0	0	0	1	1	0	0	1	1	1	0	1	1	1	1	0	0	1	1	1	train
Oc1ccc(nc1CO)C(O)CNC(C)(C)C	0	1	0	0	1	1	1	0	0	0	0	1	0	0	1	0	1	0	0	1	1	0	0	0	1	1	1	train
O(C(=O)C1=CC=C2C3=NC(=Cc4[nH]c(C=C5N=C(C=c6[nH]c(=C3)c(C)c6C=C)C(C)=C5CCC(O)=O)c(CCC(OC)=O)c4C)[C@]2(C)[C@@H]1C(OC)=O)C	0	1	0	1	1	1	1	0	1	1	1	1	0	0	1	1	1	0	1	1	1	1	0	1	1	1	1	train
O=C1NC(CC(C)C)C(=O)NC(CCN)C(=O)NC(CCN)C(=O)NC(C(O)C)C(=O)NCCC(NC(=O)C(NC(=O)C(NC(=O)C(NC(=O)CCCCC(CC)C)CCN)C(O)C)CCN)C(=O)NC(CCN)C(=O)NC1Cc1ccccc1	0	0	0	0	1	1	0	0	0	0	0	1	0	0	1	0	1	0	0	1	0	1	0	0	0	1	0	train
Clc1cc2NC(N(S(=O)(=O)c2cc1S(=O)(=O)N)C)CSCC(F)(F)F	1	1	0	1	1	1	1	0	1	0	0	1	0	0	1	1	1	0	0	0	1	1	0	1	0	1	0	train
s1c2CC(NCCC)CCc2nc1N	1	1	0	1	1	1	1	0	1	1	1	1	1	1	1	1	1	1	1	1	1	1	0	1	1	1	1	train
O(C(=O)C(CC)C)C1C2C(=CC(O)C1)C=CC(C)C2CCC(O)CC(O)CC(O)=O	1	1	0	1	1	1	1	1	1	1	1	1	0	0	1	1	1	0	1	1	1	1	0	1	1	1	1	train
O=C1N2C(c3c(CC2)cccc3)CN(C1)C(=O)C1CCCCC1	0	1	0	0	1	1	1	0	1	0	0	1	0	0	0	1	1	0	0	0	0	0	0	1	1	1	1	train
o1cccc1C(=O)N1CCN(CC1)c1nc(N)c2cc(OC)c(OC)cc2n1	0	0	0	1	1	1	1	0	1	1	0	1	0	0	1	0	1	0	0	1	1	1	0	1	1	1	1	train
P(OCC(=O)C1(O)CCC2C3C(C4(C(=CC(=O)C=C4)CC3)C)C(O)CC12C)(O)(O)=O	0	1	0	1	1	1	1	0	1	1	0	1	1	0	1	1	1	1	1	1	1	1	0	1	1	1	1	train
OC1(CCC2C3C(C4(C(=CC(=O)C=C4)CC3)C)C(=O)CC12C)C(=O)CO	1	1	0	1	1	1	1	0	1	1	0	1	1	0	1	1	1	1	1	1	1	1	0	1	1	1	1	train
O=C(Nc1ccccc1C)C(NCCC)C	0	1	0	1	1	1	1	0	1	0	0	1	0	0	1	1	1	0	0	1	1	0	0	1	1	1	1	train
O=C(NCCN(CC)CC)c1ccc(N)cc1	1	1	0	0	1	1	1	0	1	0	0	1	0	0	1	1	1	0	0	1	1	1	0	0	1	1	1	train
O=C(NC(C)C)c1ccc(cc1)CNNC	1	1	0	1	1	1	1	1	1	1	1	1	0	0	1	1	1	0	1	1	1	1	0	1	1	1	1	train
Clc1cc2N(c3c(Sc2cc1)cccc3)CCCN1CCN(CC1)C	1	1	0	1	1	1	1	0	1	1	0	1	0	0	1	1	1	0	1	1	1	1	1	0	1	1	1	train
S(=O)(=O)(N)c1ccc(cc1)-c1c(noc1C)-c1ccccc1	1	1	0	1	1	1	1	0	1	1	1	1	1	0	1	1	1	0	1	1	1	1	0	1	1	1	1	train
O=C1CCC2(C3C(C4CCC(C(=O)C)C4(CC3)C)CCC2=C1)C	1	1	0	1	1	1	1	1	1	1	1	1	1	1	1	1	1	1	1	1	1	1	1	1	1	1	1	train
Clc1ccc(NC(=NC(=NC(C)C)N)N)cc1	1	1	0	0	1	0	1	0	1	0	0	0	0	0	0	1	1	0	0	1	1	0	0	0	0	1	0	train
S1c2c(N(c3c1cccc3)CC(N(C)C)C)cccc2	1	1	0	1	1	1	1	0	1	0	0	1	0	1	1	1	1	0	1	1	1	1	0	1	1	1	1	train
O(CC(O)CNCCC)c1ccccc1C(=O)CCc1ccccc1	1	1	1	1	1	1	1	0	1	1	0	1	1	0	1	1	1	0	1	1	1	1	0	1	1	1	1	train
O1c2c(cccc2)C(c2c1cccc2)C(OCC[N+](C(C)C)(C(C)C)C)=O	0	0	0	1	0	0	1	0	1	1	0	1	0	0	1	0	1	0	0	0	1	1	0	0	1	1	1	train
O(CCC)c1ccc(cc1N)C(OCCN(CC)CC)=O	1	0	0	1	1	0	0	0	0	0	0	1	0	0	1	0	1	0	0	0	0	0	0	0	0	0	0	train
Oc1c(cccc1C(C)C)C(C)C	0	1	0	1	1	1	1	1	1	0	0	1	0	1	1	1	1	0	1	1	1	1	1	1	1	1	1	train
O(CC(O)CNC(C)C)c1c2c(ccc1)cccc2	0	1	0	1	1	1	1	0	1	1	0	1	0	0	1	1	1	0	1	1	1	0	0	1	1	1	1	train
[Ca+2].[Ca+2].O=C1[C@]2(O)[C@H]([C@H](N(C)C)C(=O)C1=C([O-])N)[C@@H]([O-])[C@H]1C(C2=O)=C([O-])c2c(cccc2[O-])[C@@H]1C	1	1	0	0	0	1	1	0	1	1	0	0	0	0	0	1	1	0	0	0	0	1	0	0	1	1	0	train
Clc1cc2nc(oc2cc1)N1CC[C@H](N(CC1)C(=O)c1cc(ccc1-n1nccn1)C)C	0	0	0	0	1	0	1	1	0	0	0	0	0	0	0	0	0	0	1	1	1	0	0	0	0	1	0	train
N(CCCC1c2c(C=Cc3c1cccc3)cccc2)C	1	1	0	1	1	0	1	0	0	1	0	1	1	0	1	1	1	0	0	0	1	1	0	1	1	1	1	train
s1cccc1C(O)(C(O[C@H]1C2CC[N+](C1)(CC2)CCCOc1ccccc1)=O)c1sccc1	0	1	0	1	0	1	1	0	0	0	0	0	0	0	0	0	0	0	1	1	0	1	0	0	1	1	0	train
s1cccc1C=CC1=NCCCN1C	0	1	0	0	0	1	1	0	0	0	0	1	0	0	0	0	1	0	0	0	1	0	0	0	0	1	0	train
O(C(=O)N(C)C)c1ccc[n+](c1)C	0	0	0	1	1	1	1	0	1	1	0	1	0	0	1	0	1	0	1	1	1	1	0	1	1	1	1	train
O(C)c1ccc(cc1)CN(CCN(C)C)c1ncccc1	0	0	0	0	0	0	0	0	0	0	0	0	0	0	0	0	1	0	0	0	0	0	0	0	0	0	0	train
Clc1ccc(cc1)-c1c(nc(nc1N)N)CC	0	1	0	0	0	0	1	0	1	0	0	0	0	0	0	1	1	0	0	1	0	1	0	0	0	0	0	train
Clc1cc2c(N(CC(F)(F)F)C(=S)CN=C2c2ccccc2F)cc1	0	0	0	0	0	0	1	1	0	0	0	1	0	0	0	0	0	0	0	0	1	0	0	0	0	1	0	train
S1c2c(cccc2)C(=Nc2c1cccc2)N1CCN(CC1)CCOCCO	1	1	0	1	1	1	1	1	1	1	1	1	1	0	1	1	1	0	1	1	1	1	1	1	1	1	1	train
O(C(=O)C(NC(C(=O)N1Cc2c(CC1C(O)=O)cccc2)C)CCc1ccccc1)CC	1	1	0	1	1	1	1	0	1	1	0	1	0	1	1	1	1	0	1	1	1	1	1	1	1	1	1	train
Brc1c(C)c(NC(=O)CN(CC(O)=O)CC(O)=O)c(cc1C)C	0	0	0	0	0	0	1	0	0	0	0	1	0	0	0	0	1	0	0	0	0	0	0	0	0	0	0	train
OC(C(=O)[O-])C.[NH4+]	0	0	0	0	0	0	0	0	0	0	0	1	0	0	0	0	1	0	0	0	0	0	0	0	0	0	0	train
O[C@H]1C[C@@H](O)[C@H](C=C[C@@H](O)CCc2ccccc2)[C@H]1CC=CCCCC(=O)NCC	0	1	0	1	1	1	1	0	0	0	0	1	0	0	1	0	1	0	1	1	1	1	0	1	1	1	1	train
OC(C(NC)C)c1ccccc1	0	1	0	0	1	1	1	0	0	1	0	1	0	0	1	0	1	0	0	1	1	1	0	1	1	1	0	train
s1c2c(ccc(O)c2)c(C(=O)c2ccc(OCCN3CCCCC3)cc2)c1-c1ccc(O)cc1	1	1	0	1	1	1	1	0	0	1	1	1	0	1	1	1	1	0	1	1	1	1	0	1	1	1	0	train
O(C(=O)C(NC(C(=O)N1C2C(CC1C(O)=O)CCC2)C)CCc1ccccc1)CC	1	1	0	1	1	1	1	0	1	1	0	1	1	0	1	1	1	0	1	1	1	1	0	1	1	1	1	train
S(Cc1oc(cc1)CN(C)C)CCNC(NC)=C[N+](=O)[O-]	1	0	0	1	1	1	1	1	1	1	0	1	0	0	1	1	1	1	1	1	1	1	0	1	1	1	0	train
O1C(CC(=O)C(C=C(C)C(O)C(OC)C(=O)C(CC(C=CC=CC=C(C)C(OC)CC2OC(O)(C(=O)C(=O)N3C(CCCC3)C1=O)C(CC2)C)C)C)C)C(CC1CC(OC)C(O)CC1)C	1	1	0	1	1	1	1	0	1	1	1	1	1	1	1	1	1	1	1	1	1	1	0	1	1	1	1	train
S(=O)(=O)(N)c1cc(Nc2nc(N(C)c3cc4nn(C)c(c4cc3)C)ccn2)ccc1C	1	1	0	1	1	1	1	0	0	1	1	1	1	0	1	1	1	0	1	1	1	1	0	0	1	1	1	train
O(C)C1C(C2C(CC1OC(=O)C=Cc1cc(OC)c(OC)c(OC)c1)CN1C(C2)c2[nH]c3cc(OC)ccc3c2CC1)C(OC)=O	0	0	0	1	0	1	1	0	1	1	1	1	1	0	1	0	1	0	1	1	1	0	0	0	1	1	1	train
O(C)C1C(C2C(CC1OC(=O)c1cc(OC)c(OC)c(OC)c1)CN1C(C2)c2[nH]c3cc(OC)ccc3c2CC1)C(OC)=O	0	1	0	1	1	0	1	0	0	1	0	1	0	0	1	0	1	0	0	1	1	1	0	1	1	1	0	train
s1c2cc(OC(F)(F)F)ccc2nc1N	1	1	0	1	1	1	1	1	1	1	1	1	1	1	1	1	1	1	1	1	1	1	0	1	1	1	1	train
Fc1cc2onc(c2cc1)C1CCN(CC1)CCC=1C(=O)N2C(=NC=1C)CCCC2	1	1	0	1	1	1	1	1	1	1	1	1	1	1	1	1	1	1	1	1	1	1	1	1	1	1	1	train
s1cncc1COC(=O)NC(Cc1ccccc1)C(O)CC(NC(=O)C(NC(=O)N(Cc1nc(sc1)C(C)C)C)C(C)C)Cc1ccccc1	1	1	0	1	1	1	1	1	1	1	1	1	1	1	1	1	1	1	1	1	1	1	0	1	1	1	1	train
O(C(=O)N(CC)C)c1cc(ccc1)C(N(C)C)C	1	1	0	1	1	1	1	1	1	1	1	1	1	0	1	1	1	1	1	1	1	1	0	1	1	1	1	train
[nH]1cc(c2cc(ccc12)Cn1ncnc1)CCN(C)C	0	1	0	1	1	1	1	0	1	1	0	1	0	0	1	0	1	0	1	1	1	1	0	1	1	1	1	train
O=C1Nc2c(C1)c(ccc2)CCN(CCC)CCC	1	1	0	1	1	1	1	1	1	1	1	1	1	1	1	1	1	1	1	1	1	1	0	1	1	1	1	train
[Fe+3].[Cl-].OC(=O)CCc1c2[n-]c(C=C3N=C(C=C4N=C(C=c5[n-]c(=C2)c(CCC(O)=O)c5C)C(C=C)=C4C)C(C=C)=C3C)c1C	0	1	0	0	1	0	0	0	0	0	0	0	0	0	1	1	0	0	0	0	0	1	0	0	0	0	1	train
Clc1ccccc1C1=NC(O)C(=O)N(c2c1cc(Cl)cc2)C	0	0	0	1	0	1	1	0	1	0	0	1	0	0	0	0	1	0	0	0	1	1	0	1	1	1	1	train
P(OCCCCCCCNC(=O)[C@@H](NC(OCCOC)=O)CCCCNC(OCCOC)=O)(O)(=O)C	0	1	0	1	1	1	1	0	1	0	0	1	0	0	1	0	1	1	1	1	1	1	0	1	1	1	1	train
S(=O)(=O)(NC(=O)CC)c1ccc(cc1)-c1c(noc1C)-c1ccccc1	1	1	0	0	1	1	1	0	1	0	0	1	0	0	1	1	1	0	1	1	1	1	0	1	1	1	1	train
P(OCOC(OC(C)C)=O)(OCOC(OC(C)C)=O)(=O)CO[C@H](Cn1c2ncnc(N)c2nc1)C	1	1	0	0	1	1	1	1	1	1	0	1	1	0	0	1	1	1	1	1	1	1	0	0	0	1	1	train
O(C)c1cc2N([C@@H]3[C@@]4([C@H]5N(CC=C[C@@]5(CC)[C@@H](OC(=O)C)[C@]3(O)C(OC)=O)CC4)c2cc1[C@@]1(c2[nH]c3c(c2CCN2C[C@@](O)(C[C@@H](C1)C2)CC)cccc3)C(OC)=O)C	0	1	0	1	1	1	1	0	1	0	1	1	1	0	1	1	1	0	1	0	1	0	0	1	1	1	1	train
Oc1ccc(cc1CO)C(O)CNCCCCCCOCCCCc1ccccc1	0	1	0	1	1	1	1	0	1	1	0	1	0	1	1	0	1	0	1	1	1	0	0	1	1	1	1	train
O1C(C=CC1N1C=C(C)C(=O)NC1=O)CO	1	1	0	0	1	1	1	1	1	1	0	1	1	0	0	1	1	0	1	1	1	1	1	0	0	1	1	train
O1C2C3N(C(CC(OC(=O)C(CO)c4ccccc4)C3)C12)C	0	0	0	1	1	1	1	0	0	0	0	1	0	0	1	0	1	0	1	0	1	1	0	1	1	1	1	train
N(C(Cc1ccccc1)C)(CC#C)C	1	1	0	1	1	1	1	1	1	1	1	1	0	1	1	1	1	1	1	1	1	1	1	1	1	1	1	train
Clc1cc(ccc1Cl)C1CCC(NC)c2c1cccc2	1	1	0	1	1	1	1	1	1	1	1	1	1	1	1	1	1	0	1	1	1	1	1	1	1	1	1	train
FC(F)(F)C(OCF)C(F)(F)F	1	1	0	1	1	1	1	0	1	0	0	1	0	0	1	1	1	0	1	1	1	1	0	0	1	1	1	train
Clc1ccc(cc1)C1(CCC1)C(N(C)C)CC(C)C	1	1	0	1	1	1	1	1	1	1	1	1	1	1	1	1	1	1	1	1	1	1	0	1	1	1	1	train
S(=O)(=O)(N1CCN(CC1)C)c1cc(C2=NC(=O)c3n(nc(c3N2)CCC)C)c(OCC)cc1	0	1	1	1	1	1	1	0	1	1	1	1	1	1	1	1	1	1	1	1	1	1	0	1	1	1	1	train
[Ag+].[S+](O)(=O)([NH2+]c1ncccn1)c1ccc(N)cc1	1	0	0	0	0	1	1	1	1	0	0	0	0	0	0	1	1	0	1	0	0	1	0	0	0	1	0	train
S(=O)(=O)(Nc1ncccn1)c1ccc(N)cc1	1	1	0	1	1	1	1	1	1	0	0	1	1	0	1	1	1	0	1	0	1	1	0	1	1	1	1	train
S1SCC(NC(=O)C(NC(=O)C(NC(=O)C(NC(=O)C(NC(=O)C(NC(=O)C(N)Cc2ccccc2)C1)Cc1ccccc1)Cc1c2c([nH]c1)cccc2)CCCCN)C(O)C)C(=O)N[C@@H]([C@H](O)C)CO.OC(=O)C.OC(=O)C	1	1	0	1	1	1	1	1	1	1	1	1	1	0	1	1	1	0	1	1	1	1	1	1	1	1	1	train
S(C(=O)c1ccccc1)CC(=O)NCC(=O)NCC(=O)NCC(O)=O	0	0	0	0	1	0	1	0	0	0	0	1	0	0	1	0	1	0	0	1	0	0	0	0	1	1	1	train
P(O)(O)(=O)C(P(O)(O)=O)(O)Cc1cccnc1	1	1	0	1	1	1	1	1	1	1	1	1	1	0	1	1	1	0	1	1	1	1	0	1	1	1	1	train
S(OCCCCCCCCCCCCCC)(O)(=O)=O	0	0	0	0	0	0	1	0	1	0	0	1	0	0	0	0	1	0	0	1	0	0	0	0	0	1	1	train
S(=O)(=O)(Nc1ccc(cc1)C(O)CNC(C)C)C	0	1	0	1	1	1	1	0	0	1	0	1	0	1	1	1	1	0	1	1	1	1	0	1	1	1	0	train
Fc1c(N2CC(NC(C2)C)C)c(F)c2N(C=C(C(O)=O)C(=O)c2c1N)C1CC1	1	1	0	1	1	1	1	1	1	1	1	1	0	0	1	1	1	0	1	1	1	1	0	1	1	1	1	train
FC(F)(F)c1cc(NC(=O)c2cc(Nc3nc(ccn3)-c3cccnc3)c(cc2)C)cc(-n2cc(nc2)C)c1	1	1	0	1	1	1	1	0	1	1	1	1	1	0	1	1	1	0	1	1	1	1	0	1	1	1	1	train
S(C(=O)C)C1C2C3CCC4(OC(=O)CC4)C3(CCC2C2(C(C1)=CC(=O)CC2)C)C	0	1	0	0	1	1	1	0	1	1	1	1	0	0	1	1	1	0	0	0	1	1	0	0	0	1	1	train
O=C1NC(CC1)C(=O)NC(Cc1[nH]cnc1)C(=O)N1CCCC1C(=O)N	0	0	0	1	0	0	1	0	1	1	0	1	1	0	1	0	1	0	0	0	1	0	0	0	0	1	1	train
[nH]1c2ncnc(c2cc1)-c1cn(nc1)C(CC#N)C1CCCC1	1	1	0	0	1	1	1	0	0	0	1	1	0	0	1	1	1	0	1	1	0	1	0	0	0	1	1	train
O1[C@@H](C[C@@H](O)CC1=O)CC[C@@H]1[C@@H]2C(=C[C@@H](C[C@@H]2OC(=O)C(CC)(C)C)C)C=C[C@@H]1C	1	1	0	1	1	1	1	1	1	1	1	1	1	0	1	1	1	0	1	1	1	1	1	1	1	1	1	train
O(C(=O)CCC(OCC[N+](C)(C)C)=O)CC[N+](C)(C)C	0	1	0	0	1	1	1	0	1	0	0	1	0	0	1	0	1	1	0	1	0	1	0	0	1	1	1	train
Clc1cc(Cl)ccc1C(SCc1ccc(Cl)cc1)Cn1ccnc1	0	0	0	0	1	0	0	0	0	0	0	1	0	0	0	0	1	0	0	0	0	0	0	0	0	0	0	train
S(=O)(=O)(NC(=O)C)c1ccc(N)cc1	1	0	0	1	0	1	0	0	1	0	0	1	0	0	0	1	1	0	1	0	0	0	0	0	0	0	0	train
S(=O)(=O)(Nc1noc(c1)C)c1ccc(N)cc1	1	1	0	1	1	1	1	0	1	0	0	1	0	0	1	1	1	0	1	1	1	1	0	1	1	1	1	train
S(=O)(=O)(N)c1ccc(N)cc1	0	0	0	0	0	0	0	0	0	0	0	1	0	0	0	0	0	0	0	0	0	0	0	0	0	1	0	train
S(=O)(C)c1ccc(cc1)C=C1c2c(cc(F)cc2)C(CC(O)=O)=C1C	1	1	0	1	1	1	1	0	1	1	0	1	0	0	1	1	1	0	1	1	1	1	0	1	1	1	1	train
S(=O)(=O)(NC)Cc1cc2c([nH]cc2CCN(C)C)cc1	0	1	0	1	1	1	1	1	1	1	1	1	1	1	1	1	1	0	1	1	1	1	1	1	1	1	1	train
s1cccc1C(=O)c1ccc(cc1)C(C(O)=O)C	0	0	0	1	1	0	0	0	1	0	0	1	0	0	1	1	1	0	0	0	0	0	0	0	0	0	0	train
O1C(C(=CC2CC(OC)C(O)CC2)C)C(C)C(O)CC(=O)C(C=C(CC(CC(OC)C2OC(O)(C(=O)C(=O)N3C(CCCC3)C1=O)C(CC2OC)C)C)C)CC=C	1	1	0	1	1	1	1	1	1	1	1	1	1	0	1	1	1	1	1	1	1	1	1	1	1	1	1	train
O(CCN(C)C)c1ccc(cc1)C(=C(CC)c1ccccc1)c1ccccc1	1	1	0	1	1	1	1	1	1	1	1	1	1	0	1	1	1	1	1	1	1	1	0	0	1	1	1	train
Fc1cc2c(N(C=C(C(O)=O)C2=O)C2CC2)c(OC)c1N1CC(NCC1)C	1	1	0	1	1	1	1	1	1	1	0	1	0	0	1	1	1	0	1	1	1	1	0	1	1	1	1	train
S1CCC(c2cc(ccc12)C#Cc1ncc(cc1)C(OCC)=O)(C)C	0	1	0	0	1	0	1	0	1	0	0	1	0	0	1	0	1	0	1	0	0	0	0	0	0	1	0	train
Clc1cc2c(N(C)C(=O)C(O)N=C2c2ccccc2)cc1	1	1	0	1	1	1	1	0	1	1	0	1	1	0	1	1	1	0	0	1	1	1	0	1	1	1	1	train
O1CCOc2c1cc(cc2)C(O)C(NC(=O)CCCCCCC)CN1CCCC1	0	0	0	0	0	1	1	0	0	0	0	1	0	0	0	0	1	0	0	1	0	0	0	0	1	1	0	train
O=C1n2c(N=NN1C)c(nc2)C(=O)N	1	1	0	1	1	1	1	1	1	1	1	1	1	0	1	1	1	0	1	1	1	1	0	1	1	1	1	train
s1cccc1C1OC2C(OC(OC3C4C(C(c5c3cc3OCOc3c5)c3cc(OC)c(O)c(OC)c3)C(OC4)=O)C(O)C2O)CO1	1	1	0	0	1	0	1	0	1	0	1	1	0	0	1	1	1	0	1	1	1	1	0	0	1	1	0	train
O1[C@@H]2C[C@H](OC)[C@@]3([C@H]([C@H](OC(=O)c4ccccc4)[C@]4(O)C[C@H](OC(=O)[C@H](O)[C@@H](NC(OC(C)(C)C)=O)c5ccccc5)C(=C([C@H](OC)C3=O)C4(C)C)C)[C@]2(OC(=O)C)C1)C	0	1	0	1	1	1	1	0	1	1	0	1	0	0	1	1	1	0	1	1	1	1	0	1	1	1	1	train
O1CCCC1C(=O)N1CCN(CC1)c1nc(N)c2cc(OC)c(OC)cc2n1	1	1	0	1	1	1	1	1	1	1	0	1	0	1	1	1	1	0	1	1	1	1	0	1	1	1	1	train
N(Cc1c2c(ccc1)cccc2)(CC=CC#CC(C)(C)C)C	1	1	0	1	1	1	1	0	1	0	0	1	0	0	1	1	1	0	1	1	1	0	0	1	0	1	1	train
Clc1cc(Cl)ccc1C1(OC(CO1)COc1ccc(N2CCN(CC2)C(C)C)cc1)Cn1ncnc1	0	0	0	0	1	1	1	0	1	1	0	1	0	0	0	0	1	0	0	1	0	0	0	0	0	1	0	train
O1C2(C(C3C(CC2)C2(C(=CC(=O)C=C2)CC3)C)CCC1=O)C	0	1	0	0	1	0	1	0	0	0	0	1	0	0	0	0	1	0	0	0	0	0	0	0	0	1	0	train
O(C(=O)CCCCCC)C1CCC2C3C(CCC12C)C1(C(=CC(=O)CC1)CC3)C	1	1	0	0	1	1	1	0	1	1	1	1	1	0	1	1	1	0	1	1	1	1	0	0	0	1	0	train
O(C(=O)CC)C1CCC2C3C(CCC12C)C1(C(=CC(=O)CC1)CC3)C	1	1	0	0	1	1	1	0	1	1	1	1	1	0	1	1	1	0	1	1	1	1	0	0	0	1	0	train
F[C@@]12[C@H]([C@@H]3C[C@H](C)[C@](OC(=O)CC)(C(=O)COC(=O)CC)[C@]3(C[C@@H]1O)C)CCC1=CC(=O)C=C[C@@]12C	0	1	0	0	0	0	0	0	0	0	0	1	1	0	1	0	1	0	1	0	0	1	0	0	0	1	1	train
O=C1NC(=O)CCC1N1C(=O)c2c(cccc2)C1=O	1	1	0	1	1	1	1	1	1	1	1	1	1	1	1	1	1	1	1	1	1	1	0	1	1	1	1	train
O(Cc1ccccc1)c1ccc(cc1)C[C@@H]1NC(=O)[C@@H](NC(=O)[C@H](NC(=O)C(NC(=O)[C@H]2N(C[C@H](OC(=O)NCCN)C2)C(=O)[C@@H](NC1=O)Cc1ccccc1)c1ccccc1)Cc1c2c([nH]c1)cccc2)CCCCN.OC(=O)C[C@H](N)C(O)=O.OC(=O)C[C@H](N)C(O)=O	1	1	0	0	1	1	1	0	0	0	0	1	1	0	1	1	1	0	1	0	1	0	0	1	1	1	0	train
S1c2c(N(c3c1cccc3)CCC1N(CCCC1)C)cc(SC)cc2	1	1	0	1	1	1	1	0	1	1	0	1	0	0	1	1	1	0	0	1	1	1	0	0	1	1	0	train
S=P(N1CC1)(N1CC1)N1CC1	1	1	0	1	1	1	1	1	1	1	1	1	1	0	1	1	1	0	1	1	1	1	0	1	1	1	1	train
S1c2c(cc(S(=O)(=O)N(C)C)cc2)C(c2c1cccc2)=CCCN1CCN(CC1)C	1	1	0	1	1	1	1	0	1	1	0	1	1	0	1	1	1	0	0	1	1	1	0	0	1	1	1	train
s1ccc(C)c1C(=CCCN1CC(CCC1)C(O)=O)c1sccc1C	1	1	0	1	1	1	1	1	1	1	1	1	1	1	1	1	1	0	1	1	1	1	1	1	1	1	1	train
s1c(ccc1C(C(O)=O)C)C(=O)c1ccccc1	0	1	0	1	1	1	1	0	1	1	0	1	0	0	1	1	1	0	1	1	1	1	0	1	1	1	1	train
OC1(CCC2C3C(C4=C(CC3C)CC(=O)CC4)CCC12C)C#C	1	0	0	1	1	1	1	0	0	1	1	1	0	0	1	0	1	0	1	1	0	0	0	0	1	1	0	train
ClCC1OC1.N(CCNCCN)CCNCCN	1	1	0	0	0	1	1	0	1	0	0	1	0	0	0	0	1	0	0	1	1	0	0	0	1	1	0	train
S1SCC(NC(=O)C(NC(=O)C(NC(=O)C(NC(=O)C(NC(=O)C(N)C1)Cc1ccc(O)cc1)C(CC)C)C(O)C)CC(=O)N)C(=O)N1CCCC1C(=O)NC(CC(C)C)C(=O)NCC(=O)N	0	1	0	1	1	1	1	0	1	1	1	1	1	1	1	1	1	1	1	1	1	1	1	0	1	1	1	train
s1nc(N2CCOCC2)c(OCC(O)CNC(C)(C)C)n1	1	1	1	1	1	1	1	0	1	1	0	1	0	1	1	1	1	0	1	1	1	1	0	1	1	1	0	train
SC(C(=O)NCC(O)=O)C	1	1	0	0	1	1	1	0	0	0	1	1	0	0	1	1	1	0	1	1	0	1	0	0	0	1	0	train
S(=O)(=O)(NC(Cc1ccc(OCCCCC2CCNCC2)cc1)C(O)=O)CCCC	0	1	0	0	1	0	1	0	1	0	0	1	0	0	1	1	1	0	0	1	0	1	0	0	1	1	0	train
Clc1ccc2nsnc2c1NC=1NCCN=1	1	1	0	1	1	1	1	1	1	1	1	1	1	0	1	1	1	1	1	1	1	1	0	1	1	1	1	train
O1C(CO)C(O)C(N)C(O)C1OC1C(O)C(OC2OC(CN)C(O)CC2N)C(N)CC1N	0	1	0	1	1	1	1	0	1	0	0	1	0	0	1	1	1	0	1	1	1	1	0	1	0	1	1	train
S(=O)(=O)(NC(=O)NCCCC)c1ccc(cc1)C	1	1	0	0	0	0	1	0	0	0	0	0	1	0	0	1	1	1	0	0	0	0	0	0	0	1	0	train
FC(F)(F)Oc1ccc(OC2CCN(CC2)c2ccc(OC[C@]3(Oc4nc([N+](=O)[O-])cn4C3)C)cc2)cc1	1	1	0	1	1	1	1	0	0	1	0	1	0	0	1	1	1	0	1	1	1	1	0	1	1	1	0	train
O=C(c1ccc(cc1)C)c1n(C)c(cc1)CC(=O)[O-]	1	0	0	1	1	0	1	0	1	0	0	1	0	0	0	1	1	0	1	1	0	1	0	1	1	1	0	train
Oc1ccc(cc1C(CCN(C(C)C)C(C)C)c1ccccc1)C	0	0	0	1	1	1	1	0	1	0	0	1	0	0	1	0	1	0	1	0	1	1	0	1	1	1	0	train
S(OCC12OC(OC1C1OC(OC1CO2)(C)C)(C)C)(=O)(=O)N	1	1	0	1	1	1	1	1	1	1	1	1	1	1	1	1	1	1	1	1	1	1	1	1	1	1	1	train
O1CC2=C(C=C3N(Cc4c3nc3c(c4)c(CN(C)C)c(O)cc3)C2=O)C(O)(CC)C1=O	1	1	0	0	1	1	1	0	1	1	1	1	0	0	1	1	1	0	1	1	0	0	0	1	1	1	0	train
ClCCC(=C(c1ccc(OCCN(C)C)cc1)c1ccccc1)c1ccccc1	1	1	0	1	1	1	1	0	0	1	1	1	1	0	1	1	1	0	0	1	1	0	0	1	1	1	0	train
O(C)c1cc(ccc1)C1(O)CCCCC1CN(C)C	1	1	0	1	1	1	1	1	1	1	1	1	1	1	1	1	1	1	1	1	1	1	0	1	1	1	1	train
N1CCN=C1Nc1c2CCCCc2ccc1	0	0	0	0	1	0	1	0	1	0	0	1	0	0	0	0	1	0	1	1	1	0	0	0	1	1	0	train
O(C(=O)C(NC(C(=O)N1C2C(CC1C(O)=O)CCCC2)C)CCc1ccccc1)CC	1	1	0	1	1	1	1	0	1	1	0	1	0	0	1	1	1	1	1	1	1	1	0	1	1	1	1	train
OC(=O)C1CCC(CC1)CN	0	0	0	1	1	1	1	0	1	0	0	1	0	0	1	1	1	1	1	1	0	1	0	0	1	1	1	train
NC1CC1c1ccccc1	1	1	0	1	1	1	1	0	0	1	0	1	1	0	1	1	1	0	0	0	1	1	0	1	1	1	0	train
OC=1[C@]2(O)[C@@H](CC3C(C2=O)=C(O)c2c(cccc2O)[C@]3(O)C)[C@H](N(C)C)C(=O)C=1C(=O)NCNCCCC[C@H](N)C(O)=O	1	0	0	1	1	0	1	0	1	1	0	0	0	0	0	1	1	1	1	0	0	0	0	0	0	1	1	train
Clc1cc(N2CCN(CC2)CCCN2N=C3N(C=CC=C3)C2=O)ccc1	1	1	0	1	1	1	1	1	1	1	0	1	1	1	1	1	1	0	0	1	1	1	0	1	1	1	1	train
O1C(O[C@@H]2[C@@H](C)[C@H](OC3OC(C)C(O)C(OC)(C3)C)[C@@H](C)C(O[C@H](CC)[C@](O)(C)[C@H](O)[C@@H](C)C(=O)[C@@H](C[C@]2(OC)C)C)=O)C(O)C(N(C)C)CC1C	1	1	0	1	1	1	1	0	1	1	1	1	0	0	1	1	1	0	1	1	1	1	0	1	1	1	1	train
OC(=O)C=C(C=CC=C(C=CC=1C(CCCC=1C)(C)C)C)C	1	1	0	1	1	1	1	0	1	1	1	1	1	0	1	1	1	1	1	1	1	1	1	1	1	1	1	train
FC12C(C3CC(O)C(O)(C(=O)CO)C3(CC1O)C)CCC1=CC(=O)C=CC12C	1	1	0	1	1	1	1	0	1	1	0	1	1	0	1	0	1	1	1	1	1	1	0	1	1	1	1	train
Brc1c(nc(nc1Oc1c(cc(cc1C)C#N)C)Nc1ccc(cc1)C#N)N	1	1	0	1	1	1	1	0	1	1	0	1	1	0	1	1	1	0	1	1	1	1	0	1	1	1	1	train
Clc1ccccc1C1=NCc2n(-c3c1cc(Cl)cc3)c(nn2)C	1	1	0	1	0	1	1	1	1	1	0	1	0	0	1	0	1	0	1	1	1	1	0	1	1	1	1	train
S1c2c(N(c3c1cccc3)CCCN1CCN(CC1)C)cc(cc2)C(F)(F)F	1	1	0	1	1	1	1	0	1	1	0	1	0	0	1	1	1	0	0	1	1	1	0	0	1	1	1	train
OC(CCN1CCCCC1)(C1CCCCC1)c1ccccc1	0	0	0	1	1	0	1	0	0	0	0	1	0	0	0	0	1	0	1	0	1	1	0	0	1	1	0	train
O1C(C)(C)C(=O)N(C)C1=O	1	1	0	1	1	1	1	0	0	1	1	1	0	0	1	1	1	0	0	1	1	1	0	1	0	1	1	train
S(C(=O)[C@]1(O)[C@@]2([C@H](C3C[C@H](F)C4=CC(=O)C=C[C@]4(C)[C@@]3(F)[C@@H](O)C2)C[C@H]1C)C)CF	1	1	0	1	1	1	1	0	1	0	1	1	1	0	1	1	1	0	1	1	1	1	0	0	1	1	1	train
O(C)c1c(OC)cc(NCc2ccc3nc([nH+]c(N)c3c2C)N)cc1OC	1	1	0	0	1	0	1	0	0	0	0	1	0	0	0	1	1	0	0	0	1	0	0	0	0	0	0	train
N(CC(CN1c2c(CCc3c1cccc3)cccc2)C)(C)C	1	1	0	1	1	0	1	0	0	1	0	1	1	0	1	1	1	0	0	1	1	1	0	1	1	1	1	train
S1C(Cc2ccc(OCC3(Oc4c(CC3)c(C)c(O)c(C)c4C)C)cc2)C(=O)NC1=O	1	1	0	0	1	0	1	0	0	0	0	1	0	0	1	1	0	0	0	0	0	0	0	0	1	1	0	train
OCC(C(=O)N(Cc1ccncc1)CC)c1ccccc1	0	0	0	1	1	1	1	1	1	0	0	1	0	0	1	0	1	0	1	1	1	1	0	0	1	1	0	train
O(C(=O)c1c2c([nH]c1)cccc2)C1CC2N(C(C1)CC2)C	0	1	0	0	0	0	1	0	1	0	0	1	0	0	1	0	1	0	0	1	0	0	0	0	1	1	0	train
O(C(=O)C(O)(c1ccccc1)c1ccccc1)C1CC2[N+]3(C(C1)CC2)CCCC3	0	1	0	1	1	1	1	0	1	1	0	1	1	0	1	1	1	0	1	1	1	1	0	1	1	1	0	train
S(=O)(Cc1nccc(OCCCOC)c1C)c1[nH]c2c(n1)cccc2	1	1	0	1	1	1	1	0	1	1	1	1	1	1	1	1	1	1	1	1	1	1	0	1	1	1	1	train
P(O)(=O)(CCCCc1ccccc1)CC(=O)N1C[C@@H](C[C@H]1C(O)=O)C1CCCCC1	1	1	0	1	1	1	1	0	1	1	0	1	0	0	1	1	1	0	1	1	1	1	0	1	1	1	1	train
Cl[C@@]12[C@H]([C@@H]3C[C@H](C)[C@](OC(=O)CC)(C(=O)CO)[C@]3(C[C@@H]1O)C)CCC1=CC(=O)C=C[C@@]12C	0	0	0	0	0	1	1	0	1	1	0	1	0	0	0	0	1	0	1	1	0	0	0	0	0	1	0	train
[Fe+3].[Na+].[Na+].[Na+].[Na+].O=[N-].N#[C-].N#[C-].N#[C-].N#[C-].N#[C-]	0	0	0	1	1	1	1	0	0	0	0	1	1	0	1	0	1	0	0	0	1	0	0	1	1	1	0	train
O=Cc1n2c(nc1)C(c1c(CC2)cccc1)=C1CCN(CC1)C	0	0	0	1	0	0	0	0	0	0	0	1	0	0	0	0	0	0	1	0	0	0	0	0	0	1	0	train
O(CC(O)=O)c1c2c(C[C@@H]3[C@@H](C[C@H](O)[C@H]3CC[C@H](O)CCCCC)C2)ccc1	0	1	0	0	1	1	1	1	0	0	0	1	0	0	1	1	1	0	1	1	1	1	0	0	1	1	1	train
OC1CC(O)C(CC=CCCCC(O)=O)C1CCC(=O)CCCCCCC	0	1	0	1	0	1	1	0	1	0	0	1	0	0	1	0	1	1	1	1	1	0	0	0	1	1	1	train
OC1C2C3CCC(C(CCC(O)=O)C)C3(CCC2C2(C(C1)CC(O)CC2)C)C	1	1	0	1	1	1	1	0	1	1	1	1	0	0	1	1	1	0	1	1	1	1	0	1	1	1	1	train
O=C1N=C(Nc2n(cnc12)COCCOC(=O)C(N)C(C)C)N	1	1	0	0	1	1	1	0	1	1	0	1	0	0	1	1	1	0	1	1	1	1	0	0	1	1	1	train
OC(=O)C(N(Cc1ccc(cc1)-c1ccccc1-c1nn[nH]n1)C(=O)CCCC)C(C)C	1	1	0	1	1	1	1	0	1	1	0	1	0	0	1	1	1	0	1	1	1	1	0	1	1	1	1	train
Clc1c2Oc3cc4C(NC(=O)C(NC(=O)C(NC(=O)C(NC)CC(C)C)C(O)c(c1)cc2)CC(=O)N)C(=O)NC1c2cc(-c5c(cc(O)cc5O)C(NC(=O)C(NC1=O)C(O)c1cc(Cl)c(Oc(c4)c3OC3OC(CO)C(O)C(O)C3OC3OC(C)C(O)C(N)(C3)C)cc1)C(O)=O)c(O)cc2	0	1	0	0	1	1	1	0	1	0	0	1	0	0	1	1	1	0	1	1	1	1	1	1	1	1	1	train
O=C1N(c2c(CC[C@@H]1N[C@H](CCc1ccccc1)C(O)=O)cccc2)CC(O)=O	0	1	0	0	1	1	1	0	1	1	0	1	0	0	1	1	1	0	1	1	1	1	0	0	1	1	1	train
FC(F)(F)c1cc(NC(=O)c2cc(C#Cc3n4N=CC=Cc4nc3)c(cc2)C)ccc1CN1CCN(CC1)C	1	1	0	1	1	1	1	0	0	1	1	1	0	0	1	1	1	0	1	1	1	0	0	0	1	1	0	train
OC(=O)CCC(N)C=C	1	1	0	1	1	1	1	1	1	1	0	1	1	1	1	1	1	1	1	1	1	0	0	1	0	1	1	train
OC(=O)C1N(C2C(C1)CCCC2)C(=O)C(NC(CCc1ccccc1)C(O)=O)C	1	1	0	0	1	1	1	0	0	1	0	1	0	0	1	1	1	0	1	1	1	1	0	1	1	1	0	train
O(C(=O)C)C1C2(C3N(CCC34C(N(c3cc(OC)c(cc34)C3(CC4C=C(CN(C4)Cc4c3[nH]c3c4cccc3)CC)C(OC)=O)C)C1(O)C(OC)=O)CC=C2)CC	1	1	0	0	1	1	1	0	1	0	1	1	1	1	1	1	1	0	1	1	0	1	0	1	1	1	1	train
Cl.O([C@H](CCNC)c1ccccc1)c1ccccc1C	1	1	0	1	1	1	1	0	0	1	0	1	0	0	1	0	1	0	1	1	1	1	0	1	1	1	1	train
Clc1ccc(cc1Cc1ccc(O[C@H]2CCOC2)cc1)[C@@H]1O[C@H](CO)[C@@H](O)[C@H](O)[C@H]1O	0	1	0	1	1	1	1	0	0	1	0	1	0	0	1	0	1	1	1	0	0	1	0	0	0	1	1	train
S(=O)(=O)(NC(=O)c1cc(OC)c(cc1)Cc1c2cc(NC(OC3CCCC3)=O)ccc2n(c1)C)c1ccccc1C	1	0	0	0	1	1	1	0	1	0	0	1	0	0	1	1	1	0	1	1	1	0	0	0	0	1	1	train
O1C(CCC1N1C=CC(=NC1=O)N)CO	1	1	0	1	1	1	1	1	1	1	0	1	0	0	1	1	1	1	1	1	1	1	0	1	1	1	1	train
O=C(N(CC)c1cc(ccc1)C=1n2ncc(c2N=CC=1)C#N)C	1	1	0	1	1	1	1	1	1	1	0	1	1	1	1	1	1	0	1	1	1	1	0	1	1	1	1	train
O1C(C(O)C(O)CO)C(NC(=O)C)C(N=C(N)N)C=C1C(O)=O	0	1	0	0	1	1	1	0	1	0	0	1	0	0	1	1	1	0	1	1	1	0	0	1	1	1	1	train
O1C(CO)C(N=[N+]=[N-])CC1N1C=C(C)C(=O)NC1=O	1	1	0	1	1	1	1	0	1	1	0	1	0	1	1	1	1	1	1	1	1	1	0	1	1	1	1	train
[Zn](Cl)Cl	0	1	0	0	1	0	0	0	0	0	0	0	0	0	0	1	0	0	0	0	0	0	0	0	0	0	0	train
O=C(N(C)C)Cc1n2C=C(C=Cc2nc1-c1ccc(cc1)C)C	1	1	0	1	1	1	1	1	1	1	1	1	0	1	1	1	1	0	1	1	1	1	0	1	1	1	1	train
S(=O)(=O)(N)Cc1noc2c1cccc2	1	1	0	1	1	1	1	0	1	1	0	1	0	1	1	1	1	1	1	1	1	1	0	1	1	1	1	train
O=C(Nc1c(cccc1C)C)C1N(CCCC1)CCC	1	1	0	1	1	1	1	1	1	1	0	1	0	1	1	1	1	1	1	1	1	1	1	1	1	1	1	train
O=C1C=2N3C[C@@H]4N[C@@H]4[C@]3(OC)[C@@H](C=2C(=O)C(N)=C1C)COC(=O)N	0	1	0	1	1	0	1	0	0	0	1	1	0	1	1	1	1	0	1	1	1	1	0	0	1	1	1	train
Fc1cc2CCC(Oc2cc1)C(O)CNCC(O)C1Oc2c(cc(F)cc2)CC1	0	1	0	0	1	0	1	0	1	1	0	1	0	0	1	1	1	0	0	1	1	1	0	1	1	1	1	train
S1SCC(NC(=O)C(NC(=O)C(NC(=O)C(NC(=O)C(NC(=O)C(N)C1)Cc1ccc(O)cc1)C(CC)C)CCC(=O)N)CC(=O)N)C(=O)N1CCCC1C(=O)NC(CC(C)C)C(=O)NCC(=O)N	0	1	0	1	1	1	1	0	1	1	0	1	0	0	1	1	1	1	0	1	0	0	1	0	1	1	1	train
Oc1cc(N(CC=2NCCN=2)c2ccc(cc2)C)ccc1	0	0	0	0	1	1	1	0	0	0	0	1	0	0	1	0	1	0	0	1	0	0	0	0	1	1	1	train
O(C)c1c(OC)cc(cc1OC)C[C@H]1[N+](CCc2cc(OC)c(OC)cc12)(CCCOC(=O)CCC=CCCC(OCCC[N+]1(CCc2cc(OC)c(OC)cc2[C@H]1Cc1cc(OC)c(OC)c(OC)c1)C)=O)C	0	0	0	0	0	1	0	0	1	0	0	1	0	0	1	0	1	0	0	1	0	0	0	0	1	1	1	train
S(=O)(=O)(Nc1ccc(cc1)CCN(CCOc1ccc(NS(=O)(=O)C)cc1)C)C	1	0	0	0	0	1	1	0	0	0	0	1	0	0	1	0	1	0	1	1	1	0	0	0	1	1	1	train
Fc1cc(F)ccc1C(O)(C(N1CCC(CC1)=C)C)Cn1ncnc1	0	0	0	0	0	0	0	0	0	0	0	1	0	0	0	0	1	0	0	0	0	0	0	0	0	0	0	train
O=N	0	0	0	0	1	0	1	0	0	0	0	1	0	0	1	1	0	0	0	1	0	0	0	0	1	1	1	train
S1SCC(NC(=O)C(NC(=O)C(NC(=O)C(NC(=O)C(NC(=O)C(NC(=O)C(N)Cc2cc3c(cc2)cccc3)C1)Cc1ccc(O)cc1)Cc1c2c([nH]c1)cccc2)CCCCN)C(C)C)C(=O)NC(C(O)C)C(=O)N.OC(=O)C	1	1	0	1	1	1	1	0	1	1	1	1	1	0	1	1	1	1	1	1	1	1	0	1	1	1	0	train
Fc1cc2onc(c2cc1)C1CCN(CC1)CCCOc1ccc(cc1OC)C(=O)C	1	1	0	1	1	1	1	1	0	1	0	1	1	0	1	1	1	0	1	1	1	1	0	1	1	1	1	train
s1cccc1C[C@H](NC(=O)CNC(=O)C1N(C[C@H](O)C1)C(=O)C1N(CCC1)C(=O)C(NC(=O)[C@H](N)CCCN=C(N)N)CCCN=C(N)N)C(=O)N[C@H](C(=O)N1Cc2c(CC1C(=O)N1[C@@H]3[C@H](CC1C(=O)N[C@@H](CCCN=C(N)N)C(O)=O)CCCC3)cccc2)CO.OC(=O)C	0	0	0	0	1	0	1	0	1	0	0	1	0	0	0	0	1	0	0	0	0	0	0	0	0	1	0	train
s1cncc1COC(=O)NC(Cc1ccccc1)CCC(NC(=O)C(NC(=O)N(Cc1nc(sc1)C(C)C)C)CCN1CCOCC1)Cc1ccccc1	1	1	0	1	1	1	1	0	0	0	0	1	0	0	0	0	1	0	0	0	1	1	0	0	0	1	0	train
Fc1cc2c(cc1)B(OC2)O	0	0	0	0	0	0	0	0	0	0	0	1	0	0	0	0	1	0	0	0	0	0	0	0	0	0	0	train
O1c2c(CCC1(CCCC(CCCC(CCCC(C)C)C)C)C)c(C)c(OC(=O)CCC(OCCO)=O)c(C)c2C	0	0	0	0	1	0	1	0	0	0	0	1	0	0	0	0	1	0	0	0	0	0	0	0	0	1	0	train
O=C1C=C2[C@@]([C@@H]3[C@H]([C@@H]4CC[C@](O)(C(=O)COC(=O)C)[C@]4(C[C@@H]3O)C)C[C@@H]2C)(C=C1)C	0	1	0	1	1	1	1	0	1	1	0	1	1	0	1	1	1	0	1	1	1	1	0	1	1	1	1	train
O1C[C@]2([C@H](CC1=O)CC[C@H]1[C@@H]3CC[C@@](O)(C)[C@]3(CC[C@@H]12)C)C	1	1	0	0	1	0	0	0	0	1	1	1	1	0	1	0	1	0	1	1	1	0	0	0	0	0	0	train
O[C@H]1C[C@@H](O)[C@H](C=C[C@@H](O)CCCCC)[C@H]1CC=CCCCC(O)=O.OCC(N)(CO)CO	0	1	0	1	1	1	1	0	1	1	0	1	0	0	1	0	1	0	1	1	1	1	1	0	1	1	1	train
O=C(N1CCc2[nH]c(nc2-c2c1cccc2)C)c1ccc(NC(=O)c2ccccc2-c2ccccc2)cc1	0	1	0	0	1	0	1	0	0	0	0	1	0	0	1	1	1	0	1	1	1	1	0	0	1	1	1	train
O1[C@H](CC)[C@](O)(C)[C@H](O)[C@@H](C)C(=O)[C@@H](C[C@](O)(C)[C@H](O[C@@H]2O[C@@H](C[C@H](N(C)C)[C@H]2O)C)[C@@H](C)[C@H](O[C@@H]2O[C@@H](C)[C@H](O)[C@](OC)(C2)C)[C@@H](C)C1=O)C.O1[C@H](CO)[C@H](O)[C@H](O)[C@@H](O)[C@@H]1O[C@H]([C@H](O)CO)[C@H](O)[C@@H](O)C(O)=O	0	0	0	0	0	1	1	0	1	0	0	1	0	0	1	0	1	0	0	0	0	0	0	1	1	1	1	train
[Au+].[S-]C(CC(=O)[O-])C(=O)[O-].[Na+].[Na+]	1	1	0	1	1	1	1	0	1	0	0	1	0	0	1	1	1	0	1	1	1	1	0	0	0	1	1	train
N(=C(N)N)C(N)=N	0	0	0	0	0	0	0	0	1	0	0	1	0	0	0	0	1	0	0	0	0	0	0	0	0	0	0	train
O1C[C@@]1(C(=O)[C@@H](NC(=O)[C@@H](NC(=O)[C@@H](NC(=O)[C@@H](NC(=O)CN1CCOCC1)CCc1ccccc1)CC(C)C)Cc1ccccc1)CC(C)C)C	1	1	0	0	1	1	1	0	0	0	0	1	0	0	1	1	0	0	1	1	1	1	0	0	1	1	1	train
s1c2S(=O)(=O)N(C[C@H](NCC)c2cc1S(=O)(=O)N)CCCOC.s1nc(N2CCOCC2)c(OC[C@@H](O)CNC(C)(C)C)n1	0	0	0	1	1	1	1	0	1	0	0	1	0	0	1	0	1	0	1	1	1	0	0	0	0	1	0	train
P(Oc1ccccc1)(OC[C@H]1O[C@@H](N2C=CC(=O)NC2=O)C(F)(C)[C@@H]1O)(=O)N[C@H](C(OC(C)C)=O)C	1	1	0	1	1	1	1	0	0	0	0	1	0	0	0	1	1	0	1	1	1	0	0	0	0	1	0	train
Clc1cc(Nc2ncnc3c2cc(NC(=O)\C=C\CN(C)C)c(O[C@@H]2CCOC2)c3)ccc1F	1	1	0	1	1	1	1	0	0	0	0	1	0	0	0	0	1	0	1	1	1	1	0	0	1	1	1	train
S(O)(=O)(=O)C.S(O)(=O)(=O)C.O=C(N[C@H](Cc1ccccc1)C)[C@@H](N)CCCCN	1	1	0	1	1	0	1	0	1	1	0	1	0	0	1	0	1	1	0	1	1	0	0	0	1	1	1	train
O(C)c1cc2C3N(CC(CC(C)C)C(=O)C3)CCc2cc1OC	0	1	0	1	1	1	1	0	0	1	0	1	0	0	1	1	1	0	1	1	1	1	0	0	1	1	1	train
O(C)c1ccc(cc1)C(CN(C)C)C1(O)CCCCC1	1	1	0	1	1	1	1	1	1	1	1	1	1	1	1	1	1	1	1	1	1	1	1	1	1	1	1	train
O=C1NC(=O)CN(C1)C(CN1CC(=O)NC(=O)C1)C	0	1	0	0	1	1	1	0	0	1	1	1	0	0	1	1	1	0	1	1	1	0	0	0	1	1	1	train
OC(=O)CN(CCN(CC(O)=O)CC(O)=O)CC(O)=O	0	1	0	1	1	1	1	0	0	0	0	1	0	0	1	1	1	0	0	1	0	1	0	0	0	1	0	train
Ic1c(C(O)=O)c(I)cc(I)c1NC(=O)CCCCC(=O)Nc1c(I)c(C(O)=O)c(I)cc1I	0	0	0	0	1	0	1	0	1	0	0	1	0	0	1	0	0	0	0	1	1	1	0	0	1	1	0	train
SCCN	1	1	0	1	1	1	1	1	1	0	1	1	0	0	1	1	1	0	1	0	1	1	0	0	0	1	1	train
[Na+].OC(C)c1c2[nH]c(C=c3[nH]c(=CC4=NC(=CC5=NC(=C2)C(C)=C5CCC(O)=O)C(CCC(O)=O)=C4C)c(C)c3CC)c1C	0	1	0	1	1	1	1	0	1	1	1	1	0	0	1	1	1	1	1	1	1	1	0	1	1	1	1	train
O(C[C@@H](NC(=O)C)C(=O)NCc1ccccc1)C	1	0	0	1	1	1	1	0	1	0	0	1	0	0	1	1	1	0	1	0	1	1	0	1	1	1	1	train
[Ca+2].O=C([O-])C.O=C([O-])C	0	1	0	0	0	0	1	0	1	0	0	1	0	0	0	0	1	0	0	0	1	0	0	0	0	1	0	train
S1[C@H]2N([C@@H](C(O)=O)C1(C)C)C(=O)[C@H]2NC(=O)Cc1ccccc1.O.O(C(=O)c1ccc(N)cc1)CCN(CC)CC	0	0	0	0	1	1	1	0	1	0	0	1	0	0	0	1	1	0	0	1	1	1	0	0	1	1	1	train
[Pt].OC(=O)C1(CCC1)C(O)=O.N.N	1	1	0	1	1	1	1	0	1	0	1	1	0	0	1	1	1	0	1	1	0	1	0	1	1	1	1	train
OC(=O)CCCCCCC\C=C/C\C=C/C\C=C/CC.OC(=O)CCC\C=C/C\C=C/C\C=C/C\C=C/C\C=C/CC.OC(=O)CC\C=C/C\C=C/C\C=C/C\C=C/C\C=C/C\C=C/CC	0	1	0	0	1	0	1	0	1	0	0	0	0	0	0	1	1	0	0	0	0	0	0	0	0	1	0	train
O(C)c1cc2C[C@H](N(Cc2cc1OC)C(=O)[C@@H](N[C@@H](CCc1ccccc1)C(O)=O)C)C(O)=O	1	1	0	0	1	1	1	0	1	0	0	1	0	0	1	1	1	0	1	1	1	1	0	1	1	1	0	train
Clc1ccc(cc1)C[C@@H](NC(=O)[C@H](NC(=O)C)Cc1cc2c(cc1)cccc2)C(=O)N[C@H](Cc1cccnc1)C(=O)N[C@H](C(=O)N[C@@H](Cc1ccc(NC(=O)[C@H]2NC(=O)NC(=O)C2)cc1)C(=O)N[C@H](Cc1ccc(NC(=O)N)cc1)C(=O)N[C@@H](CC(C)C)C(=O)N[C@@H](CCCCNC(C)C)C(=O)N1CCC[C@H]1C(=O)N[C@@H](C(=O)N)C)CO	1	1	0	1	1	1	1	1	1	1	0	1	0	0	1	1	1	0	1	1	1	1	0	0	1	1	1	train
O1[C@H](CO)[C@@H](O)[C@@H](O)[C@@H]1n1c2nc(nc(OC)c2nc1)N	1	1	0	1	1	1	1	1	0	0	1	1	0	0	1	1	1	0	1	1	1	1	0	0	1	1	1	train
FC(F)(F)C1=CN([C@@H]2O[C@H](CO)[C@@H](O)C2)C(=O)NC1=O	0	0	0	1	1	0	1	0	1	0	0	1	0	0	1	0	0	0	0	0	0	0	0	0	0	0	0	train
OC1CC(O)CC(=CC=C2C3CCC(C(C=CC(C(C)C)C)C)C3(CCC2)C)C1=C	0	1	0	1	1	1	1	0	0	0	0	1	0	0	1	1	1	0	1	1	1	1	0	0	1	1	1	train
[Co].P(OC1C(O)C(OC1CO)n1c2cc(C)c(cc2nc1)C)(OC(CNC(=O)CCC1(C=2[N-]C(C3(N=C(C(CCC(=O)N)C3(CC(=O)N)C)C(=C3N=C(C=C4N=C(C(CCC(=O)N)C4(C)C)C=2C)C(CCC(=O)N)C3(CC(=O)N)C)C)C)C1CC(=O)N)C)C)(=O)[O-].O	0	1	0	1	1	0	1	0	1	1	1	1	0	0	1	0	1	0	1	1	1	1	0	0	1	1	0	train
FC(F)(F)c1ccc(cc1)-c1ccccc1C(=O)NC1CCN(CC1)CCCCC1(c2c(-c3c1cccc3)cccc2)C(=O)NCC(F)(F)F	1	1	0	1	1	1	1	0	0	0	0	1	0	1	0	1	1	0	1	1	0	1	0	1	1	1	0	train
Clc1ccc(cc1)C(=O)NCCc1ccc(OC(C(O)=O)(C)C)cc1	1	0	0	0	1	1	1	0	1	1	0	1	0	0	0	1	1	0	1	0	1	1	0	0	1	1	1	train
S1C[C@H](O[C@H]1CO)N1C=CC(=NC1=O)N.OC[C@H]1C[C@@H](n2c3nc(nc(NC4CC4)c3nc2)N)C=C1	1	1	0	0	1	1	1	0	1	0	0	1	0	0	1	1	1	0	1	1	0	1	0	0	0	1	0	train
[Cl-].O=C(N(CC)CC)[C@@]1(C[C@@H]1C[NH3+])c1ccccc1	1	1	0	1	1	1	1	0	1	1	0	1	1	0	1	1	1	0	1	1	1	1	0	0	1	1	1	train
O(C)c1cc(ccc1OC)CC1[N+](CCc2c1cc(OC)c(OC)c2)(CCC(OCCCCCOC(=O)CC[N+]1(CCc2c(cc(OC)c(OC)c2)C1Cc1cc(OC)c(OC)cc1)C)=O)C	0	0	0	0	1	1	0	0	1	0	0	0	0	0	1	0	1	0	1	1	0	1	0	0	1	1	1	train
S(=O)(=O)([O-])c1ccccc1.S(=O)(=O)([O-])c1ccccc1.O(C)c1cc(ccc1OC)CC1[N+](CCc2c1cc(OC)c(OC)c2)(CCC(OCCCCCOC(=O)CC[N+]1(CCc2c(cc(OC)c(OC)c2)C1Cc1cc(OC)c(OC)cc1)C)=O)C	0	0	0	0	1	1	0	0	1	0	0	0	0	0	1	0	1	0	0	1	0	0	0	0	1	1	1	train
S(=O)(=O)(Nc1noc(c1)C)c1ccc(N)cc1.O(C)c1c(OC)cc(cc1OC)Cc1cnc(nc1N)N	1	1	0	1	1	1	1	0	1	0	0	0	0	0	1	1	1	0	1	1	1	1	0	1	1	1	1	train
O[C@@H]1C[C@H]2[C@H](CC(C2)=CCCCC(O)=O)C1C=C[C@@H](O)C(CC#CC)C	0	0	0	0	1	1	1	0	1	0	0	1	0	1	1	1	1	0	1	1	1	1	0	0	1	1	0	train
FC(F)(C(F)(F)F)C(F)(F)F	0	0	0	1	1	1	1	0	1	1	0	1	0	0	1	1	1	0	1	1	1	1	0	1	1	1	1	train
S(=O)(CCCC(F)(F)C(F)(F)F)CCCCCCCCC[C@H]1[C@H]2[C@@H]3CC[C@H](O)[C@]3(CC[C@@H]2c2c(cc(O)cc2)C1)C	1	1	0	0	1	1	1	0	1	1	1	1	0	1	1	1	1	0	1	1	1	0	0	1	0	1	1	train
Brc1c(C)c(cc(Br)c1O)C1(OS(=O)(=O)c2c1cccc2)c1cc(Br)c(O)c(Br)c1C	1	1	0	0	1	1	1	0	1	1	0	1	0	0	0	1	1	0	1	0	1	1	0	0	0	1	0	train
Oc1ccc(N\N=C/2\C=C(C(O)=O)C(=O)C=C\2)cc1C(O)=O	1	1	0	1	1	1	1	0	1	1	0	1	1	0	1	1	1	0	1	1	1	1	0	1	1	1	0	train
N1(CCCCC1)C1(CCCCC1)c1ccccc1	0	0	0	1	0	0	1	0	1	0	0	1	0	0	1	0	1	0	1	1	0	0	1	0	1	1	0	train
Oc1cc(ccc1O)C[C@](NN)(C(O)=O)C.Oc1cc(ccc1O)C[C@H](N)C(O)=O	0	1	0	1	1	1	1	0	1	1	1	1	0	0	1	1	1	0	1	1	1	1	0	0	1	1	1	train
O=C1N(C)C(=O)CC1(C)c1ccccc1	0	1	0	1	1	0	1	0	0	0	0	1	0	0	1	1	1	0	0	1	1	1	0	0	0	1	0	train
OC(=O)[C@H]1N([C@@H]2[C@H](C1)CCCC2)C(=O)[C@@H](N[C@@H](CCC)C(O)=O)C	1	1	0	0	1	1	1	0	1	0	0	1	0	0	1	1	1	0	0	1	0	1	0	0	1	1	1	train
ClCCN(N=O)C(=O)NC(P(OCC)(OCC)=O)C	1	0	0	0	1	0	1	0	0	0	1	1	0	0	1	1	1	0	0	1	0	1	0	0	0	1	0	train
S=C1N(C=CN1C)C(OCC)=O	1	0	0	0	1	1	1	0	1	0	0	1	0	0	1	1	1	0	1	1	1	0	0	0	0	1	1	train
OCC(N)(CO)CO	1	1	0	0	1	0	0	0	0	0	0	1	0	0	1	0	0	0	1	1	0	0	0	0	0	0	0	train
S(=S)(=O)([O-])[O-]	0	0	0	0	1	0	1	0	0	0	0	0	0	0	1	1	0	0	0	0	1	0	0	0	0	1	1	train
Clc1cccc(Cl)c1SC(CCc1ccc(Cl)cc1)Cn1ccnc1.O[N+](=O)[O-]	0	0	0	0	0	1	1	0	0	1	0	1	0	0	0	0	1	0	0	0	0	0	0	0	0	0	0	train
Oc1c([N+](=O)[O-])cc(cc1O)C=C(C(=O)N(CC)CC)C#N	1	1	0	1	1	1	1	1	1	1	1	1	1	1	1	1	1	1	1	1	1	1	0	1	1	1	1	train
Oc1c([N+](=O)[O-])cc(cc1O)C(=O)c1ccc(cc1)C	1	1	0	1	1	1	1	1	1	1	1	1	0	1	1	1	1	0	1	1	1	1	1	1	1	1	1	train
O1CCc2cc(ccc12)CCN1CC(CC1)C(C(=O)N)(c1ccccc1)c1ccccc1	1	0	0	1	1	1	1	1	1	1	0	1	0	0	1	0	1	0	1	1	1	1	0	0	1	1	1	train
n1c2c(ncc1)cc1C3CC(c1c2)CNC3	1	1	0	1	1	1	1	1	1	1	0	1	1	0	1	1	1	0	1	1	1	1	0	1	1	1	1	train
Clc1c(cccc1Cl)C1C(C(OCOC(=O)CCC)=O)=C(NC(C)=C1C(OC)=O)C	0	0	0	0	1	0	1	0	1	0	0	0	0	0	1	0	0	0	0	1	0	1	0	0	1	1	1	train
Cl.Clc1cc(Cl)ccc1-n1nc(C(=O)NN2CCCCC2)c(C)c1-c1ccc(Cl)cc1	0	1	0	0	0	1	1	0	0	1	0	1	0	0	1	0	1	0	1	1	1	0	0	0	0	1	1	train
S(=O)(=O)(Nc1nc(nc(OCCO)c1Oc1ccccc1OC)-c1ncccn1)c1ccc(cc1)C(C)(C)C	1	1	0	1	1	1	1	0	1	1	0	1	0	0	1	1	1	0	1	1	1	1	0	1	1	1	1	train
O([N+](=O)[O-])CCNC(=O)c1cccnc1	1	1	0	1	1	1	1	0	0	1	0	1	0	1	1	1	1	0	1	1	1	0	0	1	1	1	0	train
OC(=O)C1CCn2c1ccc2C(=O)c1ccccc1	1	1	0	1	1	1	1	1	1	1	0	1	0	0	1	1	1	0	1	1	1	1	0	1	1	1	1	train
O1c2c3c4c(c(O)c2C)c(O)c(NC(=O)C(=CC=C[C@H](C)[C@H](O)[C@@H](C)[C@@H](O)[C@@H](C)[C@H](OC(=O)C)[C@H](C)[C@@H](OC)C=CO[C@]1(C)C3=O)C)c1n2c(nc14)C=C(C=C2)C	0	1	0	0	1	1	1	0	1	1	0	1	0	0	1	1	1	0	1	1	1	1	0	1	0	1	1	train
S(O)(=O)(=O)N[C@@H]1[C@@H](O)[C@H](O[C@@H]2O[C@@H](C(O)=O)[C@@H](O)[C@H](O)[C@H]2OS(O)(=O)=O)[C@H](O[C@@H]1O)COS(O)(=O)=O	1	1	0	1	1	1	1	0	1	1	1	1	1	1	1	1	1	1	1	1	1	1	1	0	1	1	1	train
[Fe].[Fe-]([OH2+])O.[Fe-]([OH2+])O	1	1	0	1	1	1	1	0	1	1	0	1	0	1	1	1	1	0	0	1	0	1	0	0	1	1	1	train
Clc1ccc(NC(=O)c2ccc(S(=O)(=O)C)cc2Cl)cc1-c1ncccc1	0	1	0	0	1	1	1	1	0	1	1	1	0	0	0	0	1	0	0	0	0	1	0	0	0	1	0	train
Brc1cc(OC)c(OC)cc1C[N+]1(CCOCC1)CCOCCC1C2CC(CC1)C2(C)C.[Br-]	0	0	0	0	0	0	1	0	1	0	0	0	0	0	0	0	1	0	0	0	0	0	0	1	0	1	0	train
s1c2cc(O)ccc2nc1-c1cc(F)c(NC)cc1	0	0	0	0	1	0	1	0	1	0	0	1	0	0	1	0	0	0	0	1	0	0	0	0	0	1	0	train
Cl.N(Cc1c2c(ccc1)cccc2)(CC=Cc1ccccc1)C	0	0	0	0	0	0	0	0	0	0	0	1	0	0	0	1	1	0	0	0	0	0	0	0	0	1	0	train
O1C(OC(OC1C)C)C	1	1	0	0	0	1	1	0	0	0	0	1	0	0	0	0	1	0	1	0	1	1	0	0	0	1	1	train
Clc1cccc(C)c1NC(=O)c1sc(nc1)Nc1nc(nc(N2CCN(CC2)CCO)c1)C	1	1	0	1	1	1	1	0	1	1	1	1	0	0	1	1	1	0	1	1	1	1	0	1	1	1	1	train
OC(=O)CC[C@H](NC(=O)N)C(O)=O	0	1	0	0	1	0	1	0	0	0	0	1	0	0	0	1	1	1	1	0	0	0	0	0	1	1	0	train
N1(CCN(CC1)C)C(c1ccccc1)c1ccccc1	1	0	0	1	0	1	1	0	1	0	0	1	0	0	1	1	1	0	0	1	1	1	0	0	1	1	1	train
[Fe+3].[Na+].OC(=O)[C@H](O)[C@@H](O)[C@H](O)[C@H](O)CO	0	1	0	1	1	1	1	0	1	0	1	1	0	1	1	1	1	0	1	1	1	0	0	1	1	1	1	train
O=C1C=C2CCC3C([C@]2(C=C1)C)[C@@H](O)C[C@]1(C3C[C@@H](C)[C@@]1(C(=O)CC)C)C	0	0	0	1	1	0	0	0	0	0	0	1	0	0	1	0	1	0	1	0	0	0	0	0	0	1	1	train
O1c2cc(ccc2OC1)C=CC(O)C(C)(C)C	0	1	0	1	1	0	1	0	0	0	0	1	0	1	0	1	1	0	0	0	1	0	0	0	0	1	0	train
Clc1cc(ccc1OC)CNc1nc(ncc1C(=O)NCc1ncccn1)N1CCC[C@H]1CO	0	1	0	1	1	1	1	0	1	1	1	1	0	0	1	0	1	0	1	1	1	1	0	1	1	1	1	train
Oc1ccc(cc1)CC(NC(=O)C(NC(=O)C(NC(=O)C(NC(=O)C1NC(=O)CC1)Cc1[nH]cnc1)Cc1c2c([nH]c1)cccc2)CO)C(=O)NC(C(=O)NC(CC(C)C)C(=O)NC(CCCN=C(N)N)C(=O)N1CCCC1C(=O)NNC(=O)N)COC(C)(C)C	1	1	0	1	1	1	1	1	1	1	1	1	1	1	1	1	1	0	1	1	1	1	0	0	1	1	1	train
O(CCN1CCCCCC1)c1ccc(cc1)Cn1c2c(cc(O)cc2)c(C)c1-c1ccc(O)cc1.OC(=O)C	0	0	0	1	1	1	1	0	1	1	0	1	0	0	1	0	1	0	0	1	0	0	0	0	1	1	1	train
F[C@@]12[C@H]([C@@H]3CC[C@](O)(C(=O)CO)[C@]3(C[C@@H]1O)C)CCC1=CC(=O)CC[C@@]12C	0	1	0	1	1	1	1	0	1	1	1	1	0	0	1	0	1	0	1	0	1	1	0	1	1	1	1	train
O=C1N=C(Nc2n(cnc12)COC(COC(=O)[C@@H](N)C(C)C)CO)N	1	1	0	1	1	1	1	1	1	1	1	1	0	0	1	1	1	0	1	1	1	1	0	1	1	1	1	train
Clc1cncc(Cl)c1NC(=O)c1cc(OCC2CC2)c(OC(F)F)cc1	1	1	0	0	1	1	1	0	1	1	1	1	1	0	0	0	1	0	1	1	1	1	0	1	1	1	1	train
OCc1cc\2c(N=C/C/2=C\NNC(=NCCCCC)N)cc1	1	1	0	1	1	1	1	1	1	1	1	1	0	0	1	1	1	0	1	1	1	1	1	1	1	1	1	train
[Cl-].[N+](C)(C)(C)c1ccc(cc1)CCC(C)c1ccc(cc1)CC	1	1	0	1	1	1	1	0	1	0	0	1	0	0	1	1	1	1	1	1	1	1	0	1	1	1	0	train
P(OCCNC(=O)[C@@H](NC(=O)CC[C@@H](NC(=O)[C@@H](NC(=O)[C@H](OC1[C@@H](NC(=O)C)[C@@H](O[C@H](CO)[C@H]1O)O)C)C)C(=O)N)C)(OC[C@H](OC(=O)CCCCCCCCCCCCCCC)COC(=O)CCCCCCCCCCCCCCC)(O)=O	1	1	0	1	1	1	1	0	1	1	1	1	0	0	1	1	1	0	1	1	1	1	0	1	1	1	1	train
O(C(=O)C)c1c(C)c(C)c(OCC(O)CNC(C)C)cc1C	0	0	0	1	0	1	1	0	1	0	0	1	0	0	1	0	1	0	1	1	1	0	0	0	1	1	0	train
S(=O)(=O)(N(C)c1nc(-c2ccc(F)cc2)c(C=C[C@H](O)C[C@@H](O)CC(O)=O)c(n1)C(C)C)C	1	1	0	0	1	1	1	0	1	1	0	1	0	0	0	1	1	0	1	1	1	1	0	0	1	1	1	train
[S+](CCCNC(=O)c1nc(sc1)-c1nc(sc1)CCNC(=O)C(NC(=O)C(C(O)C(NC(=O)C(NC(=O)c1nc(nc(N)c1C)C(NCC(N)C(=O)N)CC(=O)N)C(O[C@@H]1O[C@@H](CO)[C@@H](O)[C@H](O)[C@@H]1O[C@H]1O[C@H](CO)[C@@H](O)[C@H](OC(=O)N)[C@@H]1O)c1[nH]cnc1)C)C)C(O)C)(C)C.S(O)(=O)(=O)[O-]	0	1	0	1	1	1	1	0	1	0	0	1	0	1	1	1	1	1	1	1	1	1	0	0	1	1	1	train
Oc1ccc(cc1)C[C@H](NC(=O)[C@@H](NC(=O)[C@@H](NC(=O)[C@@H](NC(=O)[C@H]1NC(=O)CC1)Cc1[nH]cnc1)Cc1c2c([nH]c1)cccc2)CO)C(=O)N[C@H](Cc1c2c([nH]c1)cccc2)C(=O)N[C@@H](CC(C)C)C(=O)N[C@@H](CCCN=C(N)N)C(=O)N1CCC[C@H]1C(=O)NCC(=O)N	1	1	0	1	1	1	1	0	1	1	1	1	1	0	1	1	1	0	1	1	1	1	0	1	1	1	1	train
OC(=O)C(CC)c1ccccc1	1	1	0	0	1	0	1	0	0	1	0	1	0	0	1	1	1	0	0	0	1	1	0	1	1	1	1	train
[Gd+3].P(OC1CCC(CC1)(c1ccccc1)c1ccccc1)(OC[C@H](N(CC(=O)[O-])CC(=O)[O-])CN(CCN(CC(=O)[O-])CC(=O)[O-])CC(=O)[O-])(=O)[O-].[Na+].[Na+].[Na+]	0	1	0	1	1	1	1	0	1	1	0	1	0	0	1	0	1	0	1	1	1	1	0	1	1	1	1	train
O1c2c(C3C(CCC(=O)C3)C1(C)C)c(O)cc(c2)C(CCCCCC)(C)C	0	1	0	1	1	1	1	1	1	1	0	1	0	1	1	1	1	0	1	1	1	1	0	1	1	1	1	train
[Na+].Fc1cc(F)ccc1CNC(=O)C1=CN2C(=C([O-])C1=O)C(=O)N1[C@@H](OCC[C@H]1C)C2	1	1	0	0	1	1	1	0	1	0	0	1	1	0	0	1	1	0	1	0	1	1	0	1	0	1	0	train
O[C@H]1C[C@@H](O)[C@H](C=C[C@@](O)(CCCCC)C)[C@H]1CC=CCCCC(O)=O	0	0	0	1	1	1	1	0	1	1	0	1	1	0	1	0	1	0	1	1	1	0	0	1	1	1	1	train
Fc1ccc(NC(=O)C2(CC2)C(=O)Nc2ccc(Oc3c4cc(OC)c(OC)cc4ncc3)cc2)cc1	1	1	0	1	1	1	1	0	0	1	0	1	1	0	1	1	1	0	1	1	1	1	0	1	1	1	1	train
P(OCN1C(=O)C(NC1=O)(c1ccccc1)c1ccccc1)(=O)([O-])[O-].[Na+].[Na+]	0	1	0	1	1	1	1	1	1	1	0	1	1	1	1	1	1	0	1	1	1	1	0	1	1	1	1	train
O(OC(=O)c1ccccc1)C(=O)c1ccccc1	0	0	0	0	0	0	0	0	1	0	0	1	0	0	0	0	1	0	0	0	0	0	0	0	0	1	0	train
O1[C@H](C)[C@@H](O)[C@H](N)[C@H](O)C1O[C@H]1C=CC=CC=CC=CC[C@H](OC(=O)C=C[C@H]2O[C@@H]2C[C@H](O)C[C@]2(O[C@@H](C1)[C@H](C(O)=O)[C@@H](O)C2)O)C	0	0	0	1	0	0	0	0	1	0	0	1	0	0	1	0	0	0	0	1	0	0	0	0	0	1	0	train
O=C(NC1C=C2C(N(C1)C)Cc1c3c2cccc3[nH]c1)N(CC)CC	0	1	0	0	1	0	1	0	1	0	0	1	1	0	1	0	1	0	1	1	1	0	0	1	1	1	1	train
O1C(CNC1=O)COc1cc(cc(c1)C)C	1	0	0	0	0	0	1	0	1	0	0	0	0	0	0	1	1	0	0	0	1	0	0	0	0	1	0	train
O1c2c3c4c(c(O)c2C)C(O)=C(NC(=O)/C(=C\C=C\[C@H](C)[C@H](O)[C@@H](C)[C@@H](O)[C@@H](C)[C@H](OC(=O)C)[C@H](C)[C@@H](OC)\C=C\O[C@]1(C)C3=O)/C)\C(=C/NN1CCN(CC1)C)\C4=O	1	1	0	1	1	1	1	1	1	1	0	1	1	0	1	1	1	1	1	1	1	1	0	0	0	1	1	train
Clc1ccc(cc1)C[C@@H](NC(=O)[C@H](NC(=O)C)Cc1cc2c(cc1)cccc2)C(=O)N[C@H](Cc1cccnc1)C(=O)N[C@H](C(=O)N[C@@H](Cc1ccc(O)cc1)C(=O)N[C@H](CCCNC(=O)N)C(=O)N[C@@H](CC(C)C)C(=O)N[C@@H](CCCN=C(N)N)C(=O)N1CCC[C@H]1C(=O)N[C@@H](C(=O)N)C)CO.FC(F)(F)C(O)=O	0	0	0	1	0	0	1	0	1	1	1	1	0	1	1	0	1	1	0	1	0	0	1	0	0	1	1	train
ClC(Cl)=C[C@H]1[C@H](C(OCc2cc(Oc3ccccc3)ccc2)=O)C1(C)C	0	0	0	0	1	0	1	0	0	0	0	1	0	0	0	0	1	0	0	0	0	0	0	0	0	1	0	train
Fc1cc2c(nc1N1CC(CN)C(=NOC)C1)N(C=C(C(O)=O)C2=O)C1CC1	1	1	0	1	1	1	1	0	1	1	0	1	0	0	1	1	1	0	1	1	1	1	0	1	1	1	1	train
O1C2C(CC(=O)CC3OC4C5OC6(OC7C(OC4CC3)C5OC7C6)CCC3OC(CCC4OC(C2)C(=C)C(C4)C)C(C3)=C)C(OC)C1CC(O)CN	1	1	0	1	1	1	1	0	1	1	1	1	0	0	1	1	1	0	1	1	1	1	0	1	1	1	0	train
NC(N)=N	0	1	0	0	1	0	1	0	0	0	0	1	0	0	1	1	1	0	1	1	1	1	0	0	1	1	0	train
S([C@@H]1N[C@@H](CC1)C(=O)N(C)C)C=1[C@@H]([C@H]2N(C=1C(O)=O)C(=O)[C@@H]2[C@H](O)C)C	1	1	0	0	1	1	1	0	1	1	0	1	0	0	1	1	1	0	1	1	1	1	0	0	1	1	1	train
[K+].[K+].P(O)(=O)([O-])[O-]	0	1	0	0	1	1	0	0	0	0	0	1	0	0	1	0	0	0	0	1	1	1	0	0	1	1	1	train
P(OCOc1c(cccc1C(C)C)C(C)C)(=O)([O-])[O-].[Na+].[Na+]	1	0	0	0	1	0	1	0	0	0	0	1	0	0	1	0	1	0	0	1	0	0	0	0	1	1	1	train
P(Oc1ccc(cc1CO)CC(N)C(O)=O)(O)(O)=O	0	1	0	0	1	1	1	0	0	0	0	1	0	0	0	0	0	0	1	0	0	1	0	0	1	1	0	train
Ic1ccc(cc1)[C@H]1CC2N([C@H](CC2)[C@H]1C(OC)=O)CCCF	0	1	0	0	0	0	1	0	1	0	1	1	0	0	0	0	0	0	0	0	0	0	0	1	0	1	0	train
O1CCN(CC1)CC1CCc2[nH]c(C)c(c2C1=O)CC	0	0	0	1	1	1	1	1	0	1	0	0	0	1	1	1	1	0	0	1	1	1	0	0	1	1	0	train
O=C(N)C1=NC=NC1=NNN(C)C	1	1	0	1	1	1	1	0	1	0	0	1	0	0	1	1	1	0	1	0	1	0	0	0	1	1	1	train
Clc1ccc(cc1)C(=O)c1ccc(OC(C(O)=O)(C)C)cc1	1	1	0	0	1	1	1	0	0	0	0	1	0	0	1	1	0	0	1	1	1	1	0	0	0	1	1	train
O=C1/C(=N/NC=2C(=O)N(NC=2C)c2cc(C)c(cc2)C)/C=CC=C1c1cc(ccc1)C(O)=O	1	1	0	1	1	1	1	0	0	0	0	1	0	0	1	1	1	0	1	1	1	0	0	0	0	1	0	train
O1C(COC(=O)c2c3n(Cc4ccc(cc4)-c4ccccc4C4=NC(ON4)=O)c(OCC)nc3ccc2)=C(OC1=O)C	0	1	0	0	1	1	1	0	0	0	0	1	0	0	1	0	1	0	0	0	0	0	0	0	0	1	0	train
Cl.s1cc(C)c(NC(=O)C(NCCC)C)c1C(OC)=O	0	0	0	0	1	1	1	0	1	1	0	1	0	0	1	1	1	1	1	1	1	0	0	1	1	1	1	train
O(Cc1ccccc1)c1ccc(O)cc1	0	0	0	0	0	0	0	0	1	0	0	0	0	0	0	0	1	0	0	0	0	0	0	0	0	1	0	train
P(O)(O)(=O)COC(Cn1c2ncnc(N)c2nc1)C	1	1	0	0	1	1	1	1	1	0	0	1	0	0	0	0	1	1	1	1	1	1	0	0	0	1	1	train
S(=O)([O-])(=Nc1cc(ccc1)[C@@H](CC)C=1C(=O)C[C@](OC=1[O-])(CCc1ccccc1)CCC)c1ncc(cc1)C(F)(F)F.[Na+].[Na+]	1	1	0	0	1	1	1	0	1	1	1	1	1	0	1	1	1	0	1	1	1	1	1	0	0	1	1	train
Cl.Cl.Cl.Cl.Cl.Cl.Cl.Cl.N1CCCNCCNCCCN(CC1)Cc1ccc(cc1)CN1CCCNCCNCCCNCC1	0	0	0	1	1	1	1	0	1	0	0	1	0	0	1	1	1	0	0	1	1	0	0	0	0	1	1	train
S(=O)(Cc1ncc(C)c(OC)c1C)c1nc2cc(OC)ccc2[n-]1.S(=O)(Cc1ncc(C)c(OC)c1C)c1nc2cc(OC)ccc2[n-]1.[Mg+2]	1	1	0	1	1	1	1	0	1	1	0	1	1	0	1	1	1	0	1	1	1	1	0	1	1	1	1	train
O(C(=O)c1ccc(NCCCC)cc1)CCOCCOCCOCCOCCOCCOCCOCCOCCOC	0	0	0	0	0	0	1	0	1	0	0	1	0	0	1	0	1	0	0	1	1	0	0	0	0	1	1	train
[Se](=S)=S	0	0	0	0	0	0	0	0	0	0	0	0	0	0	0	0	1	0	0	0	0	0	0	0	0	0	0	train
S(C(=O)[C@]1(OC(=O)c2occc2)[C@@]2([C@H]([C@@H]3C[C@H](F)C4=CC(=O)C=C[C@]4(C)[C@@]3(F)[C@@H](O)C2)C[C@H]1C)C)CF	0	0	0	1	1	1	1	0	1	1	0	1	0	0	0	0	1	0	1	1	1	0	0	0	1	1	0	train
Cl.Clc1cc2NCNS(=O)(=O)c2cc1S(=O)(=O)N.Clc1nc(C(=O)N=C(N)N)c(nc1N)N	1	1	0	1	1	1	1	0	0	1	0	1	0	0	1	1	1	0	0	1	1	1	0	1	1	1	0	train
Cl[C@H]1CC[C@H](C[C@H]1OC)C=C(C)[C@H]1OC(=O)[C@H]2N(CCCC2)C(=O)C(=O)[C@@]2(O[C@@H]([C@@H](OC)C[C@H]2C)[C@@H](OC)C[C@H](CC(=C[C@@H](CC)C(=O)C[C@H](O)[C@H]1C)C)C)O	0	1	0	1	1	1	1	0	1	1	1	1	0	0	1	0	1	0	1	1	0	0	0	1	0	1	1	train
S([C@H]1C[C@H](NC1)CNS(=O)(=O)N)C=1[C@@H]([C@H]2N(C=1C(O)=O)C(=O)[C@@H]2[C@H](O)C)C	1	0	0	0	1	0	1	0	1	0	0	1	0	0	1	1	1	0	1	1	0	0	0	0	0	1	1	train
O1C(C)C(NC(=O)[C@@H](NC(=O)[C@@H](NC(=O)[C@@H](NC(=O)CCCCCCCCC)Cc2c3c([nH]c2)cccc3)CC(=O)N)CC(O)=O)C(=O)NCC(=O)N[C@@H](CCCN)C(=O)N[C@@H](CC(O)=O)C(=O)N[C@H](C)C(=O)N[C@@H](CC(O)=O)C(=O)NCC(=O)N[C@H](CO)C(=O)N[C@@H](C(CC(O)=O)C)C(=O)N[C@@H](CC(=O)c2ccccc2N)C1=O	1	1	0	1	1	1	1	0	1	1	0	1	0	0	1	1	1	0	1	1	1	1	0	1	1	1	1	train
Clc1c2Oc3cc4[C@@H](NC(=O)[C@@H](NC(=O)[C@H](NC(=O)[C@H](NC)CC(C)C)[C@H](O)c(c1)cc2)CC(=O)N)C(=O)N[C@@H]1c2cc(-c5c(cc(O)cc5O)[C@@H](NC(=O)[C@@H](NC1=O)[C@H](O[C@@H]1O[C@@H](C)[C@H](O)[C@@](N)(C1)C)c1cc(Cl)c(Oc(c4)c3O[C@@H]3O[C@H](CO)[C@@H](O)[C@H](O)[C@H]3O[C@@H]3O[C@@H](C)[C@H](O)[C@@](NCc4ccc(cc4)-c4ccc(Cl)cc4)(C3)C)cc1)C(O)=O)c(O)cc2	0	1	0	0	1	1	1	0	1	0	0	1	0	0	0	1	1	0	1	1	0	0	0	0	1	1	1	train
OC(=O)C1CCn2c1ccc2C(=O)c1ccccc1.OCC(N)(CO)CO	1	1	0	1	1	1	1	1	1	1	0	1	0	1	1	1	1	0	1	1	1	1	0	1	1	1	1	train
O(CC(O)CN1CCN(CC1)CC(=O)Nc1c(cccc1C)C)c1ccccc1OC	0	1	0	1	1	1	1	0	0	1	0	1	0	0	1	1	1	0	0	1	1	1	0	1	1	1	1	train
O=C1CC[C@@]2([C@@H]3[C@H]([C@@H]4CC[C@H](OC(=O)CCCCCCCCCC)[C@]4(CC3)C)CCC2=C1)C	1	1	0	0	1	1	1	0	1	1	1	1	1	0	1	1	1	0	1	1	1	1	0	0	1	1	1	train
O1CCc2c1cccc2[C@H]1C[C@H]1CNC(=O)CC	0	0	0	0	1	0	0	0	0	0	0	0	0	0	0	0	0	0	1	0	1	0	0	0	0	1	0	train
Clc1c2Oc3cc4[C@@H](NC(=O)[C@H]5NC(=O)[C@H](NC(=O)[C@@H](N)c6cc(Oc7cc(O)cc5c7)c(O)cc6)Cc5cc(Cl)c(Oc(c4)c3O[C@@H]3O[C@H](CO)[C@@H](O)[C@H](O)[C@H]3NC(=O)CCCCCCCCC)cc5)C(=O)N[C@@H]3c4cc(-c5c(cc(O)cc5O[C@H]5O[C@H](CO)[C@@H](O)[C@H](O)[C@@H]5O)[C@@H](NC(=O)[C@@H](NC3=O)[C@H](O[C@@H]3O[C@H](CO)[C@@H](O)[C@H](O)[C@H]3NC(=O)C)c(c1)cc2)C(O)=O)c(O)cc4	0	0	0	0	1	0	1	0	1	0	0	1	0	0	1	1	1	0	1	1	0	1	0	1	0	1	1	train
S1(=O)(=O)N(C)\C(=C(/[O-])\Nc2ncccc2)\C(=O)c2c1cccc2.[Na+]	1	1	0	1	1	0	1	0	1	1	0	1	0	0	1	1	1	0	1	1	1	1	0	1	1	1	1	train
OC1C2C(C3CCC(C(=O)C)C3(C1)C)CC(C1=CC(=O)CCC12C)C	0	0	0	1	0	0	0	0	1	0	0	1	1	0	0	0	0	0	1	0	0	0	0	0	0	0	1	train
OC(=O)[C@H]1N([C@@H]2[C@H](C1)CCC2)C(=O)[C@@H](N[C@@H](CCc1ccccc1)C(O)=O)C	1	1	0	1	1	1	1	0	1	1	0	1	0	0	1	1	1	0	1	1	1	1	0	1	1	1	1	train
O1c2c(cccc2)C(=O)C([C@@H](CC(=O)C)c2ccc([N+](=O)[O-])cc2)=C1[O-]	1	1	0	0	1	0	1	0	1	1	1	1	0	0	1	1	1	1	0	0	0	1	0	0	0	0	0	train
n1c(Nc2c(cc(cc2C)C=CC#N)C)ccnc1Nc1ccc(cc1)C#N	1	1	0	0	1	0	1	0	1	1	0	1	1	0	0	0	1	0	1	0	1	1	0	0	0	1	1	train
P(O)(O)(=O)CP(O)(O)=O	0	0	0	0	1	0	1	0	1	0	0	1	0	0	1	0	1	0	0	0	0	0	0	0	1	1	0	train
P(O)(O)(O)=O.O1CC=2C3=N\C(\N=C3C=NC=2CC1)=C/1\NOC=C\1	0	1	0	0	1	1	1	0	1	0	0	1	0	0	1	1	1	1	1	1	1	0	0	0	1	1	1	train
S1CC(N=C1C(N)C(CC)C)C(=O)NC(CC(C)C)C(=O)NC(CCC(O)=O)C(=O)NC(C(CC)C)C(=O)NC1CCCCNC(=O)C(NC(=O)C(NC(=O)C(NC(=O)C(NC(=O)C(NC(=O)C(NC1=O)CCCN)C(CC)C)Cc1ccccc1)Cc1[nH]cnc1)CC(O)=O)CC(=O)N	0	0	0	0	0	0	1	0	0	0	0	1	0	0	0	0	1	0	0	0	0	1	0	0	0	0	0	train
S(=O)(=O)(C[C@H](N1C(=O)c2c(cccc2NC(=O)C)C1=O)c1cc(OCC)c(OC)cc1)C	0	1	0	0	1	1	1	0	1	0	0	0	0	0	0	0	1	0	1	1	0	0	0	0	0	1	0	train
O1C(CO)C(OC2OC(COC3OC(CO)C(OC)C(O)C3O)C(OC3OC(CO)C(OC)C(O)C3OCCO)C(O)C2O)C(O)C(O)C1C	0	1	0	1	1	1	1	0	1	0	0	1	0	0	1	1	1	1	1	1	1	0	0	0	1	1	0	train
O1C(COC(=O)c2n(Cc3ccc(cc3)-c3ccccc3-c3nn[nH]n3)c(nc2C(O)(C)C)CCC)=C(OC1=O)C	0	1	0	0	1	1	1	0	0	0	0	1	0	0	0	0	1	0	1	1	1	1	0	1	1	1	1	train
[Gd+3].OC[C@@H](N1CCN(CCN(CCN(CC1)CC(=O)[O-])CC(=O)[O-])CC(=O)[O-])[C@H](O)CO	0	0	0	1	1	0	1	1	1	1	0	1	0	0	1	0	1	0	1	1	1	1	1	1	1	1	1	train
O(C(C)c1c2[nH]c(C=c3[nH]c(=CC4=NC(=CC5=NC(=C2)C(C)=C5CCC(O)=O)C(CCC(O)=O)=C4C)c(C)c3C(O)C)c1C)C(C)c1c=2[nH]c(=CC3=NC(=CC4=NC(=Cc5[nH]c(C=2)c(C)c5C(O)C)C(C)=C4CCC(O)=O)C(CCC(O)=O)=C3C)c1C	1	1	0	1	1	1	1	0	0	0	1	1	0	0	1	1	1	1	1	1	1	0	0	0	1	1	1	train
Oc1ccc(cc1)C[C@H](N)C(O)=O.OC(=O)CC[C@H](N)C(O)=O.OC(=O)[C@@H](N)CCCCN.OC(=O)[C@@H](N)C	1	1	0	1	1	1	1	0	1	1	1	1	1	0	1	1	1	0	1	1	1	1	0	0	1	1	1	train
ClC(C(NC(=O)C1N(CC(C1)CCC)C)C1OC(SC)C(OP(O)(O)=O)C(O)C1O)C	1	0	0	1	1	1	1	0	1	1	0	1	1	0	1	1	1	0	1	1	1	1	1	1	1	1	1	train
[Ba+2].S(=O)(=O)([O-])[O-]	0	0	0	0	0	0	1	0	0	0	0	1	0	0	0	0	0	0	1	1	0	0	0	0	0	0	1	train
Cl.Clc1nc(C(=O)N=C(N)N)c(nc1N)N	1	1	0	1	1	1	1	0	0	1	0	1	0	0	1	1	1	0	0	1	1	1	0	1	1	1	1	train
[Zn+2].S(=O)(=O)([O-])[O-]	0	0	0	0	0	0	1	0	0	0	0	0	0	0	0	0	0	0	0	0	0	0	0	0	0	0	0	train
ClCCN(CCCl)c1ccc(cc1)CCCC(O)=O	1	1	0	1	1	1	1	1	1	1	1	1	1	0	0	1	1	0	1	1	1	1	0	0	0	1	1	train
OC1C2(C(CC1O)C1C(CC2)c2c(cc(O)cc2)CC1)C	1	1	0	0	0	0	1	0	0	1	1	1	0	0	1	0	1	0	0	1	0	0	0	0	1	1	0	train
O.O.Oc1cc(ccc1)[C@@]1(CCN(C[C@@H]1C)C[C@H](Cc1ccccc1)C(=O)NCC(O)=O)C	0	1	0	0	0	1	1	0	0	0	0	0	0	0	0	1	0	0	0	0	0	1	0	0	0	0	0	train
O1[C@H](CC)[C@]2(OC(=O)N([C@@H]2[C@H](C)C(=O)[C@@H](C[C@](OC)(C)[C@H](O[C@@H]2O[C@@H](C[C@H](N(C)C)[C@H]2O)C)[C@@H](C)C(=O)[C@@H](C)C1=O)C)CCCCn1cc(nc1)-c1cccnc1)C	1	1	0	1	1	1	1	0	1	1	0	1	0	0	1	1	1	0	1	1	1	1	0	1	1	1	1	train
Clc1ccc(cc1Cc1ccc(OCC)cc1)[C@@H]1O[C@H](CO)[C@@H](O)[C@H](O)[C@H]1O	1	1	0	0	1	1	1	0	1	1	1	1	0	0	1	0	1	0	1	0	0	1	0	0	1	1	1	train
Fc1ccc(cc1)C(CCCN1CCC(N2c3c(NC2=O)cccc3)CC1)c1ccc(F)cc1	0	1	0	1	1	1	1	0	0	1	0	1	1	0	1	1	1	0	0	0	1	1	0	0	1	1	1	train
O=C(C(CC(N(C)C)C)(c1ccccc1)c1ccccc1)CC	1	1	0	1	1	1	1	0	1	1	0	1	1	0	1	1	1	0	1	1	1	1	0	1	1	1	1	train
[Mn+2].P(OCc1cnc(C)c([O-])c1CN(CCN(Cc1c([O-])c(ncc1COP(=O)([O-])[O-])C)CC(=O)[O-])CC(=O)[O-])(=O)([O-])[O-].[Na+].[Na+].[Na+].[H+].[H+].[H+]	0	0	0	0	1	0	1	0	1	1	1	1	0	0	1	0	1	0	1	0	0	0	0	0	1	1	0	test
O(C)c1cc(NC(CCCN)C)c2ncccc2c1	0	0	0	0	0	0	1	0	0	0	0	0	0	0	0	1	0	0	0	0	0	0	0	0	0	0	0	test
[Tc-3]([OH2+])([OH2+])([OH2+])[O-].[Na+]	0	0	0	0	0	0	0	0	1	0	0	0	0	0	0	0	0	0	0	0	0	0	0	0	0	0	0	test
Clc1ccccc1C1C(C(OCC)=O)=C(NC(C)=C1C(OC)=O)COCCN.S(O)(=O)(=O)c1ccccc1	1	1	0	1	1	1	1	0	1	1	0	1	0	0	1	1	1	0	1	1	1	1	0	1	1	1	1	test
S(c1ccccc1C(=O)NC)c1cc2[nH]nc(c2cc1)C=Cc1ncccc1	1	1	0	1	1	1	1	0	0	0	1	1	1	0	1	1	1	0	0	1	0	1	0	1	1	1	1	test
[Br-].O(C(=O)C)[C@@H]1[C@@]2([C@H]([C@H]3[C@H](CC2)[C@@]2([C@H](C[C@H](OC(=O)C)[C@@H](N4CCCCC4)C2)CC3)C)C[C@@H]1[N+]1(CCCCC1)C)C	0	0	0	0	1	1	0	0	1	0	0	1	0	0	1	0	1	0	0	1	0	0	0	0	1	1	1	test
Fc1cc(F)ccc1[C@](O)([C@@H](C)c1ncncc1F)Cn1ncnc1	1	1	0	1	1	1	1	0	1	1	1	1	1	0	1	1	1	1	1	1	1	1	1	1	1	1	1	test
Clc1cc(C(=O)NCCN(CC)CC)c(OC)cc1N	1	1	0	1	1	1	1	0	1	1	0	1	1	0	1	1	1	1	1	1	1	1	0	0	1	1	1	test
S=C1NC=CN1C	1	0	0	0	1	1	1	0	1	0	0	1	0	0	0	1	1	0	0	0	0	1	0	1	0	1	0	test
Clc1ccccc1C1=NC(O)C(=O)Nc2c1cc(Cl)cc2	1	1	0	1	1	1	1	1	1	1	0	1	1	0	1	1	1	0	1	1	1	1	0	1	1	1	1	test
Clc1cc(cc(Cl)c1)-c1oc2cc(ccc2n1)C(O)=O	0	0	0	0	0	0	1	0	0	0	0	0	0	0	0	0	0	0	1	0	0	0	0	0	0	0	0	test
O=C1N(C)C(=O)N(c2nc[nH]c12)C.O=C1N(C)C(=O)N(c2nc[nH]c12)C.NCCN	0	1	0	0	1	1	1	0	1	0	0	0	0	0	1	0	1	0	0	1	1	1	0	0	1	1	1	test
S1C(Cc2ccc(OCCc3ncc(cc3)CC)cc2)C(=O)NC1=O	1	1	0	1	1	1	1	1	1	1	1	1	0	0	1	1	1	1	1	1	1	1	1	1	1	1	1	test
Oc1c2c(C[C@@H]3C(C(=O)[C@@]4(O)[C@@H](C3)[C@H]([NH+](C)C)C(=O)C(=C([O-])N)C4=O)=C2[O-])c(N(C)C)cc1	1	1	0	1	1	1	1	0	1	1	1	1	0	0	1	1	1	1	1	1	1	1	0	1	1	1	1	test
OC1(CCC2C3C(C4(C(=CC(=O)CC4)CC3)C)C(O)CC12C)C(=O)CO	1	1	0	1	1	1	1	0	1	1	0	1	1	0	1	1	1	1	1	1	1	1	0	1	1	1	1	test
[Gd+3].O.O=C(NC)CN(CCN(CCN(CC(=O)NC)CC(=O)[O-])CC(=O)[O-])CC(=O)[O-]	0	0	0	1	1	1	1	0	1	1	0	1	0	1	1	0	1	0	1	1	1	1	0	1	1	1	1	test
O=C(C(N(CC)CC)C)c1ccccc1	0	0	0	1	1	1	1	0	0	1	0	1	0	0	0	1	1	0	0	1	1	1	0	0	1	1	1	test
O(C)c1c(OC)cc(NCc2ccc3nc(nc(N)c3c2C)N)cc1OC.OC(=O)[C@@H](O)[C@@H](O)[C@H](O)[C@@H](O)C=O	1	1	0	0	1	0	1	0	0	0	0	1	0	0	0	1	1	0	0	0	1	0	0	0	0	1	1	test
OC1CC(O)C(CC=CCCCC(OC(C)C)=O)C1CCC(=O)CCCCCCC	0	1	0	1	0	1	0	0	1	0	0	1	0	0	1	0	1	1	1	1	1	0	0	0	0	1	1	test
S(O[C@@H]1[C@@H](OS(O)(=O)=O)[C@@H](OC[C@H]1O[C@@H]1OC[C@@H](O)[C@H](OS(O)(=O)=O)[C@H]1OS(O)(=O)=O)O)(O)(=O)=O	1	1	0	1	1	1	1	0	1	1	1	1	0	0	0	1	1	0	1	1	1	1	0	1	1	1	0	test
s1cc(nc1C)\C=C(/C)\[C@H]1NC(=O)C[C@H](O)C(C)(C)C(=O)[C@H](C)[C@@H](O)[C@H](CCC[C@]2(O[C@H]2C1)C)C	1	1	0	1	1	1	1	0	1	1	0	1	0	0	1	1	1	0	1	1	1	1	0	0	1	1	0	test
[Fe].O=[N-].N#[C-].N#[C-].N#[C-].N#[C-].N#[C-]	0	0	0	1	1	1	1	0	0	0	0	1	1	0	1	0	1	0	0	0	1	0	0	1	1	1	0	test
O=C1N=C(Nc2n(cnc12)COCCO)N	1	1	0	1	1	1	1	0	1	1	0	1	0	0	1	1	1	0	1	1	1	1	0	1	1	1	1	test
O(C(CC)CC)C1C=C(CC(N)C1NC(=O)C)C(OCC)=O	1	1	0	1	1	1	1	0	1	1	0	1	0	0	0	1	1	0	1	1	1	0	0	1	1	1	1	test
ClC=1CSC2N(C(=O)C2NC(=O)C(N)c2ccccc2)C=1C(O)=O	1	1	0	0	1	1	1	0	1	1	0	1	0	0	1	1	1	0	1	1	1	1	0	1	1	1	1	test
Clc1cc2c(NC(=O)C(O)N=C2c2ccccc2)cc1	1	0	0	1	1	0	1	0	1	1	0	1	0	0	1	1	1	0	0	0	1	1	0	1	0	1	0	test
O1C2C34CCN(C(Cc5c3c1c(O)cc5)C4(O)CCC2=C)CC1CC1	1	1	0	0	1	1	1	0	0	0	0	1	0	0	1	0	1	0	1	0	1	1	0	0	1	1	1	test
S1[C@H]2N([C@@H](C(O)=O)C1(C)C)C(=O)[C@H]2NC(=O)[C@H](C(O)=O)c1ccsc1.O\1[C@H]2N([C@@H](C(O)=O)/C/1=C/CO)C(=O)C2	1	1	0	0	1	0	1	0	1	0	0	1	0	0	1	1	1	0	1	0	0	1	0	0	0	1	1	test
O1[C@@H]2[C@]34[C@H]([C@@H](N(CC3)C)Cc3c4c1c(OC)cc3)CCC2=O	0	1	0	0	1	1	1	0	1	1	0	1	0	0	1	1	1	0	1	1	1	1	0	1	0	1	1	test
O=C(Nc1c(cccc1C)C)CN(CC)CC	0	1	0	1	1	1	1	0	1	0	0	1	0	1	1	1	1	1	1	1	1	1	1	1	1	1	1	test
S([C@H]1C[C@H](NC1)C(=O)N(C)C)C=1[C@@H](C2N(C(=O)C2[C@@H](O)C)C=1C(O)=O)C.O.O.O	1	1	0	0	1	1	1	0	1	1	0	1	0	0	1	1	1	0	1	1	1	1	0	0	1	1	1	test
FC(F)(C)[C@H]1C[C@H]2C[C@](c3[nH]c4c(c3CN(C1)C2)cccc4)(C(OC)=O)c1cc2[C@@]34[C@@H](N(c2cc1OC)C)[C@@](O)(C(OC)=O)[C@H](OC(=O)C)[C@]1([C@@H]3N(CC=C1)CC4)CC	1	1	0	1	1	1	1	0	1	1	1	1	1	0	1	1	1	0	1	1	1	1	0	1	1	1	1	test
Ic1c(C(O)=O)c(I)c(NC(=O)C)c(I)c1NC(=O)C	0	0	0	1	1	1	1	0	1	0	0	1	0	1	1	1	1	0	1	1	1	1	0	0	1	1	1	test
Fc1cc(F)ccc1[C@@]1(OCC(C1)COc1ccc(N2CCN(CC2)c2ccc(N3C=NN([C@H]([C@@H](O)C)CC)C3=O)cc2)cc1)Cn1ncnc1	1	1	0	1	1	1	1	1	1	1	1	1	1	1	1	1	1	0	1	1	1	1	0	1	1	1	1	test
Fc1cc2c(NC(=O)C2=Cc2[nH]c(C)c(C(=O)NCCN(CC)CC)c2C)cc1	1	1	0	1	1	1	1	0	1	1	1	1	1	0	1	1	1	1	1	1	1	1	0	0	1	1	1	test
FC1=CNC(=O)NC1=O	1	1	0	1	1	1	1	0	1	0	0	1	0	0	1	1	1	1	1	1	1	0	1	0	1	1	1	test
O=C(Nc1ccccc1)CCCCCCC(=O)NO	1	1	0	0	1	1	1	0	0	0	1	1	0	0	1	1	1	0	1	1	0	1	0	0	1	1	1	test
S(CC1CC2C(N(C1)CCC)Cc1c3c2cccc3[nH]c1)C	1	1	0	1	1	1	1	1	0	1	1	1	1	1	1	1	1	0	1	1	1	1	0	1	1	1	1	test
Clc1c(Nc2ccccc2C(=O)[O-])c(Cl)ccc1C	1	1	0	1	1	1	1	0	1	0	0	1	0	0	1	1	1	0	1	0	1	1	0	1	1	1	0	test
Cl.OCC(N)(CCc1ccc(cc1)CCCCCCCC)CO	1	0	0	1	1	1	1	0	1	0	1	1	0	0	1	1	1	1	1	1	1	0	0	0	1	1	1	test
S(=O)(C)C	0	0	0	0	0	0	0	0	0	0	0	1	0	0	0	0	0	0	0	0	0	0	0	0	0	0	1	test
Fc1ccc(cc1)[C@H]1N(CCO[C@H]1O[C@H](C)c1cc(cc(c1)C(F)(F)F)C(F)(F)F)CC1=NC(=O)NN1	0	1	0	1	1	1	1	1	1	1	1	1	1	0	1	1	1	0	1	1	1	1	0	1	1	1	1	test
OC(=O)c1ccccc1Nc1cccc(C)c1C	1	1	0	1	1	0	1	0	1	0	0	1	0	0	1	1	1	0	1	1	1	1	0	1	1	1	1	test
Fc1ccc(cc1)CNc1cc(N)c(NC(OCC)=O)cc1	1	1	0	1	1	1	1	0	0	0	0	1	0	0	1	1	1	0	1	1	1	1	0	1	0	1	0	test
O1CC2C(C(c3c(cc4OCOc4c3)C2O)c2cc(OC)c(OC)c(OC)c2)C1=O	0	0	0	0	1	0	1	0	1	1	1	1	0	0	1	0	1	0	0	0	1	1	0	0	0	1	1	test
Cl.ClCC1OC1.[Cl-].[N+](CCCCCCNCC=C)(C)(C)C.N(CCCCCCCCCC)CC=C.NCC=C	0	1	0	0	1	1	1	0	1	0	0	1	0	0	1	0	1	0	1	1	0	0	0	0	1	1	1	test
O=C1CCC2C3C(C4CC[C@@](O)(C#C)C4(CC3=C)CC)CCC2=C1	1	1	0	1	1	1	1	0	1	1	1	1	0	1	1	0	1	1	1	1	1	1	1	0	0	1	1	test
Clc1ccc(nc1)N1C(OC(=O)N2CCN(CC2)C)c2nccnc2C1=O	1	1	0	1	1	1	1	1	1	1	1	1	0	1	1	1	1	1	1	1	1	1	1	1	1	1	1	test
O(C(=O)C=CC(O)=O)C	0	0	0	0	1	0	1	0	0	0	0	0	0	0	1	1	1	0	0	0	0	0	0	0	0	0	0	test
OC(CC=O)C=O	0	1	1	0	1	1	1	0	1	0	0	1	0	0	1	1	1	1	1	1	1	0	0	0	1	1	1	test
O=C1N(C)C(=O)N(c2ncn(c12)C)C	0	1	0	1	1	0	1	0	1	0	0	1	0	0	1	1	1	0	1	1	1	1	0	1	1	1	1	test
Cl.Cl.O.OC=1[C@]2(O)C([C@H](N(C)C)C(=O)C=1C(=O)N)C(O)C1C(C2=O)=C(O)c2c(cccc2O)[C@@H]1C.OC=1[C@]2(O)C([C@H](N(C)C)C(=O)C=1C(=O)N)C(O)C1C(C2=O)=C(O)c2c(cccc2O)[C@@H]1C.OCC	1	1	0	0	1	1	1	0	1	1	0	1	0	0	1	1	1	0	1	1	1	1	0	0	1	1	1	test
FC(F)(F)COc1ccc(OCC(F)(F)F)cc1C(=O)[NH2+]CC1NCCCC1	1	1	0	1	1	1	1	0	1	1	0	1	0	0	1	1	1	0	1	1	1	1	0	1	1	1	1	test
n1c(nc(nc1N(C)C)N(C)C)N(C)C	0	1	0	0	1	0	1	0	0	0	1	1	0	0	0	1	0	0	0	0	1	0	0	1	0	1	1	test
O=C1N(C=C(C=C1)C)c1ccccc1	1	1	0	0	1	1	1	0	0	1	0	1	0	0	1	0	1	0	1	1	1	0	0	0	0	1	1	test
O(CC(O)CNC(C)(C)C)c1c2CCC(=O)Nc2ccc1	0	1	0	1	1	0	1	0	1	0	0	1	0	0	1	0	1	0	1	1	1	0	0	0	1	1	0	test
O=C1N=C(Nc2n(cnc12)COC(CO)CO)N	1	1	0	1	1	1	1	1	1	1	0	1	1	0	1	1	1	1	1	1	1	1	0	1	1	1	1	test
Clc1ccc(cc1)C1(O)CC[NH+](CC1)CCC(C(=O)N(C)C)(c1ccccc1)c1ccccc1	0	0	0	0	0	0	1	0	1	0	0	1	0	0	0	0	1	0	0	0	0	1	0	0	0	1	0	test
Oc1ccc(cc1)CC(NC(=O)C(NC(=O)C(NC(=O)C(NC(=O)C1NC(=O)CC1)Cc1[nH]cnc1)Cc1c2c([nH]c1)cccc2)CO)C(=O)NC(C(=O)NC(CC(C)C)C(=O)NC(CCCN=C(N)N)C(=O)N1CCCC1C(=O)NCC)COC(C)(C)C	0	1	0	1	1	1	1	1	1	1	1	1	1	0	1	1	1	0	1	1	1	1	1	1	1	1	1	test
Clc1ccc(NC(=NC(=NCCCCCCN=C(N=C(Nc2ccc(Cl)cc2)N)N)N)N)cc1	0	0	0	0	0	1	1	0	1	1	0	1	0	0	1	0	1	0	1	1	0	0	0	0	0	1	1	test
SC(C(N)C(O)=O)(C)C	1	1	0	0	1	1	1	0	1	1	1	1	1	0	1	1	1	0	0	1	1	1	0	1	0	1	1	test
s1c2c(cc1)C(c1c(CC2=O)cccc1)=C1CCN(CC1)C	1	1	0	1	1	0	1	0	0	0	0	1	0	0	1	1	1	0	1	1	1	1	0	0	0	1	0	test
S(O)(=O)(=O)c1ccccc1C=C	0	1	0	0	0	0	1	0	0	0	0	1	0	0	0	0	0	0	1	0	0	0	0	0	0	0	1	test
s1cc(nc1N)C(=NOCC(O)=O)C(=O)NC1C2SCC(C=C)=C(N2C1=O)C(O)=O	1	0	0	0	1	0	1	0	1	1	0	1	0	0	1	1	1	0	1	0	0	1	0	0	0	1	1	test
S(=O)(C(c1ccccc1)c1ccccc1)CC(=O)N	1	1	0	1	1	1	1	1	1	1	0	1	0	1	1	1	1	0	1	1	1	1	0	1	1	1	1	test
O=C1NCNC(=O)C1(CC)c1ccccc1	0	1	0	1	0	1	1	0	0	0	0	1	0	0	0	1	1	1	0	0	1	0	0	1	0	1	0	test
O(C)c1c(OC)cc(cc1OC)Cc1cnc(nc1N)N	1	1	0	1	1	1	1	0	1	0	0	1	0	0	1	1	1	0	1	1	1	1	0	1	0	1	1	test
s1c(ccc1Cc1cc(ccc1C)[C@@H]1O[C@H](CO)[C@@H](O)[C@H](O)[C@H]1O)-c1ccc(F)cc1	0	1	0	0	1	0	1	0	1	1	0	1	0	0	1	0	1	1	1	0	0	1	0	0	0	1	1	test
s1c2CCN(Cc2cc1OC(=O)C)C(C(=O)C1CC1)c1ccccc1F	0	1	0	1	1	1	1	0	1	0	1	1	0	1	1	1	1	0	0	1	0	1	0	0	1	1	1	test
Fc1cc(F)ccc1N1C=C(C(O)=O)C(=O)c2cc(F)c(nc12)N1C[C@@H]2[C@H](C1)C2N	1	1	0	1	1	1	1	1	1	1	0	1	0	0	1	1	1	0	1	1	1	1	0	1	1	1	1	test
S(=O)(=O)(N(CCC)CCC)c1ccc(cc1)C(O)=O	1	1	0	0	1	0	1	0	1	0	0	1	0	0	1	1	1	0	0	0	0	1	0	0	0	1	0	test
s1cc(nc1N)C(=NOC)C(=O)NC1C2SCC(COC)=C(N2C1=O)C(O)=O	1	1	0	1	1	1	1	1	1	1	0	1	0	1	1	1	1	0	1	1	1	1	1	1	1	1	1	test
Clc1cc(Cl)ccc1Oc1ccc(Cl)cc1O	0	0	0	0	0	0	0	0	1	0	0	0	0	0	0	0	0	0	0	0	0	0	0	0	0	0	0	test
FC(F)(F)c1ccc(cc1NC(=O)[C@H]1CC[C@H]2[C@H]3C(CC[C@]12C)[C@@]1([C@H](NC(=O)C=C1)CC3)C)C(F)(F)F	0	0	0	0	1	0	0	0	1	1	1	1	0	0	0	0	1	0	0	0	1	0	0	0	1	1	0	test
S(Oc1cc(ccc1O)[C@H](O)[C@@H](O)[C@@H]1NC(=O)[C@H]2N(C[C@H](O)C2)C(=O)[C@@H](NC(=O)[C@@H](NC(=O)c2ccc(cc2)-c2noc(c2)-c2ccc(OCCCCC)cc2)C[C@@H](O)[C@@H](O)NC(=O)[C@H]2N(C[C@H](C)[C@@H]2O)C(=O)[C@@H](NC1=O)[C@H](O)CC(=O)N)[C@H](O)C)(O)(=O)=O	1	1	0	0	1	1	1	0	1	0	1	1	1	0	1	1	1	0	1	1	1	1	0	0	1	1	1	test
S(C(=O)C1(OC(=O)CC)[C@@]2([C@H]([C@@H]3C[C@H](F)C4=CC(=O)C=C[C@]4(C)C3(F)[C@@H](O)C2)C[C@H]1C)C)CF.Oc1ccc(cc1CO)C(O)CNCCCCCCOCCCCc1ccccc1	0	1	0	1	0	1	0	0	1	0	0	0	1	0	0	0	1	0	1	1	1	0	0	0	1	1	1	test
s1cc(nc1)-c1[nH]c2c(n1)cccc2	1	1	0	1	0	1	1	0	1	0	0	1	0	0	1	1	1	0	0	0	1	1	0	1	0	1	1	test
Cl.Clc1cc(Cl)c(Cl)cc1OCCCON1C(N=C(N=C1N)N)(C)C	1	0	0	0	1	1	1	0	1	0	1	1	0	0	1	0	1	0	1	1	1	0	0	0	1	1	1	test
FC1C(O)C(O)C(OC1O)CO	0	1	0	0	0	0	0	0	1	0	0	1	0	0	1	0	1	0	0	0	0	0	0	0	0	0	0	test
S(=O)(=O)(CCn1c(ncc1[N+](=O)[O-])C)CC	0	1	0	0	1	1	1	0	1	1	0	1	0	0	1	1	1	0	1	1	1	1	0	1	1	1	1	test
Fc1ccccc1Cn1nc(c2cccnc12)-c1nc(N)c(N(C(OC)=O)C)c(n1)N	0	0	0	0	1	0	1	0	0	0	0	1	0	0	1	1	0	0	1	1	0	0	0	0	1	1	0	test
O=C1NC(=O)CCC1N1Cc2c(cccc2N)C1=O	1	1	0	1	1	1	1	0	1	1	1	1	1	1	1	1	1	1	1	1	1	1	0	1	1	1	1	test
O1C(OC2C(O)C(OC3OCC(O)(C)C(NC)C3O)C(N)CC2N)C(N)CCC1C(NC)C	1	1	0	1	1	1	1	0	1	0	0	1	0	0	1	1	1	0	0	1	1	1	0	1	0	1	1	test
n1cn(nc1)C(c1ccc(cc1)C#N)c1ccc(cc1)C#N	1	1	0	1	1	1	1	1	1	1	1	1	1	0	1	1	1	0	1	1	1	1	0	1	1	1	1	test
Cl.FC(F)(F)c1cc(ccc1)CCCN[C@H](C)c1c2c(ccc1)cccc2	0	1	0	0	1	1	1	0	1	0	1	1	1	0	1	1	1	0	1	1	1	1	0	0	1	1	1	test
Clc1ccc(cc1)C[C@@H](NC(=O)[C@H](NC(=O)C)Cc1cc2c(cc1)cccc2)C(=O)N[C@H](Cc1cccnc1)C(=O)N[C@H](C(=O)N([C@@H](Cc1ccc(O)cc1)C(=O)N[C@H](CC(=O)N)C(=O)N[C@@H](CC(C)C)C(=O)N[C@@H](CCCCNC(C)C)C(=O)N1CCC[C@H]1C(=O)N[C@@H](C(=O)N)C)C)CO	0	0	0	0	1	1	1	0	1	1	0	1	0	0	1	0	0	0	1	0	1	1	0	0	0	1	0	test
FC1(F)C(O)C(OC1N1C=CC(=NC1=O)N)CO	1	1	0	0	1	1	1	0	1	1	1	1	0	0	1	1	1	0	1	1	1	1	0	1	1	1	1	test
Clc1cc(NCc2occc2)c(cc1S(=O)(=O)N)C(O)=O	1	1	0	1	1	1	1	1	1	1	0	1	0	0	1	1	1	1	0	0	1	1	0	1	1	1	1	test
Oc1cc2CCC3C4CCC(=O)C4(CCC3c2cc1)C	1	1	0	1	1	1	1	0	1	1	1	1	0	0	1	0	1	1	1	1	1	0	0	0	1	1	0	test
P(O)(O)(=O)[O-]	0	1	0	0	1	1	1	0	1	0	0	1	0	0	1	0	1	0	0	1	1	1	0	0	1	1	1	test
O=C1N(Cc2ccc(cc2)-c2ccccc2-c2nn[nH]n2)C(=NC12CCCC2)CCCC	1	1	0	1	1	1	1	1	1	1	0	1	0	0	1	1	1	0	1	1	1	1	0	1	1	1	1	test
O(C(=O)CCC\C=C/C\C=C/C\C=C/C\C=C/C\C=C/CC)CC.O(C(=O)CC\C=C/C\C=C/C\C=C/C\C=C/C\C=C/C\C=C/CC)CC	0	1	0	1	1	1	1	0	1	1	1	1	0	0	1	1	1	0	1	1	1	1	0	1	1	1	1	test
Clc1cc2c(N(CCCC2O)C(=O)c2ccc(NC(=O)c3ccccc3C)cc2C)cc1	0	1	0	0	1	1	1	0	1	1	0	1	0	0	1	1	1	0	0	1	0	1	0	0	1	1	0	test
Oc1ccc(cc1)C[C@H](N)C(O)=O.OC(=O)CC[C@H](N)C(O)=O.OC(=O)C.OC(=O)[C@@H](N)CCCCN.OC(=O)[C@@H](N)C	1	1	0	1	1	1	1	1	1	1	1	1	1	1	1	1	1	0	1	1	1	1	1	1	1	1	1	test
S1SCC(NC(=O)C(NC(=O)C(NC(=O)C(NC(=O)C(NC(=O)C(N)C1)Cc1ccc(O)cc1)Cc1ccccc1)CCC(=O)N)CC(=O)N)C(=O)N1CCCC1C(=O)NC(CCCCN)C(=O)NCC(=O)N.S1SCC(NC(=O)C(NC(=O)C(NC(=O)C(NC(=O)C(NC(=O)C(N)C1)Cc1ccc(O)cc1)Cc1ccccc1)CCC(=O)N)CC(=O)N)C(=O)N1CCCC1C(=O)NC(CCCN=C(N)N)C(=O)NCC(=O)N	0	1	0	0	1	0	1	0	1	0	0	0	0	0	1	0	1	0	1	1	0	1	0	1	1	1	0	test
s1c(nnc1SCC=1CSC2N(C(=O)C2NC(=O)Cn2nnnc2)C=1C(=O)[O-])C	1	1	0	0	1	0	1	0	1	1	0	1	0	0	1	1	1	0	1	0	1	1	0	0	0	1	1	test
O1CC2=C(C=C3N(Cc4c3nc3c(cc(OC(=O)N5CCC(N6CCCCC6)CC5)cc3)c4CC)C2=O)C(O)(CC)C1=O	1	1	0	1	1	1	1	0	1	0	1	1	0	1	1	1	1	0	1	1	1	1	0	1	1	1	1	test
FC(F)(F)c1cc(N2C(=O)C(NC2=O)(C)C)ccc1[N+](=O)[O-]	0	1	0	1	1	1	1	0	0	1	0	1	0	0	1	1	1	0	1	1	1	1	0	0	1	1	0	test
Brc1c2nccnc2ccc1NC=1NCCN=1	0	1	0	1	1	1	1	0	1	0	0	1	0	1	1	0	1	1	1	1	1	0	0	0	1	1	1	test
S(C)C1OC(C(NC(=O)C2N(CC(C2)CCC)C)C(O)C)C(O)C(O)C1O	1	0	0	0	1	0	1	0	1	1	0	1	0	0	1	1	1	0	1	0	0	1	0	1	1	0	0	test
O1c2c(cc3c(N(CC)C(=CC3=O)C(O)=O)c2CCC)C(=O)C=C1C(O)=O	0	0	0	1	1	1	1	0	1	0	0	1	0	0	0	1	1	0	1	1	0	0	0	1	0	1	0	test
Brc1ccc(cc1)-c1c(ncnc1OCCOc1ncc(Br)cn1)NS(=O)(=O)NCCC	1	1	0	0	0	0	0	0	0	0	0	1	0	0	1	1	0	0	1	0	0	0	0	0	1	1	0	test
O1C(CC2COC(CC(=CC(OCCCCCCCCC(O)=O)=O)C)C(O)C2O)C1C(C(O)C)C	0	0	0	1	1	0	1	0	1	0	0	1	0	0	1	0	1	0	1	1	0	0	0	1	0	1	0	test
O(C(=O)c1ccccc1O)c1ccccc1C(O)=O	1	0	0	0	1	0	1	0	1	0	0	0	0	0	1	0	1	0	0	1	0	1	0	1	0	0	1	test
FC12C(C3CC4OC(OC4(C(=O)COC(=O)C)C3(CC1O)C)(C)C)CC(F)C1=CC(=O)C=CC12C	0	1	0	1	0	0	0	0	1	0	0	1	1	0	0	0	1	0	1	1	0	1	0	0	0	1	0	test
Oc1c-2c(CC3N(CCc4c3c-2ccc4)C)ccc1O	0	1	0	0	0	1	1	0	0	1	0	1	0	0	1	0	1	0	1	1	1	0	0	0	1	1	1	test
S(P(O)(O)=O)CCNCCCN	0	1	0	0	1	0	1	0	1	0	0	1	1	0	1	0	1	0	0	1	0	1	0	0	1	1	1	test
S1Cc2c(cccc2)C(c2c1cccc2)=CCCN(C)C	1	1	0	1	1	0	1	1	1	1	0	1	1	0	1	1	1	0	0	0	1	1	0	0	1	1	1	test
NC(Cc1ccccc1)(C)C	0	0	0	0	0	0	1	0	0	1	0	1	0	0	1	0	1	0	0	1	1	0	0	0	1	1	0	test
OC12CC3(NCC(=O)N4CCCC4C#N)CC(C1)CC(C3)C2	1	1	0	0	1	1	1	0	0	0	0	1	0	0	1	0	1	0	1	0	0	0	0	0	0	1	0	test
O1[C@H](CO[C@]2(O[C@@H]([C@H](O)[C@H](O)CO)[C@H](NC(=O)CNC(OCCOC)=O)[C@@H](O)C2)C(O)=O)[C@H](O)[C@H](O)[C@@H](NC(=O)C)[C@H]1O[C@@H]([C@H](N)C(O)=O)C	0	1	0	0	1	1	0	0	1	0	0	1	0	0	0	1	1	0	0	1	0	0	0	0	0	1	1	test
S1C2N(C(C(=O)[O-])C1(C)C)C(=O)C2NC(=O)C(N)c1ccccc1	0	0	0	0	1	0	1	0	1	0	0	0	0	0	0	1	1	0	1	1	0	0	0	0	0	0	0	test
O=C1N=C(Nc2n(cnc12)[C@H]1C[C@H](O)[C@@H](CO)C1=C)N	1	1	1	0	1	0	1	0	1	0	1	1	0	0	0	1	1	0	1	0	1	1	0	0	0	1	0	test
P(OCC(=O)C1(O)C2(CC(O)C3(F)C(C2CC1C)CCC1=CC(=O)C=CC13C)C)(O)(O)=O	0	1	0	1	1	1	1	0	1	1	0	1	1	0	1	1	1	1	1	1	1	0	1	1	1	1	1	test
O=C1NN=C(C(C1)C)c1ccc(NN=C(C#N)C#N)cc1	0	1	0	0	1	0	1	0	0	0	0	0	0	0	1	0	0	0	0	0	1	0	0	0	1	1	0	test
O(C(C(OC)(c1ccccc1)c1ccccc1)C(O)=O)c1nc(cc(n1)C)C	1	1	0	0	1	1	1	0	1	1	0	1	0	0	1	1	1	0	1	1	1	1	0	0	1	1	1	test
Cl.S(=O)(=O)(N)c1cc(ccc1OC)C[C@@H](NCCOc1ccccc1OCC)C	0	1	0	1	1	1	1	0	1	1	0	1	0	0	1	0	1	1	1	1	1	1	0	1	1	1	1	test
ClC(C(NC(=O)C1N(CC(C1)CCC)C)C1OC(SC)C(O)C(O)C1O)C	1	0	0	0	1	1	1	0	1	1	0	1	1	0	1	1	1	0	1	1	0	1	1	1	1	1	1	test
S=C1N(C(C)(C)C(=O)N1c1cc(C(F)(F)F)c(cc1)C#N)c1cc(F)c(cc1)C(=O)NC	0	0	0	0	0	1	1	0	0	1	0	1	0	0	1	1	1	0	1	1	1	1	0	1	0	1	1	test
FC12C(C3CC4OC(OC4(C(=O)CO)C3(CC1O)C)(C)C)CC(F)C1=CC(=O)C=CC12C	0	1	1	1	1	1	1	0	1	0	0	1	0	0	0	0	1	0	1	1	1	0	0	1	0	1	1	test
Cl.O(C(=O)CCC(=O)CN)CCCCCC	0	0	0	0	1	0	0	0	1	0	0	0	0	0	0	0	0	0	1	0	0	1	0	0	0	0	0	test
O(C(=O)N(C)C)c1cc([N+](C)(C)C)ccc1	0	0	0	1	1	1	1	0	1	0	0	1	0	0	1	0	1	0	0	1	1	1	0	0	1	1	1	test
O(C(c1ccccc1C)c1ccccc1)CCN(C)C	0	0	0	1	0	0	1	0	1	0	0	1	0	0	0	1	1	0	0	0	1	1	0	0	1	1	0	test
O1c2c(cccc2)C(=O)C(C(CC(=O)C)c2ccccc2)=C1[O-]	1	0	0	0	1	1	1	0	1	1	1	1	0	0	1	1	1	0	1	1	0	1	0	0	1	1	1	test
O(C)c1c(OC)cc(cc1OC)C(=O)NCc1ccc(OCCN(C)C)cc1	1	0	0	1	0	1	1	0	1	0	0	0	0	0	1	1	0	0	0	0	1	0	0	0	0	1	1	test
Clc1nc(n(Cc2ccc(cc2)-c2ccccc2-c2nn[nH]n2)c1CO)CCCC	1	1	0	1	1	1	1	0	1	1	0	1	0	0	1	1	1	0	1	1	1	1	0	1	1	1	1	test
Fc1cc2c(N(C=C(C(O)=O)C2=O)C2CC2)cc1N1CCNCC1	1	1	0	1	1	1	1	1	1	1	1	1	0	1	1	1	1	1	1	1	1	1	0	1	1	1	1	test
Ic1c(C(=O)N(CC(O)CO)C)c(I)c(NC(=O)COC)c(I)c1C(=O)NCC(O)CO	0	0	0	1	1	1	1	0	1	1	0	1	1	1	1	0	1	1	1	1	1	1	0	1	1	1	1	test
S1SCCC=CC2OC(=O)C(NC(=O)C(NC(=O)C(NC(=O)C(NC(=O)C2)C(C)C)C1)=CC)C(C)C	1	1	0	0	1	0	1	0	1	0	1	1	0	0	1	1	1	0	1	1	0	1	0	0	1	1	1	test
P(O)(O)(=O)N1NC(=NC1=O)CN1CCO[C@H](O[C@H](C)c2cc(cc(c2)C(F)(F)F)C(F)(F)F)[C@@H]1c1ccc(F)cc1	0	1	0	1	1	1	1	0	1	1	0	1	0	0	1	1	1	0	1	1	1	1	0	1	1	1	1	test
O=C1N(C)C(=O)NC(=O)C1(C(C#CCC)C)CC=C	0	0	0	0	1	1	1	0	1	0	0	1	0	0	1	0	1	0	1	1	1	0	0	0	1	1	1	test
P(O)(O)(O)=O.O1[C@@H]2[C@]34[C@H]([C@H](N(CC3)C)Cc3c4c1c(OC)cc3)C=C[C@@H]2O.Oc1ccc(NC(=O)C)cc1.O(C(C)(c1ccccc1)c1ncccc1)CCN(C)C.OC(=O)CCC(O)=O	1	1	0	1	1	1	1	0	1	1	0	1	0	1	1	1	1	0	1	1	1	1	0	1	1	1	1	test
o1c(ccc1[N+](=O)[O-])C=NN1CC(=O)NC1=O	1	1	0	1	1	1	1	0	1	0	0	1	0	0	1	1	1	1	1	1	1	1	0	1	1	1	0	test
S1[C@H]2N(C(C(OC(OC(=O)C)C)=O)=C(C1)COC(=O)N)C(=O)[C@H]2NC(=O)C(=NOC)c1occc1	1	1	0	0	1	1	1	1	1	1	0	1	0	0	1	1	1	0	1	1	1	1	0	0	1	1	1	test
Clc1ccc(cc1)-c1cc2c([nH]cc2C(=O)c2c(F)c(NS(=O)(=O)CCC)ccc2F)nc1	1	1	0	1	1	1	1	0	1	0	1	1	0	0	1	1	1	0	1	1	0	0	0	0	1	1	1	test
O=C(Nc1c(cccc1C)C)C1N(CCCC1)C	0	1	0	1	1	1	1	0	1	0	0	1	0	1	1	0	1	0	1	1	1	1	0	1	1	1	1	test
[Gd+3].OC(=O)CN(CCN(CCN(CC(=O)[O-])CC(O)=O)CC(=O)[O-])CC(=O)[O-].OC[C@@H](O)[C@@H](O)[C@H](O)[C@@H](O)CNC.OC[C@@H](O)[C@@H](O)[C@H](O)[C@@H](O)CNC	1	1	0	1	1	1	1	0	1	1	0	1	0	1	1	0	1	0	1	1	1	1	0	1	1	1	1	test
S1CC2(NCCc3c2cc(OC)c(O)c3)C(OCC2N3C(C4N(C(Cc5c4c(O)c(OC)c(c5)C)C3O)C)C1c1c2c2OCOc2c(C)c1OC(=O)C)=O	1	1	0	0	1	1	1	0	1	0	0	1	0	0	1	1	1	0	1	1	1	0	0	0	1	1	1	valid
OC1(CCC2C3C(C4(C(=CC(=O)C=C4)CC3)C)C(O)CC12C)C(=O)CO	1	1	0	1	1	1	1	0	1	1	0	1	1	0	1	0	1	1	1	1	1	0	0	1	1	1	1	valid
O=C(NN)c1ccncc1	1	1	0	0	1	1	1	0	1	1	0	1	0	0	1	1	1	0	0	0	1	0	0	0	0	1	1	valid
S1C2N(C(=O)C2NC(=O)C(N)c2ccc(O)cc2)C(C(O)=O)=C(C1)C	1	0	0	0	1	1	1	0	1	1	0	1	0	0	1	1	1	0	1	0	1	1	0	1	0	1	1	valid
[nH]1ncc(c1)C	0	1	0	1	1	1	1	0	0	0	0	1	0	0	1	1	1	0	1	1	1	1	0	1	1	1	1	valid
FC1=CN(C2OC(CO)C(O)C2)C(=O)NC1=O	1	1	0	1	1	1	1	0	1	0	0	1	0	0	1	1	1	0	1	1	1	0	0	0	1	1	0	valid
S1C[C@H](O[C@H]1CO)N1C=CC(=NC1=O)N.O1[C@H](CO)[C@@H](N=[N+]=[N-])C[C@@H]1N1C=C(C)C(=O)NC1=O	1	1	0	1	1	1	1	0	1	1	0	1	0	1	1	1	1	0	1	1	1	1	0	1	1	1	1	valid
OC1(CCC2C3C(C4(C(=CC(=O)C=C4)CC3)C)C(O)CC12C)C(=O)COC(=O)C	1	1	0	1	1	1	1	0	1	1	0	1	1	0	1	0	1	1	1	1	1	0	0	1	1	1	1	valid
S(Oc1cc2CCC3[C@@H]4CCC(=O)C4(CC[C@@H]3c2cc1)C)(O)(=O)=O.N1CCNCC1	1	1	0	1	1	1	1	0	1	1	1	1	1	0	1	0	1	1	1	1	1	1	0	0	1	1	0	valid
Cl.Cl.Clc1cc2c(Sc3c(cccc3)C2=CCCN2CCN(CC2)CCO)cc1	1	1	0	1	1	1	1	0	1	1	0	1	1	1	1	1	1	0	1	1	1	1	1	1	1	1	1	valid
Fc1cc(ccc1)-c1ccc(nc1)\C=C\C1[C@H]2[C@@H](C[C@H]3[C@H]1CC[C@@H](NC(OCC)=O)C3)C(O[C@@H]2C)=O	0	1	0	1	1	0	1	0	0	0	0	0	0	0	1	1	1	0	0	0	1	0	0	0	1	1	0	valid
Oc1cc(cc(O)c1)C(O)CNC(C)(C)C	0	0	0	0	0	1	1	0	0	0	0	1	0	0	1	0	1	0	0	1	1	0	0	0	1	1	1	valid
O(C(=O)C)CC(CCn1c2nc(ncc2nc1)N)COC(=O)C	1	1	0	1	1	1	1	0	0	1	0	1	0	0	0	1	1	0	1	1	1	1	0	1	1	1	1	valid
O(C)c1cc2c([nH]cc2CCNC(=O)C)cc1	1	1	0	1	1	1	1	0	1	1	0	1	0	0	1	1	1	0	1	0	1	1	0	1	1	1	0	valid
O1c2c(C(=O)C=C1C(=O)[O-])c(OCC(O)COc1c3c(OC(=CC3=O)C(=O)[O-])ccc1)ccc2	1	0	0	1	1	1	1	0	1	0	0	1	0	0	1	1	1	0	1	1	1	1	0	1	1	1	1	valid
Clc1c(N2CCN(CC2)CCCCOc2cc3NC(=O)CCc3cc2)cccc1Cl	1	1	0	1	1	1	1	1	1	1	1	1	1	1	1	1	1	0	1	1	1	1	1	1	1	1	1	valid
SCC(C(=O)N1CCCC1C(O)=O)C	1	1	0	1	1	1	1	0	1	1	0	1	0	0	1	1	1	1	1	1	1	1	1	0	1	1	1	valid
O(C)c1cc(C)c(C=CC(=CC=CC(=CC(O)=O)C)C)c(C)c1C	1	1	0	1	1	1	1	1	1	1	1	1	0	0	1	1	1	1	1	1	1	1	0	1	1	1	1	valid
S(=O)(=O)(Nc1ccc(cc1)C(O)CCCN(CCCCCCC)CC)C.S(=O)(=O)(Nc1ccc(cc1)C(O)CCCN(CCCCCCC)CC)C.OC(=O)C=CC(O)=O	0	0	0	0	0	0	1	0	0	0	0	0	0	0	1	0	0	0	0	0	0	1	0	0	1	1	0	valid
Clc1cccc(Cc2cc3c(N(C=C(C(O)=O)C3=O)[C@@H](C(C)C)CO)cc2OC)c1F	0	0	0	0	0	1	1	0	1	0	0	1	1	0	0	0	1	0	1	0	1	0	0	0	0	1	0	valid
O(C(=O)c1ccc(N)cc1)CCN(CC)CC	0	1	0	1	1	0	1	0	1	0	0	1	0	1	1	0	1	1	0	1	1	0	0	1	1	1	1	valid
Clc1ccc(cc1S(=O)(=O)N)C(=O)NN1c2c(CC1C)cccc2	1	1	0	1	1	1	1	0	1	1	1	1	1	1	1	1	1	1	1	1	1	1	0	1	1	1	1	valid
O1CCc2c3c(CC[C@H]3CCNC(=O)CC)ccc12	0	0	0	0	1	1	1	1	1	0	0	1	0	0	0	0	0	0	1	0	1	0	0	0	0	1	0	valid
Cl[C@@]12C([C@@H]3C[C@@H](C)[C@](O)(C(=O)CCl)[C@]3(C[C@@H]1O)C)CCC1=CC(=O)C=C[C@@]12C	0	1	0	1	1	1	1	0	1	1	0	1	1	0	0	0	1	0	1	1	0	0	0	1	0	1	1	valid
P(O)(O)(=O)C1OC1C	1	1	0	0	1	1	1	0	1	1	0	1	0	0	0	1	1	0	1	1	1	1	0	1	0	1	1	valid
Brc1ccc(cc1)C(=O)c1cccc(CC(O)=O)c1N	0	0	0	1	0	0	0	0	0	0	0	1	0	1	0	0	1	0	0	1	0	0	0	0	0	1	0	valid
O1C2C3[N+](C(CC(OC(=O)C(CO)c4ccccc4)C3)C12)(C)C	0	0	0	1	0	0	1	0	1	1	0	1	0	0	0	0	1	0	0	0	1	1	0	0	1	1	0	valid
Clc1c2CN3CC(=O)N=C3Nc2ccc1Cl	1	1	0	1	1	1	1	0	0	1	1	1	0	0	1	1	1	0	1	1	1	1	0	1	1	1	1	valid
O=C(Nc1cc(Nc2nc(ccn2)-c2cccnc2)c(cc1)C)c1ccc(cc1)CN1CCN(CC1)C	1	1	0	1	1	1	1	0	1	1	1	1	0	0	1	1	1	0	1	1	1	1	0	1	1	1	1	valid
S(=O)(=O)(Nc1cc2cc([nH]c2cc1)C(=O)N1CCN(CC1)c1ncccc1NC(C)C)C	1	1	0	1	1	1	1	1	1	1	1	1	0	1	1	1	1	1	1	1	1	1	0	1	1	1	1	valid
Clc1c(C(Oc2cc(cnc2N)-c2cn(nc2)C2CCNCC2)C)c(Cl)ccc1F	1	1	0	1	1	1	1	0	0	0	0	1	0	0	1	1	1	1	1	1	0	1	0	0	1	1	0	valid
S(=O)(=O)(Nc1cc(OC)c(Nc2c3c(nc4c2cccc4)cccc3)cc1)C	1	1	0	1	1	1	1	0	1	0	0	1	0	0	1	1	1	1	1	1	1	1	0	0	1	1	1	valid
O=C1NC(=O)NC(=O)C1(C(CCC)C)CC=C	1	0	0	0	1	0	1	1	1	0	0	1	0	0	1	1	1	0	0	1	1	0	0	0	1	1	0	valid
Oc1cc(NC(=O)C2=CNc3c(cccc3)C2=O)c(cc1C(C)(C)C)C(C)(C)C	0	1	0	0	1	1	1	0	0	1	0	0	0	0	0	0	1	0	1	1	0	0	0	1	0	1	0	valid
O=C([O-])C	0	1	0	0	0	0	0	0	0	0	0	1	0	0	0	0	0	0	0	0	0	1	0	0	0	0	0	valid
Clc1cc2[C@H]3C(c4c(Oc2cc1)cccc4)CN(C3)C	1	1	0	1	1	1	1	0	1	1	0	1	1	0	1	1	1	0	0	1	1	0	1	0	1	1	1	valid
FC(OC(F)F)C(F)(F)F	1	1	0	1	1	1	1	0	0	0	0	1	0	1	1	1	1	0	1	1	1	1	0	0	1	1	1	valid
Clc1cc2nc(ccc2cc1)C=Cc1cc(ccc1)C(SCC1(CC1)CC(O)=O)CCc1ccccc1C(O)(C)C	1	0	0	1	1	1	1	0	1	0	0	1	0	0	1	1	1	0	1	1	1	1	0	1	1	1	1	valid
n1c2c(c3n(cnc3c1N)CC(C)C)cccc2	1	1	0	1	1	1	1	1	1	1	1	1	1	0	1	1	1	1	1	1	1	1	1	1	1	1	1	valid
O1[C@H](CO)[C@@H](O)[C@@H](O)[C@@H]1n1c2nc(nc(N)c2nc1)-n1ncc(c1)C(=O)NC	0	0	0	1	1	1	1	0	1	0	0	1	0	1	1	0	1	0	0	1	1	1	0	1	1	1	1	valid
s1c(cnc1NC(=O)C=1N(S(=O)(=O)c2c(cccc2)C=1[O-])C)C.[Na+]	1	1	0	1	1	1	1	0	1	1	0	1	0	0	1	1	1	0	1	1	1	1	0	1	1	1	1	valid
s1c(ccc1N(Cc1cc2c(NC(=NC2=O)C)cc1)C)C(=O)N[C@@H](CCC(O)=O)C(O)=O	1	1	0	0	1	1	1	0	0	0	1	1	0	0	0	1	1	0	1	1	0	1	0	0	1	1	0	valid
Clc1cc2c(Oc3c(N=C2N2CCN(CC2)C)cccc3)cc1	1	1	0	1	1	1	1	0	1	1	0	1	0	0	1	1	1	0	0	1	1	1	0	0	1	1	1	valid
Cl.s1cccc1[C@@H](Oc1c2c(ccc1)cccc2)CCNC	1	1	0	1	1	1	1	0	1	1	0	1	1	0	1	1	1	0	1	1	1	1	0	1	1	1	1	valid
O1C(CC)C(O)(C)C(O)C(C)C(=O)C(CC(O)(C)C(OC2OC(CC(N(C)C)C2OC(=O)CCC(OCC)=O)C)C(C)C(OC2OC(C)C(O)C(OC)(C2)C)C(C)C1=O)C	1	1	0	0	1	0	1	0	1	0	0	0	0	0	0	0	1	0	1	0	0	0	0	1	1	1	1	valid
N(CCNCCN)CCN	0	1	0	0	0	1	1	0	0	0	0	1	0	0	0	1	0	0	0	0	0	0	0	0	0	1	0	valid
O(C(=O)NC)c1cc2c(N(C3N(CCC23C)C)C)cc1	0	0	0	0	0	0	1	0	0	0	0	0	0	0	0	0	0	0	0	0	0	0	0	0	1	1	1	valid
ClCCN(CCCl)c1ccc(cc1)CC(N)C(O)=O	1	1	0	0	1	1	1	0	1	1	1	1	0	0	1	1	1	0	1	1	0	1	0	0	1	1	1	valid
O(CC(NC(C(O)c1ccc(O)cc1)C)C)c1ccccc1	0	1	0	0	0	0	1	0	0	0	0	1	0	0	1	0	1	0	0	1	0	0	0	0	1	1	0	valid
N(CC#C)C1CCc2c1cccc2	1	1	0	1	1	1	1	0	1	1	1	1	0	0	1	1	1	0	1	1	1	1	0	1	1	1	1	valid
S(O)(=O)(=O)NC1C(OS(O)(=O)=O)C(OC2OC(C(O)=O)C(O)C(O)C2OS(O)(=O)=O)C(OC1OC1C(O)C(OS(O)(=O)=O)C(OC1C(O)=O)OC1C(O)C(NC(=O)C)C(OC1COS(O)(=O)=O)O)CO	1	1	0	0	1	1	1	0	1	0	0	1	0	0	1	1	1	0	1	1	1	1	0	0	1	1	1	valid
S(c1ccc(cc1C)C)c1ccccc1N1CCNCC1	0	1	0	0	0	0	1	0	1	1	0	0	0	0	1	1	1	0	1	1	1	0	0	1	0	1	0	valid
O(CC(CCC)(COC(=O)N)C)C(=O)N	0	0	0	0	1	0	1	0	1	0	0	1	0	0	1	1	1	0	0	1	1	1	0	1	1	1	0	valid
[La+3].[La+3].O=C([O-])[O-].O=C([O-])[O-].O=C([O-])[O-]	0	1	0	0	0	0	1	0	0	0	0	0	0	0	1	0	0	0	1	0	0	0	0	0	0	1	1	valid
S1C2N(C(C(=O)[O-])C1(C)C)C(=O)C2NC(=O)C(C(=O)[O-])c1ccccc1	0	1	0	1	1	0	1	0	1	1	0	0	0	0	0	1	1	0	1	0	0	0	0	0	0	1	0	valid
O(CC(O)CNC(C)C)c1ccc(NC(=O)CCC)cc1C(=O)C	0	1	0	1	1	1	1	0	0	1	0	1	0	0	1	1	1	0	1	1	1	1	0	1	1	1	0	valid
[Gd+3].O(CC)c1ccc(cc1)C[C@H](N(CC(=O)[O-])CC(=O)[O-])CN(CCN(CC(=O)[O-])CC(=O)[O-])CC(=O)[O-].[H+].[H+]	0	0	0	1	1	1	1	0	1	0	0	1	0	0	1	0	1	0	1	1	1	0	0	1	1	1	0	valid
N(Cc1ccccc1)(C(Cc1ccccc1)C)C	0	1	0	0	0	0	1	0	1	0	0	0	0	0	0	0	1	0	0	0	1	0	0	0	1	1	0	valid
O=C1N=CN=C2NNC=C12	1	1	0	1	1	1	1	0	1	1	1	1	0	1	1	1	1	1	1	1	1	1	0	1	1	1	1	valid
O=C1N=C(Nc2ncc(nc12)CNc1ccc(cc1)C(=O)NC(CCC(O)=O)C(O)=O)N	0	1	0	0	0	0	1	0	1	0	0	1	0	0	0	0	1	0	0	1	1	0	0	0	0	1	1	valid
Clc1cc2c(N(C)C(=O)CN=C2c2ccccc2)cc1	1	1	0	1	1	1	1	1	1	1	0	1	0	1	1	1	1	0	1	1	1	1	0	1	1	1	1	valid
S1[C@H]2N([C@@H](C(O)=O)C1(C)C)C(=O)[C@H]2NC(=O)Cc1ccccc1.S1[C@H]2N([C@@H](C(O)=O)C1(C)C)C(=O)[C@H]2NC(=O)Cc1ccccc1.N(Cc1ccccc1)CCNCc1ccccc1	0	0	0	1	1	1	1	0	1	1	0	1	0	1	1	1	1	0	1	1	1	1	0	1	1	1	1	valid
S(O)(=O)(=O)CCCNC(=O)C	1	1	0	1	1	1	1	1	1	1	1	1	1	0	1	1	1	0	1	1	1	1	0	1	1	1	1	valid
O(C(=O)c1ccc(NCCCC)cc1)CCN(C)C	0	0	0	1	0	0	1	0	1	0	0	1	0	1	1	0	1	0	0	0	1	0	0	1	1	1	1	valid
S(=O)(=O)(NC(CCCN=C(N)N)C(=O)N1CCC(CC1C(O)=O)C)c1c2NCC(Cc2ccc1)C	0	0	0	0	1	1	1	0	1	0	0	1	0	1	1	1	1	0	1	1	1	1	0	0	1	1	1	valid
O=C(NC(CC1CCC1)C(=O)C(=O)N)[C@H]1N(C[C@H]2[C@@H]1C2(C)C)C(=O)[C@@H](NC(=O)NC(C)(C)C)C(C)(C)C	1	1	0	1	1	1	1	1	1	1	1	1	1	0	1	1	1	1	1	1	1	1	0	1	1	1	1	valid
Oc1c(O)c(O)ccc1CNNC(=O)C(N)CO.Oc1cc(ccc1O)C[C@H](N)C(O)=O	0	1	0	1	1	1	1	0	0	0	0	1	0	1	1	1	1	0	0	1	1	1	0	0	1	1	0	valid
o1nc2c(n1)cccc2C1C(C(OC(C)C)=O)=C(NC(C)=C1C(OC)=O)C	1	1	0	1	1	1	1	0	1	1	0	1	0	0	1	1	1	0	0	1	1	1	0	0	1	1	0	valid
FC(F)(F)c1cc(NC(=O)C(C)C)ccc1[N+](=O)[O-]	1	1	0	0	1	0	1	0	0	1	1	1	0	0	1	1	1	0	1	1	1	1	0	0	0	1	1	valid
Fc1cccc(F)c1Cn1nnc(c1)C(=O)N	1	1	0	1	1	1	1	0	1	1	0	1	0	0	0	1	1	0	1	1	1	1	0	1	1	1	1	valid
N(CCCC12CCC(c3c1cccc3)c1c2cccc1)C	1	1	0	1	1	1	1	0	0	1	0	1	1	0	1	1	1	0	1	1	1	1	0	1	1	1	1	valid
OC(=O)C(C)c1cc(ccc1)C(=O)c1ccccc1	1	1	0	1	1	1	1	0	1	1	0	1	0	1	1	1	1	0	1	1	1	1	0	1	1	1	1	valid
n1cc(ccc1)C1N(CCC1)C	0	1	0	1	1	1	1	1	1	1	0	1	1	0	1	0	1	0	1	1	1	1	0	1	1	1	1	valid
O1C(CO)C(O)C(O)C1n1nc(nc1)C(=O)N	1	1	0	1	1	1	1	1	1	1	1	1	1	0	1	1	1	1	1	1	1	1	0	1	1	1	1	valid
FCCOCCOCCOc1ccc(cc1)\C=C\c1ccc(NC)cc1	0	0	0	0	0	0	0	0	0	0	0	1	0	0	0	0	1	0	0	0	0	0	0	0	0	0	0	valid
Clc1ccccc1C(n1ccnc1)(c1ccccc1)c1ccccc1	0	0	0	0	1	1	1	0	0	1	0	1	0	0	1	0	1	0	1	0	0	1	0	0	0	1	0	valid
Oc1cc(cc(O)c1)C(O)CNC(C)C	0	1	0	1	1	1	1	0	1	0	0	1	0	0	1	0	1	0	1	1	1	0	0	0	1	1	0	valid
Clc1cc2NCNS(=O)(=O)c2cc1S(=O)(=O)N.O=C1N(Cc2ccc(cc2)-c2ccccc2-c2nn[nH]n2)C(=NC12CCCC2)CCCC	1	1	0	1	1	1	1	0	1	1	0	1	0	0	1	1	1	0	1	1	1	1	0	1	1	1	1	valid
ClCOC(=O)[C@@]1(OC(OCC)=O)CCC2C3C([C@@]4(C(=CC(=O)C=C4)CC3)C)[C@@H](O)C[C@]12C	0	0	0	1	0	0	0	0	0	0	0	1	0	0	0	0	1	0	1	0	0	0	0	0	0	1	1	valid
O=C(N(O)CCCCCNC(=O)CCC(=O)N(O)CCCCCN)CCC(=O)NCCCCCN(O)C(=O)C	1	0	0	1	1	1	1	1	1	0	0	1	0	0	1	1	1	1	1	1	1	1	0	1	1	1	1	valid
Clc1cccc(Cl)c1C=NN=C(N)N	0	1	1	1	1	1	1	1	1	1	0	1	1	0	1	1	1	0	1	1	1	1	0	1	1	1	1	valid
OC12C(CC3C(C1=O)=C(O)c1c(C3)c(N(C)C)cc(NC(=O)CNC(C)(C)C)c1O)C(N(C)C)C(=O)C(C(=O)N)=C2O	1	1	1	1	1	1	1	0	1	1	0	1	0	0	1	1	1	0	1	1	1	1	0	1	1	1	1	valid
s1cc(nc1-c1nc2c(ccc(OC)c2C)c(OC2C[C@@H]3[C@@H](C2)C(=O)NC2([C@H](\C=C/CCCCN(C)C3=O)C2)C(=O)NS(=O)(=O)C2CC2)c1)C(C)C	1	0	0	0	1	1	1	0	0	0	0	1	0	0	0	1	1	0	1	1	1	0	0	0	0	1	0	valid
Clc1cc(c2OCCc2c1N)C(=O)NC1CCN(CC1)CCCOC	0	1	0	0	1	1	1	0	0	1	0	1	0	0	0	0	1	0	1	1	1	1	0	0	1	1	0	valid
Clc1cc2c(-n3c(CN=C2c2ccccc2F)cnc3C)cc1	0	0	0	1	1	1	1	1	1	0	0	1	0	0	1	0	1	0	1	1	1	0	0	1	1	1	1	valid
Clc1cc(Cl)ccc1C(=NOCc1ccc(Cl)cc1Cl)Cn1ccnc1	0	0	0	0	0	0	0	0	0	0	0	1	0	0	0	0	1	0	1	0	0	0	0	0	0	1	0	valid
Clc1cc2nccc(NC(CCCN(CC)CC)C)c2cc1	1	1	0	1	1	1	1	0	1	0	0	1	0	0	1	1	1	0	0	0	1	0	0	1	1	1	1	valid
OC(=O)c1ncc([n+]([O-])c1)C	0	0	0	0	0	1	1	0	1	0	0	1	0	1	1	0	1	0	0	1	0	0	0	0	0	1	0	valid
Clc1ccc(NC(=NC(=NCCCCCCN=C(N=C(Nc2ccc(Cl)cc2)N)N)N)N)cc1.OC(=O)[C@H](O)[C@@H](O)[C@H](O)[C@H](O)CO.OC(=O)[C@H](O)[C@@H](O)[C@H](O)[C@H](O)CO	0	0	0	0	0	0	1	0	1	0	0	1	0	0	0	0	1	0	1	0	0	1	0	1	0	1	1	valid
Clc1cc2c(cc1)C(c1ncccc1CC2)=C1CCNCC1	1	1	0	0	1	1	1	0	1	1	0	1	0	0	0	0	1	0	1	1	1	0	0	0	1	1	1	valid
O(C)c1cc2N([C@@H]3[C@@]4([C@H]5N(CC=C[C@@]5(CC)[C@@H](OC(=O)C)[C@]3(O)C(OC)=O)CC4)c2cc1[C@@]1(c2[nH]c3c(c2CCN2C[C@@](O)(C[C@H](C1)C2)CC)cccc3)C(OC)=O)C=O	1	1	0	1	1	1	1	1	1	1	1	1	1	0	1	1	1	0	1	1	1	1	0	1	1	1	1	valid
O1C(CO)C(O)C(O)C1N1C=CC(=NC1=O)N	1	1	0	1	1	1	1	0	1	0	1	1	0	0	1	1	1	0	1	1	1	1	0	1	1	1	1	valid
Clc1c2c(C(O)=C3[C@H](C[C@@H]4[C@@](O)(C(=O)C(=C([O-])N)C(=O)[C@H]4[NH+](C)C)C3=O)[C@@H]2O)c(O)cc1	1	1	0	1	1	1	1	0	1	1	0	0	0	0	0	1	1	0	0	1	0	1	0	1	1	1	1	valid
Brc1cc(Br)cc(CN(C)C2CCCCC2)c1N	0	0	0	0	0	0	1	0	1	0	0	0	0	0	0	0	1	0	0	1	0	0	0	0	0	0	0	valid
P(O)(=O)([O-])C(P(O)(=O)[O-])(O)CCN.[Na+].[Na+]	1	1	0	1	1	1	1	0	1	0	1	1	1	0	1	1	1	0	1	1	1	1	0	0	1	1	1	valid
OC1CCC2C3C(CCC12C)c1c(cc(O)cc1)CC3	1	1	0	1	1	1	1	1	1	1	1	1	1	1	1	1	1	1	1	1	1	1	1	1	1	1	1	valid
F[C@@]12[C@H]([C@@H]3C[C@H]4OC(O[C@@]4(C(=O)CO)[C@]3(C[C@@H]1O)C)(C)C)CCC1=CC(=O)C=C[C@@]12C	1	1	0	1	1	1	1	1	1	1	0	1	1	0	1	1	1	1	1	1	1	1	0	1	1	1	1	valid
O=C(N)N1c2c(C=Cc3c1cccc3)cccc2	1	1	0	1	1	1	1	1	1	1	1	1	1	0	1	1	1	1	1	1	1	1	1	1	1	1	1	valid
O1C(CCC[C@H](O[C@@H]2O[C@H](C)C(N(C)C)CC2)C(C)C(=O)C=2[C@H]([C@H]3[C@H]([C@H]4[C@@H](C[C@@H](O[C@@H]5O[C@@H](C)[C@H](OC)[C@@H](OC)[C@H]5OC)C4)C(=C3)C)C=2)CC1=O)CC.O1C(CCC[C@H](O[C@@H]2O[C@H](C)C(N(C)C)CC2)C(C)C(=O)C=2[C@H]([C@H]3[C@H]([C@H]4[C@@H](C[C@@H](O[C@@H]5O[C@@H](C)[C@H](OC)[C@@H](OC)[C@H]5OC)C4)C=C3)C=2)CC1=O)CC	0	0	0	0	0	0	0	0	0	0	0	1	0	0	0	0	1	0	0	0	0	0	0	0	0	0	0	valid
O=C(NO)C	0	1	0	0	0	0	1	0	0	0	0	1	0	0	1	1	1	0	0	0	1	1	0	0	1	1	1	valid
O1C2C34CCN(C(Cc5c3c1c(O)cc5)C4(O)CCC2=O)CC1CC1	1	1	0	1	1	1	1	1	1	1	0	1	0	0	1	1	1	0	1	1	1	0	1	1	1	1	1	valid
O1NC(=O)C(N)C1	0	0	0	0	0	1	0	0	1	0	0	1	0	0	0	0	1	0	0	0	1	0	0	1	1	1	1	valid
O1C(CC)C(O)(C)C(O)C(C)C(=NOCOCCOC)C(CC(O)(C)C(OC2OC(CC(N(C)C)C2O)C)C(C)C(OC2OC(C)C(O)C(OC)(C2)C)C(C)C1=O)C	1	1	0	0	0	0	1	0	1	0	0	1	0	0	0	1	1	0	1	1	1	0	0	1	0	1	1	valid
Cl.O(C(=O)N1CCc2c(cccc2)[C@@H]1c1ccccc1)[C@@H]1C2CCN(C1)CC2	1	1	0	1	1	1	1	0	1	0	0	1	0	0	1	0	1	0	1	1	1	1	0	0	1	1	0	valid
Clc1cccc(Cl)c1-c1noc(C)c1C(=O)NC1C2SC(C)(C)C(N2C1=O)C(=O)[O-]	1	0	0	0	1	1	1	0	1	0	0	1	0	0	1	1	1	0	1	1	1	1	0	0	0	1	1	valid
[Pt+2](Cl)Cl.[NH2-].[NH2-]	1	1	0	1	1	1	1	0	1	1	1	1	1	0	1	1	1	1	1	1	1	1	0	1	1	1	1	valid
Brc1cc(F)c(Nc2ncnc3c2cc(OC)c(OCC2CCN(CC2)C)c3)cc1	1	1	1	1	1	1	1	0	0	0	1	1	1	0	1	1	1	0	1	1	1	1	0	0	1	1	1	valid
Clc1ccccc1C1C(C(OCC)=O)=C(NC(C)=C1C(OC)=O)COCCN	1	1	0	1	1	1	1	0	1	1	0	1	0	0	1	1	1	0	1	1	1	1	0	1	1	1	1	valid
O(C(=O)C)[C@H]1Cc2c(N(c3c1cccc3)C(=O)N)cccc2	1	1	0	1	1	1	1	0	1	0	0	1	1	1	1	1	1	0	1	1	1	1	0	1	1	1	1	valid
O(CCNCC(O)COc1c2c3c([nH]c2ccc1)cccc3)c1ccccc1OC	1	1	0	1	1	1	1	1	1	1	0	1	0	1	1	1	1	0	1	1	1	1	0	1	1	1	1	valid
OC1(CCC2C3C(CCC12C)C1(C(=CC(=O)CC1)CC3)C)C	1	0	0	0	1	0	1	0	1	1	0	0	1	0	1	1	1	0	0	0	1	0	0	0	0	1	0	valid
OC1(CCC2C3C(C4(C(=CC(=O)C=C4)C(C3)C)C)C(O)CC12C)C(=O)COC(=O)CCC(O)=O	0	1	0	1	1	1	1	0	1	1	0	1	1	0	1	0	1	0	1	1	1	1	0	1	1	1	1	valid
OC1CCC2C3C(CCC12C)C1(C(=CC(=O)CC1)CC3)C	1	1	0	1	1	1	1	0	1	1	1	1	1	1	1	1	1	0	1	1	1	1	0	1	1	1	1	valid
Clc1ccc(cc1S(=O)(=O)N)C1(O)NC(=O)c2c1cccc2	1	1	0	1	1	1	1	0	1	1	0	1	0	0	1	1	1	0	0	1	1	1	0	1	1	1	0	valid
ClC=1C2=CC(=O)C3C(C3)C2(C2C(C3CCC(O)(C(=O)C)C3(CC2)C)C=1)C	1	1	0	1	1	1	1	0	1	1	1	1	0	1	1	1	1	0	0	1	1	1	0	1	1	1	0	valid
Clc1cc2c(Oc3c(N=C2N2CCNCC2)cccc3)cc1	1	1	0	1	1	0	1	1	0	1	0	1	1	0	1	1	1	0	0	1	1	1	0	1	1	1	1	valid
OC1CC(=O)C(CCCCC=CC(OC)=O)C1C=CC(O)C(CCCC)(C)C	0	0	0	0	1	1	1	0	1	1	0	1	0	1	1	0	0	0	0	1	0	0	0	0	1	1	0	valid
FC12C(C3CC(C)C(O)(C(=O)CO)C3(CC1O)C)CCC1=CC(=O)C=CC12C	1	1	1	1	1	1	1	0	1	1	0	1	1	0	1	1	1	1	1	1	1	1	1	1	1	1	1	valid
Oc1cc2CC[C@H]3[C@@H]4C[C@@H](O)[C@H](O)[C@]4(CC[C@@H]3c2cc1)C.Oc1cc2CC[C@H]3[C@@H]4CC[C@H](O)[C@]4(CC[C@@H]3c2cc1)C	1	0	0	1	1	1	1	0	1	1	1	1	0	0	1	0	1	0	1	1	1	0	0	0	1	1	0	valid
P(O)(=O)([O-])[C@H]1O[C@H]1C.OCC([NH3+])(CO)CO	1	1	0	0	1	1	1	0	1	1	0	1	0	0	0	1	1	0	1	1	1	1	0	1	0	1	1	valid
ClCCN(N=O)C(=O)NC1CCCCC1	1	1	0	1	1	1	1	0	0	0	1	1	0	0	1	1	1	0	1	1	1	1	0	0	0	1	1	valid
OC(=O)CNC(=O)c1ccccc1.N12CN3CN(C1)CN(C2)C3	0	0	0	0	0	0	1	0	0	0	0	0	0	0	0	0	1	0	0	0	0	1	0	0	0	0	0	valid
O1C(CO)C(O)CC1N1C=C(C)C(=O)NC1=O	1	1	0	0	1	1	1	0	0	0	0	1	0	0	0	1	1	0	1	1	1	1	0	0	0	1	1	valid
O1C(C)C(OC2OC(C)C(O)C(O)C2)C(O)CC1OC1C(OC(OC2CC3CCC4C(CC(O)C5(C)C(CCC45O)C4=CC(OC4)=O)C3(CC2)C)CC1O)C	0	1	0	1	1	0	1	0	0	1	0	1	0	0	0	1	1	0	0	0	1	0	0	0	1	1	1	valid
O=C(NC1CC2N(C(C1)CCC2)C)c1nn(c2c1cccc2)C	1	1	0	1	1	1	1	0	1	0	0	1	0	0	1	1	1	0	1	1	1	1	0	1	1	1	1	valid
S(=O)(=O)(C)c1ccc(cc1)C=1COC(=O)C=1c1ccccc1	1	1	0	1	1	1	1	1	1	1	1	1	0	0	1	1	1	1	1	1	1	1	0	1	1	1	1	valid
O1C(CO)C(O)C(O)C(NC(=O)N(N=O)C)C1O	1	1	0	0	1	0	1	0	0	0	1	1	0	0	0	1	1	1	0	0	1	1	0	0	0	1	1	valid
OC(CO)CO	0	0	0	1	0	0	0	0	1	0	0	1	0	0	1	0	1	0	1	1	0	0	0	0	1	1	0	valid
O1C(CO)C(O)C(O)C(NC)C1OC1C(O)(C=O)C(OC1OC1C(N=C(N)N)C(O)C(N=C(N)N)C(O)C1O)C	0	0	0	1	1	1	1	0	1	0	0	1	0	0	0	1	1	0	0	0	0	1	0	1	0	1	0	valid
OC(C(CO)(C)C)C(=O)NCCCO	0	0	0	0	0	0	1	0	1	0	0	0	0	0	1	0	1	0	0	1	1	0	0	0	0	1	0	valid
P(O)(O)(=O)C(P(O)(O)=O)(O)CCN(CCCCC)C	1	1	0	1	1	1	1	0	1	1	1	1	1	0	1	1	1	0	1	1	1	1	0	1	1	1	1	valid
N1CCN=C1C1CCCc2c1cccc2	0	0	0	0	0	0	0	0	0	0	0	1	0	0	0	0	1	0	1	1	1	0	0	0	1	1	0	valid
S(=O)(=O)(NC(=O)NN1CCCCCC1)c1ccc(cc1)C	1	1	0	0	0	0	1	0	0	0	0	1	1	0	0	1	1	1	0	0	0	0	0	1	0	1	0	valid
NC(C)C12CC3CC(C1)CC(C2)C3	0	1	0	1	0	0	1	1	0	1	0	1	0	0	1	0	1	0	0	1	1	1	0	1	1	1	1	valid
N(N)CCc1ccccc1	1	1	0	1	1	1	1	0	0	1	0	1	0	0	1	1	1	0	0	1	1	1	0	0	1	1	1	valid
O1CC(NC1=O)Cc1cc2c([nH]cc2CCN(C)C)cc1	1	1	0	1	1	1	1	1	1	1	1	1	1	1	1	1	1	1	1	1	1	1	1	1	1	1	1	valid
O=C1CC[C@@]2([C@@H]3[C@H]([C@@H]4CC[C@](O)(C(=O)C)[C@]4(CC3)C)CCC2=C1)C	0	0	0	0	1	0	1	0	1	1	0	1	0	0	1	0	1	0	1	1	0	0	1	0	0	1	0	valid
