# Supplementary material for: Could graph neural networks learn better molecular representation for drug discovery? A comparison study of descriptor-based and graph-based models
Source: J Cheminform. 2021 Feb 17;13:12. doi: 10.1186/s13321-020-00479-8 (PMC7888189; doi:10.1186/s13321-020-00479-8)
Supplement: Supplementary file 1 — Additional file 1. The datasets for the single tasks. [file 13321_2020_479_MOESM1_ESM.zip › ReferencedData/dataset_used_for_modeling/tox21.csv]

cano_smiles	NR-AR	NR-AR-LBD	NR-AhR	NR-Aromatase	NR-ER	NR-ER-LBD	NR-PPAR-gamma	SR-ARE	SR-ATAD5	SR-HSE	SR-MMP	SR-p53	group
s1c2cc(OCC)ccc2nc1S(=O)(=O)N	0	0	1			0	0	1	0	0	0	0	train
O[C@]1(CC[C@H]2[C@H]3[C@@H]([C@@H]4C(CC3)=CCCC4)CC[C@]12C)CC								0		0			train
O=C(Nc1c(cccc1C)C)C(N(CCC)CC)CC	0	0	0	0	0	0	0		0		0	0	train
P(O)(O)(=O)C(P(O)(O)=O)(O)C	0	0	0	0	0	0	0	0	0	0	0	0	train
O(OC(C)(C)C)C(CCC(OOC(C)(C)C)(C)C)(C)C	0	0	0	0	0	0	0		0	0	0	0	train
ClS(=O)(=O)c1ccccc1	0	0	0	0	0	0	0	0	0	0	0	0	train
Ic1cc(cc(I)c1Oc1cc(I)c(O)cc1)CC(O)=O	0		0		1			1	0	1	0	1	train
OC([C@H](O)CO)[C@@H](O)CO	0	0	0	0	0	0	0	0	0	0		0	train
[Zn+2].O=C([O-])CCCCCCC.O=C([O-])CCCCCCC								0		0			train
P(OC[C@H]1O[C@@H]([n+]2cc(ccc2)C(=O)N)[C@H](O)[C@@H]1O)(OP(OC[C@H]1O[C@@H](n2c3ncnc(N)c3nc2)[C@H](O)[C@@H]1O)(O)=O)(=O)[O-]	0	0	0		0	0	0		0			0	train
IC1=CN([C@@H]2O[C@H](CO)[C@@H](O)C2)C(=O)NC1=O	0	0			0	0	0	0	0	0	0	0	train
O(C(=O)C(C)C)CC(C)C	0	0	0	0	0	0	0	0	0	0	0	0	train
Cl\C=C/C[N+]12CN3CN(CN(C3)C1)C2	0	0	0		0	0		1	0	0	0		train
O=C([O-])Cc1c2c(ccc1)cccc2	0	0	0	0	0	0	1	0	0	0	0	0	train
O(CC(O)CN)CCCCCCCCCC	0	0	0		0					0			train
O=C(N(CC)CC)c1cccnc1	0	0	0	0		0	0		0		0	0	train
O(C)c1cc(O)cc(O)c1	0	0		0			0		0	0	0	0	train
O(C(=O)c1cccnc1)CC								0		0			train
Clc1cc(cc(Cl)c1)C(OC1C[C@@H]2N([C@H](C1)CC2)C)=O	0	0	0	0	0	0	0	0	0	0		0	train
Clc1cc2N(c3c(CCc2cc1)cccc3)CCCN(C)C	0	0	0		0	0		0	0	0		0	train
OCC#C	0	0	0	0	0	0	0	0	0	0	0	0	train
S(O)(=O)(=O)c1ccccc1N	0	0	0	0	0	0	0	0	0	0		0	train
OC(CC(O)C)(C)C	0	0	0	0	0	0	0	0	0	0	0	0	train
NC(CC(C)(C)C)(C)C	0	0	0	0	0	0	0	0	0	0	0	0	train
O=C(CC(C)C)C	0	0	0	0	0	0	0	0	0	0	0	0	train
[nH]1c2c(nc1N)cccc2	0	0	1	0	0	0	0	0	0	0	0	0	train
Clc1c(O)c(Cl)c(Cl)c(Cl)c1Cl	0		1			0		1	0	0	1	1	train
c1ccccc1-c1ccccc1	0	0	0	0	0	0	0	0	0	0	0	0	train
Clc1cc(NC(=O)NC)ccc1Cl	0	0	1	0	0		0	0	0	0		0	train
Clc1cc(NC(=O)C)ccc1C	0	0	0	0		0	0	0	0	0		0	train
S=C(NCCCC)NCCCC	0	0	0	0	0	0	0	0	0	1	0	0	train
N(C(C)C)(C(C)C)c1ccccc1	0	0	0	0	0	0	0	0	0	0	0	0	train
c1c(cccc1C)CC	0	0	0	0	0	0	0	0	0	0	0	0	train
P(Oc1ccccc1)(OCCCCCCCC(C)C)OCCCCCCCC(C)C	0	0	0	0	0	0	0		0	0	0	0	train
O(C(CO)CO)C(=O)CCCCCCC\C=C/CCCCCCCC	0	0	0		0	0	0	0	0	1	0	0	train
O1C(=O)C(CC1=O)C=CCCCCCCCCCC	0	0	0	0	0	0	0	1	0	0	0	0	train
Clc1cc(ccc1NC(C(C)C)C(OC(C#N)c1cc(Oc2ccccc2)ccc1)=O)C(F)(F)F	0	0		0	0			0	0		1		train
Clc1cc(ccc1Oc1cc(C(=O)NS(=O)(=O)C)c([N+](=O)[O-])cc1)C(F)(F)F	0	0	0	0	0	0	0	0	0	0	0	0	train
S(P(=S)(OCC)CC)c1ccccc1	0	0	0	1		0	0	0	0	0	0	0	train
OCCCC\C=C/CC	0	0	0	0	0	0	0	0	0	0	0	0	train
O(C)c1cc2c(nccc2[C@@H](O)[C@H]2N3C[C@@H](C(C2)CC3)C=C)cc1	0	0	1	0	0	0	0		0	0	0	0	train
O=C(CCC(=O)C)C	0	0	0	0	0	0	0	0	0	0	0	0	train
N(CCC#N)CCC#N	0	0	0	0	0	0	0	0	0	0	0	0	train
S(=O)(=O)([O-])c1cc(S(=O)(=O)[O-])cc2c1nc(cc2)C1C(=O)c2c(cccc2)C1=O	0	0		0	0	0	0	1	0	0		0	train
S(=O)(=O)([O-])c1cc2c(ccc(NC(=O)c3ccccc3)c2)c(O)c1N=Nc1ccc(N=Nc2ccc(S(=O)(=O)[O-])cc2)cc1	0	0	0			0	0	1	0	0		0	train
S1c2c(cc(SC)cc2)C(N2CCN(CC2)C)Cc2c1cccc2	0	0	0		0	0		0	0	0		0	train
FC(F)(F)c1ccc(cc1)/C(=N/OCCN)/CCCCOC	0	0	0		0	0			0	0		0	train
OCCc1ccccc1C	0	0	0	0	0	0	0	0	0	0	0	0	train
n1c(C)c(nc(C)c1C)C	0	0	0	0	0	0	0	0	0	0	0	0	train
OC1CC(CC(=C1)C)(C)C	0	0	0	0	0	0	0	0	0	0	0	0	train
n1c(C)c(ncc1C)C	0	0	0	0	0	0	0	0	0	0	0	0	train
O(C(=O)c1ccccc1)CC(C)C	0	0	0	0		0	0	0	0	0	0	0	train
C1C[C@@H](CC=C1C)C(C)=C	0	0	0	0		0	0	0	0	0	0	0	train
[Ca+2].O=[N+]([O-])[O-].O=[N+]([O-])[O-]	0	0	0	0	0	0	0	0	0	0	0	0	train
O=[N+]([O-])c1cc(N)ccc1N	0	0	1	0		0	0	1	0	0	1		train
O1CC(Nc2c1cccc2)C	0	0	1		0	0	0	0	0	0		0	train
SCCC(OCCCCCC(C)C)=O	0	0	0	0	0	0	0	0	0	0	0	0	train
[As](O)(O)(=O)c1cc([N+](=O)[O-])c(O)cc1	0	0	0	0	0	0	0	0	0	0	0	0	train
SCCC(OCC(CC)(COC(=O)CCS)COC(=O)CCS)=O	0	0	0	0	0	0	0	0	0	0	0	1	train
Brc1cc(Br)cc(Br)c1OCC=C	0	0	1	0	0	0	0	0	0	0		0	train
F[B-](F)(F)F.[H+]	0	0	0	0	0	0	0		0	0	0	0	train
O[C@H]1C[C@H](CC[C@@H]1C(C)C)C	0	0	0	0	0	0	0	0	0	0	0	0	train
c1ccccc1\C=C\c1ccccc1	0	0	1		1	0	0	1	0	0		0	train
FC1=CN([C@@H]2O[C@H](C)[C@@H](O)[C@H]2O)C(=O)NC1=O	0	0	0	0	1	1	0		0	0	0	1	train
Oc1c-2c(C[C@H]3N(CCc4c3c-2ccc4)C)ccc1O	0	0	1			0	0	1	0			0	train
O(C(=O)C=1CN(CCC=1)C)C	0	0	0	0	0	0	0	0	0	0	0	0	train
OC(=O)c1cc(C)c([N+](=O)[O-])cc1	0	0	0	0	0	0	0	0	0	0	0	0	train
O(C(=O)C(CCC)CCC)C1C[C@@H]2[N+]([C@H](C1)CC2)(C)C	0	0	0	0	0	0	0		0		0	0	train
OC(CCCCC)C	0	0	0	0	0	0	0	0	0	0	0	0	train
Oc1ccccc1C(=O)[O-]	0	0	0	0	0	0	0	0	0	0		0	train
o1c2CCN(CCc2nc1N)CC								0		0			train
O[C@]1(CCN2[C@@H](C1)c1c3[C@H](c4c(CCc3ccc1)cccc4)C2)C(C)(C)C	0	0	0			0	0		0			0	train
Br\C=C\C1=CN([C@@H]2O[C@H](CO)[C@@H](O)C2)C(=O)NC1=O		0	0	0	0	0	0		0		0	0	train
OCCN1CCN(CC1)CCCN1c2c(C=Cc3c1cccc3)cccc2	0	0	0	0	0	0		0	0	0		0	train
O(C[C@H](O)CNC(C)C)c1ccc(cc1)CC(=O)N	0	0	0	0	0	0	0	0	0	0	0	0	train
Oc1cc(ccc1O)C=CC(O[C@@H]1C[C@@](O)(C[C@@H](O)[C@H]1O)C(O)=O)=O	0	0	0	0	0	0	0	0	0	0	0	0	train
Clc1cc(Cl)c(Cl)nc1O	0		1		0	0		1	0	0	1	0	train
O=C\C=C\C=C\C	0	0	0	0	0	0	0	1	0	0	0	0	train
Clc1c([N+](=O)[O-])cc(cc1[N+](=O)[O-])C(F)(F)F	1		0			0		1	0	0		0	train
ClCCOC(=O)C=C	0	0	0	0	0	0	0		0	0	0	0	train
ClCC(=O)N(C(COC)C)c1c(csc1C)C	0	0	0	1	0	0		1	0	0		0	train
s1cc(nc1N)CC(=O)N[C@H]1[C@H]2SCC(CSc3nnnn3CCN(C)C)=C(N2C1=O)C(O)=O	0	0	0	0	0	0	0		0	0	0	0	train
Fc1cc(NC(=O)N\N=C(/C)\c2ncccc2C(=O)[O-])cc(F)c1	0	0		0	0	0	0	0	0	0	0	0	train
Clc1cc(Oc2ccc(Cl)cc2)ccc1C1(OC(CO1)C)Cn1ncnc1	0	0	0					1		0			train
O1CCCC1CC(Cc1c2c(ccc1)cccc2)C(OCCN(CC)CC)=O	0	0	0	0	0	0	0	0	0	0	0	0	train
s1c2S(=O)(=O)[C@H](C[C@H](NCC)c2cc1S(=O)(=O)N)C	0	0	0	0	0	0	0	0	0	0	0	0	train
s1c2S(=O)(=O)N(C[C@H](NCC)c2cc1S(=O)(=O)N)CCCOC	0	0	0	0	0	0	0	0	0	0	0	0	train
O[C@H]1N2[C@@H]3C4[C@@H](C[C@H]2[C@@H]2N(c5c([C@@]2(C3)[C@@H]4O)cccc5)C)[C@@H]1CC	0	0	0	0	0	0	0		0			0	train
F[C@@H]1C2=CC(=O)C=C[C@@]2([C@@H]2[C@H]([C@@H]3C[C@H]4OC(O[C@@]4(C(=O)CO)[C@]3(C[C@@H]2O)C)(C)C)C1)C	1	0	0		0		0	0		0		0	train
OC(=O)C\C(=C/C(O)=O)\C(O)=O	0	0	0	0		0	0	0	0	0	0	0	train
O(C(=O)CCCCCCCCCCCCCCC)[C@H]1CC(C)(C)C(\C=C\C(=C\C=C\C(=C\C=C/C=C(\C=C\C=C(\C=C\C=2C(C[C@H](OC(=O)CCCCCCCCCCCCCCC)CC=2C)(C)C)/C)/C)\C)\C)=C(C1)C	0	0	0	0	0	0	0		0		0	0	train
OCC(=O)[C@@H](O)[C@H](O)[C@@H](O)CO								0		0			train
S1(=O)(=O)CCOC(C)=C1C(=O)Nc1ccccc1	0	0	0			0		1	0			1	train
Oc1cc(ccc1O)C(=O)CNC								0		0			train
O=C1CCC(CC1)C(C)(C)C	0	0	0		0	0	0	0	0	1	0	0	train
OC=1[C@@H](N(C)C)[C@@H]2CC3C(=C(O)[C@]2(O)C(=O)C=1C(=O)NCN1CCCC1)C(=O)c1c(cccc1O)[C@]3(O)C	0	0	0	0	0	0	0	0	0	0	0	0	train
Clc1cc2c(N(CCN=C2c2ccccc2)C)cc1	0	0		0	0	0	0		0		0		train
[nH]1cc(c2cc(ccc12)Cn1ncnc1)CCN(C)C	0	0	0	0	0	0	0		0		0	0	train
O=C([O-])CCCC	0	0	0	0	0	0	0		0		0	0	train
O(C(=O)CCCCCCCCCCCCC)C	0	0	0	0	0	0	0	0	0	0	0	0	train
n1cc(N)c(N)cc1								0		0			train
OC(CCCCCC)C	0	0	0	0	0	0	0	0	0	0	0	0	train
[Si](OC)(OC)(OC)CCC	0	0	0	0	0	0	0	0	0	0	0	0	train
N(CCNCCN)CCN	0	0	0	0		0	0	0	0	0	0	0	train
O1[C@H]2[C@@]13CC[C@H]1[C@@H]4CC[C@H](O)[C@]4(CC[C@@H]1[C@]3(CC(C#N)=C2O)C)C	1	1	0		1	0	0	1	0	0		1	train
Clc1cc(Cl)ccc1C1(OC(CO1)CCC)Cn1ncnc1	0	0	1	1		0	0	1	0	0	0	0	train
Nc1cc(ccc1N)C	0	0	1	0	1	1	0	1	1	1		0	train
N(CCCCC)CCCCC	0	0	0	0	0	0	0	0	0	0	0	0	train
O(CC(O)C)C	0	0	0	0	1	0	0	0	0	0	0	0	train
N1CC1C	0	0	0	0	0	0	0	0	0	0	0	0	train
O=C1NC(=NC1(C(C)C)C)c1ncc(cc1C(O)=O)CC	0	0	0	0	0	0	0	0	0	0	0	0	train
OC(=O)CCC(=O)CN										0			train
Clc1cc(Cl)cnc1Oc1ccc(Oc2ncc(Cl)cc2Cl)cc1	0	0	0	0	0	0	0	0	0	0	1	0	train
O(CCNCC(O)COc1c2c3c([nH]c2ccc1)cccc3)c1ccccc1OC	0	0	1	0		0	0	0	0	0	1	0	train
ClCOCCl	0	0	0	0	1	0	0	0	0	0	0	0	train
OC(CNCC(O)C)C	0	0	0	0	0	0	0	0	0	0	0	0	train
O[C@H]1C[C@H]2[C@H]([C@@H]3CC[C@H]([C@@H](CCC(=O)[O-])C)[C@@]13C)[C@H](O)C[C@@H]1C[C@H](O)CC[C@@]12C	0	0		0	0	0	0	0	0	0	0	0	train
O[C@@H]1CC2=CC[C@H]3[C@@H]4C[C@@H](C#N)[C@H](C(=O)C)[C@]4(CC[C@@H]3[C@]2(CC1)C)C	0	0	0			0	0	1	0	0	0	0	train
[As](O)(O)(=O)c1ccc([N+](=O)[O-])cc1	0	0	0	0	0	0	0		0	0	0	0	train
O1C(C1C(OCC)=O)c1ccccc1	0	0	0	0	0	0	0		0	0	0	0	train
ONc1ccccc1	0	0	1		1	0	0		0	0		0	train
O=C(C=O)c1ccccc1	0	0	0	0	0	0	0	0	0		0	0	train
I[Cu]	0	0	0	0		0	0		0	1	0	0	train
S(OC(CC(C)C)CCC(CCCC)CC)(=O)(=O)[O-]	0	0	0	0	0	0	0	0	0	0	0	0	train
O(C(=O)CCCCCCC)C	0	0	0	0	0	0	0	0	0	0	0	0	train
O(CC(O)C)CC(O)C	0	0	0	0	0	0	0	0	0	0	0	0	train
O=C(C(=O)[O-])c1cc(C)c(cc1)C								0		0			train
[nH]1ccnc1C	0	0	1	0	0	0	0	0	0	0	0	0	train
s1c2c(cc(OC)cc2)c(OC(C)C)c1C(=O)Nc1nnn[n-]1	0		0	1		0	1		0	0			train
Fc1ccc(cc1)C1(O)CCN(CC1)[C@@H]1COc2cc(O)ccc2[C@@H]1O	0	0	1		1	0	0	0	1	0		0	train
S(=O)(=O)(NC1(CCOCC1)C(=O)NO)c1ccc(Oc2ccc(F)cc2)cc1	0	0	0	0		0	0		0	0	0	0	train
O[C@H](C)c1nc(N2[C@@H](CN(C[C@@H]2C)c2nc(nc(n2)C)C)C)ccn1	0	0	0		0	0	0		0	0	0	0	train
Clc1cc2[C@H]3[C@H](c4c(Oc2cc1)cccc4)CN(C3)C								0		0			train
O1[C@H](C)[C@H](C)[C@H](OC(=O)C)[C@@H](C)C(=O)[C@]2(OC2)C[C@H](C)[C@H](O[C@@H]2O[C@@H](C[C@H](N(C)C)[C@H]2OC(=O)C)C)[C@@H](C)[C@H](O[C@@H]2O[C@@H](C)[C@H](OC(=O)C)[C@@H](OC)C2)[C@@H](C)C1=O	0	0	0	0	0	0	0		0		0	0	train
[Si](OC)(OC)(C)C	0	0	0	0	0	0	0	0	0	0	0	0	train
Clc1ccc(Oc2ccc(NC(=O)N(C)C)cc2)cc1	0	0	1	1		0	0	1	0	0	1	0	train
Oc1ccccc1C(=O)C	0	0	0		0	0	0	0	0	0	0	0	train
Clc1nc(ccc1)C(O)=O	0	0	0	0	0	0	0	0	0		0	0	train
O=CCCCCCCCCC	0	0	0	0		0		0	0	0	0	0	train
BrCBr	0	0	0	0	0	0	0	0	0	0	0	0	train
Clc1cc(N)cc(Cl)c1	0	0	0	0	0	0	0	0	0	0	0	0	train
OC(=O)CCCCCCCCC	0	0	0	0	0	0	0	0	0	0		0	train
Oc1c(cc([N+](=O)[O-])cc1C(C)(C)C)C(C)(C)C	0		0				0				1		train
[Mg+2].O.O.O.O.O.O.O=[N+]([O-])[O-].O=[N+]([O-])[O-]	0	0	0	0	0	0	0	0	0	0	0	0	train
O=C1NCCC1	0	0	0	0	1	0	0	0	0	0	0	0	train
Clc1ccccc1CCl	0		0	0	0	0	0	0	0	0		0	train
O=[N+]([O-])c1cc(ccc1[N+](=O)[O-])C	0	0		0	0	0	0	1	0	0		0	train
O(C(=O)C=C)CCOC(=O)C=C	0		0	0	1	1	1	1	1		0		train
[P+](CCCC)(CCCC)(CCCC)CCCC	0	0	0	0	0	0	0	0	0	0	0		train
FC(F)(F)c1cc(ccc1)CC#N	0	0	0	0	0	0	0	0	0		0	0	train
N(CCCCCCCC)C	0	0	0	0	0	0	0	0	0	0	0	0	train
O1C(COC1CC)COc1ccc(Oc2ccccc2)cc1	0		1		1	0	0		0			0	train
S1CCOC(C)=C1C(=O)Nc1ccccc1	0	0	1		1	0	0	0	1	0	0	0	train
S(N(CCCC)CCCC)N(C(Oc1c2OC(Cc2ccc1)(C)C)=O)C	0	0	1		1	0		0	0	1		0	train
O(C(=O)N(C)C)c1nn(C(=O)N(C)C)c(c1)C	0	0	0	0	0	0	0	0	0	0	0	0	train
Brc1cc(Br)c2c(nc(cc2)C)c1O	0	0	1	0		0			1	1	1		train
O1c2c(C(=O)C(O)=C1c1ccc(O)cc1)c(O)cc(O)c2	0	0	1	1	1	1		0	0	0	1	0	train
O(CC(O)C)c1ccccc1	0	0	0	0	0	0	0	0	0	0	0	0	train
ClCCN1P(OCCC1)(=O)NCCCl	0	0	0	0	0	0	0	0	0	0	0	0	train
C(C=C)(C)=C						0	0	0	0	0	0	0	train
OC(C)C	0		0		0	0	0	0	0		0	0	train
Clc1cc(NC(OC(C)C)=O)ccc1	0	0			0	0	0	0	1	0		0	train
O(C(C)C)C(=O)Nc1ccccc1	0	0	0		1	0	0	0	0	0	0	0	train
O=C([O-])C(CCC)CCC	0	0	0		0	0	0	0	0	0	0	0	train
Fc1cc2c3N(C=C(C(O)=O)C2=O)C(COc3c1N1CCN(CC1)C)C	0	0	0	0	0	0	0	0	0	0	0	0	train
O(C(=O)C)c1c2c(cccc2)c(OC(=O)C)cc1C	0	0	1			0			0			1	train
Clc1ncc(cc1)CN(\C(\NC)=C\[N+](=O)[O-])CC	0	0	0	0	0	0	0	0	0	0	0	0	train
O(C(=O)c1ccccc1N)C1CC(CCC1C(C)C)C	0	0	0	0	1	1	0	0	0		1		train
Clc1cc(C(=O)c2ccccc2)c(O)cc1	0	0		1			0		0	0	1	0	train
O1C[C@@H](O)[C@H](O)[C@H](O)[C@]1(O)CO	0	0	0	0	0	0	0	0	0	0	0	0	train
O=C1C2CCC(C1=Cc1ccc(cc1)C)C2(C)C	0	0	0	0	0		0	0	0	0	1	0	train
[P+](CC(C)C)(CC(C)C)(CC(C)C)C	0	0	0	0	0	0	0	0	0	0	0	0	train
O1[C@H](CO)[C@@H](O)[C@H](O)[C@@H](O)C1O[C@@H]1[C@@H](O[C@@H]2O[C@H](CO)[C@@H](O)[C@H](O)[C@H]2O)[C@H](O)[C@H](O[C@H]1O[C@H]1[C@@H]2C[C@@]3([C@@H](C1)[C@@]1([C@H](CC3)[C@@](CCC1)(C(O[C@@H]1O[C@H](CO)[C@@H](O)[C@H](O)[C@H]1O)=O)C)C)CC2=C)CO	0	0	0	0	0	0	0	0	0	0	0	0	train
[P+](CCCCCCCC)(CCCCCCCC)(CCCCCCCC)CCCCCCCC	0			1							1		train
O(C(=O)c1cc(ccc1C(OCC(CCCC)CC)=O)C(OCC(CCCC)CC)=O)CC(CCCC)CC	0	0	0	0	1	0	0	0	0	0	0	0	train
O=C1N(CCO)C(=O)N(CCO)C(=O)N1CCO	0	0	0	0	0	0	0	0	0	1	0	0	train
P(Oc1cc(cc(c1)C)C)(Oc1cc(cc(c1)C)C)(Oc1cc(cc(c1)C)C)=O	0	0	1	0	0	0	0		0	0		0	train
ClCC(OP(OC(CCl)CCl)(OC(CCl)CCl)=O)CCl	0	0	0	1	0	0	0	0	0	0		0	train
O1CC1CN1C(=O)N(CC2OC2)C(=O)N(CC2OC2)C1=O	0	0	0		0	0	0	1	1	1	0	1	train
S(=O)(=O)([O-])c1cc2c(c(O)c1N=Nc1ccc(cc1C)-c1cc(C)c(N=Nc3c(O)c4c(cc3S(=O)(=O)[O-])cc(S(=O)(=O)[O-])cc4N)cc1)c(N)cc(S(=O)(=O)[O-])c2	0	0				0	0					0	train
Oc1cc(O)ccc1C(O)=O	0	0	0	0	0	0	0	0	0	0	0	0	train
Oc1c2c(C(=O)c3c(C2=O)c(O)ccc3[N+](=O)[O-])c([N+](=O)[O-])cc1	0							1			1		train
N1c2c(cccc2)C(=CC1(C)C)C	0	0	0	0	0	0	0	0	0	0	1	0	train
O1c2c(C(=CC1=O)C)c(O)cc(O)c2	0	0	1	0		0			0		1		train
N(CC(C)C)CC(C)C	0	0	0	0	0	0	0	0	0	0	0	0	train
Clc1ccccc1C1(NC)CCCCC1=O	0	0	0	0	0	0	0		0		0	0	train
O(CC(O)CNCCOc1ccc(cc1)C(=O)N)c1ccccc1C	0	0	0	0	0	0	0		0		0	0	train
O1c2cc(O)ccc2-c2oc3cc(O)ccc3c2C1=O	0	0	1		1				1		1	0	train
O1C=C(C(=O)c2c1cc(O)cc2O)c1ccc(OC)cc1	0		1		1	1		1	1	0			train
O1c2c(C(=O)C=C1c1ccccc1)c(O)cc(O)c2	0	0	1		1	1	1	1	0		1		train
OC(=O)CCC(=O)c1ccc(cc1)-c1ccccc1	0				0	0	0	0	0	0		0	train
Clc1c(cccc1Cl)C1C(C(OCC)=O)=C(NC(C)=C1C(OC)=O)C	0				0		0	1	0				train
O(CC(COC(=O)N)c1ccccc1)C(=O)N	0	0	0	0	0	0	0	0	0	0	0	0	train
O=C1N=C(NC1(C(C)C)C)c1cc(ccc1C(OC)=O)C	0	0	0	0	0	0	0	0	0	0	0	0	train
S(C)c1nc(nc(n1)NC(C)(C)C)NC1CC1	0	0	1		0	0	0		0		1	0	train
O=C1CC[C@@]2([C@@H]3[C@H]([C@@H]4CC[C@H](C(=O)CO)[C@]4(CC3)C)CCC2=C1)C	1	1	0		1	0	0		0	0	0	0	train
Clc1c2c(C(=O)C=3[C@H](C[C@@H]4[C@@](O)(C(=O)C(C(=O)N)=C(O)[C@H]4N(C)C)C=3O)[C@@H]2O)c(O)cc1								0		0			train
O=C1NC(=O)CC(C1)(CC)C	0	0	0	0	0	0	0		0		0	0	train
Fc1ccc(OCCCN2CCC3(N(CNC3=O)c3ccccc3)CC2)cc1	0	0	0			0	0	1	0	0	1	0	train
S=C(NNC(=S)N)N	0	0	0	0	0	0	0	0	0	0	0	0	train
S=C(N)C(=S)N	0	0	0	0	0	0	0		0	0	0	0	train
P(=O)(N1CC1C)(N1CC1C)N1CC1C	0	0	0	0	0	0		0	0	0	0	0	train
O(C(Oc1ccccc1)=O)c1ccccc1	0	0	0	0	0	0	0	0	0	0	0	0	train
S=C1NC=Nc2[nH]cnc12	0	0	1		0	0		1	0	0	0	1	train
N(CCCCCCCCCCCC)C(N)=N	0	0	0	0	0	0	0		0	0		0	train
s1cccc1CN(CCN(C)C)c1ncccc1	0	0	0	0	0	0	0	0	0	0	0	0	train
S1C(=O)N(N=C1OC)CSP(=S)(OC)OC	0	0	0	0	0	0	0	0	0		0	0	train
O[C@@]1(CC[C@]2([C@H](C1)CC[C@H]1[C@@H]3CC[C@H](C(=O)C)[C@]3(CC[C@@H]12)C)C)C	0	0	0	0	0	0	0	0	0	0	0	0	train
Clc1cc(OC[C@H](O)\C=C\[C@@H]2[C@@H](C\C=C/CCCC(=O)[O-])[C@@H](O)C[C@H]2O)ccc1	0	0	0	0	0	0	0		0			0	train
Clc1ccc(S(=O)(=O)NCCc2ccc(cc2)CC(O)=O)cc1	0	0	0	0	0	0	1	0	0	0	0	0	train
O(C)c1ccc(cc1)C=CC(OCCC(C)C)=O	0	0				0	0				0	0	train
O=C(NC1CCN(CC1)CCc1c2c([nH]c1)cccc2)c1ccccc1	0	0		0	0	0	0	0	0	0	0	0	train
S(=O)(=O)([O-])C(F)(F)F.[n+]1(ccn(CC)c1C)C	0	0	0	0	1	0	0	0	0	0	0	0	train
F[B-](F)(F)F.[n+]1(ccn(c1)CCCC)C	0	0	0	0	0	0	0	1	0	0	0	0	train
F\C(\COc1cc2[nH]c3c(c2cc1)cccc3)=C\1/C2CCN(C/1)CC2	0	0	1		0	0			0			0	train
S(=O)(=O)(NC(=O)[C@H](C)c1ccc(cc1)CC(C)C)C	0	0	0	0	0	0	0		0		0	0	train
S(SC(=S)N(CCCC)CCCC)C(=S)N(CCCC)CCCC	0	0	0		0	0			0	1		0	train
S(=O)(=O)(N=S(=O)([O-])C(F)(F)F)C(F)(F)F.[n+]1(ccn(C)c1C)CCC	0	0	0	0	0	0	0	0	0	0		0	train
O1C(=N\C(=C/OCC)\C1=O)c1ccccc1	0	0		0	0	0	0	0	0	0	0	0	train
Clc1cc(C(=O)N[C@H]2CCN(Cc3ccccc3)[C@H]2C)c(OC)cc1NC	0	0	0	0	0	0	0		0		0	0	train
S(=O)(=O)(CC)c1cc(C(=O)NCC2N(CCC2)CC)c(OC)cc1N	0	0	0	0	0	0	0	0	0	0	0	0	train
O(C)c1cc2C3N(CC(CC(C)C)C(=O)C3)CCc2cc1OC	0	0	0	0	0	0	0	0	0	0		0	train
S(=O)(=O)([O-])C(F)(F)F.[N+]1(CCCC1)(CC)C	0	0	0	0	0	0	0	0	0	0	0	0	train
Clc1cc2OC(=O)N(c2nc1)CSP(OC)(OC)=O	0	0	1		0	0	0	1	0	0			train
P(OC)(OC)(O\C(=C\C(=O)NC)\C)=O	0	0	0	0	0	0	0	0	0	0	0	0	train
S(Sc1ccoc1C)c1ccoc1C	0		0		0	0	0		0	1	0	1	train
O=C(CC)C=CC	0	0	0	0	0	0	0	0	0	0	0	0	train
O1CCC(=O)C1C	0	0	0	0	0	0	0	0	0	0	0	0	train
O1C(C)C(C)=C(O)C1=O	0	0	0	0	0	0	0		0	0	0	0	train
n1c2CCCCc2ncc1	0	0	0	0	0	0	0	0	0	0	0	0	train
S(=O)(=O)([O-])c1c2cc(ccc2ccc1)CCCC	0	0	0	0	0	0	0	0	0	0	0	0	train
S(=O)(=O)([O-])c1ccc(N=Nc2ccc(O)c(N=Nc3ccc(cc3C)C)c2O)cc1	0	0	1	0	0	0	0	0	0	0		0	train
Clc1nc(nc(n1)NCC)NC(C)(C)C	0	0			1	1	0	0	0	0		0	train
Clc1cc(Cl)c2c(nccc2)c1O	0		1				0		1	1	1	1	train
Clc1ccc(OCC(O)COC(=O)N)cc1	0	0		0	0	0	0		0		0	0	train
Clc1cc2N(c3c(Sc2cc1)cccc3)CCCN(C)C	0	0	0	0		0			0	0		1	train
[n+]1(ccn(c1)CCCCCCCCCCCCCC)C	0		0	1				1	0		1		train
[Cr-2]([OH2+])([OH2+])(O[Cr-2]([OH2+])([OH2+])[O-])[O-]	0		0		0	0		1	0	0		1	train
Clc1cc(Cl)c(Cl)cc1OCC(OCC(C)C)=O	0	0	0	0	0	0	0		0	0		0	train
O1[C@H](COC(=O)c2cc(OC(=O)c3cc(O)c(O)c(O)c3)c(O)c(O)c2)[C@@H](OC(=O)c2cc(OC(=O)c3cc(O)c(O)c(O)c3)c(O)c(O)c2)[C@H](OC(=O)c2cc(OC(=O)c3cc(O)c(O)c(O)c3)c(O)c(O)c2)[C@@H](OC(=O)c2cc(OC(=O)c3cc(O)c(O)c(O)c3)c(O)c(O)c2)[C@@H]1OC(=O)c1cc(OC(=O)c2cc(O)c(O)c(O)c2)c(O)c(O)c1	1	0	1		0	0		1	1		1	1	train
O(C(c1ccccc1)c1ccccc1)CCN(C)C	0	0	0	0	0	1	0	0	0	0	0	0	train
O(C(=O)c1ccc(cc1)C)C	0	0	0	0	0	0	0	0	0	0	0	0	train
N(CCCN1c2c(cccc2)C(c2c1cccc2)(C)C)(C)C	0	0	0	0	0	0			0			0	train
S1c2c(N(CCN(C)C)C(=O)[C@H](OC(=O)C)[C@@H]1c1ccc(OC)cc1)cccc2	0	0	0	0	0		0	0	0	0	0		train
O1c2cc(C[C@H]3[N+](CCc4cc(OC)c(OC)c(Oc5ccc(C[C@@H]6[N+](CCc7cc(OC)c1cc67)(C)C)cc5)c34)(C)C)ccc2OC	0	0	0	0	0	0	0	0	0	0	0	0	train
O=C1C[C@@H](O)[C@H](\C=C\[C@@H](O)CCCCC)[C@H]1C\C=C/CCCC(O)=O	0		0	0			0	0	0	0	0	0	train
O[C@H]1C[C@@H](O)[C@H](\C=C\[C@@H](O)CCCCC)[C@H]1C\C=C/CCCC(O)=O	0	0	0	0	1		0		0		0	0	train
O1C(C2CCC1(CC2)C)(C)C	0	0	1	0	0	0	0	0	0	0	0	0	train
O=C(\C=C\C=1C(CCCC=1C)(C)C)C	0	0	0	0	0	0	0	0	0	0	0	0	train
Clc1cc(Cl)ccc1Cc1cc(ccc1O)C(CC(C)(C)C)(C)C	0		0	0				0	0		1		train
ClC(Cl)C(=O)N1c2c(OCC1C)cccc2	0	0	1		0			1	1	0	0	1	train
NC(CN)C	0	0	0		0	0	0	0	0	0	0	0	train
s1cc(nc1N)/C(=N/OC)/C(=O)N[C@H]1[C@H]2SCC(CSC3=NC(=O)C([O-])=NN3C)=C(N2C1=O)C(=O)[O-]	0	0		0		0	0	0	0	0	0	0	train
O(C)c1cc(ccc1O)CC=C	0	0	0	0	0	0	0	0	0	0	0	0	train
O(C(=O)[C@@H](N)CCCN\C(=N\[N+](=O)[O-])\N)C	0	0	0	0	0	0	0	0	0	0	0	0	train
Clc1ccccc1C1=NCc2n(-c3sc(cc13)CCC(=O)N1CCOCC1)c(nn2)C	0	0	0	0	0	0	0	0	0	0		0	train
OC(=O)[C@H]1N(CCC1)C(=O)[C@@H](N[C@H](CCc1ccccc1)C(O)=O)C	0	0	0	0	0	0	0	0	0	0	0	0	train
O1[C@@H]2C[C@@]3(O[C@H](C(CC)C)[C@H](C=C3)C)O[C@H](CC=C(C)[C@@H](O[C@@H]3O[C@@H](C)[C@H](O[C@@H]4O[C@@H](C)[C@@H](NC(=O)C)[C@@H](OC)C4)[C@@H](OC)C3)[C@H](C=CC=C3CO[C@@H]4[C@H](O)C(=C[C@H]([C@]34O)C1=O)C)C)C2	0	0	0			0			0		1		train
Brc1c(C)c(Br)cc(Br)c1OC	0	0	0	0	0	0	0	0	0	0		0	train
O(C)c1cc2c(nccc2[C@@H](O)[C@H]2N3C[C@@H]([C@H](C2)CC3)C=C)cc1.O(C)c1cc2c(nccc2[C@@H](O)[C@H]2N3C[C@@H]([C@H](C2)CC3)C=C)cc1	1	0	1		1	0	0		0		0	0	train
S(=O)(=O)(N1CCCC1)Cc1cc2c([nH]cc2CCN(C)C)cc1	0	0	0	0	0	0	0	0	0	0	0	0	train
[Cr](OC(=O)C)(OC(=O)C)OC(=O)C.[Cr](OC(=O)C)(OC(=O)C)O.[Cr](OC(=O)C)(OC(=O)C)O	0	0	0	0	0	0	0		0	0	0	0	train
O1[C@@H](C)[C@H](OC)[C@@H](OC)CC1O[C@H]1C[C@@H](O[C@H]1[C@]1(O[C@H](CC1)[C@]1(O[C@]2(O[C@H]([C@@H](C)[C@@H]3O[C@](O)(CC(=O)[O-])[C@@H](C)[C@H](OC)[C@H]3OC)[C@H](C)[C@@H](O)C2)CC1)C)C)[C@H]1O[C@@](O)(C)[C@@H](C[C@@H]1C)C	0	0	0	0		0	0		0	0		1	train
O=C1N(CCOC(=O)C=C)C(=O)N(CCOC(=O)C=C)C(=O)N1CCOC(=O)C=C	0	1	0			1	1		1		0		train
O(C(=O)C(C)=C)CCNC(C)(C)C	0	0	0	0	0	0	0	0	0	0	0	0	train
S(=O)(=O)(N)c1ccccc1OC(F)(F)F	0	0	0	0	0	0	0	0	0	0	0	0	train
O=C=NCC1CC(CCC1)CN=C=O	0	0	0	0	0	0	0	0	0	0	0	0	train
O[C@H]([C@@H]1N2C[C@@H](C(C1)CC2)C=C)c1c2c(ncc1)cccc2	0	0			0	0	0		0			0	train
O=C(Nc1cc2c(nc(cc2N)C)cc1)Nc1cc2c(nc(cc2N)C)cc1										0			train
Oc1ccccc1C(O)=O.Oc1c2ncccc2ccc1	0	0	0		1	1		0	0	0			train
P(O[C@H]1CC[C@H]2[C@H]3[C@H](CC[C@]12C)c1c(cc(O)cc1)CC3)(O)(O)=O	1		0	0	1	1	0		0		0	0	train
S[C@@H]([C@H](S)C(O)=O)C(O)=O	0	0	0	0		0		1	0	0	0		train
S1c2c(N(c3c1cccc3)CCCN1CCN(CC1)C)cc(cc2)C(F)(F)F	0	0	0		0	0				0			train
Oc1c(CN)c(cnc1C)CO								0		0			train
S(=O)(=O)(N)c1ccc(cc1)C(O)=O	0	0	0	0	0	0	0	0	0	0	0	0	train
SCCC(OCC(COC(=O)CCS)(COC(=O)CCS)COC(=O)CCS)=O	0	0	0	0	0	0	0		0	0		1	train
S1c2c(cccc2)C(=Nc2c1cccc2)N1CCN(CC1)CCOCCO	0	0	0	0	0	0	0	0	0	0		0	train
Oc1c(c2c(cc1C(=O)[O-])cccc2)Cc1c2c(cc(C(=O)[O-])c1O)cccc2.[n+]1(c2c(cc(N(C)C)cc2)ccc1\C=C\c1cc(n(c1C)-c1ccccc1)C)C.[n+]1(c2c(cc(N(C)C)cc2)ccc1\C=C\c1cc(n(c1C)-c1ccccc1)C)C	0	0				0	0		0		1	1	train
O(C)c1ccc(cc1)CN(CCN(C)C)c1ncccc1	0	0	0	0	0	0	0	0	0	0	1	0	train
O(C(=O)N(C)C)c1ccc[n+](c1)C	1	0	0	0	1	0	0	0	0	0	0	0	train
Oc1c(CO)c(cnc1C)CO	0	0	0	0	0	0	0	0	0	0	0	0	train
Clc1cc2NC(NC(=O)c2cc1S(=O)(=O)N)CC	0	0	0	0	0	0	0	0	0	0		0	train
O(C)c1cc2c(nccc2[C@H](O)[C@@H]2N3C[C@@H](C(C2)CC3)C=C)cc1	0	0	1	0	1	1	0	0	0	0		0	train
Brc1c2c(c3c(c1)cccc3)cccc2	0	0		0	0	0	0	0	0	0		0	train
OCC(N)(C)C	0	0		0	0	0	0	0	0	0	0	0	train
S1(=O)(=O)CCCC1	0	0	0	0	0	0	0	0	0	0	0	0	train
OCC([N+](=O)[O-])(CO)CO	0	0	0	0	0	0	0	1	0	0	0	0	train
O(CC(CO)(CO)CO)CC(CO)(CO)CO	0	0	0	0	0	0	0	0	0	0		0	train
O([N+](=O)[O-])CCN(CCO[N+](=O)[O-])CCO[N+](=O)[O-]	0	0	0	0	0	0	0	0	0	0	0	0	train
OCC(N)(CO)CO	0	0	0	0	0	0	0	0	0	0	0	0	train
ClC(=O)c1cc(cc(c1)C(Cl)=O)C(Cl)=O	0	0			0	0	0		0	1	0	1	train
O1c2cc3[C@@H](N(CCc3cc2OC)C)Cc2ccc(Oc3c4[C@H]([N+](CCc4cc(OC)c3O)(C)C)Cc3cc1c(O)cc3)cc2	0	0	0	0	0	0	0	0	0	0	0	0	train
O(C(=O)C(O)(c1ccccc1)c1ccccc1)C1C[C@@H]2[N+]3([C@H](C1)CC2)CCCC3	0	0	0	0	0	0	0	0	0	0	0	0	train
O(C)c1c(OC)cc(cc1OC)C(=O)NC1CCCNC1	0	0	0	0	0	0	0	0	0	0	0	0	train
ClC=[N+](C)C	0	0	0	0	0	0	0	0	0	0	0	0	train
S1(OC(c2c1cccc2)(c1ccc([O-])cc1)c1ccc(O)cc1)(=O)=O	0	0	0		0	0	0	0	0	0		0	train
O1CCN(CC1)C=O	0	0	0	0	0	0	0	0	0	0	0	0	train
n1cc(ccc1)CN	0	0	0	0	0	0	0	0	0	0	0	0	train
Clc1c(cc(O)cc1C)C	0	0	0	0	0	0	0	0	0	0	1	0	train
[Zr-](Cl)(Cl)[OH2+]	0	0	0	0	0	0	0		0	0	0	0	train
S1c2c(N(c3c1cccc3)CCC1N(CCCC1)C)cc(SC)cc2	0	0	0			0				0			train
BrCc1ccc(cc1)C(OC)=O	0	0	1		1	0	0	0	1	0	0	0	train
Clc1cc2CCN([C@@H]3[C@@H](c2cc1O)c1c(CC3)cccc1)C	0	0	0	0	0	0	0	0	0	0		0	train
P(OCc1ccccc1)(OCc1ccccc1)(O)=O	0	0	0	0	0	0	0	0	0	0	0	0	train
OCc1ccccc1	0	0	0	0	0	0	0	0	0	0	0	0	train
O(Cc1ccccc1)C(=O)C	0	0	0	0	0	0	0	0	0	0	0	0	train
O(CC(O)CNC(C)C)c1ccc(cc1)CCOC.O(CC(O)CNC(C)C)c1ccc(cc1)CCOC	0	0	0	0	0	0	0	0	0	0	0	0	train
N(C(NC(N)=N)=N)(C)C	0	0	0		0	0	0	0	0	0	0	0	train
[Sn](OC(=O)C)(OC(=O)C)(CCCC)CCCC	0					0		1			1	1	train
[nH+]1ccccc1C(CC[NH+](C)C)c1ccccc1	0	0	0	0	1	0	0	0	0	0	0	0	train
O(CC)c1ccc(N)cc1	0	0	1	1	0	0	0		0	0	0	0	train
OCC[C@H](CCC=C(C)C)C	0	0	0	0	0	0	0	0	0	0	0	0	train
O(C(=O)c1ccccc1N)CCc1ccccc1	1	0	1		1	0	0	0	1	0		0	train
OC(CC(C)C)CC(C)C	0	0	0	0	0	0	0	0	0	0	0	0	train
P(OCCOC(=O)C(C)=C)(OCCOC(=O)C(C)=C)(O)=O	0	0	0	0	0	0	0	0	0	0	0	0	train
S(OC(C)C)(=O)(=O)C		0	0	0	0	0	0	0	0	0		0	train
O1c2c(OCC1CN1CCCCC1)cccc2	0	0	0	0	0	0	0		0		0	0	train
S(=O)(=O)(N)c1cc(C(=O)NCC2N(CCC2)CC=C)c(OC)c(OC)c1	0	0	0	0	0	0	0		0		0	0	train
O(C(C)=C)C(=O)C	0	0	0	0	0	0	0	0	0	0	0	0	train
O1c2c(cc(O)cc2C)CC[C@]1(CCC[C@@H](CCC[C@@H](CCCC(C)C)C)C)C	0	0	0	0	0	0	0	0	0	0	0	0	train
s1c[n+](Cc2cnc(nc2N)C)c(C)c1CCOP(OP(O)(O)=O)(O)=O	0	0	0	0	0	0	0		0		0	0	train
O1[C@H](C(=O)N)[C@@H](O)[C@H](O)[C@@H](O)[C@@H]1O	0	0	0	0	0	0	0		0		0	0	train
Clc1cc2c(N(C)C(=S)CN=C2c2ccccc2)cc1	0	0	0			0	0	0		0		0	train
Ic1c(CC(CC)C(O)=O)c(I)cc(I)c1O	0	0	0	0					0			0	train
OC(C#CC(O)C)C	0		0		0	0	1					0	train
O(C)c1ccc(N)cc1N	0	0	1		0		0	1	0	1	1	1	train
S1\C(=C/c2cc(C(C)(C)C)c(O)c(c2)C(C)(C)C)\C(=O)NC1=N	0	0	0					1			1		train
OCCCC1CCCCC1	0	0	0	0	0	0	0	0	0	0	0	0	train
O=C1N2CCc3cc(cc(c23)C(=N[C@H]1NC(=O)c1ccncc1)c1ccccc1)C	0	0	0	0	0	0	1		0	0	0	0	train
S1(=O)(=O)N(C(C(=O)[O-])=C(c2c1cccc2)c1cc(c2OCOc2c1)CC)c1ccccc1C(F)(F)F	0	0	0	0	0	0			0	0	1	0	train
S(=O)(=O)([O-])c1cc2c(ccc(S(=O)(=O)[O-])c2)c(\N=N/c2c3c(cccc3)c(S(=O)(=O)[O-])cc2)c1O	0	0	0	0	0	0	0	0	0	0	0	0	train
O(C(=O)c1ccccc1C(OC(C)C)=O)C(C)C	0	0	0	0	0	0	0	0	0	0	0	0	train
O1CCCCC12OCCCC2	0	0	0	0	0	0	0	0	0	0	0	0	train
Oc1ccccc1C(OCC(CCCC)CC)=O								0		0			train
[S-]c1[n+]([O-])cccc1	0	1	0			0	1		1	1	1		train
S(CC)C(=O)N(CCC)CCC	0	0	0	0	0	0	0	0	0	0	0	0	train
O=C([O-])[C@]1([C@@H]2CC=C3[C@H](CCC(=C3)C(C)C)[C@]2(CCC1)C)C	0	0	1	0	0	0			0	0			train
O=C(c1ccc(N(C)C)cc1)c1ccc(N(C)C)cc1	0	1	1				0	0	1	0	1	1	train
N#CCCC#N	0	0	0	0	0	0	0	0	0	0	0	0	train
OCCn1c(ncc1[N+](=O)[O-])C	0	0	0	0	0	0	0	0	0	0	0	0	train
O=C(c1cccc(CC(=O)[O-])c1N)c1ccccc1	0		0	0	1	0	1		0		0	0	train
ClC(Cl)(C(O)=O)C	0	0	0	0	0	0	0	0	0	0	0	0	train
O1[C@@H](CO)[C@H](O)[C@@H](O)[C@H](NC)[C@@H]1O[C@@H]1[C@@](O)(C=O)[C@@H](O[C@H]1O[C@@H]1[C@@H](NC(N)=N)[C@H](O)[C@@H](NC(N)=N)[C@H](O)[C@H]1O)C.O1[C@@H](CO)[C@H](O)[C@@H](O)[C@H](NC)[C@@H]1O[C@@H]1[C@@](O)(C=O)[C@@H](O[C@H]1O[C@@H]1[C@@H](NC(N)=N)[C@H](O)[C@@H](NC(N)=N)[C@H](O)[C@H]1O)C	0	0	0	0	0	0	0		0		0	0	train
ClCC(=O)CCl	0		0		0	1	1		1	0		1	train
ClC(Cl)C(=O)C	0	0	0	0	0	0	0	0	0	0	0	0	train
Oc1c2c(cc(cc2O)C)cc2c1c(O)ccc2	0	0	1	0	0	0	1	1	0	0	1	0	train
S(=O)([O-])(=NC(=O)CC)c1ccc(cc1)-c1c(noc1C)-c1ccccc1	0	0	0		0	0			0		0	0	train
n12CCCCc1nnc2CCN1CCN(CC1)c1ccccc1C	0	0	0	0	1	1	0	0	0	0	0	0	train
ClCCN(CCCl)C(Oc1cc2CC[C@H]3[C@@H]4CC[C@H](OP(O)(O)=O)[C@]4(CC[C@@H]3c2cc1)C)=O	1	0	0	0	1	1			0		0	1	train
Clc1ccc(cc1S(=O)(=O)N)C(=O)NN1c2c(CC1C)cccc2	0	0	0	0	0	0	0	0	0	0	0	0	train
S(=O)(=O)([O-])c1c2c(ccc1)c(S(=O)(=O)[O-])ccc2.O(C(C(OCC[N+](C)(C)C)=O)C)C(=O)C.O(C(C(OCC[N+](C)(C)C)=O)C)C(=O)C	0	0	0	0	1	0	0		0		0	0	train
[Si](OCC)(OCC)(CCCOCC1OC1)C	0	0	0	0	0	0	0	0	0	0	0	0	train
Clc1c([N+](=O)[O-])c(Cl)c([N+](=O)[O-])cc1C(F)(F)F	0	0	0										train
O=C([O-])\C=C\CCCCCCCC.O=C([O-])\C=C\CCCCCCCC								0		0			train
[nH]1cc(nc1)Cc1cccc(C)c1C	0				0	0	0	0	0		0	0	train
O(C)c1cc(ccc1OC)CNCC(O)COc1cc2C=CC(=O)Nc2cc1	0	0	0	0	0	0	0		0		0	0	train
Clc1c(cccc1Cl)C1C(C(OC(C)C)=O)=C(NC(C)=C1C(OC)=O)COC(=O)N	0	1			0		1	1	0	1		1	train
O(CCCNC(=O)NCC)c1cc(ccc1)CN1CCCCC1	0	0	0	0	0	0	0	0	0	0	0	0	train
s1c(c(nc1-c1n(ccc1)CC(OCC)=O)-c1ccc(OC)cc1)-c1ccc(OC)cc1	0	0	0	0	0	0	0	1	0		0		train
S1Cc2c(cccc2)C(NC(=O)CCCN2CCN(CC2)c2ccc(F)cc2)c2c1cccc2	0	0	0		0	0			0	0		0	train
Clc1cc(O)ccc1[C@@H](O)CNC(C)(C)C	0	0	0	0	0	0	0	0	0	0	0	0	train
O=C(NC(C)c1ccccc1)CCCCCCC\C=C/C\C=C/CCCCC	0	0	0	0	0	0	0	1	0	0	0	0	train
N(N)C(C)c1ccccc1	0	0		0		0	0	0	0	0	0	0	train
Clc1ccc(cc1)C=O			0		0	0	0	0	0	0		0	train
O(C(=O)N(CC)C)c1cc(ccc1)[C@@H](N(C)C)C	0	0	0	0	0	0	0	0	0	0	0	0	train
O=C(C(N(CC)CC)C)c1ccccc1	0	0		0	0	0	0	0	0	0	0	0	train
O1CCN(CC1)CCC1CN(CC)C(=O)C1(c1ccccc1)c1ccccc1	0	0	0	0	0	0	0		0	0	0	0	train
OC(=O)c1cccc(C)c1[N+](=O)[O-]	0	0	0	0	0	0	0	0	0	0	0	0	train
Clc1ncccc1	0	0	0	0	0	0	0	0	0	0	0	0	train
O=C(\C=C\C1C(CCC=C1C)(C)C)CC	0	0	0	0	0	0	0	0	0	0	0	0	train
O(C(=O)c1ccccc1O)C1CC(CC(C1)C)(C)C	0	0	0	0	0	0	0	0	0	1	0	0	train
OCCCCCCCCC	0	0	0	0	0	0	0	0	0	0	0	0	train
N(CC)(CC)c1ccc(N)cc1	0	0	1			0	0	1		1	1		train
O(C(=O)C)CCCCCC	0	0	0	0	0	0	0	0	0	0	0	0	train
O(C(=O)CCCCCCCCC(OCC(CCCC)CC)=O)CC(CCCC)CC	0	0	0	0		0	0	0	0	0	0	0	train
O(C(=O)C)CC	0	0	0	0	0	0	0	0	0	0		0	train
N(CCN)CCN	1	1	0	0	0	0	0	0	0	0	0	0	train
P(OCC)(OCC)(=O)CC	0	0	0	0	0	0	0	0	0	0		0	train
O1[C@H](C)[C@H](NC(=O)C=2C3=Nc4c(OC3=C(C)C(=O)C=2N)c(ccc4C(=O)N[C@H]2[C@H](OC(=O)[C@@H](N(C)C(=O)CN(C)C(=O)[C@H]3N(CCC3)C(=O)[C@H](NC2=O)C(C)C)C(C)C)C)C)C(=O)N[C@H](C(C)C)C(=O)N2[C@@H](CCC2)C(=O)N(CC(=O)N(C)[C@@H](C(C)C)C1=O)C	0		0	1		0			0	0		1	train
O=C(N)CCCCC(=O)N	0	0	0	0	0	0	0	0	0	0	0	0	train
S(C(C=NOC(=O)NC)(C)C)C	0	0	0	0	0	0	0	0	0	0	0	0	train
Clc1cc(ccc1OCC=C)CC(O)=O	1	0	0	0	1	1	1		0		0	0	train
OC(=O)[C@@H](N)Cc1[nH]cnc1	0	0		0		0	0		0		0		train
s1cc(nc1NN)-c1ccc(N)cc1	0	0	1		0	0		1	0		1	0	train
O1[C@@]2(CC[C@]1(C[C@@H]2OCc1ccccc1C)C(C)C)C	0	0			0	0	0	0	0	0	0	0	train
OC(=O)c1ccc(NN)cc1	1	0				0	0	0	0	0	0	0	train
O(CCCCCC)c1ccccc1C(O)=O	0	0	0	0		0	0	0	0	0	0	0	train
O(Cc1ccccc1)C(=O)C(OCc1ccccc1)=O	0	0	0	0	0	0	0	0	0	0	0	0	train
O(C(=O)CC)C1(CCN(CC1)C)c1ccccc1	0		0	0	0	0	0	0	0	0	0	0	train
FC(F)Oc1ccc(cc1OC)C1=NNC(=O)C=C1	0	0		0		0	0	0	1	0	0	0	train
O(CC)c1ccc([N+](=O)[O-])cc1	0	0	0		1	1			0		1		train
O(C(=O)c1ccc(N)cc1)CCCN(CCCC)CCCC	0	0	0	0	0	0	0	0	0	0	0	0	train
O(CCCC)c1nc2c(cccc2)c(c1)C(=O)NCCN(CC)CC	0	0	0	0	0	0	0	0	0	0		0	train
Brc1cc(cc(Br)c1OCC(Br)CBr)C(C)(C)c1cc(Br)c(OCC(Br)CBr)c(Br)c1	0	0	0	0	0	0	0	0	0	0	0	0	train
O1c2c(C=CC1=O)cc1c(occ1)c2OC	0	0	1	0	0	1	0	0	0	0	0	0	train
O(C(C)(C)C)C	0	0	0	0	0	0	0	0	0	0	0	0	train
O(C(=O)N)C	0	0	0	0	0	0	0	0	0	0	0	0	train
O(C(=O)NN)C	0	0		0	0	0	0	0	0	0		0	train
N(=N\c1ccc(N(C)C)cc1)/c1cc(ccc1)C	1	0	1		1	0	0	1	1	0	1	0	train
OC(=O)CNC(=O)c1ccccc1	0	0	0	0	0	0	0	0	0	0	0	0	train
O=C(Nc1c(cccc1C)C)[C@H]1N(CCCC1)CCCC	0	0	0	0	0	0	0	0	0	0		0	train
F[C@H]1C[C@H](N(C1)C(OC(C)(C)C)=O)C(O)=O	0	0	0	0	0	0	0	0	0	0	0	0	train
O(C(=O)C)c1c(C)c(C)c(OCC(O)CNC(C)C)cc1C	1	0	0		1	1	0		0		0	0	train
O1CC1COC(=O)C1CCCCC1C(OCC1OC1)=O	0	0	0		0	0	0	1	1	0	0	1	train
Oc1nc(O)nc(O)n1	0	0	0	0	0	0	0	0	0	0	0	0	train
OC1(CCCCC1)C#N	0	0	0	0	0	0	0	0	0	0	0	0	train
Fc1cc2c(-n3c(CN(C)C2=O)c(nc3)C(OCC)=O)cc1	0	0	0	0	0	0	0	0	0	0	0	0	train
FC(F)(F)c1ccc(OC(CCNC)c2ccccc2)cc1	0	0	0			0		0	0	0			train
O(CC(O)CO)CCCCCCCCCCCCCCCCCC	1	0			0		0	0	0	0	0	0	train
S1c2c(N(c3c1cccc3)CCCN1CCN(CC1)CCO)cc(cc2)C(F)(F)F	0	0			0	0			0				train
S(CCC=O)C	0	0	0	0	0	0	0	0	0	0	0	0	train
ClC(=O)C(C)(C)C	0	0	0	0	0	0	0	0	0	0	0	0	train
ClC(OCC(CCCC)CC)=O	0	0	0	0	0	0	0	0	0	0	0	0	train
BrC1CCC(Br)C(Br)CCC(Br)C(Br)CCC1Br	0	0	0			0	0	1	0		1		train
O(CN(COC)c1nc(nc(n1)N(COC)COC)N(COC)COC)C	0	0	0	0	0	0	0	0	0	0	0	0	train
Brc1cc(ccc1)C=O	0	0	0	0	0	0	0	0	0	0	0	0	train
Oc1ccc(cc1-n1nc2c(n1)cccc2)C(CC(C)(C)C)(C)C	0	0	1	0	0	0	0		0	0	1	0	train
O=C([O-])\C=C\C=C\C	0	0	0	0	0	0	0	0	0	0	0	0	train
OC(=O)[C@H](NC(=O)[C@@H](O)[C@H](N)Cc1ccccc1)CC(C)C	1	0	0	0	0	0	0		0		0	0	train
ClC=1C(=O)N(N=CC=1N)c1ccccc1	0	0		0	0	0	0	0	0	0	0	0	train
Clc1c(nn(C)c1OC(F)F)-c1cc(OCC(OCC)=O)c(Cl)cc1F	0		1	0	0	0	0	0	0	0		0	train
O(C(=O)CC=CCCCCC)C	0	0	0	0	0	0	0	0	0	0	0	0	train
S1CN(CN(Cc2ccccc2)C1=S)Cc1ccccc1	0	0	0	0	1	0	1		0		1	0	train
O(C(=O)CCCCCCCC)CC	0	0	0	0	0	0	0	0	0	0	0	0	train
N#CCCCCCCC	0	0	0	0	0	0	0	0	0		0	0	train
O(C(=O)CCCCCCCCCCCCC)CC	0	0	0	0	0	0	0	0	0	0	0	0	train
O(C(=O)C)CCC(O)CCCCCC	0	0	0	0	0	0	0	0	0	0	0	0	train
Clc1cc(ccc1Cl)[C@]1(OCC(=O)N(C1)c1ccccc1)CCN1CCC(NC(=O)C)(CC1)c1cc(F)ccc1.OC(=O)CCC(O)=O	0		0			0			0	0			train
Clc1ccc(nc1)NC(=O)Cn1c2c(cc1C(=O)NC1CCN(CC1)C(C)C)cc(OCCOC)nc2	0	0	1	0		0	0		0	0	0	0	train
Clc1sc(cc1)-c1onc(c1)Cn1c2c(nc1C(=O)NC1CCN(CC1)C1CC1)cc(cc2)C(=O)[O-]	0			0	0	0		0	0	0		0	train
Brc1c(C)c(sc1OCCC)C(=O)N1CCC(CC1)c1cc(ccc1F)CN	0	1							0				train
s1c(-c2ccccc2)c(nc1N)N	0	0	0	0	0	0	0	0	0	0	0	0	train
NCCCCCCCCCCCCCCCC								0		0			train
O1CCN(CC1)C(=O)CN1CCN(CC1)C(=O)c1ccc(OC)cc1	0	0		0	0	0	0	0	0	0	0	0	train
O(C(=O)c1cc2c(n(CCN(C)C)c(C)c2C)cc1)CCN(C)C										0			train
ClC(Cl)(Cl)C(O)NC(=O)NC	0	0	0	0	0	0	0	0	0	0		0	train
O(C)c1cc(ccc1O)CC	0	0	0	0	0	0	0	0	0	0	0	0	train
O=C\C=C\CCCCCCC	0			0	0	0	0		0	0	0	0	train
O(CC)C(OCC)\C=C\CC\C=C/CC	0	0	0	0	0	0	0	1	0			0	train
Clc1c(COCC(F)(F)F)c(S(=O)(=O)C)ccc1C(=O)C1C(=O)CCCC1=O	0	0	0	0	0	0	0	0	0	0	0	0	train
S1SSCC(N(C)C)C1	0	0	0		0	0	0	1	0	0	0	0	train
N(Cc1ccccc1)(Cc1ccccc1)Cc1ccccc1	0	0	0	0	1	0	0		0	0		0	train
OC(=O)[C@H](O)C	0	0	0	0	1	0	0	0	0	0	0	0	train
O1[C@@H]2O[C@H]3[C@H](O)[C@@H](O)[C@H](O[C@@H]3CO)O[C@H]3[C@H](O)[C@@H](O)[C@H](O[C@@H]3CO)O[C@H]3[C@H](O)[C@@H](O)[C@H](O[C@@H]3CO)O[C@H]3[C@H](O)[C@@H](O)[C@H](O[C@@H]3CO)O[C@H]3[C@H](O)[C@@H](O)[C@H](O[C@@H]3CO)O[C@H]3[C@H](O)[C@@H](O)[C@H](O[C@@H]3CO)O[C@H]3[C@H](O)[C@@H](O)[C@H](O[C@@H]3CO)O[C@@H]([C@H](O)[C@H]2O)[C@H]1CO	0	0	0	0	0	0	0	0	0	0	0	0	train
O(C(=O)c1ccccc1)CCCCCOC(=O)c1ccccc1	0	0	0	0		0	0	0	0	0	0	0	train
O1CCOc2c1cc(cc2)C(=O)N[C@@H]1C2CCN(C1)CC2	0	0	0	0	0	0	0	0	0	0	0	0	train
Clc1nc(N)c2ncn(c2n1)[C@@H]1O[C@H](CO)[C@@H](O)C1	0	0	0	0	1	0	0	0	0	0	0	1	train
O1[C@H](CC)[C@](O)(C)[C@H](O)[C@@H](C)C(=O)[C@@H](C[C@](OC)(C)[C@H](O[C@@H]2O[C@@H](C[C@H](N(C)C)[C@H]2O)C)C(C)[C@H](O[C@@H]2O[C@@H](C)[C@H](O)[C@](OC)(C2)C)[C@@H](C)C1=O)C	0	0	0	0	0	0	0	0	0	0	0	0	train
Clc1cc(C(=O)NC2CCN(CC2OC)CCCOc2ccc(F)cc2)c(OC)cc1N	0	0		0		0	0	0	0	0		0	train
O1c2c(OC1)cc1N(N=C(C(O)=O)C(=O)c1c2)CC	0	0	0	0	0	0	0	0	0	0	0	0	train
N1(CCN(CC1)C\C=C\c1ccccc1)C(c1ccccc1)c1ccccc1	0	0	0	0	0	0	0	1	0	0	0	0	train
BrCCCBr	0	0	0	0	0	0	0	0	0	0	0	0	train
S(OCCCCCCCCCCCCC)(=O)(=O)[O-]	0		0	0	0	0	0	0	0	0			train
S(=O)(=O)(Nc1nc(cc(n1)C)C)c1ccc(N)cc1	0	0	0	0	1	0	0	0	0	0	0	0	train
S(=O)(=O)([O-])[O-].[Na+].[Na+]	0	0	0	0		0	0	0	0	0	0	0	train
S(=O)(=O)(Nc1onc(C)c1C)c1ccc(N)cc1	0	1	0	0	1	0	0	0	0	0	0	0	train
O=C1N(N(C(=O)C1(CCCC)COC(=O)CCC(O)=O)c1ccccc1)c1ccccc1	0	0	0	1	0	0	0	1	0	0	0	0	train
OCCNC	0	0	0	0	0	0	0	0	0	0	0	0	train
Clc1c(S(=O)(=O)N)cc(S(=O)(=O)N)cc1Cl	0	0	0	0	0	0			0		0	0	train
O(C)c1cc(ccc1OC)CC=C	0	0	0	0	1	0	0	0	0	0	0	0	train
O(C(C)(C)C)CC	0	0	0	0	0	0	0		0	0		0	train
S1[C@H]2N([C@@H](C(O)=O)C1(C)C)C(=O)[C@H]2NC(=O)[C@H](NC(=O)[C@H](N)CC(=O)NC)c1ccc(O)cc1	0	0	0	0	0	0	0		0		0	0	train
O(C(=O)C)[C@]1(CC[C@H]2[C@H]3[C@@H]([C@@H]4C(=C/C(=N/O)/CC4)CC3)CC[C@]12CC)C#C	1	1			1	1		0	0			1	train
O1c2c(CC[C@]1(CCC[C@@H](CCC[C@@H](CCCC(C)C)C)C)C)c(C)c(OC(=O)\C=C(\C=C\C=C(\C=C\C=1C(CCCC=1C)(C)C)/C)/C)c(C)c2C	0	0	0	1	0	0	0		0		0	0	train
O(C(=O)CCC[N+](C)(C)C)C	0	0	0	0	0	0	0		0		0	0	train
O1C(OCC1C[N+]1(CCCCC1)C)(C1CCCCC1)c1ccccc1	0	0	0	0	0	0	0	0	0	0	0	0	train
S(CC[C@H](NC(=O)[C@@H](NC(=O)CNC(=O)[C@@H](NC(=O)[C@@H](NC(=O)[C@@H](NC(=O)[C@@H](NC(=O)[C@@H](NC(=O)[C@@H](NC(=O)[C@H]1N(CCC1)C(=O)[C@H]1NC(=O)CC1)CO)CCCCN)CC(O)=O)C)Cc1ccccc1)[C@H](CC)C)CC(C)C)C(=O)N)C	0	0	0		0	0	0		0		0	0	train
OC(CCCC(CC=O)C)(C)C	0	0	0	0	0	0	0	0	0	0	0	0	train
N(C(C)c1ccccc1)CCC(c1ccccc1)c1ccccc1	0	0									1		train
O1[C@H](CO)[C@@H](NC(=O)[C@@H](N)Cc2ccc(OC)cc2)[C@@H](O)[C@@H]1n1c2ncnc(N(C)C)c2nc1	0					0						1	train
O(CC(=O)NCCN(CC)CC)c1ccc(OC)cc1	0	0	0	0	1	0	0	0	0	0	0	0	train
O1CCN(CC1)CCNc1nnc(cc1C)-c1ccccc1	0	0	0			0	0	0	0	0	0	0	train
O(C(=O)c1ccccc1O)c1ccc(NC(=O)C)cc1	0	0	0	0		0	0		0			0	train
O(C(=O)C)c1cc2CC[C@H]3[C@@H]4CC[C@H](O)[C@]4(CC[C@@H]3c2cc1)C	1	1	0	0	1	1	0	0	0	0	1		train
O=C(C(CN1CCCCC1)C)c1ccc(cc1)C	0	0	0	0	1	0	0	1	0	0	0	0	train
Brc1ccc(cc1)-c1ccc(cc1)C1CC(c2c(C1)cccc2)C=1C(Sc2c(cccc2)C=1O)=O								1		1			train
S(=O)(=O)([O-])c1cc([N+](=O)[O-])ccc1C=Cc1ccc([N+](=O)[O-])cc1S(=O)(=O)[O-]	0	0	0	0	0	0	0	0	0	0	0	0	train
s1cccc1C1(NCC)CCCCC1=O	0	0	0	0	0	0	0		0		0	0	train
ON(CC)CC	0	0				0	0	0	0	0	0	0	train
Clc1cc2c(NC(=O)CN=C2c2ccccc2)cc1	0	0	0	0	0	0	0		0		0	0	train
Brc1cc(OC)c(cc1OC)CC(N)C	0	0	0	0	0	0			0		0	0	train
Clc1cc(Cl)c2c(nc(cc2)C)c1O	0	1	0				1	0	1	0	1		train
ClC(Cl)C(=O)N(C)c1ccc(OC(=O)c2occc2)cc1	0	0	0	0	1		0		0	0	0	0	train
O1c2c(-c3c(ccc(c3)C)C1(C)C)c(O)cc(c2)CCCCC	0		1								1		train
Oc1cc2[C@]34[C@@H]([C@@H](N(CC3)C)Cc2cc1)CCCC4	1	0	0	0		0	0		0		0	0	train
Clc1cccc(Cl)c1-c1noc(C)c1C(=O)N[C@H]1[C@H]2SC(C)(C)[C@@H](N2C1=O)C(=O)[O-]										0			train
O(CC(O)CNC(C)C)c1ccc(cc1)CCC(OC)=O	0	0	0	0	0	0	0	0	0	0	0	0	train
O=C(NC(C)C)C=C	0	0	0	0	0	0	0	0	0	0	0	0	train
S(Sc1ccccc1NC(=O)c1ccccc1)c1ccccc1NC(=O)c1ccccc1	0		1		1		1	0	0	1	1		train
O=C1c2c(cccc2)C(=O)C1C(=O)C(c1ccccc1)c1ccccc1										0			train
Cl[C@H]1[C@@H]2[C@@H]([C@@]3(C(=CC(=O)C=C3)C1)C)[C@@H](O)C[C@]1([C@H]2C[C@@H](C)[C@]1(OC(=O)CC)C(=O)COC(=O)CC)C	1	1				0	0		0		0	0	train
Oc1c(cccc1C(C)C)C(C)C	0	0	0	0	0	0	0	0	0	0	1	0	train
N(C(CC1CCCCC1)C)C	0	0	0	0	0	0	0		0		0	0	train
O=C1N(N(C)C(C)=C1C(C)C)c1ccccc1	0	0	0	0	0	0	0	0	0	0	0	0	train
[Cl+3]([O-])([O-])([O-])[O-]	0	0	0	0	1	0	0	0	0	0	0	0	train
OCCCCC	0	0	0	0	0	0	0	0	0	0		0	train
O=NN(c1ccccc1)c1ccccc1	0	0	0	0	1	1	0	0	0	0	0	0	train
O=Nc1ccc(Nc2ccccc2)cc1	0		0		1	1	1	1	1	1	1	1	train
O=NN(CCC)CCC	0	0	0	0	0	0	0	0	0	0	0	0	train
[N+](C)(C)(C)C	0	0	0	0	1	0	0	0	0	0	0	0	train
O=NN1CCCCCCC1	0	0	0	0		0	0	0	0	0	0	0	train
O(C)c1cc(OC)c(OC)cc1C=O	0	0	0		0	0	0	0	0	0	0	0	train
O(C(C)C)C(=O)C(C)=C	0	0	0	0	0	0	0	0	0	0		0	train
NC(=N)c1ccccc1	0	0	0	0	0	0	0	0	0	0	0	0	train
[N+](CCCC)(CCCC)(CCCC)CCCC	0	0	0	0	0	0	0	0	0	0	0	0	train
Fc1ccc(cc1)C(=O)CCCN1CCC(CC1)C	0	0	0	0	0	0	0	0	0	0	0	0	train
O(C(C)(C)C)C(=O)CC(=O)C	0	0	0	0		0	0	0	0	0	0	0	train
N(N)C(N)=N	0	0	1	0	0	0	0	0	0	0	0	0	train
S(SCCO)CCO	0	0	0	0	0	0	0		0	0	0	0	train
O=C(N)c1cc(N)c(cc1)C	0	0	0	0	0	0	0	0	0	0	0	0	train
ClCCCCCCCl	0	0	0	0	0	0	0	0	0	0	0	0	train
O=C1N(C)C(=O)CC1(C)c1ccccc1	0	0	0	0	0	0	0	0	0	0	0	0	train
O1CC(=CC1=O)[C@H]1CC[C@]2(O)[C@H]3[C@H](C[C@@H](O)[C@]12C)[C@@]1([C@@H](C[C@@H](O[C@@H]2O[C@H](C)[C@@H](O[C@@H]4O[C@H](C)[C@@H](O[C@@H]5O[C@H](C)[C@@H](OC)[C@@H](O)C5)[C@@H](O)C4)[C@@H](O)C2)CC1)CC3)C				1		0					1	0	train
Oc1cc(ccc1O)C[C@](N)(C(O)=O)C	0	0	0	0	0	0	0	0	0	0	0	0	train
O=[N+]([O-])c1cc(cc([N+](=O)[O-])c1NC(CC)C)C(C)(C)C	0	0	0	0	1	0		0	0	0		0	train
OC(CCCN1[C@@H](CCC[C@@H]1C)C)(c1ccccc1)c1ncccc1								0		0			train
S(O)(=O)(=O)c1cc2c(cc(N)cc2)cc1	0	0	0	0	0	0	0	0	0	0	0	0	train
Nc1ccc(cc1)-c1ccc(N)cc1	0	0	1	1	0	0	0	1	1	0	1	0	train
Clc1ccc(cc1)CCC(C#N)(Cn1ncnc1)c1ccccc1	0	0		1		0				0			train
c1ccccc1	0	0	0	0	0	0	0	0	0	0		0	train
O=Cc1ccccc1	0	0	0	0	0	0	0	0	0	0	0	0	train
C(CC)C=C	0	0	0	0	0	0	0	0	0	0	0	0	train
P(OCC)(OCC)(=O)CC(OCC)=O	0	0	0	0		0	0	0	0	0	0	0	train
c1ccccc1C(C)(C)c1ccccc1	0	0	0	0	0	0	0		0	0		0	train
O(CC(O)=O)CC(O)=O	0	0	0	0	0	0	0	0	0	0	0	0	train
Clc1cc(ccc1Cl)C(Cl)(Cl)Cl	0	0	1		0	0	0		0			0	train
N#CC(=C(C#N)C#N)C#N	0	0	0	0	0	0	0	1	0	0		0	train
N12C(=NCCC1)CCCCC2	0	0	0	0	0	0	0		0	0	0	0	train
BrCC(=O)c1ccccc1	0	0		0	1	0	0	1	0		0	0	train
O=C([O-])C[N+](C)(C)C	0	0	0	0	0	0	0	0	0	0	0	0	train
Clc1nc(nc(Cl)c1)N	0	0	1	0	0	0	0		0	0	0	0	train
O(C)c1ccc(cc1O)C=O	0	0	0		0	0	0	0	0	0		0	train
O=C(NCCN(CC)CC)c1ccc(N)cc1	0	0	0	0	0	0	0	0	0	0	0	0	train
O=C1c2c3c(cccc3ccc2)C1=O	0	0	1	0	0	0	0		0			1	train
O=C1NNc2c1cccc2	0	0	1	0	0	0		0	0	0	0	0	train
BrN1C(C)(C)C(=O)N(Cl)C1=O	0	0	0	0	0	0	0		0	0	0	0	train
IC1=CC(C=C(I)C1=O)=C(c1ccccc1C(=O)[O-])c1cc(I)c([O-])c(I)c1	0	0	0	0	0	0		1	0	0	1		train
S1C(Cc2ccc(OCCN(C)c3ncccc3)cc2)C(=O)NC1=O	0		0	0	0	0	1	1	0	0	1	0	train
O=C(N(c1ccccc1)c1ccccc1)NC	0	0	0	0	0	0	0	0	0	0	0	0	train
OCCN(CCO)C	0	0	0	0	0	0	0	0	0	0		0	train
C1CCCC1C	0	0	0	0	0	0	0	1	0				train
O=C(NCNC(=O)C=C)C=C	0	0	0			0		1	0	0	0	0	train
O1CCN(CC1)C[C@H](C(C(=O)N1CCCC1)(c1ccccc1)c1ccccc1)C	0	0	1	0	0	0	0	0	0	0	0	0	train
S(C#N)CSC#N	0		0			1	1		1	1		1	train
Nc1ccccc1-c1ccccc1	0	0	0	0		0		0	0	0	0	0	train
O=C(c1ccc(cc1)C)c1ccccc1	0	0			1	0	0	0	0	0	0	0	train
[P+](CCCCCCCCCCCCCC)(CCCC)(CCCC)CCCC	0										1		train
Oc1c(cc(cc1C(C)(C)C)C(C)(C)C)C(C)(C)C	0	0	0		0	0	0	0	0	0	1	0	train
S(=O)(=O)(C)c1ccc(cc1)C=1COC(=O)C=1c1ccccc1	0	0	0	0	0	0	0		0		0	0	train
O[C@@H](C(C[C@H](N(C)C)C)(c1ccccc1)c1ccccc1)CC	0	0	0	0		0			0			0	train
SCCCC	0		0	0	0	0	0	0	0	0	0	0	train
O[C@H](C(C[C@@H](N(C)C)C)(c1ccccc1)c1ccccc1)CC	0	0	0	0	0	0		0	0	0		0	train
Brc1c2nccnc2ccc1NC=1NCCN=1	0	0	0	0	0	0	0	0	0	0		0	train
O=C1CCC=2C(=C1)CC[C@H]1[C@@H]3CC[C@H](O)[C@]3(C=CC1=2)C	1	1	0	0	1	1	0	1	0	0	0	0	train
[S+](CCC(N)C(O)=O)(C)C	0	0	0	0	0	0	0		0		0	0	train
s1cc(nc1N)/C(=N/OCC(=O)[O-])/C(=O)N[C@H]1[C@H](N(S(=O)(=O)[O-])C1=O)COC(=O)N	0	0	0	0	1	0	0		0		0	0	train
c1cc(ccc1C(C)(C)c1ccc(cc1)C)C	0	0	0	0	0	0	0		0		0	0	train
O(C)c1cc(O)c(cc1)C(=O)c1ccc(cc1)C	0	0	1		1	0	0	0	0	0	0	0	train
O(C(=O)c1cccnc1)CCCCCC	0	0	0	0	0	0	0		0		0	0	train
o1nc(c(-c2ccc(OC)cc2)c1CC(O)=O)-c1ccc(OC)cc1			0	0	0	0	0		0			0	train
Oc1ccccc1/C(=N/Cc1ccccc1)/C	0	0	0	0	0	0	0		0		0	0	train
O(CC(CCC)(COC(=O)N)C)C(=O)NC1CC1	0	0		0	0	0	0		0		0	0	train
Clc1cc2C3N(CC(=O)N(c2cc1)C)CCc1c3cccc1	0	0	1		0	0	0		0		0	1	train
O(C(=O)CCCCCCC\C=C/C[C@H](O)CCCCCC)CC(O)CO	0	0	0	0	0	0	0		0	0	0	0	train
O(C(=O)CCCCCCC)CC(O)CO	0	0	0	0	0	0	0	0	0	0	0	0	train
O(C(=O)CCCCCCCCCCCCC)CC(O)CO	0	0	0		0	0	0	0	0	0		0	train
S(=O)(=O)(NC(=O)NN1CCCCCC1)c1ccc(cc1)C	0	0	0	0	1	0	0	0	0	0	0	0	train
ClC(Cl)C(=O)N(CC=C)CC=C	0	0	0	0	0	0	0	0	0	0	0	0	train
OCCCCCCCCCCCCCCCC	0	0	0	0	0	0	0	1	0	0	0	0	train
O(C)c1ccc(cc1)CC=C	0	0	0	0		0	0	0	0	0	0	0	train
Oc1c2c(cc(c1)CO)C(=O)c1c(C2=O)c(O)ccc1	0	0	0			0		1	0	0	1		train
O=C(N(C)C)C(c1ccccc1)c1ccccc1	0	0	0	0	0	0	0	1	0	0	0	0	train
O1[C@@H]2O[C@H]3[C@H](O)[C@@H](O)[C@H](O[C@@H]3CO)O[C@H]3[C@H](O)[C@@H](O)[C@H](O[C@@H]3CO)O[C@H]3[C@H](O)[C@@H](O)[C@H](O[C@@H]3CO)O[C@H]3[C@H](O)[C@@H](O)[C@H](O[C@@H]3CO)O[C@H]3[C@H](O)[C@@H](O)[C@H](O[C@@H]3CO)O[C@@H]([C@H](O)[C@H]2O)[C@H]1CO	0	0	0	0	1	0	0	1	0	0	0	0	train
O(C(=O)CCCCCCC\C=C/C[C@H](O)CCCCCC)C	0	0	0	0	0	0	0	0	0	0		0	train
O1[C@H](CO)[C@@H](O)C[C@@H]1N1C=NC(=NC1=O)N	0	0	0		0	0	0	0		0	0		train
O(C)c1cc(NC(=O)C)ccc1C(OC)=O								0		0			train
Clc1cc(C(OC)=O)c(OC)cc1NC(=O)C								0		0			train
FC(F)(F)c1cc(N)ccc1[N+](=O)[O-]								0		0			train
Oc1cc(ccc1O)C(OCC)=O								0		0			train
Clc1ccc(cc1)C1(O)CCNCC1								0		0			train
Clc1ccccc1N1CCNCC1								1		0			train
o1cccc1C(=O)N1CCNCC1								0		0			train
Oc1ccc(cc1C(=O)N)C(=O)C								0		0			train
Oc1ccc(NC(=O)CCC)cc1C(=O)C								0		0			train
OC1(CCNCC1)c1ccccc1								0		0			train
Clc1cc(OC)c(N)cc1OC	0	0	1	0	0	0	0		0	0	0	0	train
O(C(=O)c1ccccc1C)CC	0	0	0		0	0	0	0	0	0	0	0	train
Oc1c(O)cc(cc1O)C(OCCCCCCCC)=O	0								0			1	train
[Sn](Br)(CC)(CC)CC	0	1	0			1	1		1	1	1	1	train
O(CCOC(=O)C=C)c1ccccc1	0		0	0		0	0		0	1		1	train
Clc1cc(cc(C)c1N)C	0	0	0	0	0	0	0	0	0	0	0	0	train
OC1CCC(CC1)C(CC)(C)C	0	0	0	0		0	0	0	0	0	0	0	train
O(CC(CC)(CO)CO)CC(CC)(CO)CO	0	0	0	0	0	0	0	0	0	0	0	0	train
N1C(=N)c2c(cccc2)C1=N	0	1			0	0		1	1	0		1	train
O(C(=O)C(C)=C)CCCCOC(=O)C(C)=C	0	0	0		0	0	0	0	0	0	0	0	train
O(CCC#N)CCOCCC#N	0	0	0	0	0	0	0	0	0	0		0	train
O(C(=O)C=C)CCCCCCCCCC	0	0	0	0	0	0	0	0	0	0	0	0	train
OCCN(CCO)c1ccc(cc1)C	0	0		0	0	0	0	0	0	0	0	0	train
OCCN(CCN(C)C)C	0	0	0	0	0	0	0	0	0	0	0	0	train
O1CC1COCCOCC1OC1	0	0	0		0	0	0	1	0		0		train
Fc1ccccc1C1=N[C@H](NC(=O)c2[nH]c3c(c2)cccc3)C(=O)N2CCc3c2c1ccc3	0	0	1	0		0	0	0	0	0	0		train
O1[C@H](COC(=O)C)[C@@H](OC(=O)C)[C@H](OC(=O)C)[C@H](OC(=O)C)[C@H]1Oc1ccc(cc1-c1cc(ccc1)CC(OCC)=O)CCCCCCc1cc(-c2cc(ccc2)CC(OCC)=O)c(O[C@H]2O[C@H](COC(=O)C)[C@@H](OC(=O)C)[C@H](OC(=O)C)[C@@H]2OC(=O)C)cc1	0	0	0	0	0	0	0		0		0	0	train
S(=O)(=O)([O-])c1cc(c2-c1cc(ccc2)C(C)C)CC	0	0	0	0	0	0	0		0	0	0	0	train
Fc1ccccc1C1=N[C@@H](NC(=O)c2[nH]c3c(c2)cccc3)C(=O)N2CCc3c2c1ccc3	0	0	1	0		0	0		1	0	1		train
S(C(=O)c1ccccc1)CC(=O)NCC(=O)NCC(=O)NCC(O)=O	0	0	0	0	0	0	0	0	0	0	0	0	train
O1[C@H](OCC1N1C=CC(=NC1=O)N)CO	0	0	0	0	0	0	0	0	0	0	0		train
Fc1ccc(cc1)-c1cc(nc2c1CCCCCC2)N1CCN(CC1)CC	0	0	0	0	0	0	0	0	0	0	0	0	train
O(C)c1cc2N([C@@H]3[C@@]4([C@H]5N(CC=C[C@@]5(CC)[C@@H](OC(=O)C)[C@]3(O)C(OC)=O)CC4)c2cc1[C@@]1(c2[nH]c3c(c2CCN2C[C@@](O)(C[C@@H](C1)C2)CC)cccc3)C(OC)=O)C	0		0					1	1	1	1	1	train
S1c2c(N(c3c1cccc3)CCCN1CCN(CC1)CCO)cc(cc2)C(=O)CC	0	0	1		0	0			0			0	train
OC(CCN1CCCCC1)(C1C2CC(C1)C=C2)c1ccccc1	0	0	0	0	0	0	0	0	0	0	0	0	train
P(OCC)(OCC)(OCC)=O	0	0	1	0	0	0	0	0	0	0	0	0	train
Fc1ccc(N)cc1	0	0		0	0	0	0	0	0	0		0	train
Clc1cc(Sc2cc(Cl)ccc2O)c(O)cc1	0		0			0	0	0		1	1	1	train
BrC=1C(=O)N(C(CC)C)C(=O)NC=1C	0	0	1	0	0	0	0	0	0	0	0	0	train
O(CC)c1cc(OCC)c(OCC)cc1C(=O)C	0	0				0	0	0	0	0		0	train
FC(F)(C(F)(F)C(F)(F)C(F)(F)CCO)C(F)(F)C(F)(F)C(F)(F)C(F)(F)F	0	0	0	0	0	0	0	0	0	0	0	0	train
O=C1NC(=O)N(c2ncn(c12)C)C	0	0	0	0	0	0	0	0	0	0	0	0	train
O1c2c(ccc(N(CC)CC)c2)C(=CC1=O)C	1		1		0				0			1	train
Oc1cc(N(CC)CC)ccc1	0	0	1	0	1		0		0	0		0	train
Oc1ccc2c(cccc2)c1\N=N\c1ccccc1	0	0	1	0	1	0	0	1	0	0	1	0	train
S=C(Nc1ccccc1)N	0	0	0	0	0	0	0	0	0	0	0	0	train
n1c2c(cccc2)c(N)c2c1cccc2	0		1	1	1				0		1	1	train
OC(CC[N+](CC)(CC)CC)(C1CCCCC1)c1ccccc1	0	0	0	0	0	0	0		0		0	0	train
Clc1cc(ccc1OP(OC)(=O)NC)C(C)(C)C	0	0	0		0	0		1	0	0	0	0	train
O1C(=O)C(C(=O)C)C(=O)C=C1C	0	0	0	0	0	0	0	0	0	0	0	0	train
Oc1ccc(cc1)/C(/C(=C/C)/c1ccc(O)cc1)=C\C	0	0	0	0	1	1	0	1	0	1	1	1	train
OCCNN	0	0	0	0		0	0	0	0	0	0	0	train
s1c[n+](Cc2cnc(nc2N)C)c(C)c1CCO	0	0	0	0	0	0	0	0	0	0	0	0	train
O(CC)c1ccc(NC(=O)CC(O)C)cc1	0	0	0	0	0	0	0	0	0	0	0	0	train
S(CC)CSP(=S)(OCC)OCC	0	0	0		1	0	0	0	0	0	0	0	train
O(C(=O)C=C)CCN(C)C	0	0	0	0	0	0	0		0	0	0	0	train
O(CCCN(C)C)c1nn(c2c1cccc2)Cc1ccccc1	0	0	0	0	0	0	0		0	0	0	0	train
Oc1ccc(N2N(C(=O)C(CCCC)C2=O)c2ccccc2)cc1	0		0	0		0			0		0		train
N(CCCN)(C)C	0	0	0	0	0	0	0	0	0	0	0	0	train
O=C1CCCc2c1cccc2	0	0	1	0	0	0	0	0	0	0	0	0	train
OC1CCCc2c1cccc2	0	0	0	0	0	0	0	0	0	0	0	0	train
N(N=Nc1ccccc1)c1ccccc1	0	0	1		1	0		1	0	0		0	train
Clc1cc(Cl)ccc1NC(=O)C1(CC1)C(O)=O	0		1		0	0		1	1	0			train
O(C(OC)C)C	0	0	0	0	0	0	0	0	0	0		0	train
ClC(Cl)C(c1ccc(cc1)CC)c1ccc(cc1)CC	0	0	0	0		0	0	0	0	0	1	0	train
OC(C)c1ccccc1	0	0	0	0	0	0	0	0	0	0	0	0	train
Clc1cc(cc(Cl)c1)-c1cc(Cl)ccc1	0	0	0	0	0		0	0	0	0		0	train
Clc1ccccc1-c1nnc(nn1)-c1ccccc1Cl	0	0	1		1	0	0	0	1	0	0	0	train
O(CC)c1ccc(NC(=O)N)cc1	0	0	0	0		0	0	0	0	0	0	0	train
O(C(=O)C=C)CC	0	0	0	0	0	0	0	0	0	0	0	0	train
O=C1N(CCC1)C	0	0	0	0	0	0	0	0	0	0	0	0	train
[nH]1c2ncnc(NC)c2nc1	0	0			0	0	0	1	1	0	1	0	train
Clc1cc2ncc(Oc3ccc(OC(C(OCC)=O)C)cc3)nc2cc1	0	0	1		0	0	0	0	0	0	1	0	train
S=P(Oc1ccc([N+](=O)[O-])cc1)(OC)OC	0	0	1	0	1	0	0	0	0	0	0	0	train
O=C(C)c1ccccc1	0	0	0	0	0	0	0	0	0	0	0	0	train
Clc1cc(Cc2cc(Cl)ccc2O)c(O)cc1	0	0	0			0	0		0	1	1	1	train
O=[N+]([O-])c1cc([N+](=O)[O-])ccc1N	0	0			0	0	0		0	0	1	0	train
ON=C(CC)C	0	0	0	0	0	0	0	0	0	0	0	0	train
O=C(CC)CC	0	0	0	0	0	0	0	0	0	0	0	0	train
O(CC[N+](CC)(CC)CC)c1c(OCC[N+](CC)(CC)CC)cccc1OCC[N+](CC)(CC)CC	0	0	0	0	0	0	0	0	0	0	0	0	train
O1[C@H](CO)[C@H](O)[C@H](O)[C@@H](O)C1O	0	0	0	0	0	0	0		0			0	train
OC(=O)c1ncc(cc1)CCCC	0	0	0	0		0	0		0		0	0	train
S(S\C(=C(\N(Cc1cnc(nc1N)C)C=O)/C)\CCO)CC1OCCC1	0	0	0	0	0	0	0		0		0	0	train
C(CCC)(CC)C	0	0	0	0	0	0	0	0	0	0	0	0	train
P(OCC)(=O)([O-])C(=O)N	0	0	0	0	0	0	0		0	0		0	train
Clc1cc(cc(Cl)c1)C(Cl)=O	0	0	0	0	0	0	0	0	0	0		0	train
Clc1cc(ccc1)C(OC)=O	0	0	0	0	0	0	0	0	0	0	0	0	train
O(C(=O)C(C)=C)CCN(C)C	0	0	0	0	0	0	0	0	0	0	0	0	train
NC1CC(CC(C1)(C)C)(CN)C	0	0	0	0	0	0	0	0	0	0	0	0	train
O(CCC)CCO	0	0	0	0	0	0	0	0	0	0	0	0	train
FC(F)(F)c1ccc(Oc2ccc(O[C@@H](C(OCCCC)=O)C)cc2)nc1	0	0	0	1	1	0	0		0	0	0	0	train
Sc1ncnc2n(cnc12)[C@@H]1O[C@H](CO)[C@@H](O)[C@H]1O	0	0	1		0	0		1	0	0		1	train
O1[C@H](CO)[C@@H](O)[C@@H](O)[C@@H]1n1cnc(C(=O)N)c1N	0	0	0		0	0	0	0	0	0	0	0	train
N(N)C(N)=N.N(N)C(N)=N	0	0		0	0	0	0	0	0	0	0	0	train
O(C)c1c(OC)cc(cc1OC)C(OCC(N(C)C)(CC)c1ccccc1)=O	0	0	0	0		0	0	1	0	0		0	train
O1C(CCC1=O)(CCCCCC)C	0	0	0	0	0	0	0	0	0	0		0	train
[Au]SC1O[C@H](CO)[C@@H](O)[C@H](O)[C@H]1O	0	0	0	0	0	0			0		0		train
O(C(=O)C#CCCCCCC)C	0	0	0	0	0	0	0		0	0	0	0	train
O(C(=O)\C=C\CCCCCC)C	0	0	0	0	0	0	0	0	0	0	0	0	train
O(C(=O)CCCCCCC)CCCCCC	0	0	0	0	0	0	0	0	0	0	0	0	train
O(C(=O)CCCCCCC\C=C/CCCCCCCC)CC	0	0	0	0	0	0	0	0	0	0	0	0	train
O=C1Nc2cccnc2N(c2c1cccc2)C(=O)CN1CCCCC1CN(CC)CC	0	0	0	0	0	0	0	0	0	0	0	0	train
O1c2c(cc(cc2)C#N)[C@@H](N2CCCC2=O)[C@H](O)C1(C)C	0	0	0	0	0	0	0	0	0	0	0	0	train
O1c2c(cccc2)[C@H](N)[C@@]1(C(OCC)=O)c1ccccc1	0	0	0	1		0	0		0	0		0	train
N1(C=CN(C1)C)CCC	0	0	0	0	0	0	0	0	0	0	0	0	train
Oc1ccc2c(cccc2)c1\N=N\c1ccc(\N=N\c2ccccc2C)cc1C	0	0	1	0	1		0	1	0	0	0	0	train
BrCCCCCCCCCCCCC	0	0	0	0	0	0	0	0	0	0		0	train
ClC(=C(c1ccc(OCCN(CC)CC)cc1)c1ccccc1)c1ccccc1	0	0	0	1		0	0		0				train
Clc1cccc(Cl)c1N=C1NCCN1	0	0	0	0	0	0	0	0	0	0	0	0	train
S(O)(=O)(=O)c1c2c(ccc1N)cccc2	0	0	1	0	1	0	0	1	0	0	0	0	train
Clc1ccc([N+](=O)[O-])cc1	0	0	0	0	0	0	0	0	0	0	0	0	train
O(C(O)CC)CCCC	0	0	0	0	0	0	0	0	0	0	0	0	train
S(OCC(CCCC)CC)(=O)(=O)[O-]	0	0	0	0	0	0	0	0	0	0	0	0	train
O1N=C(CC1(c1ccccc1)c1ccccc1)C(OCC)=O	0	0	0		0	0	0	0	0	0		0	train
Clc1cc([N+](=O)[O-])ccc1NC(=O)c1cc(Cl)ccc1O	0		1			0					1	1	train
Clc1cc(Cl)ccc1\C=C(\n1ncnc1)/C(O)C(C)(C)C	0	0				0		1	0	0	1	0	train
O=[N+]([O-])c1cccc(N)c1C	0			0		0	0	0	0	0	0	0	train
O(C(=O)C1(CCN(CC1)CCc1ccc(N)cc1)c1ccccc1)CC								0		0			train
F[C@@]12[C@H]([C@@H]3C[C@@H](C)[C@](OC(=O)CCCC)(C(=O)CO)[C@]3(C[C@@H]1O)C)CCC1=CC(=O)C=C[C@@]12C	1	1			0	0	0	0	0	0	1	0	train
OCC([C@@H](O)C(=O)NCCCO)(C)C	0	0	0	0	0	0	0	0	0	0	0	0	train
Ic1cc(Oc2ccc(cc2I)C[C@H](N)C(O)=O)cc(I)c1O	0	0	0		0	0	1	0	0	0	0	0	train
s1cc(nc1N)/C(=N/OC)/C(=O)N[C@H]1[C@H]2SCC(C[n+]3c4CCCc4ccc3)=C(N2C1=O)C(=O)[O-]	0	0	0		0	0	0		0		0	0	train
O=C1CC[C@H]2[C@H]3[C@H](CC[C@]12C)[C@@]1(C(C[C@@H](OCCN(CC)CC)CC1)=CC3)C	0	0	0	0	0	0	0		0		0	0	train
[Hg](O)CC(OC)CNC(=O)c1ccccc1OCC(O)=O	0	0	0	0	0	0					0	0	train
O(C(=O)C=Cc1ccccc1)CCCc1ccccc1	0	0	0		1	0	0	0	0	0	0	0	train
O=CC=1C(CCCC=1C)(C)C	0	0	0	0	0	0	0	0	0	0	0	0	train
O(C(=O)CCCC)CCCCC	0	0	0		0	0	0	0	0	0	0	0	train
c1ccccc1CCC	0	0	0	0	0	0	0	0	0	0		0	train
N1(CCCC1)C	0	0	0	0	0	0	0	0	0	0	0	0	train
Clc1ccc(NC(NC(NCCCCCCNC(NC(Nc2ccc(Cl)cc2)=N)=N)=N)=N)cc1	1		0			0	0	1	0	0			train
[As](O)(O)(=O)c1cc(NC(=O)C)c(O)cc1	0	0	0	0	0	0	0	0	0	0	0	0	train
NC(CCCCC)C.NC(CCCCC)C								0		0			train
Oc1ccccc1CO	0	0		0	0	0	0	0	0	0	0	0	train
[n+]1(c2cc(N)ccc2cc2c1cc(N)cc2)C.n1c2cc(N)ccc2cc2c1cc(N)cc2	0		1	1						0	1	1	train
N(CCCN1c2c(CCc3c1cccc3)cccc2)C	0	0	0	0	0	0		0	0	0		0	train
O(C(CC)C)C(=O)N1CCCCC1CCO	0	0		0	0	0	0	0	0	0	0	0	train
O=C(Nc1cc(Nc2nc(ccn2)-c2cccnc2)c(cc1)C)c1ccc(cc1)CN1CCN(CC1)C	0	0	1		0	0	0			0	1	0	train
O1C(CCC1=O)CCCCC	0	0	0	0	0	0	0	0	0	0	0	0	train
O(C(OCC)C)CC\C=C/CC	0	0	0	0	0		0	0	0	0	0	0	train
O(CCC)c1ccc(cc1N)C(OCCN(CC)CC)=O	0	0	1	0	0	0	0	0	0	0	0	0	train
ClC(C(OC)=O)C(OC)=O	0	0	0	0	0	0	0	1	0	0	0	0	train
OC(=O)[C@@H](N)CCCN	0	0	0		0	0	0		0		0	0	train
O(C(=O)C=1C(C(C(OC)=O)=C(NC=1C)C)c1ccccc1[N+](=O)[O-])CC(C)C	0		1			0				1			train
Clc1cc2N(c3c(Sc2cc1)cccc3)CCCN1CCN(CC1)C	0	0	1			0				0			train
S(=O)(=O)(Nc1ccc(cc1)C(=O)NCCN(CC)CC)C	0	0		0		0	0		0		0	0	train
O1c2cc(ccc2OC1)CC(N)C	0	0	0	0	0	0	0		0		0	0	train
Oc1cc(ccc1O)C(C)(C)C	0	0	1	1	1		0	1	0	1	1	0	train
O(C(=O)c1ccccc1N)CCCC	0	0	0	0	0	0	0		0	0		0	train
O=C1NCCCCCCCCCCC1	0	0	0	0	0	0	0	0	0	0	0	0	train
Oc1c(cccc1C)C(O)=O	0	0	0	0	0	0	0	0	0	0	0	0	train
[S-]c1ccccc1	0	0	0	0	0	0	0	0	0	0	0	0	train
O=Cc1ccc(cc1)C(C)(C)C	0	0	0	0	0	0	0	0	0	0	0	0	train
[N+]1(CCC(=C(c2ccccc2)c2ccccc2)C1C)(CC)CC	0	0	0	0	0	0	0	0	0	0	0	0	train
O=C1C=C2CC[C@@H]3[C@@H]([C@]2(C=C1)C)[C@@H](O)C[C@]1([C@H]3CC[C@]1(O)C(=O)COC(=O)C)C	1	1	0		1		0	0	0	0	0	0	train
O=C1C=C2CC[C@@H]3[C@@H]([C@]2(C=C1)C)[C@@H](O)C[C@]1([C@H]3CC[C@]1(O)C(=O)COC(=O)CC(C)(C)C)C								0		0			train
Oc1c2c(Cc3c(C2=O)c(O)ccc3)ccc1	0	0	0	0	0	0	0	0	0	0	0	0	train
O(C)c1ccc(N)cc1	0	0	1	0	1	0	0	0	0	0	0	0	train
Nc1c(cccc1C(C)C)C(C)C	0	0	0	0	0	0	0	0	0	0	0	0	train
S(O)(=O)(=O)c1ccc(N)cc1N	0	0		0	0	0	0	0	0	0		0	train
OC(=O)C1NCCC1	0	0	0	0	0	0	0		0		0	0	train
[Si](OCC)(OCC)(OCC)c1ccccc1	0	0	0	0	0	0	0	0	0	0	0	0	train
O(CC=C)c1nc(OCC=C)nc(OCC=C)n1	0	0	1	0	0	0	0	0	0	0	0	0	train
S(OCCN)(O)(=O)=O	0	0	0	0	0	0	0	0	0	0	0	0	train
O1c2c(OCC1C(=O)N1CCN(CC1)c1nc(N)c3cc(OC)c(OC)cc3n1)cccc2	0	0	0	0	0	0	0		0	0	0	0	train
O=C(c1ccc(cc1)C)c1n(C)c(cc1)CC(=O)[O-]	0		0	0	0	0	0	0	0	0	0	0	train
S(CC=1CO[C@H]2N(C=1C(=O)[O-])C(=O)[C@@]2(OC)NC(=O)C(C(=O)[O-])c1ccc(O)cc1)c1nnnn1C	0	0	0	0	0	0	0	0	0	0		0	train
Clc1c2c(C(=O)C=3[C@H]([C@H](O)[C@@H]4[C@@](O)(C(=O)C(C(=O)N)=C(O)[C@H]4N(C)C)C=3O)C2=C)c(O)cc1.S(O)(=O)(=O)c1cc(C(O)=O)c(O)cc1	0		0	0	0	0	0		0		0	0	train
S1[C@H]2N(C(C(=O)[O-])=C(C1)CSc1nnnn1C)C(=O)[C@@]2(OC)NC(=O)CSCC#N	0	0	0	0	0	0	0		0	0	0	0	train
Clc1cc(Cl)ccc1OCC(OC(C)C)=O	0	0	0	0	0	0	0	0	0	0	0	0	train
Clc1cc(Cl)ccc1OCC(OCC(CCCC)CC)=O	0	0	0	0	0	0	0	0	0	0	0	0	train
Clc1cc(Cl)ccc1OS(=O)(=O)c1ccccc1	0	0	1	0	1		0	0	0	0	1	0	train
Clc1cc(NC(=O)N(C)C)ccc1Cl	0	0	1	0	0	0	0	0	0	0	1	0	train
Clc1cc(Cl)ccc1OC(C(O)=O)C	0	0	0		0	0	0	0	0	0	0	0	train
Clc1cc(Cl)ccc1OCC(OCCCC)=O	0	0	0	0	0	0	0	0	0	0	0	0	train
S(c1n(cnc1[N+](=O)[O-])C)c1ncnc2nc[nH]c12	0	0	1		0	0	0	1	0	0		1	train
O(C(=O)C=[N+]=[N-])C[C@H](N)C(O)=O	1	0	0	0	0	0	0	0	0	0	0	0	train
ClC(Cl)=COP(OC)(OC)=O	0	0	0	0	0	0	0	1	0	0	0	0	train
ClCCN1CCCC1										0			train
N(C(C)C)(C)C	0	0	0	0	0	0	0	0	0	0		0	train
[n+]1(ccn(c1)CC)C	0	0	0	0	0	0	0	0	0	0	0	0	train
F[C@@]12[C@H]([C@@H]3C[C@H]4OC5(O[C@@]4(C(=O)COC(=O)C)[C@]3(C[C@@H]1O)C)CCCC5)CCC1=CC(=O)C=C[C@@]12C	1	0				0	0					0	train
Clc1cccc(Cl)c1SC(CCc1ccc(Cl)cc1)Cn1ccnc1	0			1	0	0	0		0	1			train
O(C)c1cc(ccc1OC)Cc1nccc2c1cc(OC)c(OC)c2	0	0		0		0	0	1	0	0		0	train
[Pd](Cl)Cl	0	0	0	0	0	0	0		0	0	0	0	train
FC/1(F)CCN(c2c(cccc2)\C\1=C\C(=O)N1CCC(N2CCCCC2)CC1)C(=O)c1ccc(NC(=O)c2ccoc2C)cc1.FC/1(F)CCN(c2c(cccc2)\C\1=C\C(=O)N1CCC(N2CCCCC2)CC1)C(=O)c1ccc(NC(=O)c2ccoc2C)cc1	0	0	0	0		0	0		0	0	0	0	train
Oc1ccc(cc1)C(CC(C)C)(C)c1ccc(O)cc1	0		0		1		0	1	0	1	1		train
[n+]1(ccccc1)CCCCCCCCCCCCCC	0		0	1		0					1		train
Clc1c(Cl)c(Cl)sc1Cl	0	0	0	0	0	0	0	0	0	0	0	0	train
Clc1cc\2c(Sc3c(cccc3)/C/2=C/CCN2CCN(CC2)CCO)cc1	0	0	0	0	0	0	0		0			0	train
ClC=CCl	0	0	0	0	0	0	0	0	0	0	0	0	train
ClN1C(=O)[N-]C(=O)N(Cl)C1=O	0	0	0	0	1	0	0	0	0	0	0	0	train
Clc1c([N+](=O)[O-])cccc1Cl	0	0	0	0	0	0	0	0	0	0	0	0	train
Clc1cc(Cl)ccc1[N+](=O)[O-]	0	0	0	0	0	0	0		0	0	0	0	train
Clc1cc([N+](=O)[O-])ccc1Cl	0	0	1	0	0	0	0	0	0	0	0	0	train
O(C(=O)C)CCC\C=C\CCCCCCCC	0	0	0	0	0	0	0	0	0	1	0	0	train
Clc1ccc(nc1)C(=O)NCCN	0	0	0	0	0	0	0	0	0	0	0	0	train
Clc1ccccc1-c1nc(sc1)NC(=O)c1n(c2c(c1)cccc2)CC(O)=O	0			0	0	0	1	1	0			0	train
s1c(CC(=O)[O-])c(nc1SCC=1CS[C@H]2N(C=1C(=O)[O-])C(=O)[C@H]2NC(=O)\C(=N/OC)\c1nc(sc1)N)C	0	0	0		0	0	0		0		0	0	train
O(C(=O)c1cccnc1)CCN(CC)CC.OC(CC(O)=O)(CC(O)=O)C(O)=O	0	0	0	0	0	0	0		0		0	0	train
S(=O)(=O)([O-])CCCS(=O)(=O)[O-]	0	0	0	0	0	0	0		0		0	0	train
Oc1ccc(cc1)C[C@H](NC(=O)[C@@H](NC(=O)[C@@H](NC(=O)[C@@H](NC(=O)[C@H]1NC(=O)CC1)Cc1nc[nH]c1)Cc1c2c([nH]c1)cccc2)CO)C(=O)N[C@@H](C(=O)N[C@@H](CC(C)C)C(=O)N[C@@H](CCCNC(N)=N)C(=O)N1CCC[C@H]1C(=O)NNC(=O)N)COC(C)(C)C	0	0	0	0	0	0	0		0		0	0	train
o1c(ccc1[N+](=O)[O-])\C=N\NC(=O)c1cc([N+](=O)[O-])cc([N+](=O)[O-])c1O	0	0			0	0	0	1	0	0		0	train
Clc1cc(Cl)cc(S(=O)c2cc(Cl)cc(Cl)c2O)c1O	0	0	0	0	0	0			0	1		1	train
O1[C@@](O[C@H]2O[C@H](CO)[C@@H](O)[C@H](O)[C@H]2O)(CO)[C@@H](O)[C@@H](O)[C@@H]1O	0	0		0	0	0	0		0		0	0	train
O1CCN(CC1)CCCc1ccc(cc1)COc1ccccc1	0	0	0	0	0	0	0	1	0	0	0	0	train
ClC=1C(Oc2c(ccc(OP(OCCCl)(OCCCl)=O)c2)C=1C)=O	0	0		0	0	0	0	0	0	0	0		train
O=C(NNC(C)c1ccccc1)c1ccccc1	0	0			1	0	0		1		1	0	train
O(CCOCCOc1ccc(NC(=O)C)cc1)c1ccc(NC(=O)C)cc1	0	0	0	0	0	0	0	0	0	0	0	0	train
Oc1ccc(cc1)Cc1ccc(O)cc1	0		0		1	1	0	1	0	0	1	0	train
S=C(Nc1ccccc1NC(=S)NC(OC)=O)NC(OC)=O	0	0		0	0	0	0	0	0	0	0	0	train
[Fe+2].c1ccc[cH-]1.c1ccc[cH-]1	0	0	0	0	0	0	0	0	0	0	0	0	train
O(C(=O)C(C)=C)CCCCCCCCCCCCCCCCCC	0	0	0	0		0	0	0	0	0	0	0	train
O(C(=O)C)C1CCC(CC1)C(C)(C)C	0	0	0	0	0	0	0	0	0	0		0	train
OC(CCCC=1CCC(CC=1)C=O)(C)C	0	0	0	0	1	0	0		0	0		0	train
Nc1ccc(cc1C)-c1cc(C)c(N)cc1	0	0	1	0	0	1	0	1	1	0	0	0	train
P(OC(C)C)(OC(C)C)(=O)C	0	0	0	0	0	0	0	0	0	0	0	0	train
O1C2(c3c(cccc3)C1=O)c1c(Oc3c2ccc([O-])c3)cc([O-])cc1	0		0	0	0	0			0				train
S1(=O)(=O)CCS(=O)(=O)C(C)=C1C	0	0	0	1	0	0	1	1	0	0	0	0	train
S(OC)(OC)(=O)=O	0	0	0	0	0	0	0	0	0	0	0	0	train
N(C)C	0	0	0	0	0	0	0	0	0	0	0	0	train
O(C(=O)CCCCCCCCCCCCCCCCC)CC(CCCC)CC	0	0	0	0	0	0	0	0	0	0	0	0	train
O(C(=O)CCCCCCCCCCCCCCCCC)CCCCCCCCCCCCCC(C)C	0	0	0	0	1	0	0	0	0	0	0	0	train
OCC([C@@H](O)C(=O)NCCC(=O)[O-])(C)C	0	0	0	0	0	0	0	0	0	0	0	0	train
O(C(=O)c1ccccc1C(OCCOCCCC)=O)CCOCCCC	0	0	1		0	0	0	0	0	1	0	0	train
c1cc(ccc1-c1ccccc1)C	0	0	0	0	0	0	0	0	0	0	0	0	train
o1c(nc(CCOc2ccc(cc2)CN(CC(O)=O)C(Oc2ccc(OC)cc2)=O)c1C)-c1ccccc1										0			train
O1CC2(N(C1)COC2)CC	0	0	0	0	0	0	0	0	0	0	0	0	train
Clc1ccccc1C12OCC(N1CC(=O)Nc1c2cc(Cl)cc1)C										0			train
O(C(CC(=O)NCC(CCCC)CC)C)C(=O)CCC(O)=O								0		0			train
O(C(=O)Nc1[nH]c2c(n1)cc(cc2)C(=O)C1CC1)C								0		0			train
Ic1c(C(=O)N(CCC(O)=O)c2ccccc2)c(I)cc(I)c1N								0		0			train
O1[C@H](CO)[C@@H](O)[C@@H](O)[C@@H]1n1c2nc(nc(N)c2nc1)-n1ncc(c1)C(=O)NC								0		0			train
O1c2c(C(=O)C(O)=C1c1ccc(O)cc1O)c(O)cc(O)c2	0	0		0		0	0	0	0	0		0	train
Oc1ccc(cc1)C(=C(CC)c1ccc(O)cc1)CC	0	0	0	0	1	1	0		0		1	1	train
s1cncc1COC(=O)N[C@H]([C@@H](O)C[C@@H](NC(=O)[C@@H](NC(=O)N(Cc1nc(sc1)C(C)C)C)C(C)C)Cc1ccccc1)Cc1ccccc1	0	0	0	0		0				0	0	0	train
O(C(=O)C(=O)Nc1cc(ccc1)-c1[nH]nnn1)CCCC	0	0	0	0	0	0	0		0		0	0	train
OC(=O)C(NC(=O)C)CCC(=O)N	0	0	0	0	0	0	0	0	0	0	0	0	train
OC(CNCC(CC(CC)CN)C)CNCCC(CC(CC)CN)C	0	0	0	0	0	0	0		0		0	0	train
[nH]1nnnc1-c1ccccc1	0	0	0	0	0	0	0	0	0	0	0	0	train
Clc1cc(NC(=O)C2CC2)ccc1Cl	0	0	1	0		0	0	1	0	0			train
O1[C@H](CO)[C@@H](O[C@H]2O[C@H](CO)[C@@H](O)[C@H](O)[C@H]2O)[C@H](O)[C@@H](O)[C@H]1O[C@H]1[C@H](O)[C@@H](O)[C@H](O[C@@H]1CO)O	1	1	0		1	0	0		0		0	0	train
P(OC(CO)CO)(=O)([O-])[O-]	0	0	0	0	0	0	0		0		0	0	train
O(C)c1cc(ccc1OC)CCNCC(O)COc1cc(ccc1)C	0	0	0	0	0	0	0		0		0	0	train
n1ccc(cc1)CCCc1ccncc1	0	0		1	0	0	0	0	0	0	0	0	train
O(CC(O)COC(=O)C=C)c1ccccc1	0		0		0	0	1		0				train
O=C1CC[C@@H]2[C@@H]3[C@H]([C@@H]4CC[C@H](OC(=O)CCC5CCCCC5)[C@]4(CC3)C)CCC2=C1								1		0			train
OC(C(N(C\C=C\c1ccccc1)C)C)c1ccccc1										0			train
Fc1cc2c3N(C=C(C(O)=O)C2=O)C(CCc3c1C)C								0		0			train
O(CC(OC)OC)CCOC								0		0			train
N1CCN(CC1)c1ccccc1								0		0			train
O(C(=O)C)[C@@H]1CC2=CC[C@H]3[C@@H]4CC=C(C(=O)C)[C@]4(CC[C@@H]3[C@]2(CC1)C)C								1		0			train
O(C(=O)c1ccc(NC(=O)CN2CCCCC2)cc1)CC	0	0	0			0	0	0	0	0	0	0	train
O1[C@@H]2[C@@H](OC(=O)[C@@H]2OC(=O)C)[C@H](OC(=O)C)C1=O	0	0	0	0		0	0	1	0	0	0	0	train
Clc1cc2N(c3c(CCc2cc1)cccc3)CCCN1CCC2(N3C(NC2=O)CCCC3)CC1	0	0	1			0			0	0	0	0	train
Clc1ccc(S(=O)(=O)N(CC2(OCCC2)C)C)cc1S(=O)(=O)N	0	0	0	0	0	0	0	0	0	0	0	0	train
Clc1cc(OCC=C)c(cc1)C(=O)NCCN(CC)CC	0	0	0	0	1	0	0	0	0	0		0	train
O1c2c(cc(cc2)C(C(OCC(=O)N(C)C)=O)C)Cc2ccc(nc12)C	1	0			0	0	0	0	1	0	0	0	train
Clc1c(Cl)c(Cl)ccc1[N+](=O)[O-]	0	0	0		0		0	1	0	0	0	0	train
C12CC(CC1C=C)C=C2	0	0	0	0	0	0	0	0	0	0		0	train
Clc1c(Cl)c(Cl)ccc1O	0	0		0	0		0		0	0	1		train
Clc1cc(Cl)cc(Cl)c1[N+](=O)[O-]	0	0			0	0	0	0	0	0	0	0	train
Clc1c(Cl)cc([N+](=O)[O-])cc1Cl	0	0	0		0	0	0		0	0	0		train
Clc1c(O)cc(Cl)cc1Cl	0	0	1	0		0		1	0	0	1		train
Clc1c(O)c(Cl)ccc1Cl	0	0	0	0	0	0	0	1	0	0	1	0	train
ClC(CCl)=C	0	0	0	0	0	0	0	0	0	0	0	0	train
Clc1nc2c(nc1Cl)cccc2	0		0		0	0	1	0	0	0		0	train
ClCC(O)CCl	0	0	0	0	0	0	0	0	0	0	0	0	train
OC(=O)c1nc(ccc1)C(O)=O	0	0	0	0	0	0	0		0	0	0	0	train
O(OC(C)(C)c1ccccc1)C(C)(C)c1ccccc1	0	0	0		1	1	0	0	0	0	1	0	train
OC(=O)[C@]1([C@@H]2CC=C3[C@H](CCC(=C3)C(C)C)[C@]2(CCC1)C)C	0	0	0	0	0	0	0		0		0	0	train
O1c2c(cccc2)C(=O)C=C1c1ccccc1	0	0	1		1		0	1	1	0		0	train
Oc1c(cc(cc1C)C)C	0	0	0	0	0	0	0	0	0	0	0	0	train
[Ba](Cl)Cl	0	0	0	0	0	0	0	0	0	0	1	0	train
Clc1c(Cl)c(nc(Cl)c1Cl)C(O)=O	0		0	0	0	0	0	1	0	0	0	0	train
O1[C@H]2[C@H]3[N+]([O-])([C@@H]([C@@H]12)CC(OC(=O)[C@H](CO)c1ccccc1)C3)C	0	0	0	0	0	0	0		0		0	0	train
P(O)(O)(=O)CC(O)=O	0	0	0	0	0	0	0	0	0	0	0	0	train
N(CCC=C1c2c(C=Cc3c1cccc3)cccc2)(C)C	0	0	0	0	0	0	0	0	0	0			train
N(CCC=C1c2c(CCc3c1cccc3)cccc2)C	0	0	0		0	0			0			0	train
OC(CC(=O)[O-])(CC(O)=O)C(=O)[O-]	0	0	0	0	0	0	0	0	0	0	0	0	train
Nc1ccc(cc1)-c1ccccc1	0	0	1		1	0	0	1	0	0	0	0	train
OC(=O)CCCCCN								0		0			train
[nH]1nc(nc1)N	0	0	0	0	1	0	0	0	0	0	0	0	train
O=C(NC1CCCCC1C)Nc1ccccc1	0	0				0	0	0	0	0	1	0	train
S=P(OC)(O\C(=C\C(OC(C)C)=O)\C)NCC	0	0	1	0	0	0	0	0	0	0		0	train
S=C1Nc2c(cccc2)C(=O)N1CCN1CCC(CC1)C(=O)c1ccc(F)cc1	0		0	0	0	0	0		0	1	0	0	train
S1C=CN2C1=NC(C)=C(CCN1CCC(CC1)=C(c1ccc(F)cc1)c1ccc(F)cc1)C2=O	0		0	0		0	0	1	0	0	0	0	train
Oc1ccc(O)cc1C	0	0	1		0	0		1		0	0		train
Oc1c(cc(cc1C(C)(C)C)C)Cc1cc(cc(C(C)(C)C)c1O)C	0		0							1	1		train
O1CCCCCC1=O	0	0	0	0	0	0	0	0	0	0	0	0	train
ClC(OCc1ccccc1)=O	0	0	0	0	0	0	0	0	0	0	0	0	train
c1c2c(ccc1C)cccc2	0	0	0	0	0	0	0		0	0	0	0	train
Clc1cc(Cl)ccc1C(OCc1ccc(Cl)cc1Cl)Cn1ccnc1	0	0	1	1	0	0	0		0		0		train
N12C(c3c(Cc4c1cccc4)cccc3)CN(CC2)C	0		0	0		0	0	0	0	0		0	train
S1[C@H]2N([C@@H](C(O)=O)C1(C)C)C(=O)[C@H]2NC(=O)[C@H](NC(=O)N1CCN(S(=O)(=O)C)C1=O)c1ccccc1	1	0	0		1	0	0		0		0	0	train
Oc1ccc(cc1)C[C@](N)(C(O)=O)C								0		0			train
O=C(C(C)(C)c1cccnc1)c1cccnc1	0	0	0	0	0	0	0	0	0	0	0	0	train
Ic1c(C(=O)N[C@@H]2[C@@H](O)[C@H](O)[C@H](OC2O)CO)c(I)c(NC(=O)C)c(I)c1N(C(=O)C)C	0	0	0	0	0	0	0		0		0	0	train
Oc1ccccc1C	0	0	0	0	0	0	0	0	0	0	0	0	train
OCCN(CC)c1cc(ccc1)C	0	0	0	0	0	0	0	0	0	0	0	0	train
O=C(CC(=O)C)c1ccccc1	0	0	0	0	1	0		0	0	0	0	0	train
C1CCCCC1C1CCCCC1	0	0	0	0	0	0	0	0	0	0		0	train
O1c2cc(ccc2OC1)\C=C\C=C\C(=O)N1CCCCC1	0	0	1		1	0	0	1	1	0		0	train
O=CC=C(CCC=C(C)C)C	0	0	0	0	0	0	0	0	0	0	0	0	train
O=CC=Cc1ccccc1	0	0	0	0	0	0	0	0	0	0	0	0	train
O=C\C=C\c1ccccc1	1	1	0	0	0	0	0	0	0	0	0	0	train
BrCCc1ccccc1	0	0		0	0	0	0		0	0		0	train
ClC(Cl)Cl	0	0	0	0		0	0	0	0	0	0	0	train
S(CCC(OC)=O)CCC(OC)=O	0	0	0	0	1	0	0	0	0	0	0	0	train
[Si](OC(=O)C)(OC(=O)C)(OC(=O)C)C		0	0	0	0	0	0	0	0	0	1	0	train
BrC(Br)Cl	0	0	0	0	0	0	0	0	0	0	0	0	train
ClCc1ncccc1	0	0	0	0	0	0	0	0	0	0	0	0	train
ClCc1cccnc1	0	0	0	0	0	0	0	0	0	0	0	0	train
O=C1CC[C@@]2([C@@H]3[C@H]([C@@H]4CC[C@H](C(=O)COC(=O)C(C)(C)C)[C@]4(CC3)C)CCC2=C1)C	1	1	0	0		0	0		0		0	0	train
O=C1NC2=C(C=C1)[C@@]/1(N)CC(=C[C@@H](C2)\C\1=C/C)C	0	0	0	0	0	0	0	0	0	0	0	0	train
Clc1cc(ccc1-c1cc(OC)ccc1)\C=C/CN1CCCCCC1	0	0	0			0	0		0	0			train
O1C(CCC1=O)CCC	0	0	0		0	0	0	0	0	0	0	0	train
O=CCCc1ccccc1	0	0	0	0	1	0	0	0	0	0		0	train
O1C(CCC1=O)C	0	0	0	0	0	0	0	0	0	0	0	0	train
OC1CC(CC(C1)C)(C)C	0	0	0	0	0	0	0	0	0	0	0	0	train
O=C(NC(=O)N)N	0	0	0	0	0	0	0	0	0	0	0	0	train
OC(CC(C)C)C	0	0	0	0	0	0	0	0	0	0	0	0	train
S1[C@H]2N([C@@H](C(O)=O)C1(C)C)C(=O)[C@H]2NC(=O)C1(N)CCCCC1	0	0	0	0	0	0	0		0			0	train
O(C(=O)C)c1ccc(cc1)C(c1ccc(OC(=O)C)cc1)=C1CCCCC1								1					train
O(C)c1cc2c(CC(CC3CCN(CC3)Cc3ccccc3)C2=O)cc1OC	0	0	0		1	0	0		0	0	0	0	train
Clc1ccccc1C(O)CNC(C)C	0	0	0	0	0	0	0	0	0	0	0	0	train
S(=O)(=O)(N1CCN(CC1)CC)c1cc(C2=NC(=O)c3n(N2)c(nc3C)CCC)c(OCC)cc1.OC(CC(O)=O)(CC(O)=O)C(O)=O	0	0	0	0	0	0	0	1	0	0	0	0	train
Fc1cc2c3N(C=C(C(O)=O)C2=O)[C@H](COc3c1C1(N)CC1)C	0	0		0	0	0	0	0	0	0	0	0	train
Fc1cc2c(N(C=C(C(O)=O)C2=O)C2CC2)c(OC)c1N1CC(NC)CCC1	0	0		0	0	0	0	0	0	0	0	0	train
Fc1c(c2c(N(C=C(C(O)=O)C2=O)C2CC2)cc1N1CC(NCC1)C)C										0			train
O(C)c1cc(ccc1OC)C(=O)NCc1ccc(OCCN(C)C)cc1	0	0	0	0	0	0	0	0	0	0	0	0	train
O1[C@@H](CN(C[C@@H]1C)CC(Cc1ccc(cc1)C(CC)(C)C)C)C	0	0	0			0	0		0	0	1		train
S1CCC(c2cc(ccc12)C#Cc1ncc(cc1)C(OCC)=O)(C)C	0	0	0	1	0	0	0		0				train
O(CCCCO)C=C	0	0	0	0	0	0	0	0	0	0	0	0	train
OC(=O)CN								0		0			train
O(C(=O)c1ccccc1)CCCC	0	0	0	0	1	0	0	0	0	0	0	0	train
Clc1cccc(Cl)c1C	0	0	0	0	0	0	0	0	0	0		0	train
O([C@H](CC(=O)[O-])C[N+](C)(C)C)C(=O)C	0	0	0	0	0	0	0	0	0	0	0	0	train
P(OCC(C)C)(OCC(C)C)(OCC(C)C)=O	0	0	0		0	0	0	0	0	0		0	train
Clc1ccc(cc1)C(C(O)=O)c1ccc(Cl)cc1	0	0	0	0		0	1	0	0	0	0	0	train
N(CCN1CCCCCCC1)C(N)=N								0		0			train
O(CC)c1ccccc1O	0	0	0	0	0	0	0	0	0	0	0	0	train
O(CCOC(=O)C(C)C)c1ccccc1	0	0	0	0	0	0	0	0	0	0	0	0	train
c1cccc(C)c1C	0	0	0	0	0	0	0	0	0	0	0	0	train
Clc1ccc(cc1)[C@H](CCN(C)C)c1ncccc1		0	0		0	0		0	0	0	0	0	train
O1c2cc(ccc2OC1)CCN1C[C@@H](OC(c2ccccc2)c2ccccc2)CCC1	0	0		0	0	0		0	0	0		0	train
O1[C@H](CO)[C@@H](O)[C@H](O)[C@@H](O)[C@@H]1OCCc1ccc(O)cc1								0		0			train
Clc1cccc(F)c1Nc1ccc(cc1CC(O)=O)C	0	0		0	0	0	1		0	0		0	train
O(CC(O)CNC(C)(C)C)c1c2cc([nH]c2ccc1)C(OC(C)C)=O	0	0		0	0	0	0	0	0	0	0	0	train
S(O)(=O)(=O)c1ccc(N2N=C(CC2=O)C)cc1	0	0	0	0	0	0	0	0	0	0	0	0	train
Clc1ccc(cc1)C(=NOCC1OCCO1)C(F)(F)F	0	0	0	0	0	0	0	0	0	0	0	0	train
Oc1c(cc(cc1C(C)(C)C)CN(C)C)C(C)(C)C	0	0	0	0		0	0	1	0	0		0	train
O=C1CC(CC(C1)C)(C)C	0	0	0	0	0	0	0	0	0	0		0	train
O=C1c2c(ccc(c2)CC)C(=O)c2c1cccc2	0	0	1		1	0	0	1	1	0	1	0	train
Oc1cc(C(CC)(C)C)c(O)cc1C(CC)(C)C	0		0		0	0		1	0		1		train
O(C(=O)C(C)=C)C1CC(CC(C1)C)(C)C	0	0	0	0	0	0	0	0	0	0		0	train
O1[C@H]2[C@H]3N([C@@H]([C@@H]12)CC(OC(=O)[C@H](CO)c1ccccc1)C3)C	0	0	0	0	1	0	0	0	0	0	0	0	train
O1c2cc(ccc2OC1)CC=C	0	0	0	0	0	0	0	0	0	0	0	0	train
Oc1ccc(cc1CO)C(O)CNC(C)(C)C	0	0	0	0	0	0	0	0	0	0	0	0	train
S(=O)(=O)(Nc1ncccc1)c1ccc(\N=N\c2cc(C(O)=O)c(O)cc2)cc1	0	0	0	0	0	0	0	0	0	0	0	0	train
S1(=O)(=O)NC(=O)c2c1cccc2	0	0	0	0	0	0	0	0	0	0	0	0	train
S1(=O)([O-])=NC(=O)c2c1cccc2	0	0	0	0	1	0	0	0	0	0	0	0	train
Clc1ccccc1C(O)(CCN(C)C)c1ccccc1	0	0		0	0	0	0		0		0	0	train
O=C([O-])N	0	0	0	0	0	0	0	0	0	0	0	0	train
O(C(=O)C(CO)(C)C)CC(CO)(C)C	0	0	0	0	0	0	0	0	0	0	0	0	train
s1cccc1CC(=O)N[C@H]1[C@H]2SCC(COC(=O)C)=C(N2C1=O)C(O)=O										1			train
S1[C@H]2N(C(C(O)=O)=C(C1)C)C(=O)[C@H]2NC(=O)[C@H](N)c1ccccc1										0			train
O=C(C=CC=1C(CCCC=1C)(C)C)C	0	0	0	0	0	0	0	0	0	0	0	0	train
Oc1ccccc1C(=O)Nc1ccccc1	0		1					1	0		1		train
O(C(=O)c1ccccc1C(OCC)=O)CC	0	0	0	0	0	0	0	0	0	0	0	0	train
O(C(=O)c1ccccc1C(OCCCC)=O)CCCC	0	0	0	0	1	0	0	0	0	0	0	0	train
FC(F)(F)c1cc(O)ccc1[N+](=O)[O-]	0								0	0		1	train
O=C(N)c1ccccc1N	0	0	0	0	0	0	0	0	0	0	0	0	train
N(=N/c1ccccc1)/c1ccc(N)cc1N	0		1		1	0		1	1	0	1	0	train
[nH]1c2c(c3c1cncc3)cccc2	0	0	1	0	0	0	0	0	0		0		train
O(OC(=O)c1ccccc1)C(=O)c1ccccc1								0		0			train
O=C(N=NC(=O)N)N	0	0	0	0	0	0	0	0	0	0		0	train
O(C)c1ccc(N=[N+]([O-])c2ccc(OC)cc2)cc1	1	0	1		1	0	0	1	1	0		0	train
[O-][N+](=Nc1ccccc1)c1ccccc1	0	0	1		1	0	0	1	0	0	1	0	train
Clc1c(Cl)c(Cl)c(Cl)c(Cl)c1Cl	0	0	0	0	0	0	0	0	0	0		0	train
O(C(=O)CC(=O)C)CC	0	0	0	0	0	0	0	0	0	0	0	0	train
N1CCCCCCC1	0	0	0	0	0	0	0	0	0	0	0	0	train
O(CC(CCCC)CC)C(=O)\C=C/C(OCC(CCCC)CC)=O	0	0	0	0	0	0	0	1	0	0	0	0	train
OC(C#CC(O)(C)C)(C)C	0	0	0	0	0	0	0	0	0	0	0	0	train
[Mg+2].O=C([O-])C.O=C([O-])C	0	0	0	0	1		0	0	0	0	0	0	train
O(C(=O)CCCCCCC\C=C/CCCCCCCC)CCCC	0	0	0	0	0	0	0		0	0		0	train
ClC(Cl)(Cl)C(Cl)(Cl)Cl				0	0	0	0	0	0	0	0	0	train
ClC1(Cl)C(Cl)=C(Cl)C(Cl)=C1Cl	0	0	0	1	0	0				1			train
Fc1cc2N=C(N3CCN(CC3)C)c3c(Cc2cc1)cccc3	0	0	0	0		0	0	0	0	0		0	train
OC(=O)CCC=C	0	0	0	0		0	0	0	0	0	0	0	train
O=C=NC	0	0	0	0	0	0	0	0	0	0		0	train
I[Na]	0	0	0	0	0	0	0	0	0	0	0	0	train
[N+](Cc1ccccc1)(C)(C)C	0	0	0	0	0	0	0	0	0	0	0	0	train
O(C)c1cc(ccc1)C=O	0	0	0	0	0	0	0	0	0	0	0	0	train
OC(=O)C[N+](C)(C)C	0	0	0	0	0	0	0	0	0	0	0	0	train
Oc1c(cccc1C(CC)C)C(CC)C	0	0	0		0	0	0	0	0	0	1	0	train
O1c2c(cccc2)C(O)=C(C(CC(=O)C)c2ccccc2)C1=O	0	0	0	0	0	0	1	0	0	0	1	0	train
OC1C[C@@H]2N([C@H](C1)CC2)C	0	0	0	0	0	0	0		0	0	0	0	train
O=C1c2c(CCc3c1cccc3)cccc2	0	0	0		1		0	0	0	0		0	train
O(C(=O)c1ccc(NC(N)=N)cc1)c1cc2c(cc(cc2)C(N)=N)cc1	0	0	0	0	0	0	0		0	0		0	train
BrCCCCCBr	0	0	0	0	0	0	0	0	0	0	0	0	train
O1[C@@H](O[C@@H]2C[C@H]3[C@H]4[C@@H]([C@@]5(C(=CC(=O)C=C5)CC4)C)[C@@H](O)C[C@]3(C)[C@]12C(=O)COC(=O)C(C)C)C1CCCCC1	1		0			0	0		0		1	0	train
O1[C@@H](C)[C@H](O)[C@@H](O)[C@@H](O)[C@@H]1O[C@H]1[C@H](OC(=O)\C=C\c2cc(O)c(O)cc2)[C@H](O[C@@H](OCCc2cc(O)c(O)cc2)[C@@H]1O)CO[C@@H]1O[C@H](CO)[C@@H](O)[C@H](O)[C@H]1O	0	0	0	0		0	0		0	0	0	0	train
O(CC[N+](CCCCCCCCCCCC)(C)C)c1ccccc1	0		0			0					1		train
Oc1ccc(cc1)C(O)CN	0	0	0	0	0	0	0	0	0	0	0	0	train
O=CNNC=O	0	0	0	0	0	0	0	0	0	0	0	0	train
Oc1ccc(cc1)/C(=C(\CC)/c1ccc(O)cc1)/CC	0	0	0		1	1	0	1	0	1	1	1	train
O(CC)C(=O)\C=C/C(OCC)=O	0	0	0	0	0	0	0	1	0	0	0	0	train
O=CN(CC)CC	0	0	0	0	0	0	0	0	0	0	0	0	train
O(CCO)CCO	0	0	0	0	0	0	0	0	0	0	0	0	train
Oc1ccc(cc1)C(OCCC)=O	0	0			1	1	0		0	0	1	0	train
Oc1ccc(cc1)C(OCc1ccccc1)=O	0	0	0		1	1	0	0	1	1		0	train
Oc1ccc(cc1)C(OCC(CCCC)CC)=O	0	0	0		1	1	0	0	0		1		train
Clc1c(Cl)c(Cl)ccc1C(=O)C	0	0		0	0	0	0	0	0	0			train
Oc1ccc(cc1)C(OCCCCCCC)=O	0	0	0		1	1	0	0	0	0	1	0	train
O(C(=O)c1ccccc1C(OCC(C)C)=O)CC(C)C	0	0	0	0	1	1	0	0	0	0	0	0	train
O(C(=O)c1ccccc1C(OCCCCCCC(C)C)=O)CCCCCCC(C)C	0	0	0	0	0	0	0	0	0	0	0	0	train
Oc1ccc(cc1)C(OC)=O	0	0	0	0	0	0	0	0	0	0	0	0	train
Oc1ccc(cc1)C(OCC)=O	0	0	0		1	0	0	0	0	0	0	0	train
[nH]1cncc1CCN	0	0	0	0	0	0	0	0	0	0	0	0	train
OC(=O)CCCCCCC\C=C/CCCCCCCC	0	0	0	0	0	0	0	0	0	0	0	0	train
S1N(CCCCCCCC)C(=O)C=C1	0	0	0						0	1	1	1	train
C(CCC=C)CCC	0	0	0	0	0	0	0	0	0		0	0	train
O(CCCCCCCC)c1ccc(cc1)C(O)=O	0	0			0	0			0		1		train
S1c2c(C(=O)c3c1cccc3)c(NCCN(CC)CC)ccc2CO	0	1	1			0			0	0		1	train
O1c2cc(O)c(O[C@@H]3O[C@H](CO)[C@@H](O)[C@H](O)[C@H]3O)cc2C=CC1=O	0		0	0	0				0		0	1	train
N1CCN=C1C1CCCc2c1cccc2	0	0		0	0	0	0	0	0	0		0	train
S=C(Oc1cc2c(cc1)cccc2)N(C)c1cc(ccc1)C	0	0				0	0		0	0	0	0	train
N(CC(CN1c2c(CCc3c1cccc3)cccc2)C)(C)C	0	0	0	0	0	0		0	0	0		0	train
O1C[C@@H](CC[C@]12O[C@@H]1[C@@H]([C@@]3([C@H]([C@H]4[C@H](CC3=O)[C@@]3([C@H](C[C@@H](O)CC3)CC4)C)C1)C)[C@@H]2C)C	0	0	0	0	0	0	0	0	0	0	0	0	train
s1c2c(nc1SSN1CCOCC1)cccc2	0	0	1		0	0	1	0	0	1	1	0	train
Clc1cc(cc(Cl)c1-n1nc(C#N)c(S(=O)C(F)(F)F)c1N)C(F)(F)F	0	0	0			0	0	1	0	0			train
O1[C@@H](CN(C[C@@H]1C)CC(Cc1ccc(cc1)C(C)(C)C)C)C	0	0	0	0	0	0	0		0	0		0	train
FC(F)(F)c1cc(NC(=O)C(C)C)ccc1[N+](=O)[O-]	0	0	0	1		0	0	1	0	0	1	0	train
Clc1cc(Cl)ccc1C(Cn1ncnc1)COC(F)(F)C(F)F	0		1	1		0				0			train
P(OCC)(OCC)(OP(OCC)(OCC)=O)=O	0	0	0	0		0	0		0	0	0	0	train
Clc1ccc(cc1)CC1C(=O)N2CCSC2=NC1=O	0	0	0	0	0	0	0		0		0	0	train
s1cccc1C(c1sccc1)=C1CC[C@@H]2[N@@+](C1)(CCCC2)C	0	0	0	0	0	0	0		0		0	0	train
O1[C@@]2([C@H](OC1(C)C)C[C@H]1[C@H]3[C@@H]([C@@]4(C(=CC(=O)C=C4)CC3)C)[C@@H](O)C[C@@]12C)C(=O)CO	1	0	0		1	0	0	0		0	0	0	train
Clc1cc(C(=O)NCC2OCCN(C2)Cc2ccc(F)cc2)c(OCC)cc1N.OC(CC(O)=O)(CC(O)=O)C(O)=O	0	0	1	0	0	0			0	0		0	train
o1c2c(cc1C(=O)N1CCN(CC1)Cc1ccccc1)cccc2	0	0	0		0	0	0		0		0	0	train
S(C(CNC(=O)[C@H](N)C(C)C)(C)C)CC(O[C@@H]1C[C@](C=C)(C)[C@@H](O)[C@@H]([C@]23[C@H]([C@@]1(C)[C@@H](CC2)C)C(=O)CC3)C)=O	0	0	0			0			0			0	train
OC(=O)c1ncc([n+]([O-])c1)C	0	0	0	0	0	0	0		0		0	0	train
S(C)c1nc(nc(n1)NCC)NC(C)(C)C	0	0		0	0	0	0	1	0	0	1	0	train
s1c(nnc1N(C(=O)NC)C)C(C)(C)C	0	0	0	0	0	0	0	0	0	0	0	0	train
ClC=1C(=O)N(C(C)(C)C)C(=O)NC=1C	0	0	0	0	0	0	0	0	0	0	0	0	train
Clc1ccc(cc1)C(CCCC)(C#N)Cn1ncnc1	0	0	0	1	0	0	0	0	0	0	0	0	train
FCC(=O)[O-]	0	0	0	0	0	0	0	0	0	0	0	0	train
O(C(COCCCC)C)CC(O)C	0	0	0	0	0	0	0	0	0	0	0	0	train
O(C(=O)C=C)CCOCC(CC)(COCCOC(=O)C=C)COCCOC(=O)C=C	0	1	0				1	1	1		0	0	train
O(C(=O)C=C)CCCCCC(C)C	0	0	0	0	1	0	0	0	0	0	0	0	train
Cl\C=C\Cl	0	0	0	0	0	0	0	0	0	0	0	0	train
Cl\C=C/Cl	0	0	0		0	0	0		0		0	0	train
c1cc(ccc1C=C)C	0	0	0	0	0	0	0	0	0	0	0	0	train
ClC(CO)CCl	0	0	0	0	0	0	0	0	0	0	0	0	train
O[C@H]1[C@H](O)[C@@H](O)CN(CCO)[C@@H]1CO	0	0	0	0	0	0	0	0	0	0	0	0	train
Clc1cc(NC(=O)N)ccc1Cl	0	0		0	0	0	0		0	0	1		train
FC(F)(F)c1cc(ccc1)C(O)=O	0	0	0	0	0	0	0	0	0	0	0	0	train
ClC1(Cl)CS(=O)(=O)CC1(Cl)Cl	0					1	1		1	1			train
O(C(OC)OC)C	0	0	0	0	0	0	0	0	0	0	0	0	train
Clc1c(snc1Cl)C(O)=O	0	0	1	0	0	0	0		0	0	0	0	train
s1cccc1CN(CCN(C)C)c1ncccc1.s1cccc1CN(CCN(C)C)c1ncccc1	0	0	0	0	0	0	0	0	0	0	0	0	train
O(C(=O)CC(C)C)c1ccc(cc1)C	0	0	0		0	0	0	0	0	0	0	0	train
S1C(C)C(=NC1C(CC)C)C	0	0	0	0	0	0	0	0	0	0	0	0	train
S(C(C(=O)CCC)CC)c1ccoc1C	0	0	0	0	0	0	0		0	0	0	0	train
Clc1cc2[nH]c(nc2cc1)C	0	0	1	0	0	0	0	0	0	0	0	0	train
OC(=O)CC[C@H](N)C(O)=O	0	0	0	0	0	0	0	0	0	0	0	0	train
O(C(=O)CCC)C\C=C(\CCC=C(C)C)/C	0	0	0	0	0	0	0	0	0	0	0	0	train
O(C(=O)c1ccccc1C(O)=O)C(C)(C)C	0	0	0		0	0	0	0	0	0	0	0	train
O(C)c1c(OC)cc(cc1OC)\C=C\C(=O)N								0		0			train
O1c2c(cccc2)C(O)=C(C(C(OCC)=O)C=2C(Oc3c(cccc3)C=2O)=O)C1=O										0			train
O1Cc2c(cccc2)C(=O)c2cc(ccc12)CC(O)=O										0			train
Clc1cccc(F)c1Cn1c2ncnc(N)c2nc1								0		0			train
[Al](OC=1NC(=O)C(N=1)NC(=O)N)(O)O								0		0			train
O1CC1COc1ccc(cc1)CCOC								0		0			train
Fc1ccccc1-c1ccc(cc1)C#C								0		0			train
S1C(Cc2ccc(OCC3(CCCCC3)C)cc2)C(=O)NC1=O	0	0		1		0	1		0	0	1		train
O(CC1c2c(-c3c1cccc3)cccc2)C(=O)N[C@@H](CC(C)C)C(O)=O	0	0	1		1	0	1		1	0	0	0	train
OC(=O)c1ccc(NC(=O)c2cc3c(cc2)C(CCC3(C)C)(C)C)cc1	0	0	0	0		0			0		1		train
P(OCCC[Si](O)(O)O)(=O)([O-])C	0	0	0	0	0	0	0	0	0	0		0	train
FC(F)(F)c1cc(ccc1)C(=O)Cc1ccc(cc1)C#N	0	0	0	0	0	0	0	0	0	0		0	train
Oc1cc(O)ccc1C(=O)c1ccc(O)cc1	1	0	1		1	1	0	0	0	0	1	0	train
OC(C(=O)c1ccccc1)(C)C	0	0	0	0	0	0	0	0	0	0	0	0	train
O(C(C(OCCCC)=O)C)C(=O)CCC	0	0	0	0	0	0	0	0	0	0	0	0	train
O(C(OC)C=C(CCC=C(C)C)C)C	0	0	0	0	0	0	0	0	0	0	0	0	train
O(C(C)(C)C1CCC(=CC1)C)C(=O)CC	0	0	0	0		0	0	0	0	0	0	0	train
[Si](OC(C)=C)(OC(C)=C)(OC(C)=C)C=C	0	0	0			0	0	0	0	0	0	0	train
O(C(=O)C)c1ccc(cc1)/C(/C(=C/C)/c1ccc(OC(=O)C)cc1)=C\C								1		1			train
O=C(N1CC2CC(C1)CN(C2)Cc1ccccc1)c1ccc(N)cc1								0		0			train
P(Oc1ccc(cc1)C(C)(C)C)(Oc1ccccc1)(Oc1ccccc1)=O	0	0		0		0	0	1	0	0		0	train
S1[C@H]2N([C@@H](C(OCC=3OC(OC=3C)=O)=O)C1(C)C)C(=O)[C@H]2NC(=O)[C@H](N)c1ccccc1								0		0			train
O=C1CC[C@@]2([C@@H]3[C@H]([C@@H]4CC[C@@](O)(C#CC)[C@]4(CC3)C)C[C@@H](C2=C1)C)C								1		0			train
ClCCCCCC(=O)C(OCC)=O								0		0			train
Clc1cc(C(=O)c2ccccc2F)c(N)cc1								1		0			train
Clc1cc(ccc1Cl)-c1c(nc(nc1N)N)C								1		0			train
O=C1CC[C@]2([C@H]3[C@H]([C@@H]4CC[C@H](C(=O)C)[C@]4(CC3)C)C=CC2=C1)C	1	1	0	0	0	0	0	1	0	0	0	0	train
O=C1N(C)C(=O)N(c2ncn(c12)CC(O)CO)C	0	0	0	0	0	0	0	0	0	0	0	0	train
O=C1N(CCC1)C=C	0	0	0	0	0	0	0	0	0	0	0	0	train
O[C@H]1[C@H](O)[C@](O)(C[C@H](NC(CO)CO)[C@@H]1O)CO	0	0	0	0	0	0	0	1	0	0	0	0	train
C1CCCCCCCCCCC1	0		0	0	0	0	0	0	0	0	0	0	train
c1c(cccc1C)C	0	0	0	0	1	1	0	0	0	0	0	0	train
Nc1ccc(cc1C)C	0	0	1	0	0	0	0	0	0	0	0	0	train
Clc1cc(O)ccc1	0	0	0	0	0	0	0	0	0	0		0	train
S(=O)(=O)([O-])c1cc(cc(c1)C(O)=O)C(O)=O	0	0	0	0	0	0	0	0	0	0	0	0	train
O=C(C(C)C)C	0	0	0	0	0	0	0		0	0	0	0	train
O=Cc1ccccc1[N+](=O)[O-]	0	0		0	0	0	0	0	0	0		1	train
O=Cc1ccc([N+](=O)[O-])cc1	0	0			1	0	0	0	0	0	0	0	train
O(c1cccc(Oc2nc(OC)cc(OC)n2)c1C(=O)[O-])c1nc(OC)cc(OC)n1	0	0	0	0	0	0	0	0	0	0	0	0	train
o1cc(cc1Cc1ccccc1)COC(=O)[C@@H]1[C@@H](C=C(C)C)C1(C)C	0	0	0	0	0	0	0	0	0	0	0	0	train
S(=O)(=O)(Nc1cc2c(oc(CCCC)c2C(=O)c2ccc(OCCCN(CCCC)CCCC)cc2)cc1)C	0	0			0	0		0		1			train
S(=O)(=O)(Nc1ccc(cc1)C(O)CCCN(CCCCCCC)CC)C.S(=O)(=O)(Nc1ccc(cc1)C(O)CCCN(CCCCCCC)CC)C	0	0	0	0	0	0	0		0				train
P(Oc1c(OC)cc(cc1OC)[C@H]1[C@@H]2C(COC2=O)C(O[C@@H]2O[C@H]3[C@@H](O[C@@H](OC3)C)[C@H](O)[C@H]2O)c2c1cc1OCOc1c2)(O)(O)=O	0	0	0	0	1	0	0		1		0	1	train
FC(F)Oc1c2N(C=C(C(O)=O)C(=O)c2ccc1-c1cc2c(cc1)[C@H](NC2)C)C1CC1								0		0			train
[Gd+3].O=C(NC)CN(CCN(CCN(CC(=O)NC)CC(=O)[O-])CC(=O)[O-])CC(=O)[O-]								0		0			train
[Ag+].S(=O)([O-])(=Nc1ncccn1)c1ccc(N)cc1	0	0	0	0	0	0	0		0		0	0	train
O(C(=O)C=1C(C(C(OC)=O)=C(NC=1C)C)c1ccccc1[N+](=O)[O-])CC(=O)C	0	0			0	0		0	0	0	1	0	train
O[C@H]1C[C@H](O)C\C(=C\C=C/2\[C@@H]3CC[C@H]([C@@H](OCCC(O)(C)C)C)[C@]3(CCC\2)C)\C1=C	0	0	0	0	0	0			0		0	1	train
O(C)c1ccc(cc1)C(=O)N1CCCC1=O	0	0	0	0	0	0	0	0	0	0	0	0	train
Oc1ccc(nc1CO)C(O)CNC(C)(C)C	0	0	0	0	0	0	0		0		0	0	train
Clc1ccc(cc1)CC(OC(=O)C(N)C)(C)C	0	0	0	0	0	0	0	0	0	0		0	train
O=C1C(CCCCC#CCCCC#CCO)=C(C)C(=O)C(C)=C1C	0	0	1			0		1	0	0		0	train
O(CC(O)CNC(C)C)c1ccccc1CC=C	0	0	0	0	0	0	0	0	0	0		0	train
s1c(nnc1NS(=O)(=O)c1ccccc1)C(C)(C)C	0	0	0	0	0	0	0	1	0	0	1	0	train
O=C1c2c(ccc(C)c2N)C(=O)c2c1cccc2	1	0	1		1	1	0	1	1	0	1	0	train
n1(c2c(cc(N)cc2)c2c1cccc2)CC	0	0	1	1	0	1	0	1	0	1	1	1	train
O(CC)c1ccc(NC(=O)C)cc1N	0	0	1			0	0	0	0			0	train
Brc1cc(Br)c2c(c1N)C(=O)c1c(cccc1)C2=O	0	0	1	0	0	0	0		0	0	1	0	train
BrCCCCCCCCCCCCCC	0	0	0	0	0	0	0		0	0	0	0	train
Brc1c(C#N)c(n(COCC)c1C(F)(F)F)-c1ccc(Cl)cc1	0		0						0	1	1	1	train
S(=O)(C)C1=CN(c2c(ccc(F)c2)C1=O)C	0	0	0	0	0	0	0		0	0	0	0	train
O(CC(=O)N1CCCCC1)c1ccc(cc1)C(=O)C	0	0			1	0	0	0	0	0	0		train
O(CC(=O)N1CCCCC1)c1ccc(cc1)/C(=N/O)/C	0	0	1		1	0	0	0	1	0	0	0	train
OC(=O)CCCCCCNC1c2c(CCc3c1cccc3)cccc2	0	0	1	1	0	0	0	0	0	0	0	0	train
O(C(=O)CC)[C@@H]1[C@@]2([C@H]([C@H]3[C@H](CC2)[C@@]2([C@H](C[C@H](OC(=O)C)[C@@H](N4CCCCC4)C2)CC3)C)C[C@@H]1N1CCCCC1)C	0	0	0	0	0	0	0		0		0	0	train
Clc1ccc(cc1)C(=O)c1c2c(n(CC(O)=O)c1C)cc(OC)cc2	0	0	1	0	0	0	0	0	0	0	0	0	train
O=[N+]([O-])c1ccc(-n2cc([N+](=O)[O-])nc2C)cc1	0	0	0	0	0	0	0	0	0	0	0	0	train
O=C1C=2N3C[C@@H]4N[C@@H]4[C@]3(OC)[C@@H](C=2C(=O)C(N)=C1C)COC(=O)N	0	0	0			0			0	0	0	1	train
[Mo-3]([OH2+])([OH2+])[OH2+]	0	0	0	0	0	0	0	0	0	0	0	0	train
SP(=S)(OCC)OCC	0	0	0	0	0	0	0	0	0	0	0	0	train
ClC12C3(Cl)C4(Cl)C5(Cl)C(Cl)(C1(Cl)C4(Cl)Cl)C2(Cl)C(Cl)(Cl)C35Cl	0		0	0	0	0	0		0	0	0	0	train
O(C(=O)NC)c1cc(C)c(N(C)C)c(c1)C	0	0		0		0	0		0	0	0	0	train
S=C1NC(=CC(=O)N1)C	1	1	0	0	0	0	0	0	0	0	0	0	train
P(OCC(CCCC)CC)(OCC(CCCC)CC)(O)=O	0	0	0	0		0			0		1		train
Oc1ccc(cc1)C(CC)(C)C	0	0	0	0	1	1	0	0	0	0	1	0	train
Clc1cccc(N)c1C	0	0		0		0	0	0	0	0	0	0	train
Clc1ccc(cc1)C	0	0	0	0	0	0	0	0	0	0	0	0	train
Clc1cc(cc(Cl)c1O)C(C)(C)c1cc(Cl)c(O)c(Cl)c1	0	0	0	0	1	1		1	0	1	1		train
Brc1ccc(N)cc1	0	0	1	0	0	0	0	0	0	0	0	0	train
O(C(=O)CCCCC(OCCCC)=O)CCCC	0	0	0	0	0	0	0	0	0	0	0	0	train
Oc1ccc(cc1C)C	0	0	0	0	0	0	0	0	0	0	0	0	train
O(C)c1cc(ccc1OC)CCN(CCCN1CCc2cc(OC)c(OC)cc2CC1=O)C	0	0		0	0	0	0	0	0	0	0	0	train
Oc1ccc(cc1)C	0	0	0	0	1	0	0	0	0	0	0	0	train
c1cc(ccc1C)C	0	0	0	0	0	0	0	0	0	0	0	0	train
Clc1ccccc1[C@]1(O)c2cc(Cl)ccc2N(S(=O)(=O)c2cc(OC)c(OC)cc2)[C@@H]1C(=O)N1CCC[C@@H]1C(=O)N	0	0	0	0	0	0	0	0	0	0	0	0	train
[PH](Oc1ccccc1)(Oc1ccccc1)=O	0	0	0	0	1	0	0	0	0	0	0	0	train
Clc1ccc(cc1)C(CC[NH+](C)C)c1ncccc1	0	0	0	0	0	0	0	0	0	0	0	0	train
Clc1ccc(S(=O)(=O)NC(=O)NCCC)cc1	0	0	0	0	0	0	0	0	0	0	0	0	train
OCC[N+](C)(C)C	0	0	0	0	0	0	0	0	0	0	0	0	train
[Cr-]([OH2+])O[Cr-][OH2+]	0	0	0	0	0	0	0	0	0	0	0	0	train
Oc1c2c(ccc1)C(=O)c1c(C2=O)c(O)ccc1	0	0	0	0	1	0	0	1	0	0	1	0	train
S(=O)(=O)(NCCCC)c1ccccc1	0	0			0	0	0	0	0	0	0	0	train
OC(=O)C=CC	0	0	0	0	0	0	0	0	0	0	0	0	train
O1C(C)C(OC(C)C1=O)=O	0	0	0	0		0	0	0	0	0	0	0	train
O=C1c2c(C(=O)c3c1cccc3)c(N)ccc2N	0	0	1		0	0	0	1	0	0	1		train
O=C1c2c(C(=O)c3c1cccc3)c(NC(C)C)ccc2NC(C)C	0	0	1		0	0	0		0	0		0	train
OCCCCCO	0	0	0	0	1	0	0	0	0	0	0	0	train
Oc1c(cc([N+](=O)[O-])cc1[N+](=O)[O-])C(C)(C)C	0		0			0		1	0	0	1	1	train
O=C(Nc1c(cccc1C)C)NC(NC)=N	0	0	0	0	0	0	0	0	0	0	0	0	train
S(C)c1ccc(cc1)\C=C\1/c2c(cc(F)cc2)C(CC(O)=O)=C/1C	0		1	0	0	0	1		0	0			train
S1c2c(cccc2)C(=O)Cc2cc(ccc12)C(C(O)=O)C	0	0	0	0	0	0	1	0	0	0	0	0	train
OC(=O)C(C)c1c2c(cccc2)c(cc1)C1CCCCC1	0	0	0		0	0			0		0	0	train
O(C)c1cc2N([C@@H]3[C@@]4([C@H]5N(CC=C[C@@]5(CC)[C@@H](O)[C@]3(O)C(=O)N)CC4)c2cc1[C@@]1(c2[nH]c3c(c2CCN2C[C@@](O)(C[C@H](C1)C2)CC)cccc3)C(OC)=O)C	0			0	0				1			1	train
O(C(=O)CN[C@@H](C(=O)N1CC[C@H]1C(=O)NCc1ccc(cc1)/C(=N/O)/N)C1CCCCC1)CC	0	0	0	0	0	0	0		0		0	0	train
o1cccc1C(=O)N1CCN(CC1)c1nc(N)c2cc(OC)c(OC)cc2n1	0				0	0	0	0		0	0		train
[NH3+]c1ccccc1	0	0	0	0	0	0	0	0	0	0	0	0	train
Clc1cccc(Cl)c1C(=S)N	0	0	0	0	0	0	0	0	0	0	0	0	train
S(=O)(=O)([O-])c1ccc(cc1)C(C)C	0	0	0	0	0	0	0	0	0	0	0	0	train
O(C(COC(=O)CCCCCCCCCCC)C)C(=O)CCCCC(O)=O	0	0	0	0	0			0	0		0		train
S(Oc1ccccc1)(=O)(=O)CCCCCCCCCCCCCCC	0	0	0	0	0	0	0	0	0	0	0	0	train
O(C(=O)[C@H](CC)C)[C@@H]1[C@H]2C(=C[C@@H](O)C1)C=C[C@H](C)[C@@H]2CC[C@@H](O)C[C@@H](O)CC(=O)[O-]	0	0	0	0	0	0	0	0	0	0	0	0	train
O1[C@H](CN)[C@@H](O)[C@H](O)[C@@H](O)[C@H]1O[C@H]1[C@H](O)[C@@H](O[C@H]2O[C@H](CO)[C@@H](O)[C@H](N)[C@H]2O)[C@H](N)C[C@@H]1N	0	0	0	0	0	0	0	0	0	0	0	0	train
O1[C@@H]2[C@@H]3[C@@H]4C(=CC1)CN1[C@H]([C@@]5([C@H]3N(c3cc(OC)c(OC)cc35)C(=O)C2)CC1)C4	1	0	0	0	0	0	0	0	0	0	0	0	train
[N+](CCCCCCCCCC[N+](C)(C)C)(C)(C)C	0	0	0	0	0	0	0	0	0	0	0	0	train
o1ncc2C[C@@]3([C@@H]4[C@H]([C@@H]5CC[C@@](O)(C#C)[C@]5(CC4)C)CCC3=Cc12)C	1	1	0	1	1	1	0		0	1	0	0	train
O=C1N(CCCCC(O)C)C(=O)N(c2ncn(c12)C)C	0	0	0	0	0	0	0	0	0	0	0	0	train
S(O)(=O)(=O)c1c2c(cc(S(O)(=O)=O)c1)c(S(O)(=O)=O)ccc2NC(=O)c1cc(NC(=O)c2cc(NC(=O)Nc3cc(ccc3)C(=O)Nc3cc(ccc3C)C(=O)Nc3c4c(cc(S(O)(=O)=O)cc4S(O)(=O)=O)c(S(O)(=O)=O)cc3)ccc2)c(cc1)C	0	0	0	0	0	0	0	0	0	0		0	train
O(CCCCCC)c1c2c(cccc2)c(cc1)C(N(CCCC)CCCC)=N	0												train
Clc1cc(OC)c(cc1OC)-c1nc(sc1CCC1CCCCC1)NC(=O)c1n(c2c(cc(cc2C)C)c1)CC(O)=O	0		0							1			train
S1(=O)(=O)N(COC=2N=C3N(C=CC=C3OCCN3CCCCC3)C(=O)C=2)C(=O)c2c1cc(OC)cc2C(C)C	0	1	0		0	0	0	1	0	0	0	0	train
Clc1cc(ccc1)C(O)CNC1CCc2c(C1)cc(OCC(OCC)=O)cc2	0	0	0		0	0	0	0	0	0			train
Clc1c(C(=O)N[C@@H]([C@H]2C3CCN(C2)CC3)c2ccccc2)c(Cl)ccc1C(F)(F)F	0	0	0			0			0	0		0	train
Fc1cc(ccc1)Cn1c2c(cc1C(=O)Nc1cc3c([nH]cc3)cc1)cc(F)cc2	0								0		1		train
O(C(=O)NC)c1cc(ccc1)C(C)C	0	0	0	0	0	0	0	0	0	0		0	train
Oc1c2ncccc2ccc1.OC(CC(O)=O)(CC(O)=O)C(O)=O	0	0	0		0	0			0	1			train
Clc1cc(Cl)ccc1Oc1cc(C(OC)=O)c([N+](=O)[O-])cc1	0	0		1			0	0	0			0	train
S(SC[C@H](N)C(O)=O)C[C@H](N)C(O)=O								0					train
Oc1ccc(NC(=O)CC)cc1	0	0	0	0	0	0	0	0	0	0	0	0	train
S1c2c(N(c3c1cccc3)CCCN(C)C)cccc2	1	0	0		0	0	0	0	0	0		0	train
O[C@@H]1C[C@H](N(C1)C(=O)C)C(O)=O	1	1		0	1		0	0	0	0	0	0	train
OC(=O)[C@@H](N)[C@H](O)C								0		0			train
S=C(N\N=C\1/c2c(N(C)C/1=O)cccc2)N	0	0	1		0	0	1		0		1	0	train
O(C(=O)C)c1cc(C(C)C)c(OCCN(C)C)cc1C	0	0	0	0	0	0	0	0	0	0	0	0	train
O(C(=O)C(NCCN(CC)CC)c1ccccc1)CCC(C)C	0	0	0	0	0	0	0	0	0	0		0	train
Brc1cc(ccc1)\C=C\C(=O)NCC	0					0	0	0	0	0	0	0	train
S(C#N)c1ccc(N(C)C)cc1	0	0			1	0		0	0	1			train
O(CC(O)CNC(C)(C)C)c1cccc(C)c1C								0		0			train
Clc1ccc(cc1)C(O)(c1ccc(Cl)cc1)c1cccnc1	0	0	0	1		0			0	0	1	1	train
OCCNC(=O)CCCCCCCCCCCCCCC	0	0	0	0	0	0	0	0	0	0	0	0	train
O1C(CCCC1=O)CCCCCC	0		0	0	0	0		0	0	0		0	train
O=CCC(C)c1ccccc1	0	0	0	0	0	0	0	0	0			0	train
O(C(=O)CCc1ccccc1)CC	0	0	0	0	0	0	0	0	0	0	0	0	train
O(C(=O)CC(=O)c1ccccc1)CC	0	0		0		0	0	0	0	0	0	0	train
O=C1CCC(C)=C1C\C=C/CC	0	0	0	0	0	0	0		0	0		0	train
O(C(C)c1ccccc1)C(=O)CC	0	0	0	0	0	0	0	0	0	0	0	0	train
n1c2c(ncc1)cccc2C	0	0	0			0	0	0	0	0	0	0	train
O1C(C)C(O)C(N2CC(OCC2)OC)CC1OC1c2c(C[C@](O)(C1)C(=O)CO)c(O)c1c(C(=O)c3c(cccc3OC)C1=O)c2O										0			train
OC(=O)\C=C\C=C\C	1	0	0	0	0	0	0	0	0	0	0	0	train
S=C([S-])N(CC)CC	0	0	0		0	0	0	1	0	1	0	0	train
Clc1cc(Cl)cc(Sc2cc(Cl)cc(Cl)c2[O-])c1[O-]	0	0	0					0	0		1	1	train
Brc1cc(Br)c(Br)cc1Oc1cc(Br)c(Br)cc1Br	0	0	0	0	0	0	0	0	0	0		0	train
S(=O)(=O)(Nc1ccc(cc1)C(O)CNC(C)C)C	1	0	0	0	0	0	0	0	0	0	0	0	train
O(C(OCCCOC)CC)C(=O)C	0	0	0	0	0	0	0	0	0	0	0	0	train
s1cc(nc1)C	0	0	0	0	0	0	0	0	0	0		0	train
NC1CCCCC1N	0	0	0	0	0	0	0	0	0	0	0	0	train
O(C(=O)CCOCC)CC	0	0	0	0	0	0	0	0	0	0	0	0	train
O=NN(C)c1ccccc1	0	0	0	0	0	0	0	0	0	0	0	0	train
O=C(Nc1[nH]c2c(n1)cccc2)N	0	0			0	0	0		0	0		0	train
O=NN1CCNCC1	0	0	0	0	0	0	0	0	0		0	0	train
OC(CCN1CCCCC1)(C1CCCCC1)c1ccccc1	0	0	0	0	0	0	0	0	0	0		0	train
O(C)c1cc2c(cc1OC)CCN(C[C@@H]2c1ccccc1)C	0	0		0	0	0	0		0			0	train
O(C)c1cc(ccc1OC)CCNC[C@H](O)c1ccc(O)cc1	0	0		0	0	0	0		0		0	0	train
ClCC(=O)[C@@H](NS(=O)(=O)c1ccc(cc1)C)CCCCN	0	1	0	0				0	1	0			train
S1c2c(N(c3c1cccc3)CCCN(C)C)cc(cc2)C(F)(F)F	0	0	0			0		0	0	0		1	train
Clc1ccccc1C(O)CNC(C)(C)C	0	0		0	0	0	0	0	0	0	0	0	train
O(C(=O)CC(CCC=C(C)C)C)C	0	0	0	0	0	0	0		0		0	0	train
O=C1[C@H]2[C@](CC[C@@H]3[C@@]2(CC[C@H](O)C3(C)C)C)(C)[C@@]2(CC[C@@]3([C@H](C2=C1)C[C@](CC3)(C(O)=O)C)C)C	0	0	0	0	0	0	0		0	1		0	train
S1(OCCO1)=O	0	0	0	0	0	0	0	0	0	0	0	0	train
ClCC(O)CO	0	0	0	0	0	0	0	0	0	0	0	0	train
O(C(CCO)(C)C)C	0	0	0	0	0	0	0	0	0	0	0	0	train
OC(CO)CO	0	0	0	0	0	0	0	0	0	0	0	0	train
S(O)(=O)(=O)c1c2c(nccc2)c(O)cc1	0	0	0	0	0	0	0	1	0	0	0	0	train
S(O)(=O)(=O)c1ccc(cc1)C.O	0	0		0	0	0	0	0	0	0	0	0	train
FC(F)(F)C(C(F)(F)F)(c1ccc(O)cc1)c1ccc(O)cc1	0	0	1		1	1	0		0	0	1	1	train
O(C(OC)(C(=O)c1ccccc1)c1ccccc1)C	0	0	0		1	1	0	0	0	0	0	0	train
O[C@]1([C@@H]2C[C@@]3([C@@H](CC[C@H]3C)C2(C)C)CC1)C	0	0	0	0	0	0	0		0		1	0	train
Oc1ccc(cc1)C(C)(c1ccc(O)cc1)c1ccc(O)cc1	0	0	0		1		0	1	0		1	1	train
S(O)(O)(=O)=O	0	0	0	0	0	0	0		0	0		0	train
Oc1cc(O)ccc1C(=O)c1cc(O)c(O)cc1	0	0	1	1	1	1	0		0	1	1		train
c12c3c(ccc1cc1c4c(ccc1c2)cccc4)cccc3	0	0	1	0	0	1	0	1	1		0	1	train
Oc1ccc(N)cc1N	0	0	0	0		0	0	0	0	0	1	0	train
O=C(Nc1ccc(N)cc1)c1ccc(N)cc1	0	0	0	0	0	0	0	0	0	0	1	0	train
S=P(Oc1nc(nc(c1)C)C(C)C)(OCC)OCC	0	0	1	0	0	0	0	0	0	0	0	0	train
Clc1cc2c(N(C)C(=O)CN=C2c2ccccc2)cc1	0	0	0			0	0	0	1	0	0	0	train
OC(=O)C(C)(C)C	0	0	0	0	0	0	0	0	0	0		0	train
Clc1cc2oc(Oc3ccc(O[C@@H](C(OCC)=O)C)cc3)nc2cc1	0		0		0	0	0		0	0	0	0	train
SCCCCCCCCCCCC	0	0	0	0	0	0	0	0	0	0	0	0	train
Clc1cc(Cl)ccc1C(OCc1ccc(Cl)cc1)Cn1ccnc1	0		1	1	0		0	0	0	1			train
O=C1NC(=O)CCC1(CC)c1ccccc1								0		0			train
S(=O)(=O)(N(CC(C)C)C[C@@H](OP(=O)([O-])[O-])[C@@H](NC(O[C@H]1CCOC1)=O)Cc1ccccc1)c1ccc(N)cc1	0	0	0	0	0	0	0		0		0	0	train
SC[C@H](NC(=O)CC[C@H](N)C(O)=O)C(=O)NCC(O)=O	0	0	0	0	0	0	0	0	0	0	0	0	train
Clc1cc(N(CCO)CCO)ccc1	0	0	0	0	0	0	0	0	0	0	0	0	train
Clc1cc(F)c(N2N=C(N(C(F)F)C2=O)C)cc1CC(Cl)C(OCC)=O	0	0	0	1		0	0		0	0	0	0	train
O=C1CC(CC(=O)C1=C(O)C1CC1)C(OCC)=O	0	0	0	0	0	0	0	0	0	0		0	train
O(c1cc(ccc1)C(OC(=O)C1C(C)(C)C1C=C(C)C)C#N)c1ccccc1	0	0		0	0	0	0	0	0	0		0	train
[N+](CCCCCCCCCC)(CCCCCCCCCC)(C)C	0		0			0			0				train
O(C)c1ccccc1NC(=O)CC(=O)C	0	0	1	0	0	0	0	1	0	0	0	0	train
O=C1N=C(Nc2n(cnc12)C)N	0	0	0	0	0	0	0	0	0	0		0	train
ClCC(=O)[C@@]12OC(O[C@@H]1C[C@H]1[C@@H]3CCC4=CC(=O)CC[C@]4(C)[C@@]3(F)[C@@H](O)C[C@@]12C)(C)C	1	0			0		0		0	0		0	train
O1CCN(CC1)C(NC(N)=N)=N	0	0	0	0	0	0	0	0	0	0	0	0	train
Fc1ccc(cc1)C(CCCN1CCN(CC1)CC(=O)Nc1c(cccc1C)C)c1ccc(F)cc1	0	0	0	0	0	0			0			0	train
Oc1cc(ccc1O)C[C@](N)(C(OCC)=O)C	0	0	0		0	0	0		0	0	0	0	train
O(C)c1cc(ccc1OC)C(OCCCCN(C(Cc1ccc(OC)cc1)C)CC)=O	0	0	0	0	0	0	0	0	0	0	0	0	train
s1cccc1CCN(CCC)[C@H]1CCc2c(C1)cccc2O	0		0		0	0	0	0	0	0		0	train
O=C1[C@H]2C[C@H](C2(C)C)C(=C1)C	0	0	0	0	0	0	0	0	0	0		0	train
Clc1ccccc1Oc1ncnc(Oc2ccccc2\C(=N/OC)\C=2OCCON=2)c1F	0		0					1	0	0	1		train
o1c(ccc1[N+](=O)[O-])C=NNC(=O)c1ccc(O)cc1								1		0			train
Oc1cc(ccc1C(C)C)C	0	0	0	0	0	0	0	0	0	0	1	0	train
S=C1NC(=O)C=CN1	0	0	0	0	0	0	0	0	0	0	0	0	train
S(c1ccc(N)cc1)c1ccc(N)cc1	0	0	1			1	0		0	0	0	0	train
O(C(=O)CCCCCCCCCCCCCCCCC)CCO	0	0	0	0	1	0	0		0		0	0	train
C(CCCC)CCC	0	0	0				0	0	0	0	0	0	train
N1C(=N)c2c(cc3c(c2)cccc3)C1=N	0	1	1					1	1	1	1	1	train
C1CC=CCCC=C1	0	0	0	0	0	0	0	0	0	0	0	0	train
Oc1c2c(cccc2O)c(O)cc1	0	0	1	0	0	0	0		0	0	0	0	train
[S-]C#N	0	0	0	0	0	0	0	0	0	0	0	0	train
S=C(N)C	0	0		0	0	0	0	0	0	0	0	0	train
S(c1cc(C(C)(C)C)c(O)cc1C)c1cc(C(C)(C)C)c(O)cc1C	0									1	1		train
N(c1ccccc1N)c1ccccc1	0		1		0			1	0	1		0	train
ICCCCCCCCCCCCCCCC	0	0	0	0	0	0	0	0	0	0	0	0	train
O=[N+]([O-])c1cc2c([nH]nc2)cc1	0	0	0	0	0	0	0	0	0	0		0	train
Clc1cc(NC(=O)NC2=NC(=O)CN2C)ccc1	0	0	1		1	0	0	0	0	0	1	0	train
F[C@@]12[C@H]([C@@H]3CC[C@](OC(=O)CCC)(C(=O)COC(=O)C)[C@]3(C[C@@H]1O)C)C[C@H](F)C1=CC(=O)C=C[C@@]12C	1	1	0		0	0	0		0			0	train
C(CC=C)C=C	0	0	0	0	0	0	0	0	0	0		0	train
O1[C@H]2n3c4c(c5c(CNC5=O)c5c6c(n(c45)[C@]1(C)[C@](O)(C2)CO)cccc6)c1c3cccc1	0			1							1	1	train
ClC=1[C@@]2(Cl)[C@@H]3[C@@H]([C@H]4C=C[C@H]3C4)[C@@](Cl)(C=1Cl)C2(Cl)Cl	0	0	0		1	0	0		0	0	1	0	train
O(C(=O)C)[C@@H]1C[C@H]2CC[C@]1(C)C2(C)C	0	0	0	0	0	0	0	0	0	0	0	0	train
O[C@@H]1C[C@H]2CC[C@]1(C)C2(C)C	0	0	0	0	0	0	0	0	0	0	0	0	train
S=P(Oc1ccccc1C(OC(C)C)=O)(OC)N	0	0	1	0		0	0	0	0	0	0	0	train
O(C(=O)CC)[C@@H]1C[C@H]2CC[C@]1(C)C2(C)C	0	0	0	0	0	0	0	0	0	0	0	0	train
O(C(=O)c1ccccc1C(OCCCCCC(C)C)=O)CCCCCC(C)C	0	0	0	0	0	0	0	0	0	0	0	0	train
S(O)(=O)(=O)c1ccc(cc1)C(CCCCCCCCC)CC.OCCN(CCO)CCO	0	0	0	0		0	0	0	0	0	0	0	train
C(CC(C)C)(C)(C)C	0	0	0	0	0	0	0	0	0	0	0	0	train
S(CCC)C(=O)N(CCC)CCC	0	0	0	0	0	0	0	0	0	0	0	0	train
BrC(COP(OCC(Br)CBr)(OCC(Br)CBr)=O)CBr	0	0	0		0	0			0	0	1		train
Brc1ccc(Oc2ccc(Br)cc2)cc1	0	0	0	0	0	0	0	0	0	0	1	0	train
BrC(Br)(Cl)Cl	0	0	0	0	0	0	0	0	0	0	0	0	train
Brc1ccc(Br)cc1	0	0	0	0	0	0	0	0	0	0	0	0	train
OC1CCCCC1c1ccccc1	0	0	0	0	0	0	0	0	0	0	0	0	train
O(C(=O)CC(C)C)CC(CC)C	0	0	0	0	0	0	0	0	0	0	0	0	train
O(CC(O)=O)c1ccccc1C	0	0	0	0	0	0	0	0	0	0	0	0	train
O=C(CCCC)C=CC	0	0	0	0	0	0	0	0	0	0	0	0	train
Clc1cc(Cl)ccc1OCCCC(OC(CCCCC)CC)=O	0	0	0	0	0	0	0	0	0	0	0	0	train
Oc1ccc(cc1)CCCC	0	0	0		0	0	0		0		1	0	train
O(Cc1ccccc1)C(=O)\C(=C\C)\C	0	0	0	0	0	0	0	0	0		0	0	train
S(CCCN=C=S)C	0	0	0	0	0			1			1	1	train
Oc1ncc(cc1)C(O)=O								0		0			train
N(Cc1ccccc1)(C1CCN(CC1)C)c1ccccc1								0		0			train
Clc1cc2nc(ccc2cc1)C								0		0			train
c1ccccc1C(C)(C)C	0	0	0	0	0	0	0	0	0	0	0	0	train
O=C1CCCCCCCCCCC=CCCC1	0	0	0		0	0	1	0	0		1	0	train
P(OCC(=O)[C@]1(O)[C@@]2([C@H]([C@@H]3CCC4=CC(=O)C=C[C@]4(C)[C@@]3(F)[C@@H](O)C2)C[C@H]1C)C)(=O)([O-])[O-]	1	1	0		1	0	0	0	0	0	0	0	train
OC(C#N)(C)C	0	0	0	0	0	0	0	0	0	0	0	0	train
ON	0	0	0	0	0	0	0	0	0	0		0	train
O[NH3+].O[NH3+]	0	0	0	0	0	0	0	0	0	0	0		train
OCCNCCN	0	0	0	0	0	0	0	0	0	0	0	0	train
OC(C#N)c1ccccc1	0	0	0	0	0	0	0		0	0	0	0	train
O=C(NO)c1ccccc1	0	0	0		0	0	0		0	0	0		train
S(Sc1cc2c(cc(O)cc2)cc1)c1cc2c(cc(O)cc2)cc1	0	0			1	1	0	1	0	1	1	0	train
O=C(N)C(CCC)CCC	0	0	0	0	0	0	0		0		0	0	train
[V](Cl)(Cl)(C1C=CC=C1)C1C=CC=C1	0		0		0			1	0		0		train
S(Cc1ncc(C)c(OC)c1C)c1[nH]c2c(n1)cc(OC)cc2								0		0			train
O(C)c1cc(ccc1O)\C=C\C(O[C@@H]1C[C@H]2[C@H](C[C@H]3N(CCc4c5c([nH]c34)cc(OC)cc5)C2)[C@H](C(OC)=O)[C@H]1OC)=O										0			train
Clc1cc(Cl)ccc1/C(/OCCOc1ccc(Cl)cc1)=C(/n1ccnc1)\C										1			train
Clc1ccc(cc1S(=O)(=O)N)C(=O)NN1C[C@H]2[C@H]([C@@H]3CC2CC3)C1								0		0			train
Clc1cc(Cl)ccc1C(OCc1ccc(Sc2ccccc2)cc1)Cn1ccnc1										1			train
O(CC)C(=O)\C=C/C=C\C=C/C=C\C=C/CCCCCCCCC										0			train
S(CC[C@H](NC(=O)C)C(=O)NCCc1cc(OC(OCC)=O)c(OC(OCC)=O)cc1)C										0			train
O=C(N)C1(c2c(-c3c1cccc3)cccc2)CCCNC(C)C								0		0			train
O=[N+]([O-])c1ccccc1CC#N	0	0	1	0	0	0	0	0	0	0	0	0	train
OCCc1ccc([N+](=O)[O-])cc1	0	0	0		0	0	0	0	0	0		0	train
O=C1CC(=O)CCC1	0	0	0	0		0	0	0	0	0	0	0	train
O(C)c1cc(ccc1O)\C=C\C(=O)CC(=O)\C=C\c1cc(OC)c(O)cc1	0	0			1	0	1	1	0	1	1	1	train
O(CC)C(=O)N	0	0	0	0	0	0	0	0	0	0	0	0	train
O=C(N)N	0	0	0	0	0	0	0	0	0	0	0	0	train
O(C)c1ccccc1N1CCN(CC1)CCCNC=1N(C)C(=O)N(C)C(=O)C=1	0	0	0	0	0	0	0	0	0	0	0	0	train
O=C1NC(=O)NC=C1	0	0	0	0	0	0	0	0	0	0	0	0	train
Brc1ccc(cc1)CC	0	0		0		0	0	0	0	0	0	0	train
[Sn](Cl)(Cl)(Cl)CCCC	0	0	0		0	0	0	1	0	0	0	0	train
OC(=O)c1cc2c(cc(cc2)C(O)=O)cc1	0	0	0	0	0	0	0	0	0	0	0	0	train
O(c1ccccc1C#N)c1ncnc(Oc2ccccc2/C(=C\OC)/C(OC)=O)c1	0	0	0			0		1	0	0			train
OCC(CCCCCC)CCCC	0	0	0	0	0	0	0	0	0	0	0	0	train
S(O)(=O)(=O)c1cc(cc(c1)C(O)=O)C(=O)[O-]	0	0	0	0	0	0	0	0	0	0		0	train
s1nc(nc1N)/C(=N\OC)/C(=O)N[C@H]1[C@H]2SCC(C[n+]3c4n(N=CC=C4)cc3)=C(N2C1=O)C(=O)[O-]	0	0	0	0	0	0	0	0	0	0	0	0	train
s1cc(nc1N)/C(=N\OC)/C(=O)N[C@H]1[C@H]2SCC(C)=C(N2C1=O)C(OCOC(=O)C(C)(C)C)=O	0	0	0	0	0	0	0	0	0	0	0	0	train
N(Cc1c2c(ccc1)cccc2)(Cc1ccc(cc1)C(C)(C)C)C	0	0	0	0	0	0	0	0	0	0	0	0	train
O(C)c1cc2c(nc(nc2N)N2CCCN(CC2)C(=O)CCC)cc1OC	0	0		0		0	0		0			0	train
SC(C(=O)N[C@H](C(O)=O)CS)(C)C	0	0	0	0	0	0	0		0		0	0	train
S(S\C(=C(/N(Cc1cnc(nc1N)C)C=O)\C)\CCOC(=O)c1ccccc1)\C(=C(/N(Cc1cnc(nc1N)C)C=O)\C)\CCOC(=O)c1ccccc1	0	0	0	0		0	0		0		0	0	train
O1[C@@H]2[C@H](c3c1c(ccc3)CCCC(=O)[O-])[C@@H](\C=C\[C@@H](O)C(CC#CC)C)[C@H](O)C2	0	0	0	0	1		0		0			0	train
O(C(=O)CCCCCCCC(OCCCC)=O)CCCC	0	0	0	0	0	0	0	0	0	0	0	0	train
O1c2c(CC1(CC)C=1NCCN=1)cccc2	0		0	0	0	0	0	0	0	0	0	1	train
S(C)c1ccc(cc1)C(=O)C=1NC(=O)NC=1C	0	0	0	0		0	0	0	0	0	0	0	train
O1Cc2c(cccc2)\C(\c2c1cccc2)=C/CCN(C)C	0	0	0	0	0	0	0	0	0	0		0	train
Clc1ccc(OCC(OCCN(C)C)=O)cc1	0	0	0	0	0	0	0	0	0	0	0	0	train
O(CCCC(=O)N(C)C1CCCCC1)c1cc2C=CC(=O)Nc2cc1	0	0	0	0		0	0	0	1	0	0	0	train
N(CCc1ccccc1)C(NC(N)=N)=N	0	0	0	0		0	0	1	0	0	0	0	train
O(C(=O)CCCCCCCC)CC=C	0	0	0	0	0	0	0	0	0	0	0	0	train
O(C)c1cc([N+](=O)[O-])ccc1N	0	0	0		0	0	0	0	0	0	0	0	train
S(SCC=C)CCC	0	0	0	0	0	0	0		0	0	0	0	train
S=C(NCC=C)N	0	0	0	0	0	0	0	0	0	0	0	0	train
O=C1CC[C@@H]2[C@@H]3[C@H]([C@@H]4CC[C@H](OC(=O)CCc5ccccc5)[C@]4(CC3)C)CCC2=C1	1	1	0		1	1	0		0	0	0	0	train
O=C1CC[C@@H]2[C@@H]3[C@H]([C@@H]4CC[C@H](OC(=O)CCCCCCCCC)[C@]4(CC3)C)CCC2=C1	1	1	0		1	1	0	0	0	0	0	0	train
O1c2c(cc3c(N(CC)C(=CC3=O)C(O)=O)c2CCC)C(=O)C=C1C(O)=O	0	0	0	0	0	0	0	0	0	0	0	0	train
[Nd](Cl)(Cl)Cl	0	0	0		0	0	0		0	0	0	0	train
[Si](OCC)(OCC)(OCC)CCC1CC2OC2CC1	0	0	0	0	0	0	0	0	0	0	0	0	train
O(C(=O)c1ccc(N(C)C)cc1)CC	0	0	1		1	0	0	0	0	0	0	0	train
O(C(=O)C(C)C)CCc1ccccc1	0	0	0	0	0	0	0	0	0	0	0	0	train
O(C(=O)C)CC=Cc1ccccc1	0	0	0	0	0	0	0	0	0	0	0	0	train
OCCc1ncccc1	0	0	0	0	0	0	0	0	0	0		0	train
N(CC)c1cc(ccc1)C	0	0	0	0	0	0	0	0	0	0	0	0	train
O(c1ccccc1)c1ccccc1	0	0	0	0	0	0	0	0	0	0	0	0	train
N(C)c1ccccc1	0	0	0	0	0	0	0	0	0	0	0	0	train
n1ccccc1C#N	0	0	0	0	0	0	0	0	0	0	0	0	train
ON=C1CCCCC1	0	0	0	0	0	0	0	0	0	0	0	0	train
O(C(=O)c1ccccc1C(O)=O)Cc1ccccc1	0	0			0	0		0	0	0	0	0	train
O(C)c1cc(O)c(cc1)C(=O)c1ccc(OC)cc1O		0	1		1	1	0	0	0	0	1		train
O(C(=O)CCCCC(OCCCCCC(C)C)=O)CCCCCC(C)C	0	0	0	0	0	0	0		0	0	0	0	train
O(C)c1cc(OC)ccc1OC	0	0	0	0		0	0		0	0	0	0	train
O=C(\C=C\C1C(CCC=C1C)(C)C)C	0	0	0	0		0	0	0	0	0	0	0	train
O1c2c(C=CC1=O)cccc2	0	0	0	0	1	0	0	0	0	0	0	0	train
O(C)c1cc(C)c(N)cc1	0	0	0	0		0	0	0	0	0	0	0	train
O(C)C1=CC=C2c3c(cc(OC)c(OC)c3OC)CC[C@H](NC)C2=CC1=O	0			0	0				1		1	1	train
O1[C@@H]2[C@]34[C@H]([C@H](N(CC3)C)Cc3c4c1c(OC)cc3)C=C[C@@H]2O	1	0	0	0	0	0	0	1	0	1	0	0	train
O(C(=O)CCCCCCCCCCC)CC(O)CO	0	0	0	0	0	0	0	0	0	0	0	0	train
ClC=1C(Oc2c(ccc(OP(=S)(OCC)OCC)c2)C=1C)=O	0	0	1	0	0	0	0	0	0	0	0	0	train
O(CCCCc1[nH]nnn1)c1ccc(C(=O)C)c(O)c1CCC	0		0		0	0	1	0	0	0	1	1	train
[Cu+2].S=C([S-])N(C)C.S=C([S-])N(C)C	0					1			1	1		0	train
Clc1cc2c(cc1)C(=O)c1c(cccc1)C2=O	0	0	1	0		0	0	0	0	0	0	0	train
s1c2c(nc1C)cccc2	0	0	0	0	0	0	0	0	0	0	0	0	train
O=CC=C(c1ccccc1)c1ccccc1	0	0			0	0		1	0		1		train
O=C(\C=C\c1ccc([N+](=O)[O-])cc1)c1ccccc1	0		0		0		0	0	1				train
[nH]1cncc1C1(Cc2c(C1)cccc2)CC	0		1	0	0	0	0	0	0			0	train
[n+]1(ccn(c1)CCC)C	0	0	0	0	0	0	0	0	0	0	0	0	train
O1[C@@H]2[C@@]3(CCN(Cc4c3c1c(OC)cc4)C)C=C[C@H](O)C2	0	0	1	0	0	0	0		0		0	0	train
O=CCCCC	0	0	0	0	0	0	0	0	0	0	0	0	train
OC(=O)CCCC(O)=O	0	0	0	0	0	0	0	0	0	0	0	0	train
Clc1ccc(cc1)CCCC[N+](CCCCCCC)(CC)CC	0	0	0	1		0	0			0	0	0	train
S(=O)(=O)(N)c1cc(C(=O)NCC2N(CCC2)CC)c(OC)cc1	0	0		0	0	0	0	0	0	0		0	train
O=C1CC[C@@]2([C@@H]3[C@H]([C@@H]4CC[C@@](O)(CCC(=O)[O-])[C@]4(CC3)C)C=CC2=C1)C	1	1	0	0	0	0	0		0		0	0	train
O(C(=O)c1ccccc1C(OCCCCCCCC(C)C)=O)CCCCCCCC(C)C	0	0	0	0	0	0	0	0	0	0	0	0	train
O=C(C)c1ccc(cc1)C(=O)C	0	0	0	0		0	0	0	0	0	0	0	train
Fc1ccc(cc1)C(OCCN1CCN(CC1)CCCc1ccccc1)c1ccc(F)cc1	0		0			0							train
Clc1c(n(nc1CC)C)C(=O)NCc1ccc(cc1)C(C)(C)C	0		0					1	0	1			train
Clc1ccc(cc1)C(=O)c1ccc(Cl)cc1	0	0	0	0	0	0	0	0	0	0	0	0	train
O(C)c1cc2CC[C@H]3[C@@H]4CC[C@@](O)(C#C)[C@]4(CC[C@@H]3c2cc1)C	0	0	0	0	1	1	0	1	0	0	0	0	train
OC(=O)CCCCn1c2c(cccc2)c(-c2cccnc2)c1C	0	0	1		0	0	0	0	0	0		0	train
O(c1c(cc(NC(=O)C(O)=O)cc1C)C)c1c2c(CCC2)c(O)cc1	0	0			1	0	0	0	0	0	0	0	train
Clc1cc2N(C(=O)N)C(=O)C(c2cc1F)C(=O)c1scc(Cl)c1	0		1			0			0			1	train
Fc1ccc(Oc2cc(O[C@@H]3C[C@H](N(O)C(=O)N)C=C3)ccc2)cc1	0	0			1	0		1	0	0	0	0	train
O=C1NC(=O)NC1(c1ccccc1)c1ccccc1	0	0	0	0	0	0	0	0	0	0	0	0	train
O1[C@@H]2O[C@]3(OOC24[C@@H](CC[C@H]([C@@H]4CC3)C)[C@@H](C)[C@H]1OC)C	0	0	0	0	0	0	0		0		0	0	train
O1[C@@H]2O[C@]3(OOC24[C@@H](CC[C@H]([C@@H]4CC3)C)[C@@H](C)C1=O)C										0			train
Oc1ccc(\N=N\c2ccc(cc2)C(=O)NCCC(O)=O)cc1C(O)=O	0	0	0	0	0	0	0	0	0	0		0	train
BrC(C(C)C)C(=O)NC(=O)N	0	0	0	0	0	0	0	1	0	0	0	0	train
n1cc(ccc1)[C@H]1N(CCC1)C	0	0	0	0	0	0	0	0	0	0	0	0	train
S(=O)(=O)([O-])CN(C)C=1C(=O)N(N(C)C=1C)c1ccccc1	0	0	0	0	1	0	0	0	0	0	0	0	train
O=CCc1ccccc1	0	0	0	0	0	0	0		0	0	1	0	train
O1[C@@H](C[C@H]2CO[C@@H](C\C(=C\C(OCCCCCCCCC(O)=O)=O)\C)[C@H](O)[C@@H]2O)[C@@H]1[C@H]([C@@H](O)C)C	0	0	0	0	0	0	0		0		0	0	train
Oc1c([N+](=O)[O-])cc(cc1O)\C=C(\C(=O)N(CC)CC)/C#N	0		0	0	0	0	0	1	0	1			train
Clc1nc(N)c2ncn(c2n1)[C@@H]1O[C@H](CO)[C@@H](O)[C@@H]1F	0	0	0	1	0	0		1		0	0	1	train
S(C=1[C@@H]([C@H]2N(C=1C(=O)[O-])C(=O)[C@@H]2[C@H](O)C)C)C1Cn2[n+](C1)cnc2	0	1	0	0	0	0	0		0		0	0	train
Fc1cc2c(N(C=C(C(O)=O)C2=O)C2CC2)cc1N1[C@H]2C[C@H](N(C2)C)C1	0	0	0		0	0	0	0	0	0		0	train
S(=O)(=O)(Nc1ccc(cc1)CCN(CCOc1ccc(NS(=O)(=O)C)cc1)C)C	1	0	0		0	0	0	0	0	0		0	train
S1[C@H]2N(C(C(O)=O)=C1[C@@H]1OCCC1)C(=O)[C@@H]2[C@H](O)C	0	0	0	0	0	0	0		0	0	0	0	train
O=C1CC(CC=C1C)C(C)=C	0	0	0	0	0	0	0	0	0	0	0	0	train
Sc1ccccc1C	0	0	0	0	0	0	0	0	0		0	0	train
O=C1CCCCC1C1CCCCC1	0	0	0	0	0	0	0	0	0	0	0	0	train
P(OCC(=O)[C@]1(O)[C@@]2([C@H]([C@@H]3CCC4=CC(=O)C=C[C@]4(C)[C@@]3(F)[C@@H](O)C2)C[C@@H]1C)C)(=O)([O-])[O-]	1	1			0	0	0	0	0	0	0	0	train
O=C(CC)C1CC(CC=C1C)C(C)C	0	0	0	0	0	0	0	0	0	0	0	0	train
O(C)c1cc(ccc1O)CCC(=O)C	0	0	0	0	0	0	0	0	0	0	0	0	train
OC[C@@H](O)[C@H](O)[C@H](O)[C@@H](O)CO	0	0	0	0	0	0	0	0	0	0	0	0	train
Oc1ccc(cc1)[C@H](N)C(O)=O								0		0			train
O(C)C=1C(=O)C(C\C=C(\CC\C=C(\CC\C=C(\CC\C=C(\CC\C=C(\CC\C=C(\CC\C=C(\CC\C=C(\CC\C=C(\CCC=C(C)C)/C)/C)/C)/C)/C)/C)/C)/C)/C)=C(C)C(=O)C=1OC	0	0	0	0	0	0	0		0		0	0	train
Clc1ccc(cc1)CC(O)(c1ccc(cc1)C)c1ccc(OCCN(CC)CC)cc1	0	0				0							train
Oc1cc(ccc1O)C(O)=O	0	0	0	0	0	0	0	0	0	0	0	0	train
Oc1c2c(C(=O)c3c(cccc3)C2=O)c(O)cc1O	0		1			0	0	1	0	0	1	0	train
S(=O)(=O)([O-])C(F)(F)F.[n+]1(ccn(c1)CCCC)C	0	0	0	0	0	0	0		0	0	0	0	train
Clc1ccc(cc1)-c1c(nc(nc1N)N)CC	1	1	0	0		0		1	0	0	0		train
S=C(Oc1cc2C3CC(CC3)c2cc1)N(C)c1cc(ccc1)C										0			train
ClCCC(=O)NCc1ccccc1								0		0			train
N(C(CCCC(C)C)C)CCC(C)C								0		0			train
[n+]1(ccn(c1)CCCCCCCCCC)C	0		0	1				1	0	0	1		train
S(=O)(=O)([O-])CO	0	0	0	0	0	0	0	0	0	0	0	0	train
C(CCCC=C)CCCC	0	0	0	0	0	0	0	0	0	0		0	train
O=C1CCCCCCCCCCC1	0	0	0	0	0	0	0	1	0	0	0	0	train
O=[N+]([O-])c1ccc([O-])cc1	0	0	0		0	0	0	0	0	0	1	0	train
S(=O)(=O)([O-])c1ccc(O)cc1	0	0	0	0	0	0	0		0	0	0	0	train
O1CC1CN(CC1OC1)c1ccc(cc1)Cc1ccc(N(CC2OC2)CC2OC2)cc1	0		0					1	1	1		1	train
S(=O)(=O)(N)c1ccc(NC(=O)C)cc1	0	0	0	0	0	0	0	0	0	0	0	0	train
Oc1ccccc1C(OCc1ccccc1)=O	0	0	0	0	1	0	0	0	0	0		0	train
S(Cc1ccccc1)Cc1ccccc1	0	0	0	0	1	0	0		0	0		0	train
O(Cc1ccccc1)C(=O)Cc1ccccc1	0	0	0	0	0	0	0	0	0	0		0	train
NC1(CCCCC1)C#N	0	0	0	0	0	0	0	0	0	0	0	0	train
S(SN1CCCCCC1=O)N1CCCCCC1=O	0	0	0		0	0	0	0	0	1		0	train
O(CC)C(=O)NNc1nnc(N(CC(O)C)CC)cc1	0	0	0	0	0	0	0	0	0	0	0	0	train
S(SC(=S)N1CCCCC1)C(=S)N1CCCCC1	0					1	0		1		0	0	train
O(C(=O)CC#N)C	0	0	0	0	0	0	0	0	0	0	0	0	train
Cl[C@@]12[C@H]([C@@H]3C[C@H](C)[C@](OC(=O)CC)(C(=O)COC(=O)CC)[C@]3(C[C@@H]1O)C)CCC1=CC(=O)C=C[C@@]12C	1	1			0				0		1	0	train
O=C(NC(C)C)NC(C)C	0	0	0	0	0	0	0	0	0	0	0	0	train
BrC(CCCCCCCCCCCCCC)C(O)=O	0	0	0	0	0		1		0		1		train
O(CC(O)CO)CC=C	0	0	0	0	0	0	0	0	0	0	0	0	train
O=C(C)c1ccc(cc1)C	0	0	0	0	0	0	0	0	0	0	0	0	train
Oc1c2c(cccc2)c(O)cc1C(O)=O	0	0	1			0		1	0				train
S(O)(=O)(=O)CCCN1CCOCC1	0	0	0	0	0	0	0	0	0	0	0	0	train
S(c1ccc(O)cc1)c1ccc(O)cc1	0	0	0	0	1	1		1	0	0	1		train
Clc1ccc(cc1)C(=O)c1ccc(O)cc1	0				1	1	0	1	0	0		0	train
Oc1ccc(Nc2ccccc2)cc1	0	0		0	1	1			0	0	1		train
O(C(=O)C=C)CCCCCCCC(C)C	0	0	0	0	0	0	0	0	0	0	0	0	train
Brc1cc(Br)cc(C(=O)Nc2ccc(Br)cc2)c1O	0	0	1	0		0			0	1	1	1	train
Oc1c(C)c(C)c(O)cc1C										0			train
S1[C@H]2N(C(C(O)=O)=C(C1)C)C(=O)[C@H]2NC(=O)[C@H](N)c1ccc(O)cc1								1		0			train
ClC=1CS[C@H]2N(C=1C(O)=O)C(=O)[C@H]2NC(=O)[C@H](N)c1ccccc1	0	0		0	0	0	0	0	0	0	0	0	train
ClCCN(N=O)C(=O)NCCCl	0	0	0	0	0	0	0	1	0	0	0		train
O1[C@@H](C)[C@@H](O)[C@@H](N)C[C@@H]1O[C@@H]1c2c(C[C@](O)(C1)C(=O)C)c(O)c1c(C(=O)c3c(cccc3O)C1=O)c2O	0	1		1		1			1		1	1	train
S(=O)(=O)(NC(=O)NCCCC)c1ccc(N)cc1	0	0	0	0	0	0	0	0	0	0	0	0	train
O1C(C)(C(=O)C=C1C(O)=O)c1ccccc1	0	0	0	0	0	0	0	0	0	0	0	0	train
Clc1cc(Cl)c(O)c(C(=O)NC[C@H]2N(CCC2)CC)c1OC	0	0	0	0	0	0	0	0	0	0	0	0	train
OC=1c2c(N(C)C(=O)C=1C(=O)N(C)c1ccccc1)cccc2	0	0	0	0	0	0	0	0	0	0	0	0	train
n1(c2c(c3c1cccc3)cccc2)CCCN1C[C@H](N[C@H](C1)C)C										0			train
O=C(NC(Cc1ccccc1)(C)c1ccccc1)CN	0	0	0	0	0	0	0	0	0	0		0	train
[Si](OCC)(OCC)(OCC)OCC	0	0	0	0	0	0	0	0	0	0		0	train
S1(=O)(=O)N(CCCCN2CCN(CC2)c2ncccn2)C(=O)c2c1cccc2	0	0	0	0	0	0	0	0	0	0	0	0	train
O(Cc1ccc(cc1)-c1ccccc1)[C@H]1C[C@H](O)[C@H](N2CCCCC2)[C@H]1CC\C=C/CCC(O)=O	0	0	0	0	0	0	0		0			0	train
o1cccc1C=O	1	0	0	0	0	0	0	0	0	0	0	0	train
o1cccc1	0	0	0	0		0	0	0	0	0	0	0	train
O1CC1C=C	0	0	0	0	0	0	0	0	0	0	0	0	train
S=C1NC(CC(C)C)C(=O)N1CC=C	0	0	0	0	0	0	0		0		0	0	train
Clc1cc(NCc2occc2)c(cc1S(=O)(=O)N)C(O)=O	0	0	0	0	1	0	0	0	0	0	0	0	train
O=C1N(Cc2ccc(cc2)-c2ccccc2-c2[nH]nnn2)C(=NC12CCCC2)CCCC	0	0	0	0	0	0	1	0	0	0		0	train
Ic1c(C(=O)N(CC(O)CO)C)c(I)c(NC(=O)COC)c(I)c1C(=O)NCC(O)CO								0		0			train
Ic1c(C(=O)NCC(=O)Nc2c(I)c(C(=O)NCCO)c(I)c(C(O)=O)c2I)c(I)c(N(C(=O)C)C)c(I)c1C(=O)NC	0	0	0	0	0	0	0		0		0	0	train
S(CCCCCCCC)CCO	0	0	0	0	0	0	0	0	0	0		0	train
S1c2c(cccc2)C(c2c1cccc2)CC1CCCN(C1)C	0	0	0	0	0	0			0	0		0	train
OCn1nc(cc1C)C	0	0	0	0	0	0	0	0	0	0	0	0	train
O1C(=O)c2c(cc3c(c2)C(OC3=O)=O)C1=O	0	0	0	0	0	0	0	1	0	0	0	0	train
N1(CN(CN(C1)CC)CC)CC	0	0	0	0	0	0	0	0	0	0	0	0	train
OC(=O)C1CCC(CC1)CN	0	0	0	0	0	0	0		0		0	0	train
S(=O)(=O)(Nc1ncnc(OC)c1)c1ccc(N)cc1	0	0	0	0	0	0	0	0	0	0	0	0	train
Clc1cc(NC(OC)=O)ccc1Cl	0	0	1	0	0	0	0	0	0	0		0	train
Clc1c2Oc3cc4[C@@H](NC(=O)[C@@H](NC(=O)[C@H](NC(=O)[C@H](NC)CC(C)C)[C@H](O)c(c1)cc2)CC(=O)N)C(=O)N[C@@H]1c2cc(-c5c(cc(O)cc5O)[C@@H](NC(=O)[C@@H](NC1=O)[C@H](O)c1cc(Cl)c(Oc(c4)c3O[C@@H]3O[C@H](CO)[C@@H](O)[C@H](O)[C@H]3O[C@@H]3O[C@@H](C)C(O)[C@@](N)(C3)C)cc1)C(O)=O)c(O)cc2	1	0	0	0	0	0	0		0		0	0	train
S1C[C@H](N=C1[C@H](N)[C@@H](CC)C)C(=O)N[C@@H](CC(C)C)C(=O)N[C@@H](CCC(O)=O)C(=O)N[C@H]([C@H](CC)C)C(=O)N[C@@H]1CCCCNC(=O)[C@H](NC(=O)[C@H](NC(=O)[C@H](NC(=O)[C@H](NC(=O)[C@H](NC(=O)[C@H](NC1=O)CCCN)[C@@H](CC)C)Cc1ccccc1)Cc1[nH]cnc1)CC(O)=O)CC(=O)N	0	0	0	0	1	0	0		0		0	0	train
S(=O)(=O)([O-])c1ccccc1C=Cc1ccc(cc1)-c1ccc(cc1)C=Cc1ccccc1S(=O)(=O)[O-]	0		0	0	0				0		0	1	train
Cl\C(=C(/Cl)\C=O)\C(O)=O	0	0	0		0	0		1	1			1	train
Cl[C@H]1OCCO[C@@H]1Cl	0	0	0	0	0	0	0	0	0	0	0	0	train
Clc1cc(cc(Cl)c1)C(=O)NC(C#C)(C)C	0	0	0	0	0	0	0	0	0	0	0	0	train
Clc1cc(NC(=O)C(C)=C)ccc1Cl	0	0	1		0	0		1	0	0	1	1	train
O(C(=O)CCCCC)CC	0	0	0	0	0	0	0	0	0	0	0	0	train
O(C(=O)C)CCCC	0	0	0	0	0	0	0	0	0	0	0	0	train
NCCCCCCCCCCCC	0	0	0		0	0	0	0	0	0		0	train
P(OCCCC)(OCCCC)(OCCCC)=O	0	0	0	0	1	0	0	0	0	0	0	0	train
[s+]1c2cc(N)c(cc2nc2c1cc(N(C)C)cc2)C	0		1			0	0	1	0	0	1	1	train
Clc1cc(Cl)c(Cl)cc1O	0	0	0	0	0	0	0		0	0	1	0	train
OC(=O)C(CCC(C)C)(CC)C	0	0	0	0	0	0	0	0	0	0	0	0	train
O(C(=O)C=1C(C(C(OC)=O)=C(NC=1C)C)c1cc([N+](=O)[O-])ccc1)CCc1ccc(N2CCN(CC2)C(c2ccccc2)c2ccccc2)cc1								0		0			train
c1ccccc1CCCC	0	0	0	0	0	0	0	0	0	0	0	0	train
O=C1NC(=O)Nc2n[nH]cc12	0	0	0	0	0	0	0	0	0	0		0	train
OC(CCCC(C)C)(C)C	0	0	0	0	0	0	0	0	0	0	0	0	train
O=C\C=C\CCC	0	0	0	0	0	0	0	0	0	0	0	0	train
O1CCCC=C1	0	0	0	0	0	0	0	0	0	0		0	train
O=C1N(CCCCC1)C=C	0	0	0	0	0	0	0	0	0	0	0	0	train
O(C(=O)C)CCC	0	0	0	0	0	0	0	0	0	0	0	0	train
N1CCCc2cc(ccc12)C	0	0	1	0	0	0	0	0	0	0	0	0	train
O1CC[C@@H]2[C@@]3([C@@H](CC[C@@]12C)C(CCC3)(C)C)C	0	0	0	0	0	0	0	0	0	0	1	0	train
Clc1ccc(OCC(=O)N2CCN(CC2)Cc2cc3OCOc3cc2)cc1	0	0	0	1		0	0	1	0	0	0	0	train
O(Cc1ccccc1)C(=O)NN	0	0	1		0	0	0	0	0	0	0	0	train
N#Cc1ccc(cc1)C(C)C	0	0	0	0	0	0	0	0	0	0	0	0	train
[Yb](Cl)(Cl)Cl	0	0	0	0	0	0	0	0	0	0	0	0	train
O(C)c1cc(cc(O)c1)C	0	0		0	0	0	0	0	0	0	0	0	train
O(C(=O)C=C)CCCCCCOC(=O)C=C	0	1	0		0		1	1	1	1	0	1	train
C(CC=C)CC				0		0	0	0	0	0	0	0	train
N#Cc1ccc(cc1)-c1ccc(cc1)CCCCCC	0	0	0	0	0	0	0	0	0	0	1	0	train
O1[C@@H](c2c(c(OC)c(OC)cc2)C1=O)[C@@H]1N(CCc2c1cc1OCOc1c2)C	0	0		0	0	0	0	0	0	0		0	train
OC(O)=O.NC(N)=N.NC(N)=N	0	0	0	0	0	0	0	0	0	0	0	0	train
ClCc1ccccc1[N+](=O)[O-]	0	0	0	0	0	0	1	1	0	0	0	0	train
ClCc1ccc([N+](=O)[O-])cc1	0	0	0	0	0	0	0		0	0	0	0	train
ClCc1cc([N+](=O)[O-])ccc1	0	0	0	0	0	0	0	1	0	0	0	0	train
ClC(=O)c1cc([N+](=O)[O-])ccc1	0	0	0	0	0	0	0	0	0	0	0	0	train
OC(=O)CC(C)C	0	0	0	0	0	0	0		0	0	0	0	train
S(=O)(=O)([O-])c1ccc(N)cc1	0	0	0	0	1	0	0	0	0	0	0	0	train
n1c(nc(nc1N)N)C			0	0	0	0	0	0	0	0	0	0	train
O=[N+]([O-])c1ccccc1Nc1ccccc1	0	0			0	0	0	0	0	0	0	0	train
OC(=O)CCCCCCCCCCCCCCCC	0	0	0	0	0	0	0	0	0	0	0	0	train
S(O)(=O)(=O)N	0	0	0	0	0	0	0	0	0	0	0	0	train
O(C(C(OCCN(C)C)=O)(c1ccccc1)c1ccccc1)CC								0		0			train
O=C(Nc1cc2Cc3c(-c2cc1)cccc3)C	0	0	1		1	0	0	1	1	0	1	0	train
OCCN(C(C)(C)C)CCO	0	0	0		0	0	0	0	0	0	0	0	train
OCC(CO)C	0	0	0	0	0	0	0	0	0	0	0	0	train
C(CCC=C(C)C)(C=C)C	0	0	0	0	0	0	0	0	0	0	0	0	train
C(CCCCCC)CCCCC=C	0	0	0	0	0	0	0	0	0	0	0	0	train
O(C)c1ccc(cc1)C(N(CCCC)CCCC)C(=O)N								0		0			train
SC(CO)CS	0		0	0	0	0			0		0		train
O1[C@@H]2C[C@H](O)[C@@]3([C@H]([C@H](OC(=O)c4ccccc4)[C@]4(O)C[C@H](OC(=O)[C@H](O)[C@@H](NC(OC(C)(C)C)=O)c5ccccc5)C(=C([C@@H](O)C3=O)C4(C)C)C)[C@]2(OC(=O)C)C1)C	0		0	0	0	0		0	0	0	1	1	train
[nH]1cc(c2c1cccc2)CCN(CCC)CCC	0	0	0	0	0	0	0	0	0	0		0	train
[nH]1cc(c2c1cccc2)CCN(CC)CC.[nH]1cc(c2c1cccc2)CCN(CC)CC	0	0	0	0	0	0	0	0	0	1	0	0	train
O(Cc1ccccc1)c1cc2NC=C(C(OC)=O)C(=O)c2cc1CCCC	0	0	0	0	0	0	0		0		0	0	train
NC1(CCCCC1)c1ccccc1	0	0	0		0	0		0	0	0		0	train
O(C)c1cc2c([nH]cc2CCN(C(C)C)C(C)C)cc1	0	0		0	0	0	0	0	0		0	0	train
O1[C@H]2[C@H](O[C@@H](O)[C@@H]2O)[C@@H](O)C1=O	0	0	0	0	0	0	0	0	0	0		0	train
P(Oc1c2c([nH]cc2CCN(C)C)ccc1)(O)(O)=O	0	0	0	0	0	0	0	0	0	0	0	0	train
O(C(=O)c1ccccc1)[C@H]1C[C@H]2N([C@H](CC2)[C@H]1C(OC)=O)C	0	0	0	0	0	0	0		0		0	0	train
N1CCN(CC1)Cc1ccccc1	0	0	0	0	0	0	0	0	0		0	0	train
s1cc(nc1-c1nc(sc1)CCNC(=O)C(NC(=O)C(C(O)C(NC(=O)C(NC(=O)c1nc(nc(N)c1C)C(NCC(N)C(=O)N)CC(=O)N)C(O[C@@H]1O[C@@H](CO)[C@@H](O)[C@H](O)[C@@H]1O[C@H]1O[C@H](CO)[C@@H](O)[C@H](OC(=O)N)[C@@H]1O)c1nc[nH]c1)C)C)C(O)C)C(=O)NCCCN[C@@H](C)c1ccccc1	0	0	0	0	0	0			0		0	1	train
Clc1ccc(cc1)C1(O)CCN(CC1)CCC(C(=O)N(C)C)(c1ccccc1)c1ccccc1	0	0	0			0		0	0	0	0	0	train
O=C1CCCC1Cc1ccc(cc1)C(C(O)=O)C	0	0	0	0	0	0	0	0	0	0	0	0	train
Clc1cc2NC(N(c3ccccc3C)C(=O)c2cc1S(=O)(=O)N)C	0	0	0	0	0	0	0	0	0	0	0	0	train
O=C(Nc1c(cccc1C)C)CN(CC)CC	0	0	0	0	0	0	0	0	0	0	0	0	train
O1c2c(OCC1C=1NCCN=1)cccc2	0	0	0			0		1	0	1	1	0	train
O=C1NN=C(CC1)c1ccc(-n2ccnc2)cc1	0	0	1	1	0	0	0		0		0	0	train
O=C1N(c2c(cccc2)C1(Cc1ccncc1)Cc1ccncc1)c1ccccc1	0	0	0	0	0	0	0	0	0	0	0	0	train
O1c2c(OCC1Cc1nccn1CC)cccc2	0	0	0	0	0	0	0	0	0	0	0	0	train
Clc1cc(C(=O)NCCN(CC)CC)c(OC)cc1N	0	0	0	0	0	0	0	0	0	0	0	0	train
O1[C@H](CO)[C@@H](O)[C@@H](O)[C@@H]1n1c2ncnc(NCc3ccccc3C)c2nc1	0	0	0	1	0						0	0	train
O1c2cc(c3c(c4c(cc3[N+](=O)[O-])c(OC)ccc4)c2OC1)C(=O)[O-]	0					0		1	0	0	1	1	train
O(C)c1ccccc1N	0	0	1	0	0	0	0	0	0	0	0	0	train
Nc1ccccc1	0	0	1	0	0	0	0	0	0	0	0	0	train
[Sb]12OC(C3O[Sb](OC(C(O1)C(O2)=O)C(=O)[O-])OC3=O)C(=O)[O-]	0					0		1	0	1	0	1	train
O=C1c2c(cccc2)C(=O)c2c1cccc2	0	0	0	0		0	0	0	0	0	1	0	train
O=C1NC(=O)NC(=O)C1([C@@H](CCC)C)CC=C	0	0	0	0	0	0	0	0	0	0	0	0	train
FC(F)(F)c1cc(ccc1)C[C@H](NCC)C	0	0	0	0	0	0	0	0	0	0	0	0	train
N([C@@H](Cc1ccccc1)C)C	0	0		0	0	0	0		0		0	0	train
N([C@H](Cc1ccccc1)C)C	0	0	0	0	0	0	0		0		0	0	train
O=C([C@H](N)C)c1ccccc1	0	0	0	0	0	0	0		0		0	0	train
O=C([C@@H](N)C)c1ccccc1	0	0	0	0	0	0	0	0	0	0	0	0	train
O=C1N(C)C(=O)N(c2ncn(c12)CCNC(Cc1ccccc1)C)C	0	0	0	0	0	0	0	0	0	0	0	0	train
N([C@H](Cc1ccccc1)C)CC	0	0	0	0	0	0	0	0	0	0	0	0	train
FC(F)(F)c1cc(ccc1)C[C@@H](NCC)C	0	0	0	0	0	0	0	0	0	0	0	0	train
O1[C@H]([C@H](N=C1N)C)c1ccccc1	0	0	0		0	0	0	0	0	0	0	0	train
O(C(=O)C)CC=C	0	0	0	0	0	0	0	0	0	0		0	train
ClC(=C(OP(OC)(OC)=O)C)C(=O)N(CC)CC	0	0	0	0	0	0	0	0	0	0	0	0	train
Oc1ccc(cc1)-c1ccccc1	0	0	0		1	1	0	1	1	0		0	train
Oc1ccccc1-c1ccccc1	0	0	0	0	0	0	0	0	0	0	1	0	train
[Sn](O)(c1ccccc1)(c1ccccc1)c1ccccc1	0	1				1			1	1	1		train
O1C(=O)c2c(cccc2)C1=O		0	0		0	0	0	0	0	0	0	0	train
O=C(N)c1ccccc1C(=O)N	0	0		0	0	0	0		0	0		0	train
S=P(Oc1ccc([N+](=O)[O-])cc1)(OCC)c1ccccc1	0	0	1	0	1	0	0	0	0	0		0	train
Clc1cccc(Cl)c1C(=O)N	0	0		0	0	0	0	0	0	0		0	train
NCCCCCCCCCC	0	0	0	0	0	0	0	0	0	0	0	0	train
O(C(=O)NC)c1cc(C)c(N(C)C)cc1	0	0	0	0		0	0	1	0	0	0	0	train
Clc1c(Cl)c(Cl)nc(Cl)c1Cl	0	0	0	0	0	0	0	1	1	0	0	0	train
Oc1ccc(cc1)C(OCCCCCC)=O	0	0	0		1	1	0		1	0	1	0	train
OC1(CCCCC1)C(=O)c1ccccc1	0	0	0	0	0	0	0	0	0	0	0	0	train
O(C(=O)c1ccccc1)C(C)C	0	0	0	0	0	0	0	0	0	0	0	0	train
S=P(NCCCC)(N)N	0	0	0	0		0	0	0	0	0	0	0	train
Nc1c2c(ccc1)C(CN(C2)C)c1ccccc1	0	0	0	0	0	0	0	0	0	0	0	0	train
s1cc(nc1CN(C)C)CSCCNC(NC)=C[N+](=O)[O-]	0	0	0	0	0	0	0	0	0	0	0	0	train
N(=C\NC)/c1ccc(cc1C)C	0	0	0	0	0	0	0	0	0	0	0	0	train
O(C(=O)C=1C(C(C(OCCOC)=O)=C(NC=1C)C)c1cc([N+](=O)[O-])ccc1)C(C)C	0	0	1	0	0	0	0		0	0		0	train
O(C(C)C)C(=O)CCC(OC(C)C)=O	0	0	0	0	0	0	0	0	0	0	0	0	train
O=C1Nc2c(cc([N+](=O)[O-])cc2)C(=NC1)c1ccccc1	0	0	0	0	0	0	0	0	0	0	0	0	train
Clc1cccc(F)c1CCl	0	0	0	0	0	0	0	1	0	0		0	train
O(C(=O)N\N=C\c1[n+]([O-])c2c([n+]([O-])c1)cccc2)C								0		0			train
OC[C@@H](O)[C@@H](O)CO	0	0	0	0	0	0	0	0	0	0	0	0	train
Clc1cc(Cl)c(Cl)cc1-c1cc(Cl)c(Cl)cc1Cl	0	0	0	0	0	0	0	0	0	0		0	train
ClC=1C2=CC(=O)[C@H]3[C@H](C3)[C@@]2([C@@H]2[C@H]([C@@H]3CC[C@](OC(=O)C)(C(=O)C)[C@]3(CC2)C)C=1)C	1	1	0	0	0	0	0	1	0	0		0	train
s1c2c(nc1SNC1CCCCC1)cccc2	0	0	1			0	0	1	0	1	1	0	train
NC1CCCCC1	0	0	0	0	0	0	0	0	0	0	0	0	train
ON=C1CCCC1	0	0	0	0	0	0	0	0	0	0	0	0	train
Br\C(=C\C(=O)[O-])\C(=O)c1ccc(OC)cc1	0	1	0		0	0	1	1	1		0	1	train
O=C(N)c1[nH]cnc1N=NN(C)C	0	0	0	0	0	0	0	0	0	0	0	0	train
ClC(Cl)(Cl)C(O)(C)C								0		0			train
ClCCN1C(=O)c2c(NC1=O)cccc2								0		0			train
C1C=C(CC=C1C(C)C)C	0	0	0	0	0	0	0	0	0	0	0	0	train
OC(CCCC(CC)C)(C)C	0	0	0	0	1	0	0	0	0	0		0	train
Clc1cc(C)c(\N=C\N(C)C)cc1	0	0	0	0	0	0	0	0	0	0	0	0	train
OC1CC(CCC1)C1C2CC(C1)C(C)(C)C2C	0	0	0		1	1	0		0		1		train
S1[C@H]2N(C(C(O)=O)=C(C1)CSc1nnnn1C)C(=O)[C@H]2NC(=O)[C@H](NC(=O)c1cnc(cc1O)C)c1ccc(O)cc1	0	0	0	0	1	0	0		0		0	0	train
S(SCCC)C(CCO)=C(N(Cc1cnc(nc1N)C)C=O)C	0	0	0		0	0		0	0	0	0	0	train
P(=O)(CC(=O)NN)(c1ccccc1)c1ccccc1	0	0	0	0	0	0	0	0	0	0		0	train
Fc1ccc(cc1)C(=O)CCCN1CC2N(CCC2)CC1	0	0		0	0	0	0		0		0	0	train
OC(C1C2CCN(C1)CC2)(c1ccccc1)c1ccccc1	1	0	0	0	0	0	0		0		0	0	train
s1c2cc(OCCN(CC)CC)ccc2nc1N(C)C	0	0	1		1	0	0		0		0	0	train
O(CCN(CC)CC)c1ccccc1C(=O)CCc1ccccc1	0	0	0	0	0	0	0	0	0	0		0	train
Fc1ccc(cc1)\C=C\C(=O)NC1CCC(CC1)CCN1CCc2cc(ccc2CC1)-c1nc(on1)C	0	1	0	0		1			1	1	0	1	train
Fc1ccc(cc1)-c1ncn(C(CO)CO)c1-c1nc(Oc2ccccc2)ncc1	0	0	0		0	0	0		0	0		0	train
o1c(nnc1C)-c1cc(C)c(cc1)-c1ccc(cc1)C(=O)N1CCc2c1cc1c(OCC13CCN(CC3)CC)c2	0					0					1		train
FC(F)(F)c1cc2N(CCc2cc1C)C(=O)Nc1ccc(Oc2cccnc2C)nc1	0	0	0			0		1		0	1	0	train
S(=O)(=O)(NC(=O)NC1CCCCC1)c1ccc(cc1)CCNC(=O)c1ncc(nc1)C	0	0	0	0	0	0	0	1	0	0	0	0	train
F[C@@]12[C@H]([C@@H]3C[C@H]4OC(O[C@@]4(C(=O)CO)[C@]3(C[C@@H]1O)C)(C)C)C[C@H](F)C1=CC(=O)C=C[C@@]12C	1	0	0		0	0	0	0	0	0	0	0	train
S(=O)(=O)(NC(=O)NC1CCC(CC1)C)c1ccc(cc1)CCNC(=O)N1CC(C)=C(CC)C1=O	0		0	0	0	0			0	0		0	train
S(c1cc2nc([nH]c2cc1)NC(OC)=O)c1ccccc1	0	1	1		1		0		1		1	1	train
O(C)C=1C(=O)C(CCCCCCCCCCO)=C(C)C(=O)C=1OC	0		0			0		0		0		1	train
O1C=C(C(=O)c2c1cc(OC(C)C)cc2)c1ccccc1	0	0	1		1	0	0	1	1	0		0	train
O(CCOC)c1cc2c(ncnc2Nc2cc(ccc2)C#C)cc1OCCOC	1	0	1	1	0	0		1	0	0		0	train
O1[C@H](CC)[C@]2(OC(=O)N([C@@H]2[C@@H](C)C(=O)[C@@H](C[C@](OC)(C)[C@H](O[C@@H]2O[C@@H](C[C@H](N(C)C)[C@H]2O)C)[C@@H](C)C(=O)[C@@H](C)C1=O)C)CCCCn1cc(nc1)-c1cccnc1)C	0	0	0	0	0	0	0		0		0	0	train
O(CC(=O)N[C@H]([C@@H](O)C[C@@H](NC(=O)[C@@H](N1CCCNC1=O)C(C)C)Cc1ccccc1)Cc1ccccc1)c1c(cccc1C)C	0		0		0	0		1		0	1	0	train
Clc1cc(c(nc1)-c1ccc(nc1)C)-c1ccc(S(=O)(=O)C)cc1	0	0	0	0	0	0	0	0	0	0	0	0	train
Clc1cc2nc(ccc2cc1)\C=C\c1cc(ccc1)[C@H](SCC1(CC1)CC(=O)[O-])CCc1ccccc1C(O)(C)C	0		1			0		0	1	0	1		train
FC1=CN([C@@H]2O[C@H](C)[C@@H](O)[C@H]2O)C(=O)N=C1NC(OCCCCC)=O	0	0	0	0	0	0	0	0	0	0	0	0	train
FC(F)(F)c1ccc(cc1NC(=O)[C@H]1CC[C@H]2[C@H]3[C@H](CC[C@]12C)[C@@]1([C@H](NC(=O)C=C1)CC3)C)C(F)(F)F	1	0	0	0		0	0		0			0	train
Clc1cc(Cl)ccc1-n1nc(C(=O)NN2CCCCC2)c(C)c1-c1ccc(Cl)cc1	0			0	0	0			0		1		train
ClCCN(CCCl)C(Oc1cc2CC[C@H]3[C@@H]4CC[C@H](O)[C@]4(CC[C@@H]3c2cc1)C)=O										0			train
O(C(=O)C1CCC(CC1)CN)c1ccc(cc1)CCC(O)=O	0	0	0	1		0	0	0	0	0	0	0	train
SCC(N)C(O)=O								0		0			train
OC(=O)[C@H](N)Cc1c2c([nH]c1)cccc2	0	0		0	0	0	0	0	0	0	0	0	train
S=P(Oc1nc(nc(c1)C)N(CC)CC)(OCC)OCC	0	0	1			0	0		0	0		0	train
Oc1ccc(cc1)C(C)C	0	0	0	0		0	0	0	0	0		0	train
Nc1c(cccc1N)C	0	0	1	0		0	0	1	0	0	1	0	train
Clc1cc(Cl)ccc1OCC(=O)[O-]	0	0	0	0	0	0	0	0	0	0	0	0	train
[N+](CCCCCCCCCCCCCC)(C)(C)C	0		0			0		1	0		1		train
O=C=NC(C)(C)c1cc(ccc1)C(N=C=O)(C)C	0	0	0	0		0	0	0	0	0	0	0	train
[Si](OCC)(OCC)(OCC)CCCNC(=O)N	0	0	0	0	0	0	0	0	0	0	0	0	train
s1ccc(S(=O)(=O)N)c1C(OC)=O	0	0	0	0	0	0	0	0	0	0	0	0	train
O=C1N(CCC1)CC(=O)N	0	0	0	0	0	0	0	0	0	0	0	0	train
Oc1c(O)c(O)ccc1C(=O)c1ccccc1	0	0		0	1	1	0		0	0	1	0	train
O(C(=O)CCCCC)CCCCC	0	0	0	0	0	0	0		0	0	0	0	train
Oc1cc(O)ccc1	0	0	0	0	0	0	0	0	0	0	0	0	train
O(C(=O)CC)CCCCCC	0	0	0	0	0	0	0	0	0	0	0	0	train
O(C(=O)CCCCC)CCc1ccccc1	0	0	0	0	0	0	0	0	0	0	0	0	train
OCCCCC\C=C/CC	0	0	0	0		0	0	0	0	0	0	0	train
O1C(=CC=CC1=O)CCCCC	0	0	0	0	0	0	0	1	0	0	0	0	train
IC1=C2Oc3c(cc(I)c([O-])c3I)C(=C2C=C(I)C1=O)c1ccccc1C(=O)[O-]	0	0	0			0	0	0	0			0	train
S(=O)(=O)([O-])c1cc2c(ccc(S(=O)(=O)[O-])c2)c(\N=N\c2cc(C)c(cc2C)C)c1O	0	0	0	0	0	0	0	0	0	0	0	0	train
O(C)c1c(OC)cc(cc1OC)C(O[C@@H]1C[C@H]2[C@H](C[C@H]3N(CCc4c5c([nH]c34)cc(OC)cc5)C2)[C@H](C(OC)=O)[C@H]1OC)=O	0	0	1	1		1		0	0	0	1	0	train
O1c2c(OC1)cc-1c(CC[n+]3c-1cc1c(c3)c(OC)c(OC)cc1)c2	0	0	1			0	0	1	0	0	1	1	train
S(=O)(=O)([O-])c1cc(S(=O)(=O)[O-])ccc1-c1c2cc(C)c(N(CC)CC)cc2[o+]c2c1cc(C)c(N(CC)CC)c2	0	0	0			0	0	0	0	0		0	train
[N+](CC)(CC)(CC)C	0	0	0	0	0	0	0	0	0	0		0	train
S(=O)(=O)(Cc1ccccc1)c1cc(C(=O)N(CC)CC)c(N(CCN(C)C)CC)cc1N1CCC(CC1)c1ccccc1	0	0	0		0	0	0		0	0			train
Clc1cc(ccc1S(=O)(=O)C)[C@@H](C[C@@H]1CC(=O)CC1)C(=O)Nc1nccnc1	0	0		0	0	0	0		0	0	0	0	train
O1C2(CCN(CC2)C2(CCN(CC2)C(=O)c2c(ncnc2C)C)C)[C@H](CN(CC2CCOCC2)C1=O)CCCC	0	0	0	0	0	0	0	0	0	0	0	0	train
ClC1C(CN(C1=O)c1cc(ccc1)C(F)(F)F)CCl	0	0	1	0	0	0	0	1	0	0	0	0	train
OC=1[C@@H](N(C)C)[C@H]2[C@@](O)(C(=O)C=1C(=O)N)C(O)=C1[C@@H]([C@](O)(c3c(C1=O)c(O)ccc3)C)[C@@H]2O	0	0	0	0	0	0	0	0	0	0	0	0	train
O(c1ccc(N)cc1)c1ccc(N)cc1	0	0	1	1	0	0	0	0	0	0	0	0	train
Clc1cc(ccc1Oc1cc(C(OCC(OCC)=O)=O)c([N+](=O)[O-])cc1)C(F)(F)F	0		0	1		0	0	0	0	0		0	train
O(CC(O)CNC(C)C)c1ccccc1OCC=C	0	0	0	0	0	0	0	0	0	0		0	train
S(C[C@@H]1C[C@H]2[C@H](N(C1)CCC)Cc1c3c2cccc3[nH]c1)C	0	0		0		0	0	0	0	0	0	0	train
Clc1sc2c(S(=O)(=O)N(C)C(C(=O)Nc3ncccc3)C2=O)c1	0		0	0	0	0	0		0		1	0	train
O1CCCCCCCCCCCCCCC1=O	0	0	0	0	0	0	0	0	0	0	0	0	train
S=C1N2N(C(N1)c1cc(OC)c(OC)cc1)C(=S)NC2c1cc(OC)c(OC)cc1	0				0	0	0		0		0	0	train
[N+](CCCCCC[N+](C)(C)C1c2c(-c3c1cccc3)cccc2)(C)(C)C1c2c(-c3c1cccc3)cccc2	0	0	0	0	0	0	0		0		0	0	train
N(Cc1ccccc1)Cc1ccccc1	0	0	0		0	0	0	0	0	0		0	train
O(C)c1cc2c([nH]c(C)c2CCN2CCN(CC2)c2ccccc2)cc1OC	0	0	0	0	0	0	0		0		0	0	train
N(=C(\NCc1ccccc1)/NC)/C.N(=C(\NCc1ccccc1)/NC)/C	0	0	0	0		0	0		0		0	0	train
OCCNCc1ccccc1	0	0	0	0	0	0	0	0	0	0	0	0	train
ClCCN(CCCl)CCCl	0	0	0	0	0	0	0	1	0	0	0	1	train
O(C(=O)Cc1ccccc1)C	0	0	0	0	0	0	0	0	0	0	0	0	train
[n+]1(ccccc1)CCCCCC	0	0	0	0		0	0	1	0	0			train
s1cc(nc1N)/C(=N/OC)/C(=O)N[C@H]1[C@H]2SCC(CSc3nnnn3C)=C(N2C1=O)C(O)=O.s1cc(nc1N)/C(=N/OC)/C(=O)N[C@H]1[C@H]2SCC(CSc3nnnn3C)=C(N2C1=O)C(O)=O	0	0	0	0	0	0	0		0			0	train
S(=O)(=O)(N=S(=O)([O-])C(F)(F)F)C(F)(F)F.[N+]1(CCCC1)(CC)C	0	0	0	0	0	0	0	0	0	0		0	train
[N+]1(CCCC1)(CC)C	0	0	0	0	0	0	0	0	0	0	0	0	train
[N+]1(CCCC1)(CCCC)C.N(=C=[N-])C#N	0	0		0		0		0	0	0	0	0	train
S(=O)(=O)(N=S(=O)([O-])C(F)(F)F)C(F)(F)F.[N+]1(CCCC1)(CCC)C	0	0	0	0	0	0	0	0	0	0		0	train
OCC(\N=C(\O)/CCCCCCCCCCCCCC)CCCCCCCCCCCCCC	0	0	0	0	0	0	0	0	0	0	0	0	train
S1C(SC1=C(C(=O)N)C(O)=O)C(=O)N[C@@]1(OC)[C@H]2SCC(CSc3nnnn3C)=C(N2C1=O)C(O)=O	0	0	0	0	0	0	0		0		0	0	train
s1c2c(cc1)C(c1c(CC2)cccc1)=C1CCN(CC1)C	0		0	0		0	0		0	0		0	train
O1[C@H](C)[C@H](O)[C@H](O[C@@H]2O[C@H](C)[C@@H](O)[C@H](O)C2)C[C@@H]1Oc1cc2c(c(O)c1C)c(O)c1c(CC([C@H](OC)C(=O)[C@@H](O)[C@H](O)C)[C@H](O[C@@H]3O[C@H](C)[C@@H](O)[C@H](O[C@@H]4O[C@H](C)[C@@H](O)[C@H](O[C@@H]5O[C@H](C)[C@@H](O)[C@@](O)(C5)C)C4)C3)C1=O)c2	0			1		0			0		1	1	train
O\N=C\c1[n+](cccc1)C	0	0	0	0	0	0	0	0	0	0	0	0	train
O1c2c(cc(cc2)C(C(O)=O)C)Cc2cccnc12	0		0	0	0	0	0	0	0	0	0	0	train
ClC(=O)CCl	0	0	0	0	0	0	0		0	0	0	0	train
s1c(nnc1S(=O)(=O)N)NC(=O)C	0	0	0	0	0	0	0	0	0	0	0	0	train
O=C(NO)C								0		0			train
O=C(Nc1ccccc1)C	0	0	0	0	0	0	0	0	0	0	0	0	train
[Co+](N1C=2[C@@H](CCC(=O)N)[C@@](CC(=O)N)(C)[C@@]1([C@@H]1N=C([C@@](CCC(=O)NC[C@H](OP(O[C@H]3[C@@H](O)[C@H](O[C@@H]3CO)n3c4cc(C)c(cc4nc3)C)(=O)[O-])C)(C)[C@H]1CC(=O)N)C(=C1N=C(C=C3N=C([C@](CC(=O)N)(C)[C@@H]3CCC(=O)N)C=2C)C(C)(C)[C@@H]1CCC(=O)N)C)C)C#N	0	0	0	0	0	0	0	0		0	0	0	train
Clc1ccc(cc1)C(C(C)C)C(OC(C#N)c1cc(Oc2ccccc2)ccc1)=O	0	0	0		1	0	0	0	0		1	0	train
S(C)c1ccc(OP(=S)(OC)OC)cc1C	0	0	1	0	1	0	0	0	0	0	0	0	train
O=C1N[C@@H]2CC[C@H]3[C@@H]4CC[C@H](C(=O)NC(C)(C)C)[C@]4(CC[C@@H]3[C@]2(C=C1)C)C	0	0	0	0	0	0	0	1	0	0	0	0	train
[Fe+3].S=C([S-])N(C)C.S=C([S-])N(C)C.S=C([S-])N(C)C	0					0				1		0	train
Fc1cc(F)ccc1C(O)(Cn1ncnc1)Cn1ncnc1	0	0	0	0	0	0	0	0	0	0	0	0	train
FC(F)(F)COc1ccc(OCC(F)(F)F)cc1C(=O)NCC1NCCCC1	0	0	0	0	0	0	0	0	0	0	0	0	train
FC(F)(F)C(=O)Nc1cc2Cc3c(-c2cc1)cccc3	0	0	1			0	0		0	0		0	train
FC(F)(F)c1cc(NC(=O)N(C)C)ccc1	0	0	0	0	0	0	0	0	0	0	0	0	train
S(\C(=N\OC(=O)N(SN(C(O\N=C(\SC)/C)=O)C)C)\C)C	0	0	0		0	0	0		0		0		train
Cl\C(=C/C1C(C)(C)C1C(OCc1c(F)c(F)c(C)c(F)c1F)=O)\C(F)(F)F	0	0	0	0	0	0	0	0	0	0		0	train
O=C1C[C@@H](OC(=O)[C@H]2[C@H](C=C(C)C)C2(C)C)C(C)=C1CC#C	0	0	0			0			0			0	train
ClC=1C(=O)N(N=CC=1SCc1ccc(cc1)C(C)(C)C)C(C)(C)C	0		0	1				1	0	0	1		train
O(C(=O)c1ccccc1C(OCCCC)=O)CC(CCCC)CC	0	0	0	0	0	0		0	0	0			train
Clc1cccc(Nc2ccccc2C(O)=O)c1C	0		0	0	0	0		1	0	0	1	1	train
O(C(=O)c1ccccc1C(OCCCCCCCCCC)=O)CCCCCCCCCC	0	0	0	0	0	0		0	0	0	0	0	train
OC=1[C@@H](N(C)C)[C@H]2[C@@](O)(C(=O)C=1C(=O)N)C(O)=C1[C@@H]([C@H](c3c(C1=O)c(O)ccc3)C)[C@@H]2O	0	0	0	0	0	0	0		0	0	0	0	train
O1C(=O)C2C(CC=CC2)C1=O	0	0	0	0	0	0	0	0	0	0	0	0	train
O=C1NC(=O)c2c1cccc2	0	0	0	0	0	0	0	0	0	0	0	0	train
O1C(=O)C2C(CCCC2)C1=O	0	0	0	0	0	0	0	0	0	0	0	0	train
O=C1N(COC(=O)[C@@H]2[C@@H](C=C(C)C)C2(C)C)C(=O)N(C1)CC#C	0	0	0	0	0	0	0		0		0	0	train
Clc1cc(Cl)ccc1C(OCC=C)Cn1ccnc1	0		1	1		0	0		0	1		1	train
O=C1NC(=NC1(C(C)C)C)c1ncccc1C(O)=O	0	0	0	0	0	0	0	0	0	0	0	0	train
BrCC	0	0	0	0	0	0	0	0	0	0	0	0	train
BrC(Cl)Cl			0	0		0	0	0	0	0	0	0	train
OCCN(CCO)c1cc([N+](=O)[O-])c(NCCO)cc1	0	0	0		0	0	0	0	0	1	1	0	train
OB(O)O	0	0	0	0	0	0	0	0	0	0	0	0	train
S(CCNC=N)C=1C[C@H]2N(C=1C(O)=O)C(=O)[C@@H]2[C@H](O)C	0	0	0	0	0	0	0	0	0	0	0	0	train
OC(=O)[C@H](O)[C@@H](O)C(O)=O	0	0	0	0	0	0	0	0	0	0	0	0	train
Ic1c(N(C(=O)C)CC(C(O)=O)C)c(I)cc(I)c1N	0	0	0	0	0	0	0		0			0	train
s1cccc1C1OC[C@H]2O[C@@H](OC3C4[C@@H]([C@@H](c5c3cc3OCOc3c5)c3cc(OC)c(O)c(OC)c3)C(OC4)=O)[C@H](O)[C@@H](O)[C@@H]2O1	0					0			0			1	train
S(=O)(=O)(N=S(=O)([O-])C(F)(F)F)C(F)(F)F.[N+]1(CCCCC1)(CCCC)C	0	0	0		0	0	0	0	0	0		0	train
O(CC(O)CO)C	0	0	0	0	0	0	0	0	0	0		0	train
O=C(Nc1ccc([N+](=O)[O-])cc1)Nc1ccc([N+](=O)[O-])cc1	0	0	0	0	1	0	0	1	0	0	1	0	train
O1CC(=CC1=O)[C@H]1CC[C@]2(O)[C@H]3[C@@H]([C@]4(CO)[C@@](O)(C[C@@H](O[C@@H]5O[C@@H](C)[C@H](O)[C@@H](O)[C@H]5O)C[C@H]4O)CC3)[C@H](O)C[C@]12C	0	1	0	1		0				0	1	0	train
OC(CC(O)=O)C(O)=O	0	0	0	0	0	0	0	0	0	0	0	0	train
Cl[Si](Cl)(Cl)CCCOC(=O)C(C)=C	0	0	0	0	0	0	0	0	0	0		0	train
S1CCN(P(SC(CC)C)(OCC)=O)C1=O	0	0	0	0	0	0	0	0	0	0	0	0	train
S(=O)(=O)(NC(=O)Nc1nc(cc(n1)C)C)c1ccccc1C(OC)=O	0	0	0	0	0	0	0	0	0	0	0	0	train
Brc1[nH]c2c(n1)N(C)C(=O)N(C)C2=O	0	0	0	0	0	0	0	0	0	0	0	0	train
O1[C@@H](C)[C@@H](O)[C@@H](N)C[C@@H]1O[C@@H]1c2c(C[C@](O)(C1)C(=O)CO)c(O)c1c(C(=O)c3c(cccc3OC)C1=O)c2O	0	1	0	1	0	1	0	1	1	0	1	1	train
O=CC(Cc1ccc(cc1)C(C)C)C	0	0	0	0	0	0	0	0	0	0	0	0	train
ClCC(=O)Nc1ccccc1	0	0	0			0		1		1	0	0	train
OCC(CCCC)(CC)CO	0	0	0	0	0	0	0	0	0	0	0	0	train
Clc1cc(C)c(cc1O)C	0	0	0	0	0	0	0	0	0	0		0	train
Clc1cc([N+](=O)[O-])ccc1C(=O)N	0	0	0	0	0	0	0	0	0	0	0	0	train
C12C(CC=C(C1)C)C2(C)C	0	0	0		0	0	0		0			0	train
O=C1C2C3C(C(C1)C2)CCC3	1	0	0	0		0	0	0	0	0	0	0	train
n1cc(N)ccc1	0	0	0	0	0	0	0	0	0	0	0	0	train
O(C(C)C)CCO	0	0	0	0	0	0	0	0	0	0	0	0	train
n1ccnc(C)c1CC	1		0		0	0	0	0	0	0	0	0	train
n1c2c(cc(cc2)C(C)C)ccc1	0	0	0	0	0	0	0		0	0		0	train
Oc1c(cccc1C)C(C)(C)C	0	0			0	0	0	0	0	0	0	0	train
Clc1ccc(cc1)-c1nc[nH]c1C								0		0			train
FC(F)(F)c1cc(Nc2ncccc2C(OCCN2CCOCC2)=O)ccc1								1		0			train
O1CCN(CC1)CCn1cncc1[N+](=O)[O-]								0		0			train
O=C1N(C)C(=O)N(c2ncn(c12)CC(O)=O)C								0		0			train
O(C(=O)C(=O)CCc1ccccc1)CC								0		0			train
ClCC(=O)Nc1scc(n1)/C(=N/OC)/C(O)=O								1		0			train
OCCC(C)C	0	0	0	0	0	0	0	0	0	0	0	0	train
O(C(=O)C(C)=C)CCCCCCCC(C)C	0	0	0	0	0	0	0	0	0	0		0	train
P(Oc1ccccc1)(Oc1ccccc1)(OCCCCCCCC(C)C)=O	0	0		0	0	0	0		0	0		0	train
O=C=NC1CCCCC1	0	0			1	0	0	0	0	0		0	train
S(OC)(=O)(=O)[O-].[N+]1(CCC(CC1)=C(c1ccccc1)c1ccccc1)(C)C	0	0	0	0	0	0	0	0	0	0	0	0	train
O=C(C)c1cc([N+](=O)[O-])ccc1	0	0		0	0	0	0	0	0	0	0	0	train
O=C(C)c1ccccc1[N+](=O)[O-]	0	0		0	0	0	0	0	0	0	0	0	train
O=[N+]([O-])c1cc(N)ccc1	0	0	0	0	0	0	0	0	0	0	0	0	train
O=[N+]([O-])c1ccccc1N	0	0	0	0	0	0	0	0	0	0		0	train
s1c(ccc1C(=O)N)-c1nc(sc1)SCC(O)CNC(C)(C)C	0	0			0	0	0		0		1	0	train
O1c2c([C@@H]3OCC45[C@@H](CC[C@]1([C@H]34)C)C(CCC5)(C)C)c(O)cc(c2)C	0	0	0			0			0				train
O1[C@H](CO)[C@@H](O)[C@H](O)[C@@H]1n1c2nc(nc(OC)c2nc1)N	0	0			0	0	0	0	0	0		0	train
O1c2c(ccc(OC)c2CN(C)C)C(=O)C(C)=C1c1ccccc1	0	0	1	1	0	0	0		0		0	0	train
ClCC(=O)C	0	0	0	0	0	0	0	0	0	0	0	0	train
O(C)c1cc2[nH]c3[C@@H]4N(CCc3c2cc1)C[C@@H]1[C@H](C4)[C@H](C(OC)=O)[C@@H](OC)[C@@H](OC)C1	0	0	0	0	0	0	0		0		0	0	train
S1c2c(N(c3ncccc13)CC(N(C)C)C)cccc2	0	0	0		0		0		0				train
O1c2cc(OC)ccc2[C@H]([C@@H](C1(C)C)c1ccccc1)c1ccc(OCCN2CCCC2)cc1	0		0		0								train
Clc1cccc(Cl)c1C(Cl)=O	0	0	0	0	0	0	0	0	0	0	0	0	train
O1CCN(CC1)CCCCCCCCCCCC	0	0	0	0	0	0	0		0	0		0	train
O1CCN(CC1)CCOCCN1CCOCC1	0	0	0	0	0	0	0	0	0	0	0	0	train
O(C)c1cc(ccc1OC)C=O	0	0	0	0	1	0	0	0	0	0	0	0	train
O(C(=O)CCCCCC)CC	0	0	0	0		0	0	0	0	0		0	train
O(C(=O)CCC)CC	0	0	0	0	0	0	0		0	0	0	0	train
O(C(=O)CC)CC	0	0	0	0	0	0	0	0	0	0	0	0	train
s1c(S)nnc1S	0	0	1	0	0	0	0		0	0	0	0	train
O(C)c1ccc(Nc2ccc(OC)cc2)cc1	0	0			1	0	0	0	1	0			train
S=P(OCC)(OCC)O\N=C(/C#N)\c1ccccc1	0	0	1	0	1	0	0	0	0	0		0	train
O(C(=O)CCCCC(OC)=O)C	0	0	0	0	0	0	0	0	0	0	0	0	train
O(C(=O)c1ccccc1C(OCCOC)=O)CCOC	0	0	0	0	0	0	0	0	0	0	0	0	train
Brc1cc(OC)c(cc1OC)C[C@H](N)C	0	0	0	1	0	0			0	0		0	train
Clc1ccccc1N1C(=Nc2c(cccc2)C1=O)C	0	0		0	1	0	0		0	0		0	train
O=C1NC(=O)NC(=O)C1([C@H](CCC)C)CC=C	0	0	0	0	0	0	0		0		0	0	train
O(C)c1cc2c3CCN4[C@@H]5[C@H](c3[nH]c2cc1)C[C@@H](C[C@@H]5CC)C4	0	0		0	0	0	0	0	0	1	0	0	train
S(CCC)c1cc(OC)c(cc1OC)CCN	0		1			0			1			1	train
Brc1cc(OC)c(cc1OC)C[C@@H](N)C	0	0	0	0	0	0			0			0	train
FC(F)(F)c1cc([N+](=O)[O-])c(N(CCC)CCC)c([N+](=O)[O-])c1	0	0	0	0	0	0	0	0	0	0	1	0	train
O=C1C(C(CCCCCC(O)=O)c2ccccc2)=C(C)C(=O)C(C)=C1C								1		0			train
P(Oc1ccc(cc1)C)(Oc1ccc(cc1)C)(Oc1ccc(cc1)C)=O	0	0	1	0	0	0	0	0	0	0	1	0	train
ClC(CCl)CCl	0	0	0	0	1	0	0	0	0	0	0	0	train
OCCN(CCO)CCO	0	0	0	0	0	0	0	0	0	0	0	0	train
Oc1cc(ccc1O)C(O)CNC(C)C	0	0	1	0	0	0	0	0	0	0	0	0	train
Nc1cc(C)c(cc1C)C	0	0	0	0	0	0	0	0	0	0	0	0	train
Clc1ccc(cc1)CC1CCC(C)(C)C1(O)Cn1ncnc1	0	0				0		1	0	0	1		train
NC#N	0	0	0	0	0	0	0	0	0	0	0	0	train
S1NC(=O)c2c1cccc2	0				0	0			0	1	1		train
S1(=O)(=O)N(C)C(C(=O)Nc2ncccc2)=C(O)c2c1cccc2	0	0	1	0	0	0	0	0	0	0	1	0	train
O=C(Nc1ccccc1C)C	0	0	0	0	0	0	0	0	0	0	0	0	train
O=C(Nc1cc(ccc1)C)C	0	0	0	0	0	0	0	0	0	0	0	0	train
O1C(C(OCCO)COCCOC(=O)CCCCCCC\C=C\CCCCCCCC)C(OCCO)CC1OCCO	0	0	0		0	0	0	0	0	0		0	train
Brc1c(ccc(Br)c1Br)-c1cc(Br)c(Br)c(Br)c1	0	0	1	0	0	0	0	0	0	0		0	train
O(C)c1ccc(cc1NNC(OC(C)C)=O)-c1ccccc1	0	0	1	0		0		1		0		0	train
C(CCCC=C)CCC=C	0	0	0		0	0	0	0	0	1	0	0	train
[Sn](CCCC)(CCCC)(CCCC)CCCC	0			0		0	1	1	0	1	1		train
FC(F)(F)c1cc(NC(=O)C(O)(C)C)ccc1[N+](=O)[O-]	1	0	0	0		0	0	1	0	0	1		train
O[C@H]1[C@H]2C([C@@H](CC[C@H]2C)\C=C(\C(O)=O)/C)=C(C1)C	0	0	0	0	0	0	0	0	0	0	0	0	train
[In](Cl)(Cl)Cl	0	0	0	0	1	0	0	1	0	0	0	0	train
[Al](OC=O)(OC=O)OC=O	0	0	0	0	0	0	0	0	0	0		0	train
N(C)(C1CCCCC1)C1CCCCC1	0	0	0	0	0	0	0	0	0	0	0	0	train
n1ccc(cc1N)C	0	0	0	0	0	0	0	0	0	0	0	0	train
OCC(N(C)C)(C)C	0	0	0	0	1	0	0	0	0	0	0	0	train
S(=O)(=O)([O-])c1ccc(NC(=O)CC(=O)C)cc1	0	0	0	0	0	0	0	0	0	0		0	train
[Al](OC(=O)C)(O)O	0	0	0	0	0	0	0	0	0	0	0	0	train
[InH2-2][As+2]	0	0	0	0		0	0	0	0	0	0	0	train
O=C=NC1CC(CC(C1)(C)C)(CN=C=O)C	0	0	0	0	0	0	0	0	0	0	0	0	train
O(C(=O)C(c1ccccc1)c1ccccc1)CCN(CC)CC	0	0	0	0	0	0	0	0	0	0		0	train
S(OC)(=O)(=O)[O-]	0	0	0	0	0	0	0	0	0	0	0	0	train
Brc1cc(Br)cc(CN(C)C2CCCCC2)c1N	0	0		0		0	0	0	0	0			train
O(C)c1ccc(cc1)\C=C\C(OCC(CCCC)CC)=O	0	0	0	0	0	0	0	0	0	0	0	0	train
O(C(=O)CC#N)CCOC	0	0	0	0	0	0	0	0	0	0	0	0	train
O(C(Cc1ccccc1)(C)C)C(=O)CCC	0	0	0	0	0	0	0	0	0	0		0	train
O(C(=O)C)C	0	0	0	0	0	0	0	0	0	0	0	0	train
ClC12C3C(CC(Cl)C3Cl)C(Cl)(C1(Cl)Cl)C(Cl)=C2Cl	0		0			1			0		1		train
OCCN(CCC#N)CCO	0	0	0	0	0	0	0		0	0	0	0	train
OCC1CCC=CC1	0	0			0	0	0	0	0	0	0	0	train
O(C(=O)C=1[C@H](C(C(OC)=O)=C(NC=1C)C)c1cc([N+](=O)[O-])ccc1)[C@H]1CCN(C1)Cc1ccccc1	0	0	0		0	0			0		1		train
FCC[N+]1([C@H]2CC(OC(=O)C(O)(c3ccccc3)c3ccccc3)C[C@@H]1CC2)C								0		0			train
F[C@@]12[C@H]([C@@H]3C[C@@H](C)[C@](O)(C(=O)CO)[C@]3(C[C@@H]1O)C)CCC1=CC(=O)C=C[C@@]12C	1	1			0	0	0	0	0	0	0	0	train
O(CCN1CCCCCC1)c1ccc(cc1)Cn1c2c(cc(O)cc2)c(C)c1-c1ccc(O)cc1	0	0	0	1			0	0	0		1	0	train
O(C)c1c(OC)cc(cc1OC)C(O[C@@H]1C[C@H]2[C@H](C[C@H]3N(CCc4c5c([nH]c34)cccc5)C2)[C@H](C(OC)=O)[C@H]1OC)=O	0		1		0	0			0		1	0	train
O=C1CC[C@H]2[C@H]3[C@H](CC[C@]12C)[C@@]1(C(C[C@@H](OC(=O)C)CC1)=CC3)C	0	0	0		1	1	0		0	0	1	0	train
N#CC(CCCC#N)CCC#N	0	0	0	0		0	0		0	0	0	0	train
O(C)c1nc(nc(n1)N)C	0	0	0	0		0	0	0	0	0		0	train
NCC1CC(CCC1)CN	0	0	0	0	0	0	0	0	0	0	0	0	train
Clc1nccc(NC(=O)Nc2ccccc2)c1	0		1			0		1	0	0	1		train
OC(CC(O)C)C	0	0	0	0	0	0	0	0	0	0	0	0	train
O(CCOc1ccccc1)c1ccccc1	0	0	1	0	1	0	0	0	0	0	1	0	train
Clc1cc2nc(ccc2cc1)\C=C\c1cc(ccc1)C(SCCC(=O)N(C)C)SCCC(=O)[O-]	0		1		1	0			1				train
S(OC)(=O)(=O)[O-].O(CC1[N+](CCCC1)(C)C)C(=O)C(O)(c1ccccc1)c1ccccc1	0	0	0	0	0	0	0		0			0	train
O=C1C=C2NC(=O)C(=CC=C[C@H](OC)[C@@H](OC(=O)N)C(=C[C@H](C)[C@@H](O)[C@@H](OC)C[C@@H](CC(=C1NCC=C)C2=O)C)C)C	0	0	0	0		0	0		0			1	train
Clc1cc(Cl)ccc1C(OCc1ccsc1Cl)Cn1ccnc1	0		0	1			0		0	1			train
c12c3c(ccc1cccc2)cccc3	0	0	0	0	0	0	0	0	0	0	0	0	train
Clc1cc2OC(=O)N(c2cc1)CSP(=S)(OCC)OCC	0	0	1	1	0	0	0	1	0	1		0	train
O(C(=O)CCCCCCC\C=C/C\C=C/CCCCC)CC	0	0	0	0	0	0	0		0	1	0	0	train
Clc1nc(C(OC)=O)c(nc1Cl)N								1		1			train
OC(=O)\C(=C\[C@H]1C=2[C@H](CCC=2C)[C@@H](CC1)C)\C	0	0	0	0		0		1	0	1		0	train
O=C([O-])CCCc1ccccc1								0		0			train
[Si](OC(=O)C)(OC(=O)C)(OC(=O)C)C=C	0	0	0	0	0	0	0		0	1	0	0	train
O=C1CC[C@@H]2[C@@H]3[C@H]([C@@H]4C=C[C@@](O)(C#C)[C@]4(CC3)CC)CCC2=C1	1	1	0		1	1	0		0	0		0	train
S1\C(=C\C(=C\c2ccccc2)\C)\C(=O)N(CC(O)=O)C1=S	0	0	0		0	0			1		0	0	train
O(C(c1ccccc1)c1ccccc1)C1CCN(CC1)CCCC(=O)c1ccc(cc1)C(C)(C)C	0	0		0		0	0		0				train
S=C(Oc1cc2CCCCc2cc1)N(C)c1nc(OC)ccc1	1	0	0			0	0	1	0	0		0	train
Oc1ccc(cc1)C(O)CNC(CCc1ccc(O)cc1)C	0	0	0	0	0	0	0		0		0	0	train
Oc1ccc(cc1)C[C@H](NC(=O)c1ccccc1)C(=O)Nc1ccc(cc1)C(=O)[O-]	0	0	0	0	0	0	0		0		0	0	train
S1(=O)(=O)N(C)C(C(=O)Nc2ncccc2)=C(OC(OC(OCC)=O)C)c2c1cccc2								0		0			train
O(C)c1c(OC)cc(cc1OC)C(=O)N1CCCCCCC1	0	0	0	0	0	0	0	0	0	0		0	train
OC1N(C)C(=O)N(C)C1O	0	0	0	0	0	0	0	0	0	0	0	0	train
S(O)(=O)(=O)c1ccc(cc1)C(C)C	0	0	0	0	0	0	0	0	0	0	0	0	train
O1CC1COc1ccc(cc1)C(C)(C)c1ccc(OCC2OC2)cc1	0	0	0	1	0	0		0	0	1		0	train
S(CCSc1ccccc1)c1ccccc1	0	0			1	0	0	0	0	0		0	train
O(CCOC)CCOC	0	0	0	0	0	0	0	0	0	0	0	0	train
IC#CCOC(=O)NCCCC	0	0	0			0	0		1	0	1	1	train
S(O)(=O)(=O)c1ccc(N2N=C(CC2=O)C(O)=O)cc1	0	0	0	0	0	0	0	0	0	0	0	0	train
O=C(NNC(=O)N)N	0		0	0	0	0	0	0	0	0		0	train
O(C(=O)\C=C\C=C(\C=C\C=C(\C=C\C=C(\C=C\C=C(/C=C\C(O)=O)\C)/C)/C)/C)C	0	0	0			0	0	1	0	0	0	0	train
Clc1cc(C(=O)NCCc2ccc(S(=O)(=O)N)cc2)c(OC)cc1								0		0			train
F[C@H]1[C@H](O)[C@H](O[C@H]1N1C=C(C)C(=O)NC1=O)CO								0		0			train
S(=O)(C1CCCCc2c1nccc2OC)c1[nH]c2c(n1)cccc2								1		0			train
O(C)c1cc(ccc1OC)\C=C\c1nc2N(CC)C(=O)N(CC)C(=O)c2n1C								0		0			train
O(CC(=O)N1CCN(CC1)C(=O)COc1ccc(cc1OC)CCC)c1ccc(cc1OC)CCC								1		0			train
Oc1c(cc(cc1C(C)(C)C)C=O)C(C)(C)C								0		0			train
O=C(N(C1CCNCC1)c1ccccc1)CC								0		0			train
BrCC(=O)Nc1ccc(Cl)cc1C(=O)c1ccccc1F										0			train
O=C1N(C(=O)C=C1)c1ccccc1	0		0							1			train
Clc1ccc(cc1)CC(NC(OCC)=O)(C)C	0	0	0	0	0	0	0	0	0	0	0	0	train
OC(=O)c1ccc(cc1)C(=C)c1cc2c(cc1C)C(CCC2(C)C)(C)C	0	0	0	0	0				0	1	1		train
[Si](O[Si](O[Si](C)(C)C)(CCCOCCCCCCCCOC)C)(C)(C)C	0		0				0	1	0		1	0	train
O(C(=O)C)C1C(C2CC1(CC2)C)(C)C	0	0	0	0	0	0	0	0	0	0	0	0	train
S(=O)(=O)([O-])[O-].[Li+].[Li+]	0	0	0	0	0	0	0	0	0	0	0	0	train
Clc1c2c(cccc2)c(c2c1cccc2)C=O	0	1	0	0	0	1		1	0	1	1	0	train
BrCCCCC	0	0	0	0	0	0	0	0	0	0	0	0	train
[n+]1(ccc(cc1)C)CCCC	0	0	1	0	1	1	0	1	0	0	1	0	train
F[B-](F)(F)F.[N+]1(CCCC1)(CC)C	0	0	0	0	0	0	0		0	0	0	0	train
S(=O)(c1cc2nc([nH]c2cc1)NC(OC)=O)c1ccccc1	0	0	1	0	0	0	0	0	0	0	0	1	train
O(CCN1CCCCC1)c1ccc(NC2N(CC)C(=O)c3c2cccc3)cc1	0	0	0	0	0	0	0	0	0	0	0	0	train
O1CCCCOCCCCCCCCCCC1=O	0	0	0	1	0	0	0	0	0	0	0	0	train
S(SC)c1ccoc1C	0	0	0	0	0	0	0	0	0	0	0	0	train
O1C=CC(=O)C(OC(=O)C(C)C)=C1C	0	0	0	0	0	0	0	0	0	0	0	0	train
Oc1ccccc1CCC	0	0	0		0	0	0		0	0	1	0	train
Clc1ccc(Nc2ccccc2C(O)=O)cc1C	0		1	0		0			0		1		train
O1[C@](NC(=O)[C@@H]2C[C@H]3[C@H](N(C2)C)Cc2c4c3cccc4[nH]c2)(C(C)C)C(=O)N2[C@@H](CC(C)C)C(=O)N3[C@@H](CCC3)[C@]12O	0	0	0	0	0	0			0		0	0	train
O(C(=O)N[C@@H](C(C)(C)C)C(=O)N[C@H]([C@@H](O)CN(NC(=O)[C@@H](NC(OC)=O)C(C)(C)C)Cc1ccc(cc1)-c1ncccc1)Cc1ccccc1)C	0	0	0	0		0		0	0	0		0	train
Clc1ccc(NC(=O)Nc2ccc(Cl)cc2)cc1C(F)(F)F	0	0	0			0			0		1	1	train
Oc1cc2cc([nH]c2cc1)-c1nn(c2ncnc(N)c12)C(C)C	0		1			0			1	0	0		train
O=C1CC[C@@]2(C3C(C4CC[C@](O)(C(=O)COC(=O)C)[C@]4(C[C@@H]3O)C)CCC2=C1)C	1	1	0			0	0	0	0	0	0	0	train
P1(=NP(=NP(=N1)(N1CC1)N1CCOCC1)(N1CC1)N1CC1)(N1CC1)N1CC1	0	0	0	0	0	0	0		0		0	1	train
S1(=O)(=O)C2N(C(C(OCOC(=O)C(C)(C)C)=O)C1(C)C)C(=O)C2	0		0	0	0	0			0	0			train
OC(CNC(C)C)c1ccc([N+](=O)[O-])cc1	0	0	0	0	0	0	0	0	0	0	0	0	train
O=C1N(CCCCN2CCN(CC2)c2ncccn2)C(=O)CC2(C1)CCCC2	0	0	0	0	0	0	0	1	0	0	0	0	train
Clc1ccc(cc1OCC(O)CNC(C)(C)C)C								0		0			train
OC(=O)c1cc(ccc1)C	0	0	0	0	0	0	0	0	0	0	0	0	train
O(C(=O)C(CC)c1ccccc1)CCN(CC)CC	0	0		0	0	0	0	0	0	0	0	0	train
O=C1CC[C@@]2([C@@H]3[C@H]([C@@H]4CC[C@](O)(C(=O)CO)[C@]4(CC3)C)CCC2=C1)C	1	1	0			0	0	0	0	0	0	0	train
S(=O)(=O)(NN)c1ccc(Oc2ccc(S(=O)(=O)NN)cc2)cc1	0	0		0	0	0	0	0	0	0	0	0	train
OC(=O)\C=C\CN								0		0			train
O(C(C)(C)C1CCC(=CC1)C)C(=O)C	0	0	0	0	1	0	0	0	0	0	0	0	train
Cl[Si](Cl)(c1ccccc1)c1ccccc1	0	0	0	0	0	0	0	0	0	0	1	0	train
O(CCOC)C	0	0	0	0	0	0	0	0	0	0	0	0	train
O(CCOCC)CC	0	0	0	0	0	0	0	0	0	0	0	0	train
O=[N+]([O-])c1c2c(ccc1)cccc2	0	0		0	0	0	0	0	0	0	1	0	train
O=C1NCCN1	0	0	0	0	0	0	0	0	0	0		0	train
O=[N+]([O-])C	0	0	0	0	0	0	0	1	0	0	0	0	train
ClCC[N+]([O-])(CCCl)C								0		0			train
Clc1cc(Cl)ccc1Oc1ccc([N+](=O)[O-])cc1	0	0	0	0	0	0	0	0	0	0	1	0	train
OCC(CCCC)CC	0	0	0	0	0	0	0	0	0	0	0	0	train
s1c(nnc1OCC(=O)N(C(C)C)c1ccc(F)cc1)C(F)(F)F	0	0	0	0	0	0	0	1	0	0	0	0	train
Clc1cccc(F)c1CN(CC)c1c([N+](=O)[O-])cc(cc1[N+](=O)[O-])C(F)(F)F	0	0	0	1	1	0	0	0	0	0	1	0	train
Clc1c([N+](=O)[O-])c(Nc2ncc(cc2Cl)C(F)(F)F)c([N+](=O)[O-])cc1C(F)(F)F	0		1	1		1	1		0	1		1	train
Clc1cc(F)c(\N=C\2/SC(=O)N3N/2CCCC3)cc1SCC(OC)=O	0	0	0	0	0	0	0	0	0	0	0	0	train
Fc1cc2OCC(=O)N(c2cc1N1C(=O)C2=C(CCCC2)C1=O)CC#C	0	0	0	0	0	0	0	1	0	0		0	train
O(Cc1ccccc1/C(=N\OC)/C(OC)=O)c1ccccc1C	0		0		0			1	0	0			train
Cl\C(=C/[C@H]1[C@@H](C(O[C@H](C#N)c2cc(Oc3ccccc3)ccc2)=O)C1(C)C)\C(F)(F)F	0	0	0	0	0	0		0	0		1	0	train
Clc1cc(Cl)cc2c1cc(c1c2cc(cc1)C(F)(F)F)C(O)CCN(CCCC)CCCC	0	0	0	0	0	0	0	0	0	0		0	train
O1[C@H](CO)[C@@H](N)[C@H](O)[C@@H](O)[C@H]1O[C@H]1O[C@@H]2[C@H](O[C@H](O[C@H]3[C@H](O)[C@@H](O)[C@H](N)C[C@@H]3N)[C@H](N)C2)[C@H](O)[C@@H]1NC	0	0	0	0	0	0	0		0		0	0	train
S1[C@H]2N([C@@H](C(OC(OC(OCC)=O)C)=O)C1(C)C)C(=O)[C@H]2NC(=O)[C@H](N)c1ccccc1	0	0	0	0	0	0	0		0	0	0	0	train
Cl[C@@]12[C@H]([C@@H]3C[C@@H](C)[C@H](C(=O)COC(=O)C(C)(C)C)[C@]3(C[C@@H]1O)C)C[C@H](F)C1=CC(=O)C=C[C@@]12C	1	1	0		0	0	0		0		0	0	train
O(CC(O)CNC(C)C)c1ccc(NC(=O)CCC)cc1C(=O)C	0	0	0	0	0	0	0	0	0	0	0	0	train
S1(=O)(=O)N(C)C(C(=O)Nc2noc(c2)C)=C(O)c2c1cccc2	0	0	0	0	0	0	0	0	0	0	1	0	train
O1[C@@H](CC=CC=C[C@H](O)[C@@H](C[C@H](CC=O)[C@H](O[C@@H]2O[C@H](C)[C@@H](O[C@@H]3O[C@@H](C)[C@H](OC(=O)CC)[C@](O)(C3)C)[C@H](N(C)C)[C@H]2O)[C@@H](OC)[C@H](OC(=O)CC)CC1=O)C)C	0	0	0	0	0	0	0		0		0	0	train
s1cccc1C(=O)c1ccc(cc1)C(C(O)=O)C	0	0	0	0	0	0	0	0	0	0	0	0	train
S1c2c(N(c3c1cccc3)C[C@@H](CN(C)C)C)cc(OC)cc2	0	0	0	0	0	0	0		0			0	train
FC(F)(C(F)(F)C(F)(F)C(F)(F)C(F)(F)C(F)(F)F)C(F)(F)C(F)(F)C(F)(F)C(F)(F)F	0	0	0	0	0	0	0	0	0	0	0	0	train
[Sn](OC(=O)C=C)(CCCC)(CCCC)CCCC	0						1	1		1	1		train
O(CCCC)CCOCCOCCCC		0	0		0	0	0	0	0	0	0	0	train
O(C(C)C)c1ccccc1OC(=O)NC	0	0	0	0	0	0	0	0	0	0	0	0	train
OC(C#C)(C)C	0	0	0	0	0	0	0	0	0	0		0	train
OCCCCCCCC	0	0	0	0	0	0	0	0	0	0	0	0	train
O(CCOCC)CCO	0	0	0	0	0	0	0	0	0	0	0	0	train
S(CCC(OCCCCCCCCCCCCC)=O)CCC(OCCCCCCCCCCCCC)=O	0	0	0	0	0	0	0	0	0	0		0	train
O1C(=O)C2(C(=CCCC2)C1=O)C	0	0	0	0	0	0	0	0	0	0	0	0	train
N(c1ccc(cc1)C(C)(C)c1ccccc1)c1ccc(cc1)C(C)(C)c1ccccc1	0	0		0	0	0	0	0	0		1		train
S(=O)(CCC1C(=O)N(N(C1=O)c1ccccc1)c1ccccc1)c1ccccc1	0	0	0	0	0	0	0	0	0	0	0	0	train
s1c(nnc1NS(=O)(=O)c1ccc(N)cc1)C	0	0	0	0	0	0	0	0	0	0	0	0	train
S(=O)(=O)(Nc1nc(ccn1)C)c1ccc(N)cc1	0	0	0	0	0	0	0	0	0	0	0	0	train
S(=O)(=O)(Nc1nnc(OC)cc1)c1ccc(N)cc1	0	0	0	0	0	0	0	0	0	0	0	0	train
O=C(CC(=O)Nc1ccccc1)C	1	1	0	0	1	0	0	0	0	0	0	0	train
OC(=O)C	0	0	0	0	0	0	0	0	0	0	0	0	train
O(C(=O)C)C(=O)C	0	0	0	0	0	0	0	0	0	0	0	0	train
OC(=O)c1ccc(NC(=O)C)cc1	0	0	0	0	0	0	0	0	0	0	0	0	train
O(C)c1ccc(NC(=O)C)cc1N	0	0		0	1	1	0	0	0	0	0	0	train
O1[C@H]2[C@@H](NC[C@H](C2)C)[C@@H](C)[C@@]12CC[C@H]1[C@H]3[C@H](CC1=C2C)[C@@]1(C(C[C@@H](O)CC1)=CC3)C	0	0	0		0	0	0		0	0	0	0	train
O1CCOc2c1cc(cc2)C(=O)CCN1CC(CC1)c1ccccc1	0	0	0		0	0	0	1	0		0		train
Oc1c2ncccc2c([N+](=O)[O-])cc1	0	0	1			0	0		0	1	1		train
S(=O)(=O)(Nc1ccccc1)c1ccc(N)cc1	0	0	0	0	0	0	0	0	0	0	0	0	train
s1c(nnc1NS(=O)(=O)c1ccc(N)cc1)CC	0	0	0	0	0	0	0	0	0	0		0	train
OC(=O)CCn1c2c(cccc2)c(Cn2ccnc2)c1C	0	0	0	0	0	0	0	0	0	0	0	0	train
Clc1ccc(OCC(OCCNC23CC4CC(C2)CC(C3)C4)=O)cc1	0	0	0	0	0	0	0		0		0	0	train
O([C@@H](C(OC)(c1ccccc1)c1ccccc1)C(O)=O)c1nc(cc(n1)C)C	0	0	0	0	0	0	0	0	0	0	0	0	train
O=C(N1CCN(CC1)C)C1CCCCC1	0	0	0	0	0	0	0	0	0	0	0	0	train
N(CCCN)CCCN	0		0		0	0	0		0	0		0	train
OCCCCCCCCCCCCCCCCCC	0	0	0	0	0	0	0	0	0	0	0	0	train
NCCCCCCCC\C=C/CCCCCCCC								0		0			train
O(C)c1ccc(NC(=O)CC(=O)C)cc1	0	0		0	0	0	0		0	0	0	0	train
O(C(=O)CCCCCCCCCCCCCCC)C	0	0	0	0	0	0	0	0	0	0	0	0	train
O1CCN(CC1)C	0	0	0	0	0	0	0	0	0	0	0	0	train
C(CCC)(C)C	0	0	0	0	0	0	0	0	0	0	0	0	train
[Ni+2].c1ccc[cH-]1.c1ccc[cH-]1	0	0	0	0	0	0	0	0	0	0	0	0	train
O=C(Nc1c(cccc1C)C)C1N(CCCC1)C		0	0	0	0	0	0		0		0	0	train
Brc1cc2N=CN(CC(=O)C[C@@H]3NCCC[C@H]3O)C(=O)c2cc1Cl	0	0		0	0	0	0		0		0	0	train
s1cc(nc1C)\C=C(/C)\C1OC(=O)C[C@H](O)C(C)(C)C(=O)[C@H](C)C(O)[C@H](CCC[C@]2(O[C@H]2C1)C)C	0		0	0	0				0			1	train
IC#CCOc1cc(Cl)c(Cl)cc1Cl	0		0			0	0		0				train
S1SCCC(=O)N[C@@H](Cc2ccc(O)cc2)C(=O)N[C@@H](Cc2ccccc2)C(=O)N[C@@H](CCC(=O)N)C(=O)N[C@@H](CC(=O)N)C(=O)N[C@@H](C1)C(=O)N1CCC[C@H]1C(=O)N[C@@H](CCCNC(N)=N)C(=O)NCC(=O)N	0	0	0	0	0	0	0	0	0	0	0	0	train
Clc1c[nH]cc1-c1cccc(Cl)c1[N+](=O)[O-]	0	0				1	0		0				train
O1C(=O)C([C@H](O)CCCCC)[C@@H](O)C[C@@H](O)C[C@@H](O)C[C@@H](O)C[C@@H](O)CC(O)C(O)C(O)C(=CC=CC=CC=CC=C[C@@H](O)C1C)C	0	0	0	0	0	0	0		0		0	0	train
N(C(CCC=C(C)C)C)C	0	0	1	0	0	0	0		0		0	0	train
S(=O)(=O)(NC(=S)N)c1ccc(N)cc1	0	0		0	0	0	0		0		0	0	train
OC(=O)c1ccccc1\N=N\c1ccc(N(C)C)cc1	0	0	1			0	0	1	1	1		0	train
ClCC(=O)NC(O[C@@H]1CC[C@@]2(OC2)[C@@H]([C@@]2(O[C@@H]2CC=C(C)C)C)[C@@H]1OC)=O	0		0		0		1	1		1	0	1	train
O[C@H]1CC[C@@H]2[C@H](C[C@@H]3N(CCc4c5c([nH]c34)cccc5)C2)[C@H]1C(OC)=O	0	0	1	0	0	0	0	0	0	0	0	0	train
Clc1ncc(cc1)CN(C(=NC#N)C)C	0	0	0	0		0	0	0	0	0	0	0	train
Clc1c(N)c(Cl)c(F)nc1OCC(OC(CCCCCC)C)=O	0	0		1		0	0	0	0	0	1	0	train
Clc1cc(Nc2ncnc3c2cc(NC(=O)C=C)c(OCCCN2CCOCC2)c3)ccc1F	0		0		1	1	0	1		1		1	train
n1c2c(ncc1)cc1C3CC(c1c2)CNC3	0	0	0	0	0	0	0	0	0	0	0	0	train
Clc1ncc(cc1)[C@H]1[C@H]2N[C@@H](C1)CC2	0	0	0	0	0	0	0		0			0	train
s1cccc1CN1CCC(N(C(=O)CC)c2ccccc2)CC1	0	0	0		0	0			0	0	0	0	train
s1cccc1CC(N1CCC(N(C(=O)CC)c2ccccc2)CC1)C	0	0	0	0		0	0	1	0	0	0	0	train
OC(CN1CCC(N(C(=O)CC)c2ccccc2)CC1)c1ccccc1	0	0	0	0	0	0		0	0	0	0	0	train
Clc1cc(Cl)cc(Cl)c1N	0	0	0	0	0	0	0	0	0	0		0	train
ClC(Cl)(Cl)C(O)=O	0	0	0	0	0	0	0	0	0	0	0	0	train
O(C(COC(=O)CCCCCCC)COC(=O)CCCCCCC)C(=O)CCCCCCC	0	0	0	0	0	0	0	0	0	0	0	0	train
BrC(Br)Br	0	0	0	0	0	0	0	0	0	0	0	0	train
n1c(N)c2nc(-c3ccccc3)c(nc2nc1N)N	0		1		1				1		0	1	train
O(c1cc(N)c(N)cc1)c1ccc(N)cc1	1	0	1			0	0	1	1		1	0	train
F[C@@]12[C@H]([C@@H]3C[C@H]4OC(O[C@@]4(C(=O)CO)[C@]3(C[C@@H]1O)C)(C)C)CCC1=CC(=O)C=C[C@@]12C	1	0	0		1	1	0	0	0	0	0	0	train
ClC=1[C@@]2(Cl)[C@@H]3[C@@H](COS(OC3)=O)[C@@](Cl)(C=1Cl)C2(Cl)Cl	0	0	0			0	0	1	0	0	1	0	train
Oc1c(N)cc([N+](=O)[O-])cc1[N+](=O)[O-]	0		0	0	0	0	0		0	0	1	0	train
[truncated: 5,812 more rows]
