# Supplementary material for: Could graph neural networks learn better molecular representation for drug discovery? A comparison study of descriptor-based and graph-based models
Source: J Cheminform. 2021 Feb 17;13:12. doi: 10.1186/s13321-020-00479-8 (PMC7888189; doi:10.1186/s13321-020-00479-8)
Supplement: Supplementary file 1 — Additional file 1. The datasets for the single tasks. [file 13321_2020_479_MOESM1_ESM.zip › ReferencedData/dataset_used_for_modeling/toxcast.csv]

cano_smiles	ACEA_T47D_80hr_Negative	ACEA_T47D_80hr_Positive	APR_HepG2_CellCycleArrest_24h_dn	APR_HepG2_CellCycleArrest_72h_dn	APR_HepG2_CellLoss_24h_dn	APR_HepG2_CellLoss_72h_dn	APR_HepG2_MicrotubuleCSK_72h_up	APR_HepG2_MitoMass_24h_dn	APR_HepG2_MitoMass_72h_dn	APR_HepG2_MitoMembPot_24h_dn	APR_HepG2_MitoMembPot_72h_dn	APR_HepG2_MitoticArrest_24h_up	APR_HepG2_MitoticArrest_72h_up	APR_HepG2_OxidativeStress_24h_up	APR_HepG2_OxidativeStress_72h_up	APR_HepG2_StressKinase_72h_up	APR_HepG2_p53Act_24h_up	APR_HepG2_p53Act_72h_up	ATG_AP_1_CIS_up	ATG_Ahr_CIS_up	ATG_BRE_CIS_up	ATG_CMV_CIS_up	ATG_CRE_CIS_up	ATG_DR4_LXR_CIS_dn	ATG_DR5_CIS_up	ATG_EGR_CIS_up	ATG_ERE_CIS_up	ATG_ERa_TRANS_up	ATG_E_Box_CIS_dn	ATG_HIF1a_CIS_up	ATG_HSE_CIS_up	ATG_IR1_CIS_dn	ATG_ISRE_CIS_dn	ATG_MRE_CIS_up	ATG_NRF2_ARE_CIS_up	ATG_Oct_MLP_CIS_up	ATG_PBREM_CIS_up	ATG_PPARg_TRANS_up	ATG_PPRE_CIS_up	ATG_PXRE_CIS_dn	ATG_PXRE_CIS_up	ATG_PXR_TRANS_up	ATG_Pax6_CIS_up	ATG_RORE_CIS_up	ATG_RXRb_TRANS_up	ATG_SREBP_CIS_up	ATG_Sp1_CIS_up	ATG_TCF_b_cat_CIS_dn	ATG_VDRE_CIS_up
Clc1ccc([N+](=O)[O-])cc1	0	0																	0	0	0	0	0	0		0	0	0		0	0	0	0	0	0	0	0	0	0		0	0	0	0	0	0	0	0	0
Oc1ccc([N+](=O)[O-])cc1	0	0	0	0	0	0		0		0		0		0	0	0	0	0	0	0	0	0	0	0	0	0	0	0	0	0	0	0	0	0	0	0	0	0	0	0	0	0	0	0	0	0	0	0	0
O1[C@@H]2O[C@H]3[C@H](O)[C@@H](O)[C@H](O[C@@H]3CO)O[C@H]3[C@H](O)[C@@H](O)[C@H](O[C@@H]3CO)O[C@H]3[C@H](O)[C@@H](O)[C@H](O[C@@H]3CO)O[C@H]3[C@H](O)[C@@H](O)[C@H](O[C@@H]3CO)O[C@H]3[C@H](O)[C@@H](O)[C@H](O[C@@H]3CO)O[C@@H]([C@H](O)[C@H]2O)[C@H]1CO	0	0	0	0	0	0	0	0	0	0	0	0	0	0	0	0	0	0	0	0	0	0	0	0	0	0	0	0	0	0	0	0	0	0	0	0	0	0	0	1	0	0	0	0	0	0	0	0	0
OC(=O)c1ccc(cc1)C(O)=O	0	0																	0	0	0	0	0		0	0	0	0	0	0	0	0	0		0	0	0	0	0	0	0		0	0	0	0	0	0	0
[Dy](Cl)(Cl)Cl	0																		0	0	0	0	0	0	0	0	0	0	0	0	0	0	0	0	0	0	0	0	0	0	0	0	0	0	0	0	0	0	0
OCC(CCCCC)CCC	0	0																	0	0	0	0	0	0	0	0	0	0	0	0	0	0	0	0	0	0	0	0	0	0	0	0	0	0	0	0	0	0	0
OB(O)O	0	0	0	0	0		0	0	0	0	0	0	0	0	0	0	0	0	0	0	0	0	0	0	0	0	0	0	0	0	0	0	0	0	0	0	0	0	0	0		0	0	0	0	0	0	0	0
OCc1ccccc1	0	0	0	0			0	0	0	0	0		0	0	0	0	0			0				0			0	0	0		0			0	0			0	1			0	0			0			0
n1cc(ccc1)C#N	0	0	0	0	0		0		0	0	0	0		0	0		0	0	0	0		0	0	0	0	0		0			0			0	0	0	0	0	0			0			0	0		0	0
ON=C1CCCCC1	0																		0	0	0	0	0	0	0	0	0	0	0	0	0	0	0	0		0	0	0	0	1	0	0	0	0	0	0	0	0	0
Clc1nc(nc(n1)N)NCC	0	0	0	0	0	0		0		0	0	0	0	0	0	0	0	0	0	0	0	0	0	0	0	0	1	0	0	0	0	0	0	0		0	0	0	0	0	0		0	0	0	0	0	0
N(c1ccc(cc1)C(C)(C)c1ccccc1)c1ccc(cc1)C(C)(C)c1ccccc1	0	0																	0	0	0	0	0	0	0	0	0	0	0	0	0	0	0	0	0	0	0	0		0	1	0	0	0		0	0	0	0
S(=O)(=O)([O-])c1ccccc1C=O.[Na+]	0	0																	0	0	0	0	0	0	0	0		0	0	0	0	0	0	0	0	0	0	0	0	0	0	0	0	0	0	0	0	0	0
O(C(Cc1ccccc1)(C)C)C(=O)CCC	0	0																	0	0	0	0	0	0	0	0	0	1	0	0	0	0	0	0	1	0	0	0	0	0	1		0	0		0	0	0
N12CN3CN(C1)CN(C2)C3	0	1	0	0	0	0	0	0	0	0	0	0	0	0	0	0	0	0		1	1		1	0	0		0	0	0	0	0	0	0	0	1	1		0	0	1			0	0	0	0	0		0
P(Oc1ccccc1)(Oc1ccccc1)Oc1ccccc1	0	1	0	0	0	0	0	0	0	0		0	1	0	0	0	0	0	0		0			0	0	0	1				0			0	0		0		0	0		0	0		0	0	0	0	0
Clc1ccccc1Nc1nc(Cl)nc(Cl)n1	0	0	0	0	0	0	0	0	0	0	0	0	0	0	0	0	0	0		1	1	1	1		1	0	0		0	0	0	0	0	1	1			1		0	1	0		0	0			0	1
Clc1cc(OC(C(O)=O)C)ccc1	0	0	0	0	0	0	0	0	0	0	0	0	0	0	0	0	0	0		0		0	0	0	0	0	0	0	0				0				0	0					0			0	0		0
O(CC=C)c1nc(OCC=C)nc(OCC=C)n1	0																		0	0			0	0	0	0		0	0	1	0	0		0		0		1	0	0	1	1		0	1	0	0	0	0
O=C(Nc1ccccc1)N(C)C	0	0																		0	0	0	0		0	0	0	0	0	0	0	0	0	0	0		0	0		1			0	0			0	0	0
Clc1cc(ccc1Oc1cc(F)c(NC(=O)NC(=O)c2c(F)cccc2F)cc1)C(F)(F)F	0	0																	0	0	0	1	0	0	0	0	0	0	0	0	0	0	1		1	0	0		0	0	1		0	0	0	0	0	0
N(C)(C)c1ccc(cc1)Cc1ccc(N(C)C)cc1	0		0		0	1	1	0		1		0		0	0	0	0	0	1	0		1			0			1	0	0	0	0	0	1	1	1	1	1		0		1	1					0	1
O=C1CCC=2C(=C1)CC[C@H]1[C@@H]3CC[C@H](O)[C@]3(C=CC1=2)C	0	1	0	0				0	0		0	1		0	0	0	0	1			0	0	0		0		1	1	0					1		1			0	1		0		0	0		0	1	0
Nc1ccc(cc1)Cc1ccc(N)cc1	0		0	0	0	0	0		0	0	0	0	0	0	0	0	0	0	0				0	0		0	1	1	0	0	0	0	0		0	0	0	0		0		0			0	0	0	0	0
O(c1ccc(N)cc1)c1ccc(N)cc1	0			0	0	0	0	0	0	0	0	0	0	0	0			0		0	0	0		0	0		1	1		0		0	0	0			0	0	0	0	0	0	0	0	0	0			0
c1ccccc1Cc1ccccc1	0	0																	0	0		0	0	0	0	0	1	1	0	0	0		0	0		0	0	0	0	0	0		0	0		0	0	0	0
N(C1CCCCC1)C1CCCCC1	0	0																	0		0	0	0	0	0	0	1	1	0	0	0	0		0	0	0		0	0		1	1		0	1	0	0
O(c1ccccc1)c1ccccc1	0	0																	0	0	0	0	0	0			0		0		0	0	0	0		0	0	0	0	0	1		0	0	1	0	0	0
N(CC)c1cc(ccc1)C	0	0	0	0	0	0	0	0		0	0	0	0	0	0		0	0		0	0	0	0	0				0	0		0		0			0				0			0	0	0	0	0	0
S(P(OC)(=O)N)C	0		0	0	0	0	0	0	0	0	0	0	0	0	0	0	0	0		0	0		0	0	0			0				0		0	0	0		0		0		0			0	0	0	0	0
Cl.n12c(CCCC1c1ccc(cc1)C#N)cnc2	0																		0			0			0	0		1	0	0	0	0	0		0	0	0			0		0	0	0		0		0	0
O(C(COC(=O)C)COC(=O)C)C(=O)C	0	0	0	0	0	0	0	0	0		0	0	0		0	0	0	0		0	0	0				0	1	1	0		0	0	0	0	0	0		0	0		0		0	0	0		0
N(CCCC)(CCCC)CCCC	0	0		0	0	0		0	0	0	0		0	0		0	0	0	0		0				0	0	0	0		0	0				0			0		0		0	0			0	0	0	0
O(C(=O)C)CC(CCCC)CC	0	1																	0	0	0		0					0	0			0		0	0	0	0		0	1	0	0		0	0			0
O(C(=O)C=C)CC(CCCC)CC	0	0																	0	0	0		0	1	0	0	0		0	0	0	1	0	0	1	0	0				0		0	0			0	0	0
O(C(=O)CCCCCCCC(OCC(CCCC)CC)=O)CC(CCCC)CC	0			0	0	0	0					0	0	0	0			0	0	0	0	0	0	0	0	0	1		0		0		0		0			0	0	0		0	0	0	0	0	0		0
N(=Nc1ccccc1)c1ccccc1	0	0	0	0	0	0	0	0	0		0	0	0		0	0	0	0	0	1	0	0	0	1	0	0	1			0		0		0	1	0	0	1	1	0	0		0	0	1	0	0	0	0
c1ccccc1CCC	0	0	0		0		0			1	0	0	0	0	0	0	0		0	0	0	0	0		0	0	0	0	0	0	0	0					0	0	0	0	0		0	0	0	0	0	0	0
O=C1N=C(NC1(C(C)C)C)c1ncc(cc1C(O)=O)C	0	0	0	0	0	0	0	0	0	0	0	0	0	0	0	0	0	0		0	0	0	0	0	1			0	0	0	0	0	0	0		1	1	0	0	0	1	1	0	0			0	0	1
S(=O)(=O)(C)c1cc([N+](=O)[O-])c(cc1)C(=O)C1C(=O)CCCC1=O	0		0	0	0	0	0	0	0	0	0	0	0	0	0	0	0	0	0		0	0	0	0	0	0	0	0	0	0	0		0	0	0		0	0	0	0		0	0	0	0	0		0	0
O(C)c1ccc(cc1)CCC	0	0																	0	0	0	0	0	0	0	0	0	0	0	0	0	0	0	0	0	0	0	0		0	0	0	0	0	0	0		0	0
OCC=Cc1ccccc1	0	1																	0	1	0	0	0	0	0	0	1	1	0	0	0	0	0	0			0	1	0	0		0	0	0	0	0	0	0	0
O(CCOc1ccccc1)c1ccccc1	0																		0	0		0	0	0	0	0	0	0			0	0	0	0	0	0	0	0	0	0		0	0		0	0	0	0	0
O1C(CCC1=O)CCCCCCC	0	0	0	0	0	0	0	0	0	0	0	0	0	0	0	0	0	0	0	0	0	0	0	0		0	0	0	0	0	0	0	0	0		0		0	0	0		0	0	0		0		0	0
O1C(CCC1=O)CCC	0																		0	0	0		0	0	0	0	0	0	0	0	0	0	0	0		0	0	0	0	0	0	0	0	0	0		0	0	0
O(C(=O)CC)CC	0	0																	0	0	0	0	0	0	0	0	0	0	0	0	0	0	0	0	0	0	0	0	0	0	0	0	0	0	0	0	0	0	0
Clc1cc(F)c(Oc2ccc(O[C@@H](C(OCC#C)=O)C)cc2)nc1	0	0	0	0		0	0	0		0	0	0	0	0	0	0	0	0		0	0	0	0	0			0	0	0	0	0	0	0	0		0	0	1	1	0	1	0	0	0	0	0	0	0	0
O(C(=O)CCC)CC	0	0		0	0	0	0			0	0	0	0	0	0	0		0	0	0	0	0	0	0	0	0	0	0		0	0		0	0	0			0	0	0			0	0	0	0	0	0	0
S=C(NCC)NCC	0	0																	0	0		0	0	0	0	0	0	0	0	0	0		0	0	0	0	0	0		0	0	0	0		0	0		0	0
O=C1NCCCCC1	0	0		0	0	0	0		0	0		0	0		0			0	0	0	0	0			0	0	0	1	0		0	0	0		0	0	0		0		1	0	0	0	0	0	0		0
Oc1ccc(cc1C)C	0	0	0	0	0	0		0	0	0	0		0				0	0	0	0	0	0	0	0	0	0	0	1	0	0	0	1	0	0	1	0		0	0	0		0	0	0	0	0	0	1
O(C(=O)C)C\C=C(\CCC=C(C)C)/C	0	0	0	0			0	0			0		0	0	0	0	0			0	0	0	0	0			0	0	0	0	0	0	0	0		0	0	0	0	0	1	0		0	0	0	0	0	0
OCCC(CCC=C(C)C)C	0	0	0		0	1	0	0	1	0			1				0	0		0	0	0	0	0	0	0			0	0	0	0	0	1		0	0	1	0	0	1	0	0	0	0	0	0	1	1
O=CCC(CCC=C(C)C)C	0	0																	0	0	0	0	0	0	0	0		0	0	0	0	0		0		0	0	0		0		0		0	0	0	0	0	0
OC\C=C(\CCC=C(C)C)/C	0	0	0	0	0				0					0	1	1	0	1	0	0	0	0	0	0	0	0		1	0	0	0	0	0	0	0	0	0	1	0	0	0	0	0	0	1	0	0		0
OC\C=C(/CCC=C(C)C)\C	0	0		0	0	1	0	0		0	0	0	0	0	0			0	0	0	0	0	0	0	0		0	0	0	0	0	0	0	0	1	0	0	1	0	0		1	0	0	0	0	0	0	0
O(C(=O)CCC)CCC(C)C	0	0			0	0			0			0	0		0	0			0	0	0	0		0	0	0	0	0	0	0	0	0	0		0		1	0	0	0	0	0	0	0		0	0	0	0
O(C(=O)CCCCCC)CC	0		0	0	0	0					0		0	0	0		0	0			0		0	0	0	0	1	1	0	0		0		0		0			0	0	1	1	0		1		0	0	0
Clc1ccc(cc1)C	0	0	0	0		0	0	0		0		0	0	0		0	0	0	0		0		0	0	0	0	1	0	0	0	0	0		0	0		0	0		0	1	0	0	0	0		0	0	0
Oc1ccc(cc1)C	0	0			0	0			0	0		0	0	0	0	0			0	0	0	0	0	0	0		0	0	0	0	0	0			0	0	0	0	0	0	0	0		0		0	0	1	0
Clc1ccc(Cl)cc1	0	0	0		0	0			0		0	0	0		0		0	0	0	0	0	0	0		0	0	0	0	0	1	0	1		0	0		0	0		0	0	0	0	0	0	0	0	0	0
O(C(=O)CCC(OC)=O)C	0		0	0	0	0			0		0		0		0		0		1	0	0	0	0	0		0	0	0	0	0	0	0	1	0		0	0		0	0	0	0	1	0	0			0	0
O=C(CCCCC)CC	0	0																	0	0	0		0	0					0	0	0	0	0	0	0	0	0	0	0	1	0	0	0	0	0	0	0	0
[Si](OC)(OC)(OC)CCC	0	0																		0			0	0	0	0	0	0		0	0	0	0	0	0	0		0	0	0			0		0			0	0
[Si](OCCOC)(OCCOC)(OCCOC)C=C	0																		0		0	0	0	0	0	0	0	0	0				0	0	0		0	0	0		1	0	0	0		0	0	0	1
O1CC1C1CC2OC2CC1	0					0	0	0	0	0	0		0	0		0		0		0	0	0	0	0	0	0		0	0	0	0	0	0	0	1	0	0	0	0	1	0	0		0	0	0	0		0
Fc1cc2c(n(NC(=O)c3cnc(nc3C)-c3ncccc3)cc2C)cc1	0	0	1	1	1	1	0			1		1	1			0	1		0	0	0	0	0	0	0	0	0	0	0	0	0	0	0	0	0	0	0	1	0		1		0	0	0	0	0	0	0
BrCCBr	0	0																	0	0	0	0	0	0	0	0		1	0	0	0	0	0	0	0	0	0	0	0	0	1	0	0	0	1	0	0	0	0
N#CC=C	0																		0		0	0	0	0	0			0	0				0	0	1	0	0		0	0	0		0	0	0		0	0	0
OCC=C	0	0																	0	0	0	0	0	0			0	0		0	0	0	0	0	0	0	0	0	0	0	0	0	0	0	0		0		0
OCCO	0	0	0		0	0	0			0		0	0	0		0	0		0	0		0	0	0			0	0	0	0	0	0	0		0	0		0		0	0	0		0			0	0	0
ClCOC	0	1																	0	0	0	0	0		0	0		1	0			0	0	0	0		0	0	0	1	0	0	0	0		0	0	0
OC(CC(O)C)(C)C	0	1		0	0	1		0		0	1	0		0	0	0	0	0	0	0	0		0		0	0		0	0	0	0	0	0	0	0	0	0	0	0	1	0		0	0	0	0	0		0
[Si](O[Si](C)(C)C)(C)(C)C	0	0																	0	0	0	0			0			0	0	0	0			0	0	0	0			0		0		0	0		0	0	0
[Si](O[Si](O[Si](C)(C)C)(C)C)(C)(C)C	0	0																	0	0		0	0	0	0	0	0	0		0	0	0	0	0	0	0	0	0	0	0	1	0	0	0	0	0	0	0	0
OC(CCCC(CC=O)C)(C)C	0	0																	0	0	0	0	0	0		0	0	0		0	0	0	0	0	0	0	0	0	0	0		0	0	0	0	0	0		0
O=C(CCC)C	0	1																	0	0	0	0	0	0		0	0	0	0		0		0	0	0	0	0	0	0	1	0	0		0	0	0	0	0	0
OC(CCO)C	0	0	0	0	0	0	0		0		0	0	0		0			0	0	0	0		0	0	0		1	1	0	0	0		0	0		0	0			0	1	1	0	0	1	0	0	0	0
O(CC(O)C)C	0	0		0		0	0	0	0	1	0		0	0		0		0	0	0	0	0	0		0	0	1	1	0		0	0	0	0	0	0		0	0	0	0	0	0	0	0	0	0	0	0
OCCN(C)C	0	0	0	0	0	0	0	0	0	0	0	0	0	0			0		0	0		0		0	0	0	0	0	0	0	0		0	0		0	0	0	0		1	0	0		0	0		0
OC(CC(C)C)C	0	0	0		0	0	0	0	0		0		0	0	0		0	0	0		0	0	0			0	0		0	0			0	0	0		0	0	0		0		0	0		0	0	0	0
O(C(C)C)C(=O)C	0	0																	0	0	0	0	0	0	0		0	0	0		0	0	0	0	0	0	0	0		1	0	0	0	0	0		0		0
O1C(COC1=O)C	0	1																	0	0	0	0		1		0	0	0		0	0	0	0	0		0	0	0	0		0	0	0	0	0	0	0	0	0
c1c(cccc1C)C	0	1																	0	0	0	0	0	0	0	0	0	0	0	0	0	0	0	0	0			0	0	1	0	0	0		0	0		0	0
Nc1cc(ccc1)C	0	0	0		0	0	0	0	0	0		0			0	0	0			0		0	0	0	0	0		0		0	0	0	0	0	0	0	0	0	0	0	0	0	0	0	0	0	0		0
Nc1cc(N)ccc1	0	0	0	0	0			0		0	0	0		1	0	0	0	0	0		0	0	0			0	0		0			0	0	0	0	0	0		0	0	0	0	0	0	0	0		0	0
Oc1cc(O)ccc1	0	1	0	0	0	0	0	0	0	0	0	0	0			0	0	0	1	0	1			0	1	0	0	0	0		0	0	0	0	0	0			0						0	0	0	0	0
O(C(=O)CC(OC)=O)C	0	0	0	0		0	0		0	0	0	0	0	0		0		0	0	0	0	0	0	0	0	0	0	0	0	0	0		0			0	0	0	0	0	0	0	0	0	0	0	0	0	0
c1c(cc(cc1C)C)C	0	0				0	0	0	0	0	0	0	0	0	0	0	0	0	0	0	0	0	0	0	0	0	0		0	0	0			0	0	0	0	0	0	0	0	0	0	0		0	0	0	0
Oc1cc(cc(c1)C)C	0	0																	0			0	0	0	0	0		0				0	0	0	0		0	0	0		1	0	0	0	0	0	0	1	0
Clc1nc(Cl)nc(Cl)n1	0	0																	0	0	0		0			0	0	0	0	0	1	0	0		0	0	0	0	0		0		0	0	0	0	0	0
O=C(CC(C)C)CC(C)C	0	0																	0	0	0	0	0	0	0	0	0		0	0	0	0	0		0	0	0	0	0	0	0	0		0	0	0	0		0
NC1CCCCC1	0	0	0	0	0	0		0	0				0		0		0		0	0	0	0	0	0	0	0	0		0	0	0	0	0	0	0	0		0	0	0	0	0	0		0	0		0	0
OC1CCCCC1	0		0	0	0		0	0	0	0	0	0		0	0	0	0		0	0	0		0	0		0		0	0	0		0	0	0		0	0	0	0		0	0	0	0	0	0	0	1
O=C1CCCCC1	0	0	0	0	0	0	0		0		0	0		0	0	0	0	0	0	0	0	0		0	0		0	0	0	0	0	0	0		0	0	0	0		0		0	0	0			0	0	0
Sc1ccccc1	0	0																	1	0	0	0			0	0	1	1	0	0	1			0	1			0			1		0		0	1	0	1	1
O1CCN(CC1)C	0	0																	0	0			0		0		0	0	0	0	0	0	0	0	0	0			0	0		0	0		0	0		0
O(C(=O)CCCCCCCCC(OCCCC)=O)CCCC	0	0	0	0	0	0		0	0	0	0	0	0	0		0		0	0	0	0	0	0	1	0	0	0	0		0	0	1	1		0		0	0	0		0	0	0	0		0	0	1	0
S=C(NCCCC)NCCCC	0	0																	0	0	0	0	0	0	0	0	0		0	0	0	0	0				0	0	0	0	1	0	0	0	1	0	0	0	0
OC(=O)CCCC	0	0																	0	0	0	0	0	0	0	0	0	0	0	0	0	0		0		0	0		0	0		0	0	0		0	0	0	0
O(CCO)C	0	1	0	0	0	0	0		0	0	0	0	0	0	0	0		0	0		0		0	0				0	0	0	0	0	0	0	0	0	0		0	0	1			0	0	0	0	0	0
O(OC(C)(C)C)C(C)(C)C	0	0	0	0	0	0	0	0			0		0		0	0	0	0	0	0	0	0	0	0	0	0	0	0	0	0	0	0	0	0	0	0	0	0	0	0	0	0	0	0	0	0	0		0
O=C(CCC(C)C)C	0	0																		0	0		0	0	0	0	0	0	0	0	0	0	0	0	0	0	0	0	0	0	1	0	0	0	0		0	0	0
OC(=O)CCC(O)=O	0	0																	0	0	0	0	0	0	0	0	0	0	0	0	0	0	0	0	0	0	0		0	1	0	0	0	0	0	0	0	0	0
OC(=O)\C=C/C(O)=O	0																		0	0	0	0		0		0		0	0	0	0	0	0	0	0	0	0	0		1	0	0	0	0	0	0	0	0	0
OC(=O)\C=C\C(O)=O	0																		0	0	0	0	0	0	0	0	0			0	0	0	0	0				0	0	0	0	0	0	0				0	0
O(C(C)C)C(=O)CCCCCCCCCCCCC	0	0																	0	0	0	0	0	0	0	0	0	0	0		0	0	0		0	0	0	0	0				0	0	0		0	0	0
O(C(=O)CCCCC(OCCCCCC)=O)CCCCCC	0																		0	0	0	0		0		0	1	0	0	0	0		0	0		0	0	0	0	0	1	0		0	1	1	0	0	0
O(C(=O)CCCCCCCCC)C	0	0																	0	0	0	0	0		0	0	0	0	0	0	0	0	0	0	0	0	0		0	0	0	0	0	0	1	0	0	0	0
O=C(CCCCC)C	0	0																	0		0		0	0	0		0	0	0	0	0	0	0	0	0	0	0	0	0	0	0	0	0	0	0	0	0	0	0
OC(=O)\C=C\C=C\C	0	0	0	1		1	0		0	0	0		1		1	0	0		0	0	0		0	0	0	0	0	0	0	0	0		0	0	0	0	0	0	0	0	0	0	0	0	0	0	0	0	0
O=CCCCC	0	0	0			0	0	0	0	0	0		0	0	0	0					0	0	0	0				1		0		0	0	0	0	0	0			0	1	1	0		1		0		0
OCC#CCO	0	0																	0	0	0	0	0	0	0	0	0	0	0	0	0	0		0	0	0	0	0	0		0	0	0	0	0	0	0	0	0
ON=CCCC	0	0																		0	0	0	0	0	0			0	0	0		0	0	0	0		0	0	0	0	0	0	0	0	0	0	0	0	0
OCCNCC	0	1																	0	0	0		0	0	0	0	0	0	0		0	0	0	0	0		0	0	0	1	0	0		0	0	0	0		0
O(CCO)CC	0	0	0		0	0	0	0	0	0	0	0	0	0	0		0	0	0	0	0	0	0	0	0	0	0	0	0	0	0	0	0		0	0	0	0	0	0	0	0	0	0	0	0	0	0	0
N1CCNCC1	0	1																	0	0	0		0	0	0	0	0	0	0	0	0	0	0	0	0		0			0	0		0	0	0		0	0
O1CCNCC1	0	0																	0	0	0	0	0	0	0	0	0		0	0	0	0		0	0	0	0	0	0	1	0		0	0		0	0	0	0
OC(CNCC(O)C)C	0	1																	0	0	0	0	0	0	0	0	0	0	0	0	0	0	0	0	0	0	0	0	0	0	0		0	0	0	0	0	0	0
OC(=O)CCCCCC	0		0	0		0		0	0			0	0	0	0	0	0	0	0	0	0	0			0		0	0		0	0	0	0	0	0	0	0	0	0	0	0	0	0	0	0	0		0	0
O(C(=O)C)CCOCC	0	0	0	0		0	0			0	0			0		0	0	0	0	0					0	0		0	0	0		0			0	0			0	0		0		0	0	0		0
O=C([O-])N.[NH4+]	0	0	1	1	1	1		0	1	1	1		1		1	1	1	1	0		0	0	0	0				0		0		0		0	0	0	0	0		0	0	0	0		0		0	0	0
[Si](OC)(OC)(C)C	0	0																				0	0	0	0	0	0	0	0				0		0	0	0	0	0	0		0	0	0	0	0	0	0	0
OCCCCCC	0	0																	0	0	0	0	0	0	0	0	0		0	0	0	0	0	0	0	0	0	0	0	0	0	0			0	0	0		0
N(CCN)CCN	0	0																	0	0	0		0	0	0	0	0		0	0	0	0	0	0	0	0	0		0	0	0	0	0	0	0	0	0		0
OCCNCCO	0	0	0		0	0	0	0	0	0	0	0		0	0	0	0	0	0	0		0		0	0	0	0	0	0	0	0	0	0	0	0	0		0	0	0	0		0	0		0		0	0
ClCCOCCCl	0	0	0	0		0		0		0	0	0	0	0	0		0	0	0	0	0	0	0	0		0		0		0	0	0	0	0	0	0	0	0	0	0	1	0					0	0
O(CCO)CCO	0	0	0	0		0	0		0	0		0	0	0		0	0	0	0	0	0	0	0	0	0	0	0	0		0	0	0		0	0	0	0	0		0	0	0		0	0	0	0	0	0
S(CCC)C(=O)N(CCCC)CC	0	0																	0		0		0	0		0	0		0	0	0	0	0		0	0	0		0	0	1	0	0	0	1	0	0	0	0
N1CCCCCC1	0																				0	0	0	0		0	0	0	0			0	0	0	0		0	0	0	1	0	0	0	0	0	0	0	0	0
O(C(=O)C)CCOC(=O)C	0	0																		0	0	0	0	0	0			0	0	0	0	0	0	0	0	0	0	0	0	1	0			0	0	0	0	0	0
O(C(=O)CCCCCCC\C=C/CCCCCCCC)CC	0	0																	0	0	0	0	0		0	0	0	0	0	0	0		0	0	0	0	0	1	0	0	0	0	0	0	0	0	0
N#CCCCCC#N	0	0																			0	0	0	0	0	0	0	0	0	0	0				0		0	0	0	0	0	0	0	0	0	0	0		0
OCCCCCCC	0																		0		0	0	0	0	0	0	1	1	0	0		0	0			0	0	0	0		1	0		0	1	0	0	0	0
O(CCCC)CCO	0		0	0	0	0	0	0	0		0	0				0	0	0		0	0	0	0	0	0	0	1		0	0	0	0	0	0		0	0	0	0	0	0	0	0	0	0	0	0		0
O(CCOC)CCO	0	0		0	0	0	0	0	0	0	0				0	0	0	0	0	0	0	0	0	0	0	0	0		0	0	0	0	0	0	0	0	0	0			0		0	0	0	0	0		0
O(C(=O)CCCCCCCCCCC)C	0	0		0	0	0	0	0	0	0	0	0	0	0	0	0	0			0	0	0	0	0	0	0	0	0	0	0	0	0	0	0	0			0	0	0	0	0	0	0	1	1	0	0	0
C(CCCC)CCCC	0	0																	0	0	0	0	0	0	0	0	1	0		0	0	0	0	0		0	0	0	0	0	0	0	0			0		0
[Sn](Cl)(Cl)(Cl)CCCC	0	0																	0	0	0	0	0	0	0	0		0	0	0	0	0	0	0	1	0		0	0	0		0		0	0	0	0	0
OCCCCCCCC	0	0		0	0	0	0	0	0	0	0	0	0	0	0		0		0	0	0	0	0	0		0		0				0		0	0	0	0	0	0		0	0			0	0		1
O=C(N(C)C)CCCCCCC	0	0																	0		0		0	0	0	0	0	0	0	0	0		0		0	0	0	0	0		1		0	0		0	0	0
O(CCOCC)CCO	0		0			0	0	0	0	0	0	0	0	0	0	0	0	0	0	0	0	0	0	0	0	0	0	0	0			0	0		0	0	0	0	0	0	0	0	0	0	0	0	0	0	0
O(C(=O)CCCC(OC)=O)C	0	0	0		0	0	0	0	0		0	0				0	0	0	0	0	0	0	0	0	0	0			0	0	0		0	0	0	0	0	0	0	0	0		0	0	0	0	0		0
O(CCOC)CCOC	0	0	0	0	0	0	0	0	0		0			0	0	0	0	0	0	0	0	0	0	0	0	0	0				0	0	0	0		0	0	0	0	0	0	0	0	0		0	0
Clc1ncc(cc1)CN/1CCS\C\1=N/C#N	0	0	0	0		1	0	0		0	0		0	0	0	0	0	0		0	0		0	0	0		0	0	0	0	0	0	0		1		0	0	1	0	1	0	0	0	0	0		0	0
S(OCCCCCCCCCCCCCCCC)(=O)(=O)[O-].[Na+]	0	0	0	0	0	0	0	0	0	0	0	0	0	0	0	0			1	0		0	0	1	0	0	0			0	0	0	1		1	0	0		1	0	0	0	1	0	1	0			0
S1(OCCC1)(=O)=O	0	0	0	0		0	0	0			0	0	0	0	0	0	0	0	0	0	0	0	0	0	0	0	0	0	0	0	0		0	0	0	0	0	0	0	0	0	0		0	0		0	0	0
O(C(=O)C)CCOCCCC	0																			0	0	0	0	0	0	0	0	0	0	0	0				0	0	0	0	0	0	0			0	0	0	0	0	0
O=C(CCCCCCCCC)C	0	0																	0		0	0	0	0	0	0	1	0	0	0	0	0	0	0	0	0		0	0		0	0	0	0	0	0	0	0	0
O(C(=O)C)CCCCCCCC	0	0																	0	0	0	0	0	0	0	0	0	0	0	0	0	0	0	0			0	0		1	0	0	0	0	0	0			0
O(CCCCCC)CCO	0	0	0	0	0	0	0	0		0	0		0			0	0	0	0	0		0		0	0	0		0	0	0	0	0	0	0		0	0	0	0	0	0		0		0	0	0	0	0
O(CCOCCO)CCO	0	0	0	0	0	0	0	0	0	0	0	0		0	0		0	0	0	0	0		0	0		0	0	0	0	0		0		0		0	0	0	0	0	0	0	0	0		0	0	0	0
OCCCCCCCCCC	0	1	0	0	0			0	0	0		0	0	0	0	0			1	0	0	0	1	0	0	1	0	0	0	0			0	1		1	1		0	0	0	0		0	0	0	0	1
O=CCCCCCCCCC	0	0																	0	0	0		0	0	0		0	0	0	1		0	0	0	0	0	0	1	1	0	0			0	1	0	0	0
O(CCOCCO)CCOC	0	0																		0	0	0	0	0	0	0	0	0	0	0	0	0	0	0		0	0			1	0			0		0	0		0
OC(=O)CCCCCCCCC=C	0	0	0	0	0		0			0	0	0	0	0	0	0	0	0		0	0	0	0	0		0		0		0	0	0	0	0	0	0		1	1	0	0	0	0	0	1	0	0
O(CCOCCOC)CCOC	0	0	0	0	0	0	0	0	0	0		0		0	0	0	0	0	0	0		0	0	0	0		0	0	0	0		0	0	0	0	0	0	0	0		0		0	0	0	0	0	0	0
O(CCOCCO)CCOCC	0	0	0	0	0	0				0	0	0	0	0	0		0	0	0	0		0	0	0	0		0		0	0		0		0	0	0	0	0	0	0	0	0	0	0	0	0	0	0	0
Cl.S1C(Cc2ccc(OCCc3ncc(cc3)CC)cc2)C(=O)NC1=O	0		0	1	1		0	0	0	0	0		1	0	1	0	0	0	0		0		0	0	0			0	0		0	0	0		1	0	0	1	1	0	1	1		0		1	0	0	0
SCCCCCCCCCCCC	0	0																	1	0	0	0			0	0	0	0	0	0	0	1	0	0	1	0	0	0		0	1	0	0	0	1	1			0
O(CCOCCO)CCOCCO	0	0																	0	0				0	0		0	0	0	0	1	0	0	0	0		0	0	0	1	0	0				0		0
OCCCCCCCCCCCCC	0	0		1	1	1	0	0	1	0	1		1	1	1	0	0		1		1	1	1	1		0	0	1	1	0	0		0		1	0		0	1	0	0	0			1		1	1
OCCCCCCCCCCCCCC	0	0	1	1	1	1	1	1	0	0		1	1	1	1			1	0	0	0	1		1		0	0	0			0	1	0	0		0		0		1	0	0	0		1			0	0
Brc1cc(F)c(cc1)CN1C(=O)c2c(N(CC(O)=O)C1=O)cc(Cl)cc2	0		0	0	0	0			0		0	0	0	0	0	0		0		0		0			0		0	0	0	0		0	0		1			1	1	0	1		0		0	1
n1cn(nc1)C(c1ccc(cc1)C#N)c1ccc(cc1)C#N	0	0																	0				0		0		0		0	0	0			0	0	0	0	0	0	0	0	0	0	0	0	0	0	0	0
Clc1cc(Cl)ccc1NC(=O)C1(CC1)C(O)=O	0	0	0	0	0	0	0	0	0	0		0	0	0	0	0	0	0			0	0		0	0				0		0	0		0				1	1		1	0			0			0	0
S(CC)C(=O)N(CC)C1CCCCC1	0	0	0	0	0	0	0	0	0	0	0	0	0	0	0	0	0	0	0	0			0		0		1	1	0		0	0	1	1		0	0	0	0	0	1	0	0	0	0	1	0		1
O1[C@H](CC)[C@](O)(C)[C@H](O)[C@@H](C)C(=O)[C@@H](C[C@](O)(C)[C@H](O[C@@H]2O[C@@H](C[C@H](N(C)C)[C@H]2O)C)[C@@H](C)[C@H](O[C@@H]2O[C@@H](C)[C@H](O)[C@](OC)(C2)C)[C@@H](C)C1=O)C	0	0	0	0	0	0	0	0	0	0	0	0	0	0	0	0		0	0	0		0	0	0	0		0		0	0				0	0		0	0		0	0	0	0	0	0		0
O=C1NC(=NC1(C(C)C)C)c1ncc(cc1C(O)=O)COC	0	0	0	0		0	0	0	0	0	0	0	0	0	0	0	0	0	0	0	0	0	0	0	0	0		0	0	0	0	0	0	0	0	0	0	0	1	0	0	0		0	0		0	0
Oc1c2c(Cc3c(C2=O)c(O)ccc3)ccc1	0	0	0	0	0	0	0		0	1	1		0	0	0	0	0	0	0	0	0	0	0	0	0		0	0	0	0	0	0	0		0	0	0	0		0	0			0	0	0		0	0
Clc1ccc(cc1)CCC(C#N)(Cn1ncnc1)c1ccccc1	0	1	0		1	1		0		0	0	1	0		0	0	1	0	1	0	0		0	0		0	0	0	0		0	0		0	1	0		0	0	0		0	0			1	0	0
Brc1cc(cc(Br)c1O)C1(OS(=O)(=O)c2c1cccc2)c1cc(Br)c(O)c(Br)c1	0																			1	0	0	0		1			0	0	0	0	0	1		1	0	0	1	1		1	1	0	1	0	0		1	0
S(=O)(=O)(NC(=O)NN1CCCCCC1)c1ccc(cc1)C	0	0	0	0	0		0	0	0	0		0	0	0	0	0	0	0	1		0			0	0	0	0	0	0	0		0		0	1	0	0		0	0	0	0	0		0	0	0	0	0
OCC(CO)(CO)CO	0	0	0	0			0	0	0	0	0	0			0	0	0	0	0		0	0	0		0	0		0		0	0		0		1	0	0	0	0	1	0		0	0	0		0	0
OC1CC(CC(C1)C)(C)C	0	0																	0	0		0	0	0	0	0	0		0	0	0	0	0	0	0		0	0	0	0	0		0	0	0	0	0		0
BrC1CC(OC1)(Cn1ncnc1)c1ccc(Cl)cc1Cl	0																		1	1	1	1		1	1	0	1	1	0	0	0	0	0	1			1	0	1	0	1	1	0	1	0	1	0	1	1
O=C1NC(=O)N(CO)C1(C)C	0	0		0	1	1	0	0	0	0		0	0	0	0	0	0	0	0	0	0		0	0			1	1		0	0	0	0	0	0	0	0		0	0	0	0	0			0	0	1	0
Clc1cc(NC(=O)NC(=O)c2c(F)cccc2F)ccc1OC(F)(F)C(F)OC(F)(F)F	0	0	0	0	0		0	0	0		0			0	0	0	0		1	0		1	0		0	0			0	0	0	0	0	0		1	0	0	1	0	0	0		0	0	0	0
Clc1c(Cl)c(Cl)c2c(c1Cl)C(OC2=O)=O	0	0																		1	0	0	0	0		0	0	0	0	0	0			0	0	0	0	0		0	0	0		0	0		0	0	0
Clc1cc(F)c(\N=C\2/SC(=O)N3N/2CCCC3)cc1SCC(OC)=O	0	0	0	0	1	1	0	0	0	0		0	0	0				0	0		0	0	0	0	0	0			0	0		0	0	0	1		0	1	1	0	1	0	0	0	0	0	0		1
O1c2c(C(=O)C(O)=C1c1cc(O)c(O)cc1)c(O)cc(O)c2	0		1	1		1	0	0			0	0		1	1	0	0	0	1	1	0	1	0	0	0		1	1	1	1	0		0	0	1		0			1	0	0	0	0	0		0	0	0
FC(F)(F)c1nc(OCc2ccccc2/C(=C\OC)/C(OC)=O)ccc1	0	1		0	1	1	0	0	0	1	0	1	1	0	1			1	0		1	0	0	1	0	1		0	0	0	1	1	1	1	1	1	0	1	1	0	1	1	1	1	1	1	0	1	1
S1CCN=C1c1c(CC(C)C)c(C(OC)=O)c(nc1C(F)(F)F)C(F)F	0	0	1	0	1	1	1		0	0	0	0	0	0	0	0	0			1	1		1	1	1	0	1	1	1	1	0	0	0	1		1	1	1	1	0	1	1		1	0	0	0
O=C1c2c(ccc(N)c2)C(=O)c2c1cccc2	0	0		1	0	1	0	0	0		0	0	1	1	1	1	0	1		1	0	0	0	0		0	1	1	0	0	0	0	0	0	1		0	1	0	0	1			0		0	0		0
O(C(=O)c1ccccc1C(OCC(CCCC)CC)=O)CC(CCCC)CC	0	1	0	0	0	0	0	0	0	0	0		0			0	0	0	0	0	0	0	1	0	0	0	0		0	0	0	0	0	0	0	0	0	1		0	1		0	0	0	0		0	1
O(C(=O)c1ccccc1C(OCCCCCCCC)=O)CCCCCCCC	0	1				0	0	0	0			0	0	0	0	0		0		0	0	0	0	0	0	0	0		0	0	0	0		0	0		0	1	0	0	1		0	0	0	0	0		0
S(O)(=O)(=O)c1ccc(N2N=C(CC2=O)C(O)=O)cc1	0																			0	0	0	0	0	0		0	0	0	0	0	0		0	0	0	0	0	0	1	0	0	0	0	0			0	0
ClN1C(C)(C)C(=O)N(Cl)C1=O	0	1	0	0	0	0				0				0	0	0	0	0	0	0	0	0	0	0	0	0	0	0	0	0	0	0	0	0		0	0	0		0	0	0	0		0	0	0	0	0
O1C=CC(=O)C(O)=C1C	0		0	0	0	0	0		0	0	0	0		0	0	0		0	0	0	0		0	0	0	0	0	0	0	0	0	0	0		0		0		0	0	0	0	0		0	0	0	0	0
Brc1cc(Br)cc(Br)c1O	0																			1	1		0	0	1	1	1		0	1	0	0	0	1	1	1	1	1	1	0	1	1	1		0	0	1	0	1
Oc1c(cc(cc1C(C)(C)C)Cc1cc(C(C)(C)C)c(O)c(c1)C(C)(C)C)C(C)(C)C	0	0																	0	0	0	0	0		0	0		0	0	0	0	0	0	0		0	0			0	1		0	0	1	0			0
O(C(CCOC(=O)C(C)=C)C)C(=O)C(C)=C	0	1																	0	0	0	0	0				0	0	0		0	0	0	0	0	0	0	1	0	0	1	0	0	0		0	0	0	0
Oc1ccccc1C(=O)C	0	0																	0	0	0	0			0	0	0	0	0	0	0		0	0			0		0	0		0	0	0		0	0	0
O(C(=O)c1ccccc1C(OCCCCCCCC)=O)CCCCCCCCCC	0	0																		0	0	0		0	0	0	0	0		0	0	0	0		0	0	0	0	0	0	1	0	0	0	0	0	0	0	0
ClC=1C(SSC=1Cl)=O	0	0																	0	0	0	0	1	1	0	1	0	0		1	1	1		1	1		1	1	0	1	0		1		0	0	1	1	1
Oc1ccccc1C(OC)=O	0	0	0	0	0	0	0	0	0	0	0	0		0	0			0	1	0	0		0	0	1	0	0	1	0	0	0	0	1	0		1	0		1	0		1	0	0	1	0		0	1
Clc1cccc(Cl)c1C#N	0	0		0	0	0	0		0			0	0	0	0	0	0			0	0	0	0	0		0	0			0	0		0	0		0		0		0		1	0	0	0	0	0		1
O(C(CC)C)C(=O)N1CCCCC1CCO	0	0			0		0	0		0	0			0	0	0		0	0	0		0		0		0	0	0	0	1	0	0	0	1	1	0		0	0	0	1		0	0	0	0	0	0	1
OC(C(=O)c1ccccc1)c1ccccc1	0	0																	0	0	0	0	0	0	0	0	0		0	0	0	0	0	0	0	0	0		0	0	1	1	0	0		0	0	0	0
O=C(c1ccccc1)c1ccccc1	0	0	0		0		0		0		0	0	0		0	0	0	0		0	0	0	0		0		1	1	0	0	0	0	0	0	1	0	0	0		0	1		0	1		0	0	1	1
C1CCc2c(C1)cccc2	0																		0	0	0	0	0		0	0	0		0	0	0		0		0	0	0	0	0	1	0		0	0	0	0	0	0	0
O(C)c1cc(ccc1N)-c1cc(OC)c(N)cc1	0	0		0							0	0	0	0	0	0	0		0	0	0	1	1	0	1	1	1		0	0	0	0		1	0	1	1	1	1	0	1	0	0	1	0	1	1	0	1
Nc1ccc(cc1C)-c1cc(C)c(N)cc1	0	1	0	1	0			0		0	0			0	0		0	0	0	0	0	1	0	0	1	0	1		0	0	0	0	0	0	0	0	0	0	0	1	0	0	0	0	0	0		0	1
c12c(cc3c(c1)cccc3)cccc2	0	0		1		1				0		0		1	1		0	0	0	0	0	0	0		0	0	0	1	0	0	0	0	0	0		0	0	0	0	0	0	0	0	0	0	0	0	0	0
O(C)c1cc(ccc1OC)C=O	0	1																	0	0	0			0	0	0	1		0	0	0	0	0	0	0	0	0	0	0	1	0	0	0	0	0	0	0	0	0
S(O)(=O)(=O)c1cc2c(cc1)cccc2	0																			1		0	0	0	0	0	0	0	0	0	0		0	0	0		0	0	0	0		1	0		0	0	0	0	1
Clc1cc(Cl)ccc1OC(C(O)=O)C	0	0	0	0		0	0	0		0		0			0	0			0	0	0	0	0		0	0	0	0		0	0	0	0	0	0	0		1	1	0	1		0		0	0		0
O=C(CC(=O)c1ccccc1)c1ccccc1	0	0																	1	1	0	1	1			1	1	1		1	1	0	1	1		1	1	1	1		1	1	1	1	0	1		0	1
Oc1ccc(cc1)C(OCC)=O	0	1	0	0	0	0	0	0	0	0		0	0	0	0	0	0	0	0	0	0	0		0		0	1	1		0	0		0	0	0	0		0	0		0	0	0	0	0		0	0	0
n1cn(nc1)Cc1cc(cc(c1)C(C#N)(C)C)C(C#N)(C)C	0	0																	0		0			0	0	0	0	0	0	0	0	0	0	0		0	0	0	0	0	1		0	0	0	0	0	0	0
O(C(=O)c1ccccc1)CCOCCOC(=O)c1ccccc1	0	0	0	0	0	0	0		0	0	0	0			0		0	0	0	0	0	0		0		0	0	0		0	0	0	0	0		0		0	0	1	0	0	0	0	0			0	0
O(C(=O)c1ccccc1)CCOCCOCCOC(=O)c1ccccc1	0	1																	0	0	0	0	0	0					0	0	0		0	0	0		0		0	0	0	0	0		0	0		0	0
O(C(=O)c1ccc(cc1)C(OC)=O)C	0	0																	0		0	0	0	0			0	0	0	0	0	0	0	0	0	0	0	0	0	0	0	0		0		0		0	0
Oc1ccccc1CN(C)C	0	1																		1	0	0		0	0	0	0	0	0	0		0	0	0	0	0	0	0	0	0	0	0	0	0			0	0	0
O(C)c1ccc(cc1N)C	0	0	0			0	0	0	0	0	0	0	0	0	0		0	0		1	0	0		0	0	0		0	0	1	0	0	0	0	0	0	0		0	0	1	0	0	0	0	0	0		0
[nH]1c2c(cccc2)cc1	0	0																	0	1	0	0	0	0	0	0	0	0	0	0	0	0	0	0		0		0	0		1		0	0	0	0	0	0	0
Clc1cc(Cl)ccc1Cl	0	0		0		0			0	0	0	0	0	0	0	0	0	0	0	0	0		0	0	0			0	0	0	0	0	0			0	0		0	1	0	0	0	0		0	0	0	0
Clc1cc(Cl)ccc1O	0	0	0	0	0	0	0	0		0	0	0	0	0			0		0	0	1	0	0	0	0	0	1	1	0			0	0	0	1		0	0	1			0		0	0	0	0	0	0
[Mn+].[O+]#[C-].[O+]#[C-].[O+]#[C-].C1=CC(C=[C-]1)C	0	0																		0	0	0		0	0	0	0	0	1	0	0	0	1		0	0	0			0	0		0	0	0	0	0	1	0
O=[N+]([O-])c1cc([N+](=O)[O-])ccc1C	0	0	0		0	0	0	0	0	0	0	0		0	0	0	0		0	0	0		0	0	0		0	0		0	0	0		0	0		0	0			0	0	0	0	0		0	0	0
O1C(C1C(OCC)=O)c1ccccc1	0	0																	0		0	0	0	1	0	0	0	0	1	0	0	1	1	0		0	0	0		0			0	0	0	0	0	1	0
N(C)(C)c1ccccc1	0	0	0	0	0	0	0	0	0		0	0	0	0			0		0	0	0		0		0		0	0	0	0	0	0	0		0	0	0	0		0	0	0	0		0	0	0
S(P(=S)(OC)OC)C(CC(OCC)=O)C(OCC)=O	0	0	0	0	0	1		0	0	0		0	0	0	0	0	0	0	1	1	1	0	1	0	0	1		1	0	0	0	0	0			1	0	1	1	0	1	1	1	1	1			1
OC(=O)c1cc(ccc1)C(O)=O	0	0	0	0	0			0		0						0	0		0		0	0			0	0		0		0	0	0	0	0	0	0	0		0	0	0	0	0	0		0	0	0	0
S=P(Oc1cc(C)c([N+](=O)[O-])cc1)(OC)OC	0		0	0	0	1	0	0	0	0	0	0	0	0	0	0	0		1	0	1	0	1	0	0		1	1	1	0			0		1			1	1	0	1		0	1	0	1		0	1
OC(CN(CC(O)C)CC(O)C)C	0	1																	0	0		0	0	0	0	0	0	0	0	0	0	0	0	0	0	0	0		0	0	0		0	0		0	0	0	0
Clc1nc(nc(n1)NCC)NCC	0	0	0	0	0	0		0	0	0	0	0	0	0	0			0	0	0	0	0	0		1	0	0	0		0	0	0		1	0	0	0	0	0	0	1	0	0	0	0	0	0		0
N(c1ccccc1)c1ccccc1	0	0	0	0		0	0		0	0	0	0	0	0	0	0	0	0	1	0	1	0	1	1	0	1	1	1	0	0	0	0	0	1	1		0	1	1	0	1	1	0	0		0	0		1
O(C(C)C)C(=O)Nc1ccccc1	0	0																	0	0	0	0	0	0		0	0	0	0	0			0	0	0	0		0		0		0	0	0	0		0		0
O(CC)C(OCC)OCC	0	0																		0	0	0	0	0		0	0	0		0			0	0	0	0		0		1	0	0	0	0	0		0		0
O=C(C=Cc1ccccc1)C	0																		1	0	1	0	0	0	0	1	1	1		0	1	0	1		1		0	1	0	0	1			0	0	0	0		1
N(Nc1ccccc1)c1ccccc1	0	0	0			1			1	0	0	0	1	0	1		1	1	0	0	0	0	0		0	0	1	1	0	0	0	0	0	0	1	0	0	1		0	0		0	0	1	0	0	0	0
Clc1cc(Cl)c(NS(=O)(=O)C)cc1N1N=C(N(C(F)F)C1=O)C	0	0	0	0		0	0			0	0	0	0	0	0	0	0	0	0	0		0	0		0			0	0	0	0	0	0	1	0	0	0	1	0	0	1	1	0	0	0	0	0		1
Clc1ccc(OCC(O)=O)cc1	0																			0	0	0		0	0	0			0	0	0	0		0	0	0	0	0			0		0	0	0		0	0	0
O1CCN(CC1)CCCN	0	0																	0	0	0	0	0	0		0	0	0	0	0	0	0	0	0	0	0	0	0	0	0	0		0	0	0	0		0
O=CC(CCCC)CC	0	0																	0		0	0	0	0	0	0	0	0	0	0	0	0	0	0	0		0	0	0	0	0	0	0	0	0	0	0	0	0
Oc1ccc(cc1)CC	0	0																	0	0	0	0	0	0	0		1	1	0	0	0	0	0	0			0		0	1	0	0	0	0	0	0	0	0
O(C)c1ccc(cc1)C=O	0	0																	0	0		0	0	0	0	0	0	0	0	0	0	0	0		0	0	0	0		0	0	0	0			0	0	0	0
O(C(=O)[C@@H](CC1(CCCC1)C(=O)NC1CCC(CC1)C(O)=O)COCCOC)c1cc2CCCc2cc1	0	0	0	0	0		0	0	0	0	0	0					0	0	0	0	0	0	0	0		0	0		1	0	0		0	0	0	0	0		0			1	0	0	0	0	0	0	1
O(C(=O)CCC(OCC)=O)CC	0	0	0	0	0	0	0	0		0		0		0	0	0	0	0	0	0	0		0	0	0	0	0	0	0	0	0	0	0	0	0	0	0	0		1	0	0	0	0	0	0	0	0	0
O=C1NN=C(CN1\N=C\c1cccnc1)C	0	0	0	0		0	0	0		0	0	0	0	0	0	0		0	0	0	0	0	0	0	0	0	0	0	0	0	0	0	0			0	0	0		0		0	0	0	0		0	0	0
O=C1NNC(=O)C=C1	0	0	0	0	0			0	0	0	0			0		0			0	0	0	0	0	0			0	0	0	0	0	0	0	0	0	1	0	0	0	0	1	0	0	0		0		0	0
Clc1cccc(Sc2nc(OC)cc(OC)n2)c1C(=O)[O-].[Na+]	0	0	0	0		0	0	0	0	0	0	0	0	0	0	0	0	0	1	0	0	0	0	0	0	0	0	0	0	0	0	0	0	0		0	0	0	1	0	0	0	0		0	0		0	0
C(=CCCC(C=C)=C)(C)C	0	0	0	0	0	0		0			0		0		0	0	0	0	0		0	0	0	0	0	0	0	0	0	0					1	0	0	1	0		1	0	0	0	0	0			0
OC(CC(=O)C)(C)C	0	1	1			1		1	0	0	0	1	1	1	1	0	1	1	0	0	0	0			0	0	0	1		0	0	0	0	0	0	0	0	0	0		1	0		0	0				0
O=C(N=NC(=O)N)N	0	0																	0	0	0		0			0	0	0	0	0	0	0	0	0		0	0	0	0	0	0	0	0	0		0	0		0
O(C(=O)C)CCC(C)C	0		0	0	0	0	0	0	0	0	0		0	0	0	0	0	0		0	0	0		0	0	0	0	0	0	0	0		0	0	0	0	0	0	0	0			0	0	0		0	0	0
OC(CCCCCC)C	0	1																		0	0	0	0	0		0	0	0	0	0	0	0		0	0	0		0	0	0	0		0		0	0	0		0
OC(=O)CCCCCCCC(O)=O	0	0																	0		0	0		0	0	0	0	0	0	0	0		0		0	0	0			1	0		0	0	0		0	0	0
OC(=O)CCCCC(O)=O	0	0	0	0	0	0		0	0	0	0	0	0	0	0	0	0	0	0	0			0	0		0	0	0	0	0	0	0		0		0	0	0	0	1	0			0		0	0	0
O=CCCCCCCC	0	0	0	0		0		0	0	0	0	0	0	0	0	0	0	0		0		0			0		0		0			0	0	0	0	0		1	1	0	0	0	0		0	0	0	0	0
O=CCCCCCCCC	0	0																	0		0	0	0	0	0	0	0		0	0		0	0			0	0	1	1	0	0	0	0	0	0	0	0		0
O1CCC[C@]12C[C@H](N1CCCC1)[C@@H](N(C(=O)Cc1c3c(occ3)ccc1)C)CC2	0	0	0	0	0		0	0	0	0	0	0	0	0	0	0	0	0	0		0	0	0	0	0		0	0	1		0	0	0	0		0	0	0	0	0	1	1	0	0	0	1		0	0
N(C)C	0	1																	0	0	0	0	0	0	0	0	0	0	0	0	0	0	0	0	0		0	0	0	0	0	0	0	0	0	0	0	0	0
O[C@@H]1C[C@H]2CC[C@]1(C)C2(C)C	0	0																	0		0	0	0	0	0	0		0	0	1	0	0	0	0	0	0	0	0			0	0	0	0	0	0	0		0
F[C@@]12[C@H]([C@@H]3C[C@@H](O)[C@](O)(C(=O)CO)[C@]3(C[C@@H]1O)C)CCC1=CC(=O)C=C[C@@]12C	0	1	0		0		0	0	0	0	0	0	0	0	0		0	0	0	0	0	0		0		0	1	1	0	0	0	0	0	0	0	0	0	0	0	0	0	0		0		0
[Na+].O(c1cccc(Oc2nc(OC)cc(OC)n2)c1C(=O)[O-])c1nc(OC)cc(OC)n1	0	0																	0		0	0	0	0	0		0	0	0	0	0	0	0	0	0	0	0		0	0	1	1	0	0	0	0	0	0
O=C1NC(=O)CCC1(CC)c1ccc(N)cc1	0	0																	0	0	0		0	0	0	0				0	0	0	0	0		0	0	0	0		1	0	0	0	0			0	0
Oc1ccc(cc1)C(CCC(O)=O)(C)c1ccc(O)cc1	0	1																	0	0	0	0	0	1	0	0	1	1	0	0	0	0		0		0	0	0	0	1	0	0	0		0	0	0	0	0
O1[C@H]([C@H](O)[C@@H](O)[C@H](O)[C@H]1CO)c1c(O)c(O)c2c(c1O)C(=O)c1c(cc(O)c(C(O)=O)c1C)C2=O	0		0	0	0		0	0	0	1	1	0			0	0	0	0		0	0	0	0	0	0	0	0	0		0	0	0	0	0	0	0			0	1	0	0	0	0	0	0	0	0	0
BrN1C(=O)C(N(Cl)C1=O)(C)C	0	0																		0	0	0	0	0		0	0	0	0	0	0	0	0		1	0	0	0	0	1	0	0	0	0	0	0	0	0	0
OCC([N+](=O)[O-])(CO)CO	0	0		0	0	1	0	0	0	0	0	0	1	0		1	0	1	0	0	0		0	0	0	0	0	0	0	0	0	0	0	0	0	0		0	0	1	0	0	0	0	0	0		0	0
O1[C@](O[C@H]2O[C@H](COC(=O)C)[C@@H](OC(=O)C)[C@H](OC(=O)C)[C@H]2OC(=O)C)(COC(=O)C)[C@@H](OC(=O)C)[C@H](OC(=O)C)[C@H]1COC(=O)C	0	0	0			0	0	0		0	0	0	0	0		0	0	0	0	0	0	0	0	0	0	0	0	0	0	0	0	0		0		0	0		0	0	1	0	0	0		0	0	0	0
OCC(CO)(C)C	0	0																		0	0	0	0		0	0	0			0	0	0	0	0	0	0	0	0	0	0	0	0	0	0	0	0	0		0
BrC(COP(OCC(Br)CBr)(OCC(Br)CBr)=O)CBr	0	0																	1	1	1	1		1	0		0	0	0			0	1	1	1	1	1	1	1	0	1	1	1	1	0	1	0	1	1
P(OCCCC)(OCCCC)(OCCCC)=O	0	0	0	0	0		0		0	0		0	0	0		0		0	0	0	1	0	0	1	0	1		0	0	0		0	0	0	0	0	0	1	0	0		1	0	0	0		0	0	1
Clc1c(Cl)c(O)ccc1NC(=O)C1(CCCCC1)C	0	1	0	0	0	1	1	0		0	0	0		0	0	0	0	0	1	0	1	0	1	0	1	1			0	0	0		0	1	1	1	1	1	1	0	1		1	1	0	1		0	1
OC(CC(C)C)(C#CC(O)(CC(C)C)C)C	0	1	0	0	0	0	0	0	0	0	0	0		0	0	0	0	0	0			0	0	0		0	0	0	0	0	0		0	0	0	0	0	0			1	1	0	0	1	0		0	0
S(OCC(CCCC)CC)(=O)(=O)[O-].[Na+]	0	1																		0	0	0	0	0	0	0	0	0	0	0	0		0	0	0	0	0	0	0	0	1	0	0		0	0	0	0	0
N#CC(C)=C	0	0																	0	0	0	0	0		0	0	0	0	0		0		0	0		0		0		0	0	0	0	0	0	0	0	0	0
O=C(NO)N	0						0	0	0	0	0	0	0	0	0	0	0	0	0	0	0	0		0	0		0	0	0	0	0	0	0		0	0	0		0	0	0		0	0	0	0	0	0	0
O=C(N(C)C)C	0	1																		0	0	0	0	0	0			0	0		0	0	0	0	0	0	0	0	0	1			0	0	0	0	0	0	0
O1c2cc(ccc2OC1)CCN1C[C@H](OC(c2ccccc2)c2ccccc2)CCC1	0	0		0		1	0	1	1	0	0	1		1	1		1	1	0	1	1	1		1	0	1	1	1		1	1	1	0		0	1	0		0	0	1	1		0	0		0	0
O=C(\C=C\C1C(CCC=C1C)(C)C)C	0	0																	0	0		0		0	0		1	1				0	0	1	0	0	1		0	0	1	1		0	1			0
O=C(\C(=C\C1C(CCC=C1C)(C)C)\C)C	0	0	0	0	0	0		0	0	0		0		0	0	0	0	0	0	0	0	0	0	0		0				0	0	0		0	0	1	0	0	0	0		1			1	0	0		1
Oc1c(cccc1C(C)(C)C)C(C)(C)C	0		1	1	1	1	0	0	0	1	1	0	1	1		0	1	0	1	0		1	1	0	1	1		1	0	0	0	0	1	1	1	1		0	0	0		1	1	0		0	1	1
c12c3c4ccc1cccc2ccc3ccc4	0	0	0		0		0	0	0	1		0		0		0		0	0		0	0		0	1		0	0		0	0	0	0	0	0	0	0	0	0	0	1			0	1	0		0	0
[Na+].O1c2c(cccc2)C([O-])=C(C(CC(=O)C)c2ccccc2)C1=O	0																		0	0	0	0	0	0	0	0	0	0	0		0		0	0	0	0		1	0	0	1	1	0		0	0	0		0
S(=O)(=O)([O-])c1cc(S(=O)(=O)[O-])ccc1C(c1ccc(N(CC)CC)cc1)=C1C=CC(=[N+](CC)CC)C=C1.[Na+]	0	1																	0				0	0		0	0	0	0		0	0	0	0	0	0	0	0	0	0	1	0	0		1		0	0	0
S(=O)(CCCC(F)(F)C(F)(F)F)CCCCCCCCC[C@H]1[C@H]2[C@@H]3CC[C@H](O)[C@]3(CC[C@@H]2c2c(cc(O)cc2)C1)C	0	1	0	0	0	0	0	0	0			0	0	0	0	0	0	0	0	0	0	0	0	0			0	0	0	0	0	0	0	0	0	0		0	0		1		0		0	0		0	1
Clc1c(nn(C)c1OC(F)F)-c1cc(OCC(OCC)=O)c(Cl)cc1F	0	0	0	0	0	0	0		0	0	0				0		0	0	0	0		0	0	0	0	0	0	0	0	0	0	0	0	0	0	0	0	0		0		1	0	0	0	0	0	0	0
[InH2-2][As+2]	0	1		0	0	0	0	0	0	0	0	0	0		0	0		0		0		0	0	0			0	0		0	0	0		0	0	0	0	0	0	1	0	0	0	0	1		0		0
O(C(=O)c1ccccc1C(OCC=C)=O)CC=C	0	0	0	0	0	0		0	0	0	0	0	0	0	0	0	0	0		0	0	1	0	0	1	0		1	0	0	0	0	0	0	1		0	0	1	0		1	0	0	1			0	1
FC1(F)Oc2c(O1)cccc2-c1c[nH]cc1C#N	0	0	1	1		1	1	0		1	0	0	0	0		0	0		0	1	1	1	1	1	1	1	1		1	1	0	0		1	1	1	1	1	1	0	1	0	0	1	1	0	1	0	1
Oc1cc(O)ccc1C(=O)c1ccc(O)cc1O	0	1	0	0	0	1	0	0	0	1	0	0	0				0	0	0			1	0		0		1	1	0	0	1	0	0	0	0	0		1	1	0	0	0	0				0	1	0
Oc1cc(O)ccc1C(=O)c1ccccc1	0	1																	1	0	1	1	0	0	0		1	1	0	0	0	0	0	0	1				0		1	1	0	0	1		0
O(C)c1cc(O)c(cc1)C(=O)c1ccccc1	0	1																		0	1	1	0	1		1	1		0	0	0	1	1	1	1	0	1	1	1				1	1	1	0	0	1	1
O(C(=O)c1ccccc1C(O)=O)CCCC	0		0	0	0		0	0	0	0	0		0	0	0	0	0	0	0	1	0		0	0	0		0	0	0	0	0			1	0	0	0	0	1	0	1	0	0		0	0	0	0	0
O=C(C)c1cc(cc2c1CCC2(C)C)C(C)(C)C	0																		1	0	0	1	1	1	1	1				0	1		0	1	1	1	0	0	1	0	1	1	1	0	1		1		1
O(c1ccccc1C#N)c1ncnc(Oc2ccccc2/C(=C\OC)/C(OC)=O)c1	0	1	0	1	1	1	0		0	0	0		1		1	0	0		0	0	1	0			1	0	0	0	0	0	1	0		1	1	0	1	0		0	1		0	0	0	1	0	0
S(P(SCCC)(OCC)=O)CCC	0	0	0	0	0			0		0		0	0	0	0	0	0	0	0	0	0	0	1	0	1	0	0	0		0	0	0	0			1	0	0		0	1	0	0	0	0	0	0	0	1
Clc1ccc(cc1)C=C1CCC(C)(C)C1(O)Cn1ncnc1	0	0	0	0	0	1	0	0	0	0		0	0		0			0		0	0	0	0	0	1	0	0	0	0	0	0	0	0		1	1		0		0	1	1			0	1	0		1
S(=O)(=O)([O-])c1ccc(N=Nc2ccc(O)c(N=Nc3ccc(cc3C)C)c2O)cc1.[Na+]	0	0																	0	1	0	0	0	0	0	0	1	1	0	0	0	0		0	0			0	0		1	0	0	0	0	0		0	0
o1c2c(c3c1cccc3)cccc2	0	1	0			0	0		0	0		0	1	0	0	0		0			0	0	0		0		0	1	0	0	0			0	0	0	0	0	0	0	0	0	0	0	0	0	0	0	0
s1c2c(c3c1cccc3)cccc2	0	0																	0	0		0		0	0	0	1		0	0	0		0	0	0	0	0			0	0		0	0		0	0	0	0
O1c2c3c4c(c(O)c2C)c(O)c(NC(=O)/C(=C\C=C\[C@H](C)[C@H](O)[C@@H](C)[C@@H](O)[C@@H](C)[C@H](OC(=O)C)[C@H](C)[C@@H](OC)\C=C\O[C@]1(C)C3=O)/C)c(\C=N\N1CCN(CC1)C)c4O	0	0	0	0	0	1	0	0	1	0	0	0	1	0		0	0	1	0	0	0		0	0	0	0	0	0				0	0		1	0	0	0	0	0	1	1	0		0	1	0	0	1
Clc1cc([N+](=O)[O-])cc(Cl)c1N=Nc1ccc(N(CCC#N)CC)cc1	0	0																	1	0	0	0	0	0	0	0				1	0	0	1		1	0	0	1	0		1	1		0	0		0	0	0
ClC(Cl)(Cl)SN1C(=O)C2C(CC=CC2)C1=O	0			0	1	1	0	0	0	0	0	1	1	1	1		1	0	0			0	0	0	0	0		0	0	0	0	0	0	0	0	0	0		0	0		0	0	0	0	0	0	0	0
ClC(Cl)(Cl)SN1C(=O)c2c(cccc2)C1=O	0	0	0	0	1		1	0	0	0	0	0	0	0		0	0	0	0	0	0	0	0	0	0	0	0	1	0	0		0	0	0		0	0	0	0		1	0		0		1	0	0	0
FC(F)(F)c1cc(NC(=O)C(C)C)ccc1[N+](=O)[O-]	0	1		1	1	1	1	1	1		0		1	1	1	0			1	0	1	0	1	0		0	0	0	1		1	0	0		1		1		1	0	1		0			0	0	0
O1C[C@H](O)[C@@H](O)[C@H]1[C@H](O)COC(=O)CCCCCCC\C=C/CCCCCCCC	0	0		0		0	0	0	0		0	0	0	0	0		0			0			0	0	0	0	0	0	0	0	0		0	0	0		0	0	0	1		0	0	0		0	0	0	0
Clc1ccccc1C1OC1(Cn1ncnc1)c1ccc(F)cc1	0	0																		1	1	0	0		0	0	0	0	0	0	0	0	0		1	0	0	0	0			1	0	1	0	1	0	1	1
Clc1ccc(N2C(=O)C=C(N(C)C2=O)C(F)(F)F)cc1C(OC(C(OCC=C)=O)(C)C)=O	0	0	0	1	0	1	1	0	0	0		0	1	0	0	0			0	0	0	0	0	0	0	0	0	0	0		0	0	0	0	1	1	0	0	0		1	0		0	0	0	0	0	0
s1nnc2c1c(ccc2)C(SC)=O	0	0	0	0	0	0	0	0			0		0	0	0	0	0		0	1		0	0	0	0		0	0	0		0		0	0	0	0	0	0	0	0	1	0	0	0	0	0		0	0
Oc1cc2c(cc1)cccc2	0			0	0	0	0	0	0	0	0	0	0	0	0	0	0		0	1	0	1		1	0	0		1	1	0	0	0	1		1	0		0	0		0	0	0	0	0	0	0	1	0
O=NN([O-])c1ccccc1.[NH4+]	0	1																	0	1	0	0	0	0	0	0	1	1	0	0	0	0	0	0	1	0	0	1	0	0		0		0	0		0	0	0
O(C(=O)c1ccccc1)CCCC	0	0	0		0	0	0	0	0			0	0	0	0	0	0	0	0	0	0	0	0	0		0	0		0	0	0	0	0	0		0	0	0	0		0		0	0	0	0	0	0	0
ClCC(OP(OC(CCl)C)(OC(CCl)C)=O)C	0	0																	0	0		0	0				0	0		0	0		0	0	0	0	0	0	0		1	1		0	0	0	0	0	1
O(C(=O)Nc1ccccc1)c1cc(NC(OCC)=O)ccc1	0	0																						0	0	0	0	0	0	0	0	0	0	0	1			0	0		1		0	0			0		0
O(C(=O)Nc1cc(ccc1)C)c1cc(NC(OC)=O)ccc1	0	0																	0	0	0	0		0	0	0		0		1		0		0	0	0	0	0	0	0	0	0	0		0	0	0	0
S=C([S-])NC.[Na+]	0	0																		0		0	0	0	0		0	0	0	0	0		1	0	1	0	0		0		0	0	0	0	0	0	0	1	0
[Na+].F[B-](F)(F)F	0																		0	0	0				0	0	0		0	0	0	0	0	0	0	0	0	0	0	0	0		0	0		0		0
O(C(=O)C(O)C)CCCC	0	0																		0	0	0	0			0	0		0	0		0	0		0		0	0	0		0	0	0	0	0		0	0	0
Clc1ncc(cc1)CN/1CCN\C\1=N/[N+](=O)[O-]	0	0	0	0	0	0	0	0	0	0		0		0	0	0		0	0	0	0			0	0			0	0			0	0	0	0	0	0		0	0	1	1		0	0	0			0
[Na+].[O-]c1ccccc1	0	1																	0	0	0	0	0	0	0	0	0	0		0	0	0		0	0	0	0	0	0	0	0	0	0	0	0	0	0	0
OC(=O)CN(CC(O)=O)CC(O)=O	0		0	0	0	0	0		0		0		0	0		0	0		0		0	0	0	0	1			1	0	0				0	0	0		0	0	0		0	0		0		0		0
O1C[C@@H](N(O)C(=O)N)c2c1cc(OCc1ccccc1)cc2	0	0		0	0	0	0	0	0		0		0	0	0	0		0	0		0	0		0	0	0	0	0	0	0		0	0	0	0	0	0	0	0	0	0	0	0		0	0	0	0	0
Clc1nc(nc(n1)NC(C)C)NC(C)C	0	0	0	0	0	0	0		0	1	0		0	0		0	0	0	0	0	0	0	0	0	0	0	0	0	0	0	0	0	0	0			0	1	0	0	1	0		0	0		0	0	1
OCCN(CCO)CC	0	0																		0	0		0	0	0	0	0	0	0		0	0		0	0	0	0	0		1	0	0		0	0		0	0
S(OC(CC(C)C)CCC(CCCC)CC)(=O)(=O)[O-].[Na+]	0	0																		0				0		0	0	0	0	0	0	0		0		0	0	1	0	0	1	1	0	0	0	0	0	0	0
ClCCOP(OCCCl)OCCCl	0	0																	0		0	0	0	0		0	0	0	0	0			0	0		0	0	0	0		0	0	0	0		0	0	0	0
OC(=O)\C=C\c1ccccc1	0	1																	0	0	0		0		0	0	1	1	0	0	0	0	0		0			0	0	0	0	0		0		0		0	0
O(Cc1ccccc1)C(=O)C	0	1																		0		0			0	0		0		0	0	0	0		0			0		0	0		0	0	0	0	0	0	0
N1CCN(CC1)CCN	0																		0		0		0		0	0	1	0	0	0	0	0	0	0	0	0	0	0	0	0			0	0	1		0	0
Clc1ccc(NC(=O)N)cc1	0	0																	0		0		0	0	0	0	0	0		0	0		0	0	0	0	0	0		0	0				0	0	0	0	0
O(C)c1ccc(cc1)CC=C	0	0																	0	0	0	0	0	0	0	0	0	0	0	0		0	0	0	0	0		0		1		0	0	0	0	0	0		0
OCNC(=O)NCO	0	0																	0	0	0	0	0	0	0	0	1	0	0		0		0	0	0	0	0	0	0		0		0	0	0	0	0	0	0
O(C(=O)CCCCC(OCC(C)C)=O)CC(C)C	0		0			0	0						0	0	0	0			0	0	0		1	0	0	0	1	0		0	0	0	0	0	0	0	1	0	0	0	0	0	0	0		0		0	0
S(=O)(=O)(C)c1cc(ccc1C(=O)c1cnoc1C1CC1)C(F)(F)F	0	0		0	0		0		0		0	0	0	0	0	0	0			0	0	0	0	0	0		0	0		0	1					1		1	0		1	0	0	0				0	1
O(C(=O)C=C)CCCC	0	0																	0	0	0	0	0	0	0		1	0	0	0		0	0	0	0	0	0		0	1	0			0	0		0	0
OCCN	0		0	0	0	0		0	0	0	0	0	0	0		0	0	0				0	0	0			0	0	0	0	0	0	0		0	0	0	0	0	0	0	0	0		0	0	0		0
P(OC)(OC)(O\C(=C\C(=O)N(C)C)\C)=O	0	0		0	0	0			0	0	0	0	0	0	0	0	0	0	0		0			0	0	0	1	0	0	0	0	0		0	0	0	0	0	0		0	0	0	0			0	0
O=C(C=C(C)C)C	0	1																		0		0	0	0	0	0	0		0	0	0		0	0		0	0	0	0	0	0	0		0	0	0	0
Cl.Nc1ccccc1	0	0																	0	0	0	0	0	0	0		0	0	0	0	0	0	0	0		0	0	0	0		0	0	0		0	0		0	0
S(OCCCCCCCC)(=O)(=O)[O-].[Na+]	0	0																	0	0	0	0	0	0	0	0	1	1	0		0		0		0	0	0	1	1	0		0	0	0	1	0	0		0
O=C1c2c(C(=O)c3c1cccc3)c(NC(C)C)ccc2NC(C)C	0																				0	0	0			0	0	0	0	0	0	0	0		1	0			0		1	1	0	0	0		0	0
OCCCCCCCCC	0	0																	0	0	0	0	0	0	0	0	0	0		0		0	0	0	0			0	0	0			0	0		0			0
O(Cc1ccccc1/C(=N\OC)/C(OC)=O)c1ccccc1C	0	1																	1		1	1	1	1	1	1	1	1		1	1	0	0	1	1	1	1	1	1	0	1	1	1	1		0	0		1
[Na+].O=C([O-])[C@]1([C@@H]2CC=C3[C@H](CCC(=C3)C(C)C)[C@]2(CCC1)C)C	0	0																	1	1	1	1	0	0	0		0	1	0	1	1	1	0		1	0	0			0	1	1	1	1	0	1	0
O=C\C=C\c1ccccc1	0	0																		0	0	0		0	0	0	1	1	0	0	0	0	0	0					0			1	0	0	0	0	0	1	1
S1(OC(c2c1cccc2)(c1ccc(O)cc1)c1ccc(O)cc1)(=O)=O	0	0																	0	1	0	0	0	0	0	0	1	1	0		0		0	0	0	0	0		0	0		0		0	0		0	0	0
FCC(O)=O	0	1																	0		0	0	0	0	0	0	0	0	0	0	0	0	0	0		0		0		0	0	0	0		0	0	0	0	0
Ic1cc(S(=O)([O-])=NC(=O)Nc2nc(nc(OC)n2)C)c(cc1)C(OC)=O.[Na+]	0	0	0			0	0	0	0	0	0	0	0	0	0	0	0	0	0	0	0	0	0		0	0	0	0	0	0	0	0	0	0	0	1		0		0	1	0	0	0	0	0		0	0
P(OC(C)C)(OC(C)C)(=O)C	0		0	0	0	0	0	0	0		0	0	0	0	0	0	0				0	0	0	0	0	0	0		0	0	0	0		0	0	0		0	0	1			0		0		0	0	0
OC(=O)C(O)=O	0																		0	0		0		0	0	0		0	0	0	0	0		0	0	0	0	0			0	0		0	1	0	0
Clc1cccc(Cl)c1NS(=O)(=O)c1nc2n(n1)C(OCC)=NC(F)=C2	0	0	0	0	0	0	0	0	0		0	0	0	0				0	0	0			0	0	0	0	0			0	0	0	0	0	0	0	0	1	0	0	1	0		0		0	0	0	0
O(C(=O)c1cc(ccc1)C(OC)=O)C	0	0																	0	0	0	0	0		0		1	0		0	0	0	0		1	0	0		0	0	0	0	0	0		0	0
O=C1CCCCC1C(CC)C	0	0																	0	0	0		0		0	0	0		0	0	0		0	0	0		0		0	0		0	0	0		0	0	0
NCc1cc(ccc1)CN	0	0																	0	0	0	0	0	0	0	0	0	0	0	0	0		0	0	0	0	0		0		0	0		0	0	0	0	0	0
OC[C@@H](O)[C@@H](O)[C@H](O)C=O	0	0																	0	0		0	0	0	0	0	0		0	0	0	0	0	0	0	0	0			0	0		0		0	0	0	0	0
S=P(OCC)(OCC)O\N=C(/C#N)\c1ccccc1	0	1																	1	1	1	1	0	1		0	1		0	0		0		0	1	0		1	1	0	1	1	0	0	1	0	0	0	1
OC1CC(CCC1C(C)C)C	0	0																	0	0	0	0	0	0		0	0		0	0	0		0	0	0	0	0	0	0	0	0	0	0		0	0	0		0
O=C(C=CC=1C(CCCC=1C)(C)C)C	0	0																	0	0	0		0	0		0		1		0	0		0	0	1	0	1	1	0	0	1	1			1	0	0	0	1
Cl.Clc1cc(Cl)cc2N=C3N(Cc12)CCCCC3	0	0	0		0			0	0	1		0	0	0	0			0	0		0		0	1	0	0	0	0	1				1		1	0		1	0	0	1	1		0	0	0		1	0
OC(=O)C(CCCC)CC	0	0		0	0			0				0		0		0	0	0	0	0	0	0	0		0	0	0	0		0	0	0	0	0	0	0		0		0	0		0	0		0	0	0
Cl\C=C\CON=C(CC)C=1C(=O)CC(CC=1O)C1CCOCC1	0	0	0			0	0	0	0		0		0	0	0			0			0	0	0		0	0	0	0	0	0	0	0	0	0	0	0	0	0	0	0	0	0	0	0	0	0	0	0	0
OC(=O)c1ccc(N)cc1	0																			0	0	0	0	0	0		0			0	0			0	0		0	0				0	0	0	0	0	0	0
S(=O)(=O)([O-])c1ccccc1C.[Na+]	0	1																	0		0	0		0	0	0	0	0		0	0	0	0	0	0	0	0	0	0	1		0	0	0	0	0	0	0	0
Clc1ccc(NC(=O)N(C)C)cc1	0			0	0			0	0	0		0	0	0		0	0	0	0	0	0	0	0	0	0	0	0	0	0	0	0			0	0	0	0	0	0	0	0	0	0		0	0	0	0	0
O(C)c1ccc(OC)cc1	0	0																	0	0	0	0		0	0	0	0		0	0	0	0	0	0	0	0	0		0		0	0	0		0		0	0	0
O(C(Cc1ccccc1)(C)C)C(=O)C	0																			0	0	0	0	0	0		0	0	0			0	0	0	0	0				0	0	0	0	0	0		0	0	0
O(C(C(=O)N(CC)CC)C)c1c2c(ccc1)cccc2	0	0		1	0	1	1	0	0	0	0			0	0	0	0	0	0	1	1	0	1	0	1		1	1	1	1	0	0	0		1	1	1			0	1	1	0	1	0	1	0		1
Clc1cccc(Cl)c1Nc1ccccc1CC(=O)[O-].[Na+]	0	1		0		1	0	0	0	0	0	0	0	0	0	0	0				0	0		1	0		0	0	0		0	0	0	0		0		1	0	0	1	1		0	0	0	0	1	1
Ic1ccccc1C(=O)Nc1ccccc1	0	0	0	0	0	1	0	0		0	0	0	0	0	0	0	0	0	0		0	0	0	1	0	0	1	0		0	0	0		0	1	0	0	1	0	0				0	0	1	0	0	1
Clc1sc(cn1)CN1COCN(C)C1=N[N+](=O)[O-]	0		0	0		0	0		0	0	0	0	0	0		0	0	0	0			0	0	0		0	0	0	0	0	0	0	0	0	0	0	0	0	0	0	1		0	0	0	0	0	0	0
O(CCCC)CCOCCOCCOCCO	0	0																	0	0		0	0		0		0	0			0	0		0	0	0	0	0	0	1	0		0	0	0	0			0
O(CC(CCCC)CC)CCO	0	1																	0	0	0	0	0	0	0		1	1			0	0	0	0	0	0	0		0	0	0	0	0	0		0	0
O1c2c(CC1(C)C)cccc2O	0	0																	0		0		0		0	0	0	0	0	0	0	0	0	0			0	0		0			0	0	0	0	0	0	0
O1c2c(CC1(C)C)cccc2OC(=O)NC	0		0	0	0	0		0				0	0	0	0		0	0	0	0	0	0	0	0	0	0	0	0			0		0	0		0	0	0			1	0	0	0		0	0	0	0
O(CC)c1ccc(N)cc1	0	0																	0	0	0	0	0	0		0		0	0	0	0	0	0	0	0	0	0	0	0	1	0	0	0	0	0	0		0	0
Cl\C=C\Cl	0	0																	0	0	0	0	0	0	0	0		0	0	0	0	0	0	0	0	0	0	0	0	0	0		0	0	0			0	0
Clc1cc(C)c(O)cc1	0	0																	0	0			0	0	0		1	1	1		0	0	0	0	1	0	0		0	0		0	0		1	0	0	0	0
FC(F)(F)c1cc([N+](=O)[O-])c(N(CCC)CCC)c([N+](=O)[O-])c1	0	1	0	0	0	1	0	0	0	1	0	0	0		0	0			0	0	0		0	1	1		0		0	0	0	0	0	0	1	1	1	0	0		1	1	0	0		0	0	0	1
OC(=O)CCC(=O)NN(C)C	0	0	0	0	0	0		0		0	0	0	0	0	0	0	0	0	0		0	0	0	0	0			0	0	0	0		0		0	0	0	0	0	0		0	0		0	0	0	0	0
BrN1C(C)(C)C(=O)N(Cl)C1=O	0	1																	0	0				0	0	0	0	0		0	0	0	0	0	0	0	0	0	0			0		0	0				0
O(C)c1nc(nc(n1)NC(C)C)NC(C)C	0	0	0	0	0	0	0	0	0	0		0	0		0	0	0	0	0	0	0	1	1	0		0	1	1	0		0	0	0		1		0	0		0	1		0	1	0	0	0	0	1
C12CC(CC1=CC)C=C2	0	0																	1	0	0	0	0			0	0	0		0	0	0		1	1	0	0		0	0	1	1		0	0	0	0	0	0
c1cc(ccc1-c1ccc(cc1)C(C)(C)C)C(C)(C)C	0	0																	0	0			0	0	0	0	0	0	0	0	0		0	0	0	0	0	0	0	0	1	0	0		0	0	0	0
OC1C(C2CC1(CC2)C)(C)C	0	0																	0	0	0	0	0	0	0	0	0		0	0		0	0	0	0	0		0	0	0	0	0		0	0	0	0	0	0
S(P(OC)(OC)=O)C(CC(OCC)=O)C(OCC)=O	0		0	0		0	0	0	0		0	0	0				0	0	0	0	0	0	0	0	0	0	1	0	0	0	0	0	0		1	0	0	1	1	0	1		0	0	0	0		0	0
O1N=C(CC1(c1ccccc1)c1ccccc1)C(OCC)=O	0																		0	0	0	0	0	0	0	0	0		0		1		0	0	1	0	0	1	0	0	1	0		0	0	0		0	0
IC1=C2Oc3c(cc(I)c([O-])c3I)C(=C2C=C(I)C1=O)c1ccccc1C(=O)[O-].[Na+].[Na+]	0	0																	0	1		0	0	0	1	1	1	0	0	1	0	0	0	1	0	1		0		0	1	1	1	1	0		0	0	1
S(=O)(C(\C=N\OC(=O)NC)(C)C)C	0	0																	1	0	0	0	0	0	0	0	1	0	0			0	0					1	0	0		0	0	0		1	0	0	0
ClCCP(O)(O)=O	0	0	0	0	0	0	0			0	0	0	0	0				0	0	0		0	0	0	0	0		0		0		0	0	0	0	0	0	0	0	1		0	0	0	0		0	0	0
O=C(CCCCCC)c1ccccc1	0	0																	1	0	0		0	0	0	0	1	1	0		0			0	1	0	0	1	0	0	1	1		0	0	0	0	0	0
Brc1cc(cc(Br)c1O)C#N	0		0	1	0		0	0	0	1			0		0	0	0	0	1	1	1	0	1	0		1	1			0	0		0	1		1	0	1			1	0		1	0	0		0	1
ClC=1C(=O)N(N=CC=1N)c1ccccc1	0		0	0	0	0	0			0	0	0	0	0	0	0	0	0	0		0	0	0	0	0	0	0	0	0		0	0		0		0	0	1	1	0	1	0	0	0	0				0
Clc1ccc(Cl)nc1C(O)=O	0	0	0	0	0	0		0	0			0	0	0	0	0	0		0	1	0	0		0	0	0	0	0		0		0	0	0			0	0		0		0	0		0	0	0	0	0
Fc1ccc(cc1)C1(O)CCN(CC1)[C@@H]1COc2cc(O)ccc2[C@@H]1O	0				0	0	0	0	0	1	0		0			0		0	1		1	1	0		0		0	1	0	1	0		0		1	1	1	1	0	0	1		1	1	0	0		0	1
OC1CCCCCCCCCCC1	0	0																	0	0	0		0	1	0	0	1	1	0	0	0	0	0	1	1	0		0	0	0	1	1			1	0		0
BrC1=C2Oc3c(cc(Br)c([O-])c3Br)C(=C2C=C(Br)C1=O)c1ccccc1C(=O)[O-].[Na+].[Na+]	0	0																	0	0		0	0	0	0		0	0		0	0	0	0	1	0		1	0	0	0	1	0	0	1	0	0	0		1
O1[C@@H]2O[C@H]3[C@H](O)[C@@H](O)[C@H](O[C@@H]3CO)O[C@H]3[C@H](O)[C@@H](O)[C@H](O[C@@H]3CO)O[C@H]3[C@H](O)[C@@H](O)[C@H](O[C@@H]3CO)O[C@H]3[C@H](O)[C@@H](O)[C@H](O[C@@H]3CO)O[C@H]3[C@H](O)[C@@H](O)[C@H](O[C@@H]3CO)O[C@H]3[C@H](O)[C@@H](O)[C@H](O[C@@H]3CO)O[C@H]3[C@H](O)[C@@H](O)[C@H](O[C@@H]3CO)O[C@@H]([C@H](O)[C@H]2O)[C@H]1CO	0	0																	0	0		0	0		0	0			0	0		0	0	0	0	0	0	0	0	1	0	0	0	0		0	0	0	0
[Si](OC)(OC)(OC)CCCNCCN	0	1																		0	0	0		0	0			0			0	0	0		0		0	0	0	1	0	0	0	0	0	0
[S-]C#N.[NH4+]	0	0																	0	0					0	0	0	0	0	0		0	0	0	0	0		0		0	0		0	0	0	0	0	0	0
S(O)(=O)(=O)C(F)(F)C(F)(F)C(F)(F)C(F)(F)C(F)(F)C(F)(F)C(F)(F)C(F)(F)F	0	0	0	0	1	1	0	1	1	0	0	1	1	1	1	0	1	1	1		0	0	0	1	0		1	1		0		0	0		1		0	1		0		1	1	0		0	1	0
S1N([C@@H]([C@H](CC)C)C(O)=O)C(=O)c2c1cccc2	0	0		0	0	0	0		0	1	0	0	0		0	0	0	0	0			0	0	0	0	0	0	0	0	0	0	0	0	1	1	0	0	1	0	0	0	0			0	0	0	0	0
S(=O)([O-])(=NC(=O)N1N=C(OC)N(C)C1=O)c1ccccc1OC(F)(F)F.[Na+]	0	0																	0		0	0	0	0		0	0	0	0		0		0		0	0		0		0	0	0	0		0	0	0	0	0
[C@H]12C[C@H](CCC1=C)C2(C)C	0																		0	0	0	0	0		0		0	0			0	0	0	0	1	0	0	0	0		1		0	0		0	0	0	0
Clc1c(OC)c(Cl)c(Cl)c(Cl)c1Cl	0	0																	0		0	1	0	0	1	0	0	0	0	0	0	0	0	0	0	0			0	0	1	1	0	0	1		0	0
Clc1cc(Cl)ccc1Oc1ccc([N+](=O)[O-])cc1	0	0			1	1	0	0	0	0	0	0	1	0		0	0	0	1			1	0	1	0	1	1	1		1	0	1	0	1	0	0	1	1	0	0	1	1	1	1			0
O(CCCCCCCC)c1cc(O)c(cc1)C(=O)c1ccccc1	0	0	1	1		1	0	0		0		0	1	0	0		0		0	0	0	0	0		0	0	0	0		0	0	0	0		0	0	0		0		0	0	0	0	0		0	0
Fc1ccc(cc1)C(=O)N[C@H]1c2cc(ccc2OC(C)(C)[C@@H]1O)C(=O)C	0	0	0	0	0	0	0	0		0		0	0	0	0	0	0			0		0	0		0	0	0	0	0	0	0	0	0	0	0	0	0	0	0	0	1	1	0	0	0			0
Clc1c(C(OC)=O)c(Cl)c(Cl)c(C(OC)=O)c1Cl	0		0		0		0		0	0		0	0			0	0	0			0		0		0	0			0	0	0	0	0	0	0	0		1		0	1	0	0	0	1		0	0	0
FC(F)(F)c1cc([N+](=O)[O-])c(N(CCCC)CC)c([N+](=O)[O-])c1	0	0	1	1	1		0		0	1		0	0			0	0	0	0	0	0	0		0	1	0	1	1	0	0	0		0	1			1	0	0	0	1	1			0		0	0
[Si](O[SiH](O[Si](C)(C)C)C)(C)(C)C	0	0																	0	1			0	0	0	0	0	0	0	0	0	0		0	0		0		0		1		0	0	1	0	0	0	0
Clc1ncccc1C(=O)Nc1ccccc1-c1ccc(Cl)cc1	0	0	0	0	0	0	0	0		1	0		0	0	0	0	0	0	0	0	0	0	0	0	0		0	0	0	0		0	0			1	1			0	1	0	0		0	1	1		1
Clc1cc(F)c(N2N=CC(C(F)(F)F)=C(C)C2=O)cc1OCC(OCC)=O	0		0					0	0	0	0	0	0		0	0	0	0	0	0	0	0	0	0	0	0		0	0			0	0	0	0	0		0		0	1	0		0	0	0	0	0	0
s1c2c(cc1)c(ncc2)N1CCN(CC1)CCC1=CC(=O)N(c2c1ccc(F)c2)CC(=O)N	0	0	0	0	0	1				0	0	0		0	1		0	1	0	0		1	0	0	0	0	0	0	0	0	0	0	0		1		0	0	0		1	1	0	0		1		1	0
S(=O)(=O)(NCCCC)c1ccc(cc1)C	0	0																	0		0	0	0	0	0	0	0		0	0			0	0		0	0	0		0	1			0	0		0		0
Clc1nc(nc(n1)NCC)NC(C)C	0	0	0	0		0	0		0	0	0	0	0		0	0	0	0		0	0		0	0		0	0	0	0		0	0	0	0	0	0		0		0	1	1	0	0	0	0	0	0	0
Clc1ccc(Cl)c(OC)c1C(O)=O	0	0	0	0	0	0	0		0	0		0	0	0		0		0	0		0	0	0	0	0	0	0		0	0		0	0		0	0	0		0	0	1	0		0	0	0	0
Clc1c(N)c(Cl)c(Cl)nc1C(O)=O	0	0	0	0	0	0	0		0	0	0	0		0	0	0	0	0		1		0		0		0	0		0	0	0	0	0			0	0		0		1			0	0	0	0	0	0
Clc1nc(ccc1)C(Cl)(Cl)Cl	0	0		0	0	0		0	0	0	0	0	0	0	0	0			0	0	0	0	0	0	0			0	0		0	0	0	1		1	0	0			1		0		0	0	0	0
S(=O)(=O)([O-])c1c2c(cc(S(=O)(=O)[O-])c1)ccc(O)c2\N=N\c1ccccc1.[Na+].[Na+]	0	0																	0	0	0	0	0	0	0				0	0	0		0	0	0	0	0	0			0	0	0	0	0	0	0	0	0
O=C1c2c([nH]cc2C(=O)Nc2ccc(cc2)CNC)CCC1	0	0	0	0	0		0	0			0	0		0	0		0	0	0		0	1	0	0	0	0	0	0	0	0	0	0	1	0		0	0	0	0		0	0		0	0	1	0	1	1
Clc1c(-n2c(nnc2COC)-c2ccc[n+]([O-])c2)c2NC(=O)C(=O)Nc2cc1Cl	0	0	0	0		0	0	0	0	0	0	0	0	0	0		0	0			0	0	0	0	0	0	0	0	1	0	0	0	0		0					0	0	0		0	0	0	0	0
O1C(=O)C(CC1=O)CC=CCCCCCCCCC	0																		0		0	0	0	0	0	0	1			0	0	0		1	0	0	0	1	0	0	0	0	0	0	0	1		0	0
S(=O)([O-])(=NC(=O)Nc1nc(OC)cc(OC)n1)c1ncccc1OCC(F)(F)F.[Na+]	0	0	0	0	0	0	0		0	0	0		0	0	0	0	0	0	0	0	0	0	0	0	0	0			0	0	0	0	0	0	0	0	0	0		0	1	0		0	0	0	0	0	0
OC(=O)C1CCC(CC1)(C#N)c1cc2n(nc(c2cc1)CC)C1CCCCC1	0	0	0	0	0	1	0	0		0	0	0	1	0	1	0		1	0		0	0		1		1	1	0	0	1	0		1	1	0		0	1		0	0	0	1	1	0	0	0		1
O(C)C1CCC(CC1)C(CC)(C)C	0	0																		0	0	0	0	0		0		1		0	0	0		0	0		0	0	0	0	1	1	0	0		0	0		1
S(CC)C(=O)N(CC(C)C)CC(C)C	0	0	0	0	0		0	0	0	0	0	0	0	0	0	0	0	0	0	0	0	0	0	0	0	0	1	0	0	0	0	0	0	0	0	0	0			0	0	0			0		0	0
Cl.Cl.O(C)c1cc(ccc1N)-c1cc(OC)c(N)cc1	0	1	1		1	1		0	1	1	1		1	1	1	0		1		0	1	1	1	1	1	1			0	1	0	0		1	1	1		0	1	0		0	1	1	1		1	1
ICCC(F)(F)C(F)(F)C(F)(F)C(F)(F)C(F)(F)C(F)(F)F	0	0		0	0	0	0	0		0		0	0	0	0	0	0	0			0	0	0	0		0		0			0	0	0		0	0		0			0	0	0		0	0	0	0
O=C(CC(=O)N(C)C)C	0																		0	0		0					0		0	0	0	0	0	0		0	0	0	0	0		0	0	0	0	0	0	0
Cl.OC=1[C@@H](N(C)C)[C@H]2[C@@](O)(C(=O)C=1C(=O)N)C(O)=C1[C@@H]([C@](O)(c3c(C1=O)c(O)ccc3)C)[C@@H]2O	0	0			0	0		0	0	0	0	0	0			0	0	0	0	0	0	0	0	0	0	0	1	0	0	0	0	0	0	0	0		0	0	0	1		0	0	0	0			0	0
FC(F)(C(F)(F)C(F)(F)C(F)(F)C(F)(F)C(O)=O)C(F)(F)C(F)(F)C(F)(F)C(F)(F)C(F)(F)F	0		1		1	1		1	1	0	0	1	1	1	1			1	0	0	0	0	1	1	1	1		1	1	1		0	1	1	1	1	1	1	1	1	0		1	1	1		0	1	1
c-12c(-c3c4c-1cc1c(c4ccc3)cccc1)cccc2	0	0	1	1	1	1	0	0	0		0	1	0	0	1	0	0	0	1	1	0	0		0	0	0				1	0		0	0		0	0	1	1	0	0	0	0	0	1	0	0	0	0
c-12c(-c3c4c-1cccc4ccc3)cccc2	0	0		1		1			0	0	0	1	1		1	0	0	0		0	0		0	1	1	0	0	0	0	0	0	0		0			0	0		0	1	1		0	1	0	0	0	1
S(C=1C(O[C@@](CC=1O)(C(C)C)CCc1ccc(N)cc1)=O)c1cc(C)c(cc1C(C)(C)C)CO	0	0	0	0	0	0			0			0	0	0	0	0	0	0	0	0	0	0		0	1	0	0	0	0	0	0	0	0	0	1	0	1		0	0	1	1	0	0	0		1	0	1
O(C(CCCC(C)C)(CC)C)C(=O)C	0	0																	0	0	0	0	0	0	0	0	0	0	0		0	0	0	0	0	0		0	0		0	0	0		1	0	0	0	0
C1=Cc2c3c1cccc3ccc2	0	0	0	0	0				0	0	0	0	0	0		0	0	0	0	0		0	0	0	0		0	0	0	0	0	0		0	0		0	0	0		1	0	0	0		0		0
S=P(Oc1ccc([N+](=O)[O-])cc1)(OCC)c1ccccc1	0		0	1	1	1	0		0	0	0	0		0	0	0	0	0	1	0	1	0		1	0	0	1	1	0		0	0		0	1	0			0	0		1	0		1	1	0	0	1
S(=O)(=O)(C)c1ccc(C(=O)c2cnn(C)c2O)c(C)c1C1=NOCC1	0																		0	0					0			0	0	0	0	0	0	0	0	0	0	0	0	1	0	0	0	0	0	0	0	0	0
S(=O)(=O)(NC(=O)Nc1c2CCCc2cc2c1CCC2)c1occ(c1)C(O)(C)C	0	0		0	0		0		0	0	0	0	0			0	0		0	0	0			0	0	0	0	0	0	1	0	0	0	0	1	0	1	1			1	1	0		0		0	0
S(C)C1=NN=C(C(C)(C)C)C(=O)N1N	0	0		0	0	0	0	0	0	0	1	0	0	0		0	0	0	0	0	0	0	0			0	0	0	0	0		0				0		0	0	0	0	0	0	0	0	0	0	0
Clc1sc(cn1)CN\C(=N\[N+](=O)[O-])\NC	0	1				0	0	0	0	0	0	0	0	0	0	0	0	0	0			0	0	0	0	0	0				0	0	0	0	0	0	0	0	0	0	0	0	0			0	0	0	0
FC(F)(C(F)(F)C(F)(F)CCOC(=O)C(C)=C)C(F)(F)C(F)(F)C(F)(F)F	0	0		0	0	0	0	0	0		0	0	0	0	0		0	0	0	0	0	0	0	0	0	0	1		0	1	0	0	0	0		0		0	0	0	0	0		0	0		0		0
Fc1ccc(Oc2ncccc2C(=O)NCc2ccc(cc2)C(O)(C)C)cc1	0	0	0	0			0	0	0	0		0			0	0	0	0		0	0	0	0	0	0		0	0			0	0			1	0	1	1	0				0		0	1	0	0	1
S(=O)(=O)(N1CCN(CC1)CC)c1cc(C=2NC(=O)c3nn(Cc4ncccc4)c(c3N=2)CC)c(OCCC)cc1	0		0	0	0		0	0	1	0	0	0	1	0	1			1	0	1		0		1	0		0	0	0	1		1	1	1		0					1	1	1	1		1	0		1
FC(F)(F)c1cc(NC(=O)N(C)C)ccc1	0	0			0	0	0		0	0	0	0	0	0		0	0	0	0	0	0	0	0	0		0	0	0	0	0	0	0	0		0	1	1	0	0	0		0	0	0		0	0	0
O=CCC\C=C/CCCCC	0	0																	0	0	0	0	0			0		0	0	0		0	0		0	0	0	1	1	0		0	0		0	0	0	0	0
Clc1nc(nc(n1)NCC)NC(C#N)(C)C	0	0	0	0	0	0		0	0	0	0		0	0	0	0	0	0	0	0	0	0	0		0	0	1	0	0			0	0	0	0	0	0	0	0	0	1		0	0	0	0		0	0
S(=O)(=O)(Nc1nc2n(n1)C(OC)=NC=C2OC)c1c(cccc1OCC(F)F)C(F)(F)F	0	0	0	0	0	0	0	0	0	0	0	0	0		0	0		0		0	0	0	0	0	0	0		0	0	0		0		0		0		0	0	0	1	1	0	0	0	0	0	0	1
Fc1ccc(cc1)-c1ncn(C(CO)CO)c1-c1nc(Oc2ccccc2)ncc1	0	0	0	0		0	0	0		0	0		0			0	0	0		0	0				0	0	0	0			0	0		0	1	0		0	0		1	1	0	0	0	0		0	0
O(C(=O)CCCCCCCCCCCCCCCCC)CC(CCCC)CC	0	1																	0	0			0		0	0	1	1	0	0			0	0	0	0	0		0		0	0	0		0	0	0	0	0
S(CC)C(=O)N1CCCCCC1	0	0	0	0	0	0	0	0	0	0	0	0	0	0	0	0	0	0		0	0		0		0	0	0		0	0	0	0	0	0		0		0	0	0	1			0	0	0	0	0	1
S(C)c1ccc(OP(OCC)(=O)NC(C)C)cc1C	0	0	0	0	0		0	0		0	1	0	0			0	0			1	0	0	1	0		0	1	0	0		0	0	0	1		1	1	1	1	0	1	1		0	0		1		1
S=C(NN)NN	0	0																	0	0	0	0	0	0	0	0	1	0	0		0	0		0	0	0			0	0	0	0	0	0	0	0	0	0	0
Nc1c2c(ccc1)c(N)ccc2	0	0	0	0	1	1	0		1			1	1	1		1	1	1	1		0	0	0		0		0	0	1	0	0		0	0	1	0		0	0	0	0	0	0	0	0	0	0		0
[K+].ClN1C(=O)N(Cl)C([O-])=NC1=O	0	0																	0	0	0	0		0	0		0	0		0		0		0	0	0	0			0		0		0		0	0		0
O1c2c(OC1(C)C)cccc2OC(=O)NC	0	0	1	0	1	1	0	0	0	0	0			1	1		0	0	1	1	1	1	1			0	1	0	0	0			0	1	1	1	0		1	0	1	0	1	1	0		1
O(C(=O)[C@@H](NC(=O)[C@@H](N)CC(O)=O)Cc1ccccc1)C	0																		0	0	0		0	0		0	1	0		0	0	0	0	0	0		0	0	0	0		0	0	0	0		0
O(C(=O)c1ccccc1)CCCCCCOC(=O)c1ccccc1	0	0	0	0	0			0	0		0		0	0	0		0	0	0	0		0	0	0		0	0	0	0	0	0	0	0	0	0		0	0	0	0	0	0		0				0	0
Clc1cc2OC(=O)N(c2cc1)CSP(=S)(OCC)OCC	0					1		0		0			0	0	0	0		0	1	0	1	1	1	1		1		1	1	1		0		1		1	1	1	1	0		1	0		0	0	0	1	1
O(C(=O)N(C)C)c1nc(nc(C)c1C)N(C)C	0	0		0	0	0	0		0		1	0	0	0	0	0	0	0		0		0			0	0	0	0		0	0	0	0		0	0	0	0	0	0	1		0	0	0	0	0	0	0
O1C2(c3c(cccc3)C1=O)c1c(Oc3c2ccc(O)c3)cc(O)cc1	0	0																	0	1	0		0	0	0	0	1			0	0	0	0	0	0		1	0		0	1	1	0	0	0	0	0	0	1
S(=O)(=O)([O-])C(CC(OC1CCCCC1)=O)C(OC1CCCCC1)=O.[Na+]	0	0																	0	0	0	0	0	0	0		1	0	0	0	0		0		0	0	0	1	0			0	0	0	0	0	0	0	0
S(=O)(=O)([O-])c1cc(O)ccc1C(c1ccc(N(Cc2cc(S(=O)(=O)[O-])ccc2)CC)cc1)=C1C=CC(=[N+](Cc2cc(S(=O)(=O)[O-])ccc2)CC)C=C1.[Na+].[Na+]	0	0																	0	1	0	0	0		0	0	1	1	0	0	0		0	0	1	0	0	0	1		0	0	0	0	0		0	0	0
[Si](OCC)(OCC)(OCC)CCCNC(=O)N	0	0	0	0	0	0	0	0	0	0	0			0	0	0	0	0	0	0	0	0	0	0	0	0	0	0	0	0	0	0	0				0	0		0	0			0	0	0	0	0	0
O1C2CC(CCC12)C(OCC1CC2OC2CC1)=O	0	0																		0		0	0	0		0		0		0	0		0	0	0		0	0	0	0		0	0	0	0	0	0	0	0
P(OCC(=O)[C@]1(O)[C@@]2([C@H]([C@@H]3CCC4=CC(=O)C=C[C@]4(C)[C@@]3(F)[C@@H](O)C2)C[C@H]1C)C)(=O)([O-])[O-].[Na+].[Na+]	0	1	1	1		1		1	1	1	1	1	1	1				1	0		0	0			0	0	0	0	0	0	0	0	0	0	0	0	0			0	0	0	0	0	0	0		0
Clc1cc(cc(Cl)c1)C(=O)NC(C#C)(C)C	0	0	0			1	0	0		0	0	0	0	0			0	0	1	0	1	1	1	0	0	0	0	0	1	0	0		0	1	1	1		1	1	0	1	1	0	1	0	1	0	0	1
O1CC1COCCCC	0																		0	0			0	0	0	0	0	0	0	0			0		0	0		0	0	0	1	0		0	0	0	0	0
[Cl-].[N+]1(CCCCC1)(C)C	0	0	0	0		0		0					0	0	0	0		0		0	0	0			0	0	0	0	0	0	0	0	0	0	0	0				0	0	0	0	0	0	0	0	0	0
O(C(=O)CCCCCCCCC(OCCCCCCCC)=O)CCCCCCCC	0	0		0	0	0	0	0		0		0			0	0	0	0		0	0	0		0			0	0	0	0	0	0	0	0	0		0	0	0	0		0	0	0	0	0	0	0	0
Oc1ccc(cc1-n1nc2c(n1)cccc2)C	0	0																	0	1	0	0		0	0	0	1	1	0	0	0	0	0	0	1	0	0	0	1	0	1				1	0	0	0
O(C(=O)CC(C)C)CC(CC)C	0																			0	0		0	0	0	0	0		0	0	0	0	0	0	0	0	0	0	0		0	0	0		0	0		0	0
Nc1c(cccc1C)CC	0	0																	0		0	0			0	0	0			0	0	0	0		0	0	0	0	0	0			0	0		0	0	0
O1C(CN(CC1C)CCCCCCCCCCCCC)C	0	0	0	1				0		0	0	1	0		0	0	1	0	1	0		1	0	0	0		0			0		0	0	1	1	0	0			0	1	1	0	0	1		0	0	1
Oc1ccccc1Cc1ccccc1O	0	0																	0	0		0	1	1	0	1	1	1	0	1		1	1		1	1		1	1	0	1	0	1	0		1	0	1	1
O=C1CCC(CC(OC)=O)C1CCCCC	0	1																	0	0	0	0	0	0	0	0				0	0			0	0			0	0	0		0	0	0	0	0	0	0
BrCC(=O)c1ccc(O)cc1	0	0																	0			1	0	0	0	0	1	1	0		0		0			0	0		0	0	0		0	0	0	0	0		0
S(c1cc(ccc1)C1(CCOCC1)C(=O)N)c1ccc(-n2ccnc2C)cc1.S(O)(=O)(=O)C	0		0	1	1	1	0	0	0	0	0	0		1		1	1	1		0	0	1	1		1	1	0		0	0	0	0	1		1	1	1	1	0	1	0		0	1		1	1		1
O(C(=O)c1ccccc1C(O)=O)Cc1ccccc1	0		0	0	0	0	0		0		0	0	0	0	0	0	0		0	0	0	0	0	0	0	0	0		0	0		0	0	0	0	0	0	0	0		0	0	0				0	0	0
Cl.O(CCC)C(=O)NCCCN(C)C	0	0	0	0	0	0	0	0		0	0			0	0		0	0		0	0	0	0	0	0	0		0		0		0	0		0	0			0	0			0	0		0		0	0
O(CCCC(C(O)=O)(C)C)c1cc(ccc1C)C	0	0																	0	0	0	0	0	0	0				0	0	0	0	0	0	0	0	0		1	0						0	0	0	0
ClC(Cl)(Cl)c1nc(sn1)OCC	0	0	0	0	0	0			0	0		0	0	0	0	0		0	1	0	1		1	0	1	0	0	0	0	0	0	0		1	1	1	0		0	0	1	0		1	0	0	0	0
S(=O)(=O)([O-])c1cc(OC)c(\N=N\c2c3c(cc(S(=O)(=O)[O-])cc3)ccc2O)cc1C.[Na+].[Na+]	0	0	0		0		0	0	0	1	0		0	0		0	0	0	0	0	0	0	0	0	0	0	0	0	0	0	0	0	0			0	0	0	0	0	0	0		0	0	0			0
Brc1c(C(OCC(CCCC)CC)=O)c(C(OCC(CCCC)CC)=O)c(Br)c(Br)c1Br	0	1																	0	0		0	0		0	0	0			0	0	0		0	0	0	0	0	0	0			0	0	0		0		0
S(Oc1cc2c(OC(OCC)C2(C)C)cc1)(=O)(=O)C	0	0	0	0	0	1		0	0	0	0	0	0		0	0		0	0	0			1	0	1	0	0	1	0	0	0		0		1	1	1	1	1		1			1	0	0	0	0	1
Clc1cc2c(cc1)C1(O)N=C(SC1C2)c1ccccc1	0		0	0	0	1		0	0		1	0	1	0	1	1	0	0	1	1	0	1	0	0	0			0	0	0	0	0	0	0	1	0	0		1	0	1		0	0	0		0		0
[Si](O[Si](C=C)(C)C)(C=C)(C)C	0	0																			0			0		0	0	0	0	0	0	0	0	0	0		0	0	0			0	0	0	0	0	0	0
S(O)(=O)(=O)c1ccc(cc1)C.O(C[C@@H](Nc1ccncc1)C)c1cc(cc(c1)C)C(=O)N(C(C)C)CC	0	1	0	0	0	0	0	0	0		0	0					0		0	0	0	0	0	1	0	0	0	0	1	0			0	0	1	0		0	0	0	1	1			0	1	0	0	0
[Na+].[N+](=[N-])=[N-]	0	1	0	0	0	0	0		0	0	0	0	0		0	0	0	0	0	0	0	0	0		0		0	0	0			0	0		0	0	0	0	0			0		0	0	0	0		0
O=C1N(CCC1)CCCCCCCC	0																		0	0	0		0	0	0		0	0	0	0	0	0	0	0	1	0							0	0	0	0	0	0	0
O(C(=O)c1cc(ccc1C(OCC=C)=O)C(OCC=C)=O)CC=C	0	0																	0		0	0	0	0	0	0	1	0	0	0	0	0	0		1		0	1		0	1		0	1	0		0		1
Nc1ccc(cc1)CCC	0	0																	0	0	0		0	0	0	0	0	0	0	0	0			0	0	0	0	0	0	0	0	0	0		0	0	0	0	0
Clc1cc(Cl)ccc1OCC(=O)[O-].[Na+]	0	0																	0	0	0	0	0	0	0	0			0	0		1	0	0	0	0	0		0	0	1	0		0	1	0	0	0	0
N(CCCCCCN(CCCC)CCCC)(CCCC)CCCC	0	0																		0	0		0	0	0	0	0	0	0	0	0		0	0	0	0		0	0		0	0	0		0	0	0	0	0
O(C(=O)c1ccccc1)C(COCC(OC(=O)c1ccccc1)C)C	0		0	0	0		0	0	0	0	0	0	0		0		0	0	0	0	0	0		0	0	0	0	0	0	0	0	0	0		0	0					1	0			0	0	0	0	0
o1c2c(cccc2)cc1	0	0	0		0	1	0		0		0	0	0	0	0	0	0		0		0		0	0	0	0		0	0	0		0		0	0	0	0	0	0	0	0	1		0	0	0	0		0
S(=O)(=O)([O-])c1ccccc1C=Cc1ccc(cc1)-c1ccc(cc1)C=Cc1ccccc1S(=O)(=O)[O-].[Na+].[Na+]	0	0																	0	0	0	0	0	0	0			0	0		0	0	0		0	0	0	0	0	0	0	0	0	0	0	0	0	0	0
O(C(=O)CC)[C@@H]1C[C@H]2CC[C@]1(C)C2(C)C	0	0																	0	0	0	0	0	0	0	0		1	0	0	0	0	0	0			0	0	0	0	1	0	0	0			0		0
[Si](OCC)(OCC)(OCC)CCCCC	0	0																	0	0		0	0	0	0		0	0	0	0	0		0	0	0			0			1	1	0	0	0	0		0	0
ClN1C(=O)N(Cl)C(=O)NC1=O	0	0																	0	0	0		0	0	0	0	0	0	0	0	0	0		0			0	0	0		0		0	0	0	0	0	0	0
[K+].S(=O)(=O)([O-])C(F)(F)C(F)(F)C(F)(F)C(F)(F)C(F)(F)C(F)(F)C(F)(F)C(F)(F)F	0	0	0		1		0	1	1		0			1	1		1	1		0		0	0	1	0	0	1		0				0	1	1	0	0	1		0	1	1	0	0	0	0	0	1	0
O(CCC)CCO	0	0																		0	0		0	0	0		0	0	0	0		0	0	0	0	0	0	0	0	0	0	0	0	0	0	0	0		0
S(C)c1nc(nc(n1)NC(C)(C)C)NC1CC1	0	0																		0	0		0	1	0	0	0	0	0	0	0	0	1	1		0	1	1	1	0		1	0					1	1
O1C2(CCCC2)C(OC(=O)CC(C)(C)C)=C(c2c(cc(cc2C)C)C)C1=O	0	0																	1	0	0	0	1	1	1				0	0		1	1		1	1		1		0	1	1		0	0	1	1	0	1
S(=O)(=O)([O-])c1cc(N=Nc2ccc(OCC)cc2)ccc1C=Cc1ccc(N=Nc2ccc(OCC)cc2)cc1S(=O)(=O)[O-].[Na+].[Na+]	0																		0	0		0		0	0	0	0	0	0	0	0	0	0			0		0		1	0	0	0	0	0	0	0	0	0
[nH]1ccnc1	0	0																		0		0	0	0	0	0	0	0			0	0	0	0	0		0	0	0		0	0	0	0	0	0		0	0
[nH]1ncnc1	0	0	0	0		0	0	0	0	0		0	0		0	0	0	0		0	0	0	0	0	0	0		1				0	0	0	0	0	0	0	0	0	1	0	0	0	0		0	0	0
O(c1c(cc(NC(=O)C(O)=O)cc1C)C)c1c2c(CCC2)c(O)cc1	0		0	0		0				1		0	0	0	0			0	0	0	0	0	0	1	1	0	0	1	0		0	0	0	0	0	0		1	0	0	0	0	0				0	0	0
FC(F)(F)c1cc([N+](=O)[O-])c(N(CCC)CCC)c([N+](=O)[O-])c1N	0	1		0	0		1	0	0	1	0	0		0		0	0		1	1		1		1	1	0	1	1			1	0	1		1	1	1	0		0		1	0	1	0	0	1	0	1
O(CC(O)CNC(C)C)c1ccc(cc1)CC(=O)N	0	0																	0	0	0	0	0	0	0	0	1		0	0	0	0	0		1	0	0	0	0	0	0		0	0	0	0	0	0	0
O=C1CC[C@@]2([C@@H]3[C@H]([C@@H]4CC(=C)[C@](OC(=O)C)(C(=O)C)[C@]4(CC3)C)C=C(C2=C1)C)C	0																		1	0		1	0	1		1	0	0	1		1	0	0		1	0	0			0	1	0		0	0	1	0		1
O(C(O)CC)CCCC	0																		0		0	0	0	0	0	0	0		0		0	0	0	0	0	0	0	0	0	1	0		0	0	0	0	0	0	0
[K+].S(=O)(=O)([O-])C(F)(F)C(F)(F)C(F)(F)C(F)(F)F	0	0		0	0	0						0	0	0		0	0	0	0	0	0		0	0		0	0	0	0	0				0			0	0	0	0	0	0	0	0	0	0		0	0
[Si](OCC)(OCC)(OCC)CCCCCCCC	0	0		1	1	1	0	0	0		0		1	0	1	1	1	1	1		1		0	1		0	0	1	1	1	0	0		0	1	0		0	0	0	1	1	0	0	0	1	1	0	0
S=P(Oc1ccc([N+](=O)[O-])cc1)(OC)OC	0		0	0	0		0		0	0	0	0	0	0	0	0	0	0	0	0	0	0	0	0	0		0			0	0	0	0	0	0	0		0	0		0				0	0	0	0	0
S(CC)CSP(=S)(OCC)OCC	0	1	1	1	1	0	0			0	0	0	0		0		1	1		0	0		0		0	0			0	0	0	0	0	1	1	0	0	0	1	0	1		0	1	1	0		0
S(CCSP(=S)(OCC)OCC)CC	0		0	0	0	0			0	0	0	0	0	0	0		0	0	1	0	1	1	0	0	1	0	1		1		0	0			1	1	1	0		0	1	0	0	0	0	1	0		1
Brc1ccc(OC(=O)N2C3CCN(CC3)CC2)cc1	0			1	0	1	0	0	0	0	0	0	1	0	1	0	0		0			0	0	1	0		0	0	0	0		0		0	0	0			0	0	1	0	0	0	0	1		1	0
O1[C@H](CO)[C@@H](O)[C@H](O)[C@@H](O)[C@@H]1OCCCCCCCC	0	0																	0	0	0	0			0	0	0	0		0	0	0	0	0		0			0	0	0	0	0	0		0	0	0
[Si](OC)(OC)(OC)c1ccccc1	0	0																				0	0	0		0	0		0		0		0	0	0	0	0	0	0	0	0		0	0	0	0	0
[Cl-].O1CC1C[N+](C)(C)C	0	0	1	0	0	0		0		0		0		0	0	0	0	0	0	0	0	0		0	0		0		0	0	0		0	0	0	0	0		0	0	0	0	0	0		0	0	0
O1[C@H](CO)[C@@H](N=[N+]=[N-])C[C@@H]1N1C=C(C)C(=O)NC1=O	0	0	0	1	0	0		0	0	0	0	0	0	0	0	0		0	0	0		1	0	0		0			0		0	0	0	0	0	0		0	0	0		0	0	0	0		0	0	0
S(P(OC)(=O)NC(=O)C)C	0		0	0	0	0	0	0	0	0	0	0	0	0	0	0		0	0	0	0	0	0	0	0	0		0	0		0	0	0	0	0		0	0	0		1	0	0	0	0	0	0	0	0
O1[C@@H](C=C[C@@H]1N1C=C(C)C(=O)NC1=O)CO	0	0		0	0	0	0	0	0	0	0	0	0	0	0	0		0	0		0	0	0		0	0	0	0	0		0	0	0	0	0	0	0	0			0		0	0	0		0	0	0
FC(F)(C(F)(F)C(F)(F)C(F)(F)F)C(F)(F)C(O)=O	0	0	0	0	0	0	0			0		0	0	0	0		0	0	0	0	0	0	0	0	0	0	0	0	0	0	0	0	0		0		0	0	0		0	0		0		0		0	0
P(Oc1ccc([N+](=O)[O-])cc1)(OCC)(OCC)=O	0	0																	0	0	0	0	0	0	0			0	0	0	0	0	0			0	0	0	0		1	0	0		0	0	0	0	0
BrC=1C(=O)N(C(CC)C)C(=O)NC=1C	0	0	0	0	0		0	0	0	0	0	0	0	0	0	0			0	0	0		0		0		0	0	0	0	0	0	0	0	0		0		0	0			0	0			0		0
[K+].O=C([O-])C(CCCC)CC	0	1																	0	0	0	0	0	0	0	0	1	0	0	0			0	0	0	0	0	0		0	0		0	0		0	0	0
ClC1C(Cl)C(Cl)C(Cl)C(Cl)C1Cl	0	1	0		0	0		0	0	0	0	0	0		0	0		0	0		0	0	0			0	1	1	0	0	0	0			0	0	0		0	0			0	0	0	0	0
Clc1cc(N2C(=O)C3(CC3(C)C2=O)C)cc(Cl)c1	0		0	0	0	0		0		0	0	0		0	0	0	0	0	0			0		0	0		0	0	0	0	0	0	0	0	0		0			0	1	1		0	0		0		0
Clc1cc(ccc1Cl)C(F)(F)F	0	0																	0	0	0	0		0	0	0	0	0	0	0	0	0	0	0	0	0	0	0	0	1		0	0	0	0	0	0	0	0
BrCC(CO)(CO)CBr	0	0		0	0			0		0		0		0	0	0	0	0	0	0	0	0	0	0	0		0	0	0	0	0	0	0		0	0		0	0	0	0	0	0	0	0	0		0	0
Clc1cc(NC(=O)N(OC)C)ccc1Cl	0			0	0	0		0		1	1	0	0	0	0	0	0	0	1	1	1	1	0	0	0	0	0	0	0	0	0		1	0	1	0	1	1	1	0	1		0		0	0	0	0
[Na+].[Na+].O1c2cc(ccc2OC1)[C@H]1c2c(nc(cc2)CCCC)[C@H]([C@@H]1C(=O)[O-])c1ccc(OC)cc1C[C@@H](C(=O)[O-])C	0	0	0		0	0		0	0	0		0	0	0	0		0		0	0	0	0		0	0	0	0	0	0	0	0	0	0	0	0	0	0	0		0	0	0	0	0	0		0	0
O(C(=O)c1cc(ccc1C(OCC(CCCC)CC)=O)C(OCC(CCCC)CC)=O)CC(CCCC)CC	0	1	0		0		0		1	0	0	0	1	0	1	0	0	1	0	0	0		0	0	0	0	1	1	0	1	0	0	0		0		0			0	0	0	0	0		0	0	0	0
S(=O)(=O)(NC(OC)=O)c1ccc(N)cc1	0	0	0	0	0		0	0		0	0	0				0	0	0	0	0	0	0	0	0	0	0	0	0	0	0	0		0		0	0	0	0		0	1	0	0			0	0
OC(=O)CCCCCCCCC	0	0		0	0	0			0		0	0	0	0	0		0	0	0	0	0	0		0	0	0	1	1		0	0	0	0	0	0				1	0	1	1	0		1	1	0	0	0
FC(F)(C(F)(F)C(F)(F)C(F)(F)C(F)(F)F)C(F)(F)C(F)(F)C(O)=O	0	0	0			1	1			0	1	0	0	0	0	0	0	0	1	0		0	0	1		0	1	1		0	0			0	1	0	0	1	1	0	1	0	0		0	0	1	0
OC(CCCCC)C=C	0	0																	0	0			0	1	0	1	0	0	0	1		0				1			0	0	0		1	0	0	0	0	1	1
s1c(nnc1N(C(=O)NC)C)C(C)(C)C	0	0	0	0		0	0		0	0				0	0		0	0	0	0	0	0	1	0	0	0		0	0	0	0	0	0	0	1	0	0	0	0	0	1	0		1	0	0	0	0	0
O(CCCC)C(=O)[C@@H](O)C	0	0																	0	0		0	0	0		0	0	0	0	0	0	0	0	0	0	0	0	0	0	0	0	0	0	0	0	0	0	0	0
OCCC(CC(C)(C)C)C	0																			0	0	0	0		0		0			0	0	0	0	0	0		0	0	0	0		0		0	0	0	0	0	0
Oc1ccc(cc1)C1=Nc2c(n(nc2C)CC)C(=O)NC1	0	1	0	0			0	0	0	0	0				0	0	0	0			0	1	0	0	0	0		0	0	0	0		0		0	0			0	0	0	0	0	0	0
O=C(N(Cc1ccccc1)C(C)C)C(C)(C)C	0	1	0	0		0		0	0	0	0	0	0	0	0	0		0	0	0		0	0	0	0	0	1	1	0	0	0	0	0		0	0	0	0	0			1	0	0	1		0	0	0
o1nc2cc(Oc3ncccc3C(=O)NCc3ccc(cc3)C(O)(C)C)ccc2n1	0	0	0	0		0		0	0	0		0		0	0	0		0		0	0		0			0		0	0	0	0		0	1	1	0	1	1	0	0	1	1		0				0	1
Clc1ccc(NC(=O)NC(=O)c2c(F)cccc2F)cc1	0	0																	0		0	0	0	0		0	1	0	0	0			0		0	0	0	1	0		0		0	0		0	0	0	0
S(C)c1ccc(OP(SCCC)(=S)OCC)cc1	0	0																		0	0	0	0	0			1	1	0	0	0	0			0	0	1	1	0	0	1		0	0	0	0	0	0
S(=O)(=O)(NCCCC)c1ccccc1	0	0																	0	0			0	0	0	0	0	0			0	0	0	0	0	0	0	0		0	1	0	0	0	0	0	0	0	0
Clc1cc(C)c(OCC(=O)[O-])cc1.[Na+]	0	0																	0						0	0	0	0	0	0	0	0	0	0	0	0	0	0		0	0	0	0	0	0		0	0	0
Clc1cc(N2C(=O)CN(C(=O)NC(C)C)C2=O)cc(Cl)c1	0	0	0	0		0	0		0	0	1		0	0						1		0	1	0	1	0	1	0		0	0	0	0		1	0	1		1	0	1	1	0	1	0	0	0	0	1
S(=O)(=O)([O-])c1cc2c(c(O)c1N=Nc1ccccc1)c(NC(=O)C)cc(S(=O)(=O)[O-])c2.[Na+].[Na+]	0	0																	0		0	0	0	0		0	0	0	0	0	0	0		0	0	0	0	0	0	0	0	0		0	0	0	0	0	0
O(c1cc(ccc1)C(O)=O)c1ccccc1	0	0		0	0	0	0	0	0	0		0	0	0	0	0		0	0		0	0	0		0	0	0	0	0	0				0	0	0	0	1	1	0	0	0			0	0	0	0	0
FC(F)(C(F)(F)C(F)(F)C(O)=O)C(F)(F)C(F)(F)C(F)(F)F	0	0	0		0	1	0	0	1	0	0		1	0	1	1	0	1	0	0	0				0		1	0	0	0	0	0	0	0	0	0			1	0	0	0	0	0			0	0	0
FC(F)(C(F)(F)C(F)(F)C(F)(F)C(O)=O)C(F)(F)C(F)(F)C(F)(F)C(F)(F)F	0	0		1	1	1	0		0	0	0	1	1	0		0		1	1	0	0				0		1	1	0			0	0		1	0			1	0	1	1	0	0	1	0	1		0
ClC(Cl)C(=O)N(CC=C)CC=C	0	0																	0	0	0	0	0	0	0	0	0		0	0	0	0	0	0	1	0	0	0	0		1	0	0	0		0		0	0
[K+].[Cl+2]([O-])([O-])[O-]	0																		0	0	0		0	0		0	0	0	0	0	0			0	0	0	0		0		0	0	0	0	0	0		0
FC(F)(C(F)(F)C(F)(F)C(F)(F)C(F)(F)F)C(F)(F)C(F)(F)C(=O)[O-].[NH4+]	0	0	0	0	0	0		0	0			0	0	0	0	0		0		0	0	0	0	0		0	1	1	0	0			0		1	0		1	0	0	1	0	0	0	1	0	0		0
S(=O)(=O)([O-])c1ccccc1C(c1ccc(N(Cc2cc(S(=O)(=O)[O-])ccc2)CC)cc1)=C1C=CC(=[N+](Cc2cc(S(=O)(=O)[O-])ccc2)CC)C=C1.[Na+].[Na+]	0	0	0		0	0	0	0	0	0	0	0	0		0	0			0		0	0		0	0	0	0	0	0	0	0		0				0		0		0	0	0		0	0	0	0	0
N(CCCN(C)C)(CCCN(C)C)C	0	0			0	0	0	0	0	0	0	0		0		0	0	0		0		1	0		0	0	0	1		0	0	0	0	0	1	0	0	0	0		1	0	0	0	0	0	0	0	0
[K+].S(=O)(=O)([O-])C(F)(F)C(F)(F)C(F)(F)C(F)(F)C(F)(F)C(F)(F)F	0	0			0	0	0	0	0		0	0	0			0	0	0	1	0	0	0	0	0	0	0	1	0	0	0	0		0		1	0	0	1	1		1	0	0	0	0	0	0	0	0
O=C=NC1CC(CC(C1)(C)C)(CN=C=O)C	0	0	0			0	0	0	0		0			1		0	0	0	0	0	0	0	0	0	0	0	0		0	0				0	0	0	0	0	0	1			0				0	0
N(C(C)C)(C(C)C)c1ccccc1	0	0																		0	0	0	0	0	0	0	0	0		0		0				0		0			0	0	0	0			0	0	0
O(C)c1ccc(cc1)\C=C\C	0	0	0	0	0	0	0	0	0	0	0	0	0	0	0	0	0	0	0		0	0	0	0	0	0		0		0	0		0	0	0		0	0	0	0	0	0		0			0	0	0
NC#N	0			0	0	0	0		0	0	0	0	0	0	0	0			0	0	0	0	0	0				0	0	0	0	0	0		0	0	0	0		1		0	0	0		0		0	0
ClC=1C2=CC(=O)[C@H]3[C@H](C3)[C@@]2([C@@H]2[C@H]([C@@H]3CC[C@](OC(=O)C)(C(=O)C)[C@]3(CC2)C)C=1)C	0	1	0	0	0	0		0		0	0	0	0	0		0	0	0	1	0	1	1	0	1	0	1		0		0	1			1	1	1	0		0	0	1	0	1	0	0	1	1		0
O(CCCC)c1ccc(N)cc1	0	0																		0	0	0	0	0	0	0			0	0	0	0	0	0	0	0	0	0	0	0	0		0	0		0		0
O(C(=O)c1ccccc1C(O)=O)C	0	0	0	0	0	0	0	0	0	0	0	0	0	0	0	0			0	0	0		0	0	0	0	0	0		0	0	0	0	0	0	1	0	0	0		0	0	0	0	0			0	0
O1C(COC1=O)CC	0	0																		0		0	0	0	0	0		0	0			0	0	0		0		0	0	0	1	0	0	0	1	0		0	0
O1[C@H]2[C@@H](NC[C@H](C2)C)[C@@H](C)[C@@]12CC[C@H]1[C@H]3[C@H](CC1=C2C)[C@@]1(C(C[C@@H](O)CC1)=CC3)C	0		0	0	1	1	0	1	1	0	0	1	1	1		0	0		1	0	0	0	0	1	0	0		0			0		0	1		0		0	0	0	0	0		1		1			0
Fc1cc(O[C@@H](C(O)=O)C)ccc1CNC(=O)c1cccnc1Oc1cc2OCOc2cc1	0	0	0	0		0	0	0	0		0		0		0	0			0	0	0	0	0	0		0	0	0	0	0	0	0	0	0	0	0	0			0	0	0	0		0	0	0	0	0
N(CCCCCCCC)(CCCCCCCC)C	0		0	0	0	0	0	0	0			0	0	0	0		0	0	0		0	0		0		0	1	1	0	0	0	0	0	0	0	0	0	0	0	0		0	0	0	1		0	0	0
c1ccccc1C(CCC)CC	0	0																	1	0		1		1	0	0	1		0	0		0	0		1			0			1	1	0	0	1		1
O=C(Cc1ccccc1)c1ccccc1	0																		0	0	0		0	0	0	0	1	1	0	0	0		0	0		0	0		0	0	1	1	0	0	1	0	0	0	0
S(=O)(=O)([O-])c1cc(N=Nc2cc(S(=O)(=O)[O-])c3c(cccc3)c2O)c(cc1C)C.[Na+].[Na+]	0	0																	0	1		0	0	0	0	0	0	0	0	0	0	0		0		0	0	0	0	0	0	0	0	0	0	0	0	0
N#CC(CCC#N)C	0																		0	0	0	0	0	0	0	0	0	0	0				0	0	0		0		0	1		0	0	0	0	0		0	0
Brc1ccc(F)cc1	0	0																	0	0	0	0	0	0		0	1	1	0	0	0		0	0	0			0	0	0			0			0		0	0
N(C(N)=N)C#N	0	1																	0	0	0	0	0	0	0	0	0	0	0	0	0	0		0	0	0	0	0	0		0		0			0	0	0	0
OC(=O)CCCCCCC\C=C/C\C=C/C\C=C/CC	0	0																	1		0	0	1	1	0	1	0	0	0	1	1		1	1		0	0	1	1	1		0		1			0	1	1
O=C1C[C@H]2CC[C@]1(C)C2(C)C	0	0																	0	0	0	0	0	0	0		0	0	0	0	0	0		0	0	0	0	0	0		0		0	0	0	0	0		0
Oc1c(C(OC)=O)c(cc(O)c1C)C	0	0																			0		0	0	0	0	1	1		0	0	0	0	0	0	0	0	0	0	0	1	0	0	0	0	0	0	0	0
O1C(C2CCC1(CC2)C)(C)C	0	0																	0	0	0		0	0	0	0	0	0	0	0	0		0	0		0	0		0		0	0	0	0		0	0	0	0
[PH](Oc1ccccc1)(Oc1ccccc1)=O	0	1																			0	0		0	0		1	0				0	0	0	0	0	0	0	0	0	0		0	0	0	0	0	0	0
S([C@@H](C(C)C)C(=O)N[C@H]1Cc2c([C@@H]3N([C@@H](CCC3)C(O)=O)C1=O)cccc2)C(=O)C	0	0	0	0		0	0		0	0	0	0	0	0	0	0	0	0	0	0	0	0	0	0	0	0		0	0	0	0	0	0	0	0	0	0	0	0	0	1	0	0	0	0	0	0	0
Oc1cc2CC=C3[C@@H]4CCC(=O)[C@]4(CC[C@@H]3c2cc1)C	0	1																	0	0	0	1	0	0	0	0	1	1	0	0		0	0	0	0	0	0	0	0	0		1	0	0	0	0	0	0	0
o1c2c(cc(nc2)C(=O)N[C@@H]2C3CCN(C2)CC3)cc1	0	0	0		0		0	0			0	0		0	0		0	0	0	0	0	0	0	0	0	0	0	0	1	0	0			0	0	0	0		0	1	0	0	0	0	0		0		0
S(=O)([O-])(=Nc1ccc(F)cc1C(=O)N[C@@H](CC)c1ccccc1)c1c2ncccc2ccc1.[Na+]	0	0		0		1	0	0	0	1	0	0	1	0	0	0	0	0		0	0	0	0	0	0	0	0	0	0	0		0	0	0	1	0	1		0	0	1	1		0			0	0	1
O1c2c(C(=O)C=C1c1ccccc1)c(O)cc(O)c2	0																		0	1	0	1	0		0	0	1	1	1	0	0	1	0	0	1		0	1	1	0	0	0	0	0	0		0		0
OC(=O)c1c(cc(cc1C)C)C	0	0																	0	0	0		0			0	0		0	0	0	0	0	0	0	0	0	0		0	0	0	0		0	0	0	0
O=C1N(C)[C@@H](CC1)c1cccnc1	0	0	0	0	0	0	0	0			0				0	0			0	0	0	0	0		0	0	0	0	0	0	0	0	0	0	0	0		0	0		0	0	0	0		0	0	0	0
O1C=C(C(=O)c2c1cc(O)cc2)c1ccc(O)cc1	0	1	0	0	0	0	0	0	0	0	0	0	0		0		0	0	0		0	1	0		0	0	1	1	0		0	0		0	0	0	0	1	1	0	0	0		0	0	1	1	0
O1c2c(C=CC1=O)c(OC)cc(OC)c2	0																			0	0	0	0		0	0		0	0	0	0	0	1	0	0	1	0	0	0	0		0	0	0	0	0			0
O1C=CC(=O)C(O)=C1CC	0	0																		0	0			0			1	0	0	0	0	0	0		0	0	0	0	0		0	0		0	0	0		0	0
Clc1ccc(cc1)C(=O)c1ccc(OC(C(OC(C)C)=O)(C)C)cc1	0	0		1	0	1	0	0	0	0	0				0		0		1	0	1	1	0	1	0		1		0	1				1	1	1	1	1	1	0	1	1		1			0	0	1
O=C1NC2NC(=O)NC2N1	0	0																	0	0	0	0	0	1	0	0	0	0	0	0	0		0	0	0		0	0	0		0	0	0	0		0	0	0
Oc1cc(ccc1C)C(C)C	0	0																	0	0	0		0	0	0	0		0	0	0	0	0	0	0		0	0	0	0	0		1	0		1	0			1
OC(=O)c1nc(ccc1)C(O)=O	0	0																	0	0	0	0	0	0	0	0	0	0	0	0	0	0			0	0		0	0	0	0	0	0		0		0		0
o1c(nc(CCOc2c3c(n(cc3)CCC(O)=O)ccc2)c1C)-c1ccccc1	0	0	0	0		0	0	0	0	0	0		0	0	0	0	0	0	0		0	1	0	1	0	1			0	0	0				1	0	0	1		0		1		1	1	1	0	1	1
OC(C(O)=O)C	0	1																	0	0	0		0	0	0	0		0	0		0		0	0	0	0	0	0	0	0	0	0	0	0	0	0	0	0	0
O=C1CC[C@@]2([C@@H]3[C@H]([C@@H]4CC[C@H](C(=O)CO)[C@]4(C[C@@H]3O)C)CCC2=C1)C	0	1	1	0		1	0	0	1	1		0		1	1	0	1	0	0		0	0	0		0	0			0	0	0	0	0	0	0	0	0	0	0	0		1			0	0	0	0	0
Oc1cc2CC[C@H]3[C@@H]4C[C@@H](O)[C@H](O)[C@]4(CC[C@@H]3c2cc1)C	0	1																	0	0	0	0	0	0	0	0		1	0	0		0			0	0	0	0	0	0			0	0	0	0	0	0	1
Oc1cc2CC[C@H]3[C@@H]4CC[C@H](O)[C@]4(CC[C@@H]3c2cc1)C	0	1	0	0		1	1	0	0	0	0	1			1		1		0	0	0		0	0		0	1	1	0	0		0				0	0	0	0	0	1	1	0	0	0	1		0	0
O=C1NC(=O)CCC1N1C(=O)c2c(cccc2)C1=O	0	0	0	0	0		0	0	0	0		0	0	0				0	0	0		0	0			0		0	0		0	0			0	0	0	0	0	0	0	0	0	0		0	0	0
OC[C@@H](O)[C@@H](O)[C@H](O)[C@@H](O)CO	0	0																	0		0	0	0	0	0		1	1	0	0	0	0	0	0	0		0	0	0	0	1	1	0	0		0	0	0	0
Clc1nc(SCC(O)=O)nc(Nc2cccc(C)c2C)c1	0		0	0		0	0	0	0	0	0		0	0	0	0	0		0	0			0	0	0	0	0	0	0	0	0		0	0		0	0	1	1	0	1	1	0	0	1	0		0	0
ClCC(=O)N(C(COC)C)c1c(cccc1C)CC	0	0		0	0	1	1	0	0	0	0	0	1	0	1	0	0			0	0		1	1	0	0	1	1	0		0	0	0	0	1	1	1	1		0	1	1	0	0	0	0		0
O=C1N(C2CCCCC2)C(=O)N=C(N(C)C)N1C	0	0		0	0	0	0		0		0	0	0	0	0	0	0	0	0		0	0	0	0	0	0	0	0	0		0		0		0	0	0	0	0		1	0	0	0		0	0	0	0
S(OC)(=O)(=O)[O-].[Na+]	0	0																	0		0		0	0	0	0	0	0	0	0	0	0	0	0	0	0	0	0		0	1	0	0	0	0	0	0	0	0
P(OC)(OC)(OC)=O	0																		0	0	0	0	0	0	0		0	0	0	0	0	0	0		0	0	0	0	0	1	0	0	0	0	0	0		0	0
Oc1ccc([N+](=O)[O-])cc1[N+](=O)[O-]	0	1																	0		0		0		0	0		0	0		0	0	0	0	1		0	1	0	0	0		0	0	0	0	0	0
Cl.Oc1cc(ccc1O)C(O)CNC(C)C	0			0							0	0	1		1		0		0	0		0			0	0	0	0	0	0		0	0	0	0	0		0	0	1		0	0	0	0	0		0	0
Clc1cc(Cl)ccc1Oc1ccc(OC(C(OC)=O)C)cc1	0	0			0		0	0	0		0	0		0	0	0	0	0	0		0	0	0	0	0	0	0	0		0	0	0	0	0	0	0	0	1	1	0	1	0	0	0	0	0	0	0	0
S(O)(=O)(=O)C(CC(O)=O)C(O)=O	0	0																	0		0	0		0	0	0	0	0		0	0	0	0		0		0		0	0		0	0		0	0	0	0	0
N#CC=C(CCC=C(C)C)C	0	0																	0	0	0	0	0	0	0	0	1	0	0	0		0	0	0	0	0	0	0	0	0	1	1	0	0	0	0		0	0
S=C1NC(=CC(=O)N1)CCC	0	1	0			0	0	0				0	0	0	0		0	0	0	1		0	0	0	0	0	1		0	0			0		0	0	0	0	0	1	0	0		0			0	0	0
ClN1C(=O)N(Cl)C([O-])=NC1=O.[Na+].O.O	0	0																	0	0		0	0	0	0	0	0	0		0		0	0	0	0	0	0	0		0	0	0	0	0	0	0	0	0	0
Clc1ccc(cc1)C(C(C)C)C(OC(C#N)c1cc(Oc2ccccc2)ccc1)=O	0																			0		0	0	1	1	0	1	0	0	0	0	0	0		0	0	0	0	0	0	1			0	0		0	0
BrCc1cc(Oc2ccccc2)ccc1	0	1																			0	0			0			1		0	0	0		0	1		0	1	0	0			0	0		0	0	1	0
O1C(=O)C(C(=O)C)C(=O)C=C1C	0	0																		0	0		0	0	0	0	0	0		0	0		0		0	0	0	0	0	1	0	0	0	0	0	0	0	0	0
O=C1CC[C@]2([C@H](C1)CC[C@H]1[C@@H]3CC[C@H](O)[C@]3(CC[C@@H]12)C)C	0	1		0	1	1	0	0		1	0	0	1	0	1	0	0	0	0	0	1	1	0	0	0	0		1	1	0	0	0	0	1	1	0		0	0	0	1	1	0	0	0	1		1	1
Clc1ccc(cc1)C(Cl)(Cl)Cl	0	0		0		0	0	0		0	0	0	0	0	0	0	0	0	0		0	0	0		0	0	0	0				0	0	0	0	0			0	0	0	0	0	0	0	0	0	0	0
ClC(Cl)=CC1C(C)(C)C1C(OC(C#N)c1cc(Oc2ccccc2)ccc1)=O	0	0	0		0	0	0	0	0		0		0		0	0		0	0	0	0	0	0	1	1	0	1	1	0	0	0	0	0		1	0	1	1	1	0	1		0			0	0	0
S1CCOC(C)=C1C(=O)Nc1ccccc1	0		0	0	0		0	0	0	0	0		0	0	0	0	0	0		0		0	0	0	0	0	0		0	0	0			0	1	0		0	0	0	1	0	0	0	0	0	0		0
O1c2c(cccc2)C(=O)C=C1c1ccccc1	0	0																	0	1	1	1	0	1	0	1	1	1	0	0	1			1	1	1	1	1	1		1	1	1	1	0	0	0	1	1
Oc1cccc(C)c1C	0	0																	0	0	0	0	0		0			1	0		0	1	0	0	0	0	0	0	0	0			0	0	0	0	0	0
Oc1c(cc(cc1C)C)C	0	0	0	0	0	0	0			0		0	0	0	0		0	0	1	0	0	1	0			1	0	1	0	0	0	0	0	0	1		0	0	1	0	0	0	0	0	1	0	0	0
O1CCOc2c1cc(cc2)C(=O)N[C@@H]1C2CCN(C1)CC2	0	0	0		0	0	0	0	0	0	0	0		0	0	0		0		0	0	0		1	0		0	0	1	0	0	0		0		0		0	0	0	0	0	0	0		0	0	0
FC(F)(F)c1cc(NC(=O)C(O)(C)C)ccc1[N+](=O)[O-]	0	1	0	0	0		0	0	0	1		0		0	0	0	0	0	0		1	0		0	0		0	0		0		0	0	0	1		0	1	1		1	1	0	0		0	0		0
Clc1ccc(cc1)C1(O)CCN(CC1)CCCC(=O)c1ccc(F)cc1	0	0			1	1	0	1	1	0	1		1	1		1	1	1		0		1	1	1		1	1	0	1	1	1	0	0	1	1	1	1	0	1	0		1	1	1	0	1	1	1
n1c(cc(nc1Nc1ccccc1)C)C	0	0	1	1	0		0	0	0	1	0	0	0	0	0		0	0	1	0	1		1	0	1		0		0	0		0	0	0	1	1	1	1	1	0	0	0		0	0	1	0	0	1
Oc1cc2CC[C@H]3[C@@H]4CCC(=O)[C@]4(CC[C@@H]3c2cc1)C	0		0	0	0	0	0	1		0	0	0	0	0	0	0	0		0	0			0				1	1	0	0	0	0	0	0	0	0	0	0	0	0	1	1		0	0	0	0	0	0
S(=O)(=O)([O-])c1cc2c(cc1)cccc2.[Na+]	0	0																	0	1			0	0			0		0	0	0		0	0	1	0	0			0	1	1	0	0	0	0	0	0
[Na+].O=C([O-])c1ccccc1	0	0	0	0	0	0	0	0	0	0		0	0	0		0	0	0	0	0	0	0	0			0	0	0	0	0	0	0	0	0	0	0	0	0	0	0	0	0	0	0	0	0	0	0	0
S(O)(=O)(=O)N	0	0																	0			0	0	0	0	0	0	0		0		0		0	0	0	0	0	0	0		0	0		0	0	0	0	0
Clc1cc(Cl)ccc1OCC(OCC)=O	0																		0	0		0	0	0	0	0	0	0	0	0	0	0		0		0	0		0	0	0		0	0	0	0			0
OCC(CCCCCCCCCC)CCCCCCCC	0																		0	0	0	1		0	0	0	0	0	0	0	0		0	0		0	0		0	0	0	0	0	0	0	0	0	0	0
S=C(NC)NC	0																		0		0	0	0	0	0	0	1	1	0	0	0	0	0	0	0		0	0	0	0		0	0	0			0	0
O=C1CC[C@H]2[C@H]3[C@H](CC[C@]12C)[C@@]1(C(C[C@@H](O)CC1)=CC3)C	0	1																	0	0	0	1	0		0	0		1		0	0	0	0	0		0	0	0	0	0	1	1	0	0	0	0	0		0
Oc1c(cc([N+](=O)[O-])cc1[N+](=O)[O-])C	0		1	1			1	1		0	0	1	1	0	1	0		1	1	1	1	0	1	0	0	0	0	0	0		0	0	0	1	1	1	0	1	1	0	0	0	0	1		0		0	1
OC1CCC(CC1)C(CC)(C)C	0	1	0	0	1		0	0	0		0	1	1	1	1	0	1		0		0	0	0	0	0	0	1	1		0	0	0	0	0	0	0	0	0	0		1	1	0	0		0	0	0	0
Clc1ccc(cc1)C(=O)n1c2c(cc(OC)cc2)c(CC(O)=O)c1C	0		0	1	0	0	0	0	0	0	0	0	0	0	0		0	0	0	0	0	0		0	0	0	0		0	0	0	0	0	0	0	0	0	1	1			0	0	0	0	1	0	0	0
O=CC=C(CCC=C(C)C)C	0	0	0	0			0	0	0	0	0	0		0	0	0	0	0	1		1		1	0	0		1	1	1	1	1	0	0	1	1	0	1	1		0	1	1	1	1	0	0	1	1	1
O=C1NC(=O)NC1(CC)C	0																		0		0	0	0	0	0	0	0	0		0	0		0	0	0		0	0	0	0	0	0		0	0	0
O=C(C1CCC1)c1ccccc1	0	0																		0	0	0	0		0	0	0		0	0	0	0	0	0		0	0	0		0	1				0	0	0	0
[Si]1(O[Si](O[Si](O[Si](O[Si](O1)(C)C)(C)C)(C)C)(C)C)(C)C	0	0																	0	0	0		0	1	0	0	0				0	0	0	0	0	0	0	0		0	1	1		0	0	0	0		0
n1cc(ccc1)[C@H]1N(CCC1)C	0	0	0	0	0	0	0	0	0	0	0	0	0	0	0			0	0	0	0			0	0	0	1		0		0	0	0	0	0	0	0	0	0				0	0	0	0	0	0	0
C1C=CC=C1	0	0																			0	0		0		0	0	0	0	0			0			0	0	0	0	0			0	0	0	0	0	0
BrCC(OCc1ccccc1)=O	0	0																				0	0	0	0	0		0	0	0	0			0		0	0	0	1	0	0	0	0	0	0	0	0	0	0
OC(=O)CCCCCCCCCCCCC	0	0																	0	0		0		0	0	0	0			0	0	0	0	0	1	0	0				0		0	0	1	1		0	0
O=C(NN)c1ccncc1	0	1		0	0	0		0				0		0	0	0	0		0	0		0	0	0	0	0	1	0	0	0	0	0	0	0	0	0	0	0	0	0	0		0	0	0		0	0	0
O=C1N(C)C(=O)c2c1cccc2	0	0																	0		0	0	0	0		0	0		0	0	0	0		0	0	0	0	0	0	1		0	0	0	0	0
O=NN(CC)CC	0	0	0	0	0	0	0	0	0	0	0		0	0	0	0		0	0	0	0	0	0	0	0		0	0		0	0		0	0	0	0	0		0	0	0	0	0		0	0	0
Clc1ccc(OC(n2ncnc2)C(O)C(C)(C)C)cc1	0	1	0	1	0	1	0	0		0	0	0		0		0	0	0			0	0	0		1	0	1	1	0	0	0		0	0	0	0	1	0	0	0	1	1	0	0	0			0	1
O1C(=O)c2c(ccc(c2)C(O)=O)C1=O	0	0																	0			0		0	0	0	0	0	0	0	0	0			0		0	0		0	0	0	0	0	0	0	0	0	0
FC(F)(F)c1cc([N+](=O)[O-])c(N(CC(C)=C)CC)c([N+](=O)[O-])c1	0	0	0	0	0		1			0	0	0	0	0	0	0	0		0			0	0			0	1		1		0		0	0	1			0	0	0	1	1	0	0	0	0	0	0
Clc1cc(Cl)c(Cl)nc1OCC(O)=O	0	0	0	0	0	0	0	0	0			0	0	0		0		0		0		0	0	1	0	0	0	0	0	0	0	0	0	0	1		0	1	1	0	1			0	0	0		0	0
[Na+].O=C([O-])C(C)=C	0																		0	0	0		0			0	0	0	0	0		0	0	0	0	0		0	0	0	0	0		0	0	0	0	0	0
[Mg+2].O=C([O-])c1ccccc1.O=C([O-])c1ccccc1	0																			0	0	0	0	0	0	0	0	0			0	0	0				0		0	0	0			0	0	0		0
[K+].S=1(OC(=CC(=O)N=1)C)(=O)[O-]	0																		0	0	0	0			0	0	0		0		0		0	0	0	0			0	1		0		0	0	0	0	0	0
O1CC1CO	0	0	0	0		0	0	0	0	0		0	0	0	0		0	0		0	0	0				0		0	0		0	0		0	0	0	0	0		0	0		0	0	0	0		0	0
S=C=NC	0	0	1	1	0	1		0	0	0	0		0		0	0	0		1	0		1	1	0	0	0	0	0	0	0	0	0	0	1	1	1	0	1	1	0	0	0	0	0	0	1	1	0	1
[Si]1(O[Si](O[Si](O[Si](O1)(C)C)(C)C)(C)C)(C)C	0	0	0			0	0	0	0		0		0	0	0	0	0	0	0	0	0				0	0	1	1		0	0	1		0	0	0	0	0	0	0	1	1	0	0	1	0	0	0	0
O(C(C)C)c1cc(NC(=O)c2ccccc2C)ccc1	0	0																	0	0	0	1	0	1	0		0	0	0			0	0		1	0		1	0	0	1	1	0	0	0		0	1
O(C(COC(O)CC)C)C(OCCCC)CC	0																		0	0	0	0		0	0	0	0	0	0	0		0	0		0	0	0	0	0	0	0	0	0	0	0	0	0	0	0
S=C1NC(=CC(=O)N1)C	0	0	0		0		0		0		1	0			0	0	0	0		0	0	0		0	0	0	0	0	0	0	0		0	0			0		0		0	0	0	0				0	0
S(P(=S)(OCC)OCC)CSP(=S)(OCC)OCC	0	0																			0	0			0			1	0	0	0	0	0	0	0	0	1	0		0	1	1	0	0		1	0		1
S=P(Oc1ccc([N+](=O)[O-])cc1)(OCC)OCC	0		0		0		0			0	0	0	0	0	0	0	0	0	1	1		1		0	0	1	1	1	0	0	0	0	0		1	1		1		0	1	1	0	1	0		0	0	1
Oc1ccc(cc1)/C(=C(\CC)/c1ccc(O)cc1)/CC	0	1	1	1			0	1	0		1	1		1		1	1		1	0		1	0	1	0	1	1	1	0	0		1				1	0	0		0	1	1	1		1	0	0	1
c12c3c(ccc1cc1c(c2)cccc1)cccc3	0	1	1	1	1		0		0	1	1		1	1	0	0	0	0	0	1	0	0	0	1	0		1	1	1			1	0	0	1	1	0	1		0	1	0		0	0	0	0	0	1
ClC=1C(Oc2c(ccc(OP(=S)(OCC)OCC)c2)C=1C)=O	0	0	0	0	0	1	1	0	0	0	0	1	1	0	1	0	0	0	0		0		1	0	1	0		0	0	0	0	0	0	0	1			0				1	0			0	0	0	1
I.I.NCCN	0																			0	0	0			0	0		0	0	0	0	0	0	0	0	0	0	0	0	1	0	0	0	0	0	0		0	0
S=C=NCC=C	0	0																	0		0	0		0		0		0		0	0	0	0			0	0		0	0	0	0	0	0	1	0		0	0
OC(=O)CCCCCCCCCCCCCCCCC	0	1	0	0	0	1	0	0		0	0	0		0	0	0	0	0	0	0	0	0	0	0		0	1	1	0		0	0	0	0	0	0	0	0		0	0	0	0	0	0	0		0	0
N(N)(C)C	0																		0	0	0	0	0	0	0	0	0			0	0		0	0	0	0	0	0	0	1		0		0	0	0	0	0	0
c12c(cccc1)c(ccc2C)C	0																		0	1	0	0	0	0	0	0	0	0	0			0	0	0	0	0	0		0	0	1	1			1	0		0
O=C1NC(=O)NC1(c1ccccc1)c1ccccc1	0	0	0	0			0		0	0	0	0	0	0		0		0	0	0	0	0	0	0	0	0	0	0	0	0	0	0	0	0	0	0	0		0	0		0		0	0	0	0	0	0
O1[C@](O[C@H]2O[C@H](CO)[C@@H](O)[C@H](O)[C@H]2O)(CO)[C@@H](O)[C@H](O)[C@H]1CO	0		0	0	0	0	0		0	0	0	0	0	0	0	0	0	0	0	0		0	0		0	0	0		0		0		0	0	1	0	0	0	0	0	0					0		0	0
Oc1c(cccc1C)C	0	0	0	0	0		0	0	0	0	0		0	0	0	0	0			0	0	0	0		0	0	0	1		0	0		0	0	0	0	0	0	0	0	0	0	0		0	0	0	0	0
Oc1cc2CC[C@H]3[C@@H]4CC[C@@](O)(C#C)[C@]4(CC[C@@H]3c2cc1)C	0	1	1	1	1	1	0	0		0		1	1	1	1	0	1	1	0	0	1		1			1	1	1	1	1	1	1	1	1	0	1	0	0	0	0	1	1	1	1			1	1	1
S(=O)(=O)([O-])C(CC(OCC(CCCC)CC)=O)C(OCC(CCCC)CC)=O.[Na+]	0	0	0	0	1	1	0	0		0	1	1	1	1	1	0		1	1	0	0				0	0	0		0	0	0		0	0	1	0	0	1	0	0	1	1	0	0		1	0	0	1
Clc1ccc(Cl)nc1C(O)=O.OCCN	0	0	0	0	0	0	0	0	0	0	0		0		0	0	0			0	0	0	0	0	0	0	0	0	0		0		0	0	0	0	0		0	0		0	0	0	0		0	0	0
O=C1CC[C@@]2([C@@H]3[C@H]([C@@H]4CC[C@H](C(=O)C)[C@]4(CC3)C)CCC2=C1)C	0	1	1		1	1	0	1	0	0		1	1	1	1	0	1	1	1	0	1		0		0	1	1	1	1	0	1	0	1	1	1	0		0	0		1	1	0	1		1	0	1	1
O(C(=O)C(N(C(=O)COC)c1c(cccc1C)C)C)C	0	0	0	0		0	0	0	0	0		0	0	0	0	0	0	0		1	1	1	0	0			0	0	0	0		0	0		1	1	0	0	0	0	1	0	0					0	1
Oc1cc2CC[C@H]3[C@@H]4CC[C@@H](O)[C@]4(CC[C@@H]3c2cc1)C	0		0	1	1	1		1	0		1	1	1	1	1	0		1	0		0	1	0	0	0	0	1	1	1	0	0	0	0	1	0	0	0	0		0	1	1	0	0	0			1	1
O(\N=C(\C(=O)NC(=O)NCC)/C#N)C	0	0	0	0	0		0	0	0	0	0	0	0	0	0		0	0			0	0	0	0	0	1	1	0	0		0	0		0	1	0	0	0		0	1	0	0	0	0	0		0	0
O=C1N(C)C(=O)N(c2ncn(c12)C)C	0		0	0	0	0	0	0	0	0	0	0	0	0	0	0	0	0	0	0	0	0	0	0	0	0	0	1	0	0	0				0	0	0	0	0	0	0	0	1	0	1	0	0	0	0
Clc1ccc(cc1)-c1c(nc(nc1N)N)CC	0	0	0	1	0			0	0	0	0		1			0	0	1	1	0	1	1		0	1	1	1	0	0	0	0	0	1	1		1	1	0	1					1	0	0		1	1
O=C1CC[C@@]2([C@@H]3[C@H]([C@@H]4CC[C@@](O)(C)[C@]4(CC3)C)CCC2=C1)C	0	1	0	0	0	0		0	0		0		0	0		0	0	0	0	0	1	0	0	1		0	1	1	0		0			1	1		0	0	0	0	1	0	0	0	0	1	0	1	1
Clc1ccc(Cl)cc1O	0	0																	0	0	0	0	0	0	0	0		0	0	1	0	0		0			0	0	0	0	1	0	0	0		0	0	0	0
O(Cc1ccccc1)C(=O)CCCCC(OCC(CCCC)CC)=O	0	0	0	0	0	0	0	0	0	0	0	0		0	0	0	0	0	0	0	0		0	0	0	0	0	0		0	0	0	0	0	0	0	0	1	0	0	1	1	0	0	1	0	0	0	0
O(C(=O)C)CCC(CC(C)(C)C)C	0	0																	0	0	0	1	0		0	0	0	0	0	0		0	0	0	0	0	0	0	0	1	0	0	0	0	0	0	0	0	0
O=C=Nc1cc(N=C=O)ccc1C	0	0	0	0	0	0	0	0		0	0	0	0	0	0	0	0	0	0	0	0	0		0	0		1	0	0	0		0	0	0	0	0	0	0	0	0	0	0	0		0	0	0		0
S(=O)(=O)([O-])c1cc(C)c(\N=N\c2c3c(ccc2O)cccc3)cc1.[Na+]	0	0																	0	1	0	0	0	0	0	0	0	0	0	0		0	0	0	0	0	0	0	1	0	0	0		1		0	0	0
Oc1cc(ccc1)C(C)(C)C	0	0																	0	0	0		0	0	0	0	1	1	0	0	0	0		0	0		0	0	0	0	1	1		0	1	0	0	1
O=C1N(C)C(=O)N(c2nc[nH]c12)C	0	0	0	0	0	0		0		0	0	0	0		0	0	0	0	0		0	0	0	0	0	0	0	0	0	0	0	0	0	0	0	0	0	0	0	0	0	0	0	0	0	1		1	0
Cl.Oc1c(CO)c(cnc1C)CO	0	0																		0	0	0				0	0	0	0	0	0	0	0	0	0	0	0	0	0	0	0	0	0	0	0	0	0	0	0
O(C(=O)CCC)CCCCCCC	0	0																		0	0	0	0	0		0	0	0	0	0	0	0	0	0		0	0	0	0	1	0	0	0	0	0	0	0	0	0
S1C[C@@H]2NC(=O)N[C@@H]2[C@@H]1CCCCC(O)=O	0	0																			0	0		0		0	0	0	0	0	0	0		0	0	0	0	0	0	0	0	0		0	0	0	0	0	0
O1C[C@@H](O)[C@H](O)[C@@H](O)C1O	0	0																	0	0	0	0	0		0	0	1		0	0	0		0	0	0	0	0		0		0	0	0	0	0	0	0	0	0
ClC1C(Cl)C(Cl)C(Cl)C(Cl)C1Cl	0	0	0	1	0		1	0	0	0	0	0	0	0	0	0	0	0	0		1		1	0		0				0	0	0			1	1	1	0	1			1	0	0			0	0	1
Clc1cc2NCNS(=O)(=O)c2cc1S(=O)(=O)N	0	0	0	0	0	0	0	0	0	0	0	0	0	0	0	0	0	0	0		0	0	0	0	1		1	0	0	0		0	0	0	0	0		0	1		1		0	0		0	0	0	1
ClC=1C(=O)N(C(C)(C)C)C(=O)NC=1C	0	0	0	0	0	0	0	0	0	0	0	0	0	0		0	0	0	0	0	1	1	1	0	1	0			0	1		0	0	1	1	1	1	0	1	0	0	0	0	0	0	0	1		1
OC(=O)CC[C@H](NC(=O)c1ccc(N(Cc2nc3c(nc(nc3N)N)nc2)C)cc1)C(O)=O	0	0	0	0	0	0	0	0	0		0	0	0		1	0	0	0	0	0		0	0	0	0	0	0	0			0	0		0		0		0	0		0	0			0	0		0	0
S(=O)(=O)(Nc1nc2c(nc1)cccc2)c1ccc(N)cc1	0	0																	0	0		0	0	0	0	0	0		0		0	0	0	0	0	0	0	0	0	0	0		0	0	1		0	0	0
Clc1ccc(O)cc1C	0	0	0				0	0	0	0	0	0	0	0	0	0	0	0	0	0	0	1	0	0		0	1		0	0		0	0	0	0	0	0	0	0	0	0		0	0	0		0	0
OC(=O)c1cccnc1	0	0	0	0		0	0		1	0	0	0	1	0	0	0	0	0		0	0	0		0	0	0	0	0	0	0	0	0	0		0			0	0	0	0	0	0	0	0	0		0	0
FC(F)(F)c1cc(ccc1)C1=CN(C=C(C1=O)c1ccccc1)C	0	0	0	1	0	1	0	0	0	0	0	0		0	0	0	0	0	0	0		0	0	1		0	0	0			0	1	1		1	0	0	0		0	1	1	0	0	0	0		1	0
O(C(=O)N)C	0																		0	0	0		0	0	0	0		0	0	1	0	0		0	0	0	0	0	0	0	0	0	0		0	0		0	0
S(=O)(=O)(Nc1ncccc1)c1ccc(\N=N\c2cc(C(O)=O)c(O)cc2)cc1	0	0		0	0	0	0	0	0	1	1	0	0	0	0	0	0	0	0	0	0	0		0				0	0	0	0	0		0		0		1	0	0	0		0	0	0	0	0		0
Clc1ccccc1C(O)(c1ccc(Cl)cc1)c1cncnc1	0	1	0	0	1	1	0	0	0	1	0	1		0	0		0	0			1	1		1	1	1	1	1	1	1	1		0	1	1	1	1		0	0	1	1	1						1
O=C(N)C	0	0	0	0	0	1		0	0	0	0	0		0	0		0		0	0	0	0	0	0	0	0	0	0	0	0	1	0	0	0	0	0	0		0	1	0	0	0	0	0	0	0	0	0
Clc1cc2c(NC(=O)C(O)N=C2c2ccccc2)cc1	0	0																	0	0	0	1	0	0	0		1	1				0	0	0	0	0	0		0	0	0	0	0	0	0	1			0
S(P(=S)(OC)OC)CC(=O)NC	0	0	0		0		0	0	0	0	0	0			0	0	0	0	0	0	0	0	0	0	0	0	0	0	0	0	0	0	0		0		0	0	0		0	0	0	0		0		0
O(C(=O)c1ccccc1C(OC(C)C)=O)C(C)C	0	0																	0	1	0	0	0		0	0		1	0	0	0	0	0	0	0	0	0	1	0	0	1	1	0	0	1	0	0	0	1
OC=1[C@@H](N(C)C)[C@@H]2C[C@H]3C(=C(O)[C@]2(O)C(=O)C=1C(=O)N)C(=O)c1c(cccc1O)[C@]3(O)C	0	0	0	0	0	0	0	0	0	0	0	0		0	0	0	0	0	0	0	0	1	0	0	0	0				0	0	0		0	0	0	0	0	0	0	1		0	0		0	0	0	0
ClCCN(P1(OCCCN1)=O)CCCl.O	0	1	0	0	0		0		0	0	0	0		0	0	0	0	0	0		0	0	0	0	0	0	1	1	0	0	0		0		0		0	0	0	0			0	0		0	0	0	0
S=C1NC=CN1C	0	0	0		0		0	0	0		0	0		0	0	0	0	0	0	0			0		0	0	0	0	0	0	0	0		0	0	0	0	0			0	0	0	0	0	0	0	0	0
O=[N+]([O-])c1cccc([N+](=O)[O-])c1C	0	0	0	0		0	0	0	0	0	0	0	0	0	0	0	0	0	0	0	0	0	0	0	0	0			0		0	0	0				0	0	0	0	1	0		0	0	0	0	0	0
S(O)(=O)(=O)c1cc(ccc1C)C	0																		0	0		0	0	0	0	0	0	0	0	0	0	0		0	0	0	0	0	0	0	1	0	0	0		0	0	0
Oc1ccccc1C#N	0																		0	1	0	0	0	0			0		0	0	0	0	0	0		0	0	0	0	0	0	0		0	0	0		0	0
Cl.Cl.Nc1ccc(cc1C)-c1cc(C)c(N)cc1	0	1																	0	1	0		0	0	0	0	1	1	0		0	0	0	0	0	0	0	1	0	0	0	1	0			0		0	0
O(OC(C)(C)C)C(=O)c1ccccc1	0	0	0	1			0	1	1	1	1	1	1	1	1	1	1	1	1	0		1	0			0	0	0	0		0	0	0	1	1	0	0	0	1	1	0	0	1	0	0	0	0	0	0
[Na+].O.O.O.O.[O-]c1ccccc1-c1ccccc1	0	0																		1		1		1	0	1	1	1	1	0	1	1		1	1	1	0	1	1	0	1		1	1	1	1	0	1	1
O.O.OC=1[C@@H](N(C)C)[C@H]2[C@@](O)(C(=O)C=1C(=O)N)C(O)=C1[C@@H]([C@](O)(c3c(C1=O)c(O)ccc3)C)[C@@H]2O	0	0	0	0	0	0	0	0	0	0	0	0	0	0	0	0	0	0	0	0	0	0	0	0	0	0	0	0	0	0	0		0		1	1	0	0		0	1		0	0		0		0	1
O=C1NCCC1	0	0																	0	0	0	0	0	0	0	0	0	0	0	0	0			0	0	0	0	0	0	0	0		0	0	0	0	0	0	0
Oc1cc(ccc1)C(C)C	0	0																	0	0	0	0	0	0	0	0	1	1	0	0	0	0	0	0	0	0	0	0	0		1	0	0	0	0	0	0	1	0
Clc1nc(nc(n1)N)NC(C)C	0																		0	0	0	0	0	0	0	0	0	0		0	0		0	0	0	0	0	0	0	0	0		0	0	0	0	0	0	0
Oc1cc(ccc1)CC	0	0																	0		0	0	0	0		0	0	0	0	0	0	0	0	0		0	0	0	0		1	0	0	0	0	0	0	0	1
O=NN(CCC)CCC	0	1		0	0	0	0	0			0	0	0	0	0	0	0	0	0	0	0	0		0	0	0	1	0	0		0		0	0	0		0	0	0	0	0			0	0	0	0	0	0
OC(=O)c1ccc([N+](=O)[O-])cc1	0	0																	0	0	0	0	0	0		0	0	0	0			0	0	0		0	0	0		0	0	0	0	0		0	0	0	0
c1cc(ccc1C=C)C	0	0																	0		0	0	0	0	0	0	0	0	0	0	0	0	0	0	0		0	0	0	0	1	0	0	0	0	0	0		0
O(C(C)C)C=O	0	0																	0	0		0	0	0	0	0		0		0	0	0	0	0	0	0		0	0	0	0	0	0	0	0	0	0		0
S=C(N)N	0	1																		0	0	0	0		0	0	0	0	0	0	0	0	0	0	0	0		0	0	0		0	0	0	0	0	0	0	0
Clc1cc(N)cc(Cl)c1	0	0																		0	0		0		0	0	0	0	0	0	0	0	0	0	0	0		0	0	0	0	0	0	0	0	0	0	1	0
ClC(Cl)=COP(OC)(OC)=O	0	0	1	0			0	0	0	0	0	0	0	1	0	0		0		0	0		0		0	1	0	0	0	1	0	0	1	1	1	1	0	0		0	1		1	0	0	1	0	0	1
[Na+].FCC(=O)[O-]	0	0																	0	0		0			0		0	0	0	0	0	0	0	0	0				0	1	0	0	0	0		0	0	0	0
O=NN(C)C	0	0	0	0	0	0	0	0	0	0	0	0	0	0	0		0	0	0	0	0	0	0			0	0	0	0	0	0			0	0	0	0	0	0	1		0	0			0	0	0	0
O(C(=O)CCCCC(OC)=O)C	0	0	0	0	0	0	0	0		0	0	0		0			0	0	0				0	0	0	0	0	0	0			0		0	0		0	0	0		0	0	0			0	0	0	0
Clc1ccc(cc1)C(=O)CC	0	0																	0		0		0	0	0		1	0	0	0	0	0	0	0		0	0		0			0	0	0	0	0	0	0	0
O(C(=O)C)CCCCC	0	0	0	0	0	0	0	0	0	0	0	0		0	0	0	0	0		0	0	0	0		0		0	0	0	1	0		0	0	0	0	0	0	0	0		0	0	0		0	0	0	0
Clc1cccc(F)c1CN(CC)c1c([N+](=O)[O-])cc(cc1[N+](=O)[O-])C(F)(F)F	0	1	0	0			1	0	0	0	0		0	0	0	0	0		1		1	1	0		1	0		1	0	0	0		0	0	1	1	1	0						0	0		0	0	1
C(CCCCCCC)CCCCCCC	0	0	0	0	0	0	0	0	0	0		0		0	0		0	0	0	1	0	0	0	0	0	0	1		0	0	0		0	0	0	0	0		0	0	0	0	0	0	0	0	0	0	0
O=C1CC[C@H]2[C@H]3[C@H](CC[C@]12C)[C@@]1(C(=CC(=O)CC1)CC3)C	0	1	0	0	0		0		0		0	0	0	0	0	0	0	0	0	0	0	0	0	1	1	0		1		0	0	0	0	0	0	0	0	0		0	1	1	0	0	0	1	0	0	1
O1[C@H](CO)[C@H](O)[C@H](O)[C@@H](O)[C@@H]1O[C@H]1[C@H](O)[C@@H](O)[C@@H](O[C@@H]1CO)O	0	0																	0	0	0	0	0		0	0	0	0	0	0	0		0	0	0	0	0	0	0	0	1		0	0	0	0		0	0
S(=O)(=O)([O-])c1ccc(N2N=C(C)C(N=Nc3ccccc3)C2=O)cc1.[Na+]	0																		0		0	0	0	0		0	0		0	0	0			0		0	0			0	1	0	0	0		0	0	0	0
Clc1cc(S(=O)(=O)[O-])c(Cl)cc1N1N=C(C)C(\N=N\c2ccc(S(=O)(=O)[O-])cc2)C1=O.[Na+].[Na+]	0	0																	0	0	0	0	0	0	0	0	0	0		0	0	0		0		0	0	0	0	1	0	0	0	0	0	0	0		0
FC(F)(F)c1cc(N2C(=O)C(NC2=O)(C)C)ccc1[N+](=O)[O-]	0	0	0	0	0	1	0	0	0	1	0	0	0	0	0		0	0		0	0	1	0	0	0	0	0	0	0	0	0	0		0			0				1			0	0	0			0
Clc1ccc(OC(C(OCC)=O)(C)C)cc1	0	0	0	0	1	0	0	0	0		0	0	0	0	0	0	0	0	0		0	0		0	0	0	0	0	0	0	0	0	0	0	0	0	0	0	0	0	0	0	0	0	0	0	0	0	0
O=C(Nc1ccccc1)N	0	0																	0	0	0	0	0	0	0	0	0	0	0	0	0	0	0			0	0		0	1	0		0	0	0		0	0	0
O(C(=O)c1ccc(cc1)C(OCC(CCCC)CC)=O)CC(CCCC)CC	0	0	0		0	0	0			0	0	0	0	0	1	0		0	0	0		0	0	0	0	0	0	0	0	0	0	0		0	0	0	0		0	1	0	0		0		0	0		0
O=Cc1ccccc1C=O	0	0	0		0	0	0	0	0	0	0	0	0	0	0		0	0	0		0	0		0	0	0	0	0	0	0		0	0	0	0	0	0	0		0	0	0	0	0	0		0	0	0
ClP(Cl)c1ccccc1	0	0																	0	0	0	0		0	0	0	0	0	0	0	0	0	0	0		0	0		0	0		0	0	0	0	0	0	0
Oc1ccc(cc1)CCC	0																		0	0	0	0	0	1	0	0		1	0	0	0	0	0	0		0	0	0		0	1	0	0	0	0	0	0	0	0
O=CC(CC)=CCCC	0	0																	0	0	0		0		0		0	0	0	0	0	1	0	0		0	0	1	0	0	1	0	0	0	0	1		0	0
S(=O)(=O)([O-])c1c2c(cc(S(=O)(=O)[O-])c1)ccc(O)c2N=Nc1ccc(cc1C)-c1cc(C)c(N=Nc2ccc(OS(=O)(=O)c3ccc(cc3)C)cc2)cc1.[Na+].[Na+]	0	0																		1	0	0	0	0	0	1	0	0	0	0		0	0	0	0	0	0	1	0	0	1	0	0		0
Clc1cc(Cl)c(Cl)nc1OCC(OCCOCCCC)=O	0	0																	0	0	0	0		0	0	0	1	0	0	0		0	0	0	0		0	1	0	0		0			0	0	0		0
FC(F)(C(F)(F)C(F)(F)CCO)C(F)(F)C(F)(F)C(F)(F)F	0	0		0		0	0	0	0	0	0	0	0	0	0	0	0	0	1	1	0		1	1	0	0	1	0	0	0	1	1	0	1	1	1	0	0		0	0	0	1		0	1	0	0	1
O=C1C[C@@H](CC=C1C)C(C)=C	0	0																	0		0	0	0		0	0	1		0	0	0	0	0	0	1	0	0	0	0	0	1	0		0	0	0	0	0	0
Clc1cc(F)c(F)cc1C(=O)NC(=O)Nc1cc(F)ccc1N1CCC(CC1)C(O)=O	0	0	0	0		0		0		0	0		0			0	0	0	0	0	0	1	0	0	0	0	0	0	0	0	0	0	0	0	1	0	0	1	0	0		0	0	0	0	1	0	0	0
Oc1c(CO)c(cnc1C)CO	0	0	0	0	0	0	0	0	0	0	0	0	0		0	0	0	0	0	0	0	0	0	0	0	0	1		0	0	0		0	0	0	0	0	0	0	0	0	0		0	0	0	0		0
O.O.O1c2c(C(=O)C(O)=C1c1ccc(O)cc1O)c(O)cc(O)c2	0																		0	0	0			0	0	0	1	1	0	0	0	0	0	0	0	0	0	1	0	0	1		0	0	0	0	0	1	0
S(=O)(=O)([O-])c1ccc(cc1)C.[Na+]	0	0																		0	0	0	0	0	0	0	0	0	0	0	0	0		0	0	0	0	0		0	0	0	0		0	0		0	0
OC(=O)c1ccccc1	0	1	0	0	0		0	0	0	0	0	0	0		0	0	0	0		0	0	0	0	0	0		0	0	0	0	0	0	0		0		0		0	0	0	0	0	0	0	0	0		0
Clc1ccc(cc1)[C@H](C(C)C)C(O[C@H](C#N)c1cc(Oc2ccccc2)ccc1)=O	0	0	0	0		0	0	0	0	0	0					0	0	0	0	0	0	0	0	1	1			1	0	0	0	0	0	0	1		1	1	0	0	1	1	0	0	0	0	0	0	1
S(=O)(=O)([O-])c1cc2c(c(O)c1\N=N\c1ccccc1OC)c(NC(=O)C)cc(S(=O)(=O)[O-])c2.[Na+].[Na+]	0	0																	0	1	0	0	0	0	0		1	1	0	0	0	0	0	0	0	0	0	0		0	1	0		0	0		0	0
S(OC)(=O)(=O)C	0	0	0	0		0	0	0	0	0		0	0		0	0	0	0	0	1	0		0	0	0	0	0	0	0	0	0	0			0	0	0	0	0	0	0	0		0	0	0	0	0	0
FC(F)(F)c1ccccc1C(=O)Nc1cc(OC(C)C)ccc1	0	0	0		0	1	1	0	0	0	0	0	0	0	0	0	0	0	0	1	1	1	1	0	1	0		0	0	0	0	0	0	1	1	1	1	1	1		1	1			0	1		0
S(Cc1oc(cc1)CN(C)C)CCNC(NC)=C[N+](=O)[O-]	0																		0	0	0		0	0	0	0			0	0	0	0	0	0	0	0	0		0	0	0	0	0	0	0	0	0	0	0
O1[C@@]2(C)[C@@](O)([C@@]3([C@@H]([C@H](O)[C@@H]2OC(=O)C)C(CC[C@@H]3O)(C)C)C)C(=O)C[C@@]1(C=C)C	0	1																	0		0	1	1	0	1		1	1	0		0	0	0		0	0	1	1	0		1	1	0	0	1	0	0	0	1
Oc1c(cc(cc1C(C)(C)C)CCC(OCC(COC(=O)CCc1cc(C(C)(C)C)c(O)c(c1)C(C)(C)C)(COC(=O)CCc1cc(C(C)(C)C)c(O)c(c1)C(C)(C)C)COC(=O)CCc1cc(C(C)(C)C)c(O)c(c1)C(C)(C)C)=O)C(C)(C)C	0																		0	0	0	0	0	0	0		1	1	0	0	0	0	0	0		0	0	0	0	1	0		0	0	1	0		0	0
OC[C@@H](O)[C@H](O)[C@@H](O)[C@@H](O)CO	0	1																	0		0	0	0	0	0	0	1	1			0	0	0	0	0	0	0	0	0	0	1		0	0	1	0		0	0
o1c(ccc1[N+](=O)[O-])C=NN1CC(=O)NC1=O	0	1	1	1	1	1		1		0		0	1	1	1	0	1		1	0	0		0	1	0	0	1	1		0	0	0		0	1	0	0	0	0	0	0		0	0	1	0	0	1	0
Ic1cc(cc(I)c1Oc1cc(I)c(O)c(I)c1)CC(O)=O	0	0	1	1	0	1	0	0			0		0		0	0	1	0	1	1	1		1	1	1		1		1		1		1	1	1			1	1		1	1	1	1	1	1	1	1	1
S=C([S-])NC.[Na+].O.O.O	0	0		1	1	1		1	0		0	1	1	1	1	0	0	0	1	1			0		0	1	0	0		0	1	0	0	1	1		0	0	1	0	1		0	0	0	1	0	0	1
S(=O)(C)C	0																		0	1	0	0	0	0	0	0	0	0	0	0	0	0	0	0	0	0	0	0	0	0	0	0			0	0	0	0	0
S(=O)(=O)([O-])c1cc(O)c2c(c1)ccc(N)c2\N=N\c1ccccc1C(F)(F)F.[Na+]	0	0																	0	1	0	0	0	0	0	0	1	0	0	0	0	0			0	0	0		0	0	1	0	0	0		0	0		0
O(C(=O)c1ccccc1)CCCCCC	0	0																	0	0		0	0	0	0	0	0	0	0	0	0	0	0	0	0			0	0	1	0	0	0	0	0	0	0	0
SCC(O)=O	0																		0	0		0	0	0		0	1				0	0		0	0	0		0	0	0	0	0	0	0	0	0	0	0	0
O=CN(C)C	0	0	0			0	0	0	0		0	0			0	0		0	0	0	0			0	0	0	0		0	0	0	0	0	0	0	0	0	0	1			0	0	0	1	0	0		0
O=C1CC[C@@H]2[C@@H]3[C@H]([C@@H]4CC[C@@](O)(C#C)[C@]4(CC3)C)CCC2=C1	0	1	0	0	0		0	0	0	0	0	0	0	0	0	0	0	0	0			0		0	0	0	1	1	0	0		0	0	0	1		0			0	1	0	0	0	0	0	0	1
O(C(C(COC(=O)C(C)C)(C)C)C(C)C)C(=O)C(C)C	0	0	0	0		0	0	0	0	0	0	0	0	0	0			0		0		0		0	0	0	1	1	0	0	0	0		0	0		0	0	0					0	0	0	0	0	0
S(=O)(=O)([O-])c1ccc(\N=N\c2cc(OC)c(\N=N\c3ccc(OC)cc3)cc2C)cc1.[Na+]	0	0																		1		0	0	1	0	0	1	0		1	1	1	0	0	1			1		0	1	0	1		0	0	1	1
Ic1cc(cc(I)c1Oc1cc(I)c(O)cc1)C[C@H](N)C(O)=O	0		0	0	0	0	0	0	0		0	0	0	0		0	0	0	0	1	0	0	0	0	0	0	1	1	0	1	0	0	0			0		1	1	0	1	1	0	1	0	0	0	0	1
O=C1CC[C@@]2([C@@H]3[C@H]([C@@H]4CC[C@](O)(C(=O)C)[C@]4(CC3)C)CCC2=C1)C	0	1	0		0	0	0	0	0	0	0	0	0	0	0	0		0	0	0	0		0	0	0	0	1	1	1		0	0	0	0	0		0	0	0	0		1	0		0	0	0	0	0
OC(CC(O)=O)C(O)=O	0	0		0	0	0	0	0	0	0	0	0	0	0	0		0	0	0	0	0	0	0	0	0	0	0		0	0	0	0		0	0	0	0	0		0	0	0	0	0	0	0	0	0	0
P(OC)(OC)(O\C(=C\C(=O)NC)\C)=O	0		0	0	0	0	0	0	0	0	0	0	0	0	0	0	0	0	0	0	0	0	0	0	0	0	0	0	0		0	0	0	0	0		0	0	0	0	0	0	0	0	0		0	0	0
O(C(=O)CCCCCCCCC=C)CC	0	0																		0		1			0		0	0		0	0	0	0	0	1	0	0	1	0	0	0		0				0	0	0
Clc1c(N)c(Cl)c(F)nc1OCC(O)=O	0	0	0	0		0	0			0	0			0	0	0	0	0	0	0	0	0	0	0	0	0	0	0		0	0	0	0	0	0	0	0	1		0	1		0	0	0		0	0	0
O1[C@@H](CC[C@@H]1n1c2N=CNC(=O)c2nc1)CO	0	0	0	0	0	0		0	0	1	0	0	0	0	0	0	0	0	0		0	0	0	0		0	0			0		0	0	0		0	0	0		0	0		0	0	0		0	0	0
OC[C@@H](O)[C@@H](O)[C@H](O)[C@H](O)CO	0				0		0	0	0	0	0	0	0	0	0	0	0	0	0			0	0	0			0	0	0	0	0	0	0		0	0	0	0	0	0	0	0	0	0	0		0	0	0
Oc1ccccc1C(O)=O	0	0																	0	0	0	0	0		0	0	0	0	0	0	0	0	0	0	0	0	0	0	0		0		0	0	0		0	0	0
Cl.O1[C@H](CO)[C@@H](O)[C@H](O)[C@@H]1N1C=CC(=NC1=O)N	0	0	1	1	1	1	0	0		0	0	0	1	1				1			0	0			0	0	1		0	1	0	0	0	0	0		0	0		0	0		0	0	0		0	0	0
FC(F)(F)c1ccc(Oc2ccc(OC(C(OCCCC)=O)C)cc2)nc1	0	1	0	0	0	0	0	0	0	0	0	0	0	0	0	0	0	0	0	0	0	0	0		0	0	0	0	0	0	0		0	0	0	0	0	0	1	0	1	0	0	0	0		0	0	0
O1C(CCC1=O)(CCCCCC)C	0	0																		0	0	0	0	0	0		0		0	0	0	0	0	0	0		0	0	0		1				0	0	0	0	0
S(=O)(=O)(N)c1ccc(cc1)C	0	0																	0	0	0	0	0	0	0			0		0		0			0		0	0	0	0	0	0	0	0	0	0	0	0	0
O1C(CCC1=O)CCCCCC	0	0																	0		0	0	0	0		0	0	0	0	0		0	0	0			0	0	0	0	0	0	0	0	0	0	0		0
ClN=S(=O)([O-])c1ccc(cc1)C.[Na+].O.O.O	0	0																	0	1	0	0	0	0	0	0	0	0	0	0		0	0		0		0	0	0	0	0			0	0	0	0	0
Clc1cc(NC(=O)CC)ccc1Cl	0	0	0	0	0	1		0	0	0	0	0	0	0	0	0		0	1	0			0	0	0	0	0	0		1	0		0	0	1	1		0	0	0	1	0	0	0	0		0	0	0
OCCC	0	0																		0	0	0	0	0	0	0	0	0		0		0	0		0	0	0	0	0	1	0	0	0	0	0	0	0	0	0
O=C(C1CCCCC1)c1ccccc1	0	1	0	0		0	0	0	0	0	0	0	0	0	0	0	0	0	0	0	0	0		0	0		1	1			0	0	0	0			0	0	1	0			0	0			0	0	0
Clc1cc2oc(Oc3ccc(O[C@@H](C(OCC)=O)C)cc3)nc2cc1	0	0																	0		1	0	0	1		0		0		0	0	0	0	0	1	0	0	1	1		0	0	0		0		0	0	0
c1c(cc(cc1C(C)C)C(C)C)C(C)C	0	0																	1	0	0	1	0		1	0	1		1	0	0	0	0	0	1	0	0	0	0		1	1	0	0	1	1	1
Clc1cc(ccc1Oc1cc(C(=O)NS(=O)(=O)C)c([N+](=O)[O-])cc1)C(F)(F)F	0	0			0	0	0	0	0	0	0	0	0	0	0	0	0	0				0	0		0		1	0		0	0	0	0	0	0	0	0		0	0	1		0	0	0	0	0	0	0
O(C)c1cc2CC[C@H]3[C@@H]4CC[C@@](O)(C#C)[C@]4(CC[C@@H]3c2cc1)C	0																		1	0	0	1	0	0	0	0	1	1	0	0	0	0		1	1	0	0	0		0			0	0	0	0	0	0	1
S(P(=S)(OC)OC)CN1C(=O)c2c(cccc2)C1=O	0		0	0	0	0	0			0		0	0	0	0	0	0	0	0		0	0	0	0	0	0	0	0	0	0		0	0	0		0	0	0	0		1	0	0	0	0	0	0	0	0
O(C)c1cc2c([nH]cc2CCNC(=O)C)cc1	0	0																	0	0	0			0	0	0	0	0	0		0	0		0		0	0		0	1	0		0		0	0		0	0
N(CCCCCCCC)(C)C	0			0	0	0	0	0	0	0	0	0	0	0	0	0		0	0	0	0		0	0	1	0	0	0	0		0	0	0	0	0	0	0	0	0	0	0		0	0	0	0	1	0	0
[Cl-].[N+](CC=C)(CC=C)(C)C	0	0																	0	0	0	0	0		0	0	0	0	0	0		0				0		0	0	0	0		0			0	0	0	0
S(C(CC1CC(=O)C(C(=NOCC)CCC)=C(O)C1)C)CC	0	0	0	0	0		0				0	0	0	0	0	0	0	0	0	0	0	0	0	0	0	0	0	0	0	0	0	0	0	0	0	0	0	0	0	0			0	0	0	0	0	0	0
Clc1ccccc1-c1nnc(nn1)-c1ccccc1Cl	0	0	0	0	0	1			0	1	0	0	0	0	1	1			0		0		0	0	0	0	0		0	0	0	0			1	0	0	1	1	0		0			0	0	0	0
O(C(=O)c1cc(ccc1)C(Oc1ccccc1)=O)c1ccccc1	0	0	0	0	0	1	0	0	0	0	0	0	0		0	0	0		0		0	0	0	0		0	1		0	1	0	0	0	0		0	0	1	1	0	0	0	0	0		0		0	0
OCC[C@H](CCC=C(C)C)C	0	0																			0		0	0	0	0	0	1	0	0		0	0	0				0		0	0	0		0	0
N(C)(C)C	0	0																	0	0			0	0		0	0	0	0	0	0	0	0	0	0	0	0	0		0	0	0	0		0				0
[As](O)(=O)(C)C	0		0	0	0	0		0	0		0		0	0	0	0		0	0	0	0	0	1		1	1	0	0		0	1		0	1	1	0		0	1	0	0	0	1		0	0	0		1
NC(C)(C)C	0																		0	0	0	0	0		0	0	0		0	1			0		0	0	0	0		0	0	0	0	0	0	0	0	0
OC(C#N)(C)C	0	0																	0	0		0		0	0		1	1		0	0		0	0	0		0		0	0	1	0		0	1	0	0	0	0
ClC(C=C)CCl	0	0																	0	0	0	0	0		0	0	0	0	0	0	0	0		0	1		0	0		0		1	0	0		0	0	0
ClC(Cl)(Cl)C(O)=O	0	0	0	0	0	0			0	0			0	0	0	0	0	0	0	0	0		0		0	0	0	0			0	0	0	0	0	0	0	0	0	0	1	0	0	0		0	0	0
[Na+].O=N[O-]	0	0	0		0	0		0	0	0	0	0	0		0	0		0		0	0		0		0	0		0	0	0	0	0	0	0		0		0	0	0				0	0	0	0	0	0
O(C(=O)C)[C@@H]1CC2CCC1(C)C2(C)C	0	0																	0	0	0	0	0	0		0	0	0	0	0	0	0	0	0		0	0	0	0	0		0	0	0	0	0	0	0	0
Clc1cc2ncc(Oc3ccc(OC(C(OCC)=O)C)cc3)nc2cc1	0		0	1	1	1	1	0	0	0	1	0		0		0	0	0	0	0		0		0	0	0	0	0		0	0	0	0	0		0	0	0	1		1	0		0	0	0		0	0
SCC(OCC(CCCC)CC)=O	0	0																	0	0	0			0		0	0		0	0	0		0	0	1		1	1	0		1	0	0		0	0	0		1
P(O)(O)(O)=O	0																			0		0	0	0		0	0		0	0	0	0		0	0	0	0	0	0		0	0			0	0	0	0
I[Na]	0	0																	0	0	0			0	0	0		0	0		0	0		0	0	0	0	0	0		0	0			0	0	0	0	0
O=C1N(COC(=O)C2C(C)(C)C2C=C(C)C)C(=O)C2=C1CCCC2	0		0	0	1	1	0	0	0	0		0	0	1		0	0	0		0	1	1		1	0	1	0	0		1	1	1		1	1		1				1	1		1	0	1	0		1
Nc1ccc(cc1)C(C)(C)C	0	0																	0	0		0	0	0	0	0	1	1		0		0	0	0	0		0	0	0	0	1	0		0		0		0	0
O1CC2(N(C1)COC2)CC	0	0	1		0	1	0	0	0	0	0	1	1	1	1	0	1	1	0	0	0	0		0	0	0	0	0	0	0	0	0	0	0	0	0	0	0	0	0	0	0	0	0	0	0		0	0
BrN1C(C)(C)C(=O)N(Br)C1=O	0	0	0	0	0		0	0		0	0	0	0	0	0	0	0	0	0	1		0	0		0	0		0	0	0	0	0	0	0			0	0	0	0		0				0	0	0	0
Clc1cc(ccc1Oc1cc(C(OC(C(OCC)=O)C)=O)c([N+](=O)[O-])cc1)C(F)(F)F	0	0	0	0	0	1	0	0		0	0		0	0		0	0	0	1	1	1	0	0	0	0	0			0	0	0		0	0	1	0	1	1	1	0		1	0	1	0	1	0		1
[K+].O=[N+]([O-])[O-]	0																		0		0	0	0		0	0		0	0	0	0	0	0		0	0	0	0	0		0	0	0	0				0	0
O=C1NC(=O)NC1(C)C	0	1	0	0	0	0	0	0	0	0	0	0	0	0	0	0	0	0	0	0		0	0	0	0	0	1	1	0	0	0	0		0	0		0	0	0	0	1	0	0	0	1	0			0
S(=O)(=O)([O-])N.[NH4+]	0	0																		0	0	0		0	0	0				0			0		0	0	0	0					0	0	0	0	0	0	0
C12C(C3CC1C=C3)C=CC2	0																		0			0	0		0	0	0		0		0	0	0	0	0	0	0	0	0		1	1	0		0	0	0		0
S(OC)(OC)(=O)=O	0	0	0	0	0	0	0	0	0		0	0	0	0	0	0		0		0	0	0	0		0	0	0	0	0	0	0		0	0	0	0	0	0	0		0		0	0	0	0	0	0	0
O1C(C)(C1C(OCC)=O)c1ccccc1	0	0																	0	0	0	0	0	0	0	0		0	0	0	0	0	0	0			0	1		0	1	0	0		0	0		0
OCC(N)(CO)CO	0																		0	0	0	0		0	0			0	0		0	0	0		0	0	0	0		1		0	0	0	0	0	0	0	0
O(C(=O)C(O)(CC(OCC)=O)CC(OCC)=O)CC	0	1	0	0		0	0	0	0	0	0		0	0	0	0	0		0	0	0		0	0		0	0	0					0	0	0	0	0	0		0	1	0	0	0	0	0	0	1	0
[Si](OCC)(OCC)(OCC)CC	0	0																	0			0	0	1	0	0	0	0	0	0	0	0	0	0		0	0	0	0	0	1	1	0	0	0	0	0		1
O([N+](=O)[O-])CC(CO[N+](=O)[O-])(CO[N+](=O)[O-])CO[N+](=O)[O-]	0	1																		0	0	0	0	0	0	0		1	0	0	0	0	0	0	0	0	0	0	0	0	0		0		0	0	0	0
P(OCC)(OCC)(OCC)=O	0	1																		0		0	0	0				0	0	0	0		0	0	0	0	0	0	0	0	0	0	0		0	0	0		0
P(OCC(CCCC)CC)(OCC(CCCC)CC)(OCC(CCCC)CC)=O	0		1		1	1		0		0	0	1	1	1		1	1	1	0	0	0	0	0	0	0	0	1		0	0			0	0	0	0	0		0	0	1	1	0	0	0	0	0		1
O1C[C@H](Cc2cc(O)ccc2)[C@@H](Cc2cc(O)ccc2)C1=O	0	1																	0	0		0	0	0	0		0	0	0	0	0	0	0	0	0		1	1			1	1	0	0	0		0	0	1
O=C1N(CO)C(=O)N(CO)C1N(C(=O)NCO)CO	0	0																		0	0	0	0	0	0			0	0	0	0		0	0	0	0	0	0	0	0	0	0	0	0	0	0			0
O=C1CC(CC(=C1)C)(C)C	0	0	0	0	0	0	0	0	0	0		0	0	0	0	0	0	0	0	0	0	0	0	0		0	0	0	0			0			0	0	0	0	0	0		0	0	0	0	0		0	0
O(OC(C)(C)C)C(CCC(OOC(C)(C)C)(C)C)(C)C	0	0	0	1	0	1	0	1	0	0		0	1	0		0	0	0	1	0	1	1	0	1	0		1	1	1		0	0	0	0	1	0	0		0	0	1	1	0		1	1	1	0	0
OC(CCCC(C)C)(CC)C	0	0																	0		0	0		0	0	0	0	0	0	0	0	0	0	0	0		0	0	0	0	0	0	0	0		0		0
N#CC(C)C	0	0																	0	0	0	0	0		0	0	0	0	0	0	0	0	0	0	0	0	0		0	1	0			0		0		0	0
OC(CN)C	0	0																		0	0		0	0	0	0	0	0	0		0	0		0	0		0	0	0	0	0				0	0	0	0
O=C(N)C=C	0	0	0		0	0	0		0	0	0	0	0	0		0		0		0		0	0	0	0	0	0	0	0	1	0	0	0	1	1	1	0	0	1	0	1	0		1	1	0		0	1
Clc1ccc(cc1)CCCCC	0	0																	1	0				0	0	0	0	0	0	0		0		0		0	0	0	0	0	1	0		0		0	1	0	0
OC(=O)CO	0	0																	0	0	0	0	0	0	0		0	0	0	0	0		0	0	0	0	0	0	0	0	0	0	0		0	0	0	0	0
O=C(NC)C	0	0	0	0		0	0	0	0		0	0	0		0		0		0		0	0	0	0		0	0	0	0	0	0		0	0		0	0	0	0	0	1	0		0	0	0	0	0	0
FC(F)(F)c1ccc(Oc2ccc(O[C@@H](C(OCCCC)=O)C)cc2)nc1	0	1	0	0	0	1	0	0	0	0	0	0		0	0	0	0	0	0	0	0	0	0	0	0		1	0	0	0	0	0	0		0	0	0		0	0	1	0	0	0	0	0	0	0
s1ccc(S(=O)(=O)NC(=O)Nc2nc(nc(OC)n2)C)c1C(OC)=O	0	0																	0	0	0	0	0	0		0		0	0		0	0		0	0	0	0		0	0		0		0		0	0	0	0
O=C(N)C(C)=C	0	0																	0	0	0	0	0	0	0	0	0	0	0	0	0		0	0	0	0	0	0	0	0	0	0	0	0	0	0	0	0	0
Cl\C(=C/C1C(C)(C)C1C(OCc1c(F)c(F)c(C)c(F)c1F)=O)\C(F)(F)F	0	0	0	0	0		0	0	0			0		0	0	0		0	0	0	0	0	0	1	1	0		1			0	0	0	0	0	1	0		0	0	1	1	0	0	0	0	0	0	1
OC=1[C@@H](N(C)C)[C@H]2[C@@](O)(C(=O)C=1C(=O)N)C(O)=C1[C@@H]([C@](O)(c3c(C1=O)c(O)ccc3)C)[C@@H]2O	0	0																	0	1	0	0	0	0	0			0	0	0	0	0		0	1		0	0	0	0	1	0		0	0	0		0	0
C12CC(CC1)C(=C)C2(C)C	0	0																	0	0	0	0	0	0	0	0	0	0		0	0	0		0		0	0	0		0	1	1	0	0	0	0	0	0	0
S(=O)(=O)([O-])c1cc(S(=O)(=O)[O-])cc2c1nc(cc2)C1C(=O)c2c(cccc2)C1=O.[Na+].[Na+]	0	1																			0		0	0	0	0	0	0	0	0		0	0	0	1			0	0	0	0	0	0	0	0	0	0	0
Clc1ccc(S(=O)(=O)c2ccc(Cl)cc2)cc1	0																				0	1	0		0	0	0	0	0	0	1	0	0	1	1		0			0	1	1	0	0	0		0	0	1
S(=O)(=O)(c1ccc(O)cc1)c1ccc(O)cc1	0																		0	0		0		0	0	0		1	0	0		0	0	0	0	0	0	1		1		0	0	0	0	0		0	0
[Zn+2].[Mn+2].S=C([S-])NCCNC(=S)[S-].S=C([S-])NCCNC(=S)[S-]	0	0	0		1		0		0	0	0	0	1	1	1	0	0	0	1	1	0	1	1	1	0	1	0	0	1		0	0	1	1		1	0		0	0	1	1	1	0	0	0	0	1
O=CC(Cc1ccc(cc1)C(C)(C)C)C	0	0																	1	0	0	0	0	0	0	0	1			0	0	0	0	0	1	0	0	1	0	0	1	1	0	0		1
C12CC(CC=C1C)C2(C)C	0	0																	0	0	0	0	0	0		0	0	0	0	0	0	0	0	0	0	0	0	0		0	1	0	0	0	1	0	0	0	0
S1(=O)(=O)NC(=O)c2c1cccc2	0	0																	0	0	0	0	0	0	0	0		0	0	0	0	0	0	0		0	0		0	1		0	0	0	0	0	0	0	0
[Na+].O(C(=O)[C@H](CC)C)[C@@H]1[C@H]2C(=C[C@@H](O)C1)C=C[C@H](C)[C@@H]2CC[C@@H](O)C[C@@H](O)CC(=O)[O-]	0	0	0	0	0	0	0	0	0	0	0	0	0	0	0	0	0				0		0	0	0	0		0	0		0	0	0	0	0	0	0	0		1	0	0	0	0			0	0	0
O=C1NC(=NC1(C(C)C)C)c1ncccc1C(O)=O	0	0	0	0	0	0	0	0	0	0	0	0		0	0	0	0		0	0	0	0	0	0	0	0			0		0		0	0	0	0	0	0		0	1	0	0	0		0		0	0
O=C1NC(=NC1(C(C)C)C)c1ncc(cc1C(O)=O)CC	0	0		0	0	0	0	0	0	0	0		0		0	0		0					0	0	0	0	0	0	0	0	0	0	0	1	0	0	0	0	0	0	1	0	0	0	0	0	0	0	0
Clc1ccccc1CN1OCC(C)(C)C1=O	0		0	0			0	0	0	0	0	0		0	0	0	0	0	1		0	1		0	1	1		1	0	0	0	0		0	1	1		0	1	0	1	0				1		0	0
O1c2c(cccc2)C(O)=C(C(CC(=O)C)c2ccccc2)C1=O	0	0	0		0	0	0	0	0	0	0	0	0	0		0	0	0	0				0	0	0	0	0		0	0		0		0			0		1		1		0	0	0	0	0	0
Oc1ccc(cc1)C(c1ccccc1C(O)=O)c1ccc(O)cc1	0	0	0	1		1	0	0	0	0	0	0	0	0	0		0	0	0	0	0		0	0	0			1	0	0	0	0	0		1	0	0	0	0	0	1	1	0				0	0
O=C=NCCCCCCN=C=O	0	0	0	0	0	0	0		0	0		0	0	0	0	0		0	0	0		0	0		0	0		0	0		0	0	0	0	0	0	0	0		0	0				0	0	0		0
S1(=O)([O-])=NC(=O)c2c1cccc2.[Na+].O	0	1	0		0		0	0	0	0	0	0	0	0	0	0		0	0		0	0	0	0	0	0	0		0	0		0		0	0	0	0	0	0		0	0		0	0	0	0	0	0
O(C(CC(OCCCCCC)=O)(CC(OCCCCCC)=O)C(OCCCCCC)=O)C(=O)CCC	0	1	0	0		0	0	0	0	0	0	0	0	0	0	0	0	0	0		0	0			0	0	0	0	0	1	0		0		0	0	0	0	0	0	1	1	0	0	0		0	0	0
[Na+].O=[N+]([O-])c1ccc([O-])cc1	0	0		0	0		0	0	0	0	0			0	0	0	0	0	0	0	0	0	0		0	0	0	0	0		0	0	0		0	0	0		0		0	0	0	0	0	0	0	0	0
o1nc(cc1NC(=O)c1c(OC)cccc1OC)C(CC)(CC)C	0		0	0	0	1	0		0	1	0	0	0	0	0	0	0	0				0	1	1	1	1		0	1	1		0	0	1	1		1	0	0	0	1	1		0		1		0	1
Cl\C(=C/[C@@H]1[C@H](C(OCc2cccc(-c3ccccc3)c2C)=O)C1(C)C)\C(F)(F)F	0		0	0	0			0	0	0	0		0		0	0	0	0	0	0	0	1		0		0	1	1	0	0		0	0	0	0	1		0	0	0	1			0	0	0	0	0	1
O1C(=O)C2C(C3CC2C=C3)C1=O	0	0	0		0	0	0	0	0	0	0	0	0	0		0	0		0	0	0	0				0		0				0	0	0	0		0	0	0		0	0	0	0	0	0	0	0	0
Clc1c([N+](=O)[O-])c(Cl)c(Cl)c(Cl)c1Cl	0	0	0	1	0		0	0	0	0	0	0	0	0	0	0		0	0		0		1		1			1	0	1		0		1	1	1	0	1	1	0	1	0	1	1	1		0	1	1
S(=O)(=O)([O-])c1cc(ccc1C)C.[Na+]	0	0																	0		0	0	0		0	0	0	0	0	0	0	0	0	0		0		0	0	1	0	0	0		0	0	0	0	0
S(=O)(=O)([O-])c1ccc(cc1C)C.[Na+]	0	1																	0	0	0	0	0		0	0		0	0		0	0	0	0	0	0		0		0	1	0	0	0	1	0	0		0
O1C(CC(OC1C)OC(=O)C)C	0	0	0	0		0	0		0	0	0	0	0	0		0		1	0	0	0	0	0	0		0	1	0	0		0		0	0		0	0	0	0			0	0	0	0	0	0	1	0
C1Cc2c3c1cccc3ccc2	0	0	0		0	0				0		0		0	0	0	0	0		0	0	0	0	0		0	0	0	0	0		0	0	0	0	0	0	0	0	0	1	0		0	1	0	0	0	0
O=[N+]([O-])c1cccc(C)c1C	0		0	0	0	0	0	0	0	0	0	0	0	0	0			0	0	0	0	0	0	0	0		1		0	0	0		0	0	0	1		0	0	0		1	0		1	0	0	0	1
O=C1NC(=O)N(c2ncn(c12)C)C	0	0	0	0	0	0	0	0	0	0	0	0	0		0			0	0	0	0		0	0	0	0	0	0	0	0		0	0		0	0		0	0	0	0	0	0	0	0	0	0	0	0
P(Oc1ccccc1)(Oc1ccccc1)(O)=O	0	0																	0	0	0	0	0	0	0	0		0	0	1	0	0	0	0		0	0	0	0	1	0	0	0	0	0	0	0		0
Nc1ccc(cc1C)Cc1cc(C)c(N)cc1	0			1		1	0			0	0	1	0	0	0		0		0	0	0		0	0		0	1		0	0	0	0	0	0		0	0	1	0	0		0	0		0	1		0	0
Clc1ccc2c(ncc(Cl)c2)c1C(O)=O	0	0	0	0		0	0	0	0	0	0	0	0	0	0	0	0	0	0	0		0	0	0	0	0	0	0	0	0	0	0	0	0	0		0	0		0	0	0	0	0	0	0	0	0
Oc1ccc(cc1)[C@@H]([C@H](CC)c1ccc(O)cc1)CC	0	1	0	0	0			0	0	1		0	0	0		0	0		1	0	0	1	0	1	0	0	1	1	1			1		1	1			0	0	0	1	1	0	0	1	0	0	1	1
O(C(=O)c1ccccc1C(OC1CCCCC1)=O)C1CCCCC1	0	0																	1	1	1	1	0	1	0	1	1		0	1	0	1	0	1	1	0	0		1	0		1	0	1	1	1	1	0	1
O(C(=O)c1ccccc1C(OCC)=O)CC	0	0		0	0	0	0	0	0		0	0	0		0		0	0	0	0		0	0	0	0	0	0		0	0	0	0	0	0	0	0					0	0	0	0	0	0	0	0	0
O(C(=O)c1ccccc1C(OCCCCCC)=O)CCCCCC	0				1		1	0		1		0	0	0			0	0			0		0	0	0	0	1	1	0	0	0		1		1		0	1	1	0		1	0	0	0	0	0	0	1
c12c3c(ccc1cccc2)cccc3	0	0	0	0	0	0	0	0	0	0	0	0	0	0	0		0		0	0	0	1	0		0	0	0		0	0	0	0		0	0	0	0	0	0	0	1	0	0	0	1	0	0		0
FC(F)(F)c1cc2c(nc1)CCN(C2)C(=O)[C@@]1(C[C@H]([NH2+][C@H]2CCOC[C@H]2OC)CC1)C(C)C.OC(=O)CCC(=O)[O-]	0	0	0	0	0	0	0	0	0			0	0	0		0		0		0	0		0	0	0		0	0	0	0	0	0	0		0	0		0	0	0	0	0	0	0	0		0	0	0
O=C1NC(=O)C2C1CC=CC2	0	0																	0			0		0	0	0	0		0			0	0	0	0	0	0	0	0	0		0	0		0	1
O=C1NC(=O)c2c1cccc2	0	0																	0		0		0		0		0	0	0	0	0			0	0	0	0	0	0	1	0	0	0		0	0	0
Clc1ccccc1-c1nc(cc2c1cccc2)C(=O)N(C(CC)C)C	0	0	0	0	1	1	0	1	1	0	1	1	1	1	0	0	1	0	1	0	1			1	0	1				0	1	1	1	1		1			1			0	1				0	1	1
O(C(=O)c1ccccc1C(OCCCC)=O)Cc1ccccc1	0	1		1	1	1	0			0	0	0	0	0	0	0	0	1		0		0		0	0	0	1		0		0	0	0		1	0	0			0	1		0				0	0	1
S(=O)(=O)([O-])c1cc2c(N\C(=C/3\Nc4c(cc(S(=O)(=O)[O-])cc4)C\3=O)\C2=O)cc1.[Na+].[Na+]	0	0																				0	0	0		0	0			0		0	0	0	0	0	0		0	0	0	0	0	0		0		0
Clc1cc(F)cc(F)c1Nc1cc2c(N(C=C(C(O)=O)C2=O)c2ccccc2C(O)=O)cc1Cl	0		0	0	0	0	0	0	0	0	0	0	0	0	0	0	0			0			0				0	0	0	0		0		0	0			0	0	0	1	0			0		0	0
O=NN(c1ccccc1)c1ccccc1	0	0	0	0	0	0		0	0	0	1	0	0	0	0	0	0	0	1	0	1	1	0	1			1		0	0		0		0	1		0		0			1			1	0	0	0	0
Fc1cc(F)ccc1C(O)(Cn1ncnc1)Cn1ncnc1	0		0	0		0	0	0	0	0			0	0		0	0	0	0	0	0		0	0			0	0	0	0	0	0				0	0	0	0	0	0		0	0	0		0	0	0
FC(F)(F)c1cc(N(CC(=O)N)CC(F)(F)F)ccc1C#N	0	0	0	0	0	0		0			0	0	0	0	0	0	0			0	0	0	0	0	0		0	0	0				0	0		0	0	0		0			0	0	0	1	0	0	0
Clc1cc(NC(=O)NC(=O)c2c(F)cccc2F)cc(Cl)c1OC(F)(F)C(F)F	0	0	0	0	0		0	0		0	0		1		0	0		1		0	0	0		0			0		0	0		0	0		0		0	0	0						0	0			0
S(P(=S)(OC)OC)CN1N=Nc2c(cccc2)C1=O	0		0	1	0	1	0				0	0	0	0		0	0	0	1	0		0	1			1	0	1	0	0	0			1	1	1		0	0	0	1	0	0	1			1	0	1
C1c2c(-c3c1cccc3)cccc2	0		0	0	0		0	0	0					0	0		0		0	0	0	0	0		0	0		1		0	0	0			0	0	0	0	0	0	1	1		0		0	0	0	0
OC(=O)Cc1c2c(ccc1)cccc2	0	0																		0	0	0	0	0		0	0	0	0		0	0	0	0	0	0	0	1	1	0	0	0	0	0	0	0	0	0	0
O1c2c(ccc(N(C)C)c2)C(=CC1=O)C	0	0																	0		0	1	1	0	0	1	0		0	0	0		0	1	0	1	1	0	0	0	0	0	0		0	1	1		1
O(C(=O)c1ccccc1C)CC	0	0																	0	0	0		0	0	0	0	0	0	0	0		0	0	0	0	0	0	0	0	0	0	0	0	0	0		0	0
Clc1cc(F)c(N2C(=O)C3=C(CCCC3)C2=O)cc1OCC(OCCCCC)=O	0	0	0	0	0	1	0	0	0	0	0	0	0	1	0	0		0	0	0	0			1	0	0	0	0	1		1	1	1	0	1			1	0	0	1	0	0		0	0	0		0
Clc1c(Cl)cccc1Cl	0	1	0	0	0			0	0	0	0		0	0	0	0	0	0	0	0			0	0	0		0			0		0	0		0	0		0	0	0	0	0	0	0	0	0	0	0
ClCC(=O)N(C(COC)C)c1c(csc1C)C	0		1	0	1	1	0		0	0		1	0			0	1	0		0		0		0		0		0	0		0	0	0	0	1	0		1		0	1	0	0			1		0	1
ClC(C(Cl)=C(Cl)Cl)=C(Cl)Cl	0	1																	1	0	0	0		1	0		0		0	0	1	0		1			0	0	0	1	0	0	1			1		1
[K+].OC(=O)c1ccccc1C(=O)[O-]	0	0																	0	0	0	0	0				0	0	0	0	0	0	0		0		0	0	0	1	0	0	0		0	0	0	0	0
OC=1CC(CC(=O)C=1C(=NOCC)CC)c1c(cc(cc1C)C)C	0	0	0	0	0	0	0	0	0	0	0	0	0	0		0	0	0		0	0	0	0	0			0	0	0	0	0	0			0	0	0	0		0		0		0	0		0	0	0
ClN1C(=O)N(Cl)C(=O)N(Cl)C1=O	0	0	0	0				0	0	0	0	0	0	0	0	0	0	0		1	0	0		0		0			0	0		0	0	0	0		0	0	0	0	1	0		0	0	0			0
Clc1cc(Cl)cc(Cl)c1O	0	1		0	0	0	0	0	0	0	0	0	1	0	0	0	0	0	0	1	0	0	0	0	0	0	0	1	0	1	0	0		0	1	0	0	1	1	0		0	0		0	0	1	0	0
O=C1N(CCC1)C=C	0	0	0	0	0	0	0	0	0		0	0	0		0	0	0	0	0	0	0	0	0		0	0	0	0	0		0		0	0	0	0	0		0	0	0	0	0	0	0	0	0	0	0
Oc1cc(C(C)(C)C)c(O)cc1C(C)(C)C	0	0		1	1		0		0	0	1	1		1	1	0	1	1	1	1		1	1	1	1	1	1	0	0	0		0	0	1	1	1	1	1			1	1	1	1	1	1	1	1	1
Oc1ccccc1C(C)C	0																		0	0	0			0		0	0	1	0	0		0	0	0		0		0		0	1	0	0	0		0	0	0	0
O=[N+]([O-])c1ccccc1C	0	0		0	0	0	0	0	0	0	0	0		0	0	0	0	0	0	0	0		0	0		0	0	0		0	0	0	0	0	0	0	0	0	0		0	0	0	0		0	0	0	0
O=[N+]([O-])c1ccccc1N	0	0																	0	0	0	0	0	0	0	0	1	0	0		0	0	0	0		0	0	0	0	0	0	0	0		0		0	0	0
Oc1ccccc1[N+](=O)[O-]	0	0																		0		0		0	1			0		0	0	0	0	0	0		0	0	0	0	1	0	0		0	0	0	0	0
O(C(=O)c1cc(ccc1C(OCCCCCCCC)=O)C(OCCCCCCCC)=O)CCCCCCCC	0	0	0	0	0		0	0		0		0	0	0	0	0	0	0	0		0			0		0	0		0	0	0	0	0	0	0	0		0	0	0	0	0	0	0	1	0	0	0	0
O(C(=O)c1ccccc1C)C	0	0																	0		0	0	0	0	0	0	0	0	0	0	0	0	0	0	0		0	0	0	1	0	0	0	0	0	0		0	0
Oc1cc(ccc1C(C)C)C	0	0	0		0		0	0	0	1	0	0	0		0	0			0	0	0	0			0	0	0	1	0	0	0	0			1	0	0	0	0		1	1	0	0	1	0	0	0	0
Oc1ccccc1CC	0	0																	0	1	0	0	0	0	0	0	0	0	0	0	0	0	0	0	1		0		0	0	1	1	0	0	0	0	0		1
Oc1ccccc1C=O	0	1																	1	1	0	1	0	0	0	0	1	0	0	0	0	0		0	0	0	0	0	0	0	1		0	1	0	0		0	1
O(C)c1ccccc1N	0	0		0	0	0		0				0		0	0	0	0	0	0	1	0	0	0	0	0	0	0	0		0	0	0	0		0	0	0	0	0	0	1	0	0	0	0	0	0		0
O(C)c1ccccc1O	0	0																		0		0	0		0	0	0	0	0		0	0		0	0	0	0		0	0	1	0	0		0	0	0	0	0
c12c(cccc1C)cccc2	0		0	0	0		0	0	0	0	0	0	0	0	0	0	0	0	0	0		0	0	0		0	1	0	0	0	0		0	0	0	0	0			0	0	0	0	0		0	0		0
S(=O)(=O)(CC(O)(C(=O)Nc1cc(C(F)(F)F)c(cc1)C#N)C)c1ccc(F)cc1	0																		0		1	0	0	0		1	0	0	0		0	0	0	1		1	0	0	0	0	1	0	1	1	0			1	1
Oc1c(cc(cc1CN(C)C)CN(C)C)CN(C)C	0	1																		0		0	0	0	0	0	0	0	0	1	0	0	0	0		0	0	0	0	0	0	0		0	0			0	0
c12c(cccc1)cccc2	0	0	0		0	1	0	0	1	0	0	0	1	0	0		0	1	1	0			0	0	0	1	0	1	0	0		0	0		0	0		0	0			0	0	0	1		0	0	0
n1c2c(cccc2)ccc1	0	0	0	0	0	0	0	0	0	0	0		0	0	0			0				0		0		0	0	0	0		0	0	0	0	0	0			0		0	0	0			0	0	0	0
Nc1cc2c(cc1)cccc2	0	0	0	1	0	0	0	0	0	1	0				0		0	0		1		0	0	0	0	0	0	0				0	0	0				0	0	0	0		0	0	0		0		0
n1c2c(cc(cc2)C)ccc1	0	0		0	0	0	0	0		0		0	0				0	0	0	0	0	0	0	0		0	0	0	0	0	0	0		0		0	0	0		0	0	0	0		0	0	0	0	0
O1c2c(C=CC1=O)cccc2	0	0	0	0	0	0		0	0		1	0	0	0	0	0		0	0		0	0	0		0		0	0			0	0	0			0	0	0			0	0				0		1	0
[Si](OCC)(OCC)(OCC)CCCN	0																		0	0	0	0	0	0	0	0	0	0	0	0	0			0	0	0	0	0	0		0	0	0	0	0	0	0	0	0
O=NN(CCCC)CCCC	0		0	0	0	0	0		0	0	0	0	0	0	0	0	0	0	0	0		0	0	0	0	0	0	0		0	0	0	0	0		0	0	0	0	0		0	0	0		0	0	0	0
c1ccccc1-c1ccccc1	0	0	0	0		0	0	0	0	0	0	0	0			0	0	0	0	0	0	0	0	0	0	0	1	1	0	0		0			1	0	0	0	0				0	0	1		0	0	0
S1c2c(Nc3c1cccc3)cccc2	0	1			0	1	0	0		1	1	0	0	0	0	0	0	0	0				0	0	0	0	1	1		0	0	0	0	0	1	0	0	1		0	1	1		0	1			0
Nc1ccc(cc1)-c1ccc(N)cc1	0	0	1		0	0	0	0		0	0	0		1	1		1	1	0	0		0	0		1		1	1	0	0	0		0	0	0	1	0	1	0	0		1	0	0	1	0	1		0
OCC\C=C/CC	0	0																	0	0	0	0	0	0	0	0	0	0	0			0	0	0		0	0	0	0	1		0		0	0	0		0	0
O=NN1CCCC1	0																		0	0	0		0		0		1	0			0	0	0	0	0	0		0			0	0	0	0	0		0	0	0
O=C(C)c1cc2c(cc1)cccc2	0	0																	0		0	0	0	0		0	0	1			0	0	0	0	0	0	0	0		0	0	0		0	0		0	0	0
OC(CO)c1ccccc1	0	0																	0		0	0		0	0	0	0	0	0	0	0		0	0	0	0	0	0		0	0		0	0	0	0	0	0	0
Clc1cc(C)c(OC(C(O)=O)C)cc1	0	0																	0		0	0	0	0		0	0	0	0			0	0	0	0	0	0	1	1	0	0	0		0	0	0	0	0	0
Clc1cc(Cl)c(Cl)cc1OCC(O)=O	0	0																	0	0	0	0	0			0	0	0		0	0	0	0	0		0	0	1	1	0	0	0	0	0	0	0	0	0	0
O=C(C(C)(C)C)c1ccccc1	0	0																	0		0	0		0	0	0	0	1	0	1		0	0		0	0	0	0	0	0	1	0	0	0	0	0	0	0
O(C(C)c1ccccc1)C(=O)C	0																		0	0	0	0	0		0	0		0	0	0	0	0	0			0	0	0	0	1	0	0	0	0		0	0	0	0
O(C(=O)c1ccccc1)c1ccccc1	0																		0			0	0	0		0		0	0			0	0	0	0	0		0	0		0	0		0	0	0			0
Oc1ccc(cc1)C(OCCC)=O	0		0	0	0		0	0		0		0	0	0	0	0	0	0	1	0	1	1		0	0	1	1	1	0	0	0	0		1	1		1	1	1	0	1	1	1		1	1	1	1	1
O=C1N(C(=O)C=C1)c1ccccc1	0	0																	0	0	0	0	0	0	0	0	0			0		0		0			0	0		0	0	0		0	0	0	0		0
Oc1ccc(cc1)C(OCCCC)=O	0	1	0	0	0	0	0	0	0	0	0	0	0	0		0	0		0	0	1	1	0	0	0		1	1	0	0	0	0	1	1	1	0	1	1	1	0	1	1	0	1	1		0	1	1
O(C(=O)C(CCCC)CC)CCOCCOCCOC(=O)C(CCCC)CC	0		0		0	1	0	0	0	0	0	0	1	0		0	0	0	0	0		0	0	1	0	0	0	0	0		0	0		0	0	0	0		0			1	0	0	0	0	0		1
O(C(=O)C1CCC(CC1)C(OC)=O)C	0	0																	0	0	0	0	0	1	0	0	1	0	0	0	0	0	0	0	1		0	0	0	0	0	0	0	0	0			1	0
Clc1cc(Cl)ccc1OCC(O)=O	0		0	0	0		0	0	0	0	0	0	0	0	0	0	0	0	0	0	0	0	0	0	0	0		0	0	0	0	0	0	0		0		1		0			0	0	0	0			0
Clc1cc(C)c(OCCCC(O)=O)cc1	0	0																	0	0	0	0	0	0	0	0	0	0	0	0	0	0	0	0	0		0	1	1				0	0	1		0	0	0
OC(C(CC)CO)CCC	0	0																	0	0	0	0	0	0	0	0	0	0	0	0	0	0	0	0	0	0	0	0	0		0	0		0				0	0
[nH]1nnc2c1cccc2	0	1	0	0	0		0	0	0	0	0	0	0	0	0	0	0	0	0		0	0		0		0	1	0	0	0	0	0	0	0	0	0	0	0		0	0	0		0	0		0	0	0
s1c2c(nc1)cccc2	0	0																	0	1		1	0	0	0	0	0	0	0	0	0	0	0	0	1	0		0	0	0	1	0	0	0	0	0	0	0	0
Oc1ccccc1C	0	0		0	0	0	0	0	0	0	0	0	0	0	0	0	0	0	1	0	0		0	0	0	0	0	0	0	0	0	0		0	0	0		0	0	0	0	0	0	0		0	1	0	0
Clc1ccccc1C	0	0		0		0			0	0	0	0	0	0		0	0	0	0	0	0		0	0	0	0	0	0	0	0		0	0	0	0	0	0	0				0	0	0		0	0	0
Nc1ccccc1C	0	0	0	0	0	0	0	0	0	0	0	0	0	0	0	0	0	0		0	0	0	0	0	0	0	0	0	0	0	0				0	0	0	0	0	0	0	0	0	0		0		0	0
c1c(C)c(ccc1C)C	0	0		0	0	0	0	0	0		0	0	0			0	0	0	0	0		0		0		0	0	0	0	0		0	0	0		0	0	0	0	0	1	0		0	0		0
O(c1ccc(OCC(Oc2ncccc2)C)cc1)c1ccccc1	0	0	1		0	1	1	0	0	1	0	0	0	0	0	0	0	0	1	0	0		1	1	0	1	1	1	0		0			1	1	1	1	1	1	0	1	0		1	0	0	0	0	1
Clc1cc(N)ccc1C	0	0																	0	1	0	0					0	0	0		0	0		0	0	0	0	0	0		0	0	0			0	0	0	0
O=C(N(C)C)C(c1ccccc1)c1ccccc1	0	0																	0	0	0			0	0	0	0	1	0	0	0	0		0			0	0	0	0	1		0	0	0	0	0	0	0
Clc1cc(N)ccc1Cl	0																		0	1	0	0	0		0	0	0	1		0	0	0	1	0	0			0	0	0	0	0	0	0	0	0	0	0	0
Nc1cc(N)ccc1C	0	0		0	0	0	0	0	0		0	0	0	0	0	0			0	1	0	0	0	0		0	0	0	0	0	0	0		0	0	0	0	0	0		0	0		0		0	0	0	0
Oc1cc(ccc1C)C	0	0	0	0			0	0	0		0	0	0	0	0	0	0	0		0		0		0	0	0	0	0		0	0	0		0	0			0		0	0	0			0		0		0
Clc1cc(Cl)c(Cl)cc1Cl	0	0	0		0	0	0	0	0	0	0	0	0	0	0	0	0	0	0	0	0	0	0	0	0		0	0		0	0	0	0	0	0		0	0	0		0		0	0	1	0	0	0	0
c1ccccc1B(c1ccccc1)c1ccccc1	0	1																	0			0		1	0	1	1	1	0		0		1	1	1		0	1	1				0		1	0		0	1
O1CC1c1ccccc1	0	0	0	0	0	0	0	0	0		0	0	0	0	0	0		0	0	0	0	0	0	0		0		0	0	0	0	0	0	0	0		0				1	0	0		0	0	0	0	0
ClC(CCl)CCl	0	0	0	0	0		0	0	0	0	0	0	0	0	0		0	0	0			0		0	0	0		0	0	1	0	0			0	0	0	0	0	0	0	0	0		0	0		0	0
ClCC(O)CCl	0	0		0	0	0		0	0		0	0	0	0	0	0	0	0	0	0	0	0			0	0	0			0	0	0	0		0			0	0	0	0	0	0	0	0	0	0	0	0
ClCC(O)CO	0	0																	0	0	0	0	0	0	0	0	0	0	0	0	0	0	0	0	0	0	0	0	0	0	0		0	0	0			0	0
P(Oc1nc(nc(c1)C)C(C)C)(OCC)(OCC)=O	0	0	0	0	0	0	0	0	0	0	0	0	0	0	0	0	0	0	0		0	0		0	0	0	0	0			0	0	0	0	0			0	0			0		0	0	0			0
ON=C(CC)C	0																		0	1	0	0		0	0		0	0		0		0		0	0	0		0	0	0		0	0	0	0	0	0	0
OC1CCCC1	0	0																	0	0	0	0	0	0			0	0		0	0	0		0	0	0	0	0			0	0	0	0	0			0	0
S=C1NCCN1	0	0	0		0	0	0	0	0	0	0	0	0	0	0	0	0	0		0	0	0	0	0		0	0	0		0	0	0	0	0	0		0	0	0	0	0	0	0		0	0		0	0
O1CCCC1=O	0	0	0	0	0	0	0	0		0	0	0			0	0	0	0	0	0	0		0	0	0		0	0		0		0	0	0	0		0		0			0	0	0	0	0	0	0
ClC=1C(=O)N(N=CC=1SCc1ccc(cc1)C(C)(C)C)C(C)(C)C	0		1		1	1	1	0	0	0	0		1	0	0	0	0	0	1	0			1	1	1	1	1				1		1	1	1	1	1	1	1			0	1	1	0	1	1	0	1
O(C)c1cc([N+](=O)[O-])ccc1N	0	0																	0	0	0	0	0	0	0	0	0		0	0	0	0	0	0	0				0	0	0	0	0	0		0	0		0
O(C)c1cc(ccc1O)CC=C	0	0	0	0	0	0	0	0	0	0	1	0	0			0	0	0	1	0	0	1	0			0	1	1	0	0	0	0	0	1	1	1	0	1	1	0		1	0	0		0		1	0
O=C1NC(=O)NC1NC(=O)N	0																		0	0	0	0	0	0	0	0	0		0	0	0	0	0	0	0	0	0	0	0	0	0	0	0	0	0	0	0	0	0
OC(=O)CN(C(=O)CCCCCCCCCCC)C	0																		0	0	0		0	1	0	0	1	0	0	0	0	0	0	0	1	0	0			0	0	0	0		0		0		0
O1CCCC1CO	0	0																	0	0	0	0	0	0	0	0	0	0	0	0	0	0	0			0	0	0	0	0	0	0	0	0		0	0
o1cccc1CO	0																		0	0	0	0			0	0	0	0	0	0	0	0	0	0	1	0	0	1	0	0		0	0	0	0			0	0
c1ccccc1C(C)(C)C	0	0		0	0	0	0		0	0	0	0		0	0	0	0	0		0	0		0	0	0		0	0	0	0	0	0	0	0	0			0	0	0	0	0			0	0	0	0
ClC(Cl)(Cl)c1ccccc1	0	1	0	0	0	0	0	0	0	0	0	0	0	0	0	0	0	0	0	0			0	0	0		1	1	0	0	0	0	0	0	0	0	0		0	0	1	0		0	0	0	0	0	0
O=C1N[C@@H]2CC[C@H]3[C@@H]4CC[C@H](C(=O)NC(C)(C)C)[C@]4(CC[C@@H]3[C@]2(C=C1)C)C	0	0																	0		0	0	0	0	0	0	0	0		0	0	0	1	1		0	0	0	0	0	1	1	0	0	0	0	0	1	0
c1cc(ccc1C(C)(C)C)C	0	0																	0			0	0	0	0		0	0	0	0	0	0	0	0	0	0		0	0	0	0	0	0	0		0	0		0
OC1CCC(CC1)C(C)(C)C	0	0																		0	0	0	0	0	0	0	1	1	0	0		0		0	0	0		0	0		0	0		0	0				0
O=C1CCC(CC1)C(C)(C)C	0	0																	0	0			0	1	0	0	0	0	0		0		0	0		0	0		0	0	1	0	0	0	0	0	0	0	0
Clc1ccc(cc1)C(F)(F)F	0																		0		0	0	0			0	0	0				0	0	0	0	0	0	0	0	0		0	0	0	0	0	0	0
O=C(C)c1ccccc1	0		0	0		0	0	0	0	0	0	0	0	0	0	0	0	0	0	0	0	0		0		0				0	0	0	0	0	0	0		0	0	0	0	0	0	0		0	0	0	0
ClC(Cl)c1ccccc1	0		0	0	0		0	0	0	0	0	0	0		0	0	0	0		0	0	0	0	0	0	0	0	0	0	0	0	0	0	0		0	0		0	0	0	0		0	0	0	0	0
S1CCN(P(SC(CC)C)(OCC)=O)C1=O	0	0	0	0	0	0	0		0	0	0	0		0		0	0	0	0	0	0	0	0		0	0	1		0	0	0			0	0	0	0	0	0	0	1	0	0	0	0	0	0	0	0
O=C(N)c1cccnc1	0																		0	0	0	0	0	0	0		0	0	0	0	0	0	0		0				0		0		0	0	0	0	0	0	0
O=[N+]([O-])c1ccccc1	0	0	0	0	0	0	0	0	0	0	0			0	0	0	0	0	0		0	0	0	0	0			1		0	0	0		0	0	0		0	0		0	0		0	1	0		0	0
S(=O)(=O)(Nc1c(F)cccc1F)c1nc2n(n1)C=CC(=N2)C	0	0	0	0	0		0	0	0	0	0	0	0	0	0	0	0	0	0		0	0		0		0	0	0	0	0	0	0	0	0	0	0	0	0	0		1	0	0	0	0	0	0	0	0
Oc1cc(N(C)C)ccc1	0	0																	0	1	0	0	0	0	0	0		1	0		0	0		0	0	0	0			0	1	1	0	1		0	0	1
O=[N+]([O-])c1cc(ccc1)C	0	0	0	0	0	0		0	0	0	0	0	0		0				0				0	0	0	0	0	0	0	0	0	0	0	0	0	0	0			0		0	0	0		0	0	0	0
Clc1cc([N+](=O)[O-])cc(Cl)c1N	0	0		0	0		0	0	0	0	0	0		0	0	0		0	1	0	1	1	1	0		0	1		0	0	0	0	0	1		1	0		1		1		0	0	0	1	1	0	1
O=[N+]([O-])c1cc(C)c(cc1)C	0		0	0	0		0		0	0	0	0	0	0	0	0	0	0	0	0	0	0	0	0	0			0		0	0	0	0	0		0	0	0	0	0	0	0	0	0	0		0	0	0
Clc1cc([N+](=O)[O-])ccc1Cl	0		0		0	0	0	0	0	0				0		0			0		0	0	0		0	0	0	0	0	0	0				1	0	0	1	0	1	0	0	0		0	0	0		0
O=[N+]([O-])c1cc(N)c(cc1)C	0	0																	0	1	0	0	0	0	0	0		0		0	0	0	0	0		0	0	0	0	0	1	0		0	0	0	0	0	0
O(C)c1ccc([N+](=O)[O-])cc1N	0	0	0	0		0	0	0	0	0	0		0			0	0		0			0		0		0	0	0	0	0	0	0	0	0	0	0			0	0	0	0	0	0	0	0		0
c1c(cccc1C(C)C)C(C)C	0	0	0		0	0	0	0		0	0	0	0			0	0	0	0	0	0	0	0		0	0		0	0		0	0	0	0	0		0	0	0	0	0		0	0	1	0	0	0	0
ClC(=O)c1cc(ccc1)C(Cl)=O	0	0																	0		0	0	0	0	0	0	0	0	0	0		0	0		0	0	0	0	0	1		0	0	0	0		0	0	0
O=[N+]([O-])c1cc([N+](=O)[O-])ccc1	0	0			0		0	0	0	0	0	0	0	0	0	0	0	0		0	0	1	0	0	0	0	0			0	0	0		0	1	0		0	0	0		0		0		0	0	0	0
OC(=O)C(CCC)CCC	0	1	0		0	0	0	0	0	0	0		0	0	0	0	0	1		0		0	0	0	0			0	0	0			0		0		0	0	0	0			0		0	0			0
Oc1ccc(cc1)C(OC)=O	0		0	0	0	0	0	0	0		0	0		0	0		0		0	0		0		0	0	0		1				0	0	0	0	0	0		0		0	0	0	0	1	0		1	0
C1C=C(CC=C1C(C)C)C	0																		0	0	0	0	0		0	0	0	0	0			0	0	0		0	0		0	0	0		0	0	0	0	0	0
C1CC(=CC=C1C(C)C)C	0																		0		0		0	0	0	0	0	0	0			0	0	0	1		0		0			0	0	0		0	0	0	1
c1cc(ccc1C(C)C)C	0	0			0	0	0		0			0	0	0	0	0	0	0			0	0	0	0	0			0		0	0	0			0	0	0			0	0	0		0	0	0	0	0	0
Oc1ccc(cc1)C(=O)C	0	0																	0	0		0	0	0	0	0		0	0		0		0		1	0	0	0	0			0	0	0		0		1	0
Oc1ccc(cc1)C(O)=O	0																		0	0	0		0	0	0	0	1	1	0	0		0		0					0	0	0	0		0	1	0	0	0	0
N(C)(C)c1ccc(cc1)C	0	0				0	0		0	0			0	0	0	0	0		0		0	0	0		0		1		0		0		0	0		0	0	0		0	1	0		0		0	0		0
O=[N+]([O-])c1ccc(cc1)C	0	0	0			0	0	0	0	0			0		0	0		0	0	0	0	0	0	0	0	0			0	0	0	0	0	0		0		0	0	0	1	0	0	0	1	0	0	0	0
[Si](N[Si](C)(C)C)(C)(C)C	0	0																	0	0	0		0	0		0		0	0	0	0	0	0	0	0	0	0	0			0	0	0		0	0	0	0	0
O=C1N2CCc3cc(cc(c23)C(=N[C@H]1NC(=O)c1ccncc1)c1ccccc1)C	0	0	0	0	0	1	0	0	0	0	0		0	0	0	0	0	0	1			1		1	0		1	0			0	0	1	1	1	1	1	1	0	0	1			1	0	1	1
S(=O)(=O)(N(CCC(O)=O)C1(CCCC1)C(=O)NO)c1ccc(Oc2ccc(F)cc2)cc1	0	0	0			0	0	0	0		0	0	0	0	0	0	0	0	0		0	0	0	0	0	0	0	0	0		0	0	0	0	0	0	0	0	0	0		1	0	0	0	0	0	0	0
O[C@H](C)c1nc(N2[C@@H](CN(C[C@@H]2C)c2nc(nc(n2)C)C)C)ccn1	0	1			0	0	0	0		0	0	0	0	0		0	0	0	0	0	0	0	0	0	0	0	0	0	1	0	0	0	0	0	0	0	0	0	0	0		1		0	0	0	0		0
Cl.O1N=C(NC1=O)CC1(CCCCC1)CN	0		0	0	0	0	0	0	0			0	0	0	0		0	0	0	0		0	0	0	0	0	0		0	0	0	0	0	0	0	0	0	0	0	0	0	0	0	0				0	0
S(O)(=O)(=O)C.O(CC)c1cc(ccc1)C1(N2CCN(CC2)c2ccccc2)CCC(CC1)C	0	0	0	0	0	0	0	0	0	0	0	0	0		0	0	0	0		0	0	0		0	0	0	0		0	0	0	0	0	0	0	0	0	0	0		0		0	0		0	0	0	0
Cl.Fc1ccc(cc1)\C=C\C(=O)NC1CCC(CC1)CCN1CCc2cc(ccc2CC1)-c1nc(on1)C	0	0	0				0	0	0		0		1		1	1	0			0	0	0		0	0	0	0		0	0	0	0	0	0		0	0	0	0	0	0	0	0	0	0		0	0	0
Fc1cccc(C#N)c1-c1cc(ccc1F)-c1n2N=CC(=Nc2nc1)C(O)(C)C	0	0	0		1	1	0	1	1	1	1		1	1		0	0		1	0	0	1		1	0	1	0	1	0	0	1	0		1	1	0	1	1	0	0	1	1	1				0		1
Fc1ccccc1[C@@H](F)COC1CCC(Nc2[nH]cnc-3nncc2-3)CC1	0	0	1		1		1	0	0	0	0		1		1	0		1		0					0			0	1	0	1			1	1			1	1				1		0		0	0
FC1(F)C[C@H](N(C1)C(=O)CNC1CC2N(C(C1)CC2)c1ncccn1)C#N	0	1	0	0	0	0	0	0	0			0		0			0		0	0	0	0	0			0		0	0	0	0	0	0	0	0			0	0	0	1		0	0	0	0	0	0	0
O1c2c(cccc2)[C@H](N)[C@@]1(C(OCC)=O)c1ccccc1	0	0	1	0	1	1	0	1	0		0	1	1	1	1	1	1	1	1	0	1	1	1	1	1	1		0			1	0	1	1	1	1	1	0	1		1		1	1	0	1	1		1
Cl.Clc1cccc(C(=O)N(Cc2cccnc2)CC)c1[C@]1(c2cc(Cl)ccc2N(Cc2ccc(OC)cc2OC)C1=O)C	0	0	1	0	0	1	0	0	0	1	0	1	1	0	1		0	1		1	1	1	1	1		1	0		0	0	1		1	1	1		1	0	0	0		1	1		0	1	0
Clc1sc(cc1)-c1onc(c1)Cn1c2c(nc1C(=O)NC1CCN(CC1)C1CC1)cc(cc2)C(=O)[O-].[Na+]	0	0	0	0	0	0	0	0	0	0	0	0		0				0	0	0	0		0	0		0	1		0	0		0	0	0		0	0	1	1	0	0	0	0	0	0	1	0	0	0
Clc1ccc(nc1)NC(=O)Cn1c2c(cc1C(=O)NC1CCN(CC1)C(C)C)cc(OCCOC)nc2.OC(=O)C	0	0	1	0		1	1	1	1	0	0		1	1	0		0	0	1	1	0	0	1		1	1	0	0	1	0	0	0	1	1	1		0	1	1	1	0	0	1	1	0	1	1	1	1
O=[N+]([O-])c1ccc(N)cc1	1	0	0	0	0	0	0	0	0	0	0	0	0	0	0	0	0	0	0	0	0	0	0	0	0	0	0	0	0	0	0	0	0	0	0	0	0	0	0	0		0	0	0	0	0	0	0	0
Clc1cc(NC(=O)Nc2ccc(Cl)cc2)ccc1Cl	1	0	1	1	1	1	1	0	1	1	1	1	1	1	1	1	1	1		0		0	1	1			0	0	0	1	0	0	1		1	1	0	0	0			0		1	0		0		1
Clc1cc(NC(OC(C)C)=O)ccc1	1	0	0	0	0	0	0	0	0	0	0	0	0	0	0	0	0	0	0					0	1	1	0	0		0		0	0		1		1	1			1	1	0	1	0	0	1	0	1
O=CC(=Cc1ccccc1)CCCCCC	1	0	0		0		0	1		0		0	0	0	0	0	0	0	0		0	0	0	0	0	0	1	1	0	0		0	0	1	1		0	1	1		1	1			1			0	0
Clc1cc(OC(F)(F)C(F)C(F)(F)F)c(Cl)cc1NC(=O)NC(=O)c1c(F)cccc1F	1																		1			1				0	1			0	0	0	0	0			0		0	0	0	0	0		0		0	0
ClC12C3C(COS(OC3)(=O)=O)C(Cl)(C1(Cl)Cl)C(Cl)=C2Cl	1																		1	0	0	0	1	1	1	1	1		1	0	1	0	1	1		1	0	0			1	1	1	0		1	1	1	1
S(SN1CCOCC1)N1CCOCC1	1																		0	0	0	0	0	0	0	0		1	0	0	1	0	0	0	1	0	0	1		0	0	0	0	0		0		0	0
Oc1c(O)cc(cc1O)C(OCCCCCCCC)=O	1	0	1	1		1	0	0	0	1	1					1	1	1	1	0	0	0	0	0	0	0		1	0		0	0	0		1	0	0			0	1	1	0	0	0	1	0	0	0
O(Cc1ccccc1)C(=O)C=Cc1ccccc1	1	0																	0	0	0	0	0	0	0	0	0	0	0	0	0	0	0	0			0	1	0	0		0	0	0	0	0	0	0	0
Oc1ccc(cc1)CCCCCCCCC	1	1	0	0	0	0	0	0	0	0	0	0	0	0	0	0	0	0	0	0	0	0	0	1	0	0		1	1	0	0	0	0	0	1	0	0		0	0	1	0	0	0	1		0	1	0
Oc1ccc(cc1)CCCCCCCCCCCC	1	1																	0	0	0	0	0	0			1	1		0		0	0	0		0	0	0	0	0		1		0	1	0	0	0	0
o1cc(cc1Cc1ccccc1)COC(=O)C1C(C)(C)C1C=C(C)C	1		1			1	1	0	0	1	1	0	0	0	0	0	0	0		0	1	1	1	1	1	0	0	1	0	0	0	0	0	1		1	1	1	1	0			0	1	0	0	0	0	1
s1c2c(cc(OC)cc2)c(OC(C)C)c1C(=O)Nc1nnn[n-]1.[Na+]	1	0	0	0	0	1	0	0	0	0	0	0	0	0	0	0	0	0	0		1	1	0	1	0	1	1	1	0	1		1	1	1	1	1	0	1	1	0	0	0	1	1	0	1	0	0	1
O(CCN(C)C)c1ccc(cc1)\C(=C(\CC)/c1ccccc1)\c1ccccc1	1	1	0			1	0	1	0	1	0	1	1		1	1	1	1		0	0	0	0	1	0	0	0		0	0	0	0	0	0	1	0	0	0		0	1		0	0	0	0	0	0
O(C(=O)Nc1[nH]c2c(n1)cccc2)C	1	0	1	1		1	0		0	0			0				1	1	0	1	0	0	0	0		0	0	0	0	0	0	0		0	1	0	0	0	0	0	0	0		0	0	0	0	0	0
[Na+].O(CC)c1cc(-n2cc(nc2-c2ccc(cc2)C)C(=O)N2CCN(CC2)c2cc(c3c(c2)cccc3)C(=O)[O-])ccc1	1		1	1		1		1		0	0	1	1				1	1	1	0	1	0	1	1	0	1	0	0	0	0	1	1	1	1	1	1	1	1	1	1	0	0	1	1		1	0	1	1
Sc1ccc(cc1)C	1	0																		0	0	0	0	1	0	0	0	1	1	0	1	1	1	0	1	0	0	1			0	0	0	0	0	0	0		0
Clc1ccc(N)cc1	1	0	0	0	0		0	0		0			0	0	0	0	0	0	0	0	0	0	0	1	0	0	0	0	0	0	0	1	0	0	0	0	0	0	0	0	0	0	0	0		0	0	0	0
Nc1ccc(N)cc1	1	0																	1	0	0	0	0	1	0	0	0	0	0	1	1	0	1	0		0	0	0	0		0	0	0	0		0	0	0	0
ClCC=O	1																			0	0	0	1	1	1	1	0	0		1	1		1	1	1	1	1	1	0	1	0	0	1		0	1		1	1
Clc1ccc(cc1)CCC(O)(C(C)(C)C)Cn1ncnc1	1	0		1	1	1		1	1	0	0	1		1	1	1	1		1	0		1	0	1		0	0		0	0	0		0	1	1	0			0		1	1	0		0	1		0	0
Oc1ccc(cc1)C(OCCCCCCC)=O	1	1																	0	0		0	0	1	0	0	1	1	1	1		1	0	1		1	0	0	0	0	0	0	0	0	1	0	1	0	0
Cl.O=C(C(CC(N(C)C)C)(c1ccccc1)c1ccccc1)CC	1	0		0	0	1	1	0	0	0		1	1	0		1	0	1	0	0	0	0	0	1	0	0	0	0	1	0	0	0		0	0	0	0	0	0	0	1	0	0	0	0		0	0	0
N#CCC#N	1																		0			0		0	1	0	0	0	0	0	0	0	0		0	0	0	0	1	1	0	0	0		1	0		0
OC(=O)CN(C(=O)CCCCCCC\C=C/CCCCCCCC)C	1	0																	0		0	1	0	0	0	0	0	0	0	0	0	0		0	0		0	1	1			0	0	0		1	0	0
O(C(=O)CCCCCCC)C	1	0	0	0	0	0	0	0		0	0	0	0		0	0	0				0	0	0	0	0			0	0	0	0	0	0	0			0	0	0	0	0	0	0	0		0	0	0	0
O=CCCCC=O	1	0	0	0	0	1	0	0	0	0	0	0	0	0	0	0			0		0	0	0	0	0	0			0	0			1		1	0	0	0	0	0			0	0	0	0	0	1	0
O(c1n(nc(C)c1C=NOCc1ccc(cc1)C(OC(C)(C)C)=O)C)c1ccccc1	1	1	1		1	1		0	0	0	0		1	0	1	0		0	1	1	1	1	1		1	1	0		0	1	1	0	0	1	1	1	1		1	0	1	0	1	0	0	0		0	1
S(OCCCCCCCCCCCCCCCCCC)(=O)(=O)[O-].[Na+]	1	1																	1	0	0	1		1	0	0		0	0	0	0	1	0	1	1	0	0	1	0	0	0	0	1		1	0	0	1	1
Clc1cc(Cl)ccc1C(Cn1ncnc1)COC(F)(F)C(F)F	1		0	1		1		0	0	0	0	0	1	0		0	0	1	0	1	1	1	1	1	1	1	0		0	1	1	1	0	1	1	1	1	1	1		1	0	1	1	0	1	0	0
OCCCCCCCCCCCC	1	0	0	0	0	0	0	0	0	0	0	0	0	0	0	0	0	0	0		0	0	0	0	0	0	0	0	0		0	0	0	0	0	0	0		0	0	0	0		0	0		0	0	0
O(C(=O)CCCCCCC\C=C/C\C=C/CCCCC)C	1	0																		0	1	0	0	1	0	1	0	0	0	1			1	0	1		0	1	0	0	1		1	0	0	0	1	1	1
O=C1N(CC(CCCC)CC)C(=O)C2C1C1CC2C=C1	1	0		0	0		1	0	0	0	0	0	0	0	0		0	0	1	0	1			1	0	1	0	1	0	1	1		0	1			1	1	1	0	1		1	1		1		0	1
ClC12C3C(COS(OC3)=O)C(Cl)(C1(Cl)Cl)C(Cl)=C2Cl	1	0		1		1	0	0	0	0	0		0	0	0		0		0		0	0	0		1	0	1		0	0	0	0	0	0	0	0	1	0		0	1	0	0	0	0		0	0	0
Clc1ccc(cc1)C(O)(C(Cl)(Cl)Cl)c1ccc(Cl)cc1	1	0	0	0	1	1	1		0	0	0	0		1		0	0	0	0	0	0	0	0	0		0		0	0	0	0	0	0	0	0	0	0	0		0	1	0	0	0	0		0	0	0
P(Oc1ccccc1)(Oc1ccccc1)(Oc1ccccc1)=O	1	0		1	1	1	1	0	0	0	0		1	1	1	0			1	0	1	1			0		1	0	1	0	1	1	1	1	1	1	0	1	1	0	1			0	0	1	0	1	1
Oc1c(O)cc(cc1O)C(OCCCCCCCCCCCC)=O	1	0																	1	0	0	1	0	1			0	1	1	1	1		1	1	1	1	1	1	0	0			0	0	0	1	1		1
ClC1=C(Cl)C(=O)c2c(cccc2)C1=O	1	0																	0	1	0	0	0	0	0	0	1	0	0	0	1	0	0	0		0	0	1		0	0	0	0	0	0	0	0	0	0
Oc1ccccc1C(=O)c1ccccc1	1	0																	0	0	0	0	0	1	0	0	1	1	0	0	0	0			0	0	0	1	0	0	1	1	0	0	1			1
O1C(COC12CCC(CC2)C(C)(C)C)CN(CCC)CC	1	0	0	0	1	1	1	0		0	0	0	1	0	1	0	0	1	1	1	1	1		0		1	0	0	0	1	1	0	0	1	1	1		0	1		1	0	1	1	0		0		1
O(C(=O)c1ccccc1O)C1CC(CC(C1)C)(C)C	1	0																	1	0	0	1	0	0	0	0		1	0	0	0	0	0	0	0	0	0	0	0				0	0	0	0	0	0
Oc1ccccc1C(OCc1ccccc1)=O	1	0																	1	1	1	1	0	1	0	0		1	0	0	0	0	0	0		1	0			0	1	1	0	0		1	1	0	0
S(OCCCCCCCCCCCCCC)(=O)(=O)[O-].[Na+]	1	0		0	1	1	0	0			1	1		1	1			1	0	0	0	0	0	0	0	0	0	0	0	0		0	0	0	0	0	0		0	0		0	0	0				0	0
Clc1c(n(nc1CC)C)C(=O)NCc1ccc(cc1)C(C)(C)C	1	1	0	0		1	1	0	0	0	0		0	1	0	0	0		1	0	1	1	1	0	1	1	0	0	0	0	1	0	1	1	1	1		1		0		0	0	0	0	1		0	1
Clc1cc(Oc2ccc(Cl)cc2)ccc1C1(OC(CO1)C)Cn1ncnc1	1	0		1	1	1	1	0	1	1	1	1	1	0		0	0	0	1	0	1	1	1	0		0	1	0	0	0	0		0		1	1		0		0	1	0	0	1	0	1	0	0
Oc1c(cc(cc1C(C)(C)C)C)Cc1cc(cc(C(C)(C)C)c1O)C	1	0																	1	0	0	1			1	1	1	1	0	1	0		0		1	0	1	1	1	0	1	1	0		0			1
Clc1cc(cc(Cl)c1-n1nc(C#N)c(S(=O)C(F)(F)F)c1N)C(F)(F)F	1	0	1	1	1	1	1		0	0	0	1	0	1	1	0	0	0		0	1				1	1	1	1	1	0	1	0		1	1		1	1		0	1	1	1	1	0	0	1	0	1
Clc1nc(n(S(=O)(=O)N(C)C)c1-c1ccc(cc1)C)C#N	1	1	0	1	1	1		0	0				0		1	0	0	0	1	0	1	1	1	0	1	0	0	0	0	0	1	0	0	1	1	1	1		1	0	1	0	1	1	0	1	1	0	1
Clc1cc(Cc2ccccc2)c(O)cc1	1		1	1		1	0	0	0	0	0	1	1	1		0	0	0	0	0	0	0	0	1	0	0	1	1	0	0	0	0	0		1	0	0	1	1	0	1		0	0	1	0	0	0	1
O(C(=O)c1ccccc1)Cc1ccccc1	1	0																	0	0	0	0	0	0		0	0		0	1	0	0	0	0	0		0	0	0	0	1	0	0	0	0	0	0	0	0
Oc1ccccc1O	1	0	0	1	0	1		0		0		0		1	1	0	0	0	1		0	1	0	0			1	1	0	1	0	0		1	1			0	1	0	0	0	0	1	0		0	0	1
Oc1ccc(cc1C(CC)(C)C)C(CC)(C)C	1	0	1	1	1	1		0	0	1	0	1	1	1	0	0	1	1	1	0	0	1	0	0	1	0	0	1	0	0				0	1	0	0	1	1	0	1	1	0	0	1		0		1
O(C)c1cc(C(C)(C)C)c(O)cc1	1	1	0		0	0			0	0	0	0	0	0	0	0	0	0	1		1	1	1	0	0	1	0	1	0	0	0	0	1	1		1	1	1	1	0		1	1	1	1			1	1
n1c(cc(nc1Nc1ccccc1)C)C1CC1	1	0	0	0	1		1	0	0	0	0	0		0	1	0	0	0	1	1	1		1	1	1	1	1		0	1	1	1		1		1	1	1	1	0	1	0	1	1	1	1	0	0	1
Oc1c(O)cc(cc1O)C(OCCC)=O	1	0	0	1	0	1	0		0	0	0	0	0	0		0	1	1	0	0	0	1	0	0	0	0	1	1		1	0		0	0		0		1	1	0	0		0	0	0		0	0	0
Oc1ccc(cc1)C(OCCCCCCCC)=O	1	1																		0	0	0		0	0	0	1	1	0	0	0	0	0	0	0		0	0	0	0	1	0	0	0	1	0	0	0	0
Fc1cc(ccc1Oc1ccc(O[C@@H](C(OCCCC)=O)C)cc1)C#N	1	0	1	1	0	1	0		0	0	0	0	0	0	0	0	0	0	0	0	0	0			0		0	0	0			0	0	0		0	0	0	0		1	0			0	0		0	0
O=CC(=Cc1ccccc1)CCCCC	1																		1	0	0		0	1	0	0		1	1	0	1	1	1		1	0	0	1	1	0	1	0	1	0	1	0		0	0
Brc1c(C#N)c(n(COCC)c1C(F)(F)F)-c1ccc(Cl)cc1	1	1																	1	0	1	0	1	1	1		0	0	0	0	1	1	1	1	1	1	1		1	0	1	1	1	1	0	1	1	1	1
O=CCc1ccccc1	1	0																	0	0	0	0	0	0	0	0	1	0	0	0	0	0	0	0	1	0	0		0	0	1	1	0	0		0	0	0
Oc1ccc(O)cc1	1	0	0	1	0	1	0	0	0		0	0	0	0	1	1		1		1	0	1	0	0	1			1	0	1	0	0	0	1	1		0	0		0	0	0	1	0	0	0	0	0	1
P(Oc1ccccc1)(Oc1ccccc1)(OCC(CCCC)CC)=O	1																		1	1	1	1	0	1	0		1	1	0	1		1	0	1	1	1	0	1	1		1		1		0	1	1	0	1
Clc1c2c(nccc2Oc2ccc(F)cc2)cc(Cl)c1	1		1	0	1		0	0	0	0	0	1	0	1	0	0	0		0	0	0	1	0	1	1		0		1	0			0	0	1		0		1		1	0		0	0	0	0	1	1
Clc1ccc(cc1)CC1CCC(C)(C)C1(O)Cn1ncnc1	1	0																	1	1	1	0	0	1	0		1	1	0	0		0	0		1	0	1			0	1	1	0	1	0	1	0	0	1
Clc1ccc(cc1)CC1CCC(C(C)C)C1(O)Cn1ncnc1	1	0																		1	1	0	0	1	0	1		0	1	0	0	0	1	1	1	0	1	0	0	0		1	0	0	0	1	0	0	1
O(C(=O)[C@]1([C@@H]2CC=C3[C@H](CCC(=C3)C(C)C)[C@]2(CCC1)C)C)C	1																		1	1	1	1		0	0		1	1	0	0	1	0	0	1		0	0	0		0	1	1	0	0	1	1	0		1
O(C(=O)C)C\C=C(\C=C\C=C(\C=C\C=1C(CCCC=1C)(C)C)/C)/C	1																		1		0	0	0	0	0	1	0	0	0	1	1	1	1	1	1	0	1	1	0	0		1	1		0	1	1	1	1
S=C([S-])N(C)C.[Na+]	1		1	1	1	1	1		1	0	0	0		1	1		1		1		0	1		0	1		0	0	0		0	0	0	0	1					0	1		0	0	1	0			0
Oc1c(cc(cc1C(C)(C)C)C)C(C)(C)C	1	0																				1		1	1	0		1	1	0			0	1		1	0	0	0	0	1	1	0	0	1	1	1		0
Clc1cc(F)c(N2N=C(N(C(F)F)C2=O)C)cc1CC(Cl)C(OCC)=O	1	0	0	0		0	0	0			0		0	0	0	0		0	0	0	0	0		0	0	0	1	0	0	0	0		0	0	0	0	0	1	1	0		0	0	1		0	0		1
O=C1c2c(C(=O)c3c1cccc3)c(N)ccc2N	1																		0	1	1	0	1	0	0	0	0	0		0	0	0		0	1	1	0	1	1	0	0	0	1	0	0	0			1
S(C(C)(C)C)CSP(=S)(OCC)OCC	1	0		0	0		0	0	0	1	0	0	0	0	0	0	0	0	0	0	0	1	0	0	0	0	1	1	1	0	0	0	1	0		0	0		0	0	1	1	0	0	1	1	1	1	0
O(C(=O)c1ccccc1C(OCCCCC)=O)CCCCC	1	0	0	1	0	1	0	0	0	0	0		1	0		0	0		1	0	0	1	0	1	0	1	0	0	0			1	0	1	1	1	0	1	0	0	1		0	0	0	0	1	0	1
O1C(C)(c2ccc(Oc3ccccc3)cc2)C(=O)N(Nc2ccccc2)C1=O	1	0	0	0	1	1	0	0	0		0	1	0		0	0	0	0	1	0	1	0	1		0	0	0	0	0		0	0		0	1	1	0	0	1		1			0			0	0	1
s1c2c(nc1COc1cc3c(OC[C@@H](Cc4cc(ccc4)C(O)=O)[C@H]3O)cc1)cc(F)cc2	1	0	1	1	1	1		1	1	0		1	1		1	1	1			0	0	0	0	1	0	1	0	0	1		1	1	1	1	1	1	0	1		0	0	0	1	0	0	0		1	0
[Na+].O1[C@H]([C@@H](O)CO)C([O-])=C(O)C1=O	1	1	0	0	0	1	0	0	0	0	0	0	1				0	1			0	0	0	0	1	0	0	0	0	0		0	0	0	0	0	0	0	0		0		0			0		0	0
[Ca+2].Fc1ccc(cc1)-c1n(CC[C@@H](O)C[C@@H](O)CC(=O)[O-])c(C(C)C)c(C(=O)Nc2ccccc2)c1-c1ccccc1.Fc1ccc(cc1)-c1n(CC[C@@H](O)C[C@@H](O)CC(=O)[O-])c(C(C)C)c(C(=O)Nc2ccccc2)c1-c1ccccc1	1																		0		0	0	0	1	0	1	0	1	0	1	0	1	0	1	0	0	0	1			1	1	1	0	0		0	0	1
[Zn](Sc1[n+]([O-])cccc1)Sc1[n+]([O-])cccc1	1	1																	0	0	0	0	0	1	0	0	0	0	1	0	1	1	1	1				0		0	0		0		0			0	0
Clc1cc2N(C(=O)N)C(=O)C(c2cc1F)C(=O)c1scc(Cl)c1	1	0	0	1	1	1	1	1	1				1		1		1	1	0	0		0		0	0	1	0		0	1	0	0	0	1	1	1	1	1	1	0	1		1	1	0	1	0	1	1
ClCC(OP(OC(CCl)CCl)(OC(CCl)CCl)=O)CCl	1	0	0		1	1			0	0		1			1	1		0	1	0	1	1	1	1	0	1	0	0		1	1	1	1	1	0	1	1	1	0	0		1	1	1	1	1	1	1	1
Oc1cc(O)ccc1CCCCCC	1		1	0	1	1	0	0		1		1	1		0	0		0	0	0	1			1	0	1	1		0		0	1		1	1	1	0		1	0	1	1	1	1	1	0	0	1
Nc1c(cc(cc1CC)Cc1cc(CC)c(N)c(c1)CC)CC	1																		1	1	1	1	1		1	1	0		1	0	1	0	1	1	1	1	0	1	0	0		1	1			1	1	1	1
S(SC(=S)N(C)C)C(=S)N(C)C	1			1	1	1	0	0	0	0	1	1	1	1	1	0	1	0	0	0	0	0	0		0	0	0	0		0		0	0		0	0	0	0	0	1	0		0	0	0	0	0	0	0
[Zn+2].S=C([S-])N(C)C.S=C([S-])N(C)C	1		1	0	1	1		0	1	0	0	1	1	1	1	1	0			0		0	0	0		0	0		0	0	0	0	0	0		0	0	0		0	0	0	0	0	0	0	0	0	0
O1[C@H]([C@@H](O)COC(=O)CCCCCCCCCCCCCCC)C(O)=C(O)C1=O	1																		0	0	0	0		1	0	0	0	0	1	1	1	1	0	0	1	0	0	0	0	1	0	0		0	0	1	0	0
Fc1ccc(cc1)CCN1CCC(CC1)[C@@H](O)c1cccc(OC)c1OC	1	0		0			1	0	0	0	0	0	1	0	0	0	0	0		0	0	0	0		0	0	0	0	1	0	0		0	0	1	1	0	0		0	1	1	0	0	0	1	1	1	0
O1[C@H](COC(=O)c2cc(OC(=O)c3cc(O)c(O)c(O)c3)c(O)c(O)c2)[C@@H](OC(=O)c2cc(OC(=O)c3cc(O)c(O)c(O)c3)c(O)c(O)c2)[C@H](OC(=O)c2cc(OC(=O)c3cc(O)c(O)c(O)c3)c(O)c(O)c2)[C@@H](OC(=O)c2cc(OC(=O)c3cc(O)c(O)c(O)c3)c(O)c(O)c2)[C@@H]1OC(=O)c1cc(OC(=O)c2cc(O)c(O)c(O)c2)c(O)c(O)c1	1	0	0	0	0	1	0	0	0			0	0	0		1		1		0		0	0	0	0		0		1	1	0	0	0	0	0				0	0	0	0	0		0	0	0		0
S(=O)(=O)([O-])N=Nc1ccc(N(C)C)cc1.[Na+]	1		1	1	0	1		0	0	0			0		0		0	1	1	1		0	0	0			0		0	1	0	0	1	0	1	1	0	0			0	0		1	0	0	0	0
S(O)(=O)(=O)CCO.S(O)(=O)(=O)CCO.O(CCCCCOc1ccc(cc1)C(N)=N)c1ccc(cc1)C(N)=N	1	1	1	1	1	1	0			0	0	1	1		1	0	1	1	1	0	1	1		1	0	1	1	1	1		0		1	1	1	1		0		1	0		1			0	0	1	1
Oc1ccc(cc1)C(CC(C)(C)C)(C)C	1			1	1	1		0	0	1	0	1	1	1	0	0	1			0	0	1	0		1	0	1	1	1			0		0	1	0	0	0	0	0	1	1	0	0	1	0	0	0	1
OC(=O)CCCCCCC\C=C/C[C@H](O)CCCCCC	1	0																		0	1		0	1	0	0	0	0	0	0	1	1	1		1	0	0	1	1		0	1	1	1	1	0		1	0
FC(F)(F)c1cc(ccc1)C(=NOCc1ccccc1C(=NOC)C(OC)=O)C	1	1	0	1	0	1	1		0					0	0	0	0	0	0	0	1	1	1	1		1	0	0		1	1		1	1	1	1	1	1	0	0	1	1		0	0		0	0	1
O(CC(CCCC)CC)C(=O)\C=C/C(OCC(CCCC)CC)=O	1	0																	1				0	1		0	1	0	0	1			0	0	1	0	0	1	0	0	1	1		0	0	0	0	0	0
O(C(=O)CCCCCCCCCCC)CC(O)CO	1																		1	0	0	0	0	0	0	0	0	0		0	0	0	0	0		0	0	1	0	1	0	0	0	0		1	0	0	0
ClC12C3(Cl)C4(Cl)C5(Cl)C(Cl)(C1(Cl)C4=O)C2(Cl)C(Cl)(Cl)C35Cl	1	0	1	1	1	1	0	0	0		1	0		1			0	1	1	0		0	0			0	1	1	1	0	0	0	0	1		0	0	0	0	0		1	0	0		0	0	0	1
O1C2CCC1C(C(O)=O)C2C(O)=O	1	0	0	0		1				0	0	1	1	1	1	0		1	1	0	0	1	1	0	1	1	1	0		1			1		1		1		0	1	0	0		1		1	1	1	1
[Sn](Cl)(CCCC)(CCCC)CCCC	1	0	1	1	1		0	0	0	1	0		1	1	1	0		1	1	0	0	1		1	1				1		1	0		1	1	1	0	1	1	0	0		1	0				1	1
[Sn](CCCC)(CCCC)(CCCC)CCCC	1	0																			1	1	0			1	1	0	1	0	1			0	1				1				1			1	1	1	1
Cl.O(C(c1ccccc1)c1ccccc1)CCN(C)C	1	0				1			0	0	0	0	1	0	1		0	1	0	0	0	0				0	0	0	1	0	0				0	0	0	0	0	1	0	0	0	0	0	1	0	1
FC(F)(F)C(C(F)(F)F)(c1ccc(O)cc1)c1ccc(O)cc1	1	1		0	0	1	0		0	0	0		0		0	0	0			1		1	1	1	0	1	1	1	0		1	0	1	1	1	1	0	0	1	0	1	1	1		1		1	1	1
Oc1c2ncccc2ccc1	1	0	1	1	1	1	0	0	1	0	0		1	0	1	1	1	1	1	0	0		0	0	0	1		0	0	0		0	0		1	1	0	0			1	0	0		0			0	1
Clc1cc(cc(Cl)c1)C1=C(OC(=O)C(CC)(C)C)C2(OC1=O)CCCCC2	1	0	1	0	1	1	0	0	0	0	0	0	0	0		0	0	0	0	0	0	0	0					0	0	0	0	0	0	0	1		0	1	1	0			0	0	0		1	0
s1c2c(nc1S)cccc2	1	0	0	0	0	0	0	0			1	0	0			0	0	0	1	1	1	1	1		0	0	1	1	0	0	0	0	0	0		1		1		0	1	1	0	1	0	1	1	0	0
O(C)c1ccc(O)cc1	1																		0	0	0		0	0		0	0	0		0		0	0	0	0		0	0	0	1	0			0	0	0	0		0
Fc1cccc(F)c1C=1OCC(N=1)c1ccc(cc1OCC)C(C)(C)C	1	0	0	0	0			0		1	0		1	0	0	0	0	0	1	0		0	1	1	1	0	0		0	0	0		0			1	0	0			1				0	1	0		1
O1CCN(CC1)CCCCCCCCCCCC	1																		1	1	1		0	1	0	1		0	0	0	0	0	1		1				0	0		0			1	1	0	0	1
S=C1NC(=Nc2nc[nH]c12)N	1	0		1	1			0	0	0	0	0	1	0		0	0		1	0		1	1	0			1	0		0	0		0	0		1	0		0	1	0	0	0	0	0		0	0	0
S1c2c(C(=O)c3cc(OC)ccc13)c(NCCN(CC)CC)ccc2CNC=O	1	0	1	1	1	1	0	1			0	1	1		1	0	1	1			1	1	1	0		0	1		0			0	0	0	1	1	1	1			0	1		0	1	0	1	0	1
Clc1cc(cc(Cl)c1C)C(=O)NC(C(=O)CCl)(CC)C	1	0		0	1	1	0	0	0		0	1	0	1	0	0			0		1		1			0		0	0	0		0	0	1	1	0		1	0		1	0	0	0		0	0	0	1
O=Nc1ccc(Nc2ccccc2)cc1	1	0																	0	0	0	1	0		1	1	0	1	1	1	1	1	1	1	1	1	1			1	0	0	1	0		1	1	1	1
O1C[C@H](Cc2ccc(cc2)-c2ccccc2)[C@@H](O)c2c1cc(cc2)C1(CCCC1)C(O)=O	1	0		1	0	1	0	1	1	1	0		1		1	1	1	1	1	0	0	1	0		0	0	0	0	0	0	0	0	1	0	1	0	0	1	0	0	0	0	0	0		1	0	0	0
Oc1ccc(cc1)CCCC	1	1																		0	0		0	0	0	0	1		0	0	1	0		0		0	0		1	0	0	1	0	0	1		0	0
O1CC1COc1ccc(cc1)C(C)(C)c1ccc(OCC2OC2)cc1	1	1																	0	0	0	0	1	1	0	1	0	0		1		1		1	1	1	0	0	0	0	1	0		1	0	1	1		1
Clc1cc2C[C@@]3(OCN(N=C3c2cc1)C(=O)N(C(OC)=O)c1ccc(OC(F)(F)F)cc1)C(OC)=O	1	0	0	0	0	1				0	0	0	0	0	0	0	0	0	1		1		1	1	0	1		0	0	0		0	0	1	1		1			0				1	0	1	0	0	1
c1c(C)c(ccc1C(C)c1cc(C)c(cc1)C)C	1	0																	1	0	0	1		1	0	0			0		1	1	0	1	1	1		1	0	0		1	0		0		1	0	1
Clc1ccc(-n2nc(OCc3ccccc3N(OC)C(OC)=O)cc2)cc1	1	1	0	0	1	1			0		1		1	0	1		0			0			1		1	1	0	0			0	1	0	1		1	1			0			0	1			1		1
S(N1C(=O)c2c(cccc2)C1=O)C1CCCCC1	1	0																	1		0	0	0	1	0	1		1	0		1		1	0		0	0	1	0	1	0			0		0	1	1	0
Cl.o1c(nnc1C)-c1cc(C)c(cc1)-c1ccc(cc1)C(=O)N1CCc2c1cc1c(OCC13CCN(CC3)CC)c2	1	0	0	0	1		1	1	1	1	1	1	1	1	1		1	1		0		1		0	0	0	0	0	1	1	0	0	0		1	0	0	0			0		0	0	0	1	0		0
Oc1ccc(cc1)CCCCCCCC	1	1		1	1		0	0		1	1	1	1	0	0	0	1	0	1		0	0	1	1	0	0	1	1	0	0	0	0	1	0	1	1	0	1		0	1	1	0					0	1
Cl.Fc1cc(ccc1F)[C@]1(OCCN(C1)C(=O)c1ccccc1)CCN1CCC(NC(=O)N(C)C)(CC1)c1ccccc1	1	0	0			1	1	1	1		0		1	0	1	1	0	1	1	0	0	0	1	1	0	1	0		1	0		0	0	1	1	1	0	0	0				0	0	0	1	1		1
OCCN(CCCCCCCCCCCCCC)CCO	1	1																	1	0	0	0	0	1		0	0	0		0		0	0	0	1	1				0	1	0	0				1	0
Clc1c(C#N)c(Cl)c(Cl)c(Cl)c1C#N	1		0	1	1	1	1	0	0	0	0	1	0	1	1	0	1	0	0	0	0	0	0	0		0	0	0		0	0	0	0	1	1	1	1		0	0		1	0		0	0	0	0	1
O(CCCCCC)c1ccc(O)cc1	1	0																	0		1	1	0	1	0	0	1		0	0		1	0	1		1	0	1		0	1	1	1		1	0	0	1
Oc1ccc(O)cc1C(C)(C)C	1			0		1		0	0			0	0	0		0	0	0			1	1	1	0	0				0		1	0		1	1	1			1	0	1	1	1	1	0		1	1	1
o1c(nc(CCOc2ccc(cc2)C[C@H](Nc2ccccc2C(=O)c2ccccc2)C(O)=O)c1C)-c1ccccc1	1	0	0	1	1	1		0		1	1	1	1	1	1		1	1	0	1		0	0	0	0	1		0	0	1	1	1	0	1	1	1		1	1	1		1	1	0	0		0	1
Ic1cc(cc(I)c1OCCN(CC)CC)C(=O)c1c2c(oc1CCCC)cccc2.Cl	1	0	0		1	1	0	1	1	0	0	1	1	1	1	0	1	1	1	0	1	1	1	1	0			0	0	1	1	1	0	1			1			0	1	1	1		0	1		0	1
Oc1ccc(cc1)CCCCCCC	1		0	0	0	0	0	0		0		0		0	0	0			0	0	0	0	0	0		0	1	1		0	0	0	0	0	1		0	0	1	0	1	0	0		1	0	0	0	0
Cl.FC(F)(F)c1cc2N(CCc2cc1C)C(=O)Nc1ccc(Oc2cccnc2C)nc1	1	0	0	0	1	1	1	0	0		0	1	1	1	1	1		1	0		0	1	0	0	1	0	1	0	0	0	0	0	0				0	0	1	0		0		0		1			0
NCCCCCCCCCC	1	0																	0	0	0				0	0			0	0	0			0		0		0			0				0	0		0	0
Cl.O(C)c1ccc(N)cc1	1	0																	0	0	0	0	0	0		0	0		0	0	0	0	0	0	0	0		0	0	0	0	0	0	0		0		0	0
Clc1cc(ccc1Cl)[C@H](CC[N+]12CCC(CC1)(CC2)C1CCCCC1)CN(C(=O)c1cc(cc(c1)C(F)(F)F)C(F)(F)F)C.S(=O)(=O)([O-])C	1	0	0	0	1	1	0	0	1	1	1	1	1	1		0		1			0	0	0	0		0	0		0	0		0		0	0	0	0	0	0	0	0	0	0			0		0	0
O1CC(=CC1=O)[C@H]1CC[C@]2(O)[C@H]3[C@H](C[C@@H](O)[C@]12C)[C@@]1([C@@H](C[C@@H](O[C@@H]2O[C@H](C)[C@@H](O[C@@H]4O[C@H](C)[C@@H](O[C@@H]5O[C@H](C)[C@@H](O)[C@@H](O)C5)[C@@H](O)C4)[C@@H](O)C2)CC1)CC3)C	1	0																		0	0	0	1	1		1	0	0	0	1	0	1		1	0	1	0	1	0	1	0	0	1	0	0	1		1
O=C(C)c1cc2c(cc1C)C(C)(C)C(CC2(C)C)C	1	0																	1		1			1	0	1	1	1	0		1	0	0		1	1			0	0			1	1	1	1	1	1	0
O(C(=O)Cc1c2c(ccc1)cccc2)CC	1	0																	0	0	0	0	0	0	1	0	0	0	0	0	0	0	0	0		1	0	1	1	0	1	0	0	0	1	0	0	0	1
[Sn](OC(=O)C(C)=C)(CCCC)(CCCC)CCCC	1			1	1	1	0		1	1		1		1		0	1	1		0	1	1	0	1	1		0		1		1	0	1	1	1	0	0		1	0	0	1	1		1	0		0	1
s1c2c(nc1SCSC#N)cccc2	1	0	1	1	1	1	0	0	0		1	0	0	1	0		0	0	0	0	0	0		1	0	0	0	0		0	1	0	1	1	0		0	1	0	1			1	0	1	0	1
[K+].S1(=O)(=O)N(C(C(=O)[O-])=C(c2c1cccc2)c1cc(c2OCOc2c1)CC)c1ccccc1C(F)(F)F	1		0	0	0	1		0	0	0	0	0				0			1		0	0	0	0	1	1	0	1	0			0	1	1	1		1		0	0	1	1	1	0	0	1	1	1
Clc1cc(OC)c(cc1OC)-c1nc(sc1CCC1CCCCC1)NC(=O)c1n(c2c(cc(cc2C)C)c1)CC(O)=O.FC(F)(F)C(O)=O	1	0			1		1	1	0	1		1		1	0	0	1		1	1	1	1		0	1	1	0	0		0	1	0	1	1		1	1	0	0	0	0	1	1		0	1	1	1	1
ClC(CSC(=O)N(C(C)C)C(C)C)=C(Cl)Cl	1	0	0	0	1		1	0	0	0		0	0	0	0	0	0	0	0	0	1	0	1			0	1	0	0		0	0	0	1	1	1		0	1	0	1	1	0	0	0		0	0	1
O[C@](CCC=C(C)C)(C)[C@H]1CCC(=CC1)C	1																		1		0	1	0		0	0	0	1	0		0	0	0	0	1		0		0	0	1	1					0	0	0
S(OC1CCCCC1Oc1ccc(cc1)C(C)(C)C)(OCC#C)=O	1	1		1		1	1		0	1		0			0	0			1		1			0	1	1	0	0	0	1		0		1	1	1	1	0		0	1		1	1	0	1	0	0	1
S(C(=NOC(=O)NC)C(=O)N(C)C)C	1	0	0		1	1		0	0		0		0		0	0	0		1	0	0		1	0	0	1	1	0	0	0	0	0	0	0		1	0	0	0	0	1	0		0			0	0	1
ClCC(=O)N(COCCCC)c1c(cccc1CC)CC	1	0	0		1	1	1	0	0		1	1	1		1	0	0	1	0	0	0	0	1	1			0			0		0				0	1	1	0	0	1	1	0	0		0	0		1
Cl.O(C(=O)NC)c1cc(N=CN(C)C)ccc1	1	0	0	1	1	1	1		0	0		0		1	1		0	0			1	1	1	0	0	0		0		0	0		0	1	1		0	0	1	0	0				0		1	0
S=C(Nc1ccccc1NC(=S)NC(OC)=O)NC(OC)=O	1	0		1	1		0		0	1	0	0		0		0		0			1	0	1	0		1	0		0	0	0	0	0	0	1	1	1		1	0	1	0		1	0	0	0	0	1
Clc1ccccc1C(n1ccnc1)(c1ccccc1)c1ccccc1	1	0	0	1	1	1	0			0	1		1	1	1	1	0	1	1	1	1	1			0	1	1	1	0	0	1		1		1	1	1	0	0	0	1	1	1	1		1	0	1	1
[Cl-].[N+](CC)(CC)=C1C=CC(C=C1)=C(c1c2c(cccc2)c(NCC)cc1)c1ccc(N(CC)CC)cc1	1	1																	1	1	1		1	1	0	1	0	0		1	1	1	1	1	1	1	1	0	1	1	0	0	1	1	0	1	0	1	1
Oc1ccc(cc1C(C)(C)C)C	1	0																	1	0	0		0	1		1	0	0	0	0		0	0	1		1	0	0	0	0	1	1	1	1	1	1	1	0
Clc1cc(Cl)ccc1C(OCc1ccc(Cl)cc1)Cn1ccnc1.O[N+](=O)[O-]	1	0																	1	0	1	0	0	1	0	0	0	0	0	0	0	0	0	0		0	0		0	0	1	1	0	0	1	1		0	0
ClC(Cl)(SN1C(=O)C2C(CC=CC2)C1=O)C(Cl)Cl	1	0	1	1	1		0	1		0	1	1	1	1	0	0	1	0	0	0	0	0	0	0	0	0	0	0	0	0	0	0	0	0	0		0	0			1		0		0	0		0	0
OCC(CCCCCCCC)CCCCCC	1	0																	0	0				1		0		0	1	0	0	0	1	1	1	0	0	0		0	1						0		0
OC1CCC(CC1)C1CCCCC1	1	0				0	0	0		0	0	0	0	0	0	0		0	1		0			1	0	0	1	1	0	0	0	1			1	0		0			1	0		0		0			0
O1CC1CN1C(=O)N(CC2OC2)C(=O)N(CC2OC2)C1=O	1	0	1	1	1	1	0		1	0	0	1	1	1	1	0	1	1	1	0			1	1		1	0	0	0	1	0			1	1	1	0	0	0	1				1	0	1	1		1
Cl.N(C)(C)c1ccc(cc1)C(=N)c1ccc(N(C)C)cc1	1	0																	0		1	0			1		0	0	1			1	1			1	1		0			0		1		0	1	1
S(SC1CCCCC1)C1CCCCC1	1	0	1	1	1	1	0		0		0	0	0	1	0	0	1		1	0	0			0		0		1	0	0	0	0	1	1		1	0		0	1	0		0	0	1	1	1		0
[Si]1(O[Si](O[Si](O[Si](O1)(C=C)C)(C=C)C)(C=C)C)(C=C)C	1																		1	0	0	1		1	0	0	1	1		0		1	0	0	1	0		0	0	0	1	1	0	0	1	0
O(c1cc(ccc1)COC(=O)C1C(C)(C)C1C=C(C)C)c1ccccc1	1	0																	0	0	0	0	0	1	0	0	1	1		0	0	0	0	0	1		0	1	0	0	1	1		0	0	0	0		0
ClC=1SN(C)C(=O)C=1	1	0	0	0	1		0			0	1	1			1		1	1	0	0	0		0	0	0	0	0	0	0	1		0	0	0	1	0		0	0		1	0	0	0	0	0	0		0
FC(F)(F)c1cc(cc(c1)C(F)(F)F)CN(C(=O)C)[C@H]1C[C@H](N(c2c1cc(cc2)C(F)(F)F)C(OC(C)C)=O)CC	1	0	0	0	0	0	0	0	0	1	0				0	0	0	0		0	0	0	0	0	1	0	0	1	0	0	0	0	0	0	0		1	0		0	1		0	0	0	0			1
S1NC(=O)c2c1cccc2	1	0	0	1	1	1	0	1	1	0	1	1	1	1	1	1	1		0	0	0	0	1	0	0			0	1	0	1	0	1	0	1	0	0	0	0	1	0	0	0	0	0	0	1
Clc1cc(ccc1Cl)[C@@]1(CCCN(C1)C(=O)c1ccccc1)CCCN1CCC(NC(=O)N(C)C)(CC1)c1ccccc1	1	0		1	1	1		1	0		1			1	1	1	1	1	1		0		1		1	1	0	0	1		0		0	1			0		1		1	1			1	1		0
S1N(CCCCCCCC)C(=O)C=C1	1		1	0		1		1	1	1	1	1	1		1	1	1	1			0	0				1			1		1	1	1	1	0	1	1		0	1	0	1	1	0	1	1			1
Nc1c(cccc1N)C	1	0	0	1		1	0	0	0	1	0	0	1	1	1		0	1	1		0	1	1	0	1	1	0		0		0	0	0	1	1		0	0	1	0	0	0		1	1	0	1		1
Oc1ccc(cc1)C(C)(c1ccc(O)cc1)c1ccc(O)cc1	1	1	0	0		1	0	1	1	1	0	1	1	1		0		1	0	0	0	0	1		0	1	1	1	1		0	1	1	1	0		0	0	0	0	1	1	1	1	0	0	0	1	1
O=C1C[C@H](OC(=O)[C@@H]2[C@@H](C=C(C)C)C2(C)C)C(C)=C1CC=C	1	0	0			1	1	0	0	0		1	1	1			0		0	0	1	1	1	0	1	1	0	0	0	0	0	0	0		1	1	1	1	1	0	1	1	0		0		0	0
Brc1ccc(cc1)-c1n(nc(C(=O)NN2CCCCC2)c1CC)-c1ccc(Cl)cc1Cl	1	1	1	1	1	1	1		0		1	1	1	1	1	1	1	1	1			1	0	1	0	1	1	0	0	0	0		1		1	0	0	1	0			0	1	0	0		0		1
Clc1cc(Oc2ccc(F)cc2CNC)ccc1Cl	1	0	0	0	1				0			1	1	1		0	1	1	0	0	0	0		0	0	0	0	0	0	0	0	0	0	0	0		1		0	0			0	0	0	1	0	0	1
Clc1cc(ccc1Cl)[C@@H]1CC[C@H](NC)c2cc(S(=O)(=O)N)ccc12	1	0	0	1	1	1	0	1	0	1			1	1	1	1	1	0	0	0	0	0	0	0	0	0	0	0	0	0			0	0	0	0		0	0	0	0		0	0	0	1	0	0	0
S=P(Oc1nc(nc(c1)C)N(CC)CC)(OC)OC	1	0	0	0	0	1				0	0	0		0		0	0		0		1		1	1	0	1	1	1	0	1	0		0	1	1	1	1		1	0	1	1	0	1	1	0	0
Oc1ccc(cc1C(C)C)C(C)C	1	0																		0	0	0	0	0	0		1	1	0	0	0	0	0	0	1	0		0	0	0	1	1	0		1	0			0
ClC(Cl)(Cl)C(c1ccc(O)cc1)c1ccc(O)cc1	1	1		0		1	0		0		0	0	1	0	0	0	0	0	0	0	0	0	0	0	0		1	1		0	0	0	0	0			0	0	0	0	1		0	0	0	0			1
P(OCC(CCCC)CC)(OCC(CCCC)CC)(O)=O	1																		1	0	0		0	1	0	0	0	0		0	0	1	0	1	1	0	0	1	1	0	1	1	0	0	0	1	0	1
BrC(OP(OC)(OC)=O)C(Br)(Cl)Cl	1	0	1			1	1		0	0		1	1	1			1		0		0	0	0	0	0	0			0		0	0	0	0		0	0	0	0	0		0	0	0	0	0	0	0	0
O(CC)C(=O)\C=C\C=C/CCCCC	1	0																	0	0	0	0	1	1	1	1	0	0	0	1	1	1	1		1	1	0			0	1	1	1		0		1	0	0
S(OCCCCCCCCCCCCC)(=O)(=O)[O-].[Na+]	1	0																		0		0	0	0				0	0	0	0	0	0	0	0	0	0	1			0				1	0	0		0
ClC=1[C@@]2(Cl)[C@@H]3[C@@H]([C@H]4C=C[C@@H]3C4)[C@@](Cl)(C=1Cl)C2(Cl)Cl	1	0	0	1		1	0	1	0	0	0		1	1		1			1	0	0	1	0		1	1	1	1		0		1	0	1	1	1	1		0	0	1	1	0		1	0	0	0	1
Fc1cc(ccc1)[C@H]1C[C@@H](N([C@H](C(C)C)C(O)=O)C)C[C@@H]1CN1CCC(CC1)c1n(nc(c1)Cc1ccccc1)CC	1	0	0	0		1		0	0	0		0	1	0	1	0	0	0	0	0	0	0	0	1	0	1		0	1	0	0	1	1	0	1	0	0	0			0	0				1	0	1	0
Oc1ccc(cc1-n1nc2c(n1)cccc2)C(CC(C)(C)C)(C)C	1		1	1	1	1	1	0		1		1	1	1	1		1	1	1		0	1		1	0	1	1	1			0	0	0	1	1	1			0	0	1	1		0	0	0	1	0
Oc1c2c(cccc2)c(O)cc1C(O)=O	1	0																		1	0	0	0	1	0	0	1	0	1	1	0	1	0	0		0	0	1	0	0	1	1	0	0		0	0		0
O=C(C)C=1C[C@@]23[C@@H](CC[C@H]2C)C([C@@H](C3)C=1C)(C)C	1																		1		0	1	0	1	0	0			0	1	1	1	0	1		0	0		0	0	1	1	0	0	1	1	1	0	0
S(=O)(=O)(Cc1ccccc1)c1cc(C(=O)N(CC)CC)c(N(CCN(C)C)CC)cc1N1CCC(CC1)c1ccccc1	1	0	1	1	1	1		0	0	0	1	1	1	1	1		1	1	0	0	0	0	0		0			0		0		0	0	1	1	1	0	0	0	0	1		0	0	0	1		0	1
N(=C\N(\C=N\c1ccc(cc1C)C)C)/c1ccc(cc1C)C	1	0	0		1		0	0	0	1	0			1		0	0	0	0	0	0	0		0	0		0	0	0		0			0	0	1	0	0		1	0				0	0		0	0
Nc1ccc(cc1)CCCCC	1	0						0	0		0	0	0	0				0			0	0	0	0	0		1		1	0	0	0	0	1		0	0	1	0	0	1	0	1		0	0	0	1
Nc1ccc(cc1)CCCCCC	1	0																	0	0	0	0	0	0	0	0	1		0		0		1	0	1	0		0		0	0	0	0	0		0	0	1	0
S=P(Oc1nc(nc(c1)C)C(C)C)(OCC)OCC	1	0	0	0		0		0		0	0	0	0	0			0	0	1	1	0	1	1		0			1	0		0	0		0	1		1	1	1	0	1	0		1	0	1	0	0	1
FC(F)(C(F)(F)C(F)(F)C(F)(F)C(F)(F)C(F)(F)F)C(F)(F)C(F)(F)C(F)(F)C(O)=O	1	0	0		1		0	1	1	0	0	1	1	1	1	1	1	1	0		0	0	1	1	0	1	1	1	0	0	1	0	1	1	0	1	1			1	0	1	1	1	1	0			1
O=[N+]([O-])c1cc(cc([N+](=O)[O-])c1NC(CC)C)C(C)(C)C	1		1	1	1	1	1	0		1	0	0	0	0	0	0	0	0	1	0	0	1	1		1	0	1	1		0	0				1				1	0	1	1	1	1	0		0	0	1
O=[N+]([O-])c1cc(cc([N+](=O)[O-])c1N(CCC)CCC)C(C)C	1	0	1		1	1	1	1		1		1	1	0		0	1	1	1	0	0	1	0	1		0	0	0				0		1	1		0	0	1	0	1	1	0	0	1		0	1	0
S(c1ccc(OP(=S)(OC)OC)cc1)c1ccc(OP(=S)(OC)OC)cc1	1	1																	1	1		0	0	1	0	1	0	0	0		1	0	0	1	1		1	1			1	1		1	0	0	0	0
OCCCCCCC\C=C\C=C\C	1	0																	1	0	1	0	0	0	0	1	0	0				1	1		1		0		0		1	0	1		0		0	1	1
ClCC(=O)N(COCC)c1c(cccc1C)CC	1	0		1	1	1		1	0	1	0	1	1	1	0		1	0	1	0	0		0	0	0			0	0	0	0		0	1	1	1	0	1	0	0	1	0	0		0	0	0	0	1
S(CCCCCCCC)CCO	1	0																	0	0	0	1	0		0	0	0	0	0	0		1			1	0	0	1	0	0	1	0	0	0	0	0	0	0	0
Clc1cc(Cl)ccc1C(OCC=C)Cn1ccnc1	1	0	0	0	1	1	1	0	0	0	0		1		0	0	0		1	1		1	1		1	1		1	0	1	1	1	0		1	1	1	1	0		1	0	1	1	0	1		0	1
Clc1cc2OC(=O)N(c2nc1)CSP(OC)(OC)=O	1	0	0	1	1		1			0			1	0	1	1			0	0	0	0	1	1	1	0	0	0	1	0	0		1	1		1		1	0		1	0	0	0		0	0	1
BrC(CCC#N)(C#N)CBr	1	0																				0	1	0		1			1		1	1	1		0			0		1	0	0	1	0	0	1		1
Clc1cc(N2CCS\C(=C/c3ccccc3N3CCN(CC3)C)\C2=O)ccc1Cl	1	0	0	0	1	1	0	1	0	1	0	1	1	1	0		1	1		0	0	0	0	0	0	0			0	0	0	0	1	0	1	0	0	1	0		1	1	0	0	0	1		1	0
Clc1ccccc1Oc1ncnc(Oc2ccccc2\C(=N/OC)\C=2OCCON=2)c1F	1	1	0	0	1		1		0	1	1			0	0	0	0		1	0	1	1	1	0	1	1	0		0	1	1		1		1	1		0	0	0	1	0	1	1	0	1	0	0	1
O(C)c1cc2[C@@H]3[C@@H](C3)C(=O)N(c2cc1CN[C@H]1CC[C@@H](N[C@H]1c1ccccc1)CC)C	1	0			0	1	0	0		0	0	0		0	1	0	0	0		0	0	0	1	0	0	1	1	1	1	1			1	1	1	1		1	0	0		1		1	0	1	1	1	1
[S-]c1[n+]([O-])cccc1.[Na+]	1	1	0	1	0	1	0	0	0	0				1	1	1	1	1	0	0	0	0			0		0		1	0		0	1	0		0		0	0	0	0		0	0	0	0	0	0
OCC(CCCCCC)CCCC	1	0																	0	0		0	0		0	0	0		0	1	0	0		0			0	0	0	0	1	0		0	1	0			0
O=C1NC(=O)N(CO)C1NC(=O)NCNC(=O)NC1N(CO)C(=O)NC1=O	1	0																		0	0	0		0	0	1	1	1		0	0	0	1	1		1	0		0	1	0	1	1		1	0		1	0
O(c1cc(ccc1)C(OC(=O)C1C(C)(C)C1(C)C)C#N)c1ccccc1	1	0	0		0		1	0	0		0	0	1			0	0	0	0	0	0	0	0	1	1	0	1	1		0	0	0	0	1	1		1	1	1	0	1	1	0		0	0	0	0
O(CCCCCC)c1ccc(N)cc1	1	0																	0	0	0	1			0	0	0	0	0		0	0	0			0		0		0	1	0	0	0	0	0	0	0	0
S(C)c1ccc(Oc2ccc(S(=O)(=O)N)cc2CN(C)C)cc1C	1				1	1	0	1	0	1	0	1	0	1		0	1		0	0	0	0	0	0	1	0	0	0	1	0	0	0	1	1		1	0	0	0	0	1	1	1	0	0		0		1
Brc1cc(Cl)c(OP(SCCC)(OCC)=O)cc1	1	0	0	0	1	1	1	0	0	1	0	0	0	0	0		0	0	0		0	1	1	1	0		1	1	0	0	0		0	1	1		0	0	0	0	1	0	0	0	0	1	0
Oc1c(cc(cc1C(C)(C)C)CC)C(C)(C)C	1	0																	1		0	1	0	1	1	0		1		0	0	0	0	0	1	0	0	1	0	0	1	1		0	1	1	1	0	0
O.O.O.Oc1cc(ccc1O)C[C@](N)(C(O)=O)C.Oc1cc(ccc1O)C[C@](N)(C(O)=O)C	1	0	0	0	0	0	0	0	0	0	1	0	0	0	0	0	0	0	0	0	0	0	0	0	0	0	0		0	0	0		0	0	0	0	0	0	0	1	0	0	0	0	0	0	0		0
Cl.Cl.O.Oc1c-2c(C[C@H]3N(CCc4c3c-2ccc4)C)ccc1O.Oc1c-2c(C[C@H]3N(CCc4c3c-2ccc4)C)ccc1O	1																			1	1	1	0	1	1	1		0	1	1	0	0	1	0	1	0	0	1	1		1	1	0		0	1	0
S(=O)(=O)(c1cc(CC=C)c(O)cc1)c1cc(CC=C)c(O)cc1	1	0			1	1		1		0	1	1		1	1	0	1			0	1	1	1	1	0	1		1	1	0	1	1	0		1		0	1	1	0	1		1	1		1	0	1
Clc1cc(ccc1Oc1cc(OCC)c([N+](=O)[O-])cc1)C(F)(F)F	1	0	0		0		1	0	0	0	0	0	1	0	0	0	0		1			1			0	1	1	1		0	0	0	0	1	1		1	1	1	0	1	0	0	1	0	0	0	0	1
Clc1nc(N)c2ncn(c2n1)[C@@H]1O[C@H](CO)[C@@H](O)C1	1	0		1	1	1	0	0	0	0		0	1	1		0	1			0	0	1	0	0			1	0	1	0	0	0	0	0		0		1	0	0		0		0	0		0	0	0
S(OC)(=O)(=O)[O-].[n+]1(n(C)c(cc1-c1ccccc1)-c1ccccc1)C	1	1	0		0	0		0	0	0	0			0		0		0	0	0	0	0	0		0			0		0	0	0	0		0	0	0	0	0	0	0	0	0		0	0	0	0	0
[Sn](OC(=O)c1ccccc1)(CCCC)(CCCC)CCCC	1	0																		0		0	0		1	0	1		0	0	0		0			1	0	1		0	0	1	0	1	1	0	1	0	1
s1c(nc(CN2CCN(CC2)c2ccc(OC)cc2)c1CSc1cc(CC)c(OCC(O)=O)cc1)-c1ccc(cc1)C(F)(F)F	1		0			1	0	1	0	0			1	1	1	1	1	1	1	1	1	0	0	1	0	1	1					1	1			1	1	1	1	0	0	1	1	1	0	1		1	1
O1C=C(C(=O)c2c1cc(O)cc2O)c1ccc(O)cc1	1	1	1		1	1	0	0		1	1	0	0		1	0	1		0	0	0	1	1	0	0	0		1			0	0	0	1		1	1	1		0			0	0	1	1	1	0	0
S(c1n(cnc1[N+](=O)[O-])C)c1ncnc2nc[nH]c12	1		0	0	0	1	0	0	0		0	0	0	0	0	0		0	1	0		1	0		0	0	1	1	1	0	0	0		0	1	0	0	1		0	0	1	0	0	0		0	0	0
[Cl-].[N+](CCCCCCCCCCCCCC)(C)(C)C	1	1																		0	1	1	0	0	0		0	0	0		0	1	0		1	1	0	1		0	1	0	0	0		1	0	1	0
OCC=C(CCC=C(CCC=C(C)C)C)C	1	0																	0	0	0	0	0	0	0	0				0	0			1	1	0	0	1	0		1	1		0		1	0		0
Clc1cc(C(=O)Nc2ccccc2)c(O)cc1	1	0																	1		1		1	0		1	0	0		1	1	0	0	1	1	1	1		1		1	1	1	1			1	0	1
OC(=O)c1ccccc1\N=N\c1ccc(N(C)C)cc1	1	0																	1	0	0		0	1		1	0	0	1	1		1	1	1	1	1	1	1	1	1	0	1	1	1	0	0	1	1	1
Nc1cc(ccc1N)C	1	0		0	0	0		0		0			0	0	0	0	0	0	1	1	0	1	0	1	0	1	0	0	0	0		0		1	1	1	0	0	1	0	0	0	0	1	0	0		0	1
Oc1cc(ccc1O)CC(C(Cc1cc(O)c(O)cc1)C)C	1																		0	0	0	0	1	1	0	1		1	0	0	1	1	0			1	1	1		0	1	1	1	1	0	1	1	1	1
O[C@@H]1C\C(=C\C=C/2\[C@@H]3CC[C@H]([C@@H](\C=C\[C@@H](C(C)C)C)C)[C@]3(CCC\2)C)\C(CC1)=C	1	0																	1	0	0	0	0				0	0	0	0	0	0	0	0	1	0	0	0	0	0	1		0	0		0	0		0
Clc1ccc(cc1)C(C(Cl)(Cl)Cl)c1ccc(Cl)cc1	1	0	0	1	1	1	0		0	1			1	1	1		1	0	1	0	0		0	1	0	0	1		1	0	0	1	1	1	1	1	0	0	0	0	1	1		0		1	1		0
O(C)c1c(OC)cc(cc1OC)C(O[C@@H]1C[C@H]2[C@H](C[C@H]3N(CCc4c5c([nH]c34)cc(OC)cc5)C2)[C@H](C(OC)=O)[C@H]1OC)=O	1		1	0	1	1	0	1		1	1	1		1	1			1		1	0	0	1		0	1	0	0	1	1	0	1	1	1	1		0	0	0		1	1		1	0	1	1	1
P(OCCCCCCCCCCCCC)(O)(O)=O	1	0																	0	0	0	0			0	0	0	0	0		0	0	0	0	0	0	0	1	0	0			0	0				0	1
FC1=CNC(=O)NC1=O	1	0		0	0		0	0	0				0		0				1	0	0		0	0	0	0	1	1	0			0	0	0	0	0		0	0		0	0	0	0	0	0	0	0	0
[Cl-].[N+](CCCCCCCC)(CCCCCCCC)(CCCCCCCC)C	1	0																			1	0	0	1	0	0	0		0	0	0		0	1		0		0	0		0	0	0	0	0		0
s1nncc1NC(=O)Nc1ccccc1	1	0	0	0	0	1	1	0	0	0	0	0	1	0	1	0	0	0		1	1	1	0	1	1	1	0	0	0	1	1	1	0	1	1	1	0	0	0	0	1	0	1	0	0	1	1
BrC([N+](=O)[O-])(CO)CO	1	0	0		1	1	0	1		1		0		1		0	0	0	1	0	0		1	0		1	0	0	0	0	1	0	1			1	0	0	1	1	0		1	1	0	0	1
ClC(Cl)(Cl)C(P(OC)(OC)=O)O	1	0	1			1		0		0		1	0	1	0	0	0	0	1		1	1	1	0		1	0	1		0	0	0	0	1		1	0	1			1	0	0	1	0	1	1	0	1
BrC(Br)=C[C@H]1[C@@H](C(O[C@H](C#N)c2cc(Oc3ccccc3)ccc2)=O)C1(C)C	1																		0	0	0	0		0	1	0	0		0	0	0	0	0	0		0	1	1	0		1	1	0	0	0		0		1
S1CN(CN(C)C1=S)C	1	0	0	1	1	1			1		0	1	1	1	1	1	0	0	1	0	1	0	1	1	0	1	0		0	0	0	0	0	1	1	1		0	1	0	0		0	0	0	0	1	0	1
ClC(OP(=S)(OCC)OCC)C(Cl)(Cl)Cl	1	0	0	1	1	1	1	0	0	1	0	0	0	0	0	0	0	0	1	0	1	1	1	0	0	0	1	1	0		1	0	0	1			0	0	1	0	1		1	1	0	1	0	0	1
OC(=O)CC[C@H](NC(=O)c1ccc(NCc2nc3c(nc(nc3N)N)nc2)cc1)C(O)=O	1	0	0	0		0	0	0	0	0	0	0	0	0	0	0	1	0		0	0	1	0	0	0			0	1	0			0	0	0		0	0	0		0	0	0	0	0	0			0
[Cl-].[N+](C)(C)=C1C=CC(C=C1)=C(c1ccc(N(C)C)cc1)c1ccc(N(C)C)cc1	1	0	1	1	1	1	0	1	1		1			1	1	1		1	1	0	0		0	1		1	1	0	1		1	1	1	1	1	0	0	1	0	1		0		0	0			1
O(CCN(C)C)c1ccc(cc1)\C(=C(\CC)/c1ccccc1)\c1ccccc1.OC(CC(O)=O)(CC(O)=O)C(O)=O	1	0	1	1	1	1		1	1	1	1	1	1	1	1	1		1	0	0	0		0	1	0	0	0	0	0		0	0	0	0		0	0	0	0	0	1	1		0	0	1	0	0
S(N(CCCC)CCCC)N(C(Oc1c2OC(Cc2ccc1)(C)C)=O)C	1	0		1	1	1	0	1	0	0	0	1	1	1	1	0	1	1	0	0	0	0	0		0	0	1	1	0		0	1	0		1		0	1	0	0	1	1	0		1		0	0	0
S1(=O)(=O)CCS(=O)(=O)C(C)=C1C	1	0	0	1	1	1	1	0	1	0		0	1		1		1	1		0	0		0			0	0	0	0	0	0	0	0	0	1	1	0			0	0		0	0	0	0			0
IC#CCOC(=O)NCCCC	1	0			1	1	0	0	1		0	1	1	1	0	0	1	0	0	0		0	0	0	0	0	0	0	0	0	0	0	0	0	0	0			0		0		0		0	0	0	0	0
Clc1cc(Cl)c(Cl)nc1OP(=S)(OC)OC	1	0	0	0	0	0	0	0	0	0	0	0	0	0	0	0	0		0		1		1	1	0	0		1	0	0	0	0	0	0	1	0		1		0	1	0	0	1	0	1	0	0	1
Clc1cc(Cl)c(Cl)nc1OP(OCC)(OCC)=O	1			0	0	0	0	0	0	0	0		0		0	0	0	0	0	0	0	1	0	0	0		1	1	0	0		0		1	1		0	1		0	1	0		0	0	1		1
Clc1ccc(NC(NC(NCCCCCCNC(NC(Nc2ccc(Cl)cc2)=N)=N)=N)=N)cc1.OC(=O)C.OC(=O)C	1	0																	0	1	1		1	0	0	1	1	0	0	1		0	1	1	1	1	1	0	1	0	0		1		0		0	1	1
[Br-].[N+](CCCCCCCCCCCCCCCC)(C)(C)C	1	0																	1	0	1	0	1	1	1	1	0	0	1	1	0	0	1	1	1		1	1	0	1	0	0	1	0	1	1	1	1	1
OC(=O)CCCCCCCCCCCCCCC	1	1																		0		0	0		0	0	1	0	0	0		0	0	0		0	0			1	0	0				0	0	0
ClC12C3C(CC(Cl)C3Cl)C(Cl)(C1(Cl)Cl)C(Cl)=C2Cl	1	1	1	0	1	1	0	1	1	0	1	1	1	1	1	1	1	1	1	0	0	1	0	1	1	1	1	1	1	0		1	1	1	1	0	0	1	1	0		1	1	0	1	0	0	1	1
O=C1CC[C@@]2([C@@H]3[C@H]([C@@H]4CC[C@H](OC(=O)CC)[C@]4(CC3)C)CCC2=C1)C	1	1	0	0	1	1	0	1	0	0			1	1	1	0	0	1	0		1	1	1			1		1		1	1	0	1	1	1	1	1	0	0	0		0	1		0		1	1
c12c(ccc3c1cccc3)c(c1c(cccc1)c2C)C	1			1	1	1	0	0	0	1		1	1	1	1	1	1			1	1	1	0	1	0	0		1	1	0		1	0	0	1	0	0	1	0	0	1	1	0	0		0	1	0	0
O(C(=O)C1C(C)(C)C1C=C(C)C)C1CC(=O)C(CC=C)=C1C	1	0	0	0	1	1	0	1	0	0	0	1	1		1	1	0	0	1	0	1	1	1	1		1	1	0		1	1	0	1	1	1		1	1	1	0	1	1		1	0	1		1	1
[Hg](c1ccccc1)c1ccccc1	1	0																		0	0	0	1	1	0		0	0	0	1	0		0	1	0	1	1	1	0	0		0	0	1	0	0		0	1
Oc1ccc(cc1)C(C)(C)c1ccccc1	1	1	1	0	1	1		0	0	0	0	1	0	0		0	0		1	0	0	1		1	1	1	1	1	0		1	0	0	1	1		0	0	1			1	1	0				1	1
Clc1cc(Cl)ccc1C1(OC(CO1)CCC)Cn1ncnc1	1		0	1	0	1	1	0	0	1	0	0	0	0	0	0		0	1	1	1	1	1	0		1	1	1	0	1	0		0	1	1		1			0	1	0	0	0	0	1	1		1
P(c1ccccc1)(c1ccccc1)c1ccccc1	1	0																		0	0	1	0	1	0	0	1	1	0	0	0	1	1	0	1	0	0	0		0		1	0		1	1		1	0
S(Sc1cc2c(cc(O)cc2)cc1)c1cc2c(cc(O)cc2)cc1	1																		1	1		0	1	1		1	1	1	0		1	0	1	1	1	1	0	1	1	0	1	0	1	1	0	1			1
[Cl-].[s+]1c2cc(N(C)C)ccc2nc2c1cc(N(C)C)cc2	1																		1	1	1	1	0	0	0	0	0	0	1	1	0	1		1		0	0	1	0	0	1	1		0	0	0	1	0	0
[Hg](OC(=O)C)c1ccccc1	1	0	1	1		1		0	1	0	1	1	1	1	1		1	1		0	0	0	1		1	1	0				0	0	0	1	1	1	0		0	1	0	0	0		1	1	1	0
O(CCCCCC)c1ccccc1C(O)=O	1	1																	0			0	0	0	0	0		1	0	0	0	0	0	0	0	0	0	0		1	0	0	0	0	0	0		0
OCCCCCCCCCCCCCCC	1	0	1	1	1	1	0	0	0	0	0	0	1	0	0		0	0	0	0	0	1	0		0		0	0	0	0	0	1	0	0	0	0		0		0			0	0	1	0	0	0	0
O=C1CC[C@@]2([C@@H]3[C@H]([C@@H]4CC[C@](OC(=O)CCCCC)(C(=O)C)[C@]4(CC3)C)CCC2=C1)C	1																		1	0	1		0		0	0	0			1	1		1	1	1	0	0		0	0		1	1			1	0	0	1
S(C#N)CSC#N	1		0	0			0	0	0	0	1	1	0		0	0	0	0	0	0	0	0		0		0	0	0	0	0	0	0	0	0	0	0	0	0	0	0		0		0	0	0	0	0	0
Oc1cc-2c(Cc3c-2cccc3)cc1	1	0	0	1			0	1	0		1		1	1	1	0	1	1	0	1			1	1	1	1	1	1	0					1	1	1	1	1	1	0	0	1		1	1		1	1	1
[Br-].[Br-].O.[n+]12c(-c3[n+](CC1)cccc3)cccc2	1	0
ClC=1C(=O)N(SC=1Cl)CCCCCCCC	1	1																	1	0	0	0		0		0	1	0	0	0		0	0	0		0	0	1	0		1	0	0	0	0		0	0	0
O(C)C1=CC=C2c3c(cc(OC)c(OC)c3OC)CC[C@H](NC(=O)C)C2=CC1=O	1	0		1	1	1	0	0	0	0	0	1	1	1	1	1	1	1	1	0	0	1	0	0		0	0	0	1	0	0	1	0	0	0	0	0		0	1		0	0	0	0	0	0		0
Clc1cc2oc(Oc3ccc(OC(C(OCC)=O)C)cc3)nc2cc1	1	1	0			1	0	0	0		0	0	0		0		0	0		0	0	0	0	0	0	0	0	0	0	0		0	0		1		0			0		0	0	0	0		0	0	0
O=C1[C@H](C[C@@H](C[C@H]1[C@H](O)CC1CC(=O)NC(=O)C1)C)C	1	0	1	1	1	1	1	0	0	0	0	0		0	0	0		1	0	1	1	0	0	1	1	0	0	0	0	0		0	1	0	0	1			0	1		0	0		0	0	0	1
FC(F)(F)c1ccc(cc1)\C=C\C(=NN=C1NCC(CN1)(C)C)\C=C\c1ccc(cc1)C(F)(F)F	1	1																	0	0	0	0		1	0		1	1	1	0	0	1	1	1	1	0	0	0	0	1		0	0	0		0	1	1	0
FC(F)(C(F)(F)C(F)(F)C(F)(F)CCO)C(F)(F)C(F)(F)C(F)(F)C(F)(F)F	1	0	1	1	1	1	0	1	1	0	0		1		1	0	1	1	1	0	0	0		1		1	1	0	0	0		1	0	1	1		1	0	0	1	0	0	1	1	0	0	1	1	1
[Sn](Cl)(Cl)(CCCC)CCCC	1	0																	0	0	1	0		1		1	1	1		1	1	1	1	1	1	1	0		1	1	0	0	1		0	1	1	1	1
ClC(Cl)=CC1C(C)(C)C1C(OC(C#N)c1cc(Oc2ccccc2)c(F)cc1)=O	1	0		0		0	0	0		0	0	0	0	0	0	0	0	0	0	0	0	0	1	1	1	0	0	0	0		0	0		1	1	1		1	1		1	1	0	0			0	0
O(CCN(C)C)c1ccc(cc1)C(=C(CC)c1ccccc1)c1ccc(O)cc1	1		0	0	0	0	0	0	0	0	0	0		0	0	0	0	0	0		0					1	0	0		0	1	0	1	1	1	1		1		0		1	1	0	0		0	0	1
Clc1cc(C(F)(F)F)c(\N=C(\n2ccnc2)/COCCC)cc1	1		0	0	0	1	1		0	0	0	0		0	0	0	0	0	1	0	1	1	0	1		1		0	0	0	0	0	0	0	1	0	0	1	1		1	0	0	0	0		0	0	0
[Cl-].[Si](OC)(OC)(OC)CCC[N+](CCCCCCCCCC)(CCCCCCCCCC)C	1																		0	0	0	0	0	0	0			0	0	0	0	0	1	0	1	0	0	0	0	0		1	0	0	0	1	0	0	0
Cl.Clc1cc2N(c3c(Sc2cc1)cccc3)CCCN(C)C	1	0	0	1			0	1	0	0	1		1	1	1	1		1	1	0			1		0	1		0	0	0	0	1		1	1			0		0	0	0	1	0	0	1	0		1
S1CN(c2ccccc2)C(=O)N(C(C)C)C1=NC(C)(C)C	1	0	1			1		0	0	0	0	1	0	1	1	0	0	0	0	0	0	0	0	0		0		0		0	0	0	0		0	0	0	0	0	0	1		0	0		0	0	0	0
O=[N+]([O-])C(=Cc1ccccc1)C	1	0																	0	0		0	0		0		0	0	1	0	1	1	1	0	1	0	0	1	1		0	0		0		0	1	0	1
ClC(Cl)C(=O)N1CCOC12CCCCC2	1	0																	1		0	0	0	1		1	0	0	0	1	0		1	1	1	0	0	0		0	0	0	1			0	0	0	1
[Cl-].[N+](CCCCCCCCCC)(CCCCCCCCCC)(C)C	1		1	1	1	1	0	0	1	1	1	1		1	1	0	1	1	1	0	0	0	0	1	0	1	0	0	1		0	1	1		1	1	0	0	1	0	0	0	1	1		1	0		1
OC(CCC=C(CCC=C(C)C)C)(C=C)C	1	0																	1		0		1	0		1		0			1		0	1		1		1	0	0	1		1	0	1	1	1	0	1
ClC(Cl)(Cl)C(c1ccc(OC)cc1)c1ccc(OC)cc1	1	1	0	0				0		0	0	0	1	0	1			1				0			0	0	1		0	0	0		0	1	1	0		0	0	0	1		0	0	0	0	0	0	1
O(c1ccc(OCCNC(OCC)=O)cc1)c1ccccc1	1	0		0	1	1	1	0	0	1	1	0	0	0	0	0	0	0	0		1	1	1	1	0	1		1		1	1	1	1	1	1			1	1	0	1	0	1	1	0	1	1	0
Clc1ccc(cc1)C(C(Cl)Cl)c1ccc(Cl)cc1	1	0	1	1	1	1	0	1	0		0	1		1	1	1	1	1	1	0	0	1	1	1	1		1		0	0	1		1	1	1	1	0		0	0	1	1	1	0	1	1	1	0	1
Clc1ccc(cc1)C(=C(Cl)Cl)c1ccc(Cl)cc1	1	0	0		1		0		1		0	1	1	1	0		1	0			0		0	1	0	0	1	1			0	1	0	0	1	1		0	0	0	1	1	0	0	1		1	0	0
S(=O)(=O)(NCCSP(=S)(OC(C)C)OC(C)C)c1ccccc1	1	0	0	0	1		0	0	0	1	0	0		1	0	0	0		0	0	0	0		0	0	0	0	0	0	0	0	0	0	0	1	1	1	0	0	0	1	1	0		0	0	0	0	1
O1[C@@H](C[C@@H](O)CC1=O)CC[C@@H]1[C@@H]2C(=C[C@@H](C[C@@H]2OC(=O)[C@H](CC)C)C)C=C[C@@H]1C	1	0		0	1	1		1	0	1	0	1	1	1	1	1	1	1	0				0	1	0	0			0	0	0	1	0	1	1	1	1	0		0	1	1	0		0		0	0
ClC12C3C(C=CC3Cl)C(Cl)(C1(Cl)Cl)C(Cl)=C2Cl	1	0	1	1	1	1	0	1	0	0	0	1		1	1	1	1	1	1	0	0	1	0			1		0		0		1			0	1	0			0	1	1	1	0	0			0	0
[Sn](O)(c1ccccc1)(c1ccccc1)c1ccccc1	1		1	0	1		0	1	0		1			0	0	0	0	1	0	0	0			0	0	0	0	0	0	0	0	0	0	0	1	1	0	1	1	0	0	0	0	0		0	0	0	0
O1C(c2c(cccc2)C1=O)(c1ccc(O)cc1)c1ccc(O)cc1	1	1	1	1	1		0			0	0		1		1		1		0	0	0	1	1	1	1	1	1		1	1	1	1	1					0	1	0		1	1		0	1	1		1
Oc1ccc(cc1)C(CC)(C)c1ccc(O)cc1	1	1	0	0		1		0		1		1			1	1	1	0	1	0	0	1	0	1		1	1	1	0		0	1	1	1		1	0	1	0		1	1		1		1	1	1	1
ClC1(Cl)C(Cl)=C(Cl)C(Cl)=C1Cl	1	0	0		0	0		0	0		0		0			0	0	0	0	0		0	1	1	1	1	0	1	1		1	1		1	1	1	1	0	0		0	0	1	0	1	1		1	1
N1(CN(CN(C1)CC)CC)CC	1	0																	0	0	0	0	1	1		0	0	0	0	1	1			1	0		1	0			0	0	1	1	0	0		1	1
S(P(SCCCC)(SCCCC)=O)CCCC	1		0			1	1	0	0		1	0	0			0	0	0	1	0		1	0	1	0	0	1	1	1	0		1	1	1	1		1			0	1	0	0	0	0		1		1
P(OCCOCCCC)(OCCOCCCC)(OCCOCCCC)=O	1	1																		0	0		0	0	1	0		0	0	0	0	0		0	0	0	0	1	0	0	1	0	0	0	0	0	0
Clc1ccccc1C(C(Cl)(Cl)Cl)c1ccc(Cl)cc1	1		1	1			0		0	0	1	1	1	1		0	1	0	1				0	1		1	1		0	0			1	1	1		0	0	0	0		1	1	0	1	1	1	0	1
O1[C@@H](C[C@@H](O)CC1=O)CC[C@@H]1[C@@H]2C(=C[C@@H](C[C@@H]2OC(=O)C(CC)(C)C)C)C=C[C@@H]1C	1	0	0	0	1	1	1	1	1		0	1		1	1		1	1	0				0	1	0	0	1	0	0	0	0	0	0	0	0	0		0	0	0	1	1	0		0		0	0	1
Clc1cc(Cl)ccc1C(O)(CCCC)Cn1ncnc1	1		0			1	1	0	0	0	0	0	0		0	0	1	0	1	0	1		0	1	1			1	1	0			0		1	1	0	0	0		1	0	1	1				0	1
Oc1ccc(cc1)C(C)(C)c1ccc(O)cc1	1	1	0	0	1	1	0		0	1	1	0	1	1		0	0	0	1	1	0	1		1	1		1	1	0	0	1	0	1	1	1	1	1		1	0	1	1	1	0	0	1	0		1
O(O)C(C)(C)c1ccccc1	1	0	1	1		1	0		0		1	1	1	1	1	1		1	0	0	0	0	0	0	0	0	0	1	1	0	0			0	0	0	0	0	0	0	0	0	0	0	0	0	0	0
O(C(C)(C)C1CCC(=CC1)C)C(=O)C	1	0																	0	0	0	0	0	0			1	1		0		0	0	1		0	0	0	0	0	1	1	0	0	0	0	0	0	0
O(OC(C)(C)c1ccccc1)C(C)(C)c1ccccc1	1	1		0	1	1	0	1		0	0	1		1	0	0	0	0	1	0	1	1	1	1	0	1	1	1	0	0	0	0	1	1				0	0	0		1	0		1	1	1	0
Clc1c(N)c(Cl)c(F)nc1OCC(OC(CCCCCC)C)=O	1		0	0	0	0	0		0	0	0	0	0	0	0	0		0		0		0	0	0	0	0	1	0	0	0	0	0	0		0		1	0	0		1	0	0	0	0		0		0
O(C(=O)C=C)CCO	1	0																	1			0	1	1	0	1			0	1	0	0		1		1	0			1	0	0		1		1	1	0
[Cl-].[o+]1c2c(ccc(N(CC)CC)c2)c(c2c1cc(N(CC)CC)cc2)-c1ccccc1C(O)=O	1	0																	1		1		0	1	0	1			1	1	1	1	1	1	1	1		1	0	0	1	1			0	1	0		1
Cl.s1c2c(ccc(O)c2)c(C(=O)c2ccc(OCCN3CCCCC3)cc2)c1-c1ccc(O)cc1	1		0	0	0	0	0	0	0	0		0	0	0	0		0	0		0	0	0	1	1	0		0	0	1	0	1	1	1	1		1	0	1		0	1	1	1	1		1		1
Clc1cc(Cl)ccc1\C=C(\n1ncnc1)/C(O)C(C)(C)C	1	0			0	1	1		0		0	0	0	0	0			0	0	0	0	0	0		0	0	0	0		0	0	0	0	1	0	0	0	0	0	0	1	0	0	0	0	0	0	0	0
O1c2c(C[C@@H]1C(C)=C)c1O[C@H]3[C@H](c4cc(OC)c(OC)cc4OC3)C(=O)c1cc2	1	1	1	1	1	1		0	0	1		1		1	1	1	1	0	1	0	1	1	1	0			0				1		0			1			1	0	0	0	0	1	0	1	1	0	1
O(C)c1ccc(cc1)\C=C\C(OCC(CCCC)CC)=O	1	0																	0	0		0	0	0	0	0	0	0		0		0		0	0		1	0	0			0		0	0	0		0	0
O=C1NC(=O)N=C2N(c3cc(C)c(cc3N=C12)C)C[C@H](O)[C@H](O)[C@H](O)CO	1	0																	0	0	0	0	0	0	0	0		0	0	0		0	0	0	0	0	0	0	0	1	0	0	0	0	0	0	0	0	0
Oc1ccc2c(cccc2)c1\N=N\c1ccccc1	1	1		1	1		0		0	1	0	1	0	0	1	0	0	0		1	0	0		0	0	0	1	1	0	1	0	0	0	1	1	0	1	1	1	0	1	0	0	1	1	0	0	0	1
O=C1CCC2=C3[C@H]([C@@H]4CC[C@@](O)(C#CC)[C@]4(C[C@@H]3c3ccc(N(C)C)cc3)C)CCC2=C1	1	1	0	0	0	0	0		0	0		0	0	0	0	0	0	0	1	1	1	0			0	1	0	0		1	1		1		1	1		1	1	0	1	1	1	1		1		1	1
O(C(=O)c1ccccc1C(OCC(C)C)=O)CC(C)C	1	0	1		1	1	0		1	1	1	1	1		0	0	1		1	0		1	1	1	0	1	1	0	0	0		0	1	1	1	1		1	1	0	1	0	1	1		0			1
O(C(=O)c1ccccc1C(OCCCC)=O)CCCC	1	0	0	0	0	0	0	0	0	0	0	0	0	0	0	0	0	0	1	0	0	0	0	0	0	0	1	0	0			0	0	0	1	0	1	0	1	0	1	1			1	0		0	1
OCn1nc(cc1C)C	1	0																	0	0	0	0		0	0	0	0	0	0	0	0	0	0	0	0	0	0	0		0	0	0	0	0	0	0	0	0	0
[Si](Cn1ncnc1)(C)(c1ccc(F)cc1)c1ccc(F)cc1	1	0	0	0	0	1	0	0	0	0	0	0	0	0	0		0	0				0	1	1	1	1		1	1	1	1	1	0		1	1	1	1	1	0	1	1		1		1	0	0	1
O(C(=O)c1ccccc1O)c1ccc(cc1)C(C)(C)C	1																		0		0	1	0	0	0	0	1	1	0	0	0	0	0	0	0	0	0	1		0	1	1	0	0	1	0	0	0	1
Clc1c(O)c(Cl)c(Cl)c(Cl)c1Cl	1	0	1	1		1	0	0	0	0	0	0	0	0	0	0	0	0	1	1	1	1	1	1	1	1	0	0	0	1	1	0	1	1	1	1	1	1	1	0	1	1	1	1	0		1		1
Clc1c(cc(O)cc1C)C	1																				1	1	1	1	1	0	1	1	0		0			0	1		0		1		0	1	0	0			1	0
FC(F)(F)c1cc(O)ccc1[N+](=O)[O-]	1	0																	1	1		1		0	0	1	1	1		0			1	1	1	1	1	1		1	0		0	1	0				1
Oc1cc(ccc1C(C)(C)C)C	1	0	0	1	1	1		1	0	1	1	1	1	1	1			1	1	0					1	1	1			0		0	1		1	1	1	0	0		1	1	1	0	1	1			1
Oc1c(cc([N+](=O)[O-])cc1[N+](=O)[O-])C(CC)C	1	0	1		1	1	0	0	1		1	0	0	1	1	0	0	1	1	0	1	1	1	1	1		0	1	0	1	1	0	1	1	1	1	1	1	1	0	0	1	1	1		1	1		1
Oc1ccccc1C(CC)C	1																		0		0	0	0		0	0	1	1	0	0		0	0	1	1			0	0	0	1	1	0	0	1	0	0	1	1
Oc1c2c(ccc1)cccc2	1	0																	0	1		1	0	1	0	0	1	1		0	0	0	0	0	1	0	0	1	0	0		0	0	0	0	0		1	0
N(c1c2c(ccc1)cccc2)c1ccccc1	1																		1	0	0	1	1	0	1	1	1	1	0		1		1	1	1	1	0	1	1	0	1	1		0	1	1	1	1
O=C(c1ccc(N(C)C)cc1)c1ccc(N(C)C)cc1	1	0	1	1	1	1	0	0	0	0	0	1	1	1	1	1	1	1	0	0	0	0	0	0	0	0			0	0	0	0	0	0	0	0	0	1	0	0		0		0	0	0	0	0	0
O(CC)c1cc2c(NC(C=C2C)(C)C)cc1	1	0	0	0	0	1	0	0	0	0	0	0		1	1	0		1	1	0	1	1	0	1	0	1	1	1	1	1	1	1	1	1	1	1		1	1	0		1	1	1	1	1	1
Clc1cc(O)ccc1-c1ccccc1	1																				1	1		1			1	1		0		0	0	1	1	1	0	1	1	0	0		1	1	0	0	0		1
Cl.Clc1cc(ccc1)C(O)CNC1CCc2c(C1)cc(OCC(OCC)=O)cc2	1	0	0	0	1	1	1	1	0	0	0		1	1	0	0	1	0			0	0	1	0	0	0	0		0	0	1	0			0	0		1	0	0	0	0	0	0	0	0	0	1	0
O(C(=O)c1ccc(N)cc1)CC	1	0																	0	0		0	0	1		0	0	0	0		0		0	0		0		0	0	1	0	0	0	0	0	0	0	0
Oc1ccc(cc1)C(OCc1ccccc1)=O	1	1																	0	0	1	0	0	0	0	1	1	1	0		1		1		1	1	1	1	1		1	1				1	0	1	1
O(C(=O)c1ccccc1)CCc1ccccc1	1	0																		0	0	0	0	1	0	0	0	0	0	0	0	0	0		0	0	0	0	0	0	0	0		0	0	0			0
Clc1cc(Cl)ccc1OCC(OCCCC)=O	1	0																	0		0	0		0	0	0	1		0	0	0	1		0		0	0	0	0	0		0	0	0	0	0	0	0	0
Clc1cc(N)c(N)cc1	1	0	1	1	0		1	0	0	1	0	0	1		1	0	1	1	1	1	0	1	1	1	0	1	0	0	0	1		0	0	1	1	1	0	1	1	0		1	1	1			1	1	1
Clc1cc(Cl)c(Cl)cc1O	1	0	1	0	1		1	1	0	0	0	1	1	1	1		1	0	1	0	1	1	1	1		1	1	1	0		1		1	1	1	1	1	1	1		1	0	1		1	1		1	1
ClC=1[C@@]2(Cl)[C@@H]3[C@@H](COS(OC3)=O)[C@@](Cl)(C=1Cl)C2(Cl)Cl	1	0																	1				0	1	1	0		1	0	0	1	1	0	1	1	1	1	0	0	0		1		0	0	0	0		1
S=P(Oc1cnc(nc1)C(C)(C)C)(OC(C)C)OCC	1		1		0	1	1	0	0	0	0	0	0	0		0	0	0	1	0	1	1	0		1		0	1	1		1	0	1	1	1	1	1	0	0		1	1				1	1	0	1
Oc1ccc(cc1C(C)(C)C)CC	1	0		0	1	1	0	1	0		0	1	1	1		1	0	1	1	0	0	1	0		0	0	0	1		0		0	0		1	0	0	0		0	1				1	0	0	0	1
Oc1ccc(cc1C(C)(C)C)C(C)(C)C	1	0	0	0			0	0	0	1	0	1	0		1	1	0	1	1	0		0		0		0	0	0	0	0	0	0		0	0		0	0	1		1	1	0	0		0	0	0
Clc1ccc([N+](=O)[O-])cc1[N+](=O)[O-]	1	0																		0		0		1	0	1	0			0		1	1	0	1	0	0		0	0	0	0	0	0			0	0	0
Clc1cc(Cc2cc(Cl)ccc2O)c(O)cc1	1	0																	0	0		0	1	1	1	1	1	0		1	0	1	1	1	1		0	1		0	1	1	1		1	1		1	1
S1C(Cc2ccc(OCC3(Oc4c(CC3)c(C)c(O)c(C)c4C)C)cc2)C(=O)NC1=O	1	0	1	0	1	1	0	0	1	1	1			1	1	1	0	1	1	0	0	1	0	1	0		1	1	0	0		0		1	1		0	1		0	1	1	0		0	1			1
N(=Nc1cc(C)c(N)cc1)c1ccccc1C	1	0		1	1	1	0		0	1	0	1	1	1			0	1	1	1		1	0	0	0	1		1	0		1	0		1	1	1		1	1	0	1				0		0	0	1
S(SC(=S)N(CC)CC)C(=S)N(CC)CC	1	0	1	1	1	1	0	1	0	0		1	1				1	1	1	0	0	0					0	0		1	1	1	1					0	0	1	0	1		0		1		1	1
S(C(=O)c1c(CC(C)C)c(C(SC)=O)c(nc1C(F)(F)F)C(F)F)C	1		0	0	0	1	1	0	0	0	0	0	1	0	0	0	0	0	0		0	0	0		1	0	1	1	0		0		0	0	0	0	1	1	0	0	1		0	0	1	0	0	0	1
Clc1cc(F)c(S(=O)(=O)NC)cc1C(=O)N1CCC(CC1)(CCN1C2CC(n3c4c(nc3C)cccc4)CC1CC2)c1cc(F)ccc1	1	0	0	1	1	1		1	0		0	1	1	1	1	0	1	0	0		0	0	0	1	0	0	0	0	0	0	0				1		0	0	0	0	1		0	0	0		0		1
Cl.Clc1cc(ccc1-c1cc(OC)ccc1)\C=C/CN1CCCCCC1	1	0		1	1	1	0	1	0	0	0	1	1	1	1	1	1	1	1	0	1	0				0	0	0		0	0	0			1	1		0	0	0		1	0	0	0	1	1	0
Cl.Fc1ccc(cc1)[C@@H]1N(CCN(C1)C)Cc1occ(c1)-c1cc2oc(O)nc2cc1.O	1	0	0	1			0	0	1	0	1		1	1	1		1		1	0	0		1			1			0	0			1	1	1	1	0	1		0	1	1	1	1	0	1	0	1	1
Cl.S(=O)(=O)(N[C@H](CC(=O)N[C@H](Cc1ccc(cc1)CN1[C@@H](CCC[C@@H]1C)C)C(=O)N(C(C)C)C)c1cc2OCOc2cc1)c1cc2c(cc(OC)cc2)cc1	1	0	0	0	1	1		1	0	0		1	1	1		1		1		1		0	1			1		1	1		0		1	1	1	1	0	1	0	0	0	0	1	0	0	1	0		1
Cl.Clc1cc(ccc1Cl)C1(OCCN(C1)C(=O)c1ccccc1)CCN1CCC(N2CCCCC2)(CC1)C(=O)N(C)C	1			1	1		0	1	1	0	1	1		1	1	0	1		1	0	0	0			0	0		0	0	0	0	1		0	1	0	0	0		0	1	1		0	0		0
Cl.Clc1c(C(=O)N[C@@H]([C@H]2C3CCN(C2)CC3)c2ccccc2)c(Cl)ccc1C(F)(F)F	1	0	1	1			0	0	0	0	0	1		1	1		1		0			0		0	0	0		0		1	0		0	0	1		0	0		0	1		0	0		1			0
O(C)c1ccc(cc1)C(=O)Nc1nc2c(cccc2)c(NCc2ccccc2)c1C#N	1			0		1	0	1	0	1		1		1	1	0	1	0	0	1	0	1		0	0	0	1	0	0	0	0	0	0	0		1	0	1		0		1				1		0	1
Cl.Clc1sc(cc1)-c1onc(c1)Cn1c2c(cc(cc2)C(O[C@H](OC(OCC)=O)C)=O)cc1C(=O)NC1CCN(CC1)C(C)C	1	0	1	1	1		0	1	0	1	0	1	1	1		0	1	0	0	0			0	0	0	0	1	1			0		0	1		0	0	0	0	1	0	0	0	0		1		0	0
Brc1c(C)c(sc1OCCC)C(=O)N1CCC(CC1)c1cc(ccc1F)CN.Cl	1	0		1	1	1	0	0	1	1		1	1	1	1		1		1	1	0			0	0			0		0	0	0	0	0	1	0		1	0	0	1	0	0	0			0	1	0
Clc1cc(ccc1Cl)[C@]1(OCC(=O)N(C1)c1ccccc1)CCN1CCC(NC(=O)C)(CC1)c1cc(F)ccc1.OC(=O)CCC(O)=O	1	0	1	1	1	1	0	1		1	0	1	1			1	1	1		1	1		1	1		1	1		0	0	1	1			1	1	1	1		0	1	1		1	0		1		1
Cl.S(=O)(=O)(Nc1cc(OC[C@@H](O)CNC2CCC(CC2)c2ccc(cc2)C(OCC)=O)ccc1O)C	1	0	0	0		1	0	1		1	0	1					1	1	1	0	0	0	1	1	1	1		0	0		1	1	1	1	0	1	1	1			0	1		1	0			1	1
OCCN(CC)CC		0	0	0			0	0	0	0	0	0	0	0	0	0	0	0	0	0	0	0	0	0	0	0	0	0	0	0	0	0	0	0	0	0	0	0	0	0	0	0	0	0	0	0	0	0	0
N(c1ccc(N)cc1)c1ccccc1		0	0	1	0	1	0		0	1	0	0		1	1	0	0	1	0	0	0		0	0	0		1	1	0	0	0	0	0		1		0	0		0		0	0	0	0	0	0		0
Brc1ccc(Oc2ccccc2)cc1		0	0	0	1	1	0	0	0	0	0	0	1	0	0		0	0		0	0		0	1	0	0	1		0	0	0			0	1		0		0	0		0	0	0		1		0	0
BrC(Br)(C(=O)N)C#N		0	0	0	0	0		0	0	0	0	0	0	0	0	0	0			1			0	0			1	1	0	0		0	1	0	1	0	0	0		0	1	1			1	0			0
ClC12C3C(C4OC4C3Cl)C(Cl)(C1(Cl)Cl)C(Cl)=C2Cl		0	1		1	1	0	0	0	0	0	1				0	1			0	0			1			0	1	1	0	1	1	1	1	1	1	0		0	0			1	0		1	1		0
OC(CN(CC(O)C)CCN(CC(O)C)CC(O)C)C		0	0	0	0	0	0	0	0	0	0	0	0	0	0	0	0	0	0							0			0	0	0			0	0		0		0				0	0	0
O(C(=O)CCCCC(OCC(CCCC)CC)=O)CC(CCCC)CC		0	0		0	0	0	0	0	0	0	0	0	0	0	0	0			0	0	0	0		0	0	0	0	0	0	0	0		0	0	0	0	0		0	0	0	0	0	1	0	0	0	0
N(CC)c1ccccc1		0	0	0	0	0	0	0	0	0		0	0	0	0		0	0	0	0	0	0	0	0	0	0	0	0	0	0	0	0	0	0	0		0		0	0		0	0	0	0	0	0	0	0
Oc1ccc(NC(=O)C)cc1		0	0	0	0	0		0	0	0	0	0	0	0	0	0	0	0	0		0	0	0	0	0	0	0	0	0	0	0	0	0	0	0	0	0	0	0	0		0	0	0	0	0		0
Nc1ccc(cc1)CCCC		0																	0	0	0	0	0	0		0	1	1	0	0	0	0	0	0		0	0	0		0		0	0	0	0	0	0	1
c1ccccc1CCCC		0	0	0	0	0	0	0	0	0	0	0	0	0	0	0	0	0	0	0	0	0	0	0	0	0	0	0	0	0	0	0		0		0	0	0	0	0		0	0	0		0	0	0	0
O(C(=O)CCCCC(OCCCC)=O)CCCC		0	0		0	0	0	0				0	0	0	0	0	0		0	0			0	0	0	0	1	0	0		0	0	0	0		0	0				0		0		1	1			0
Clc1ccc(O)cc1		0																		0	0	0	0	0	0	0	1		0	0	0	0	0	0	0		0	0	0		0	0	0	0	0	0	0	0	0
Nc1ccc(cc1)C		0		0	0	0	0	0		0	0	0						0	0	0	0	0	0	0	0	0	0	0	0	0	0	0	0	0	1		0	0	0	0	0	0	0	0		0	0	0	0
ClCCO		0	0			0		0	0				0	0	0		0	0	0	0	0		0	0	0	0		0	0	0	0	0	0	0	0	0	0	0	0	0		0			0	0	0	0	0
OC(=O)C1CCC(CC1)C(O)=O		0																	0	0		0		0		0	0	0		0				0	0		0	0	0	1	0	0	0		0	0		0
Oc1cc(ccc1)C		0																	0		0	0	0		0	0	0	0	0	0	0		0	0		0	0	0	0	0	0	0	0		0	0	0	0	0
Oc1nc(O)nc(O)n1		0	0		0		0	0	0	1	1		0	0	0	0		0	0	0	0	0	0	0	0			0	0	0	0	0		0	0	0	0	0			0	0	0	0	0		0	0	0
n1c(cc(nc1Nc1ccccc1)C)C#CC		0	0	1	0	1	0	0	0		0	1			0	0	0		0	1	0	0	0		0	1	0	0	0	0	0	1		1	1	0	0	1	0	0	1	0	1		1	0	0	1	1
Clc1ccc(cc1)C(=CC(=O)N1CCOCC1)c1cc(OC)c(OC)cc1		0		0	0	1	0	0	0			0	0	0	0	0	0	0	0	1		1	1	0	0	1		0	0	1	1	0	1	1	1	1	1	0	1	0	1	0		1	0	0	0	0	1
O1CCCC=C1		0																	0	0	0	0	0	0	0		0	0	0	0		0			0	0	0		0	0	1	0	0	0	0	0	0		0
O(C(=O)C)CCOCCOCCOC(=O)C		0		0	0	0	0		0	0		0		0		0	0	0	0	0	0	0	0			0	0	0	0	0	0	0	0		0	0	0	0		0		0	0	0	0		0	0
S(=O)(=O)(NC(=O)Nc1nc(OC)cc(OC)n1)c1ncccc1C(=O)N(C)C		0																	0	0	0	0	0	0	0	0	1	1	0	0	0	0	0	0	0	0	0		0	0	0		0		0	0	0	0	0
C(CCCCC)CCCCC		0	0	0	0	0	0		0	0		0	0	0	0	0	0		0			0	0		0		0	0			0	0	0	0		0		0		0	0	0	0	0	0			0	0
OC(=O)CCCCCCCC		0	0	0	0	0	0	0	0		0	0		0	0	0	0	0	0	0	0		0	0	1	0	1	0	0	0		0	0	0	0	0	0	1	1	0	0		0	0	1	1	0	0
N(CCCCCCCCCCCC)(C)C		0																	1	0	0	1			1	1		0	1	0		1	0	1	1	1	0	0	0	1	0		1		0	1	1		1
O=C(N(NC(=O)c1ccc(cc1)CC)C(C)(C)C)c1cc(cc(c1)C)C		0	0		0		1	0	0	0	0	0	0	0	0	0	0	0		1		0	0	1	0	1		0	0	0	0	0	0	1	1	1	0	0	1	0	1	0	0	1	0	1		0	1
OCCCCCCCCCCC		0	0	1	1	1	0	0	0		0	1		1	0	0	1	0	0		0	0	0	0		0		0	0		0		0		0	0		1		0	0	0	0	0	1		0	0
OC(=O)CCCCCCC\C=C/CCCCCCCC		0																	1	0		1	0		0	0	0	0		0		1	0	0	1		0			0	0	0	0	0		0	0	1	0
s1cc(nc1C(F)(F)F)C(O)CNC(Cc1ccc(OCC(O)=O)cc1)C		0	0	0	0	0	0	0	0		0	0	0		0	0		0	0		0	0	0	0	0			0		0			0	0	0	0	0	0	0						0	0	0		0
O(C(C)C)c1ccccc1OC(=O)NC		0	0	0	0	0	0	0	0		0	0	0		0	0	0	0	0	0	0	0	0		0	0	0	0	0	0		0	0	0	0		0	0		0	1	0	0	0	0		0	0
ClC12C(C(O)=O)C(C(O)=O)C(Cl)(C1(Cl)Cl)C(Cl)=C2Cl		0	0	0	0	0		0		0		0		0		0	0	0		0	0	0	0		0	0			0	0	0	0	0	0		0	0	0	0		0	0	0	0	0	0	0	0	0
O(C(CCC=C(C)C)(C=C)C)C(=O)C		0																	0	0		0	0	0	0	0	0	0		0	0	0	0	0	1			0	0	0	1	1	0	0		0	0		0
ClCCOP(OCCCl)(OCCCl)=O		0		0	0	0		0		0		0		0	0		0	0	0		0		0				0		0	0	0	0				0		0	0	0	1					0		0	0
S(C(C=NOC(=O)NC)(C)C)C		0			0	0		0		0	1	0	0	0		0	0	0	0		0		0	0	0		0	0		1	0		0		0	0	0		0	0		0	0	0	0	0	0		0
O(C(=O)c1ccccc1O)c1ccccc1		0																	0	0	0	0	0	0	0	0	0	0	0	0	0	0		0		0	0	0	0	0	0		0	0	0	0	0	0	0
O=C1CCCC1		0																	0	0	0		0	0		0	0	0	0	0	0	0		0		0	0	0		1	0		0		0		0	0	0
O(CC)c1cc(ccc1O)C=O		0																	0	0	0	0		0	0	0		0		0	0	0	0		0	0		0	0	0	0	0	0	0	0	0			0
O(C)c1cc(ccc1O)C=O		0	0		0			0	0	0			0	0	0	0	0	0	0	0	0	0	0		0	0	0	0	0	0	0		0	0	0	0	0	0	0		0	0	0	0	0		0		0
[nH]1cnc-2ncnc-2c1NCc1ccccc1		0																			0	1	0	0	0	0	0	0	0	0	0	0		0	0	0	0		0		0	0	0	0	0	0	0	0	0
OC(CC(CC(C)C)C)CC(C)C		0																	0	0	0	0	0	0	0	0	0		0		0	0		0	0	0				0		0		0	0	0	0	0	0
O(C(=O)CCCCC)CC		0																	0	0	0		0	0	0		0	0	0	0	0	0	0	0	0		0	0	0	0	0		0	0	0	0	0	0	0
C(CCCCC)CCCC		0	0	0	0	0		0	0		0	0	0	0	0	0	0	0	0	0	0	0	0	0	0		0	0	0	0		0	0	0	0	0	1		0	0	0	0	0	0	0	0	0		0
[Mn+2].S=C([S-])NCCNC(=S)[S-]		0	0			1	0	0	1	0	0			1	0	0	0	0	0	0	0		0	0		0	0	0	0	0	0	0	0	0			0	0	0		0	0		0	0	0	0	0	0
S(=O)(=O)([O-])C(CC(OCC(C)C)=O)C(OCC(C)C)=O.[Na+]		0																		0		0		0	0	0		0		0	0	0	0		0	0	0	1	0	0	1	1	0	0		0	0	0	0
S(=O)(=O)([O-])c1c2c(ccc1)cccc2.[Na+]		0																	0		0		0	0	0	0	0	0	0				0		0	0	0	0	0	0	0	0	0	0	0		0	0	0
O(C(=O)c1ccccc1C(OC)=O)C		0	0	0	0		0		0				0	0	0	0	0	0		0	0	0	0	0	0	0	0	0	0	0		0	0	0	0	1	0	0	0	0		0	0	0	0		0	0
OC(CCCC(C)C)(C)C		0																	0	0	0	0	0				0	0	0	0	0	0	0	0	0	0	0	0	0	0	0	0	0	0	0		0	0	0
O(C(=O)c1ccccc1N)C		0	0		0	0	0				0	0		0	0	0	0	0	0	0	0		0	0		0	0	0	0	0		0	0		0		0	0	0	1	0	0	0		0	0	0		0
O=C(N(CC)CC)c1cc(ccc1)C		0	0	0					0	0	0		0	0	0		0	0	0	0	0	0	0		0	0	0	0		0	0	0	0	0	0	0	0	0	0	0	1	0		0	0	0	0	0	0
O(C(=O)c1ccc(nc1)C(OCCC)=O)CCC		0	0	0	0		0			0	0	0	0	0		0	0	0		0	0	0	0		0		0	0	0	0			0			0	0		1	0	0	0	0	0	0	0	0	0	0
O(c1cc(ccc1)CO)c1ccccc1		0																		0	0	0	0	0	0	0	1	1	0	0	0		0	1	0			1	0	0		0	0	0	1	0		0	0
C1CC(=CCC1C(C)=C)C		0																	0	0	0		0	0		0	0	0	0	0	0	0	0	0	0	0	0	0			0	0	0	0				0	0
s1c(nnc1OCC(=O)N(C(C)C)c1ccc(F)cc1)C(F)(F)F		0	0	0	1	1		0	0		0	1	0					0	1	0	1		1	0	0	0	0	0		0	0	0	0		1	1	1			0		1	0	0	0	0	0		1
OC(=O)CCCCC		0	0		0	0	0	0	0	0	0	0	0	0	0	0	0	0	0	0	0	0	0	0		0			0	0	0	0	0	0	0		0	0	0	1	0	0	0	0	0	0	0	0	0
S(OCCCCCCCCCC)(=O)(=O)[O-].[Na+]		0																			0	0		1			0	0	0	0	0	0		0	1	0	0	1	1	0	0	0		1	0	0	0	0	0
OC(=O)CCCCCCCCCCC		0																	1		0	0	0	1	0	0	0	0	0	0		0		1		0	0		0	0	0	0		0		1		1	0
O(CCCC)CCOCCOCCO		0																	0	0	0		0		0	0	0	0	0	0	0	0	0	0		0	0		0	0	0	0	0	0	0	0	0
O[C@@H]1CC2=CC[C@H]3[C@@H]4C[C@@H](C#N)[C@H](C(=O)C)[C@]4(CC[C@@H]3[C@]2(CC1)C)C		0																		0	0	0	0	0	0	0	0	0	0	0	0		0	0		0		0	0	0	1	0	0	0		0	0	0	0
s1cc(nc1)-c1[nH]c2c(n1)cccc2		0			0	0			0	0	0	0	0			0	0		0	0	0	0	0		0	0	0		0	0		0	0		1	0	0	0	0	0		0	0	0	0	0	0	1	0
S(OCCCCCCCCCCCC)(=O)(=O)[O-].[Na+]		0	0	0	0	0	0	0		0	0		0		0	0	0		0	0	0	0	0	1	0	0		1		0	0	0		0	0	0	0	1		0	0	0	0	0	1	0	0	1	0
Clc1ccc(cc1)CCCC		0																	0	0		0		0	0		0	0	0		0	0	0	0		0	0	0	0	0		0	0	0	0	0	0	0
O(CC(O)C)CCC		0																	0	0	0	0	0		0	0	0		0	0	0		0	0	0	0		0	0		1		0	0	1	0			0
O(CC(O)C)CC		0																	0			0	0	0		0	1	0		0	0	0	0	0		0				1	0	0	0	0	0	0	0	0	0
[Fe+3].[Na+].O=C([O-])CN(CCN(CC(=O)[O-])CC(=O)[O-])CC(=O)[O-]		0																	0	0	0	0		0	0	0	0		0	0	0		0	0	0	0	0		0		0	0	0	0	0	0	0		0
S(=O)(=O)(C)c1cc(ccc1C(C)C)C(=O)N=C(N)N.S(O)(=O)(=O)C		0	0	0	0	0		0	0	0	0	0	0	0	0	0			0		0	0	0	0	0	0	1	1	0	0	0	0		0		0	0	0	0	0	1		0	0	0	0		0	0
ClCC(=O)N(COC)c1c(cccc1CC)CC		0	1	0	1	1		0		0	1		0		0		1			0		0	1		0	0	0	0		0	0	0		0	1	1	0	1	0		1	1	0		0	0	1	0	1
O(C)c1cccc(C(=O)NN(C(=O)c2cc(cc(c2)C)C)C(C)(C)C)c1C		0	0	0	0	0	0	0	0	0	0	0			0		0	0		1	0	0		1		0	0	0	0	0	0				0		1	0	0	0	1	0		0	0	0	0	0	1
OC(=O)CCCCn1c2c(cccc2)c(-c2cccnc2)c1C		0	0	0	0	0	0	0	0		0			0	0	0	0		0	0	0			0	0			0	0		0	0	0			0		1	1	0	0	0		1	0		0		0
S(C(C=NO)(C)C)C		0	0	0	0	0	0	0	0		0	0	0	0	0	0	0	0	0	0	0					0			0		0	0	0	0		0	0	0	0		0		0	0	0	0		0	0
S(=O)(=O)(C(\C=N\OC(=O)NC)(C)C)C		0																	0	0	0	0	0	0	0		0	0	0	0	0		0	0		0	0	0		0	0	0	0		0	0	0	0
O1CC(CC1)CN\C(=N/[N+](=O)[O-])\NC		0																	0	0				0		0		0	0	0		0		0	0	0	0	0	0		0			0	0		0	0	0
O=C1CCC(CC1)C(CC)(C)C		0																	0		0		0		0	0	1	1	0	0		0		0	0	0	0	0	0		1	1		0	1	0		0
S(C(=NOC(=O)NC)C)C		0	0	0		0	0	0	0	0	0	0	0	0	0	0	0	0	0		0	0	0			0	0	0	0	0			0		0	0		0	0	1	0		0	0	0			0
S(=O)(=O)(N)c1ccc(-n2nc(cc2-c2ccc(cc2)C)C(F)(F)F)cc1		0	0	1	1	1	0	1	0	0	0	1	0	1	1	1	1		0	0		0	0	1	0	0	0	0	0		0	1	0	1	1	0		0	0	0	1	0	0	0	0	0	0	0	1
Clc1cc2cc([nH]c2cc1)C(=O)N[C@H]([C@@H](O)C(=O)N1C[C@H](O)[C@H](O)C1)Cc1ccccc1		0		1	1	1	0	0	0	1			1	0	1	0	0		1	1		0	0	1	0	0	0	0	1	0	0	1	0	1	1		0	1	0	0	1	0		0	0		0	0	0
S(=O)(=O)(N)c1cc([N+](=O)[O-])c(N(CCC)CCC)c([N+](=O)[O-])c1		0		1	1		0		0	1	0	1	0	1	1	0		1	0	0	0	0	0	1	1	0		0	0	0		0	0	0	1	0		0		0	1		0			0	0		1
S(CCC)C(=O)N(CCC)CCC		0	0	0	0	0	0	0		0		0		0	0	0		0	0	0		0	0	0	0	0	0		1		0	0	0	0		0		0	0	0	1	0	0	0	1		0	0	0
Clc1cc(Cl)c(OC(C)C)cc1N1N=C(OC1=O)C(C)(C)C		0	0	1				0	0	0		0	1	0	1	0	0	0	1		1		1	0	1	0	1		0	0	1		0		1			1		0	1	1	1	0	0	1	1		1
[Si](OCC)(OCC)(OCC)C		0																	0		0	0	0		0					0	0	0	0	0	0	0	0	0	0	0	1	0		0	0	0	0	0	0
Oc1c(cccc1C(C)C)C(C)C		0																	0	0	0	0		0	0	0	0		0	0	0	0	0			0	0	0		0	1			0	1	0	0		0
n1ccccc1CCCc1ccccc1		0																		0	0		0	0	0				0	0	0	0		1	0		1	1	1	0	1			0	0	0	0	0	1
O(C(=O)c1ccc(N(C)C)cc1)CC(CCCC)CC		0																	1	0	1	1	0	1	0	0	1	1	0		1	0	0	0	1	0	1	1	1	0	1		0		0	0	0	0	0
Clc1c(Cl)c(Cl)nc(Cl)c1Cl		0	1	1	1		0	1	1	0	0	1	1	1	1	1	1	1		0	0	0	0	0	0		0	0	0	0	0		0					1	0	0	0	0	0	0	0	0	0		0
Clc1cc(Cl)c(Cl)cc1/C(/OP(OC)(OC)=O)=C/Cl		0																	1		1	0	1	1	0	1		1	0		1	0	1	1		1	1			0		1	1	1	1	1	1		1
Brc1[nH]c2c3c1C[C@H]1N(C[C@@H](C=C1c3ccc2)C(=O)N[C@@]1(O[C@]2(O)N([C@@H](CC(C)C)C(=O)N3[C@H]2CCC3)C1=O)C(C)C)C.S(O)(=O)(=O)C		0																		0	0	0	1	1	0	1		0	0	0	0		1	1	1	0	1	0	0	0	1	1		1	0	0	0	1	1
O(C(=O)C1C(C)(C)C1C=C(C)C)C1CC(=O)C(CC#C)=C1C		0	0	1		0		0			0		0	0	0	0	0	0	1	0		0				1		0	0	1		0		1		1	1	1	1	0	1	1	1	1	0	1	1	1	1
S(=O)(=O)(NC1(CCOCC1)C(=O)NO)c1ccc(Oc2ccc(F)cc2)cc1		0		0	0	1		0	0	0			0	0	1	0	0		0	0		0	0	1	0	0		0	1	0	0	0	0	0	1	0	1	0	0		1	1			0	1	0	0	0
ClC12C3(Cl)C4(Cl)C5(Cl)C(Cl)(C1(Cl)C4(Cl)Cl)C2(Cl)C(Cl)(Cl)C35Cl		0	0	0		0	0							0	0			0	0	0	0		0	0	0	0	0	0	0		0	0	0	0	0	0	0	0		0	1	0	0	0	0			0	0
Sc1ccc(cc1)C(C)(C)C		0																	0	0		0	0	0	0	0	0	0	0		0	0		0	1	0		0	0			0			0	0		0
[Ba+2].O=C([O-])C(CCCC)CC.O=C([O-])C(CCCC)CC		0																	0	0	0		0	0	0	0	0	0			0	0		0	0	0		0		0	0	0	0	0	0	0	0	0	0
s1c2c(nc1[S-])cccc2.[Na+]		0																	0	1	0	0	0		0			0	0	0	0	0	0		1	0	0	1		0		0	0	1	0	0	0	0	0
S1(=O)(=O)Nc2c(cccc2)C(=O)N1C(C)C		0		0	0	0	0	0	0	0	0	0	0		0					0	0	1		0		0	0	0	0		0	0	0			0	0	0	0	0	1	0	0	0	0	1	0	0	1
S(=O)(CCN1CCC(CC1)Cc1ccc(F)cc1)c1cc2OC(=O)Nc2cc1		0	0	1	0	1	0	0	0	0		0	1	0	1		0		1	0	1	0		1			0	0	1		1		1		1		0		0		1	1	1	0	0	1		1
S(=O)(=O)([O-])c1cc2c(ccc(NC(=O)c3ccccc3)c2)c(O)c1N=Nc1ccc(N=Nc2ccc(S(=O)(=O)[O-])cc2)cc1.[Na+].[Na+]		0																	0	1	0	0	0	0	0		0	0	0	0	0	0	0		0	0	0	0		0	0		0		0		0		0
ClC(Cl)(Cl)C(NC=O)N1CCN(CC1)C(NC=O)C(Cl)(Cl)Cl		0																	0	0		0	0	0	0		0	0			0	0	0	1	0	0	1			0	1	1	0		0	0	0	0	1
O=C1N(CCC1)CCCCCCCCCCCC		0	1	1	1	1	0				0	1	1	1	1				0	0	0	0	0	0	0	0	0	0	0	0	0		0	0	0	0	0	0	0		1		0	0	0	0		0	1
ClC=1C(=O)N(N=CC=1NC)c1cc(ccc1)C(F)(F)F		0		0	0	0	0	0	0	0		0		0		0		0	1	0	1	1	1		0	1	0	0	0	0				1	1	1		0	0	0	1	0	0	1	0	1	1	0	1
S(=O)(=O)([O-])c1ccc(\N=N\c2c3c(cc(S(=O)(=O)[O-])cc3)ccc2O)cc1.[Na+].[Na+]		0		0		0		0	0	0		0			0	0	0	0	0	0	0	0		0	0	0			0	0	0	0	0	0	0	0		0	0	0	0	0	0	0	0	0	0		0
Clc1ccc(cc1)CSC(=O)N(CC)CC		0			0	1	0	0	0	1	0		0	0	0	0	0	0	1	0	1	0		0	0		0	1	0	1	0		0	1	1	1	1		1		1	1	0	1	0	1	0	0
Oc1cc(N)ccc1C		0	0		0		0	0		1		0			0	0	0	0	0	1		0	0	0	0	0	0	0	0	0	0	0	0			0	0	0		0	0	0	0	0	0	0	0	0	0
ClN1C(=O)[N-]C(=O)N(Cl)C1=O.[Na+]		0																	0	0		0	0	0	0		0	0	0			0	0	0	0		0	0	0		0	0	0	0		0
O(C(=O)CCCCCCCC(OCCCC)=O)CCCC		0																		0	0	0		0		0	0	0	0	0		0	0	0	0	0		0	0	0	1		0	0	0	0	0	1	0
Clc1cc(Cl)c(Cl)nc1OP(=S)(OCC)OCC		0																	1		1		0		0	0	1	1		0	0	1	1	1	1	1	0		0	0	1			0	1	1	1	0
OC(=O)\C=C(\C=C\C=C(\C=C\C=1C(CCCC=1C)(C)C)/C)/C		0		1	1	1	0		0	1	0	1	0	1	0	0			0	0	0	1	1		1		1	1	0	1	1		1	1		1	1		1	0	1	1	1	1	1	0		1	1
BrC1CCC(Br)C(Br)CCC(Br)C(Br)CCC1Br		0																	1	0	0	1	0	1	0				0	0	0		1			1	1	1	0	0	1		1	0	1	1			1
S(CCC=O)C		0																	0	0	0	0	0	0	1	0	0	0	0	0	0	0	0	0		0	0	1	1	0	1			0		0	0		1
Clc1cc(NC(=O)N(C)C)ccc1Cl		0	0	0	0	0		0	0	0	1	0	0	0	0	0	0	0	1	1		1				1	0	0	0	0	0	0		1		1	0	0	1	0	1		1	1		1	1	0	1
Clc1cc(Cl)ccc1Oc1ccc(Cl)cc1O		0	1	1	1	1	0	1	0	1	1	1	1	1	1	1	1	1	1		1	1	0	1	0	1	0		0	0	0	0	1	1		1		1	1	0			1	0	1	0	1	1
S1(=O)(=O)N(COC=2N=C3N(C=CC=C3OCCN3CCCCC3)C(=O)C=2)C(=O)c2c1cc(OC)cc2C(C)C		0	1		1	1	0	1		1		1	0	1	0		0	0	1	0	0		1	1	1	1		1		0	1				1		0	1	1		1	1	1	1		1	1	1	1
O(C(=O)C)CC\C=C/CC		0																	0	0	0	0	0		0	0			0	0		0		0	0	0	0	0		1		0		0	0	0	0	0	0
O=C([O-])c1ccccc1.O=C(Nc1c(cccc1C)C)C[N+](Cc1ccccc1)(CC)CC		0																	0	0	0	0	0		0	0	0				0	0	0	0		0	0		0	0	1		0		0	0	0	0	0
ClCC(=O)[O-].[Na+]		0																	0	0	0	0	0	0	0	0	0	0	0		0	0	0	0	0	0		0	0	0	0	0	0	0	0	0		0	0
O=C1CCC(CC1)CCC		0																	0	0	0	0	0	1	0	0	1	1	0	0	0	0	0	0	0	0	0	0	0	1	0		0	0	0	0	0	0
S(O)(=O)(=O)c1cc(C(=O)c2ccccc2)c(O)cc1OC		0																	0		0	0	0	0	0	0	1	0	0		0			0	0	0		0	0	0		0	0		1	0	0		0
Clc1nc(OP(=S)(OCC)OCC)nn1C(C)C		0	0	0	0	0			0		0	0	0	0	0	0	0	0	0	0	0	0	1	0	0		1	1	0	0	0			0	1	0	1		0	0	1	1	0	0		1	0	0	1
O(C(=O)c1ccccc1C(O)=O)CC(CCCC)CC		0	0	0	0			0	0	0	0	0	0		0	0	0		0	0	0			0	0		1	0	0	0	0	0	0	0			0	1		0	1	0		0	0	0	0	0	1
[Na+].O1C(=O)/C(=C(/[O-])\C)/C(=O)C=C1C		0	0	0	0	0	0	0	0	0	0	0	0	0	0	0	0	0	0	0			0				0	0	0	0	0	0		0	0	0	0	0	0						0		0	0	0
Cl.O(c1ccc(cc1)CN1CCC2(N(CCCC)C(=O)[C@H](NC2=O)[C@H](O)C2CCCCC2)CC1)c1ccc(cc1)C(O)=O		0	0	1	1		0	0		0		1	1	1	1	1	1	1	0		0	0	0	1	0	0	0	0			0	1	1		1	0	0	0	0	1	0	0	0	0		0	0		0
Oc1c2c(c3c(c1)cccc3)cccc2		0	1	0	1	1	0	0	0	1	1	1	1	1	1		1		0	0	0	0	0	0	0	0		0	0	0	0	0	0	0	1	0		0	0	0	1	1	0		0	0	0	0	0
O(C)c1cc(C(C)(C)C)c(O)c(c1)C(C)(C)C		0																	0	0	0	0		0		0	0	1	0	0	0	0	0	0	0	0		0		0	1		0	0	1	0		1	0
C1CC=CCCC=CCCC=C1		0	0	0	0	0	0	0	0	0	0		0		0	0			1	0	0	1	0	1		0		1		0	0	0	0	0	1	0		0	0	0	0	1	0	0	1	0	1	0	0
Clc1cc(ccc1Oc1cc(C(O)=O)c([N+](=O)[O-])cc1)C(F)(F)F		0	0	0		0	0		0	0	0	0	0	0	0	0			0	0	0	0	0	1	1	0			0	0	0	0	0		0	0	0	1	1	0	1	0		0	0	0	0	0	0
Clc1cc([N+](=O)[O-])ccc1NC(=O)c1cc(Cl)ccc1O		0	1	1	1	1	1		0	0	1	1		1	0		1			0	1	1			1		0		0	1	0	0	0			1	1		1	0	1	0	0	1	0		1	0	1
O(C(=O)C)c1ccccc1C(O)=O		0		0	0		0	0		0	0				0	0	0	0	1			1		0	1	1	0		0	0	0	0	0	1	1			1		0	1	0	0	1	1	0	0	1	1
Clc1ccc(cc1)C(O)(C(OCC)=O)c1ccc(Cl)cc1		0		1	1	1	0	1		1	0		1		1	0	1	1	0	1	0		0		0	0	1	0	0	0	0	0	0	1	0		0		0	0	1	1	0	0	0	0	0	0
O1c2cc(CCC)c(cc2OC1)COCCOCCOCCCC		0	0	1		1		0		0	0	0	0	0	0	0		0	1	0		1	0		0		1		0	0	0	0	0		1	0		1	1	0	1	1	0		0				1
Cl\C=C/C[N+]12CN3CN(CN(C3)C1)C2.[Cl-]		0																	0	0	0		0		0	0	0	0	1	0		1		0	0	0			0	1	0	0	0		0	0	0		0
O(CC)C(=O)N		0	0		0	0	0	0	0	0	0	0	0	0	0	0	0	0	0	0	0	0	0	0	0	0	1		0			0		0	0	0	0	0	0	0	0		0	0	0	0	0	0	0
ClC(Cl)=CC1C(C)(C)C1C(OCc1cc(Oc2ccccc2)ccc1)=O		0	1	1	1	1	1	0		1	0	0	0	0	0		0	0	0	1	0		1	1		0	1	1	0	0	0		0		1	0	0	1	1	0		1	0	0	0	0	0		1
O=[N+]([O-])c1ccccc1[N+](=O)[O-]		0			1	1		1	0	0	1	1	1		1	1	1	1	1	0	0	1				0	0	0			0	1		0	1	0	0	1	0	0		0	0	0	0		0	0	0
ClCC(=O)c1ccccc1		0																	1		0		1	1	0	0	0	1	1		0		1	1	1		0		1		0	1		0	1	0	0	0	1
O(C(C)(C)C)C(=O)C		0																	0	0	0	0		0	0		0	0	0		0	0	0	0		0		0	0	0	0	0	0		0	0	0	0	0
C(CCCCCCCC)CCCCCCC		0	0	0	0	0	0	0		0	0		0	0				0		0		0	0			0	0	0	0			0	0	0	0	0	0	0	0	0	1	0	0	0	0	0	0		0
S(C)c1ccc(OP(=S)(OC)OC)cc1C		0	0	0	0	0	0	0	0	0	0	0	0	0	0	0		0	0	1		1	1	0	0		1		0	1		0	0	1	1	1	1	1	1	0	1	1		1		1		0	1
S(OCCCCOS(=O)(=O)C)(=O)(=O)C		0																	0		0	0	0	0		0	0	0	0		0	0	0	0	0	0		0	0	1	0		0	0	0	0	0	0	0
[Cl-].[N+](CCCC)(CCCC)(CCCC)C		0																		0	0	0	0	0			0		0	0		0	0	0		0	0	0	0		0		0	0	0	0	0	0	0
O=C(N)N		0	0		0	0	0	0	0	0	0	0		0		0		0	0	0	0	0		0		0	0	0		0	0		0	0	0	0			0	0	0	0	0	0	0	0	0	0
[Na+].O=C1NC([O-])=NC(=O)C1(CC)c1ccccc1		0	0	0		0	0		0	0		0	0	0	0	0	0	0	0	0		0	0		0	0	0	0		0	0	0		0	0		0	0	0		1	1	0	0	0	0		0	0
OC(CO)C		0	0		0	0	0	0	0	0	0			0	0	0	0	0	0	0	0	0	0	0	0	0	0	0	0	0		0	0			0	0	0	0	0	0	0	0	0	0	0	0	1
Nc1c(cccc1CC)CC		0	0		0	0	0	0	0	0	0	0	0	0	0	0		0		0	0	0	0	0		0	1	1		0	0	0	0	0		0		0	0	0	1	0		0	1	0	0	0	1
C1CC(CC=C1C)=C(C)C		0																	0		0	0	0	0	0	0	1		0	0	0	0	0		1	0	0	0	0	0	1	1	0	0	0	0	0		0
ClCC(=O)Nc1ccccc1		0																	1	1	1	0	1	1	0	1		0	1	1	1	1	1	1		1		1	1	1	0	0	1	0	0	1	1	0	1
O=C1N=C(Nc2ncc(nc12)CNc1ccc(cc1)C(=O)N[C@@H](CCC(O)=O)C(O)=O)N		0	0		0		0	0	0	0	0		0	0	0	0	0	0	0	0	0	0	0	0		0		0	0	0	0	0	0		0		0	0		1		0		0	0	0	0	0
ClC(Cl)(C)C		0																	0	0	0	0	0	0	0	0	1	1	0	0	0	0	0	0	0	0	0	0	1	0	0		0	0	0	0	0	0	0
N(=N\c1ccccc1)/c1ccc(N)cc1		0	0	1	0	1		0		0		0		0	1	0	0	1		1	1	0		0	0	1		1	0		1	0	1	1	1	1	1	1		0	1	0	1	1	0	0	0		1
OCCc1ccccc1		0																	0	0	0	0	0		0	0	0	0		0	0	0	0	0	0	0	0	0	0		0	0	0				0		0
OC(=O)CCCCCCC\C=C/C\C=C/CCCCC		0																	1	0	1	0	0	1	0	1	0	0	0	1			0	1		0			1	1	0		1		0	1	0	0	0
S(=O)(=O)([O-])c1ccc(cc1)CCCCCCCC.[Na+]		0																	0	0	0	0	0	1	0	0			1	1	0	1	0	0	1	0	0	1	0			0	0	1		0		0	0
[nH]1nc(nc1)N		0																	0	0	0		0	0		0	0	0		0			0			0		0			0	0	0		0		0	0
O(C(=O)NC)c1c2c(ccc1)cccc2		0	0	0	1		0	0		0	1	0	0	1	1	0	0	0		1	1		1	0	0		1		1	0		0	0	1	1	1	0	1	1	0	1	0		0	0	0	1	0
S(=O)(=O)([O-])c1ccc(N=Nc2c3c(ccc2O)cccc3)cc1.[Na+]		0																	0		0	0	0	0	0	0	1	1	0	1	0	0	0	0	1	0	0	0	1	0	1	0		0	0	0	0	0	1
Clc1ccc(S(=O)(=O)[O-])cc1N1N=C(C)C(\N=N\c2ccccc2)C1=O.[Na+]		0																	0		0	0	0	0	0	0	0	0	0	0	0	0	0	0	0	0		0	0		0	0	0	0	0	0	0	0
Cl.Nc1ccccc1C		0																	0	0	0	0	0	0	0	0	0		0	0	0	0	0		0	0			0	0	0	0	0	0	0	0		0	0
S(OCC)(OCC)(=O)=O		0	0	0	0	0	0	0	0	0	0	0	0	0	0		0	0	0	0	0	0	0	0	0		0	0	0		0	0	0			0	0	0	0	0	0	0	0	0	0	0	0		0
Oc1ccccc1C(=O)N		0																	0	0		0	0	0		0	0	0	0	0	0	0	0		0	0	0	0	0	0	0	0	0	0	0	0	0		0
S=C(NC)NN		0																	0	0		0	0	0		0		0		0	0	0	0	0	0	0	0	0	0		0	0	0	0	0	0	0	0	0
n1c(nc(nc1N)N)NC1CC1		0	0		0	0	0	0	0	0	0	0	0		0	0	0	0	0		0	0	0		0	0	1	0	0		0	0	0	0	0	0	0		0		0	0	0	0	0	0			0
n1c2c(ccc3c2nccc3)ccc1		0																	0		1	1	1	0	0	0	0	0	1	1		0	1		0	1	1		0		0	1	1	0	0	0		1	1
O=C\C=C\CCC		0																	0	0	0		0	0	0	0	0		0	0	0	0	0			0		1	0	0	1	1	0		0		0	0
s1nc(N2CCN(CC2)CCc2cc(c3NC(=O)CC(c3c2)(C)C)C)c2c1cccc2.S(O)(=O)(=O)C		0	0	1	1	1	0		1		0	1		1	1	0	1	1	1	0	0	0	1	0	1	1	0	0	0	0	0	0	1	1	1		1	1	0	0	1	1	0	1	0	1		1	1
Clc1cc(Cl)cc(Cl)c1OCCN(CCC)C(=O)n1ccnc1		0	1	0	1	1	0	0	0	0	1	0	0	0	0	0	0	0	1						1		0	0	0	0	0	0	0	1	1	1	1	0	0	0	1	1	0	0	0	1		0	1
Clc1nccc(NC(=O)Nc2ccccc2)c1		0	1	1	1			1	0	0	1	0	0		0	0	0	0		0			1	1	1	1		0	0		0		0	1	1	1	1	1	1	0	0	0	1	1	0	1	1	0
[Si](OCCC)(OCCC)(OCCC)OCCC		0																	0	0	0	0	0	0	0		0	0		0	0	1	0	0		0	0	0	0	0	1	0	0	0	1	0	0	0	0
OC\C=C(\C=C\C=C(\C=C\C=1C(CCCC=1C)(C)C)/C)/C		0		1		1		1		0	0	1	1			0	1	0	1	0	0	1		1		1	1	1	0	0	1	1	1	1		0	0	1	1	0	1	1	1			0	0	1	1
O=C(N(N=O)C)N		0																	0	0	0		0		0	0	0	0	0	0	0	0	0	0	1		0		0	0	1	0	0	0	0	0	0	0	0
Clc1cc(cnc1Oc1ccc(OC(C(OC)=O)C)cc1)C(F)(F)F		0																	0	0	1			1			0	0	0	0		0			1	0	1	1	1	0	1	1	0		0	0	0	0	1
OC1CCC(CC1)CCCC		0																	0	0			0	0	0	0	1		0	0	0	0		0	0	0	0	0			0	0	0		0	0	0	0	0
S(C)c1nc(nc(n1)NC(C)C)NC(C)C		0	0	0	0	0	0		0		0	0	0	0	0	0	0	0	0	0	0	0	1	0	1	0	0	0	0	0	0		0	0				1	1	0		1	0	0	0	0	0	0	1
OC(=O)[C@@H](N)Cc1c2c([nH]c1)cccc2		0	0			0	0			0		0	0	0	0	0	0		0	1	0	0	0	0	0	0	0	0			0		0	0	0	0	0	0	0	0	0	0	0	0	0		0		0
Clc1c(cccc1C(F)(F)F)C(=O)N[C@H]([C@H]1NCCCC1)c1ccccc1		0	1		1	1	0	1		0	0	1		1	1	1	1	1		0	0	1	1	0	1		1		0	0		0		1	1	1	0	0		0	1	1	1	0		1	1	1	1
S(=O)(=O)(N)C(F)(F)C(F)(F)C(F)(F)C(F)(F)C(F)(F)C(F)(F)C(F)(F)C(F)(F)F		0	1		1	1	0	0	0	1	1	1	1	1		0	1	1	1	0	1	1		1	0	1	1	1	1	1	1			1	1	1	0	1	1		0	0			0	1	1	0	1
P(OC)(OC)(=O)C		0																	0	0	0	0		0	0	0	0	0		0	0	0	0	0	0	0		0	0		0	0	0	0	0	0	0		0
ClC(Cl)(C(O)=O)C		0		0	0	0	0	0		0		0		0	0	0		0	0	0	0	0	0		0	0	0	0	0			0		0	0	0	0	0	0	0	0	0	0	0		0	0	0	0
P(OCC)(OCC)O		0																	0	0	0	0	0	0	0	0	0	0	0	0	0	0	0	0	0	0	0		0	1	0	0	0	0	0	0	0	0
O(Cc1ncc([N+](=O)[O-])n1C)C(=O)N		0																	0	0	0			0	0	0	0	0	0		0	0	0	0	0	0			0	0		0	0	0		0	0	0	0
O(CC(O)C)c1ccccc1		0																	0	0	0	0	0	0	0	1	1	0	0	0	0	0	0	0	0	0	0	0	0	1	0		1	0	0	0		0	0
O1[C@]23[C@@H]([C@@](C)([C@@H](O)C=C2)C1=O)[C@@H]([C@]12[C@H]3CC[C@](O)(C1)C(C2)=C)C(O)=O		0																	0	0	0	0	0	0	0	0	0	0	0			0	0	0	0	0	0	0	0	0		0	0	0	0	0			0
S(OOS(=O)(=O)[O-])(=O)(=O)[O-].[Na+].[Na+]		0																	0	0	0	0	0		0	0	0		0	0		0	0	0	0	0	0	0	0	1		0	0	0	0	0	0	1	0
OC(CC(O)=O)(CC(O)=O)C(O)=O		0	0	0		0	0	0	0	0			0	0	0	0	0	0	0	0	0	0	0	0	1	0	0	0	0	0	0	0	0	0	0	0	0	0	1	0	0	0			1	0		0	0
OC(CCC=C(C)C)(C=C)C		0																	0	0		0	0	0		0	0	0	0	0	0	0		0		0	0			0	1		0		0	0	0	0	0
Clc1c([N+](=O)[O-])c(Nc2ncc(cc2Cl)C(F)(F)F)c([N+](=O)[O-])cc1C(F)(F)F		0	1	1			0	0	0	1		1	1	1	1	1	1	1	1	0	1	0	0	1	0	1	0	0	1	0	1	1	1	0	1	0	0	1		0	1		1	0	0	0	0	1	0
Brc1cc(cc(Br)c1O)C(C)(C)c1cc(Br)c(O)c(Br)c1		0	1		1	1	0	0	1	1	0		1	1	1	0	0	1		0			1	1	1	1	0	1	0	0		1	0	1	1			1	1	0	1	1	1	1	0	1		1	1
S(=O)(=O)(c1ccc(N)cc1)c1ccc(N)cc1		0	0	0	0	0	0	0	0	0	0	0	0	0	0	0			0	0	0	0	0	0	0	0		0	0	0	0	0	0	0	0	0	0	0	0	0	0	0	0	0	0		0	0	0
O(C(C)(C)C1CCC(=CC1)C)C(=O)CC		0																		0	0	0	0	0	0	0	1	1		0	0			0	1	0			0	0	1	1	0	0	0	0	0	0	0
O(c1cc(ccc1)COCC(C)(C)c1ccc(OCC)cc1)c1ccccc1		0	0	1				0	0		0		1	0	0	0	0	0	0	0		0	0		0	0	0	0	0	0	0	0	0	0			0		0	0	1	1	0	0	0	0	0	0
O=C1NC(=NC1(C(C)C)C)c1nc2c(cc1C(O)=O)cccc2		0		0	0		0	0	0	0	0	0	0	0	0	0	0	0	0	0	0	0	0		0	0	0	0	1	0	0	0	0	0		0	0	0	0	0			0	0	0		0	0	0
[Na+].O=[N+]([O-])c1ccccc1[O-]		0																	0	0	0	0	0	0		0	1		0	0		0	0				0		0		0	0	0			0	0	0
S(C)c1nc(nc(n1)NCC)NC(C)C		0	0	0	0	0		0	0	0	1	0	0	0		0	0	0	0	0	0	0		0	1	0		0	0	0	0	0	0	0	0	1		1	0			0		0	0	0		0	1
[PH](OC)(OC)=O		0																	0	0		0	0		0	0	0	0	0	0	0	0	0		0	0	0	0	0	1	0		0	0		0	0		0
O=C1N(CCC1)C		0	0	0	0	0	0		0	0		0	0	0	0	0	0	0					0	0	0	0	0	0	0		0	0		0	0	0	0		0		0			0	1	0			0
ClCC(=O)N([C@H](COC)C)c1c(cccc1C)CC		0																	0			0		0	0			1				0	0	1	1		0	1	0	0	1	1			0	0	0		1
Nc1c(cccc1C)C		0		0	0	0	0	0	0	0	0	0	0	0	0	0	0	0		0	0		0	0	0	0			0	0	0	0		0	0	0	0		0	0	0	0		0				0	0
OC(=O)[C@H](O)[C@@H](O)C(O)=O		0	0			0	0	0	0	0	0	0	0	0	0	0	0	0	0	0					0		0	0	0	0	0	0	0	0	0	0			0		0	0	0	0	0	0	0		0
Oc1ccccc1C(C)(C)C		0	0	0	0	0	0	0	0		0	0	0	0	0	0	0		1		0	0	1	1		1	0	1	0	0	0		0	1		1	1			0		1	1	1	1	1	0	1	1
O(C(=O)C)C1CCCCC1C(C)(C)C		0																		0	0	0	0		0	0	0			0		0	0	0	0	0	0	0	0	0	0	0	0	0	1			0
Oc1ccccc1-c1ccccc1		0	0	0	0	0		0	0	0	0		0	0		0	0	0	1	0	1	1	0	1	1	0	1	1	0	1	0	0	0	1	1	1	0	0	0	0	1	0		0				0	1
S1(=O)([O-])=NC(=O)c2c1cccc2.O=C(Nc1c(cccc1C)C)C[N+](Cc1ccccc1)(CC)CC		0																				0	0	0	0		0	0	0	0	0	0	0	0	0				0	0			0	0		0	0
N(CC)(CC)c1ccccc1		0	0	0	0		0	0	0	0	0	0	0	0	0	0	0	0	0	0	0	0		0						0	0		0	0		0	0	0	0	0		0	0		0		0	0
O(C)c1cc(ccc1OC)CC=C		0	0		0	0	0	0	0	0	0	0	0	0	0	0	0	0	0	0		0	0	0		0	0	0			0	0	0	0		0	0	1	0	0	1	1	0		1	0	0	1	0
O(C(=O)c1ccccc1)CC		0																	0			0	0	1	0		0		0	0	0	0		0	0	0	0	0	0	1	0		0	0	0	1		0	0
O(C(=O)c1ccc(cc1)C)CC		0																	0		0	0	0			0	0		0	0	0	0		0	0		0		0	1	0	0			0		0	0	0
O(C(=O)c1ccccc1)CCC(C)C		0																	0	0	0	0	0	0	0	0		0	0	0	0	0	0	0			0	0	0	0	0	0	0	0	0	0	0	0	0
O1c2cc(ccc2OC1)CC=C		0	0	0	0	0	0	0	0	1	0	0	0	0	0	0	0	0	0	0	0	0	0	0	0	0	0	0	0	0	0		0	0	0	0	0	0	0	0	0	0	0	0	0	0	0		0
O(CC)c1ccccc1O		0																	0	0	0	0		0	0	0		0	0	0	0	0	0	0	0		0			0		0	0	0	0	0	0	0
Clc1cc(C)c(OCC(O)=O)cc1		0	0	0	0	0		0	0	0	1	0		0	0	0	0	0	0		0	0	0	0	0	0		0	0	0	0	0	0	0	0	0	0	0	1		0			0	0	0			0
Oc1ccccc1\C=N\C(C\N=C\c1ccccc1O)C		0																	1	1		1	0	0	0	0	0	0	0	1	0	0	0	0	1		0	1	1	1		0	0	1	0	0	0	0	0
S1C(=O)N(N=C1OC)CSP(=S)(OC)OC		0		0	0	0	0	0	0	0	0	0	0	0	0	0	0	0	0	1		0		0		0	1	0		0	0	0	0	0		1	1	1	0		1	0	0	0		0	0		1
C1C=Cc2c1cccc2		0																			0	0	0	0	0		1	1	0		0	0	0		1	0		1	0	0	1	1	0	0	0	0	0	0
Clc1ccccc1Cl		0	0		0	0	0	0	0	0	0	0	0	0	0	0	0	0	0	0	0		0	0			0	0	0	0	0	0	0	0	0	0	0		0	0	0		0	0	0		0	1	0
Nc1ccccc1N		0	1	1	1	1	0	0	1	0	0	0	1	1	1	1	1	1	1	1	1	1	1		1	1	0	0				0	0	1	1	1	0	0	1	1	0	0	1	1	0	0	1	0	1
O(C)c1cc(ccc1O)C=CC		0	0	0	0	0	0		0	0		0	0	0	0	0	0	0	0	0	0	0	0	1	0	0	0	0	0	0		0	0	1	1	0	0	1	0		1	0	0	0	0	0	0	0	1
o1cccc1C=O		0	0	0	0	0	0		0		0	0	0		0	0	0	0	0	0	0	0		0	0	0	0	0	0	0	0		0	0	0	0	0	0		0		0	0	0	0	0	0	0	0
ClC(Cl)C(=O)N1c2c(OCC1C)cccc2		0																	1	0	0		0	0			0		0		0	0			1	1	0	0	0	0	1	1			0			1
Clc1c2c(nccc2)c(OCC(OC(CCCCC)C)=O)cc1		0																	0	0	0	0			0		0	0	0	0	0		0	0	1	0	0			0	1		0	0	0		0	0	0
O=C1N2CCc3cc(N)cc(c23)C(=N[C@H]1NC(=O)c1cccnc1)c1ccccc1		0	0	0	0	0	0		0		0	0	0		0			0	0	0	0			0	1	0	1	0	0	0	0		0		0		1		0	0	1	1	0		0	1	0		1
[K+].Fc1cc(-c2cc(ccc2)-c2nc([n-]n2)C(=O)N)c(OCC(F)(F)C(F)(F)F)cc1.O		0			1	1	0	1	0	0				0		1		0	1	0		1		1	0	1	1	0		0		1	1	1		1			1	0	1			1	0		1	1	1
OC(=O)C[C@H](CCCCCCc1nc2NCCCc2cc1)c1cnc(nc1)C		0	0	0		1	1	1	0	0	0	1	1	1	1	0		1		0	0	0	0	1	0		0	0	0	1	0	1		0	0		0	1	1		1		0	0	0	0	0	0	0
Oc1cc2c(cc1)C(=O)N(c1c(cccc1C(C)C)C(C)C)C2=O		1	1		1	1		1	0	1	0	1	1	1		1	1	1	1	1	1	1	1	1	1	1	1	1		0	1	1	1	1	1	1	0	0	1	0	1		1	1		1	1	1	1
S(OCCCCCCCCC)(=O)(=O)[O-].[Na+]		1																	0	0	0	0	0	1	0	0		1	0	0	0		0	0		0	0	1	0		0	0	0		0	0		0	0
OC(=O)CCCCCCCCC(O)=O		1																	0	0	0	0		0		0	0	0		0	0	0	0		0	0	0	0	0		0	0		0	0	0			0
O=CCCCCCC		1																	0	0	0		0		0	0	1	1	0	0	0	0	0				0	1	1	0			0	0	0	0	0	0	0
O(CCCC)CCOCCO		1																	0	0	0	0	0	0	0	0	0		0	0	0	0	0	0	0	0	0		0	0		0	0	0	0	0	0		0
O(CCO)c1ccccc1		1	0		0	0		0	0	0		0	0	0	0	0	0			0	0	0	0		0	0	0	0	0	0	0	0		0	0	0		0	0	0	0	0	0		0	0	0	0	0
NCCCCCCCCCCCC		1																	0	0	0	0	0	1	0	0	1	0	1	0	0	1	0	0	1	0	0	0	0	1	0	0	0	0		1	0	1
S(O)(O)(=O)=O.Oc1c2ncccc2ccc1.Oc1c2ncccc2ccc1		1																		0	0			0	0	0	0	0	1	1	0	0	0	0	1	0	0	0	0	1	0	0	0	0	0	0	0	0	0
S(OCCCCCCCCCCCC)(O)(=O)=O.OCCN(CCO)CCO		1																	0	0	0	0	0	1	0	0			0	0	0	0	0		0		0		0	0	0	0	0	0		0	0	1	0
S(C)C1=N[C@@](C)(c2ccccc2)C(=O)N1Nc1ccccc1		1		0	0	1	1	0		0	0			0	0	0	0		1	1		1	1	1	1	1	1	1	0	1		0	0	1	1	1	1	1	1	0	1		0	1			0	0	1
O1[C@H](CCCC(=O)CCC\C=C\c2c(C1=O)c(O)cc(O)c2)C		1																	0	0	1	1	0			1	1	1	0		1		1	1	0	1		0	1	0	1	1	1	0	1	0	0	0
S(=O)([O-])(=NC(=O)N1N=C(OCCC)N(C)C1=O)c1ccccc1C(OC)=O.[Na+]		1		0	0	0	0	0		0	1	0		0	0	0	0	0	0	0	0		0	0		0	0		0	1		0	0	0	0		0	0	0	0	1	0	0	0	0	0	0	0
Clc1cc(Cl)ccc1OCC(OCCOCCCC)=O		1																	0	0	0	0	0	0	0		0	0		0	0	1	0	0		0		0	0	1	0		0	0	0	0	0	0	0
O(CC)c1nc2c(NC=C(C(=O)NCc3ccccc3)C2=O)cc1		1	0		0	1	0	0	0	0	0	1		0	1	0	0		0	1			0	0	0		0	0	0	0	0	0	0		1	0		0	0		1	1	0	0		0	0	0
S=C(Nc1ccccc1NC(=S)NC(OCC)=O)NC(OCC)=O		1																	0	0	0	0	0	0			0	0	0	0	0		0	0	1	0	0	0	0	0	1	1	0		0	0	0		0
O=C(N)N1c2c(C=Cc3c1cccc3)cccc2		1	0	0	0		0	0	0			0	0		0	0	0	0		0	0	0			0	0	1	0					0	0	0	0	0	0		0	1	1	0	0	0	0	0	0	0
Clc1ccc(OC(n2ncnc2)C(=O)C(C)(C)C)cc1		1	0		0	1	0	0			0	0	0	0	0	0	0		1	1	1	1	1	0	1		1	1	0		0	0	0		1	1	1	1		0	1	1		0			0	0
O1C=C(C(=O)c2c1cc(O)cc2O)c1ccc(OC)cc1		1																	1	1	1	1	0	1	0	0	1	1	0	0	1	0		1	1	1	0	1	1	0	1	1	0	1	0	0	0	0	1
Cl.O(C(=O)c1ccc(N)cc1)CCN(CC)CC		1																		0	0	0	0		0	0				0	0	0	0	0	0		0	0	0			0	0	0		0	0	0	0
Ic1cc(cc(I)c1Oc1cc(I)c(O)cc1)CC(O)=O		1	0	0	0	0		0		0		0	0			0	0	0			1	0	0			0	1	1	0	0	1	0	0	1	1	1	0	1	1	0	1		0		1	1	0	1	1
Oc1ccc(cc1)C(OCC(CCCC)CC)=O		1																		0	0	0	0	0		0	1		0	0	0	0	0			0		0	0	0	1		0		1	0	0	0	0
O1c2c(C(=O)C(O)=C1c1ccc(O)cc1)c(O)cc(O)c2		1																	0	0	0	1	0		0				0	0			0	0		0	0	1	0	1		0	0	0	0	0	0	0	0
O1c2c(C(=O)C=C1c1ccc(O)cc1)c(O)cc(O)c2		1																		0	0		1	1	0		1	1	0	1	0	1		1	1		0	1	1	1	0	0	1	0	0	0	0	1	1
o1cccc1CNc1[nH]cnc-2ncnc1-2		1																	0	0	0	0	0	0	0	0			0	0	0		0	0	1			0	0	1	0			0	0	0		0	0
O=C1C=C2CC[C@@H]3[C@@H]([C@]2(C=C1)C)C(=O)C[C@]1([C@H]3CC[C@]1(O)C(=O)CO)C		1	0	0		0	0	0	0	0	0	0	0	0	0	0	0	0	0	0		0	0	0	0	0	1	1	0	0	0	0	0		1	0	0	0	0	0	1	0		0	0	0	0	0	0
Oc1c2c3c4c(cc2)cccc4ccc3cc1		1	0	1	1		0	1		1	1	1	1	1	1	0		0	0	0	0	0		1	0	0	1	1	0		0	0	0		0	0	0	1	0	0	1	1	0	0		0		0	1
Clc1ccccc1C(C(Cl)Cl)c1ccc(Cl)cc1		1																	1	0	0		0		0	0	1	1	0			1	0	1	1	0	0	0		0		1	0	0	1	0			0
O=CCCCCCCCCC\C=C/CCCC		1																	0	0		0	0	0		0		1	0		0	0	0	0	0		0	0		0	1		0	0	1	0		0
Clc1nnc(-c2ccccc2)c(OC(SCCCCCCCC)=O)c1		1																	1	0	0	0	0	1	0	1	0	0			0	0		0		0	0		0	0		0	1		0	0	0		1
n1ncn(N)c1		1	0	0	0		0	0	0		0	0	0	0	0	0	0	0	0	0	0	0	0	0	0	0		1	0	0		0	0	0	0	0		0	0	0	0	0		0	0	0	0	0	0
c1ccccc1C(=Cc1ccccc1)c1ccccc1		1																	1	0	0	1	0	1	0	0	1	1	0	0	0	0	0	0		0			0	0	1		0	0	1	0	0	0	1
O1[C@H](CO)[C@@H](O)[C@H](O)[C@@H](O)[C@@H]1OCCCCCCCCCC		1																	0	0	1	0	0	1	0	0	0		0	0		1	1	0	1	0		1		0	0	0	0	0	0	0	0	0	0
o1c(ccc1[N+](=O)[O-])\C=N\NC(=O)N		1	1	1	1	1	1	0	0	0	0	0		1	1		0	1	1	0	0		0	0	0	0	1	0		0	0	0	0	0	1	0	0	0	0	1	0	0	0	0	0	0	0		0
[Na+].O1[C@H]([C@H](O)CO)C([O-])=C(O)C1=O		1	0	0	0	0	0	0	0	0		0		0	0	0	0	0	0	0	0	0	0	0	0	0	1	1	0	0	0	0	0		0	0	0	0	0	0	0	0	0		0	0	0	0	0
Clc1cc(Cl)ccc1[C@@]1(O[C@H](CO1)COc1ccc(N2CCN(CC2)C(=O)C)cc1)Cn1ccnc1		1	0	0	1	1	0	0		1				0	1	0	0	1	1	1	1	1	1	1	0	1		0			1	1	1	1	1	1	0	0	0	0		0	1	1	0	1	1		1
O1C(CCC1=O)CC		1																	0	0		0	0	0		0	0		0	0	0	0	0	0	0	0	0	0	0	1		0			0			0	0
Oc1c(cc(cc1C(C)(C)C)C(C)(C)C)C(C)(C)C		1	0	0	0	1	0		0	0	0	0	0	0	0	0	0	0	1	0	0	1	0	0	1	1	1	0	0	0	0	0		1		1	0	0	1	0	1	0	0		1	1	1	1	1
O(C(CC(OCCCC)=O)(CC(OCCCC)=O)C(OCCCC)=O)C(=O)C		1	0	0	1	1	1	0	0	1	0	0	1		1	1	1	1	0		1	1	0	1	0	0	0	0	0	1	0	0	1	1	0	0	1	1	1		1		0		0		0	0
O=[N+]([O-])CC		1																	0	0	0	0	0	0	0		0	0	0	0		0	0	0	0	0	0	0	0	0	0		0	0	0	0	0	0
O=C1CC[C@@H]2[C@@H]3[C@H]([C@@H]4CC[C@@](O)(C#C)[C@]4(CC3)CC)CCC2=C1		1	0	0	0	0	0	0	0	0	0	0	0	0		0	0	0			0	0	0	0		0	1	1	0	0	0	0	0	0	0		0	0	0	0	1	0	0	0	0	0	0	0	0
Clc1cc(cc(Cl)c1O)C(C)(C)c1cc(Cl)c(O)c(Cl)c1		1																	0	0	0		0	1	0	1	1	1	0	0	1	1	1	1		0	0	1	0	0	1	1	1	0		0	0	1
[Cl-].[P+](CCCCCCCCCCCCCC)(CCCC)(CCCC)CCCC		1																		0	1	0	1	0	1			0	0		1	0	0	1	1	1		0	0	0			1	0	0	1	1	0	1
O=C1CCC(CC1)C1CCCCC1		1		0	0	0	0	0	0	1	0	0	0	0	0	0	0		1	0	1	1	0	1			1		1		0	1	0			0	0	1	0	0	1	1	0	0		0	0	0	1
Oc1ccc(cc1)-c1ccccc1		1																	0		1	1	1	0	1	1	1	1		1	1	0	1	1		1	1	1			0	0		1		0	1	1	1
Oc1ccc(cc1)C(C)(C)C		1	0	0	0	0	0	0	0	0	1	0	0	0	0	0	0	0	1	0	1	1	1			0	1	1		0	0		0	1	1		1	0		0	1				1	0		1	1
[Cl-].[o+]1c2c(cc(C)c(NCC)c2)c(c2cc(C)c(NCC)cc12)-c1ccccc1C(OCC)=O		1																	1	0				1	0				1	0	1					1		0	0	1		0			0	1		1
Oc1ccc(cc1)C(C)C		1																	0			1	0	1				1	0		0	0	0	0	1			0	0	0		1	0	0	1	0	0	1	0
S(=O)([O-])(=NC(=O)Nc1c(cccc1C(C)C)C(C)C)c1occ(c1)C(O)(C)C.[Na+]		1	0	0	0	0	0	0	0	0	0				0		0	0		0	0	0	0	0	0	0		0	0	0		0	0	0	0	0		0	0	0	1	1	0	0	0	0	0	0	1
Clc1nn(C)c(S(=O)(=O)NC(=O)Nc2nc(OC)cc(OC)n2)c1C(OC)=O			0	0	0		0	0	0	0	0	0	0	0	0	0	0	0		0	0		0	0	0		0	0	0	0	0	0	0	0			0	1		0	0	0	0	0	0	0	0	0	0
S(=O)(=O)(NC(=O)N(C)c1nc(nc(OC)n1)C)c1ccccc1C(OC)=O			0	0	0	0	0	0	0	0	0	0	0	0	0	0	0	0		1	0	0								0	0	0		0		0	0	0		0	1	0	0	0				0
N(C(Nc1ccccc1)=N)c1ccccc1			0	0	0	1	1	1	0		0		1	0		1	0	1	0		0	1	0	1	0		0	0	0	0	0	1	1	1	1	1	0			0		0			0	0	0	1	1
Fc1cc2OCC(=O)N(c2cc1N1C(=O)C2=C(CCCC2)C1=O)CC#C			0	0	0	0		0	0	0	0		0	0	0	0	0	0	0	0		0		0	0	0		0	0	0	0	0	0	0	1				1		1		0	0	0	0	0	0	1
OCC(CCCC)CC			0	0	0		0	0	0	0	0	0	0	0	0	0	0	0	0	0	0	0	0	0	0	0	0		0	0	0	0	0	0	0	0		0	0	0	1	0	0	0	0	0	0	0	0
O=C(N1CCC(CC1)C=C(c1ccccc1)c1ccccc1)CCCCCCCCc1cccnc1			0	0	0	0	0	0		0	0	0	0	0	0		0		1	1	1	1	1	1	1	1	0	0	0	1	1		1	1	1	1	1		1	0		1	1		0	1	1	1
O=C(NCNC(=O)C=C)C=C			0	0		0		0	0	0		0	0	0			0		0	0	0	0	0	0	0	0	0	0	0	0	0		0		1	0	0				0		0	0	0	0	0	0
O1C2(CCN(CC2)C2(CCN(CC2)C(=O)c2c(ncnc2C)C)C)[C@H](CN(CC2CCOCC2)C1=O)CCCC			0	0	0			0	0	0		0	0	0	0	0	0	0	0	0	0	0	0	0	0	0	1		0	0	0	0	0		0	0	0	0	0	0	0	0	0	0		0		0	0
S(=O)(=O)(CC)c1cccnc1S(=O)(=O)NC(=O)Nc1nc(OC)cc(OC)n1			0		0	0	0	0	0	0		0	0	0	0	0	0	0	0	0	0		1	0		0	0	0	0	0	0	0		0	1	0	0	1	0	0		0	0	0	0	0	0	0	0
OCCC(C)C			0		0	0	0	0	0	0	0	0	0	0	0	0	0	0	0		0	0	0	0	0	0	0	0	0	0		0	0	0	0	0	0	0	0	0	0	0	0		0	0	0	0	0
OC(=O)CCCCCCC			0		0		0		0		0	0		0	0	0	0	0	0		0	0	0		0		0	0	0	0	0	0		0		0	0	0	0	0	0		0	0	0	0	0	1	0
S(=O)(=O)(NC(=O)Nc1nc(nc(OCC(F)(F)F)n1)N(C)C)c1c(cccc1C)C(OC)=O			0	0	0	0	0	0	0	0	1		0	0	0	0	0	0	0	0	0	0	0	0	1		0	0	0	0	0	0	0	0	1	0	0	0	0	0			0	0		0	0	0
[Ca+2].O=C1CC(CC(=O)C1=C([O-])CC)C(=O)[O-]			0		0		0	0		0	0	0	0	0	0	0	0	0	0	1	0	0	0		0	0	0		0	0	0	0	0			0	0	1	0	1	0	0	0		0			0	0
ClCC(=O)NC(O[C@@H]1CC[C@@]2(OC2)[C@@H]([C@]2(O[C@@H]2CC=C(C)C)C)[C@@H]1OC)=O			0	0	0	0	0	0	0	0		0	0	0	0	0	0		0			0	1		0	0	0		0	0		1	1	0	1	1	0		0	0	1	0	0			0	0	1	0
Clc1ncc(cc1)CN(\C(=N\C#N)\C)C			0		0	0	0		0	0	0	0	0			0		0	0	0	0	0		0	0	0	0		0		0	0	0		0	0	0	0	0	0	1	0	0	0		0	0	0	0
[Na+].n1c2cccnc2n(Cc2ccc(cc2)-c2ccccc2-c2nnn[n-]2)c1CCCC			0	0		1	0	1	1	1	0		1	1	0	0	1	0		0	0	1	0	0	0	0	0	0	0	0	0	0	0	0	1			1	1		1		0	0	0	0	0		1
Clc1ccc(cc1)-c1c2cc(ccc2oc1CN(Cc1ccccc1)C(=O)Nc1c(F)cc(F)cc1F)C			0	0	0		0	0	0		0	0	0	0			0		0	0	0	0	0	0	0	0	0	0	0	0	0	0	0	0	0	0	0	0	0		1	1	0	0	0	0	0	0	0
s1cc(nc1-c1oc2c(c1)cc(OCc1ccccc1CC(O)=O)cc2)C(C)(C)C			0	0	0	0				0	0	0	0	0	0	0		0	1	0	1		1	1		1	0		0	0		0	1	1	1	1	1		1	0	0	1	1	1	0	1	0		1
Clc1cccc(Cl)c1C(=O)Nc1c2oc(C)c(c2ccc1)C(O)(C)C			0	0			0	0	0	0	0	0			0	0	0	0	1	1	1		0	0	1		0		0	1	1	1						1	1	0	1	1	1		0	1	0		1
Fc1ccc(Oc2cc(O[C@@H]3C[C@H](N(O)C(=O)N)C=C3)ccc2)cc1			0	0	1	1	0	0	0	1		0	1	1	0	0	1	0	0		0	1	1	0	0	1		1		0	1	0	1	1	1	1	1	1	1		1	1	1	1	0	1		1
S(=O)(=O)(NC(=O)Nc1nc(OC)cc(OC)n1)c1cc(ccc1C(OC)=O)CNS(=O)(=O)C			0	0	0	0	0	0	0	0	0	0	0			0	0				0	0			0	0	0	0	0	0	0	0	0		0	0	0	0	0	0		0	0			0	0	0	0
Oc1c(C)c(ccc1C)C			0	1		1	1	0	1	0	0	0	1	0		0	0	1	0	0	0	0	0	0	0	0		0	0		0	0	0	0	0		0	0	0		0	0	0	0	0		0	0	0
Clc1cc(OC)c(Cl)cc1OC			0	0	0	0		0	0			0	0		0	0	0		0		0	0	0	0	0	0	0	0	0	0	0	0	0	0	0	0	0	0	1		1		0	0	0			0
Oc1ccc(cc1C(C)(C)c1ccccc1)C(C)(C)c1ccccc1			0	0	1			0	0	1	0	0	1		0		1	1	1	0	0	1	1	0		1	1		1	1	1	0	0	1	1	1	1	0	1	0	1	1	1	0	1		1	0	1
S=P(OC)(O\C(=C\C(OC(C)C)=O)\C)NCC			0	0	0	1	0		0	0		0	0		0		0	0	0	1		1		0	1		1		0	0	0	0	0	1	1	1	1		1	0	1	0		0			0	0	1
OCCCCCCCCCCCCCCCC			0	0	0	0	0	0	0	0	0	0		0		0	0		0		0		0		0	0	0	0	0	0		0	0	0		0	0		0	0	0	0	0			0	0	1	0
[Ti](OC(C)C)(OC(C)C)(OCCN(CCO)CCO)OCCN(CCO)CCO			0	0	0	0		0	0		0			0	0	0	0	0	0	0	0	0	0	0	0	0	0	0	0	0	0	0		0	0	0		0	0	0	0	0	0	0	0	0	0
FC(F)Oc1cc(N(Cc2cccnc2)c2cc(ccc2)C(O)=O)ccc1OC(F)F			0	0	1	1	1	1	0	1	0	1	1	1	1	1	1	1	0		0	0		0	0	0		0	0	0	0	0	0	0	0		0	1		0	1	1	0	1	0	0	0	1	0
Clc1cc(N2C(=O)C(OC2=O)(C=C)C)cc(Cl)c1			0	0		0	0			0	0	0	0	0		0	0	0		0			0	0	0		0	0	0	0		0	0	0	0		0	1	0	0		1	0	0	0	0	0	0
Clc1cc(Cl)ccc1			0		0	0		0	0		0	0	0	0	0	0		0	0		0		0	0	0		0	0		0	0	0	0	0	0	0	0	0	0	0	0	0	0	0		0	0	0	0
n1ccc(cc1)-c1ccncc1			0	0		0		0	0	0	0	0	0	0	0	0	0		0	0	0		0		0		0	0	0		0	0	0	0	0	0	0	0	0	0		0			0	0	0		0
OC(C(CCCC)CC)C#C			0	0	0	0	0	0	0	0		0	0	0	0	0	0	0	1	0	0		0	1	0	0		0		0	0	1	0	0		0	0		0	0		1		0		0	0	1
Clc1cc(ccc1S(=O)(=O)C)[C@@H](CC1CCCC1)C(=O)Nc1nccnc1			0	0	0	0	0	0	1	0	0	0	0		0	0	0	0	1	1	1	1	1	1	1	1	0	0	0	1	1	0		1	1	1	1		1	0	1	1		1	0	1	1	1	1
Clc1nc(nc(n1)NCC)NC(C)(C)C			0	0	0	0	0	0	0	0	0	0	0			0	0	0	0	0	0	1	0	0	0	0			0		0	0		0		0	0	0	0	0		1	0	0	1	0	0	0	0
S(\C(=N\OC(=O)N(SN(C(O\N=C(\SC)/C)=O)C)C)\C)C			0	0		0	0	0	0	0	0		0	1		0	0	0		0	0	0	0	0	0		0	0	0	0			0	0	0	0	0	0	0	0		0	0	0	0	0	0	0	0
Clc1cc(ccc1S(=O)(=O)C)[C@@H](C[C@@H]1CC(=O)CC1)C(=O)Nc1nccnc1			0	0	0	0	0		0		0	0	0	0	0	0	0	0	0	0	0			0	0	0	0	0	0	0	0	0	0	0	1			0	0	0	0	0	0	0	0	0	0	0	0
Clc1ccccc1S(=O)(=O)NC(=O)Nc1nc(nc(OC)n1)C			0	0	0	0	0	0	0	0	0	0	0	0	0		0	0	0	0	0	0	0	0	0	0	0	0	0	0	0	0	0	0	0	0	0		0	0		0		0	0	0	0	0	0
ClC(Cl)(Cl)C(=O)[O-].[Na+]			0	1	1	1	0		1	1	0	0	1	1		0		0		0	0	0		0	0	0	0	0	0	0		0		0	0	0	0	0	0	0	0	0	0	0	0		0	0	0
O(C(=O)c1ccccc1)CCCCCOC(=O)c1ccccc1			0	1	0	1	0		0	0	0			0		0		0	0	0	0	0	0		0	0	0	0	0	0	0	0	0			0	0	0	0	0		0	0	0	0	0	0	0	0
Fc1ccc(F)cc1-c1ncoc1C=1C=Cc2n(C=1)c(nn2)C(C)C			0	0	0	0		0	0	1	0	0		0	0	0	0	0	0	0	0	1		0	0			0	0	0	0	0	1	1	0	1	1	1	0	0	1	1	0	0	0	1	1	0
Fc1ccccc1C#Cc1oc(cc1)C(=O)N1CCC(CC1)c1cc(ccc1)CN			0		1	1	0	0	0		1	1	1	1					1		1	1	1	1	0	1	1		0	0	1	1	1	1	1	1	1	1			0	1	1		1			1
S(=O)(=O)(NC(=O)Nc1nc(nc(OC)n1)C)c1ccccc1C(OC)=O			0	0	0	0	0	0	0	0	0	0	0	0	0		0	0	1		1	1	0		0	0	0	0	0	0		0	0			1	0	0	1	0	1	0	0	0	0	0	0	0	1
O=CN			0	0	0	0	0		0	0	0	0	0	0	0		0	0	0		0	0	0	0	0	0		0	0	0		0	0		0	0	0	0	0	0	0	0	0	0	0	0	0	0	0
S(CC)C(=O)N(CCC)CCC			0	0		0	0	0		0	0		0		0	0	0		0		0	0	0	0	0	0	0	0	0	0		0	0	0		0	0		0	0	0	0	0	0	0		0		0
[Si](=O)=O			0	0	0	1		0	0	0		0	0	0		0			0		0	0	0	0	0		0	0	0	0	0	0	0	0	0	0	0	0	0	0	0	0	1			0	0	0	0
[Cl+]([O-])[O-].[Na+]			0	0	1	1		0	0	1	0	1		1	0	0		0	0	0	0	0	0	0	0		0	0	0	0	0	0	0	0	0	0	0	0	0	0	0	0	0	0		0	0
P(OC(=CC(OC)O)C)(OC)(OC)O			0					0	0	0	0	0	0	0	0	0	0		0		0	0	0	0	0	0	0	0	0		0	0	0	0	1	0	0	0	0	0	1	0	0	0			0	0
O(C(CC(OCC)=O)(CC(OCC)=O)C(OCC)=O)C(=O)C			0	1		1		0	0	0		0	0	0		0	0	0	0		0	0	0		0			0		0		0			1	0	0	1	0	0	1	1	0	0		0	0	0	0
ClC(Cl)C(O)=O			0		0	0	0	0	0		0	0	0	0	0	0	0	0	0	0	0	0	0		0	0		0	0	0	0	0	0	0		0	0	0	0		0	0	0	0	0	0	0	0	0
ClC(=O)N(C)C			0	0	0		0	0	0	0		0	0	0	0	0	0	0	0	0	0		0		0	0	0	0	0	0	0	0	0	0	0	0		0	0		0	0		0	0	0	0	0	0
ClCCOc1ccccc1S(=O)(=O)NC(=O)Nc1nc(nc(OC)n1)C			0		0	0	0	0	0		0		0	0	0		0		0	0		0		0	0	0	0	0	0	0	0	0	0	0	1	1	1		0	0	1		0	0	0	0	0		1
Fc1cc(C)c(cc1)-c1cc(ncc1N(C(=O)C(C)(C)c1cc(cc(c1)C(F)(F)F)C(F)(F)F)C)N1CC[C@@H](O)[C@H]1CO			0	0	1	1	0		0	0	0	1	1	1	1	0	1	1	0		0	0	0	1	0	0	0		0	0	0	0		0	0	0	0	0	0	0	1	1	0	0	0		0		0
S(=O)(=O)(NC(=O)Nc1nc(OC)cc(OC)n1)Cc1ccccc1C(OC)=O			0	0		0	0	0		0	0	0	0	0	0	0	0	0		0	0			0	0	0	0	0	0		0	0	0	0	1	0	0	0	0	0	1	0	0	0	0		0	0	0
S(=O)(=O)(NC(=O)Nc1nc(OC(F)F)cc(OC(F)F)n1)c1ccccc1C(OC)=O			0		0		0	0		0	0	0	0	0	0		0	0		0	0	0	0	0	0		0	0	0		0	0		0	1		0			0	1	0	0		0	0	0		1
Clc1ccc(cc1)C(CCCC)(C#N)Cn1ncnc1			0	0	0	1	0	0	0	0	0	0	0	0	0		0			0		0	0			0	1	1	1	0		0	0	0		0	0		0	0	1	0	0		0	1	0	0	1
O(CCN)CCOCCN			0	1		1	0	1	0		0	1		1		0	1	1	0	0	0		0	0	0		1	0	0	0		0		0	0		0	0	0	0	0	0	0	0		0	0	0	0
Clc1ccc(cc1)C(O)(C(C)C1CC1)Cn1ncnc1			0	0	0	0	0	0	0	0	0	0	0	0	0	0		0		0	0	0	0	1	0	0	1		0		0	0	0	0	0			0	0	0	1	0	0	0	0	0		0	1
Clc1cc(Cl)ccc1OCCCC(O)=O			0	0	0	0	0	0	0	0	0	0	0	0	0	0	0	0	0	0		0		0	0	0	0			0	0	0		0	0		0	1	1	0	1		0		0	0	0	0
Clc1ccccc1O			0	0	0	0	0	0			0	0	0	0		0	0	0	0	0			0	0	0		0		0	0	0		0	0	1	0		0	0	0	0	0	0	0	0	0	0	0	0
Oc1cc(C)c(cc1)C			0	0	0	0	0	0	0	0	0	0	0	0	0	0		0	0		0			0		0	1		0	0	0	1			1		0	0	0	0	0	0	0	0	0	0	0	1	0
S(=O)(=O)(NC(=O)Nc1nc(nc(OCC)n1)NC)c1ccccc1C(OC)=O			0	0	0	0	0		0	0	0		0	0		0	0	0	0	0		0	0		0		0	0	0		0	0		0	0	0	0	0		0		0	0		0	0	0	0	0
[Br-].[Br-].[n+]12c(-c3[n+](CC1)cccc3)cccc2			0	1	0	1		0		0		0	1	0	0	0	0		1	0	0	1		1	0	1	0			0	0	0	0	1	1	1	0				0	0	0	0	0		0	0	0
Clc1cc(CNc2ncnc3n(cnc23)[C@@H]2O[C@H](C(=O)NC)[C@@H](N)[C@H]2O)c(OCc2onc(c2)C)cc1			0	0	0	0		0	0	1	0	0		0	0	0		0	0	0	0	0	0	0	0	0	0	0			0	0		0	0	0	0	0	0	0			0	0	0		0	0	0
O1N2c3c([C@H](COC(=O)N)[C@@]1(OC(=O)C)[C@H]1N([C@H]1C2)C(=O)C)c(OC)cc(c3)C=O			0	0	0	0	0	0	0	1		0	0	0	0	0			1	1	0	0	1		1	1	1	0	1		0	0	1	0	1	1			0	1	0		0	0	0	0		1	1
s1c(ccc1CN1CCCCCC1)-c1onc(n1)CCN1C(=O)c2c(cccc2)C1=O.OC(=O)\C=C\C(O)=O			0	0				0	0	0	0	0		0	0	0	0	0	1	0	1	0	0	1	0	1	0	0	0		0	0	0	1	1	0	1		0	0	1	1	0		0	1	0		1
Cl.Fc1cc(F)ccc1OC1=CC(=O)N(c2nc(ncc12)NCC(O)(C)C)C			0	0	0		0						0	0	0	0	0	0	0	0	0	1		0	0		0	0		0		0	1		0	0	0	1	0	0	0	0	0		0	0	0	1	0
O(C)c1cc2C[C@H](N(CCC)C3CCN(CC3)C(=O)C3CCNCC3)CCc2cc1			0		1	1			0	0	0	1		1	1	0		1		0		0	1	1		1	1	0	1		0	1	1		1	1	1	1	0		0			0	1	1	1
Clc1cc(F)ccc1C(=O)N=S(=O)([O-])\C=C\c1ccccc1.[Na+]			0	0		0	0	0	0	0	0	0	0	0	0	0	0	0	0	0	0	0		0	0			0	0	0	0	0	0	0			0		1	0	1	1	0			0	0	1	0
Brc1cc(F)ccc1C(=O)NS(=O)(=O)\C=C\c1sccc1			0		0		0	0	0	0	0	0		0	0	0	1	1	0	0				0	0	0	0	0	0			0	0	0	1	0	0	1	1	0	1	1		0	0	0		1	1
[Cl-].[N+](CCCCCCCCCCCC)(C)(C)C			1	0	1	1		1	0	0	0	1	1	1	1	1	1		1	0	1	0	1			0	0	0	1	0	0		1	0	1	1	0		0	0		0	1	0	0	1	0	0	0
C(CCCCCC=C)CCCCCC			1	1	1	1	0	1		0	0		0	1	1	1			0	0	0	1		1		0	0	0		0		0	0	0	0		0	0	0	0	0		0	0	1	0	0	1
O(C(=O)CCCCCCCCC(OCC(CCCC)CC)=O)CC(CCCC)CC			1		1	1	0	0	0	0	1	1	1	1	1	0			0	0	0	0	0	0	0	0	0	0		0	0	0	0	0		0	0	0	0	0	0	0	0	0	0	0	0	0	0
S1\C(=C/c2cc(C(C)(C)C)c(O)c(c2)C(C)(C)C)\C(=O)NC1=N.S(O)(=O)(=O)C			1	0	1	1	1		1	0	0	1	1		1	1	1	1		0	0	1	1		0		0		0	1	1	1	1	1	1		1	1	0			1	1	0	0	0	0	1	1
FC(F)(F)Oc1cc(CN[C@H]2CCCN[C@H]2c2ccccc2)c(OC)cc1			1	0	1	1			0	0	1		1	1	1	1	1	1	0	0	0	0	0	0		0	0	0	1	0						1	0	0	0	0	1	1			0	1	0	1	1
O(C(=O)Nc1nc2c(n1C(=O)NCCCC)cccc2)C			1	1	1	1	1	0	0		0	0	0	1	0	0	0	0	0	0		0		0	0	0			0			0	0		0	0		0			0			0	0	0	0	0
[O-][N+](CCCCCCCCCC)(C)C			1	0	1		0			0	1	0			0		0	0	0	0	0		0		0	0	0	0	0	0	0		0		0	0		0		0	1		0	0	0	0		0	0
S(=O)(=O)(NCC)C(F)(F)C(F)(F)C(F)(F)C(F)(F)C(F)(F)C(F)(F)C(F)(F)C(F)(F)F			1	1	1	1	1	0		1	1	1	1		1	1	1	1	1	0	1	0	1	1		1	1	1	0	0	1	0	0	1	1	1	1	1	1		1	1	1		0	1	1	0
Clc1cc2c(N(S(=O)(=O)c3ccc(OC)cc3OC)C(=O)[C@]2(N2C[C@H](O)C[C@H]2C(=O)N(C)C)c2ccccc2OC)cc1			1	0	1	1	0	1		0	0	1		1		1		1	1		1	1		1	0	1	1	0	0	0		1	1	1	1	1			1		1	1	1			1	1	1	1
ClC(=C(c1ccc(OCCN(CC)CC)cc1)c1ccccc1)c1ccccc1.OC(CC(O)=O)(CC(O)=O)C(O)=O			1	1	1	1	0	1	0	1		1			1				0	0	0	0		1	0	0	0		1	0	0	1	0			0	0	0	0	0	1	1	0	0	0	1		0	1
S(C(=O)C)[C@H]1[C@H]2[C@@H]3CC[C@]4(OC(=O)CC4)[C@]3(CC[C@@H]2[C@@]2(C(=CC(=O)CC2)C1)C)C			1	1	1	1	0	1	1	1	1		1		1	1	1			0	1	0	1	1		0	0	0	1	1	0		1	1	0			0		0	1	0	1		0
OC(=O)C			1		1	1		1	0	0	1	1	1	1		0		1	0		0	0		0	0			0		0	0	0		0	0	0	0	0	0			0	0	0	0	0	0	0	0
Brc1ccccc1N1Cc2c(nc(nc2)Nc2cc3OCC(Oc3cc2)CO)N(C)C1=O			1	1	1	1	0	0	1	1	0	1	1		1	0	1	1	0	1			1	1		1	0	0	0	1	0	1	0	1	0		1	1			0		1	1	0		0	1	1
Oc1ccc(cc1)C(CC)(C)C			1	1	1			0	0	1		1	1	0		0	1	1	1	0	1	1	0	1		0	1	1	0	0	0	1	0	0	1	0	0	0	0	0	1		0	0	1	0	0	1	0
Fc1cc(ccc1)Cn1c2c(cc1C(=O)Nc1cc3c([nH]cc3)cc1)cc(F)cc2			1				0	0	1	1	1		1		1	0	1		1	0				1		1			1		1	1	1	1	1	1	1	0		0	1	1	1	0	0	0		1	1
FC/1(F)CCN(c2c(cccc2)\C\1=C\C(=O)N1CCC(N2CCCCC2)CC1)C(=O)c1ccc(NC(=O)c2ccoc2C)cc1.FC/1(F)CCN(c2c(cccc2)\C\1=C\C(=O)N1CCC(N2CCCCC2)CC1)C(=O)c1ccc(NC(=O)c2ccoc2C)cc1.OC(=O)\C=C\C(O)=O			1		1	1	0	0		0		1	1		0	0	1			0		0	1	1	0	1	1	0	1	1	0	0	1	1	1	1		1	0	0	1		1	0		1	1	1	1
Clc1ccccc1C1=Nc2c(n[nH]c2C)Nc2c1cc([N+](=O)[O-])cc2			1	1		1	0	0		1	1		1	1	1		1	1	1		0	1	0	1	0		0	0		0	0	1		0	1	0		0	0	0	1	1	0	0	0	0	0	1	1
Clc1cc(ccc1C(=O)N=S(=O)([O-])\C=C\c1ccc(OC)cc1)C.[Na+]			1	0	1	1	0	0	0	1	1	0	1	1	1	0	1	1	0	0	0	0	0	0		0	1	0	0	0	0		0	0	0		0	1	1	0	0	0		0	0	0		1	0
OCCN(CCO)CCO				0	0	0	0			0		0	0	0	0			0		0			0	0	0	0	1	0	0						0		0	0	1	0	0	0	0	0	0	0			0
FC1(F)CN(c2nc(ncc2N(C)C1=O)Nc1ccc(cc1OC)C(=O)NC1CCN(CC1)C)C1CCCC1					0	0			0	0	0	0	0		0	0		0	0		0	1	1	1	1	1	0	0	1	1		0	1	1	0	1	1	0	0	1	0	0		1	0	1	1	1
OC(=O)CCC				0		0	0		0	0	0	0			0		0	0	0	0	0	0		0	0	0	0	0			0		1			0	0	0	0	0	0	0	0	0	0		0	1
Oc1ccccc1					0	0	0	0		0	0	0	0	0	0	0	0	0	0				0	0	0	0	0	0	0	0	0	0	0	0	0	0	0	0	0	0	0	0		0	0	0	0	0	0
c1ccccc1CCCCCCCCCCCC				0		0	0	0	0		0	0		0	0	0		0	0	0	0	1	0	0	0	0	1	1	0	0	0	0	0	0		0	0	0	0		0	0	0	0	1	0	0	0	0
Cl.O=C1n2c(CC[C@@H]1Cc1nc[nH]c1C)c(c1c2cccc1)C					1	1	0	0	0		0	0	1		1	1	1	1	0	0	1	0	1	1	1	1		0	0	1	1	1	1	1	0	1	1	0		0	1	0	1	1	0	0	0	1	1
Clc1c(cc(Cl)cc1N)C(O)=O					0	0	0	0	0	0		0	0	0	0	0	0	0	0	0	0		0	0		0	0		0		0	0	0	0	0	0	0	0		1	0	0	0	0	0	0	0	0
O=C(N)/C(=N/O)/C=C(/C([N+](=O)[O-])C)\CC				0	0	0	0	0	0	0	0	0		0	0		0	0		1	0	0	0	0	0	0	0		0		0	0	0	0	1	0	0	1	0	0	0	0	0	0	0		0	1	0
O(C)c1ccc(cc1NNC(OC(C)C)=O)-c1ccccc1				0	0	0		0	0	0		0	0	0	0	0	0		1	0	1	1	0	0	0		0	0	0	1	1			1			1	1	1		1	0	1	0	0	1	0	0	1
[Cl-].[n+]1(c2c(cccc2)ccc1)Cc1ccccc1				1	1	1		1	0	1	0		1	1	1	1	0	0	1	1	1	1	1				1	0	0		0	0	0	0	1	0	0		1		0	0	0	0	0	0	1	0	0
S(=O)(=O)(NC(=O)Nc1nc(OC)cc(OC)n1)c1cc(NC=O)ccc1C(=O)N(C)C					0		0	0		0	0	0	0		0	0	0	0	0	0	0	0	0	0			0	0	0	0	0		0	0		0		0	0	0	1		0		0	0	0	0	1
S(=O)(=O)([O-])c1ccc(N2NC(C(=O)[O-])=C(\N=N\c3ccc(S(=O)(=O)[O-])cc3)C2=O)cc1.[Na+].[Na+].[Na+]				0	0			0			0	0	0	0	0	0	0	0		0		0	0	0	0	0	0	0	0		0	0	0	0	0	0		0	0	1	0	0	0	0	1	0	0	0	0
BrC(Br)C#N				0	1	1	0	1	0	0	0	1	1	1	1		1	1	0		0	0	0		0	0	1	0	0	0			0		1			0		0	0		0	0	0	0	0	0	0
OC(CO)CO				0	0	0	0	0	0	0	0	0	0	1	0	0			0	0			0	0	0		0	0	0	0	0		0	0	0		0	0		0	0	0	0	0	0		0	0	0
BrCCCO					0	0	0	0	0	0	0		0	0	0	0	0		0	0	0	0		0	0	0	1	0	0	0	0	0	0	0	1			0	0		0	0	1	0	0	0		1
S(=O)(=O)(NC(=O)Nc1nc(nc(OC)n1)C)c1ccccc1CCC(F)(F)F					0	0	0	0	0		0	0	0	0	0	0	0	0		0		0	0	0	0	0		0	0	0	0		0	0		0	0	0	0	0	1	0	0	0	0	0	0	0	0
Oc1ccc(cc1)C(CC)C				0	0	0		0	0		0	0		0	0			0	1	0	1		1	1	0	0	1			0	0	0		1		1		1	0	0	1	1			1	1	1	0	1
S(=O)(C)c1ccc(cc1)-c1n(nc(c1)C(F)F)-c1ccc(OC)cc1				0	0	1	0	0	0		1				0	0		0		0				0	1		0	0		0	0	0	0	0	0	0	0	0	0		1		0	0	0		0		0
Clc1cc2oc(Oc3ccc(O[C@H](C(OCC)=O)C)cc3)nc2cc1				0	0	1	0	0	0	1	0		0	0	0	0	0	0		0	0			0	0	0	0	0	0	0	0	0			1		0		1	0	1			0	0	0	0	0	0
S(=O)(=O)(NC(=O)Nc1nc(cc(n1)C)C)c1ccccc1C(OC1COC1)=O				0	0	0	0	0	0	0			0	0		0	0	0	1	0	1	0			0		1	0	0	0	1	0	0	1	0		0	0	1	0	1	0	1	0	0	1	0	0	1
O=[N+]([O-])c1c(C)c(cc([N+](=O)[O-])c1NC(CC)CC)C				0	0	1	1	0	0	1	0	0	0	0	0	0	0	0	0	0	0	1	0		0	0		1	1	0	0	1				0	0	1	0		1	1	1	0			0		1
O=[N+]([O-])c1c(cccc1[N+](=O)[O-])C				1	1	1	0	0	1		0	0	1	0	1	0		1	1	0		1	1	1	0	1	1	0		1	1	0	1	1	1	1	0		1	0		0	1	1	0	0	0	0	1
O(C)c1ccc(cc1)C(=O)C																			0	0	0	0	0	0	0	0	0	0	0	0	0	0	0	0	0	0	0	0	0	0	0	0	0	0	0	0	0	0	0
O=Cc1ccc(N(C)C)cc1																			0	0	0	0	0	0	0	0	0	0	0	0	0	0	0	0		0	0	0	0	0	1		0	0	0	0	0	0
c1cc(ccc1C(C)C)C(C)C																			0	0	0	1	0	0	0	0	1	1	1	1	0	0	0	0	1	0	0	0	0	0	0	0	0	0	1	1	0	0	0
ClC(=O)c1ccc(cc1)C(Cl)=O																			0	0	0	0	0	0	0	0	0	0	0	0	0	0	0	0	0	0	0	0	0	0	0	0	0	0	0	0	0	0	0
O(C(OC)CCCCCCC)C																			0	0	0	0	0	0	0	0	0		0	0	0	0	0	0	0	0	0	0	0	0	0	0	0	0	0	0	0	0	0
[Nd](Cl)(Cl)Cl																			0	0	0	0	0	0	0	0	0	0	0	0	0	0	0	0	0	0	0	0	0	0	0	0	0	0	0	0	0	0	0
O=[N+]([O-])c1ccc([N+](=O)[O-])cc1																			1	0	0	1	0	1	0	0	0	0	1	0	1	1	1	1	1	1	0	0	0	0	0	0	1	0	0	1	1	0	0
[In](Cl)(Cl)Cl																			0	0	0	0	0	0	0	0	1	0	0	0	1	0	0	1	1	0	0	0	0	0	0	0	0	0	1	1	0	0	0
[Sb](Cl)(Cl)Cl																			1	0	0	0	0	1	0	1	0	0	0	0	1	0	0	1	1	0	0	0	0	0	0	0	1	0	0	0	0	0	0
OC(=O)CCCCCCC\C=C\CCCCCC																			0	0	0	0	0	1		0	0	0	0	0	0	0	0	0	0	0	0	0	0	0	0	0	0	0	1		0	0	0
O(C(=O)C(CC)C)CCCCCC																			0	0	0	0	0	0	0	0	0	0	0	0	0	0	0	0	0	0	0	0	0	0	0	0	0	0	0	0	0	0	0
S(O)(O)(=O)=O.NN																			0	0	0	0	0	0	0	0	0	0	0	0	0	0	0	0	0	0	0	0	0	0	0	0	0	0	0	0	0	0	0
n1ccc(cc1)C=C																			0	0	1	0	0		1	1	0	0	1	0		0	1		1	1	0	1	1	1	0	0	1	1	0		1	1	1
OCc1cccnc1																				0	0	0	0			0	0	0		0		0	0			0	0	0	0		0	0		0		0		0	0
N(N)c1ccccc1																			0	1	0	0	0	0		0	1	1	0	0	0	0	0	0		0	0	1	1	0		1	0	0	0	0	0	0	0
n1ccccc1C#N																			0	0	0	0	0	0	0	0	0	0	0	0	0	0	0	0	0	0	0	0	0	0	0	0	0	0	0	0	0	0	0
c1c(cccc1C)C=C																			1	0	0	0	0	0	0	0	0		0	0	0	0		0	0	0	0		0	0	1		0	0	0	0	0	0
[OH-].[N+](Cc1ccccc1)(C)(C)C																			0	0	0	0	0		0	0		0	0	0	0	0	0		0	0	0		0	0		0	0	0	0		0	0	0
OC(Cc1ccccc1)(C)C																			0	0	0	0	0	0	0	0	0	0	0	0	0	0	0	0		0	0	0	0	0	0	0	0	0	0	0	0	0	0
S(O)(=O)(=O)NC1CCCCC1																			0	0	0	0	0	0	0	0	0	0	0	0	0	0	0	0	0	0	0	0	0	0	0	0	0	0	0	0	0	0	0
O(C(=O)Cc1ccccc1)C																			0		0		0	0	0	0			0	0		0	0	0	0	0	0		0		0	0	0	0	0	0	0	0	0
O(C(OC)Cc1ccccc1)C																			0	0	0	0	0	0	0	0	0	0	0	0	0	0	0	0		0	0	0	0		0	0	0	0	0	0	0	0	0
N(c1ccc(cc1)CCCCCCCC)c1ccc(cc1)CCCCCCCC																			0	0	0		0	0	0	0				0	0	0	0	0		0		0		0	1	1	0			0	0		1
O(C(=O)Cc1ccccc1)CC																					0	0			0		0	0		0	0	0		0	0	0	0	0	0	0		0		0	0	0	0	0	0
O=C(CC(=O)Nc1ccccc1)C																			0	0			0	0	0	0	0	0	0	0			0	0	0	0	0		0	0	0	0	0	0	0				0
O(CC(CCCC)CC)CCC#N																			0	0	0	0	0		0	0	0	0	0		0	0		0		0	0	0	0	0	1		0	0	1		0
O(C)c1cc(C)c(N)cc1																			1	0		0	0		0	0	1	1			0	0	0	0	1		1	0	1	0	1	0	0				0	0	1
N(CC=C)(CC=C)CC=C																				0	0	0	0		0		0			0			0					0	0								0	0	0
P(OCCCC)(OCCCC)OCCCC																			0			0		0					0			0	0		0	0	0	1		0	1	1		0		0			1
OC(CCc1ccccc1)(C)C																						0	0	0	0		0			0		0				0	0	0	0		0			0	0	0		0	0
Clc1cc(Cl)ccc1-n1nc(nc1C(Cl)(Cl)Cl)C(OCC)=O																			1	0	0	1	0	1	0	1	0	1		0	1		1	1	1	0	0	1	0	0	1	1	0		0	1		0	1
Brc1c2c(nc(C3C(=O)c4c(cccc4)C3=O)c1O)cccc2																			1	1	0		0	0	0	0	1		0		0	0			1			1	1		1	1	0			0	0	0	1
O(C(=O)C=Cc1ccccc1)C																			0	0		0		0	0		0	0	0	0	0	0	0		0		0	1	0	0	0		0	0	0	0	0	0
O(Cc1ccccc1)C(=O)C(C)C																					0	0	0	0	0	0	0	0	0	0	0	0	0	0	0	0	0	0	0	0	0	0	0		0		0	0	0
c1ccccc1CCc1ccccc1																			1	0	0		0	1		0		1	1	0	0	0	0	0	1	0	0		0	0		1		0	0	0	1	0
O(C(=O)C=Cc1ccccc1)CC																			0	0	0	0	0	0	0	0		1	0	0	0	0	0	0			0	1	0	0	1	1	0	0	0		0	0
O(Cc1ccccc1)C(=O)CCC																				0	0		0		0	0	0		0	0	0	0		0	0	0	0	0	0	0	0	0	0	0	0	0	0	0	0
O(Cc1ccccc1)C(=O)CC(C)C																			0	0	0	0	0	0	0	0			0	0	0	0	0		0	0	0		0	0	1		0	0	0	0	0	0	0
OC(CC\C=C(\CC)/C)(C=C)C																			0	0	0	0	0		0	0	1	1	0	0	0	0	0	0	0	0	0	0	0	0		1	0	0	0	0	0	0	0
Cl.N(CCCC12CCC(c3c1cccc3)c1c2cccc1)C																			0	0	0	0	1	1	0	1	0	0	0		0		1	0		1			0	0	0	0	1	0	0	1	0	1	1
O(C(=O)C(C)C)CCc1ccccc1																			0	0	0	0	0	0	0	0	0	0	0	0	0	0	0	0	0	0	0	0	0	0		0	0	0	0	0	0	0	0
O(C(=O)CCC)CCc1ccccc1																			0		0	0	0	0	0	0	0	0	0	0	0	0	0	0	0	0	0	0	0	0	0	0	0	0	0	0	0	0
O(C(=O)C=Cc1ccccc1)CCc1ccccc1																			0	0	0	0	0	1		1		1	0	1	0		1	1	1	0	1	1	0	0				1	0	0	0	0	1
O(C(=O)C)CC=Cc1ccccc1																			0	0		0	0	0	0	0		0	0	0	0	0	0	0	1	0		1	0	0		0	0	0	0	0	0
O(C(=O)CC)CC=Cc1ccccc1																			0	0	0			0	0			0	0		0	0	0	0		0	0	0	0	0	1		0		0	0	0	0	0
S(=O)(Cc1nccc(OCC(F)(F)F)c1C)c1[nH]c2c(n1)cccc2																			1	1	1		0	1	0	1	0			1	0	0			1	0	1	1	0	0	1	1	1	1	0		0	1	1
O(C(=O)C(C)C)CC=Cc1ccccc1																					0	0	0	0	0	0		0	0	0	0	0	0	0	1	0	0	0	0	0		1	0	0				0	0
[Yb](Cl)(Cl)Cl																			0	0	0	0	0	0	0	0	0	0	0	0	0	0	0	0	0	0	0	0			0	0	0	0	0	0	0	0	0
OCCc1ncccc1																			0	0	0	0	0	0		0	1	1	0	0	0		0	0		0	0		0	0		0	0	0	0	0	0	0	0
OCCN1CCNCC1																			0	0	0	0	0	0	0	0	0	0	0	0	0	0		0	0	0	0	0	0	0		0	0	0	0	0	0	0	0
OC(=O)Cc1ccccc1																			0	0		0		0		0	0	0	0	0	0	0	0	0	1	0			0	0		0	0	0	0	0	0		0
S=C(Nc1ccccc1)N																			0	0	0	0	0	0	0	0	1	1			0	0	0	0	0	0	0	0	0	0	0	0	0		0	0	0	0	0
O=CC(Cc1ccc(cc1)C(C)C)C																			0	0	0		0	0	0	0		0	0	0		0	0	0	0	0	0	0	0	0	1	0		0	0	0	0	0	0
O(C(=O)Cc1ccccc1)c1ccc(cc1OC)CC=C																			0	0	0		0	0	0			0	0	0	0	0	0	0	1	0	0	1	0		1	1	0	0	0		0	0
Clc1ccc(N=C=O)cc1																			0	0	0	0	0	0	0	0	0	0	0	0	0		0	0	0	0	0	0		0	0	0	0	0		0	0	0	0
[Si](N=C(O[Si](C)(C)C)C)(C)(C)C																				0		0			0	0	0		0	0	0	0			0	0	0	0	0	0	0		0	0	0	0	0	0	0
O(C)c1ccc(cc1)CCC(=O)C																			0	0	0	0	0	0	0	0	0	0			0	0	0	0	0			0	0	0	0	0	0		0	0	0		0
O(C)c1ccc(cc1)COC(=O)C																			0	0	0	0	0	0	0	0	0	0	0	0		0	0	0	0	0	0		0	0	0	0		0	0	0	0		0
O(C)c1ccc(cc1)C=CC(=O)CC																			0		1		0	1	0	1	0	0	0	1	1	0	1	1	1	1	0	1	0		1	0	1	0	0	0	1	0
O1C(CCC1=O)CCCC																				1	0	0	0	0	0	0	0	0	0	0	0	0	0	0		0	0		0		1		0	0	1	0	0	0	0
O1C(CCC1=O)CCCCC																			0	0	0	0			0	0		0	0	0	0	0	0	0	0	0	0	0	0	0		0	0	0	1	0	0	0
c1ccccc1CCCCCCCCCC																			0			0	0	0	0	0		0	0			0	0	0	0	0	0	0	0		0	0	0		1	0	0		0
ClCc1ccc(cc1)C																			0	0	0	0	0	0	0	0	0	0	0	0	0	0	0	0	0	0	0		0	0				0	0	0	0	0	0
OC(C)(C)[C@H]1CCC(=CC1)C																			0	0	0	0	0	0	0	0	0	0	0	0	0		0	0		0	0	0	0	0	0	0	0	0	0	0	0	0	0
O=Cc1ccc(cc1)C																			0	0	0	0	0	0		0	0	0	0	0	0	0	0	0		0	0	0	0	0	0	0	0	0	0	0	0	0	0
n1cc(ccc1C)CC																			0	0	0	0		0	0	0	0	0	0	0	0	0	0	0	0	0	0	0	0	0	0	0	0	0	0	0	0	0	0
Oc1ccc(N=O)cc1																			0	0	0	0	0	0	0	0	1	1		0	0	0	0	0	0	0		0	0	0	1	0	0	0	0	0	0		0
OCC1CCC(CC1)CO																			0		0	0	0	0	0	0	1	0	0			0	0	0		0	0	0	0			0	0	0	0	0	0	0
O(C)c1ccc(cc1)CO																			0	0	0	0	0	0	0	0	0	0	0	0	0	0	0	0	0	0	0	0	0	0	0	0		0	0	0	0	0	0
OC(CCC)C#C																			0	0	0	0	0	0	0		0		0	0	0	0	0	0	0	0	0	0	0	0	0	0	0	0	0	0	0	0	0
ON=C(CC(C)C)C																			0	0	0		0	0	0	0		0	0	0	0			0	0	0	0	0	0	0	0	0	0	0	0		0	0	0
O(C(=O)CC)C\C=C(\CCC=C(C)C)/C																			0	0	0	0		0	0	0	0	1		0	0		0	0	0	0		1	0	0	1	0	0	0	0	0	0	0	0
O1CCOC(=O)CCCCCCCCCCCC1=O																			0	0	0	0	0	0	0	0	0	0	0	0	0	0	0	0	0	0	0	1	0	0	0	0	0	0	0	0	0	0	0
O1CCCCCCCCCCCCCCC1=O																			1		0	1	0	1	0	0	0	0	0	0		1	0	0		0	0	1	0	0		1	0	0	1	0	0	0	0
OC(CCCCCCCCCCC(O)=O)CCCCCC																			0	0	0	0		0	0	0	1	0		0	0	0	0	0	1			1		0		0	0	0	1	0	0	0	0
O(C(=O)CCCCC(OCCC)=O)CCC																			0	0	0		0	0	0		0	0	0		0		0	0	0	0	0	0	0	0	1	0	0	0	0			0	0
OCCC(CCCC(C)C)C																			0	0		0	0	0	0	0	0	1	0	0	0	0	0		0	0	0	0	0		0	0	0		0	0	0		0
O(C(=O)CCCCCCC)CC																			1		0	0	0		0		0	0		0	0	0	0	0	0	0	0	1	0	0	0	0		0	0	0	0		0
O(C(=O)CCCCCCCCCCC)CC																			0	0	0	0		0	0	0	0	0	0	0	0		0	0	0	0	0	0	0	1	0	0		0	0	0	0
O(C(=O)CC)CCC																			0	0			0	0			0	0	0		0	0	0	0	0	0	0	0		0				0	0				0
N1(CCN(CC1)C)C																			0	0	0	0		0	0	0	0	0		0	0	0	0	0	0	0	0	0	0	0	0	0	0	0	0	0	0	0	0
OC(CCCCO)CO																			0	0	0	0		0	0	0	0	0		0	0		0	0	0	0	0	0	0	0	0	0	0	0	0	0	0	0
O(C(=O)C=C)CCC#N																			0	0	1	0		1	1	1	0	0	1	1			1	1	1	1	0			1	0	0		0	0	1		0	1
O=CC(CCC=C(C)C)C																			0	0		0	0			0			0	0	0	0	0	0	1	0		0	0	0	1		0		0	0	0	0
ClC(OCCOCCOC(Cl)=O)=O																			0	0	0	0	0	0	0	0	0	0	0	0	0		0	0	0	0	0	0		0	0	0	0	0	0	0	0	0	1
O(CCO)c1ccc(cc1)C(=O)C(O)(C)C																			0		0		0	0	0		0	0	0			0	0	0	0	0	0	0	0	0			0	0	0		0
O1CC1CC																			0	0	0		0	0	0		0	0	0	0	0	0	0		0		0	0		0	0	0		0			0	0	0
O1CC1COC(=O)C(C)=C																			0	0	0	0	0	0	0	0	0	0	0	0	0	0	0	0	1	0	0	0			0	0	0	0	0	0	0	0	0
[Na+].O=C([O-])C(CCC)CCC																			0	0	0	0		0	0	0	0	0	0	0	0	0	0	0	0		0	0	0	0	0	0	0	0	0	0	0	0	0
BrCCCl																				0	0	0	0	0		0	0	0		0	0	0	0	0	0	0	0	0	0	0		0	0	0		0		0
ClCC=C																			0			0			0	0	0		0	0	0	0			0			0	0	0	1		0		0	0	0	0	0
ClCCCl																			0	0	0	0	0	0		0	0	0		0		0		0	0	0		0	0	0			0	0		0
OCC#C																				0					0	0	0	0	0		0	0	0		0	0						0		0	0	0			0
O=CC=O																			0		0	0	0	0	0	0		0	0	0	0	0			0		0	0	0			0	0	0		0	0	0	0
s1c(S)nnc1S																					0	0	0	0	0	0	0	0		0			0		0	0	0	0	0	0	0	0	0	0	0	0	0	0	0
O=C(NC(C)(C)C)C=C																			1	0	0	1		0	1	0	0	0		0	0	0	0	0	1	0	0	0	0		1		0	0		0	0	0	0
O(C)c1cc(ccc1C(C)C)C																					0	0		0	0	0	0	0	0	0	0	0	0	0	0	0		0	0	0	0	0	0	0		0	0	0	0
S1SCCC1CCCCC(O)=O																			0	0		0	0	0	0		0			0	0	0	0	0	1	0		0	0	0	0	0	0		0	0			0
OC(CCCC(CCO)C)(C)C																			0	0		0	0	0	0	0	0	0	0	0			0	0	0	0	0	0	0		0				0	0		0	0
O=[N+]([O-])CCC																			0	1	0	0	0	0	0	0	0	0	0	0	0	0	0	0	0	0	0	0	0	0	0	0	0	0	0	0	0	0
O=C(CC(C)C)C																				0		0	0	0	0	0	0			0	0	0		0	0	0		0	0	0		0	0		0	0		0	0
O(C(C)=C)C(=O)C																			0	0	0	0	0	0	0	0	0		0	0	0		0	0	0	0	0		0		0	0		0	0	0	0	0	0
O1C(CCC1=O)C																			0	0	0	0	0	0	0	0	0	0	0		0	0	0		0	0	0	0	0		0		0	0	0	0	0	0	0
O1C(=O)C=CC1=O																				0	0	0		0		0	0	0		0	0	0	0	0	0	0	0	0	0	0	0	0	0	0	0	0	0	0	0
Oc1ccc(cc1)C(OCCCCCC)=O																			1	0		1	1	1	0	1	1	1	0	0	1	0	0	1	1	1			1		1	1	1	1	1	1	1	0	1
O(CC)c1ccc(NC(=O)CC(O)C)cc1																			0	0		0	0	0	0	0	0	0	0	0	0	0	0	0		0		0	0	0	0	0	0	0		0		0	0
Clc1cc(N)ccc1																			0	0	0	0		0	0	0	0	0	0	0						0	0		0	0	0	0	0	0	0	0	0	0	0
n1c(cccc1C)C																			0	0	0	0	0	0	0		0	0		0	0	0	0	0	0		0	0		0	0	0	0	0	0		0		0
O1C(=O)CCCC1=O																			0	0	0	0	0	0		0	0	0	0	0	0	0	0			0			0	0		0			0	0		0	0
Fc1ccc(cc1)Cn1c2c(nc1N1CCC(N(C)C=3NC(=O)C=CN=3)CC1)cccc2																			0	0	0	0	0	0		0		0	0		0	0	0	1	0	0	0	1	0	0	1		0	0	0	0	0	1	1
O(C(=O)CC(C)C)CC																			0	0	0	0			0	0	0	0	0	0	0	0	0	0	0	0	0	0	0	0	0	0	0	0	0	0	0	0
N1(CN(CN(C1)C)C)C																			0	0	0	0			0	0		0	0	0	1	0	1	1	0	1		0	0	1	0	0	0		0	0		0	0
C1CCCCC1C																			0	0	0	0			0	0	0	0	0	0	0		0	0	0	0	0	0	0	0	0		0	0	0	0	0	0	0
n1ccc(cc1)C																						0	0	0	0	0	0	0			0	0	0	0	0	0	0	0	0	0	0	0	0	0	0	0	0	0	0
n1cc(ccc1)C																			1		1	0		0	0	0	0	0			1	0	1	1	0	0	0	0	0	0	0	0	0	0	0		0		0
Brc1ncccc1																				0	0		0	0			0		0	0		0		0	0	0	0	0		0	0	0		0	0	0	0	0	0
n1ccncc1C																			0	0	0		0	0	0		0	0	0	0	0	0	0	0	0	0	0	0		0	0	0	0	0			0	0	0
Clc1ncccc1																			0	0	0	0	0	0	0	0	0	0	0			0	0	0		0	0	0		0	0	0		0	0		0		0
O(C(=O)C(C)=C)CCOCCOCCOC(=O)C(C)=C																			0	0	0	0	0	0	0	0	0	0	0	0	0		0	0			0		0		1	0	0	0			0	0
O(C(=O)C(C)=C)CCOCCOCCOCCOC(=O)C(C)=C																				0	0	0	0	0	0	0	0	0	0		0	0	0	0	1	0	0	0	0	0		0	0	0	0	0	0		0
Fc1cc(NC(=O)N\N=C(/C)\c2ncccc2C(O)=O)cc(F)c1																				1	0	0	0	0	0	0	0	0	0	0	0	0	0	0	0		0	0	0	0	0		0	0	0	0	0	0	0
O1CCCCCCCCCCCCCCCC1=O																			0	0	0	1	0	1	0	1			0	1	1	1		1	1	0	0	1	0	0	0	0	0	0	1	1	0	0
O(C(=O)CCCCCCCCC=C)CCCC																				0	0	0	0	0	0	0	0	0	0	0	0	0	0	0	1		0		1	0	1	0	0	0	1	0	0	0	0
N(CCCN)(C)C																				0	0	0	0	0	0	0			0	0	0	0		0	0	0	0	0	0	0	0	0	0	0	0	0	0	0
O(C(C)C)CCO																			0	0	0	0	0			0	0	0	0	0	0	0	0	0	0	0	0	0	0	0	0		0	0	0	0	0	0	0
NCCCC																			0	0	0	0		0	0	0	0	0		0	0	0	0	0	0	0			0		0	0	0	0	0	0	0	0	0
OCCC#N																			0	0		0	0		0	0		0	0	0	0	0	0	0	0	0		0	0	0	0	0	0		0	0		0
OCCNN																			0	1	0	0	0	0		0	1			0	0	0	0	0	0	0	0	0		0	1		0	1	0	1	0	0	0
O(CC)C=O																			0	0	0	0	0	0	0	0		1	0	0			0	0	0	0	0	0	0	0	0	0	0	0	1	0	0	0	0
[nH]1cccc1																			0	0	0	0	0		0	0	0	0	0	0	0	0	0	0		0	0	0	0	0	0	0		0	0	0	0	0	0
O1CCCC1																			0	0	0		0	0	0	0	0	0	0		0	0	0	0	0	0	0			0	1	0	0	0	0	0	0		0
S1CCCC1																			0	0	0	0	0	0	0		0	0	0				0	0	0	0	0	0	0	0	0	0	0	0	0		0	0	0
[Cl-].[P+](Cc1ccccc1)(c1ccccc1)(c1ccccc1)c1ccccc1																			1	0	1	0	0	1	0	0	0	0		0	1	0	1	1	1	0	1	0		0		0	1	0	0	0	0	0	0
O1[C@H](CO[C@@H]2O[C@@H](C)[C@H](O)[C@@H](O)[C@H]2O)[C@@H](O)[C@H](O)[C@@H](O)[C@@H]1Oc1cc(O)c2c(O[C@@H](CC2=O)c2cc(OC)c(OC)cc2)c1																			0	0	0	0	0	0	0	0	0	0	0	0	0	0	0	0	0		0	0	0	0	0	0	0	0	0	0	0	0	0
N(CCN(C)C)(C)C																			0	0		0		0		0	0	0	0	0	0	0		0	0	0	0	0	0	0	0	0	0		0	0	0	0	0
O=C(NNC(=O)N)N																			0	0	0	0	0	0	0	0				0	0	0	0	0	0	0	0		0	0	0	0	0	0	0	0		0	0
O(C(=O)CCCCCCCCC)CC																			0	0	0	0	0	0	0	0				0		0	0	0	0	0			0	0	0	0	0	0		0		0
O=CC(CCCCCCCCC)C																			0	0	0	0	0	1	0	0	1	1	0	0	0	0	0	0		0	0	1	1	0	1	0	0			0	0	0	0
BrCCCCBr																			0	0	0	0			0	0		0	0		0	0	0	0	0	0	0	0	0	0	0	0	0	0	0	0		0	0
S(Cc1cc(cc(C)c1O)CSCCCCCCCC)CCCCCCCC																			0	0		0	0	0	0	0	1	0	0	0	0	0	0	0		0		0	0	0		1	0	0	0	0	0		0
OCCCCO																			0	0	0		0	0	0	0	0	0	0	0	0	0	0	0	0	0	0	0			0	0		0	0		0	0	0
ClCCOC=C																					0	0	0	0	0	0	0	0	0	0	0		0	0	0	0	0	0			0	0	0	0	0		0	0	0
C1CCCCC1																			0	0	0	0	0	0	0	0	0	0	0	0	0	0	0	0	0	0	0	0	0	0	0	0		0	0	0	0		0
O=C(CCC=C(C)C)C																			0	0	0	0	0	0	0	0	0		0	0	0	0	0	0	0	0	0	0	0	0	0	0	0	0		0	0	0	0
O(CC(O)C)CC(O)C																			0	0	0	0	0	0	0	0	0	0	0	0	0	0			0	0	0	0	0	0	0	0	0	0	0	0	0	0	0
S(CCC(O)=O)CCC(O)=O																			0	0	0	0	0	0	0	0	1	0	0	0	0	0	0	0	0	0	0	0	0	1	0	0	0			0	0		0
SCCCCCC																			0	0	0	0	0	0	0	0		0	0	0	0		1	0		0	0	0	0	0	0		0	0	1	0	0	1	0
O(CCCC)C=C																			0	0	0	0	0	0	0	0	0	0	0		0	0	0	0	0	0	0	0	0	0	0	0	0	0	0	0	0	0
s1c2c(cc1C(N(O)C(=O)N)C)cccc2																			0	1	0	0	0		0		0	0	0	0		0	0	0	0	0			1	0	0		0	0	0	0	0	0	0
O(CCC)CCC																			0	1		0		0	0	0			0	0	0	0		0	0	0	0	0	0	0	0	0	0	0	0	0			0
O(C(=O)C(CO)(C)C)CC(CO)(C)C																			0	0	0	0	0		0	0	0		0			0			0	0	0	0	0	0		0	0	0		0	0	0
O(C(=O)CCCCCCC)CCCCCC																			0	0	0	0	0	0	0		0		0	0	0	0		0	0	0	0		0			1	0	0	0		0	0	0
O(C(=O)C#CCCCCCC)C																			0	0	0	0	0	0	0	0	0	0	0	1	0	0	0	1		0	0		0		1		1	0		0	0	0	0
O=C(NC(C)(C)C)N																			0	0	0	0	0	0	0	0	0		0	0	0	0	0	0	0	0	0			0		0	0	0	0	0	0	0	0
O(C(CCC=C(C)C)(C=C)C)C(=O)CC(C)C																			1	0		1			0	0	1	0	0	0	1	0	1		1	0	0	1	0	0	1	1	0	0	1	1		0	0
BrCCCCCCCC																			0	0	0	0	0		0	0	0	0		0	0	0	0	0	0	0		0	0	0	0	0	0		0	0		0	0
O(C(CCCC(C=C)=C)(C)C)C(=O)C																			0	0		0		0	0	0	0	0	0	0	0	0	0	0	0	0	0		0	0		0	0	0	0	0	0	0	0
ClCCCCCCCC																			0			0		0	0		0	0	0	0	0	0		0	0	0			0	0	0	0	0	0	0	0	0	0	0
S1c2c(cccc2)C(=Nc2c1cccc2)N1CCN(CC1)CCOCCO.S1c2c(cccc2)C(=Nc2c1cccc2)N1CCN(CC1)CCOCCO.OC(=O)\C=C\C(O)=O																			0	1	1	0		1		0			0	0	0		1	1	1	0	0	0	0	0		1		0	0	0	0	0	1
[Br-].[N+](CCCCCCCCCCCC)(C)(C)C																			1	0	1	0	0	1	0	0	0			0	0		1	1		0		0	0	0	1		0	0	0	1	0	0	0
[Cl-].[N+](CCCCCCCCCCCCCCCCCC)(C)(C)C																			0		0		1	1	1		0	0	1		1	0	0			0	1	1	0	1	0				0	1	0	0	0
O(C(=O)C)CCCCCCC																			0	0	0		0	0	0	0	1		0	0	0	0	0		0		0	0		0		0	0	0	0	0	0	0
ClC(=O)CCCCCCCCCCC																				0	0	0	0			0			0	0	0	0	0	0	1			1	1	0	0	0	0	0	1	1	0	1	0
O(C(=O)C)CCCCCCCCCC																			0	0	0		0	0	0	0	1	1	0	0		0	0	0	0		0	0			0	0	0					0	0
Oc1ccc(nc1)C																					0	0	0	0	0	0	0	0	0	0	0	0	0	0	0	0		0		0		0	0	0	0		0	0
ClCCOCCOCCCl																			0	0	0		0		0	0	0		0			0	0		1		0			0		0		0	0	0	0	0
OCC(C)c1ccccc1																			0		0	0	0	0		0	0	0		0	0	0	0	0	0	0		0	0		1	0	0		0				0
O(C(=O)CCCCCCCCCCCCCCC)C																				0	0			0		0			0	0	0	0	0	0	0		0		0	0			0			0	0	0	0
C(CCCCCC)CCCCC																			0	0		0		0	0	0	0	0	0	0	0	0		0	0	0	0		0	0	0	0	0	0	0	0	0	0	0
C(CCCCC=C)CCCCC																			0	0		0	0		0	0	0	0	0	0	0			0	0	0	0	0		0	0	0		0	0			0	0
[Cl-].[n+]1(ccccc1)CCCC																					0	0	0		0	0	0	0	0		0	0		0	0	0	0	0	0	0	0	0	0		0	0	0	0	0
O(CCCCCC)CCOCCO																			0	0	0	0	0			0	0	0			0	0	0		0	0			0	0	0	0		0	0	0	0		0
O(C(=O)C)CCCCCCCCCCCC																			0	0	0			0	0		0	0		0	0	0	0	0				0	0	0	0	0		0		0	0	0	0
N(CCCC)c1ccccc1																			0		0			0	0	0	0			0	0	0	0		0	0	0	0		0	1	0	0						0
n1n(-c2ccccc2)c(N)cc1C																				1		0	0				0		0		0	0	0	0	0	0	0	0	0			0		0		0	0	0	0
S(O)(=O)(=O)CCCN1CCOCC1																			0		0	0	0	0	0	0	0	0			0		0		0		0	0	0		0	0	0	0	0	0	0	0	0
Clc1c(Cl)c(nc(Cl)c1Cl)C(Cl)(Cl)Cl																				0	0	1	0	1	0	0	0	0	0	1	1	1	0	1	1		0	1		0		1	0	0	1	1	0		0
Clc1ccc(cc1)C(CC[NH+](C)C)c1ncccc1.OC(=O)\C=C/C(=O)[O-]																					0	0	0	0	0	0			1		0	0	1		0	0	0	0	0	0	1	0		0	0	0	0		0
Oc1c(O)c(O)ccc1C(=O)c1ccccc1																			0	1	0	1	0	0	0	0	1		0	1	0			0	1	0	0	1		0	1						0		0
Br.O1[C@H]2[C@H]3N([C@@H]([C@@H]12)CC(OC(=O)[C@H](CO)c1ccccc1)C3)C																				0	0	0		0	0	0				0	0	0		0			0	0	0			0	0	0		0		0	0
O(C(=O)C=[N+]=[N-])C[C@H](N)C(O)=O																			0		0	0		0	0	0		0	0	0	0	0			0	0		0	0	1	0	0	0	0		0	0		0
OC(C=C)(C)C																				0	0	0	0		0	0	0	0		0	0	0		0	0		0	0		0	0	0	0	0	0		0	0
[Br-].[n+]1(ccccc1)CCCCCCCCCCCCCC																					1	0	0	0	0	1	0	0		1	1	1	1	0	1	0	0	1	0		1	0	1	0	0	1		0	0
OCC(CCCC)(CC)CO																			0	0			0	0	0		1		0	0		0		0	0	0		0		0	0		0			0		0	0
O(C(CCC=C(C)C)(C=C)C)C=O																			0		0	0		0	0	0		0	0		0	0	0	0	1		0	0	0		1			0	0	0	0	0	0
P(OC(C)C)(OC(C)C)OC(C)C																			0	0	0					0	0	0	0			0	0	0	0	0		0	0	0	1		0	0		0	0	0
Clc1cc(Cl)c(Cl)cc1S(=O)(=O)c1ccc(Cl)cc1																			1	0	0	1	0		0	0	0	0	0		0	1	0	0	1	0	0		0	0	1		0	0	0	1	0	0
S(CCCCCCCCCCC)CC(O)=O																			0	0	0	0	0	1	1	1	1	0	0	1	1		1		0	1	0	1		0	0	0	1	1	1		0	1
OC(=O)C(CC)C																			0	0		0	0	0	0	0		0	0	0	0	0	0	0	0	0	0	0	0		0	0	0	0		0	0		0
O=[N+]([O-])c1c2c(cc([N+](=O)[O-])c1C)C(CC2(C)C)(C)C																					1	1	0			0	0		0	0	1	0		0	0	0	0	0	0	0	1	1	0	0	1	1	0	0	0
Brc1c2c(c(N)c(S(O)(=O)=O)c1)C(=O)c1c(cccc1)C2=O																			0		0	0	0	0	0	1	1	0	0	0	0	0	1	1	1		0	1	1		1		1			0	0	0
Clc1c([N+](=O)[O-])c(Cl)c(Cl)cc1Cl																			0	0	0	1	0	0	0		0	0	0		1	0	0	0	1	0	0	1		0	1	0	0	0			0	1	0
O(C(=O)c1ccccc1C(OCCOC)=O)CCOC																				0	0	0	0	0	0	0	0	0	0	0	0	0	0	0	0	0	0	0	0	0		0		0	0	0	0	0	0
O(C(=O)c1ccccc1C(OCCOCCCC)=O)CCOCCCC																			0	1	0		0	1	0	0			0	0	0	0	0		1	0		1	1		1	1	0	0	0		0	0
S(=O)(Cc1nccc(OCCCOC)c1C)c1nc2c([n-]1)cccc2.[Na+]																			0	1	0	0		0	0	0	0	0	0	0	1	0	0		1	0	1	1	0	0		1	0	0	0	0	0	0
O1C(=O)c2c(NC1=O)cccc2																			0	1	0	0	0	0	0	0	0	0	0	0	0	0		0	0	0	0	0	0		0	0	0	0		0	0	0	0
Oc1ccccc1C(OCC(CCCC)CC)=O																			0	0	0	0	0		0	0	1	1	0	0	0	0		0	0	0	0	0		0	1		0	0	0		0	0	0
Clc1cccc(Cl)c1C																				0		0	0	0	0	0		0	0	0	0	0	0	0	0	0	0	0	0	0	0	0	0	0		0	0	0
O=C(N(CC)CC)N(CC)CC																			0	0	0	0	0	0	0	0		0	0	0	0	0	0	0	0	0	0	0	0	0	1	0	0	0	0	0	0	0	0
ClC=1C(=O)C(Cl)=C(Cl)C(=O)C=1Cl																				0		0	0	1	0	1		0	1	1	1	1	1	0	1	0	0	0	0	0	0	0	1	0	0		0	1	0
O(C(=O)C)CC=C(C)C																			0	0	0	0	0		0		0	0			0	0	0	0	0	0	0	0		0	1	0	0	0	0	0	0	0
O(C)c1ccc([N+](=O)[O-])cc1[N+](=O)[O-]																			0		0	0	0	0	0	0	0	0	0	0	0	0	0	0		0			0	0	1	0	0	0	0		0	0	0
O1CCN(CC1)c1ccc(cc1)C(=O)C(N(C)C)(Cc1ccccc1)CC																			1	0	1	0			0	1	1			1	1	0	1		1		1		0	0		1	1	1	0	0	0	1	1
OC(C)C1CCCCC1																			0	0	0	0	0	0		0		0	0	0	0		0	0	0	0	0	0	0	0	1	0	0	0	0	0	0	0	0
OC(C)(C)c1ccc(cc1)C																			0		0	0	0	0	0	0	0		0	0	0		0	0	0	0	0	0	0	0	0	0		0		0	0	0	0
O1c2c(CCC1=O)cccc2																			0		0	0	0	0	0	0	0	0			0	0	0	0	0	0	0	0	0	0		0	0	0	0	0	0	0	0
OCCN(CCO)c1ccccc1																			0	1	0	0		0	0	0	0	0	0	0			0		0	0			0	0	0	0	0		1	0	0
O=Cc1ccc(N(CC)CC)cc1																			0	0	0	0	0		0	0	0	0		0	0	0	0	0	0	0		0	0	0	1	1	0	0	0	0
O(C(C)c1ccccc1)C(=O)CC																			0	0	0	0	0	0		0	0	0	0		0	0			0	0	0	0	0	1	0	0	0		0	0
O(C(=O)c1ccccc1)CC(C)C																			0	0	0	0	0		0	0	0	0	0	0			0	0	0	0	0	0	0			0	0	0	0	0	0	0
O1c2cc(ccc2OC1)CC(C=O)C																			0	1		0	0	0	0	0		0	0	0		0			0	0		0	0		1	1	0	0	0		0		1
N(c1cc(ccc1)C)c1ccccc1																			1	0	1	0	0	1	0	1	1	1	0	1	1	1	1	1	1	1	0	1	0	0	1	1	1	0	1		1	0
O1c2cc(ccc2OC1)C=CC																			0	0			0	1		0	0			0	0	1	0	0	0	0	0	0	0	0	1	0	0	0	0	0	0	1	0
s1c2c(c3cc(ccc13)C)c(ccc2)C																			0		0	0	0	0	0	0			0		0		0	0	0	0	0	0			1	0	0				0	0	0
O(CCc1ccc(cc1)C(C)(C)C)c1ncnc2c1cccc2																			0	0	0	0	0	0	0	0	0	0	0	0	0	0	0	0	0	0	0	0			1			0		0	0	0	0
Clc1ccccc1CC(O)(Cn1ncnc1)C1(Cl)CC1																					0	0	0	0	1	1	0	1	0	0		0		1	0		1	1	0	0	1	1	0	0	1				1
S(O)(=O)(=O)c1cc([N+](=O)[O-])ccc1C																			0		0	0	0		0	0		0	0	0	0	0	0		0	0	1	0	0	0	0	0	0	0		0	1		0
Clc1ccc(cc1[N+](=O)[O-])C(F)(F)F																				0	0		0	0				0	0	0	0	0	0		1	0	0		0		1			0	0	0	0	0	0
[As](O)(O)(=O)c1cc([N+](=O)[O-])c(O)cc1																			0	0	0	0	0	0	0		0	0	0	0			0	0		0	0	0	0	0		0	0	0	0	0		0	0
S=C(NC1CCCCC1)NC1CCCCC1																			0	0	0	0	0	0	0	0	0		0	0		0	0	0	0	0	0	0		0	1	1		0	0		0	0	0
N(CC)(CC)CC																				0		0	0	0	0	0	0		0	1	0	0		0		0	1	0	0	0	0	0	0	0		0	0		0
[Cl-].O(CCOCC[N+](Cc1ccccc1)(C)C)c1ccc(cc1)C(CC(C)(C)C)(C)C																			1	0	0	1			0	0	0	0	1	0	0	0		1	1	0	0	0		0		0	0		0	1		1
N(C)(C)c1cc(ccc1)C																				0	0		0	0	0	0	0	0	0	0		0	0		0	0	0	0	0	0	0	0	0	0	0	0	0	0	0
Clc1cc([N+](=O)[O-])ccc1																			0	0		0	0	0	0	0	0	0	0	0		0	0	0	0				0	0	0	0	0	0	0	0	0	0	0
Clc1cc([N+](=O)[O-])ccc1N																			0	0		0	0	0	0	0	0		0		0	0				0	0	0			1	0	0	0	0	0	0		0
OC(=O)c1cc([N+](=O)[O-])ccc1																			0		0	0	0	0	0	0		0	0	0	0	0		0	0	0	0			0		0	0	0	0	0	0	0	0
O(C)c1ccc(cc1)C(OC)=O																			0	0	0	0	0	0			0	0	0	0	0	0	0	0	0	0	0	0		0	0			0	0	0			0
O=C(C)c1ccc(cc1)C																			0	0	0		0	0		0	0	0	0	0	0	0	0	0	0		0		0	0	0	0	0		0	0	0	0	0
Clc1ccc(cc1)C(Cl)=O																			0	0	0	0	0	0	0	0	0	0			0	0	0	0	0	0	0	0	0	0	0	0	0	0	0	0	0	0
O=Cc1ccc(cc1)C(C)C																			0	0	0	0	0	0	0	0		0	0	0	0		0	0	0	0	0	0	0	0		0			0	0	0
Oc1ccc(Nc2ccccc2)cc1																				0	0	1	0	0	0	1		1	0	1	1	0	0	1	1		0	1		0	1			1		0	0	0	1
Brc1c(C#N)c([nH]c1C(F)(F)F)-c1ccc(Cl)cc1																			1	1	1	1	1	0	0	0	0	0	0		1	0	1	1	1	1	1	1	1	0	1	1		1	0	1	0	0
O(C)c1cc(ccc1O)CCC(=O)C																			0	0	0	0	0	0	0		0	0	0	0	0	0	0		0	0	0	0	0	0	0	0		0	0	0	0	0	0
P(OCC)(OCC)OCC																			0		0		0	0	0		0	0		0	0	0	0	0	0		0	0	0	0	0	0	0	0		0	0	0	0
O(CC(O)=O)c1ccccc1																			0		0	0	0	0	0			0	0	0	0	0	0	0	0	0	0	0	0	0	0	0	0	0	0	0	0	0	0
O(Cc1ccccc1)C(=O)CC																			0		0	0	0	0	0		0	0	0	0	0	0	0	0	0	0	0	0	0	0	0			0	0	0	0	0	0
O(C(=O)C=Cc1ccccc1)CC(C)C																			1	0	0		0			0	0	1	0	0	1	0	0	0	1	0	0		0		1	1	0	0	0	0	0	0	0
O(C(=O)C=Cc1ccccc1)CCCc1ccccc1																			0	0	0	0	0	0	0	0	1	1	0	0	0	0	0		1		0	1	0		1	1	0		1		0	0	0
O(C(=O)C=Cc1ccccc1)CC=Cc1ccccc1																				0	0	0	0	1	0		0	1	0	0			0	0	1	0			0	0	1	1		0	0	0	0	0	0
O(Cc1ccccc1)CCC(C)C																			0	0	0	0	0	0	0	0	0	0	0	0	0	0	0	0		0	0	0	0	0	0		0	0	0		0
[truncated: 23,535 more rows]
[truncated: 134 more columns]
