# Supplementary material for: Could graph neural networks learn better molecular representation for drug discovery? A comparison study of descriptor-based and graph-based models
Source: J Cheminform. 2021 Feb 17;13:12. doi: 10.1186/s13321-020-00479-8 (PMC7888189; doi:10.1186/s13321-020-00479-8)
Supplement: Supplementary file 1 — Additional file 1. The datasets for the single tasks. [file 13321_2020_479_MOESM1_ESM.zip › ReferencedData/dataset_used_for_modeling/toxcast_new.csv]

cano_smiles	ACEA_T47D_80hr_Negative	ACEA_T47D_80hr_Positive	APR_HepG2_CellCycleArrest_24h_dn	APR_HepG2_CellCycleArrest_72h_dn	APR_HepG2_CellLoss_24h_dn	APR_HepG2_CellLoss_72h_dn	APR_HepG2_MicrotubuleCSK_72h_up	APR_HepG2_MitoMass_24h_dn	APR_HepG2_MitoMass_72h_dn	APR_HepG2_MitoMembPot_24h_dn	APR_HepG2_MitoMembPot_72h_dn	APR_HepG2_MitoticArrest_24h_up	APR_HepG2_MitoticArrest_72h_up	APR_HepG2_OxidativeStress_24h_up	APR_HepG2_OxidativeStress_72h_up	APR_HepG2_StressKinase_72h_up	APR_HepG2_p53Act_24h_up	APR_HepG2_p53Act_72h_up	ATG_AP_1_CIS_up	ATG_Ahr_CIS_up	ATG_BRE_CIS_up	ATG_CMV_CIS_up	ATG_CRE_CIS_up	ATG_DR4_LXR_CIS_dn	ATG_DR5_CIS_up	ATG_EGR_CIS_up	ATG_ERE_CIS_up	ATG_ERa_TRANS_up	ATG_E_Box_CIS_dn	ATG_HIF1a_CIS_up	ATG_HSE_CIS_up	ATG_IR1_CIS_dn	ATG_ISRE_CIS_dn	ATG_MRE_CIS_up	ATG_NRF2_ARE_CIS_up	ATG_Oct_MLP_CIS_up	ATG_PBREM_CIS_up	ATG_PPARg_TRANS_up	ATG_PPRE_CIS_up	ATG_PXRE_CIS_dn	ATG_PXRE_CIS_up	ATG_PXR_TRANS_up	ATG_Pax6_CIS_up	ATG_RORE_CIS_up	ATG_RXRb_TRANS_up	ATG_SREBP_CIS_up	ATG_Sp1_CIS_up	ATG_TCF_b_cat_CIS_dn	ATG_VDRE_CIS_up
Clc1ccc([N+](=O)[O-])cc1	0	0																	0	0	0	0	0	0	0	0	0	0	0	0	0	0	0	0	0	0	0	0	0	0	0	0	0	0	0	0	0	0	0
[Si](O[Si](O[SiH](C)C)(C)C)(O[SiH](C)C)(C)C
O=C(N1CCN(CC1)C)C1CCCCC1
O=[N+]([O-])c1ccc(N)cc1	1	0	0	0	0	0	0	0	0	0	0	0	0	0	0	0	0	0	0	0	0	0	0	0	0	0	0	0	0	0	0	0	0	0	0	0	0	0	0	0	0	0	0	0	0	0	0	0	0
Oc1ccc([N+](=O)[O-])cc1	0	0	0	0	0	0		0		0		0		0	0	0	0	0	0	0	0	0	0	0	0	0	0	0	0	0	0	0	0	0	0	0	0	0	0	0	0	0	0	0	0	0	0	0	0
O1NC(=O)C=C1C
O(C)c1ccc(cc1)C(=O)C																			0	0	0	0	0	0	0	0	0	0	0	0	0	0	0	0	0	0	0	0	0	0	0	0	0	0	0	0	0	0	0
O=Cc1ccc(N(C)C)cc1																			0	0	0	0	0	0	0	0	0	0	0	0	0	0	0	0	0	0	0	0	0	0	1	0	0	0	0	0	0	0	0
BrCc1ccc([N+](=O)[O-])cc1
ClCc1ccc([N+](=O)[O-])cc1
O=[N+]([O-])c1ccc(NC)cc1
O1[C@@H]2O[C@H]3[C@H](O)[C@@H](O)[C@H](O[C@@H]3CO)O[C@H]3[C@H](O)[C@@H](O)[C@H](O[C@@H]3CO)O[C@H]3[C@H](O)[C@@H](O)[C@H](O[C@@H]3CO)O[C@H]3[C@H](O)[C@@H](O)[C@H](O[C@@H]3CO)O[C@H]3[C@H](O)[C@@H](O)[C@H](O[C@@H]3CO)O[C@@H]([C@H](O)[C@H]2O)[C@H]1CO	0	0	0	0	0	0	0	0	0	0	0	0	0	0	0	0	0	0	0	0	0	0	0	0	0	0	0	0	0	0	0	0	0	0	0	0	0	0	0	1	0	0	0	0	0	0	0	0	0
c1cc(ccc1C(C)C)C(C)C																			0	0	0	1	0	0	0	0	1	1	1	1	0	0	0	0	1	0	0	0	0	0	0	0	0	0	1	1	0	0	0
O=C(C)c1ccc([N+](=O)[O-])cc1
ClC(=O)c1ccc(cc1)C(Cl)=O																			0	0	0	0	0	0	0	0	0	0	0	0	0	0	0	0	0	0	0	0	0	0	0	0	0	0	0	0	0	0	0
OC(=O)c1ccc(cc1)C(O)=O	0	0																	0	0	0	0	0	0	0	0	0	0	0	0	0	0	0	0	0	0	0	0	0	0	0	0	0	0	0	0	0	0	0
N(C)(C)c1ccc(N(C)C)cc1
O(C(OC)CCCCCCC)C																			0	0	0	0	0	0	0	0	0	0	0	0	0	0	0	0	0	0	0	0	0	0	0	0	0	0	0	0	0	0	0
[Ba+2].O=[N+]([O-])[O-].O=[N+]([O-])[O-]
Clc1ccccc1C=Cc1nc2c(ccc(Cl)c2)c(NC(CCCN(CC)CC)C)c1
[Nd](Cl)(Cl)Cl																			0	0	0	0	0	0	0	0	0	0	0	0	0	0	0	0	0	0	0	0	0	0	0	0	0	0	0	0	0	0	0
O=[N+]([O-])c1ccc([N+](=O)[O-])cc1																			1	0	0	1	0	1	0	0	0	0	1	0	1	1	1	1	1	1	0	0	0	0	0	0	1	0	0	1	1	0	0
[Dy](Cl)(Cl)Cl	0	0																	0	0	0	0	0	0	0	0	0	0	0	0	0	0	0	0	0	0	0	0	0	0	0	0	0	0	0	0	0	0	0
[In](Cl)(Cl)Cl																			0	0	0	0	0	0	0	0	1	0	0	0	1	0	0	1	1	0	0	0	0	0	0	0	0	0	1	1	0	0	0
ClP(Cl)(Cl)=O
[Sb](Cl)(Cl)Cl																			1	0	0	0	0	1	0	1	0	0	0	0	1	0	0	1	1	0	0	0	0	0	0	0	1	0	0	0	0	0	0
ClP(Cl)(Cl)(Cl)Cl
[Co+2].S(=O)(=O)([O-])[O-].O.O.O.O.O.O.O
ClCCCCCCCCCC
OCCc1ccc([N+](=O)[O-])cc1
OC(=O)CCCCCCCCCCCCCC
Cl.O1CC2=C(C=C3N(Cc4c3nc3c(cc(OC(=O)N5CCC(N6CCCCC6)CC5)cc3)c4CC)C2=O)[C@@](O)(CC)C1=O
O(CC)c1ccc([N+](=O)[O-])cc1
[K+].O=C1N2C(=NC=C1c1nnn[n-]1)C(=CC=C2)C
OC(=O)CCCCCCC\C=C\CCCCCC																			0	0	0	0	0	1	0	0	0	0	0	0	0	0	0	0	0	0	0	0	0	0	0	0	0	0	1	1	0	0	0
O(C(=O)C(CC)C)CCCCCC																			0	0	0	0	0	0	0	0	0	0	0	0	0	0	0	0	0	0	0	0	0	0	0	0	0	0	0	0	0	0	0
S(O)(O)(=O)=O.NN																			0	0	0	0	0	0	0	0	0	0	0	0	0	0	0	0	0	0	0	0	0	0	0	0	0	0	0	0	0	0	0
N(CCN)(CC)CC
OCCN(CC)CC	0	0	0	0	0	0	0	0	0	0	0	0	0	0	0	0	0	0	0	0	0	0	0	0	0	0	0	0	0	0	0	0	0	0	0	0	0	0	0	0	0	0	0	0	0	0	0	0	0
BrCc1ccccc1
S(=O)(=O)([O-])[O-].O[NH3+].O[NH3+]
C1CC=CCC1C=C
S(Oc1ccc(cc1)C(c1ccc(OS(=O)(=O)[O-])cc1)c1ncccc1)(=O)(=O)[O-].[Na+].[Na+]
c1ccccc1CC
c1ccccc1C=C
OCC(CCCCC)CCC	0	0																	0	0	0	0	0	0	0	0	0	0	0	0	0	0	0	0	0	0	0	0	0	0	0	0	0	0	0	0	0	0	0
OB(O)O	0	0	0	0	0	0	0	0	0	0	0	0	0	0	0	0	0	0	0	0	0	0	0	0	0	0	0	0	0	0	0	0	0	0	0	0	0	0	0	0	1	0	0	0	0	0	0	0	0
n1ccc(cc1)C=C																			0	0	1	0	0	1	1	1	0	0	1	0	1	0	1	1	1	1	0	1	1	1	0	0	1	1	0	1	1	1	1
ClCc1ccccc1
NCc1ccccc1																			0	0	0	0	0	0	0	0	1	0	0	0	0	0	0	0	0	0	0	0	0	0	0	0	0	0	0	0	0	0	0
N#Cc1ccccc1																			0	0	0	0	0	0	0	0	0	0	0	0	0	0	0	0	0	0	0	0	0	0	0	0	0	0	0	0	0	0	0
n1ccc(cc1)C#N
Cl.Cl.S(SCc1cnc(C)c(O)c1CO)Cc1cnc(C)c(O)c1CO
O=CC1CCC=CC1
OCc1ccccc1	0	0	0	0	0	0	0	0	0	0	0	0	0	0	0	0	0	0	0	0	0	0	0	0	0	0	0	0	0	0	0	0	0	0	0	0	0	0	1	0	0	0	0	0	1	0	0	0	0
[Cl-].[N+](CC)(CC)(CC)C
O=Cc1ccccc1
SCc1ccccc1
n1cc(ccc1)C#N	0	0	0	0	0	0	0	0	0	0	0	0	0	0	0	0	0	0	0	0	0	0	0	0	0	0	0	0	0	0	0	0	0	0	0	0	0	0	0	0	0	0	0	0	0	0	0	0	0
OCc1cccnc1																			0	0	0	0	0	0	0	0	0	0	0	0	0	0	0	0	0	0	0	0	0	0	0	0	0	0	0	0	0	0	0
[Hg](Cl)c1ccccc1
ClC\C=C/Cl																			0	0	0	0	0	0	0	0	0	0	0	0	0	0	0	0	0	0	0	0	0	0	0	0	0	0	0	0	0	0	0
N(C)c1ccccc1
N(N)c1ccccc1																			0	1	0	0	0	0	0	0	1	1	0	0	0	0	0	0	1	0	0	1	1	0	1	1	0	0	0	0	0	0	0
ON=C1CCCCC1	0	0																	0	0	0	0	0	0	0	0	0	0	0	0	0	0	0	0	0	0	0	0	0	1	0	0	0	0	0	0	0	0	0
Clc1cc2c(cc1)C(c1ncccc1CC2)=C1CCNCC1
ONc1ccccc1
OC(=O)CCC(O)=O.N1CCN=C1C1CC1(c1ccccc1)c1ccccc1
n1ccccc1C=C
n1ccccc1C#N																			0	0	0	0	0	0	0	0	0	0	0	0	0	0	0	0	0	0	0	0	0	0	0	0	0	0	0	0	0	0	0
Clc1nc(nc(n1)N)NCC	0	0	0	0	0	0	0	0	0	0	0	0	0	0	0	0	0	0	0	0	0	0	0	0	0	0	1	0	0	0	0	0	0	0	0	0	0	0	0	0	0	0	0	0	0	0	0	0	0
O1CCN(CC1)CC
O=NN1CCCCC1
N12CCC(CC1)CC2
Clc1nn(C)c(S(=O)(=O)NC(=O)Nc2nc(OC)cc(OC)n2)c1C(OC)=O			0	0	0	0	0	0	0	0	0	0	0	0	0	0	0	0	0	0	0	0	0	0	0	0	0	0	0	0	0	0	0	0	0	0	0	1	1	0	0	0	0	0	0	0	0	0	0
c1c(cccc1C)C=C																			1	0	0	0	0	0	0	0	0	0	0	0	0	0	0	0	0	0	0	0	0	0	1	0	0	0	0	0	0	0	0
N(c1ccc(cc1)C(C)(C)c1ccccc1)c1ccc(cc1)C(C)(C)c1ccccc1	0	0																	0	0	0	0	0	0	0	0	0	0	0	0	0	0	0	0	0	0	0	0	0	0	1	0	0	0	0	0	0	0	0
[OH-].[N+](Cc1ccccc1)(C)(C)C																			0	0	0	0	0	0	0	0	0	0	0	0	0	0	0	0	0	0	0	0	0	0	0	0	0	0	0	0	0	0	0
o1cnnc1-c1ccccc1O
OC(Cc1ccccc1)(C)C																			0	0	0	0	0	0	0	0	0	0	0	0	0	0	0	0	0	0	0	0	0	0	0	0	0	0	0	0	0	0	0
S(=O)(=O)([O-])c1ccccc1C=O.[Na+]	0	0																	0	0	0	0	0	0	0	0	0	0	0	0	0	0	0	0	0	0	0	0	0	0	0	0	0	0	0	0	0	0	0
S(O)(=O)(=O)NC1CCCCC1																			0	0	0	0	0	0	0	0	0	0	0	0	0	0	0	0	0	0	0	0	0	0	0	0	0	0	0	0	0	0	0
O(C(Cc1ccccc1)(C)C)C(=O)CCC	0	0																	0	0	0	0	0	0	0	0	0	1	0	0	0	0	0	0	1	0	0	0	0	0	1	0	0	0	1	0	0	0	0
O=C(C)c1ccc(cc1)C(=O)C
N12CN3CN(C1)CN(C2)C3	0	1	0	0	0	0	0	0	0	0	0	0	0	0	0	0	0	0	1	1	1	0	1	0	0	0	0	0	0	0	0	0	0	0	1	1	0	0	0	1	0	0	0	0	0	0	0	0	0
[Si]1(N[Si](N[Si](N1)(C)C)(C)C)(C)C
s1c(c(nc1-c1n(ccc1)CC(OCC)=O)-c1ccc(OC)cc1)-c1ccc(OC)cc1
[Ni+2].S(=O)(=O)([O-])[O-].O.O.O.O.O.O
P(Oc1ccccc1)(Oc1ccccc1)Oc1ccccc1	0	1	0	0	0	0	0	0	0	0	0	0	1	0	0	0	0	0	0	0	0	0	0	0	0	0	1	1	1	0	0	0	0	0	0	0	0	0	0	0	1	0	0	0	0	0	0	0	0
[Se](=O)([O-])[O-].[Na+].[Na+]
[Tl+].O=[N+]([O-])[O-]
Clc1ccccc1Nc1nc(Cl)nc(Cl)n1	0	0	0	0	0	0	0	0	0	0	0	0	0	0	0	0	0	0	1	1	1	1	1	0	1	0	0	0	0	0	0	0	0	1	1	1	0	1	1	0	1	0	0	0	0	1	0	0	1
Clc1cc(OC(C(O)=O)C)ccc1	0	0	0	0	0	0	0	0	0	0	0	0	0	0	0	0	0	0	0	0	0	0	0	0	0	0	0	0	0	0	0	0	0	0	0	0	0	0	0	1	0	0	0	0	0	0	0	0	0
S(O)(=O)(=O)c1cc(ccc1)CN(CC)c1ccccc1
Clc1cc(ccc1N)Cc1cc(Cl)c(N)cc1
Cl.O=C(N(CC)CC)[C@@]1(C[C@@H]1CN)c1ccccc1
Oc1cc(Nc2ccccc2)ccc1
OC=1[C@@H](N(C)C)[C@@H]2C[C@H]3C(=C(O)[C@]2(O)C(=O)C=1C(=O)N)C(=O)c1c(C3)c(N(C)C)ccc1O
S(=O)(=O)(NC(=O)N(C)c1nc(nc(OC)n1)C)c1ccccc1C(OC)=O			0	0	0	0	0	0	0	0	0	0	0	0	0	0	0	0	0	1	0	0	0	0	0	0	0	0	0	0	0	0	0	0	0	0	0	0	0	0	1	0	0	0	0	0	0	0	0
Clc1cc(NC(=O)Nc2ccc(Cl)cc2)ccc1Cl	1	0	1	1	1	1	1	0	1	1	1	1	1	1	1	1	1	1	1	0	1	0	1	1	0	0	0	0	0	1	0	0	1	0	1	1	0	0	0	1	0	0	0	1	0	0	0	0	1
Clc1cc(NC(OC(C)C)=O)ccc1	1	0	0	0	0	0	0	0	0	0	0	0	0	0	0	0	0	0	0	0	1	1	1	0	1	1	0	0	0	0	0	0	0	1	1	1	1	1	1	0	1	1	0	1	0	0	1	0	1
[Ca+2].O=[N+]([O-])[O-].O=[N+]([O-])[O-]
[Br-].O(C(=O)N(C)C)c1ccc[n+](c1)C
Clc1cc(NC(OCC#CCCl)=O)ccc1
S(C(CNC(=O)[C@H](N)C(C)C)(C)C)CC(O[C@@H]1C[C@](C=C)(C)[C@@H](O)[C@@H]([C@]23[C@H]([C@@]1(C)[C@@H](CC2)C)C(=O)CC3)C)=O
O(CC=C)c1nc(OCC=C)nc(OCC=C)n1	0	0																	0	0	0	1	0	0	0	0	0	0	0	1	0	0	0	0	0	0	0	1	0	0	1	1	0	0	1	0	0	0	0
O=CC(=Cc1ccccc1)C
N(C(CC1CCCCC1)C)C
O(C(=O)Cc1ccccc1)C																			0	0	0	0	0	0	0	0	0	0	0	0	0	0	0	0	0	0	0	0	0	0	0	0	0	0	0	0	0	0	0
O=C(Nc1ccccc1)N(C)C	0	0																	0	0	0	0	0	0	0	0	0	0	0	0	0	0	0	0	0	0	0	0	0	1	0	0	0	0	0	0	0	0	0
Clc1cc(ccc1Oc1cc(F)c(NC(=O)NC(=O)c2c(F)cccc2F)cc1)C(F)(F)F	0	0																	0	0	0	1	0	0	0	0	0	0	0	0	0	0	1	0	1	0	0	1	0	0	1	0	0	0	0	0	0	0	0
S(C)c1nc(nc(n1)NCC)NCC
ClS(=O)(=O)CCCCCCCCCCCC																			0	0	0	0	0	0	0	0	1	0	0	0	0	0	0	0	0	0	0	1	1	0	0	0	0	0	0	0	0	0	0
Cl.Cl.Fc1ccc(cc1)C(N1CCN(CC1)Cc1ccc(OC)c(OC)c1OC)c1ccc(F)cc1
O(C(OC)Cc1ccccc1)C																			0	0	0	0	0	0	0	0	0	0	0	0	0	0	0	0	0	0	0	0	0	1	0	0	0	0	0	0	0	0	0
Cl.S(=O)(=O)(Nc1ccc(cc1)C(=O)NCCN(CC)CC)C
Clc1ccccc1C1S\C(\SC1)=C(/n1ccnc1)\C#N
Oc1ccc(cc1)Cc1ccccc1
N(c1ccc(N)cc1)c1ccccc1	0	0	0	1	0	1	0	0	0	1	0	0	1	1	1	0	0	1	0	0	0	1	0	0	0	0	1	1	0	0	0	0	0	1	1	1	0	0	1	0	0	0	0	0	0	0	0	0	0
Brc1ccc(Oc2ccccc2)cc1	0	0	0	0	1	1	0	0	0	0	0	0	1	0	0	0	0	0	1	0	0	1	0	1	0	0	1	1	0	0	0	0	1	0	1	1	0	0	0	0	0	0	0	0	1	1	1	0	0
N(C)(C)c1ccc(cc1)Cc1ccc(N(C)C)cc1	0	1	0	1	0	1	1	0	0	1	0	0	1	0	0	0	0	0	1	0	1	1	1	0	0	1	1	1	0	0	0	0	0	1	1	1	1	1	1	0	1	1	1	1	0	1	1	0	1
O=C1CCC=2C(=C1)CC[C@H]1[C@@H]3CC[C@H](O)[C@]3(C=CC1=2)C	0	1	0	0	1	1	0	0	0	0	0	1	1	0	0	0	0	1	0	0	0	0	0	0	0	1	1	1	0	0	0	0	1	1	0	1	0	0	0	1	0	0	0	0	0	0	0	1	0
O=C1CCC=2C(=C1)CC[C@H]1[C@@H]3CC[C@H](OC(=O)C)[C@]3(C=CC1=2)C
s1c2CCN(CCc2nc1N)CC=C
O(c1ccc([N+](=O)[O-])cc1)c1ccc([N+](=O)[O-])cc1
N(c1ccc(cc1)CCCCCCCC)c1ccc(cc1)CCCCCCCC																			0	0	0	0	0	0	0	0	0	0	0	0	0	0	0	0	0	0	0	0	0	0	1	1	0	0	0	0	0	0	1
O=C=Nc1ccc(cc1)Cc1ccc(N=C=O)cc1
O(C)c1ccc(Nc2ccc(OC)cc2)cc1
O(C(=O)N)c1ccc(cc1)Cc1ccccc1
N(c1ccc(NC(C)C)cc1)c1ccccc1																			0	0	0	0	0	1	0	0	0	1	1	0	1	0	1	0	1	0	0	1	0	0	1	1	0	0	0	0	0	0	1
Nc1ccc(cc1)Cc1ccc(N)cc1	0	1	0	0	0	0	0	0	0	0	0	0	0	0	0	0	0	0	0	0	0	0	0	0	0	0	1	1	0	0	0	0	0	0	0	0	0	0	0	0	0	0	0	0	0	0	0	0	0
Clc1ccc(Oc2ccc(N)cc2)cc1
O(c1ccc(N)cc1)c1ccc(N)cc1	0	0	0	0	0	0	0	0	0	0	0	0	0	0	0	0	0	0	0	0	0	0	0	0	0	0	1	1	0	0	0	0	0	0	0	0	0	0	0	0	0	0	0	0	0	0	0	0	0
c1ccccc1Cc1ccccc1	0	0																	0	0	0	0	0	0	0	0	1	1	0	0	0	0	0	0	0	0	0	0	0	0	0	0	0	0	1	0	0	0	0
Cl.N(Cc1c2c(ccc1)cccc2)(Cc1ccc(cc1)C(C)(C)C)C
N(Cc1c2c(ccc1)cccc2)(Cc1ccc(cc1)C(C)(C)C)C
Clc1cc(N2N=CC(=O)NC2=O)cc(Cl)c1C(C#N)c1ccc(Cl)cc1
N(C1CCCCC1)C1CCCCC1	0	0																	0	0	0	0	0	0	0	0	1	1	0	0	0	0	0	0	0	0	0	0	0	0	1	1	0	0	1	0	0	0	0
O(c1ccccc1)c1ccccc1	0	0																	0	0	0	0	0	0	0	0	0	0	0	0	0	0	0	0	0	0	0	0	0	0	1	0	0	0	1	0	0	0	0
OC/C(=C\c1ccccc1)/CCCCC
O=CC(=Cc1ccccc1)CCCCCC	1	0	0	1	0	1	0	1	0	0	0	0	0	0	0	0	0	0	0	1	0	0	0	0	0	0	1	1	0	0	1	0	0	1	1	1	0	1	1	0	1	1	1	0	1	1	1	0	0
Clc1c[nH]cc1-c1cccc(Cl)c1[N+](=O)[O-]
O1CC1COc1cc(OCC2OC2)ccc1
[Na+].O1c2cc(c3c(c4c(cc3[N+](=O)[O-])c(OC)ccc4)c2OC1)C(=O)[O-]
O(CC)c1ccc(NC(Nc2ccc(OCC)cc2)=C)cc1
N(C(CC)C)c1ccc(NC(CC)C)cc1
O(C(=O)Cc1ccccc1)CC																			0	0	0	0	0	0	0	0	0	0	0	0	0	0	0	0	0	0	0	0	0	0	0	0	0	0	0	0	0	0	0
S(C(=O)C)CC(CC(=O)c1ccc(cc1)C)C(O)=O
FC(F)Oc1ccc(cc1OC)C1=NNC(=O)C=C1
O=C(CC(=O)Nc1ccccc1)C																			0	0	0	0	0	0	0	0	0	0	0	0	0	0	0	0	0	0	0	0	0	0	0	0	0	0	0	0	0	0	0
N(Cc1ccccc1)(Cc1ccccc1)C
N(C(Nc1ccccc1)=N)c1ccccc1	1	0	0	0	0	1	1	1	0	0	0	1	1	0	1	1	0	1	0	1	0	1	0	1	0	1	0	0	0	0	0	1	1	1	1	1	0	0	0	0	0	0	1	1	0	0	0	1	1
O=C(Nc1ccccc1)Nc1ccccc1
S=C(Nc1ccccc1)Nc1ccccc1
O(C(Oc1ccccc1)=O)c1ccccc1
OC(=O)c1ccc(NC(=O)c2cc3c(cc2)C(CCC3(C)C)(C)C)cc1																			0	0	0	0	0	1	1	1	1	0	0	1	1	0	1	1	0	1	0	1	1	1	0	0	1	1	0	0	0	1	1
O(CC(CCCC)CC)CCC#N																			0	0	0	0	0	0	0	0	0	0	0	0	0	0	0	0	0	0	0	0	0	0	1	0	0	0	1	0	0	0	0
O(Cc1ccccc1)C(=O)Cc1ccccc1
[Si](OCC)(OCC)(OCC)CCC1CC2OC2CC1
Clc1cc(ccc1Cl)C(=O)NC(CCC(=O)[O-])C(=O)N(CCCCC)CCCCC.[Na+]
OC(=O)C(O)=O.N1CCN=C1c1cc2c(cc1)cccc2
O(C(=O)Cc1ccccc1)CCc1ccccc1																			0	0	0	0	0	0	0	0	1	0	0	0	0	0	0	0	0	0	0	0	0	0	0	0	0	0	0	0	0	0	0
BrC(Br)(C(=O)N)C#N	0	0	0	0	0	0	0	0	0	0	0	0	0	0	0	0	0	0	0	1	0	0	0	0	0	0	1	1	0	0	0	0	1	0	1	0	0	0	0	0	1	1	0	0	1	0	0	1	0
OC(=O)c1cc(cnc1C(O)=O)CC
N(CC)c1cc(ccc1)C	0	0	0	0	0	0	0	0	0	0	0	0	0	0	0	0	0	0	0	0	0	0	0	0	0	0	0	0	0	0	0	0	0	0	0	0	0	0	0	0	0	0	0	0	0	0	0	0	0
S(O)(=O)(=O)c1ccc(cc1)C.N1CCN=C1Nc1c2CCCCc2ccc1
O=C(Nc1cc(N)ccc1)C
O(C(=O)C)c1cc(O)ccc1
Clc1cc(N=C=O)ccc1Cl
Clc1cc(C(=O)NCCc2ccc(S(=O)(=O)NC(=O)NC3CCCCC3)cc2)c(OC)cc1
O=C1Nc2cccnc2N(c2c1cccc2)C(=O)CN1CCCCC1CN(CC)CC
O(CCO)c1cc(OCCO)ccc1
ClC12C3C(C4OC4C3Cl)C(Cl)(C1(Cl)Cl)C(Cl)=C2Cl	1	0	1	1	1	1	0	0	0	0	0	1	1	1	1	0	1	1	1	0	0	1	0	1	1	1	0	1	1	0	1	1	1	1	1	1	0	0	0	0	1	1	1	0	0	1	1	0	0
O(C)c1cc(C)c(N)cc1																			1	0	1	0	0	0	0	0	1	1	0	0	0	0	0	0	1	0	1	0	1	0	1	0	0	0	0	0	0	0	1
O=C1N(CC=C)C(=O)N(CC=C)C(=O)N1CC=C
O=C1NC2=C(C=C1)[C@@]/1(N)CC(=C[C@@H](C2)\C\1=C/C)C
[Fe+2].c1ccc[cH-]1.c1ccc[cH-]1
O(C(=O)CC#N)CCOC
OC(CN(CC(O)C)CCN(CC(O)C)CC(O)C)C	0	0	0	0	0	0	0	0	0	0	0	0	0	0	0	0	0	0	0	0	0	0	0	0	0	0	0	0	0	0	0	0	0	0	0	0	0	0	0	0	0	0	0	0	0	0	0	0	0
S(=O)(Cc1nccc(OC)c1OC)c1[nH]c2c(n1)cc(OC(F)F)cc2
N(CCCC12CCC(c3c1cccc3)c1c2cccc1)C
S(P(OC)(=O)N)C	0	0	0	0	0	0	0	0	0	0	0	0	0	0	0	0	0	0	0	0	0	0	0	0	0	0	0	0	0	0	0	0	0	0	0	0	0	0	0	0	0	0	0	0	0	0	0	0	0
Cl.n12c(CCCC1c1ccc(cc1)C#N)cnc2	0	1																	0	0	0	0	0	0	0	0	1	1	0	0	0	0	0	0	0	0	0	0	0	0	1	0	0	0	0	0	0	0	0
N(CC=C)(CC=C)CC=C																			0	0	0	0	0	0	0	0	0	0	0	0	0	0	0	0	0	0	0	0	0	0	0	0	0	0	0	0	0	0	0
Cl.O=C(Nc1c(cc(cc1C)C)C)CN(CC)CC
OCCN(CCO)CCO	0	1	0	0	0	0	0	0	0	0	0	0	0	0	0	0	0	0	0	0	0	0	0	0	0	0	1	0	0	0	0	0	0	0	0	0	0	0	1	0	0	0	0	0	0	0	0	0	0
O(C(COC(=O)C)COC(=O)C)C(=O)C	0	0	0	0	0	0	0	0	0	0	0	0	0	0	0	0	0	0	0	0	0	0	0	0	0	0	1	1	0	0	0	0	0	0	0	0	0	0	0	0	0	0	0	0	0	0	0	0	0
s1c2c(nc1SN1CCOCC1)cccc2
SCCNC(=O)CCNC(=O)C(O)C(COP(OP(OC[C@H]1O[C@@H](n2c3ncnc(N)c3nc2)[C@H](O)[C@@H]1OP(O)(=O)[O-])(=O)[O-])(=O)[O-])(C)C.O.O.[Li+].[Li+].[Li+]
S(=O)(=O)(NC(=O)NC1CCCC1)c1ccc(cc1)C
OCCN(CCCC)CCO
[C@H](CCC=C(C)C)(C=C)C
OCCN(CCCC)CCCC
N(CCCC)(CCCC)CCCC	0	0	0	0	0	0	0	0	0	0	0	0	0	0	0	0	0	0	0	0	0	0	0	0	0	0	0	0	0	0	0	0	0	0	0	0	0	0	0	0	1	0	0	0	0	0	0	0	0
O=C1N(CCCCCC)C(=O)N(c2ncn(c12)C)C
Clc1cc(ccc1N[C@H](C(C)C)C(OC(C#N)c1cc(Oc2ccccc2)ccc1)=O)C(F)(F)F																			0	1	0	0	0	0	0	0	0	0	0	0	0	0	0	0	1	0	1	1	0	0	1	1	0	0	0	0	0	0	1
P(OCCCC)(OCCCC)OCCCC																			0	0	0	0	0	0	0	0	0	0	0	0	0	0	0	0	0	0	0	1	0	0	1	1	0	0	0	0	0	0	1
N(CCCCCCCCCCCC)(CCCCCCCCCCCC)CCCCCCCCCCCC
O(C(=O)c1ccc(N(C)C)cc1)CC
O=[N+]([O-])C=Cc1ccccc1																			0	0	0	0	1	1	1	1	0	1	1	0	1	1	1	1	0	1	0	1	0	1	1	1	1	0	0	0	1	1	1
[Hg](OB(O)O)c1ccccc1
O=C(NNc1ccccc1)N
Clc1cc(OC(F)(F)C(F)C(F)(F)F)c(Cl)cc1NC(=O)NC(=O)c1c(F)cccc1F	1	0																	1	0	0	1	0	0	0	0	1	0	0	0	0	0	0	0	1	0	0	0	0	0	0	0	0	0	0	0	0	0	0
OC(CCc1ccccc1)(C)C																			0	0	0	0	0	0	0	0	0	0	0	0	0	0	0	0	0	0	0	0	0	0	0	0	0	0	0	0	0	0	0
O(C(=O)C)CC(CCCC)CC	0	1																	0	0	0	0	0	0	0	0	0	0	0	1	0	0	0	0	0	0	0	0	0	1	0	0	0	0	0	0	0	0	0
O1[C@H](C(OCc2ccccc2)COCc2ccccc2)[C@H](OCc2ccccc2)[C@@H](O)[C@@H]1OCC
ClC12C3C(COS(OC3)(=O)=O)C(Cl)(C1(Cl)Cl)C(Cl)=C2Cl	1	1																	1	0	0	0	1	1	1	1	1	0	1	0	1	0	1	1	1	1	0	0	0	0	1	1	1	0	0	1	1	1	1
Clc1cc(Cl)ccc1-n1nc(nc1C(Cl)(Cl)Cl)C(OCC)=O																			1	0	0	1	0	1	0	1	0	1	1	0	1	1	1	1	1	0	0	1	0	0	1	1	0	1	0	1	1	0	1
O(C(=O)C=C)CC(CCCC)CC	0	0																	0	0	0	0	0	1	0	0	0	0	0	0	0	1	0	0	1	0	0	0	0	0	0	0	0	0	0	0	0	0	0
ClCC(SP(=S)(OCC)OCC)N1C(=O)c2c(cccc2)C1=O
O(Cc1ccccc1)c1ccc(O)cc1
O1c2c(cccc2NC(=O)c2ccc(OCCCCc3ccccc3)cc2)C(=O)C=C1c1[nH]nnn1
Brc1c2c(nc(C3C(=O)c4c(cccc4)C3=O)c1O)cccc2																			1	1	0	0	0	0	0	0	1	0	0	1	0	0	0	0	1	0	1	1	1	0	1	1	0	1	0	0	0	0	1
O(C(=O)CCCCC(OCC(CCCC)CC)=O)CC(CCCC)CC	0	0	0	0	0	0	0	0	0	0	0	0	0	0	0	0	0	0	0	0	0	0	0	0	0	0	0	0	0	0	0	0	0	0	0	0	0	0	0	0	0	0	0	0	1	0	0	0	0
O=C1N2C(=NN1)c1cc(c(nc1C=C2)-c1ccc(cc1)C1(N)CCC1)-c1ccccc1
O(C(=O)CCCCCCCC(OCC(CCCC)CC)=O)CC(CCCC)CC	0	0	0	0	0	0	0	0	0	0	0	0	0	0	0	0	0	0	0	0	0	0	0	0	0	0	1	0	0	0	0	0	0	0	0	0	0	0	0	0	0	0	0	0	0	0	0	0	0
[Cd](O[N+](=O)[O-])O[N+](=O)[O-]
O(C(=O)C=Cc1ccccc1)C																			0	0	0	0	0	0	0	0	0	0	0	0	0	0	0	0	0	0	0	1	0	0	0	0	0	0	0	0	0	0	0
OC(=O)[C@H](O)C
O(Cc1ccccc1)C(=O)C(C)C																			0	0	0	0	0	0	0	0	0	0	0	0	0	0	0	0	0	0	0	0	0	0	0	0	0	0	0	0	0	0	0
c1ccccc1CCc1ccccc1																			1	0	0	0	0	1	0	0	1	1	1	0	0	0	0	0	1	0	0	0	0	0	1	1	0	0	0	0	1	0	0
c1ccccc1\C=C\c1ccccc1
O=C1N(C)C(=O)N[C@@H](C1)C(=O)N[C@@H](Cc1nc[nH]c1)C(=O)N1CCC[C@H]1C(=O)N
n1ccc(cc1)C=Cc1ccccc1
N(=Nc1ccccc1)c1ccccc1	0	0	0	0	0	0	0	0	0	0	0	0	0	0	0	0	0	0	0	1	0	0	0	1	0	0	1	0	0	0	0	0	0	0	1	0	0	1	1	0	0	0	0	0	1	0	0	0	0
S(SN1CCOCC1)N1CCOCC1	1	0																	0	0	0	0	0	0	0	0	0	1	0	0	1	0	0	0	1	0	0	1	0	0	0	0	0	0	0	0	0	0	0
Fc1cc2OCC(=O)N(c2cc1N1C(=O)C2=C(CCCC2)C1=O)CC#C	0	1	0	0	0	0	0	0	0	0	0	0	0	0	0	0	0	0	0	0	1	0	1	0	0	0	0	0	0	0	0	0	0	0	1	1	1	1	1	0	1	0	0	0	0	0	0	0	1
O(C(=O)C=Cc1ccccc1)CC																			0	0	0	0	0	0	0	0	0	1	0	0	0	0	0	0	1	0	0	1	0	0	1	1	0	0	0	0	0	0	0
O(Cc1ccccc1)C(=O)CCC																			0	0	0	0	0	0	0	0	0	0	0	0	0	0	0	0	0	0	0	0	0	0	0	0	0	0	0	0	0	0	0
S1Cc2c(cccc2)C(NC(=O)CCCN2CCN(CC2)c2ccc(F)cc2)c2c1cccc2
O1[C@H](CO)[C@@H](O)[C@H](O)[C@@H](O)[C@@H]1OCCc1ccc(O)cc1
O(Cc1ccccc1)C(=O)CC(C)C																			0	0	0	0	0	0	0	0	0	0	0	0	0	0	0	0	0	0	0	0	0	0	1	0	0	0	0	0	0	0	0
OC(CC\C=C(\CC)/C)(C=C)C																			0	0	0	0	0	0	0	0	1	1	0	0	0	0	0	0	0	0	0	0	0	0	1	1	0	0	0	0	0	0	0
Oc1c(O)cc(cc1O)C(OCCCCCCCC)=O	1	0	1	1	1	1	0	0	0	1	1	1	1	1	1	1	1	1	1	0	0	0	0	0	0	0	1	1	0	1	0	0	0	0	1	0	0	1	0	0	1	1	0	0	0	1	0	0	0
O(Cc1ccccc1)C(=O)C=Cc1ccccc1	1	0																	0	0	0	0	0	0	0	0	0	0	0	0	0	0	0	0	1	0	0	1	0	0	1	0	0	0	0	0	0	0	0
O=C1N(c2c(cccc2)C(=N[C@@H]1NC(=O)c1[nH]c2c(c1)cccc2)c1ccccc1)C
O(C(=O)C)CCc1ccccc1																			0	0	0	0	0	0	0	0	0	0	0	0	0	0	0	0	0	0	0	0	0	0	0	0	0	0	0	0	0	0	0
Clc1ccc(cc1)-c1n(nc(c1)CCC(=O)N(O)C)-c1ccc(OC)cc1
Cl.N(CCCC12CCC(c3c1cccc3)c1c2cccc1)C																			0	0	0	0	1	1	0	1	0	0	0	1	0	1	1	0	0	1	1	0	0	0	0	0	1	0	0	1	0	1	1
O(C(=O)C(C)C)CCc1ccccc1																			0	0	0	0	0	0	0	0	0	0	0	0	0	0	0	0	0	0	0	0	0	0	0	0	0	0	0	0	0	0	0
N(Cc1ccccc1)Cc1ccccc1
O(Cc1ccccc1)Cc1ccccc1
O(C(=O)CCC)CCc1ccccc1																			0	0	0	0	0	0	0	0	0	0	0	0	0	0	0	0	0	0	0	0	0	0	0	0	0	0	0	0	0	0	0
O(C(=O)C=Cc1ccccc1)CCc1ccccc1																			0	0	0	0	0	1	0	1	1	1	0	1	0	0	1	1	1	0	1	1	0	0	1	1	0	1	0	0	0	0	1
O(C(=O)C)CC=Cc1ccccc1																			0	0	0	0	0	0	0	0	0	0	0	0	0	0	0	0	1	0	0	1	0	0	1	0	0	0	0	0	0	0	0
O(C(=O)CC)CC=Cc1ccccc1																			0	0	0	0	0	0	0	0	0	0	0	0	0	0	0	0	1	0	0	0	0	0	1	1	0	0	0	0	0	0	0
S(=O)(Cc1nccc(OCC(F)(F)F)c1C)c1[nH]c2c(n1)cccc2																			1	1	1	0	0	1	0	1	0	0	0	1	0	0	1	1	1	0	1	1	0	0	1	1	1	1	0	0	0	1	1
O(C(=O)C(C)C)CC=Cc1ccccc1																			0	0	0	0	0	0	0	0	0	0	0	0	0	0	0	0	1	0	0	0	0	0	1	1	0	0	0	0	0	0	0
Oc1c(cc(cc1-n1nc2c(n1)cccc2)C(CC(C)(C)C)(C)C)Cc1cc(cc(-n2nc3c(n2)cccc3)c1O)C(CC(C)(C)C)(C)C
O(CCOC(=O)C(C)C)c1ccccc1																			0	0	0	0	0	0	0	0	0	0	0	0	0	0	0	0	0	0	0	0	0	1	0	0	0	0	0	0	0	0	0
[Ba](Cl)Cl
[Yb](Cl)(Cl)Cl																			0	0	0	0	0	0	0	0	0	0	0	0	0	0	0	0	0	0	0	0	0	0	0	0	0	0	0	0	0	0	0
S(=O)(=O)(NC)Cc1cc2c([nH]cc2CCN(C)C)cc1
BrCCc1ccccc1
Cl.O.O.O=C1c2c(n(c3c2cccc3)C)CCC1Cn1ccnc1C
c1ccccc1CCC	0	0	0	0	0	0	0	0	0	1	0	0	0	0	0	0	0	0	0	0	0	0	0	0	0	0	0	0	0	0	0	0	0	0	0	0	0	0	0	0	0	0	0	0	0	0	0	0	0
N(CC)c1ccccc1	0	0	0	0	0	0	0	0	0	0	0	0	0	0	0	0	0	0	0	0	0	0	0	0	0	0	0	0	0	0	0	0	0	0	0	0	0	0	0	0	1	0	0	0	0	0	0	0	0
O=CNc1ccccc1
S=C=Nc1ccccc1
S(C(=O)c1ccccc1)CC(=O)NCC(=O)NCC(=O)NCC(O)=O
O=C1C2(CCC(C2(C)C)C1=O)C
OCCc1ncccc1																			0	0	0	0	0	0	0	0	1	1	0	0	0	0	0	0	0	0	0	0	0	0	1	0	0	0	0	0	0	0	0
OCCN1CCNCC1	0	0																	0	0	0	0	0	0	0	0	0	0	0	0	0	0	0	0	0	0	0	0	0	0	0	0	0	0	0	0	0	0	0
O.O1c2c(ccc(O)c2)C(=CC1=O)C
ClC1=CNC(=O)C=C1O
S(=O)(=O)([O-])[O-].[Li+].[Li+]
O(C)c1cc2C[C@H](N(Cc2cc1OC)C(=O)[C@@H](N[C@@H](CCc1ccccc1)C(O)=O)C)C(O)=O
Brc1[nH]c2c(n1)N(C)C(=O)N(C)C2=O
OC(=O)Cc1ccccc1																			0	0	0	0	0	0	0	0	0	0	0	0	0	0	0	0	1	0	0	1	0	0	1	0	0	0	0	0	0	0	0
N(Cc1ccccc1)(C)C
O=C(Nc1ccccc1)C
S=C(Nc1ccccc1)N																			0	0	0	0	0	0	0	0	1	1	0	0	0	0	0	0	0	0	0	0	0	0	0	0	0	0	0	0	0	0	0
S(=O)(=O)(NC(=O)NC1CCCCCCC1)c1ccc(cc1)C
Cl.Clc1ccc(nc1)C(=O)NCCN
O(C(=O)C=1C(C(C(OCC)=O)=C(NC=1C)C)c1ccccc1\C=C\C(OC(C)(C)C)=O)CC
Clc1ccccc1CC(N)(C)C
O=C(Nc1ccc(cc1)C)C
Oc1ccc(NC(=O)C)cc1	0	0	0	0	0	0	0	0	0	0	0	0	0	0	0	0	0	0	0	0	0	0	0	0	0	0	0	0	0	0	0	0	0	0	0	0	0	0	0	0	0	0	0	0	0	0	0	0	0
O[C@H]1C[C@H](O)C\C(=C\C=C/2\[C@@H]3CC[C@H]([C@@H](OCCC(O)(C)C)C)[C@]3(CCC\2)C)\C1=C
O(C\C=C/CNC=1C(=O)C(=O)C=1N)c1nccc(c1)CN1CCCCC1
O=CC(Cc1ccc(cc1)C(C)C)C																			0	0	0	0	0	0	0	0	0	0	0	0	0	0	0	0	0	0	0	0	0	0	1	0	0	0	0	0	0	0	0
Ic1c(C(=O)NC)c(I)c(NC(=O)CCCCC(=O)Nc2c(I)c(C(=O)NC)c(I)c(C(O)=O)c2I)c(I)c1C(O)=O
O(C(=O)Cc1ccccc1)c1ccc(cc1OC)CC=C																			0	0	0	0	0	0	0	0	0	0	0	0	0	0	0	0	1	0	0	1	0	0	1	1	0	0	0	0	0	0	1
Cl.Cl.O(C(CN1CCN(CC1)CC(C(=O)c1ccccc1)C)c1ccccc1)CC
[Cl-].O(C(=O)C(O)(c1ccccc1)c1ccccc1)C1C[C@@H]2[N+]3([C@H](C1)CC2)CCCC3
[nH]1cncc1C1(Cc2c(C1)cccc2)CC
S=C(N\N=C\c1ccc(NC(=O)C)cc1)N
Cl.[nH]1cncc1C1(Cc2c(C1)cccc2)CC
s1c2c(nc1NCCCOc1cc(ccc1)CN1CCCCC1)cccc2.OC(=O)\C=C/C(O)=O.OC(=O)\C=C/C(O)=O
O=C1N=C(NC1(C(C)C)C)c1ncc(cc1C(O)=O)C	0	0	0	0	0	0	0	0	0	0	0	0	0	0	0	0	0	0	0	0	0	0	0	0	1	0	0	0	0	0	0	0	0	0	1	1	1	0	0	0	1	1	0	0	0	0	0	0	1
Clc1ccc(N=C=O)cc1																			0	0	0	0	0	0	0	0	0	0	0	0	0	0	0	0	0	0	0	0	0	0	0	0	0	0	0	0	0	0	0
Nc1ccc(cc1)CCCC	0	0																	0	0	0	0	0	0	0	0	1	1	0	0	0	0	0	0	1	0	0	0	0	0	0	0	0	0	0	0	0	1	0
Oc1ccc(cc1)C(O)CN
S(O)(=O)(=O)c1ccc(cc1)C
[Si](N=C(O[Si](C)(C)C)C)(C)(C)C																			0	0	0	0	0	0	0	0	0	0	0	0	0	0	0	0	0	0	0	0	0	0	0	0	0	0	0	0	0	0	0
OC(=O)CCC\C=C/C\C=C/C\C=C/C\C=C/C\C=C/CC
O[C@]1(CC[C@H]2[C@H]3[C@H](CC[C@]12C)[C@@]1([C@H](Cc2n[nH]cc2C1)CC3)C)C
O(C)c1ccc(cc1)CCC(=O)C																			0	0	0	0	0	0	0	0	0	0	0	0	0	0	0	0	0	0	0	0	0	0	0	0	0	0	0	0	0	0	0
O(C(=O)C(C(=O)C)CC(OC)=O)C
S(=O)(=O)(C)c1cc([N+](=O)[O-])c(cc1)C(=O)C1C(=O)CCCC1=O	0	0	0	0	0	0	0	0	0	0	0	0	0	0	0	0	0	0	0	0	0	0	0	0	0	0	0	0	0	0	0	0	0	0	0	0	0	0	0	0	0	0	0	0	0	0	0	0	0
O(C)c1ccc(cc1)COC(=O)C																			0	0	0	0	0	0	0	0	0	0	0	0	0	0	0	0	0	0	0	0	0	0	0	0	0	0	0	0	0	0	0
S(=O)(=O)(NCc1ccccc1)c1ccc(N)cc1
O(C(=O)C)CC(CCn1c2nc(ncc2nc1)N)COC(=O)C
O(C)c1ccc(cc1)C=CC(=O)CC																			0	0	1	0	0	1	0	1	0	0	0	1	1	0	1	1	1	1	0	1	0	0	1	0	1	0	0	0	1	0	1
O(C)c1ccc(cc1)C=CC(OCCOCC)=O
Clc1ccc(OCC(O)CO)cc1
O(C(=O)c1ccc(NCCCC)cc1)CCOCCOCCOCCOCCOCCOCCOCCOCCOC
O(CCCOc1ccc(cc1)C(N)=N)c1ccc(cc1)C(N)=N
Clc1cc(Cl)ccc1OCCCC(=O)[O-].[Na+]
O(CC(O)CNC(C)C)c1ccc(cc1)COCCOC(C)C.O(CC(O)CNC(C)C)c1ccc(cc1)COCCOC(C)C.OC(=O)\C=C\C(O)=O
s1cc(nc1N)/C(=N/OC)/C(=O)N[C@H]1[C@H]2SCC(CSC3=NC(=O)C([O-])=NN3C)=C(N2C1=O)C(=O)[O-].[Na+].[Na+].O.O.O
O(CCO)c1ccc(OCCO)cc1
Oc1ccc(cc1)CCCCCCCCC	1	1	0	0	0	0	0	0	0	0	0	0	0	0	0	0	0	0	0	0	0	0	0	1	0	0	1	1	1	0	0	0	0	0	1	0	0	1	0	0	1	0	0	0	1	0	0	1	0
Oc1ccc(cc1)CCCCCCCCCCCC	1	1																	0	0	0	0	0	0	0	0	1	1	0	0	0	0	0	0	0	0	0	0	0	0	1	1	0	0	1	0	0	0	0
O(C)c1ccc(cc1)CCC	0	0																	0	0	0	0	0	0	0	0	0	0	0	0	0	0	0	0	0	0	0	0	0	0	0	0	0	0	0	0	0	0	0
O(C)c1ccc(cc1)C=CC
OC(C1C2CCN(C1)CC2)(c1ccccc1)c1ccccc1
O1C(CCC1=O)CCCC																			0	1	0	0	0	0	0	0	0	0	0	0	0	0	0	0	0	0	0	0	0	0	1	1	0	0	1	0	0	0	0
c1ccccc1CCCC	0	0	0	0	0	0	0	0	0	0	0	0	0	0	0	0	0	0	0	0	0	0	0	0	0	0	0	0	0	0	0	0	0	0	1	0	0	0	0	0	0	0	0	0	0	0	0	0	0
O=CCCc1ccccc1																			0	0	0	0	0	0	0	0	1	1	0	0	0	0	0	0	1	0	0	0	0	0	1	1	0	0	0	0	0	0	0
o1cc(cc1Cc1ccccc1)COC(=O)C1C(C)(C)C1C=C(C)C	1	0	1	1	1	1	1	0	0	1	1	0	0	0	0	0	0	0	1	0	1	1	1	1	1	0	0	1	0	0	0	0	0	1	1	1	1	1	1	0	1	0	0	1	0	0	0	0	1
OCC=Cc1ccccc1	0	1																	0	1	0	0	0	0	0	0	1	1	0	0	0	0	0	0	1	0	0	1	0	0	1	0	0	0	0	0	0	0	0
O=CC=Cc1ccccc1
Brc1ccc(cc1)C1(O)CCN(CC1)CCCC(=O)c1ccc(F)cc1
O1C(CCC1=O)CCCCC	0	0																	0	0	0	0	0	0	0	0	0	0	0	0	0	0	0	0	0	0	0	0	0	0	0	0	0	0	1	0	0	0	0
OCCNCc1ccccc1
s1c2C[C@@H](NCCC)CCc2nc1N
Brc1ccc(cc1)-c1ccc(cc1)C1CC(c2c(C1)cccc2)C=1C(Sc2c(cccc2)C=1O)=O
O(CCOc1ccccc1)c1ccccc1	0	0																	0	0	0	0	0	0	0	0	0	0	0	0	0	0	0	0	0	0	0	0	0	0	1	0	0	0	0	0	0	0	0
O1C(CCC1=O)CCCCCCC	0	0	0	0	0	0	0	0	0	0	0	0	0	0	0	0	0	0	0	0	0	0	0	0	0	0	0	0	0	0	0	0	0	0	0	0	0	0	0	0	0	0	0	0	1	0	0	0	0
Clc1c(Cl)c(nc(Cl)c1Cl)C(O)=O
c1ccccc1CCCCCCCCCC																			0	0	0	0	0	0	0	0	0	0	0	0	0	0	0	0	0	0	0	0	0	0	0	0	0	0	1	0	0	0	0
NCC(CCCC)CC
Cl.O(C(=O)C=1[C@H](C(C(OC)=O)=C(NC=1C)C)c1cc([N+](=O)[O-])ccc1)[C@H]1CCN(C1)Cc1ccccc1
OCC(CCCC)CC	0	0	0	0	0	0	0	0	0	0	0	0	0	0	0	0	0	0	0	0	0	0	0	0	0	0	0	0	0	0	0	0	0	0	0	0	0	0	0	0	1	0	0	0	0	0	0	0	0
s1c2c(cc(OC)cc2)c(OC(C)C)c1C(=O)Nc1nnn[n-]1.[Na+]	1	0	0	0	0	1	0	0	0	0	0	0	0	0	0	0	0	0	0	0	1	1	0	1	0	1	1	1	0	1	0	1	1	1	1	1	0	1	1	0	0	0	1	1	0	1	0	0	1
ClCc1ccc(cc1)C																			0	0	0	0	0	0	0	0	0	0	0	0	0	0	0	0	0	0	0	1	0	0	0	0	0	0	0	0	0	0	0
OC(C)(C)[C@H]1CCC(=CC1)C																			0	0	0	0	0	0	0	0	0	0	0	0	0	0	0	0	1	0	0	0	0	0	0	0	0	0	0	0	0	0	0
N#Cc1ccc(cc1)C
O=Cc1ccc(cc1)C																			0	0	0	0	0	0	0	0	0	0	0	0	0	0	0	0	0	0	0	0	0	0	0	0	0	0	0	0	0	0	0
Clc1ccc(cc1)C=O
n1cc(ccc1C)CC																			0	0	0	0	0	0	0	0	0	0	0	0	0	0	0	0	0	0	0	0	0	0	0	0	0	0	0	0	0	0	0
Oc1ccc(N=O)cc1																			0	0	0	0	0	0	0	0	1	1	0	0	0	0	0	0	0	0	0	0	0	0	1	0	0	0	0	0	0	0	0
S(O)(O)(=O)=O.O1[C@H](CO)[C@@H](O)[C@H](N)[C@@H](O)[C@H]1O[C@@H]1[C@@H](O)[C@H](O[C@H]2O[C@@H](CC[C@H]2N)CN)[C@@H](N)C[C@H]1NC(=O)[C@@H](O)CCN
O(C)c1ccc(cc1)C
O(C)c1ccc(N)cc1																			0	0	0	0	0	0	0	0	0	0	0	1	0	0	0	0	0	0	0	0	0	0	0	0	0	0	0	0	0	0	0
Clc1ccc(cc1)C(O)\C=C\C(=O)[O-].[Na+].O
OC(=O)\C=C\c1nc[nH]c1
O1[C@H](/C(=C/[C@H]2C[C@@H](OC)[C@H](O)CC2)/C)[C@H](C)[C@@H](O)CC(=O)[C@@H](\C=C(\C[C@@H](C[C@H](OC)[C@H]2O[C@](O)([C@@H](C[C@@H]2OC)C)C(=O)C(=O)N2[C@@H](CCCC2)C1=O)C)/C)CC=C
[Br-].O(C(=O)C(O)(c1ccccc1)c1ccccc1)C1CC[N+](C1)(CC)CC
c1cc(ccc1CC)CC
c1cc(ccc1C=C)C=C
S(O)(O)(=O)=O.Fc1ccc(cc1)C(=O)CCCN1CCC(O)(CC1)c1ccc(cc1)C
OCC1CCC(CC1)CO																			0	0	0	0	0	0	0	0	1	0	0	0	0	0	0	0	0	0	0	0	0	0	0	0	0	0	0	0	0	0	0
ON=C1C=CC(=NO)C=C1
O(C)c1ccc(cc1)CO																			0	0	0	0	0	0	0	0	0	0	0	0	0	0	0	0	0	0	0	0	0	0	0	0	0	0	0	0	0	0	0
O(C(=O)C(C)=C)CCN(CC)CC
O1C(CCC1=O)CCC	0	0																	0	0	0	0	0	0	0	0	0	0	0	0	0	0	0	0	0	0	0	0	0	0	0	0	0	0	0	0	0	0	0
Clc1ccccc1C1=NCc2n(-c3sc(cc13)CCC(=O)N1CCOCC1)c(nn2)C
Clc1c2c(cccc2)c(c2c1cccc2)C=O
OCC(CCC)C
OC(CCC)C#C																			0	0	0	0	0	0	0	0	0	0	0	0	0	0	0	0	0	0	0	0	0	0	0	0	0	0	0	0	0	0	0
O(C(=O)CC#N)C
BrCC(OCC)=O
O(C(=O)CC)CC	0	0																	0	0	0	0	0	0	0	0	0	0	0	0	0	0	0	0	0	0	0	0	0	0	0	0	0	0	0	0	0	0	0
O(C)c1cc2c(cc1OC)cc(nc2Cc1ccccc1)CC
ClCC(OCC)=O
O(CCN(C)C)c1ccc(cc1)\C(=C(\CC)/c1ccccc1)\c1ccccc1	1	1	0	1	1	1	0	1	0	1	0	1	1	1	1	1	1	1	0	0	0	0	0	1	0	0	0	0	0	0	0	0	0	0	1	0	0	0	0	0	1	0	0	0	0	0	0	0	0
O=C1N(c2c(cccc2)C1(Cc1ccncc1)Cc1ccncc1)c1ccccc1
ON=C(CC(C)C)C																			0	0	0	0	0	0	0	0	0	0	0	0	0	0	0	0	0	0	0	0	0	0	0	0	0	0	0	0	0	0	0
O(C(=O)CC(=O)C)C
O1c2c(OCC1CN1CCC3(N(CNC3=O)c3ccccc3)CC1)cccc2
Clc1cc(F)c(Oc2ccc(O[C@@H](C(OCC#C)=O)C)cc2)nc1	0	0	0	0	0	0	0	0	0	0	0	0	0	0	0	0	0	0	0	0	0	0	0	0	0	0	0	0	0	0	0	0	0	0	0	0	0	1	1	0	1	0	0	0	0	0	0	0	0
O(C(=O)c1cc(cc([N+](=O)[O-])c1)C(OC(C)C)=O)C(C)C
O(C(=O)CC(OCC)=O)CC	0	0																	0	0	0	0	0	0	0	0	1	0	0	0	0	0	0	0	0	0	0	0	0	0	0	0	0	0	0	0	0	0	0
O(C(=O)CCC)CC	0	0	0	0	0	0	0	0	0	0	0	0	0	0	0	0	0	0	0	0	0	0	0	0	0	0	0	0	0	0	0	0	0	0	0	0	0	0	0	0	0	0	0	0	0	0	0	0	0
S=C(NCC)NCC	0	0																	0	0	0	0	0	0	0	0	0	0	0	0	0	1	0	0	0	0	0	0	0	0	0	0	0	0	0	0	0	0	0
Cl.O(CCCCCC)c1c2c(cccc2)c(cc1)C(N(CCCC)CCCC)=N
O(C(=O)CC#N)CC
O(C(OCC)C)CC
O(CC)C(OCC)=O
OCCN(CCO)C
O=C1NCCCCC1	0	0	0	0	0	0	0	0	0	0	0	0	0	0	0	0	0	0	0	0	0	0	0	0	0	0	0	1	0	0	0	0	0	0	0	0	0	0	0	0	1	0	0	0	0	0	0	0	0
O\N=C(\[C@H](NCC(CN[C@@H](\C(=N\O)\C)C)(C)C)C)/C
Oc1cc2c(cc1)C(=O)N(c1c(cccc1C(C)C)C(C)C)C2=O	1	1	1	1	1	1	0	1	0	1	0	1	1	1	1	1	1	1	1	1	1	1	1	1	1	1	1	1	0	0	1	1	1	1	1	1	0	0	1	0	1	1	1	1	0	1	1	1	1
Cl.S(=O)(=O)(N1CCCNCC1)c1c2c(ccc1)cncc2
N(CCCNCCCN)(C)C
Cl.N(CCC=C1c2c(cccc2)C(c2c1cccc2)(C)C)(C)C
Oc1ccc(cc1C)C	0	0	0	0	0	0	0	0	0	0	0	0	0	0	0	0	0	0	0	0	0	0	0	0	0	0	0	1	0	0	0	1	0	0	1	0	0	0	0	0	0	0	0	0	0	0	0	1	0
O(CCCC)C(=O)\C=C/C(OCCCC)=O
OC(=O)[C@H](NC(=O)C1CCC(CC1)C(C)C)Cc1ccccc1
O(CCC(CCC=C(C)C)C)C=O
O(C\C=C(\CCC=C(C)C)/C)C=O																			0	0	0	0	0	0	0	0	0	0	0	0	0	0	0	0	0	0	0	0	0	0	0	0	0	0	0	0	0	0	0
O(C(=O)C)C\C=C(\CCC=C(C)C)/C	0	0	0	0	0	0	0	0	0	0	0	0	0	0	0	0	0	0	0	0	0	0	0	0	0	0	0	0	0	0	0	0	0	0	1	0	0	0	0	0	1	0	0	0	0	0	0	0	0
O(C(=O)CC)C\C=C(\CCC=C(C)C)/C																			0	0	0	0	0	0	0	0	0	1	0	0	0	0	0	0	0	0	0	1	0	0	1	0	0	0	0	0	0	0	0
Cl.OC=1[C@@H](N(C)C)[C@H]2[C@@](O)(C(=O)C=1C(=O)N)C(O)=C1[C@@H]([C@H](c3c(C1=O)c(O)ccc3)C)[C@@H]2O
O(CCOC(=O)C(C)=C)c1ccccc1
O1CCOC(=O)CCCCCCCCCCCC1=O																			0	0	0	0	0	0	0	0	0	0	0	0	0	0	0	0	0	0	0	1	0	0	0	0	0	0	0	0	0	0	0
S(CCC(OCCCCCCCCCCCCC)=O)CCC(OCCCCCCCCCCCCC)=O
O=NN(CC)C
O(C(=O)CCCCC(OCCCC)=O)CCCC	0	0	0	0	0	0	0	0	0	0	0	0	0	0	0	0	0	0	0	0	0	1	0	0	0	0	1	0	0	0	0	0	0	0	0	0	0	0	0	0	0	0	0	0	1	1	0	0	0
o1c(C)c(cc1C)C(=O)C
Cl.S1c2c3N(C=C(C(O)=O)C(=O)c3cc(F)c2N2CCN(CC2)C)CC1
O1CCCCCCCCCCCCCCC1=O																			1	0	0	1	0	1	0	0	0	0	0	0	0	1	0	0	1	0	0	1	0	0	1	1	0	0	1	0	0	0	0
O(C(=O)Nc1[nH]c2c(n1)cccc2)C	1	0	1	1	1	1	0	0	0	0	0	1	0	1	1	1	1	1	0	1	0	0	0	0	0	0	0	0	0	0	0	0	0	0	1	0	0	0	0	0	0	0	0	0	0	0	0	0	0
OC(=O)\C=C\C(O)=O.OC(=O)\C=C\C(O)=O.N1CCN(CC1)Cc1ccccc1
Cl.Cl.O=C(N(CCCc1cccnc1)c1c(cccc1C)C)C(N)C
OC(CCCCCCCCCCC(O)=O)CCCCCC																			0	0	0	0	0	0	0	0	1	0	0	0	0	0	0	0	1	0	0	1	1	0	0	0	0	0	1	0	0	0	0
[Na+].O(CC)c1cc(-n2cc(nc2-c2ccc(cc2)C)C(=O)N2CCN(CC2)c2cc(c3c(c2)cccc3)C(=O)[O-])ccc1	1	0	1	1	1	1	0	1	0	0	0	1	1	1	1	1	1	1	1	0	1	0	1	1	0	1	0	0	0	0	1	1	1	1	1	1	1	1	1	1	0	0	1	1	0	1	0	1	1
O(C(=O)CCCCC(OCCC)=O)CCC																			0	0	0	0	0	0	0	0	0	0	0	0	0	0	0	0	0	0	0	0	0	0	1	0	0	0	0	0	0	0	0
N(CC(CCCC)CC)CC(CCCC)CC
OCCC(CCCC(C)C)C																			0	0	0	0	0	0	0	0	0	1	0	0	0	0	0	0	0	0	0	0	0	0	0	0	0	0	0	0	0	0	0
FC1(F)CN(c2nc(ncc2N(C)C1=O)Nc1ccc(cc1OC)C(=O)NC1CCN(CC1)C)C1CCCC1			0	0	0	0	0	0	0	0	0	0	0	0	0	0	0	0	0	0	0	1	1	1	1	1	0	0	1	1	0	0	1	1	0	1	1	0	0	1	0	0	1	1	0	1	1	1	1
OCCC(CCC=C(C)C)C	0	0	0	1	0	1	0	0	1	0	0	0	1	0	0	0	0	0	0	0	0	0	0	0	0	0	1	1	0	0	0	0	0	1	1	0	0	1	0	0	1	0	0	0	0	0	0	1	1
O=CCC(CCC=C(C)C)C	0	0																	0	0	0	0	0	0	0	0	0	0	0	0	0	0	0	0	0	0	0	0	0	0	0	0	0	0	0	0	0	0	0
OC\C=C(\CCC=C(C)C)/C	0	0	0	0	0	1	0	0	0	0	0	0	0	0	1	1	0	1	0	0	0	0	0	0	0	0	1	1	0	0	0	0	0	0	0	0	0	1	0	0	0	0	0	0	1	0	0	1	0
OC\C=C(/CCC=C(C)C)\C	0	0	0	0	0	1	0	0	0	0	0	0	0	0	0	0	0	0	0	0	0	0	0	0	0	0	0	0	0	0	0	0	0	0	1	0	0	1	0	0	1	1	0	0	0	0	0	0	0
Fc1cc2onc(c2cc1)C1CCN(CC1)CCC=1C(=O)N2C(=NC=1C)CCCC2
O(C(=O)CCC)CCC(C)C	0	0	0	0	0	0	0	0	0	0	0	0	0	0	0	0	0	0	0	0	0	0	0	0	0	0	0	0	0	0	0	0	0	0	0	0	1	0	0	0	0	0	0	0	0	0	0	0	0
O(C(=O)CCC)C\C=C(\CCC=C(C)C)/C																			0	0	0	0	0	0	0	0	0	0	0	0	0	0	0	0	0	0	0	0	0	0	1	0	0	0	0	0	0	0	0
Fc1cccc(F)c1Cn1nnc(c1)C(=O)N
O(C(=O)CCCCCC)CC	0	0	0	0	0	0	0	0	0	0	0	0	0	0	0	0	0	0	0	0	0	0	0	0	0	0	1	1	0	0	0	0	0	0	0	0	0	0	0	0	1	1	0	0	1	0	0	0	0
O(C(=O)CCC)C(=O)CCC
O(C(=O)CCCCCCC)CC																			1	0	0	0	0	0	0	0	0	0	0	0	0	0	0	0	0	0	0	1	0	0	0	0	0	0	0	0	0	0	0
O(C(=O)CCCCCCCCCCC)CC																			0	0	0	0	0	0	0	0	0	0	0	0	0	0	0	0	0	0	0	0	0	1	0	0	0	0	0	0	0	0	0
O(C(=O)CC)CCC																			0	0	0	0	0	0	0	0	0	0	0	0	0	0	0	0	0	0	0	0	0	0	0	0	0	0	0	0	0	0	0
Brc1ccc(Br)cc1																			0	0	0	0	0	0	0	0	0	0	0	0	0	0	0	0	0	0	0	0	0	0	0	0	0	0	0	0	0	0	0
Brc1ccc(cc1)C
Brc1ccc(N)cc1																			0	1	0	0	0	0	0	0	0	0	0	0	0	0	0	0	0	0	0	0	0	0	0	0	0	0	0	0	0	0	0
c1cc(ccc1C)C
Clc1ccc(cc1)C	0	0	0	0	0	0	0	0	0	0	0	0	0	0	0	0	0	0	0	0	0	0	0	0	0	0	1	0	0	0	0	0	0	0	0	0	0	0	0	0	1	0	0	0	0	0	0	0	0
Oc1ccc(cc1)C	0	0	0	0	0	0	0	0	0	0	0	0	0	0	0	0	0	0	0	0	0	0	0	0	0	0	0	0	0	0	0	0	0	0	0	0	0	0	0	0	0	0	0	0	0	0	0	1	0
Sc1ccc(cc1)C	1	0																	0	0	0	0	0	1	0	0	0	1	1	0	1	1	1	0	1	0	0	1	0	1	0	0	0	0	0	0	0	0	0
Cl.S(=O)(=O)(N)c1cc(ccc1OC)C[C@H](NCCOc1ccccc1OCC)C
Clc1ccc(Cl)cc1	0	0	0	0	0	0	0	0	0	0	0	0	0	0	0	0	0	0	0	0	0	0	0	0	0	0	0	0	0	1	0	1	0	0	0	0	0	0	0	0	0	0	0	0	0	0	0	0	0
Clc1ccc(N)cc1	1	0	0	0	0	0	0	0	0	0	0	0	0	0	0	0	0	0	0	0	0	0	0	1	0	0	0	0	0	0	0	1	0	0	0	0	0	0	0	0	0	0	0	0	0	0	0	0	0
Clc1ccc(O)cc1	0	0																	0	0	0	0	0	0	0	0	1	1	0	0	0	0	0	0	0	0	0	0	0	1	0	0	0	0	0	0	0	0	0
Nc1ccc(cc1)C	0	0	0	0	0	0	0	0	0	0	0	0	0	0	0	0	0	0	0	0	0	0	0	0	0	0	0	0	0	0	0	0	0	0	1	0	0	0	0	0	0	0	0	0	0	0	0	0	0
Nc1ccc(N)cc1	1	0																	1	0	0	0	0	1	0	0	0	0	0	1	1	0	1	0	1	0	0	0	0	1	0	0	0	0	0	0	0	0	0
O=C1C=CC(=O)C=C1																			1	1	0	1	0	0	0	0	1	1	0	1	0	0	0	0	1	0	0	0	0	0	1	0	0	0	0	0	0	0	0
Clc1cc2c(n(cc2C2CCN(CC2)CCN2CCNC2=O)-c2ccc(F)cc2)cc1
S1[C@H]2N(C(C(O)=O)=C1[C@@H]1OCCC1)C(=O)[C@@H]2[C@H](O)C
N1(CCN(CC1)C)C																			0	0	0	0	0	0	0	0	0	0	0	0	0	0	0	0	0	0	0	0	0	0	0	0	0	0	0	0	0	0	0
[Cr+3].O=C([O-])C.O=C([O-])C.O=C([O-])C
O(C(=O)C=C)CC(C)C
O(C(=O)CCC(OC)=O)C	0	0	0	0	0	0	0	0	0	0	0	0	0	0	0	0	0	0	1	0	0	0	0	0	0	0	0	0	0	0	0	0	1	0	0	0	0	0	0	0	0	0	1	0	0	0	0	0	0
O=C(CCCCC)CC	0	0																	0	0	0	0	0	0	0	0	0	0	0	0	0	0	0	0	0	0	0	0	0	1	0	0	0	0	0	0	0	0	0
O(C)c1ccc(cc1C12CC3CC(C1)CC(C2)C3)-c1cc2c(cc(cc2)C(O)=O)cc1
OC(CCCCO)CO																			0	0	0	0	0	0	0	0	0	0	0	0	0	0	0	0	0	0	0	0	0	0	0	0	0	0	0	0	0	0	0
O(C(=O)C=C)CCC#N																			0	0	1	0	0	1	1	1	0	0	1	1	1	1	1	1	1	1	0	0	0	1	0	0	1	0	0	1	0	0	1
[Si](OC)(OC)(OC)CCC	0	0																	0	0	0	0	0	0	0	0	0	0	0	0	0	0	0	0	0	0	0	0	0	0	1	0	0	0	0	0	0	0	0
O=CC(CCC=C(C)C)C																			0	0	0	0	0	0	0	0	0	0	0	0	0	0	0	0	1	0	0	0	0	0	1	1	0	0	0	0	0	0	1
[Sn](OC(=O)C)(OC(=O)C)(CCCC)CCCC
ClC(OCCOCCOC(Cl)=O)=O																			0	0	0	0	0	0	0	0	0	0	0	0	0	0	0	0	0	0	0	0	0	0	0	0	0	0	0	0	0	0	1
[Si](OCCOC)(OCCOC)(OCCOC)C=C	0	1																	0	0	0	0	0	0	0	0	0	0	0	0	0	0	0	0	0	0	0	0	0	0	1	0	0	0	0	0	0	0	1
O(C(=O)CCCCCCCCC(OC)=O)C
O(CCO)c1ccc(cc1)C(=O)C(O)(C)C																			0	0	0	0	0	0	0	0	0	0	0	0	0	0	0	0	0	0	0	0	0	0	0	0	0	0	0	0	0	0	0
[Cl-].[Cl-].O(C)c1c(OC)cc(cc1OC)C[C@H]1[N+](CCc2cc(OC)c(OC)cc12)(CCCOC(=O)CC\C=C\CCC(OCCC[N+]1(CCc2cc(OC)c(OC)cc2[C@H]1Cc1cc(OC)c(OC)c(OC)c1)C)=O)C
O1CC1C1CC2OC2CC1	0	0	0	0	0	0	0	0	0	0	0	0	0	0	0	0	0	0	0	0	0	0	0	0	0	0	0	0	0	0	0	0	0	0	1	0	0	0	0	1	0	0	0	0	0	0	0	0	0
O1CC1CC																			0	0	0	0	0	0	0	0	0	0	0	0	0	0	0	0	0	0	0	0	0	0	0	0	0	0	0	0	0	0	0
Fc1cc2c(n(NC(=O)c3cnc(nc3C)-c3ncccc3)cc2C)cc1	0	0	1	1	1	1	0	1	0	1	0	1	1	1	0	0	1	0	0	0	0	0	0	0	0	0	0	0	0	0	0	0	0	0	0	0	0	1	0	0	1	1	0	0	0	0	0	0	0
ClCC1OC1
O1CC1COC(=O)C(C)=C																			0	0	0	0	0	0	0	0	0	0	0	0	0	0	0	0	1	0	0	0	0	0	0	0	0	0	0	0	0	0	0
O1CC1COCC=C
BrCCBr	0	0																	0	0	0	0	0	0	0	0	1	1	0	0	0	0	0	0	0	0	0	0	0	0	1	0	0	0	1	0	0	0	0
P(O)(O)(=O)COCCn1c2ncnc(N)c2nc1
BrCCC
BrCC=C
[Na+].O=C([O-])C(CCC)CCC																			0	0	0	0	0	0	0	0	0	0	0	0	0	0	0	0	0	0	0	0	0	0	0	0	0	0	0	0	0	0	0
Cl.O=C(NC1C[C@@H]2N([C@H](C1)CCC2)C)c1nn(c2c1cccc2)C
Cl.Cl.OC[C@@H](NCCN[C@@H](CC)CO)CC
O=CC=C
BrCCCl																			0	0	0	0	0	0	0	0	0	0	0	0	0	0	0	0	0	0	0	0	0	0	0	0	0	0	0	0	0	0	0
ClCC=C																			0	0	0	0	0	0	0	0	0	0	0	0	0	0	0	0	0	0	0	0	0	0	1	0	0	0	0	0	0	0	0
ClCCCl																			0	0	0	0	0	0	0	0	0	0	0	0	0	0	0	0	0	0	0	0	0	0	0	0	0	0	0	0	0	0	0
O(C(=O)C=C)CCCCOC(=O)C=C																			0	0	0	0	0	1	0	1	0	0	1	1	0	1	1	1	1	1	0	1	0	1	0	1	1	1	0	1	1	1	1
O=C(N1CCC(CC1)C=C(c1ccccc1)c1ccccc1)CCCCCCCCc1cccnc1			0	0	0	0	0	0	0	0	0	0	0	0	0	0	0	0	1	1	1	1	1	1	1	1	0	0	0	1	1	0	1	1	1	1	1	1	1	0	1	1	1	1	0	1	1	1	1
ClCCO	0	0	0	0	0	0	0	0	0	0	0	0	0	0	0	0	0	0	0	0	0	0	0	0	0	0	0	0	0	0	0	0	0	0	0	0	0	0	0	0	0	0	0	0	0	0	0	0	0
Clc1cc(ccc1Cl)C(=O)NC(CCC(O)=O)C(=O)N(CCCCC)CCCOC
N#CCC
N#CC=C	0	1																	0	0	0	0	0	0	0	0	1	0	0	0	0	0	0	0	1	0	0	0	0	0	0	0	0	0	0	0	0	0	0
ClCC#N
NCCN																			0	0	0	0	0	0	0	0	0	0	0	1	0	0	0	0	0	0	0	0	0	0	0	0	0	0	0	0	0	0	0
OCC=C	0	0																	0	0	0	0	0	0	0	0	0	0	0	0	0	0	0	0	0	0	0	0	0	0	0	0	0	0	0	0	0	0	0
O=C(NN)CCCCC(=O)NN
OCC#C																			0	0	0	0	0	0	0	0	0	0	0	0	0	0	0	0	0	0	0	0	0	0	0	0	0	0	0	0	0	0	0
ClCC=O	1	0																	0	0	0	0	1	1	1	1	0	0	0	1	1	1	1	1	1	1	1	1	0	1	0	0	1	0	0	1	1	1	1
OCCO	0	0	0	0	0	0	0	0	0	0	0	0	0	0	0	0	0	0	0	0	0	0	0	0	0	0	0	0	0	0	0	0	0	0	0	0	0	0	0	0	0	0	0	0	0	0	0	0	0
S(OCCCCCCCCC)(=O)(=O)[O-].[Na+]	0	1																	0	0	0	0	0	1	0	0	1	1	0	0	0	0	0	0	0	0	0	1	0	0	0	0	0	0	0	0	0	0	0
O=CC=O																			0	0	0	0	0	0	0	0	0	0	0	0	0	0	0	0	0	0	0	0	0	1	0	0	0	0	0	0	0	0	0
S1(OCCO1)(=O)=O
o1nc(N)cc1C
s1c(S)nnc1S																			0	0	0	0	0	0	0	0	0	0	0	0	0	0	0	0	0	0	0	0	0	0	0	0	0	0	0	0	0	0	0
O=C(C)c1[nH]ccc1
ClCOC	0	1																	0	0	0	0	0	0	0	0	1	1	0	0	0	0	0	0	0	0	0	0	0	1	0	0	0	0	0	0	0	0	0
O(C=O)C
S(O)(=O)(=O)CCN
C(CC(C)=C)(C)(C)C
C(C=C(C)C)(C)(C)C
O=C(C=O)c1ccccc1
OC(CC(O)C)(C)C	0	1	0	0	0	1	0	0	0	0	1	0	0	0	0	0	0	0	0	0	0	0	0	0	0	0	0	0	0	0	0	0	0	0	0	0	0	0	0	1	0	0	0	0	0	0	0	0	0
O=C([O-])C[N+](C)(C)C																			0	0	0	0	0	0	0	0	0	0	0	0	0	0	0	0	0	0	0	0	0	0	0	0	0	0	0	0	0	0	0
NC(CC(C)(C)C)(C)C
[Si](O[Si](C)(C)C)(C)(C)C	0	0																	0	0	0	0	0	0	0	0	0	0	0	0	0	0	0	0	0	0	0	0	0	0	0	0	0	0	0	0	0	0	0
[K+].O=C1[N-]C(=O)c2c1cccc2
P(OCC)(OCC)(OP(OCC)(OCC)=O)=O
[Si](O[Si](O[Si](C)(C)C)(C)C)(C)(C)C	0	0																	0	0	0	0	0	0	0	0	0	0	0	0	0	0	0	0	0	0	0	0	0	0	1	0	0	0	0	0	0	0	0
Clc1ccc(cc1)CCC(O)(C(C)(C)C)Cn1ncnc1	1	0	0	1	1	1	0	1	1	0	0	1	1	1	1	1	1	1	1	0	1	1	0	1	0	0	0	0	0	0	0	1	0	1	1	0	0	0	0	0	1	1	0	0	0	1	0	0	0
OC(CC(C)C)(C#C)C	0	0																	0	0	0	0	0	0	0	0	0	0	0	0	0	0	0	0	0	0	0	0	0	0	1	0	0	0	0	0	0	0	0
O=C(NC(C)(C)C)C=C																			1	0	0	1	0	0	1	0	0	0	0	0	0	0	0	0	1	0	0	0	0	0	1	0	0	0	0	0	0	0	0
O=C1NC(=O)CC2(C1)CCCC2
O(C)c1cc(ccc1C(C)C)C																			0	0	0	0	0	0	0	0	0	0	0	0	0	0	0	0	0	0	0	0	0	0	0	0	0	0	1	0	0	0	0
P(OCCCC)(OCCCC)(O)=O
[Zn]1OC(=O)[C@@H](N1C(=O)CCN)Cc1[nH]cnc1
OC(=O)C1CCC(CC1)C(O)=O	0	0																	0	0	0	0	0	0	0	0	0	0	0	0	0	0	0	0	0	0	0	0	0	1	0	0	0	0	0	0	0	0	0
O(C(CC(=O)C)(C)C)C																			0	0	0	0	0	0	0	0	0	0	0	0	0	0	0	0	0	0	0	0	0	0	1	0	0	0	0	0	0	0	0
O1[C@@]2(CCC1=O)CC[C@H]1[C@H]3[C@@]4(O[C@@H]4C[C@@]12C)[C@@]1(C(=CC(=O)CC1)C[C@H]3C(OC)=O)C
S1SCCC1CCCCC(O)=O																			0	0	0	0	0	0	0	0	0	0	0	0	0	0	0	0	1	0	0	0	0	0	0	0	0	0	0	0	0	0	0
OC(CCCC(CCO)C)(C)C																			0	0	0	0	0	0	0	0	0	0	0	0	0	0	0	0	0	0	0	0	0	0	0	0	0	0	0	0	0	0	0
S(=O)(=O)(NC(=O)c1cc(OC)c(cc1)Cc1c2cc(NC(OC3CCCC3)=O)ccc2n(c1)C)c1ccccc1C
OC(CCCC(CC=O)C)(C)C	0	0																	0	0	0	0	0	0	0	0	0	0	0	0	0	0	0	0	0	0	0	0	0	0	1	0	0	0	0	0	0	0	0
Ic1c(C(=O)NCC(O)CO)c(I)c(N(C(=O)C)CC(O)CO)c(I)c1C(=O)NCCO
O(C)c1cc2c(cc1)C(=O)CCC2
C(CCC)(C)C
O=CC=C(C)C
O=C1CC[C@H]2[C@H]3[C@H](CC[C@]12C)[C@@]1(C(=CC(=O)C=C1)C(C3)=C)C
O=C(CCC)C	0	1																	0	0	0	0	0	0	0	0	0	0	0	0	0	0	0	0	0	0	0	0	0	1	0	0	0	0	0	0	0	0	0
OC(CCO)C	0	0	0	0	0	0	0	0	0	0	0	0	0	0	0	0	0	0	0	0	0	0	0	0	0	0	1	1	0	0	0	0	0	0	0	0	0	0	0	0	1	1	0	0	1	0	0	0	0
OC(=O)CCC	0	0	0	0	0	0	0	0	0	0	0	0	0	0	0	0	0	0	0	0	0	0	0	0	0	0	0	0	0	0	0	0	1	0	0	0	0	0	0	0	0	0	0	0	0	0	0	1	0
ClCCC(O)=O
SCCC(O)=O
O(CC(O)C)C	0	0	0	0	0	0	0	0	0	1	0	0	0	0	0	0	0	0	0	0	0	0	0	0	0	0	1	1	0	0	0	0	0	0	0	0	0	0	0	0	0	0	0	0	0	0	0	0	0
OCCN(C)C	0	0	0	0	0	0	0	0	0	0	0	0	0	0	0	0	0	0	0	0	0	0	0	0	0	0	0	0	0	0	0	0	0	0	0	0	0	0	0	0	1	0	0	0	0	0	0	0	0
O=[N+]([O-])CCC																			0	1	0	0	0	0	0	0	0	0	0	0	0	0	0	0	0	0	0	0	0	0	0	0	0	0	0	0	0	0	0
O.O1[C@H]2[C@@H](O[C@H](CO)[C@@H](O)[C@@H]2O)c2c(cc(O)c(OC)c2O)C1=O
O1[C@H](CC)[C@H](\C=C(\C=C\C(=O)[C@@H](C[C@H](CCN2C[C@H](C[C@H](C2)C)C)[C@H](O[C@@H]2O[C@H](C)[C@@H](O)[C@H](N(C)C)[C@H]2O)[C@@H](C)[C@H](O)CC1=O)C)/C)CO[C@@H]1O[C@H](C)[C@@H](O)[C@@H](OC)[C@H]1OC
O(C(=O)C)C=C
NC(CC(C)C)C
O=C(CC(C)C)C																			0	0	0	0	0	0	0	0	0	0	0	0	0	0	0	0	0	0	0	0	0	0	1	0	0	0	0	0	0	0	0
OC(CC(C)C)C	0	0	0	0	0	0	0	0	0	0	0	0	0	0	0	0	0	0	0	0	0	0	0	0	0	0	0	0	0	0	0	0	0	0	0	0	0	0	0	0	0	0	0	0	0	0	0	0	0
s1c(ccc1-c1sccc1)-c1sccc1																			1	1	0	0	0	1	0	1	1	1	0	1	0	0	1	1	1	1	1	1	1	0	1	1	1	1	0	0	0	0	1
OC(=O)\C(=N/NC(=O)c1ccncc1)\C
OC(CN(C)C)C
N(C(C)C)C(C)C
O=C(NC(=O)N)N																			0	0	0	0	0	0	0	0	0	0	0	0	0	0	0	0	0	0	0	0	0	0	1	0	0	0	0	0	0	0	0
O(C(C)C)C(C)C
[I-].[n+]1(ccn(CCCC)c1C)C
O(C(C)C)C(=O)C	0	0																	0	0	0	0	0	0	0	0	0	0	0	0	0	0	0	0	0	0	0	0	0	1	0	0	0	0	0	0	0	0	0
O(C(C)=C)C(=O)C																			0	0	0	0	0	0	0	0	0	0	0	0	0	0	0	0	0	0	0	0	0	0	0	0	0	0	0	0	0	0	0
O(C(=O)C)C(=O)C
O1C(CCC1=O)C																			0	0	0	0	0	0	0	0	0	0	0	0	0	0	0	0	0	0	0	0	0	0	0	0	0	0	0	0	0	0	0
O1C(=O)CCC1=O
O1C(=O)C=CC1=O																			0	0	0	0	0	0	0	0	0	0	0	0	0	0	0	0	0	0	0	0	0	0	0	0	0	0	0	0	0	0	0
Fc1cc(F)ccc1N1C=C(C(O)=O)C(=O)c2cc(F)c(N3CC(NCC3)C)cc12
O1C(COC1=O)C	0	1																	0	0	0	0	0	1	0	0	0	0	0	0	0	0	0	0	0	0	0	0	0	1	0	0	0	0	0	0	0	0	0
Oc1ccc(cc1)C(OCCCCCC)=O																			1	0	0	1	1	1	0	1	1	1	0	0	1	0	0	1	1	1	1	1	1	0	1	1	1	1	1	1	1	0	1
O(CC)c1ccc(NC(=O)CC(O)C)cc1																			0	0	0	0	0	0	0	0	0	0	0	0	0	0	0	0	0	0	0	0	0	0	0	0	0	0	0	0	0	0	0
c1c(cccc1C)C	0	1																	0	0	0	0	0	0	0	0	0	0	0	0	0	0	0	0	0	0	0	0	0	1	0	0	0	0	0	0	0	0	0
Oc1cc(ccc1)C	0	0																	0	0	0	0	0	0	0	0	0	0	0	0	0	0	0	0	0	0	0	0	0	0	0	0	0	0	0	0	0	0	0
Clc1cc(N)ccc1																			0	0	0	0	0	0	0	0	0	0	0	0	0	0	0	0	0	0	0	0	0	0	0	0	0	0	0	0	0	0	0
Clc1cc(O)ccc1
Nc1cc(ccc1)C	0	0	0	0	0	0	0	0	0	0	0	0	0	0	0	0	0	0	0	0	0	0	0	0	0	0	0	0	0	0	0	0	0	0	0	0	0	0	0	0	0	0	0	0	0	0	0	0	0
Nc1cc(N)ccc1	0	0	0	0	0	0	0	0	0	0	0	0	0	1	0	0	0	0	0	0	0	0	0	0	0	0	0	0	0	0	0	0	0	0	0	0	0	0	0	0	0	0	0	0	0	0	0	0	0
Oc1cc(O)ccc1	0	1	0	0	0	0	0	0	0	0	0	0	0	0	0	0	0	0	1	0	1	0	0	0	1	0	0	0	0	0	0	0	0	0	0	0	0	0	0	0	0	0	0	0	0	0	0	0	0
S(=O)(=O)(N)c1cc2S(=O)(=O)CCCc2cc1C
n1c(cccc1C)C																			0	0	0	0	0	0	0	0	0	0	0	0	0	0	0	0	0	0	0	0	0	0	0	0	0	0	0	0	0	0	0
Oc1ccc(cc1)C(OCCCCCCC)=O	1	1																	0	0	0	0	0	1	0	0	1	1	1	1	0	1	0	1	1	1	0	0	0	0	0	0	0	0	1	0	1	0	0
O1C(=O)CCCC1=O																			0	0	0	0	0	0	0	0	0	0	0	0	0	0	0	0	0	0	0	0	0	0	0	0	0	0	0	0	0	0	0
O(C(=O)CC(OC)=O)C	0	0	0	0	0	0	0	0	0	0	0	0	0	0	0	0	0	0	0	0	0	0	0	0	0	0	0	0	0	0	0	0	0	0	0	0	0	0	0	0	0	0	0	0	0	0	0	0	0
ClC(Cl)(SN(S(=O)(=O)N(C)C)c1ccccc1)F
ClCC(OC(CCl)C)C
Fc1ccc(cc1)Cn1c2c(nc1N1CCC(N(C)C=3NC(=O)C=CN=3)CC1)cccc2																			0	0	0	0	0	0	1	0	0	0	0	0	0	0	0	1	0	0	0	1	0	0	1	1	0	0	0	0	0	1	1
O(C(=O)CC(C)C)CC																			0	0	0	0	0	0	0	0	0	0	0	0	0	0	0	0	0	0	0	0	0	0	0	0	0	0	0	0	0	0	0
O(C(COC)C)C(=O)C
c1c(cc(cc1C)C)C	0	0	0	0	0	0	0	0	0	0	0	0	0	0	0	0	0	0	0	0	0	0	0	0	0	0	0	0	0	0	0	0	0	0	0	0	0	0	0	0	0	0	0	0	0	0	0	0	0
Oc1cc(cc(c1)C)C	0	0																	0	0	0	0	0	0	0	0	0	0	0	0	0	0	0	0	0	0	0	0	0	0	1	0	0	0	0	0	0	1	0
Nc1cc(cc(c1)C)C
Clc1cc(Cl)cc(Cl)c1
N1(CN(CN(C1)C)C)C																			0	0	0	0	1	1	0	0	0	0	0	0	1	0	1	1	0	1	0	0	0	1	0	0	0	0	0	0	0	0	0
Clc1nc(Cl)nc(Cl)n1	0	0																	0	0	0	0	0	0	0	0	0	0	0	0	1	0	0	0	0	0	0	0	0	1	0	0	0	0	0	0	0	0	0
n1c(nc(nc1N)N)N
Oc1nc(O)nc(O)n1	0	0	0	0	0	0	0	0	0	1	1	0	0	0	0	0	0	0	0	0	0	0	0	0	0	0	0	0	0	0	0	0	0	0	0	0	0	0	0	0	0	0	0	0	0	0	0	0	0
Clc1cc2c(NC(=O)CN=C2c2ccccc2)cc1
OC(CC(C)C)CC(C)C
O=C(CC(C)C)CC(C)C	0	0																	0	0	0	0	0	0	0	0	0	0	0	0	0	0	0	0	0	0	0	0	0	0	0	0	0	0	0	0	0	0	0
O1C(C)C(O)C(N2CC(OCC2)OC)CC1OC1c2c(C[C@](O)(C1)C(=O)CO)c(O)c1c(C(=O)c3c(cccc3OC)C1=O)c2O
Brc1ccccc1
C1CCCCC1C																			0	0	0	0	0	0	0	0	0	0	0	0	0	0	0	0	0	0	0	0	0	0	0	0	0	0	0	0	0	0	0
c1ccccc1C
n1ccc(cc1)C																			0	0	0	0	0	0	0	0	0	0	0	0	0	0	0	0	0	0	0	0	0	0	0	0	0	0	0	0	0	0	0
Clc1ccccc1
NC1CCCCC1	0	0	0	0	0	0	0	0	0	0	0	0	0	0	0	0	0	0	0	0	0	0	0	0	0	0	0	0	0	0	0	0	0	0	0	0	0	0	0	0	0	0	0	0	0	0	0	0	0
Cl.N12C(c3c(Cc4c1cccc4)cccc3)CN=C2N
OC1CCCCC1	0	0	0	0	0	0	0	0	0	0	0	0	0	0	0	0	0	0	0	0	0	0	0	0	0	0	1	0	0	0	0	0	0	0	0	0	0	0	0	0	0	0	0	0	0	0	0	1	0
O=C1CCCCC1	0	0	0	0	0	0	0	0	0	0	0	0	0	0	0	0	0	0	0	0	0	0	0	0	0	0	0	0	0	0	0	0	0	0	0	0	0	0	0	0	0	0	0	0	0	0	0	0	0
Oc1ccccc1	0	0	0	0	0	0	0	0	0	0	0	0	0	0	0	0	0	0	0	0	0	0	0	0	0	0	0	0	0	0	0	0	0	0	0	0	0	0	0	0	0	0	0	0	0	0	0	0	0
Sc1ccccc1	0	0																	1	0	0	0	0	0	0	0	1	1	0	0	1	0	1	0	1	0	0	0	0	0	1	0	0	0	0	1	0	1	1
n1cc(ccc1)C																			1	0	1	0	1	0	0	0	0	0	0	0	1	0	1	1	0	0	0	0	0	0	0	0	0	0	0	0	0	0	0
O1CCN(CC1)C	0	0																	0	0	0	0	0	0	0	0	0	0	0	0	0	0	0	0	0	0	0	0	0	0	0	0	0	0	0	0	0	0	0
Brc1ncccc1																			0	0	0	0	0	0	0	0	0	0	0	0	0	0	0	0	0	0	0	0	0	0	0	0	0	0	0	0	0	0	0
n1ccccc1C
n1ccncc1C																			0	0	0	0	0	0	0	0	0	0	0	0	0	0	0	0	0	0	0	0	0	0	0	0	0	0	0	0	0	0	0
Clc1ncccc1																			0	0	0	0	0	0	0	0	0	0	0	0	0	0	0	0	0	0	0	0	0	0	0	0	0	0	0	0	0	0	0
O(C(=O)C(C)=C)CCOCCOCCOC(=O)C(C)=C																			0	0	0	0	0	0	0	0	0	0	0	0	0	0	0	0	1	0	0	0	0	0	1	0	0	0	0	0	0	0	0
O(C(=O)C(C)=C)CCOCCOCCOCCOC(=O)C(C)=C																			0	0	0	0	0	0	0	0	0	0	0	0	0	0	0	0	1	0	0	0	0	0	1	0	0	0	0	0	0	0	0
Oc1cc2cc([nH]c2cc1)-c1nn(c2ncnc(N)c12)C(C)C
Fc1cc(NC(=O)N\N=C(/C)\c2ncccc2C(O)=O)cc(F)c1																			0	1	0	0	0	0	0	0	0	0	0	0	0	0	0	0	0	0	0	0	0	0	0	0	0	0	0	0	0	0	0
[Na+].Fc1cc(NC(=O)N\N=C(/C)\c2ncccc2C(=O)[O-])cc(F)c1
O1CCCCCCCCCCCCCCCC1=O																			0	0	0	1	0	1	0	1	0	0	0	1	1	1	0	1	1	0	0	1	0	0	0	0	0	0	1	1	0	0	0
O(C(=O)CCCCCCCC(OCCCCCC)=O)CCCCCC																			0	0	0	0	0	0	0	0	0	0	0	0	0	0	0	0	0	0	0	0	0	0	1	0	0	0	0	0	0	0	0
ClC1=C2CC[C@H]3[C@@H]4CC[C@H](O)[C@]4(CC[C@@H]3[C@]2(CCC1=O)C)C
Cl.S1c2c(N(c3c1cccc3)CC(N(CC)CC)C)cccc2
O(C(=O)CCCCCCCCC=C)CCCC																			0	0	0	0	0	0	0	0	0	0	0	0	0	0	0	0	1	0	0	1	1	0	1	0	0	0	1	0	0	0	0
O(C(=O)CCCCCCCCC(OCCCC)=O)CCCC	0	0	0	0	0	0	0	0	0	0	0	0	0	0	0	0	0	0	0	0	0	0	0	1	0	0	0	0	1	0	0	1	1	0	0	0	0	0	0	0	0	0	0	0	0	0	0	1	0
S=C(NCCCC)NCCCC	0	0																	0	0	0	0	0	0	0	0	0	0	0	0	0	0	0	0	0	0	0	0	0	0	1	0	0	0	1	0	0	0	0
OC(=O)CCCC	0	0																	0	0	0	0	0	0	0	0	0	0	0	0	0	0	0	0	0	0	0	0	0	0	0	0	0	0	0	0	0	0	0
O(CC(C)C)C=C
Clc1ccc(cc1)-c1oc(COC(C(O)=O)(C)C)c(n1)C
N(CCCN)(C)C	0	0																	0	0	0	0	0	0	0	0	0	0	0	0	0	0	0	0	0	0	0	0	0	0	0	0	0	0	0	0	0	0	0
S=C(NCC=C)N
Cl.O=C(C(CC(N(C)C)C)(c1ccccc1)c1ccccc1)CC	1	0	0	0	0	1	1	0	0	0	0	1	1	0	1	1	0	1	0	0	0	0	0	1	0	0	0	0	1	0	0	0	0	0	0	0	0	0	0	0	1	0	0	0	0	1	0	0	0
O(C(C)C)CCO																			0	0	0	0	0	0	0	0	0	0	0	0	0	0	0	0	0	0	0	0	0	0	0	0	0	0	0	0	0	0	0
O(C(=O)C)CCC
BrCCCBr
C(CC)CC
C(CC)C=C
ClCCCC
[I-].s1cccc1C[N+](CCOc1ccccc1)(C)C
NCCCC																			0	0	0	0	0	0	0	0	0	0	0	0	0	0	0	0	0	0	0	0	0	0	0	0	0	0	0	0	0	0	0
N#CCC#N	1	0																	0	0	0	0	0	0	1	0	0	0	0	0	0	0	0	0	0	0	0	0	1	1	0	0	0	0	1	0	0	0	0
OCCC#N																			0	0	0	0	0	0	0	0	0	0	0	0	0	0	0	0	0	0	0	0	0	0	0	0	0	0	0	0	0	0	0
SCCCC
O1Cc2c(-n3c(ccc3)C1(CN1CCC(N3c4c(NC3=O)cccc4)CC1)C)cccc2
OCCNC
OCCNN																			0	1	0	0	0	0	0	0	1	0	0	0	0	0	0	0	0	0	0	0	1	0	1	0	0	1	0	1	0	0	0
Cl.S1c2c(N(c3c1cccc3)CCCN(C)C)cc(cc2)C(F)(F)F
O(CCO)C	0	1	0	0	0	0	0	0	0	0	0	0	0	0	0	0	0	0	0	0	0	0	0	0	0	0	0	0	0	0	0	0	0	0	0	0	0	0	0	0	1	0	0	0	0	0	0	0	0
N(CC)CC
O(CC)C=O																			0	0	0	0	0	0	0	0	1	1	0	0	0	0	0	0	0	0	0	0	0	0	0	0	0	0	1	0	0	0	0
O(N=O)CC
[nH]1cccc1																			0	0	0	0	0	0	0	0	0	0	0	0	0	0	0	0	0	0	0	0	0	0	0	0	0	0	0	0	0	0	0
O1CCCC1																			0	0	0	0	0	0	0	0	0	0	0	0	0	0	0	0	0	0	0	0	0	0	1	0	0	0	0	0	0	0	0
o1cccc1
S1CCCC1																			0	0	0	0	0	0	0	0	0	0	0	0	0	0	0	0	0	0	0	0	0	0	0	0	0	0	0	0	0	0	0
s1cccc1
OC(CCC(O)(C)C)(C)C
O(OC(C)(C)C)C(C)(C)C	0	0	0	0	0	0	0	0	0	0	0	0	0	0	0	0	0	0	0	0	0	0	0	0	0	0	0	0	0	0	0	0	0	0	0	0	0	0	0	0	0	0	0	0	0	0	0	0	0
[Cu+2].[Na+].[Na+].[Na+].O=C([O-])c1c=2[n-]c(=CC3=NC(=Cc4[n-]c(C=C5N=C(C(CCC(=O)[O-])C5C)C=2CC(=O)[O-])c(C)c4C=C)C(C)=C3CC)c1C
[Cl-].[P+](Cc1ccccc1)(c1ccccc1)(c1ccccc1)c1ccccc1																			1	0	1	0	0	1	0	0	0	0	1	0	1	0	1	1	1	0	1	0	0	0	1	0	1	0	0	0	0	0	0
O=C(CCC(C)C)C	0	0																	0	0	0	0	0	0	0	0	0	0	0	0	0	0	0	0	0	0	0	0	0	0	1	0	0	0	0	0	0	0	0
O=C(CCC(=O)C)C
O1[C@H](CO[C@@H]2O[C@@H](C)[C@H](O)[C@@H](O)[C@H]2O)[C@@H](O)[C@H](O)[C@@H](O)[C@@H]1Oc1cc(O)c2c(O[C@@H](CC2=O)c2cc(OC)c(OC)cc2)c1																			0	0	0	0	0	0	0	0	0	0	0	0	0	0	0	0	0	0	0	0	0	0	0	0	0	0	0	0	0	0	0
OC(=O)CCC(O)=O	0	0																	0	0	0	0	0	0	0	0	0	0	0	0	0	0	0	0	0	0	0	0	0	1	0	0	0	0	0	0	0	0	0
OC(=O)\C=C/C(O)=O	0	0																	0	0	0	0	0	0	0	0	0	0	0	0	0	0	0	0	0	0	0	0	0	1	0	0	0	0	0	0	0	0	0
OC(=O)\C=C\C(O)=O	0	0																	0	0	0	0	0	0	0	0	0	0	0	0	0	0	0	0	0	0	0	0	0	0	0	0	0	0	0	0	0	0	0
N(CCN(C)C)(C)C																			0	0	0	0	0	0	0	0	0	0	0	0	0	0	0	0	0	0	0	0	0	0	0	0	0	0	0	0	0	0	0
O(C(=O)C)CC(C)C
O=C(NNC(=O)N)N																			0	0	0	0	0	0	0	0	0	0	0	0	0	0	0	0	0	0	0	0	0	0	0	0	0	0	0	0	0	0	0
Cl.s1cccc1[C@H]1SC[C@H](N[C@@H](CCc2ccccc2)C(OCC)=O)C(=O)N(C1)CC(O)=O
n1c(cc(nc1Nc1ccccc1)C)C#CC	0	0	0	1	0	1	0	0	0	0	0	1	1	0	0	0	0	1	0	1	0	0	0	1	0	1	0	0	0	0	0	1	1	1	1	0	0	1	0	0	1	0	1	1	1	0	0	1	1
O1[C@H](CO)[C@@H](O)[C@H](O[C@@H]2OC[C@@H](O)[C@H](O)[C@H]2O)[C@@H](O[C@@H]2O[C@H](CO)[C@@H](O)[C@H](O[C@@H]3O[C@H](CO)[C@@H](O)[C@H](O)[C@H]3O)[C@H]2O)[C@@H]1O[C@@H]1[C@H](O)[C@@H](O)[C@@H](O[C@@H]1CO)O[C@@H]1C[C@@H]2CC[C@H]3[C@H]4[C@@]([C@@H]5[C@@H](O[C@@]6(OC[C@@H](CC6)C)[C@H]5C)[C@H]4O)(CC[C@@H]3[C@]2(C[C@H]1O)C)C
OC(=O)CN(C(=O)CCCCCCC\C=C/CCCCCCCC)C	1	0																	0	0	0	1	0	0	0	0	0	0	0	0	0	0	0	0	0	0	0	1	1	0	1	0	0	0	0	1	0	0	0
O=C(NCNC(=O)C=C)C=C	0	0	0	0	0	0	0	0	0	0	0	0	0	0	0	0	0	0	0	0	0	0	0	0	0	0	0	0	0	0	0	0	0	0	1	0	0	0	0	0	0	0	0	0	0	0	0	0	0
O(C(C)C)C(=O)CCCCCCCCCCCCC	0	0																	0	0	0	0	0	0	0	0	0	0	0	0	0	0	0	0	0	0	0	0	0	0	0	0	0	0	0	0	0	0	0
O(C(=O)CCCCC(OCCCCCC)=O)CCCCCC	0	0																	0	0	0	0	0	0	0	0	1	0	0	0	0	0	0	0	0	0	0	0	0	0	1	0	0	0	1	1	0	0	0
P(O)(O)(=O)C[C@H]1C[C@H](NCC1)C(O)=O
O(C(=O)CCCCCCCCC)CC																			0	0	0	0	0	0	0	0	0	0	0	0	0	0	0	0	0	0	0	1	0	0	0	0	0	0	1	0	0	0	0
O(C(=O)CCCCCCCCC(OCC)=O)CC																			0	0	0	0	0	0	0	0	0	0	0	0	0	0	0	0	0	0	0	0	0	0	0	0	0	0	0	0	0	0	0
O=CC(CCCCCCCCC)C																			0	0	0	0	0	1	0	0	1	1	0	0	0	0	0	0	1	0	0	1	1	0	1	0	0	0	0	0	0	0	0
Cl.Cl.Clc1ccc(cc1)C(N1CCN(CC1)Cc1cc(ccc1)C)c1ccccc1
O(C(=O)CCCCCCCCC)C	0	0																	0	0	0	0	0	0	0	0	0	0	0	0	0	0	0	0	0	0	0	1	0	0	0	0	0	0	1	0	0	0	0
O=C(CCCCC)C	0	0																	0	0	0	0	0	0	0	0	0	0	0	0	0	0	0	0	0	0	0	0	0	0	0	0	0	0	0	0	0	0	0
OC(=O)\C=C\C=C\C	0	0	0	1	0	1	0	0	0	0	0	0	1	0	1	0	0	1	0	0	0	0	0	0	0	0	0	0	0	0	0	0	0	0	0	0	0	0	0	0	0	0	0	0	0	0	0	0	0
O(N=O)CCC(C)C
Clc1ccc(cc1)C(=CC(=O)N1CCOCC1)c1cc(OC)c(OC)cc1	0	0	0	0	0	1	0	0	0	1	1	0	0	0	0	0	0	0	0	1	1	1	1	0	0	1	0	0	0	1	1	0	1	1	1	1	1	0	1	0	1	0	0	1	0	0	0	0	1
BrCCCCBr																			0	0	0	0	0	0	0	0	0	0	0	0	0	0	0	0	0	0	0	0	0	0	0	0	0	0	0	0	0	0	0
[Na+].O1[C@H](C(=O)[O-])[C@@H](O)[C@H](O)[C@@H](O[C@@H]2O[C@H](C(O)=O)[C@@H](O)[C@H](O)[C@H]2O)[C@H]1O[C@H]1CC[C@@]2([C@@H]3[C@](CCC2C1(C)C)(C)[C@@]1(CC[C@@]2([C@H](C1=CC3=O)C[C@](CC2)(C(O)=O)C)C)C)C
BrCCCCC
C(CCC)CC
S(Cc1cc(cc(C)c1O)CSCCCCCCCC)CCCCCCCC																			0	0	0	0	0	0	0	0	1	0	0	0	0	0	0	0	0	0	0	0	0	0	1	1	0	0	0	0	0	0	0
ClC\C=C\CCl
N#CCCCC
N#CCCC#N
O=CCCCC	0	0	0	0	0	0	0	0	0	0	0	0	0	0	0	0	0	0	0	0	0	0	0	0	0	0	0	1	0	0	0	0	0	0	0	0	0	1	0	0	1	1	0	0	1	0	0	0	0
OCCCCO	0	0																	0	0	0	0	0	0	0	0	0	0	0	0	0	0	0	0	0	0	0	0	0	1	0	0	0	0	0	0	0	0	0
OCC#CCO	0	0																	0	0	0	0	0	0	0	0	0	0	0	0	0	0	0	0	0	0	0	0	0	0	0	0	0	0	0	0	0	0	0
O(CCC#N)C
ON=CCCC	0	0																	0	0	0	0	0	0	0	0	1	0	0	0	0	0	0	0	0	0	0	0	0	0	0	0	0	0	0	0	0	0	0
O(CCOC)C
OCCNCC	0	1																	0	0	0	0	0	0	0	0	0	0	0	0	0	0	0	0	0	0	0	0	0	1	0	0	0	0	0	0	0	0	0
ClCCOC=C																			0	0	0	0	0	0	0	0	0	0	0	0	0	0	0	0	0	0	0	0	0	0	0	0	0	0	0	0	0	0	0
O(CCO)CC	0	0	0	0	0	0	0	0	0	0	0	0	0	0	0	0	0	0	0	0	0	0	0	0	0	0	0	0	0	0	0	0	0	0	0	0	0	0	0	0	0	0	0	0	0	0	0	0	0
O1c2c(C(=O)C=C1C(OCC)=O)c(OCC(OC(=O)[C@@H](N)CCCCN)COc1c3c(OC(=CC3=O)C(OCC)=O)ccc1)ccc2
C1CCCCC1																			0	0	0	0	0	0	0	0	0	0	0	0	0	0	0	0	0	0	0	0	0	0	0	0	0	0	0	0	0	0	0
N1CCNCC1	0	1																	0	0	0	0	0	0	0	0	0	0	0	0	0	0	0	0	0	0	0	0	0	0	0	0	0	0	0	0	0	0	0
n1ccccc1
Fc1c(N2C[C@H](N[C@H](C2)C)C)c(F)c2N(C=C(C(O)=O)C(=O)c2c1N)C1CC1
O1CCCC=C1	0	0																	0	0	0	0	0	0	0	0	0	0	0	0	0	0	0	0	0	0	0	0	0	0	1	0	0	0	0	0	0	0	0
O1COCOC1
N1CCCCC1
O1CCNCC1	0	0																	0	0	0	0	0	0	0	0	0	0	0	0	0	0	0	0	0	0	0	0	0	1	0	0	0	0	0	0	0	0	0
O1[C@H](CO)[C@@H](O)[C@H](O)[C@@H](O)[C@H]1O[C@H]1[C@H](O)[C@@H](O)[C@H](O[C@@H]1CO)O[C@H]([C@H](O)CO)[C@H](O)[C@@H](O)C=O
O=C(CCC=C(C)C)C																			0	0	0	0	0	0	0	0	0	0	0	0	0	0	0	0	0	0	0	0	0	0	0	0	0	0	0	0	0	0	0
OC(=O)CCCC(O)=O																			0	0	0	0	0	0	0	0	0	0	0	0	0	0	0	0	0	0	0	0	0	0	0	0	0	0	0	0	0	0	0
N(CCCN(C)C)(C)C
O=C1N[C@H](CC1)C(=O)N1CCCCC1
N(CC(C)C)CC(C)C
OC(CNCC(O)C)C	0	1																	0	0	0	0	0	0	0	0	0	0	0	0	0	0	0	0	0	0	0	0	0	0	0	0	0	0	0	0	0	0	0
O(CC(O)C)CC(O)C																			0	0	0	0	0	0	0	0	0	0	0	0	0	0	0	0	0	0	0	0	0	0	0	0	0	0	0	0	0	0	0
O(CC(O)=O)CC(O)=O
P1(OCC(CO1)(C)C)(=O)C=1C(C(C(OCCN(Cc2ccccc2)c2ccccc2)=O)=C(NC=1C)C)c1cc([N+](=O)[O-])ccc1
C(CCCC(CCCCC(CCCC(CCCC(C)C)C)C)C)(CCCC(C)C)C
C(=C\CC\C(=C\CC\C=C(\CC\C=C(\CCC=C(C)C)/C)/C)\C)(/CCC=C(C)C)\C
O(C(=O)CCCCCCC)C	1	0	0	0	0	0	0	0	0	0	0	0	0	0	0	0	0	0	0	0	0	0	0	0	0	0	0	0	0	0	0	0	0	0	0	0	0	0	0	0	0	0	0	0	0	0	0	0	0
O(C(=O)C#CCCCCC)C																			0	0	0	0	0	1	0	0	0	0	0	0	0	1	1	0	1	0	0	1	0	0	1	0	0	0	1	0	0	0	0
OC(=O)CCCCCC	0	0	0	0	0	0	0	0	0	0	0	0	0	0	0	0	0	0	0	0	0	0	0	0	0	0	0	0	0	0	0	0	0	0	0	0	0	0	0	0	0	0	0	0	0	0	0	0	0
O(C(=O)C)CCOCC	0	0	0	0	0	0	0	0	0	0	0	0	0	0	0	0	0	0	0	0	0	0	0	0	0	0	0	0	0	0	0	0	0	0	0	0	0	0	0	0	1	0	0	0	0	0	0	0	0
OC(=O)CCCCCC(O)=O
S(CCC(O)=O)CCC(O)=O																			0	0	0	0	0	0	0	0	1	0	0	0	0	0	0	0	0	0	0	0	0	1	0	0	0	0	0	0	0	0	0
O=C([O-])N.[NH4+]	0	0	1	1	1	1	0	0	1	1	1	1	1	1	1	1	1	1	0	0	0	0	0	0	0	0	0	0	0	0	0	0	0	0	0	0	0	0	0	0	0	0	0	0	0	0	0	0	0
N(CCCCCCN(C)C)(C)C
OC(=O)CCCCCCCCC(O)=O	0	1																	0	0	0	0	0	0	0	0	0	0	0	0	0	0	0	0	0	0	0	0	0	0	0	0	0	0	0	0	0	0	0
O(C(=O)C)CCOCCOCCOC(=O)C	0	0	0	0	0	0	0	0	0	0	0	0	0	0	0	0	0	0	0	0	0	0	0	0	0	0	0	0	0	0	0	0	0	0	0	0	0	0	0	0	0	0	0	0	0	0	0	0	0
[Si](OC)(OC)(C)C	0	0																	0	0	0	0	0	0	0	0	0	0	0	0	0	0	0	0	0	0	0	0	0	0	1	0	0	0	0	0	0	0	0
BrCCCCCBr
BrCCCCCC
NCCCCCC
OCCCCCC	0	0																	0	0	0	0	0	0	0	0	0	0	0	0	0	0	0	0	0	0	0	0	0	0	0	0	0	0	0	0	0	0	0
OCCCCCO
S(P(OC)(OC)=O)CC(=O)NC																			0	0	0	0	0	0	0	0	0	0	0	0	0	0	0	0	0	0	0	0	0	0	0	0	0	0	0	0	0	0	0
O=CCCCC=O	1	0	0	0	0	1	0	0	0	0	0	0	0	0	0	0	0	0	0	0	0	0	0	0	0	0	0	0	0	0	0	0	1	0	1	0	0	0	0	0	0	0	0	0	0	0	0	1	0
SCCCCCC																			0	0	0	0	0	0	0	0	0	0	0	0	0	0	1	0	0	0	0	0	0	0	0	0	0	0	1	0	0	1	0
O(CCCC)C=C																			0	0	0	0	0	0	0	0	0	0	0	0	0	0	0	0	0	0	0	0	0	0	0	0	0	0	0	0	0	0	0
O1[C@H]2n3c4c(c5c(CNC5=O)c5c6c(n(c45)[C@]1(C)[C@](O)(C2)CO)cccc6)c1c3cccc1
O=C=NCCCC
N(CCN)CCN	0	0																	0	0	0	0	0	0	0	0	0	0	0	0	0	0	0	0	0	0	0	0	0	0	0	0	0	0	0	0	0	0	0
s1c2c(cc1C(N(O)C(=O)N)C)cccc2																			0	1	0	0	0	0	0	0	0	0	0	0	0	0	0	0	0	0	0	1	1	0	0	0	0	0	0	0	0	0	0
OCCNCCN
OCCNCCO	0	0	0	0	0	0	0	0	0	0	0	0	0	0	0	0	0	0	0	0	0	0	0	0	0	0	0	0	0	0	0	0	0	0	0	0	0	0	0	0	0	0	0	0	0	0	0	0	0
O(CCC)CCC																			0	1	0	0	0	0	0	0	1	0	0	0	0	0	0	0	0	0	0	0	0	0	0	0	0	0	0	0	0	0	0
O1C[C@@H](O)[C@H](O)[C@H](O)C1O
ClCCOCCCl	0	0	0	0	0	0	0	0	0	0	0	0	0	0	0	0	0	0	0	0	0	0	0	0	1	0	1	0	0	0	0	0	0	0	0	0	0	0	0	0	1	0	0	0	0	0	0	0	0
O(CCO)CCO	0	0	0	0	0	0	0	0	0	0	0	0	0	0	0	0	0	0	0	0	0	0	0	0	0	0	0	0	0	0	0	0	0	0	0	0	0	0	0	0	0	0	0	0	0	0	0	0	0
Clc1ccccc1C1C(C(OCC)=O)=C(NC(C)=C1C(OC)=O)COCCN.S(O)(=O)(=O)c1ccccc1
S(CCC)C(=O)N(CCCC)CC	0	0																	0	0	0	0	0	0	0	0	0	1	0	0	0	0	0	0	0	0	0	1	0	0	1	0	0	0	1	0	0	0	0
S(CCO)CCO
N1CCCCCC1	0	1																	0	0	0	0	0	0	0	0	0	0	0	0	0	0	0	0	0	0	0	0	0	1	0	0	0	0	0	0	0	0	0
O(C(=O)C(CO)(C)C)CC(CO)(C)C																			0	0	0	0	0	0	0	0	0	0	0	0	0	0	0	0	0	0	0	0	0	0	0	0	0	0	0	0	0	0	0
O(C(=O)C)CCOC(=O)C	0	0																	0	0	0	0	0	0	0	0	0	0	0	0	0	0	0	0	0	0	0	0	0	1	0	0	0	0	0	0	0	0	0
Cl.N(C(NC(N)=N)=N)(C)C
O(C(=O)CCCCCCCCCCCCCCCCC)CCO
O(C(=O)CCCCCCC\C=C/CCCCCCCC)CC	0	0																	0	0	0	0	0	0	0	0	0	0	0	0	0	0	0	0	0	0	0	1	0	0	0	0	0	0	0	0	0	0	0
ClC(=O)CCCCCCC
OCCN(N=O)CCO
C(CCCC)CCC
C(CCC=C)CCC
NCCCCCCC
Cl.O=C(NC(Cc1ccccc1)(C)c1ccccc1)CN
N#CCCCCC#N	0	0																	0	0	0	0	0	0	0	0	0	0	0	0	0	0	0	0	0	0	0	0	0	0	0	0	0	0	0	0	0	0	0
Cl.s1cc(nc1N)/C(=N\OC)/C(=O)N[C@H]1[C@H]2SCC(C)=C(N2C1=O)C(OCOC(=O)C(C)(C)C)=O
OCCCCCCC	0	0																	0	0	0	0	0	0	0	0	1	1	0	0	0	0	0	0	0	0	0	0	0	0	1	0	0	0	1	0	0	0	0
O=CCCCCCC	0	1																	0	0	0	0	0	0	0	0	1	1	0	0	0	0	0	0	0	0	0	1	1	0	1	0	0	0	0	0	0	0	0
O(C(=O)CCCCCCC)CCCCCC																			0	0	0	0	0	0	0	0	0	0	0	0	0	0	0	0	0	0	0	0	0	0	1	1	0	0	0	0	0	0	0
O(CCCC)CCO	0	0	0	0	0	0	0	0	0	0	0	0	0	0	0	0	0	0	0	0	0	0	0	0	0	0	1	0	0	0	0	0	0	0	0	0	0	0	0	0	0	0	0	0	0	0	0	0	0
O(CCOC)CCO	0	0	0	0	0	0	0	0	0	0	0	0	0	0	0	0	0	0	0	0	0	0	0	0	0	0	0	0	0	0	0	0	0	0	0	0	0	0	0	0	0	0	0	0	0	0	0	0	0
C1CC=CCCC=C1
OC(CCCCCC)CO																			0	0	0	0	0	0	0	0	0	0	0	0	0	0	0	0	0	0	0	0	0	0	0	0	0	0	0	0	0	0	0
O(C(=O)C#CCCCCCC)C																			0	0	0	0	0	0	0	0	0	0	0	1	0	0	0	1	1	0	0	1	0	0	1	0	1	0	0	0	0	0	0
O=C(NC(C)(C)C)N																			0	0	0	0	0	0	0	0	0	0	0	0	0	0	0	0	0	0	0	0	0	0	0	0	0	0	0	0	0	0	0
O(c1n(nc(C)c1C=NOCc1ccc(cc1)C(OC(C)(C)C)=O)C)c1ccccc1	1	1	1	1	1	1	1	0	0	0	0	0	1	0	1	0	0	0	1	1	1	1	1	0	1	1	0	0	0	1	1	0	0	1	1	1	1	1	1	0	1	0	1	0	0	0	1	0	1
O(C(=O)CCCCCCCCC=C)C
O(C(=O)CCCCCCCCCCC)C	0	0	0	0	0	0	0	0	0	0	0	0	0	0	0	0	0	0	0	0	0	0	0	0	0	0	0	0	0	0	0	0	0	0	0	0	0	0	0	0	0	0	0	0	1	1	0	0	0
O(C(CCC=C(C)C)(C=C)C)C(=O)CC(C)C																			1	0	0	1	0	1	0	0	1	0	0	0	1	0	1	1	1	0	0	1	0	0	1	1	0	0	1	1	1	0	0
BrCCCCCCCC																			0	0	0	0	0	0	0	0	0	0	0	0	0	0	0	0	0	0	0	0	0	0	0	0	0	0	0	0	0	0	0
O(C(CCCC(C=C)=C)(C)C)C(=O)C																			0	0	0	0	0	0	0	0	0	0	0	0	0	0	0	0	0	0	0	0	0	0	0	0	0	0	0	0	0	0	0
C(CCCC)CCCC	0	0																	0	0	0	0	0	0	0	0	1	0	0	0	0	0	0	0	0	0	0	0	0	0	0	0	0	0	0	0	0	0	0
[Sn](Cl)(Cl)(Cl)CCCC	0	0																	0	0	0	0	0	0	0	0	0	0	0	0	0	0	0	0	1	0	0	0	0	0	0	0	0	0	0	0	0	0	0
ClCCCCCCCC																			0	0	0	0	0	0	0	0	0	0	0	0	0	0	0	0	0	0	0	0	0	0	0	0	0	0	0	0	0	0	0
NCCCCCCCC
O=C(C(C)(C)C)CC(=O)C(C)(C)C
OCCCCCCCC	0	0	0	0	0	0	0	0	0	0	0	0	0	0	0	0	0	0	0	0	0	0	0	0	0	0	0	0	0	0	0	0	0	0	0	0	0	0	0	1	0	0	0	0	0	0	0	1	0
SCCCCCCCC
O=C(N(C)C)CCCCCCC	0	0																	0	0	0	0	0	0	0	0	0	0	0	0	0	0	0	0	0	0	0	0	0	0	1	0	0	0	0	0	0	0	0
O(CCOCC)CCO	0	0	0	0	0	0	0	0	0	0	0	0	0	0	0	0	0	0	0	0	0	0	0	0	0	0	0	0	0	0	0	0	0	0	0	0	0	0	0	0	0	0	0	0	0	0	0	0	0
ClCCOCOCCCl
N(CCCC)CCCC
O(C(=O)CCCC(OC)=O)C	0	0	0	0	0	0	0	0	0	0	0	0	0	0	0	0	0	0	0	0	0	0	0	0	0	0	0	0	0	0	0	0	0	0	0	0	0	0	0	0	0	0	0	0	0	0	0	0	0
N(CCC#N)CCC#N																			0	0	0	0	0	0	0	0	0	0	0	0	0	0	0	0	0	0	0	0	0	0	0	0	0	0	0	0	0	0	0
S(SCCC(O)=O)CCC(O)=O
O(CCOC)CCOC	0	0	0	0	0	0	0	0	0	0	0	0	0	0	0	0	0	0	0	0	0	0	0	0	0	0	0	0	0	0	0	0	0	0	0	0	0	0	0	0	0	0	0	0	0	0	0	0	0
S1c2c(cccc2)C(=Nc2c1cccc2)N1CCN(CC1)CCOCCO
S1c2c(cccc2)C(=Nc2c1cccc2)N1CCN(CC1)CCOCCO.S1c2c(cccc2)C(=Nc2c1cccc2)N1CCN(CC1)CCOCCO.OC(=O)\C=C\C(O)=O																			0	1	1	0	0	1	0	0	0	0	0	0	0	0	1	1	1	0	0	0	0	0	1	1	0	0	0	0	0	0	1
S(CCC#N)CCC#N
Clc1ncc(cc1)CN/1CCS\C\1=N/C#N	0	0	0	0	0	1	0	0	0	0	0	0	0	0	0	0	0	0	0	0	0	0	0	0	0	0	0	0	0	0	0	0	0	0	1	0	0	0	1	0	1	0	0	0	0	0	0	0	0
S(=O)(=O)(NC(=O)Nc1nc(OC)cc(OC)n1)c1ncccc1C(=O)N(C)C	0	0																	0	0	0	0	0	0	0	0	1	1	0	0	0	0	0	0	0	0	0	0	0	0	0	1	0	0	0	0	0	0	0
[Br-].[N+](CCCCCCCCCCCC)(C)(C)C																			1	0	1	0	0	1	0	0	0	0	1	0	0	1	1	1	1	0	0	0	0	0	1	0	0	0	0	1	0	0	0
[Br-].[N+](CCCCCCCCCCCCCC)(C)(C)C																			1	0	1	0	0	1	0	1	0	0	0	0	0	0	0	1	1	1	0	1	0	0	1	0	1	1	1	1	0	1	1
S(OCCCCCCCCCCCCCCCC)(=O)(=O)[O-].[Na+]	0	0	0	0	0	0	0	0	0	0	0	0	0	0	0	0	0	0	1	0	0	0	0	1	0	0	0	0	1	0	0	0	1	1	1	0	0	1	1	0	0	0	1	0	1	0	0	1	0
S(OCCCCCCCCCCCCCCCCCC)(=O)(=O)[O-].[Na+]	1	1																	1	0	0	1	1	1	0	0	1	0	0	0	0	1	0	1	1	0	0	1	0	0	0	0	1	0	1	0	0	1	1
[Cl-].[N+](CCCCCCCCCCCC)(C)(C)C	1	1	1	0	1	1	0	1	0	0	0	1	1	1	1	1	1	1	1	0	1	0	1	1	0	0	0	0	1	0	0	0	1	0	1	1	0	0	0	0	0	0	1	0	0	1	0	0	0
C(CCCCC)CCCCC	0	0	0	0	0	0	0	0	0	0	0	0	0	0	0	0	0	0	0	0	0	0	0	0	0	0	0	0	0	0	0	0	0	0	0	0	0	0	0	0	0	0	0	0	0	0	0	0	0
[Cl-].[N+](CCCCCCCCCCCCCCCC)(C)(C)C
C(CCCCCC=C)CCCCCC			1	1	1	1	0	1	0	0	0	1	0	1	1	1	1	1	0	0	0	1	0	1	0	0	0	0	0	0	0	0	0	0	0	0	0	0	0	0	0	0	0	0	1	0	0	1	0
[Cl-].[N+](CCCCCCCCCCCCCCCCCC)(C)(C)C																			0	0	0	0	1	1	1	0	0	0	1	0	1	0	0	1	1	0	1	1	0	1	0	1	1	0	0	1	0	0	0
OC(=O)CCCCCCCC	0	0	0	0	0	0	0	0	0	0	0	0	0	0	0	0	0	0	0	0	0	0	0	0	1	0	1	0	0	0	0	0	0	0	0	0	0	1	1	0	0	0	0	0	1	1	0	0	0
O(C(=O)C)CCCCCCC																			0	0	0	0	0	0	0	0	1	1	0	0	0	0	0	0	0	0	0	0	0	0	1	0	0	0	0	0	0	0	0
S1(OCCC1)(=O)=O	0	0	0	0	0	0	0	0	0	0	0	0	0	0	0	0	0	0	0	0	0	0	0	0	0	0	0	0	0	0	0	0	0	0	0	0	0	0	0	0	0	0	0	0	0	0	0	0	0
O(C(=O)C)CCOCCCC	0	0																	0	0	0	0	0	0	0	0	0	0	0	0	0	0	0	0	0	0	0	0	0	0	0	0	0	0	0	0	0	0	0
Clc1cc2CCN([C@@H]3[C@@H](c2cc1O)c1c(CC3)cccc1)C
O=C(CCCCCCCCC)C	0	0																	0	0	0	0	0	0	0	0	1	0	0	0	0	0	0	0	0	0	0	0	0	0	0	0	0	0	0	0	0	0	0
O(C(=O)C)CCCCCCCC	0	0																	0	0	0	0	0	0	0	0	0	0	0	0	0	0	0	0	0	0	0	0	0	1	0	0	0	0	0	0	0	0	0
O(C(=O)C)CCOCCOCC
ClC(=O)CCCCCCCCCCC																			1	0	0	0	0	1	0	0	0	0	0	0	0	0	0	0	1	0	0	1	1	0	0	0	0	0	1	1	0	1	0
O(C(=O)C)CCCCCCCCCC																			0	0	0	0	0	0	0	0	1	1	0	0	0	0	0	0	0	0	0	0	0	0	0	0	0	0	0	0	0	0	0
Clc1cc[n+]([O-])cc1
Oc1ccc(nc1)C																			0	0	0	0	0	0	0	0	0	0	0	0	0	0	0	0	0	0	0	0	0	0	0	0	0	0	0	0	0	0	0
N(CCCCCCCCCCCC)(C)C	0	0																	1	0	0	1	0	1	1	1	0	0	1	0	1	1	0	1	1	1	0	0	0	1	0	0	1	0	0	1	1	1	1
Oc1cc2c([nH]cc2CCCCN2CCC(=CC2)c2ccccc2)cc1
N1CCCCCCC1
Clc1ccc(cc1)C(=O)NN(C(=O)c1ccccc1)C(C)(C)C	0	1																	0	0	0	0	0	0	0	0	0	0	0	0	0	0	0	0	0	0	0	0	0	0	1	1	0	0	0	0	0	0	0
N(CCNCCN)CCN
O(CCCCCC)CCO	0	0	0	0	0	0	0	0	0	0	0	0	0	0	0	0	0	0	0	0	0	0	0	0	0	0	0	0	0	0	0	0	0	0	0	0	0	0	0	0	0	0	0	0	0	0	0	0	0
n1ccc(N(C)C)cc1																			0	0	0	0	0	0	0	0	0	0	0	0	0	0	0	0	1	0	0	0	0	0	1	0	0	0	0	0	0	0	0
O=C(C)c1ncccc1																			0	0	0	0	0	0	0	0	0	0	0	0	0	0	0	0	0	0	0	0	0	0	0	0	0	0	0	0	0	0	0
ClCCOCCOCCCl																			0	0	0	0	0	0	0	0	0	0	0	0	0	0	0	0	1	0	0	0	0	0	0	0	0	0	0	0	0	0	0
O(CCOCCO)CCO	0	0	0	0	0	0	0	0	0	0	0	0	0	0	0	0	0	0	0	0	0	0	0	0	0	0	0	0	0	0	0	0	0	0	0	0	0	0	0	0	0	0	0	0	0	0	0	0	0
Clc1cc(Cl)ccc1C(Cn1ncnc1)COC(F)(F)C(F)F	1	0	0	1	1	1	1	0	0	0	0	0	1	0	1	0	0	1	0	1	1	1	1	1	1	1	0	1	0	1	1	1	0	1	1	1	1	1	1	0	1	0	1	1	0	1	0	0	1
BrCCCCCCCCCC																			1	0	0	1	0	0	0	0	1	1	0	0	0	0	0	0	1	0	0	1	0	0	1	0	0	0	1	0	0	0	0
OCCCCCCCCCC	0	1	0	0	0	0	0	0	0	0	0	0	0	0	0	0	0	0	1	0	0	0	1	0	0	1	0	0	0	0	0	0	0	1	1	1	1	1	0	0	0	0	0	0	0	0	0	1	1
O=CCCCCCCCCC	0	0																	0	0	0	0	0	0	0	0	0	0	0	1	0	0	0	0	0	0	0	1	1	0	0	0	0	0	1	0	0	0	0
O(CCCC)CCOCCO	0	1																	0	0	0	0	0	0	0	0	0	0	0	0	0	0	0	0	0	0	0	0	0	0	0	0	0	0	0	0	0	0	0
O(CCOCCO)CCOC	0	0																	0	0	0	0	0	0	0	0	0	0	0	0	0	0	0	0	0	0	0	0	0	1	0	0	0	0	0	0	0	0	0
O(CCOCC)CCOCC																			0	0	0	0	0	0	0	0	0	0	0	0	0	0	0	0	0	0	0	0	0	0	0	0	0	0	0	0	0	0	0
OC(=O)CCCCCCCCCC
OCC(C)c1ccccc1																			0	0	0	0	0	0	0	0	0	0	0	0	0	0	0	0	0	0	0	0	0	0	1	0	0	0	0	0	0	0	0
OC(=O)CCCCCCCCC=C	0	0	0	0	0	0	0	0	0	0	0	0	0	0	0	0	0	0	0	0	0	0	0	0	0	0	0	0	0	0	0	0	0	0	0	0	0	1	1	0	0	0	0	0	1	0	0	0	0
O(C(=O)CCCCCCCCCCCCCCC)C																			0	0	0	0	0	0	0	0	0	0	0	0	0	0	0	0	0	0	0	0	0	0	0	0	0	0	0	0	0	0	0
Fc1cc2c(N(C=C(C(O)=O)C2=O)C2CC2)cc1N1[C@H]2C[C@H](N(C2)C)C1
[Cl-].[n+]1(ccccc1C)CCCC
[Cl-].[n+]1(ccc(cc1)C)CCCC
C(CCCCCC)CCCCC																			0	0	0	0	0	0	0	0	0	0	0	0	0	0	0	0	0	0	0	0	0	0	0	0	0	0	0	0	0	0	0
Clc1cc(C)c(cc1O)C
Clc1cc(C)c(Cl)cc1C
O=C(N(NC(=O)c1ccc(cc1)CC)C(C)(C)C)c1cc(cc(c1)C)C	0	0	0	0	0	1	1	0	0	0	0	0	0	0	0	0	0	0	0	1	0	0	0	1	0	1	0	0	0	0	0	0	0	1	1	1	0	0	1	0	1	0	0	1	0	1	0	0	1
n1c(C)c(nc(C)c1C)C
C(CCCCC=C)CCCCC																			0	0	0	0	0	0	0	0	0	0	0	0	0	0	0	0	0	0	0	0	0	0	0	0	0	0	0	0	0	0	0
OCCCCCCCCCCC	1	0	0	1	1	1	0	0	0	1	0	1	1	1	0	0	1	0	0	0	0	0	0	0	0	0	0	0	0	0	0	0	0	0	0	0	0	1	0	0	0	0	0	0	1	0	0	0	0
O=[N+]([O-])c1cc[n+]([O-])cc1
O=CCCCCCCCCCC
O=CCCCCCCCCC=C																			0	0	0	0	0	0	0	0	1	0	0	0	0	0	0	0	0	0	0	1	1	0	1	0	0	0	1	0	0	0	0
OCCCC1CCCCC1
[Cl-].[n+]1(ccccc1)CCCC																			0	0	0	0	0	0	0	0	0	0	0	0	0	0	0	0	0	0	0	0	0	0	0	0	0	0	0	0	0	0	0
O(CCOCCOC)CCOC	0	0	0	0	0	0	0	0	0	0	0	0	0	0	0	0	0	0	0	0	0	0	0	0	0	0	0	0	0	0	0	0	0	0	0	0	0	0	0	0	0	0	0	0	0	0	0	0	0
O(CCOCCO)CCOCC	0	0	0	0	0	0	0	0	0	0	0	0	0	0	0	0	0	0	0	0	0	0	0	0	0	0	0	0	0	0	0	0	0	0	0	0	0	0	0	0	0	0	0	0	0	0	0	0	0
O=C1C(CC(=O)C=C1C)(C)C
ClCCCCCCCCCCCC																			0	0	0	0	0	0	0	0	0	0	0	0	0	0	0	0	0	0	0	0	0	0	0	0	0	0	1	0	0	0	0
Cl.S1C(Cc2ccc(OCCc3ncc(cc3)CC)cc2)C(=O)NC1=O	0	0	0	1	1	1	0	0	0	0	0	0	1	0	1	0	0	0	0	0	0	0	0	0	0	0	1	0	0	0	0	0	0	0	1	0	0	1	1	0	1	1	0	0	0	1	0	0	0
OCCCCCCCCCCCC	1	0	0	0	0	0	0	0	0	0	0	0	0	0	0	0	0	0	0	0	0	0	0	0	0	0	0	0	0	0	0	0	0	0	0	0	0	0	0	0	0	0	0	0	0	0	0	0	0
SCCCCCCCCCCCC	0	0																	1	0	0	0	0	1	0	0	0	0	0	0	0	1	0	0	1	0	0	0	0	0	1	0	0	0	1	1	0	0	0
S(CCOCCOCCCC)C#N																			0	0	0	0	0	0	0	0	0	0	0	0	0	0	0	0	1	0	0	1	0	0	1	1	0	0	0	0	0	0	0
N(CCNCCN)CCNCCN
O(CCCCCC)CCOCCO																			0	0	0	0	0	0	0	0	0	0	0	1	0	0	0	0	0	0	0	0	0	0	0	0	0	0	0	0	0	0	0
O(CCOCCO)CCOCCO	0	0																	0	0	0	0	0	0	0	0	0	0	0	0	1	0	0	0	0	0	0	0	0	1	0	0	0	0	0	0	0	0	0
O(C(=O)CCCCCCC\C=C/CCCCCCCC)C
O(C(=O)CCCCCCC\C=C/C\C=C/CCCCC)C	1	0																	1	0	1	0	0	1	0	1	0	0	0	1	1	1	1	0	1	0	0	1	0	0	1	1	1	0	0	0	1	1	1
O(C(=O)C)CCCCCCCCCCCC																			0	0	0	0	0	0	0	0	0	0	0	0	0	0	0	0	0	0	0	0	0	0	0	0	0	0	0	0	0	0	0
O=C1C(C(CCCCCC(O)=O)c2ccccc2)=C(C)C(=O)C(C)=C1C
N(CCCC)c1ccccc1																			0	0	0	0	0	0	0	0	0	0	0	0	0	0	0	0	0	0	0	0	0	0	1	0	0	0	0	0	0	0	0
N(CCCCCCCCCCCCCCCC)(C)C
OCCCCCCCCCCCCC	0	0	0	1	1	1	0	0	1	0	1	1	1	1	1	0	0	0	1	0	1	1	1	1	1	0	0	1	1	0	0	0	0	0	1	0	0	0	1	0	0	0	1	0	1	0	1	1	1
BrCCCCCCCCCCCCCC
OCCCCCCCCCCCCCC	0	0	1	1	1	1	1	1	0	0	0	1	1	1	1	0	1	1	0	0	0	1	0	1	0	0	0	0	1	0	0	1	0	0	1	0	0	0	0	1	0	0	0	0	1	0	0	0	0
O(CCCC)CCOCCOCCCC
Brc1cc(F)c(cc1)CN1C(=O)c2c(N(CC(O)=O)C1=O)cc(Cl)cc2	0	0	0	0	0	0	0	0	0	0	0	0	0	0	0	0	0	0	0	0	0	0	0	0	0	0	0	0	0	0	0	0	0	0	1	0	0	1	1	0	1	1	0	0	0	1	0	0	1
N(CCCCCCCCCCCCCC)(C)C
OC(=O)CCCCCCC\C=C/CCCCCCCC	1	0																	1	0	0	1	0	1	0	0	0	0	0	0	0	1	0	0	1	0	0	1	0	0	0	0	0	0	1	0	0	1	0
n1cn(nc1)C(c1ccc(cc1)C#N)c1ccc(cc1)C#N	0	0																	0	0	0	0	0	0	0	0	0	0	0	0	0	0	0	0	0	0	0	0	0	0	0	0	0	0	0	0	0	0	0
Fc1cc2c(N(C=C(C(O)=O)C2=O)C2CC2)c(OC)c1N1CC(NCC1)C
BrCCCCCCCCCCCCCCCC
OC(=O)CCCCCCCCCCC\C=C/CCCCCCCC
Clc1cc(C(=O)NCC2OCCN(C2)Cc2ccc(F)cc2)c(OCC)cc1N.OC(CC(O)=O)(CC(O)=O)C(O)=O
s1c(ccc1N(Cc1cc2c(N=C(NC2=O)C)cc1)C)C(=O)N[C@@H](CCC(O)=O)C(O)=O
C(CCCCCCCC=C)CCCCCCCC
NCCCCCCCC\C=C/CCCCCCCC
OCCCCCCCCCCCCCCCCCC
O[C@H]1C[C@H](O)C\C(=C\C=C/2\[C@@H]3CC[C@H]([C@@H](\C=C\[C@@H](O)C4CC4)C)[C@]3(CCC\2)C)\C1=C
S1C=2N(c3c(cc(F)c(N4CCNCC4)c3)C(=O)C=2C(O)=O)C1C
Cl.O1CCN(CC1)CCC1CN(CC)C(=O)C1(c1ccccc1)c1ccccc1
n1n(-c2ccccc2)c(N)cc1C																			0	1	0	0	0	0	0	0	0	0	0	0	0	0	0	0	0	0	0	0	0	0	1	0	0	0	0	0	0	0	0
Clc1cc(Cl)ccc1NC(=O)C1(CC1)C(O)=O	0	0	0	0	0	0	0	0	0	0	0	0	0	0	0	0	0	0	0	0	0	0	0	0	0	0	0	0	0	0	0	0	0	0	1	0	0	1	1	0	1	0	0	0	0	0	0	0	0
ClC=CC(O)(CC)C#C
[Na+].O=C(C(=O)[O-])C
S(O)(=O)(=O)CCCN1CCOCC1																			0	0	0	0	0	0	0	0	0	0	0	0	0	0	0	0	0	0	0	0	0	0	0	0	0	0	0	0	0	0	0
O(C(=O)CC)c1cc2CC[C@H]3[C@@H]4CC[C@H](OC(=O)CC)[C@]4(CC[C@@H]3c2cc1)C
Clc1c(Cl)c(nc(Cl)c1Cl)C(Cl)(Cl)Cl																			1	0	0	1	0	1	0	0	0	0	0	1	1	1	0	1	1	0	0	1	0	0	1	1	0	0	1	1	0	0	0
S(CC)C(=O)N(CC)C1CCCCC1	0	0	0	0	0	0	0	0	0	0	0	0	0	0	0	0	0	0	0	0	0	0	0	0	0	0	1	1	0	0	0	0	1	1	0	0	0	0	0	0	1	0	0	0	0	1	0	0	1
OC[C@@H](NC(=O)[C@@H]1C=C2[C@H](N(C1)C)Cc1c3c2cccc3[nH]c1)CC
Clc1ccc(cc1)C(CC(O)=O)CN
O=C1N(CC(CCCC)CC)C(=O)C2C1C1CC2C=C1	1	0	0	0	0	1	1	0	0	0	0	0	0	0	0	0	0	0	1	0	1	0	1	1	0	1	0	1	0	1	1	1	0	1	1	1	1	1	1	0	1	1	1	1	0	1	0	0	1
O1[C@@H]2C[C@@]3(O[C@H](/C(=C/C(C)C)/C)[C@@H](C)/C(=N\OC)/C3)O[C@H](C\C=C(\C[C@H](\C=C\C=C\3/CO[C@@H]4[C@H](O)C(=C[C@H]([C@]/34O)C1=O)C)C)/C)C2
Cl.N(CCCN1c2c(CCc3c1cccc3)cccc2)(C)C
Cl.S=C1Nc2c(cccc2)C(=O)N1CCN1CCC(CC1)C(=O)c1ccc(F)cc1
[C@@]123C(=CCCC1(C)C)C([C@@H](CC2)C3)(C)C																			1	0	0	1	0	1	0	0	1	1	0	0	0	0	0	1	1	0	0	0	0	0	1	1	0	0	0	1	0	0	1
Clc1cc\2c(Sc3c(cccc3)/C/2=C\CCN(C)C)cc1
Fc1c(N2C[C@H](N[C@H](C2)C)C)c(F)c2N(C=C(C(O)=O)C(=O)c2c1F)C1CC1
S(=O)(Cc1ncc(C)c(OC)c1C)c1[nH]c2ccc(OC)nc2n1
s1cc(nc1C(F)(F)F)C(O)CNC(Cc1ccc(OCC(O)=O)cc1)C	0	0	0	0	0	0	0	0	0	0	0	0	0	0	0	0	0	0	0	0	0	0	0	0	0	0	0	0	0	0	0	0	0	0	0	0	0	0	0	0	0	0	0	0	0	0	0	0	0
O=C1N[C@@H](CCCN)C(=O)N[C@@H](CC(C)C)C(=O)N[C@H](Cc2ccccc2)C(=O)N2[C@@H](CCC2)C(=O)N[C@@H](C(C)C)C(=O)N[C@@H](CCCN)C(=O)N[C@@H](CC(C)C)C(=O)N[C@H](Cc2ccccc2)C(=O)N2[C@@H](CCC2)C(=O)N[C@H]1C(C)C
Oc1ccc(cc1)C(=O)c1ccccc1
Clc1cc2oc(Oc3ccc(O[C@H](C(OCC)=O)C)cc3)nc2cc1			0	0	0	1	0	0	0	1	0	0	0	0	0	0	0	0	0	0	0	0	0	0	0	0	0	0	0	0	0	0	0	0	1	0	0	1	1	0	1	0	0	0	0	0	0	0	0
S1SC[C@H](NC(=O)[C@@H](NC(=O)[C@@H](NC(=O)[C@@H](NC(=O)[C@@H](NC(=O)[C@@H](N)C1)Cc1ccc(O)cc1)Cc1ccccc1)CCC(=O)N)CC(=O)N)C(=O)N1CCC[C@H]1C(=O)N[C@@H](CCCNC(N)=N)C(=O)NCC(=O)N
P(O)(O)(=O)CO[C@@H](CN1C=CC(=NC1=O)N)CO
Clc1ccc(cc1)C(CC[NH+](C)C)c1ncccc1.OC(=O)\C=C/C(=O)[O-]																			0	0	0	0	0	0	0	0	0	0	1	0	0	0	1	0	0	0	0	0	0	0	1	0	0	0	0	0	0	0	0
O1[C@@H]2CCC([C@@H]3[C@@H](CC[C@@]12C)C(C3)(C)C)=C																			1	0	0	1	0	0	0	0	1	0	0	0	0	0	0	0	0	0	0	0	0	0	1	1	0	0	1	0	0	0	0
Cl.s1nc(nc1N)/C(=N\OC)/C(=O)N[C@H]1[C@H]2SCC(C[n+]3c4n(N=CC=C4)cc3)=C(N2C1=O)C(=O)[O-]
[K+].S1[C@H]2N([C@@H](C(=O)[O-])C1(C)C)C(=O)[C@H]2NC(=O)Cc1ccccc1
O1[C@H](CC)[C@](O)(C)[C@H](O)[C@@H](C)C(=O)[C@@H](C[C@](O)(C)[C@H](O[C@@H]2O[C@@H](C[C@H](N(C)C)[C@H]2O)C)[C@@H](C)[C@H](O[C@@H]2O[C@@H](C)[C@H](O)[C@](OC)(C2)C)[C@@H](C)C1=O)C	0	0	0	0	0	0	0	0	0	0	0	0	0	0	0	0	0	0	0	0	0	0	0	0	0	0	0	0	0	0	0	0	0	0	0	0	0	0	0	0	0	0	0	0	0	0	0	0	0
OC(=O)c1cc2c(cc(cc2)C(O)=O)cc1
O(C(C)C)c1ccccc1OC(=O)NC	0	0	0	0	0	0	0	0	0	0	0	0	0	0	0	0	0	0	0	0	0	0	0	0	0	0	0	0	0	0	0	0	0	0	0	0	0	0	0	0	1	0	0	0	0	0	0	0	0
O=C1NC(=NC1(C(C)C)C)c1ncc(cc1C(O)=O)COC	0	0	0	0	0	0	0	0	0	0	0	0	0	0	0	0	0	0	0	0	0	0	0	0	0	0	0	0	0	0	0	0	0	0	0	0	0	0	1	0	0	0	0	0	0	0	0	0	0
Oc1c2c(Cc3c(C2=O)c(O)ccc3)ccc1	0	0	0	0	0	0	0	0	0	1	1	0	0	0	0	0	0	0	0	0	0	0	0	0	0	0	0	0	0	0	0	0	0	0	0	0	0	0	0	0	0	0	0	0	0	0	0	0	0
Clc1ccc(cc1)CCC(C#N)(Cn1ncnc1)c1ccccc1	0	1	0	0	1	1	0	0	0	0	0	1	0	1	0	0	1	0	1	0	0	0	0	0	0	0	0	0	0	0	0	0	0	0	1	0	0	0	0	0	1	0	0	0	0	1	0	0	0
Oc1c(O)c(O)ccc1C(=O)c1ccccc1																			0	1	0	1	0	0	0	0	1	1	0	1	0	0	1	0	1	0	0	1	0	0	1	1	0	0	0	0	0	0	0
[K+].Clc1cc2N(CC\C(=N/OS(=O)(=O)[O-])\c2cc1)C(=O)c1ccccc1C
Br.O1[C@H]2[C@H]3N([C@@H]([C@@H]12)CC(OC(=O)[C@H](CO)c1ccccc1)C3)C																			0	0	0	0	0	0	0	0	0	0	0	0	0	0	0	0	0	0	0	0	0	0	0	0	0	0	1	0	0	0	0
[Cl-].[n+]1(ccn(c1)CCCCCCCCCCCC)C
OC(=O)C(=O)Nc1cc(ccc1)-c1[nH]nnn1
O(CC1CCC(CC1)CO)C=C
Cl.NCC(=C(c1ccccc1)c1ccccc1)CC
Brc1ccc(cc1)C1C(=O)c2c(cccc2)C1=O
Clc1ccc(cc1)C1C(=O)c2c(cccc2)C1=O
N#Cc1ccccc1-c1ccc(cc1)C
Clc1nc(n(Cc2ccc(cc2)-c2ccccc2-c2[nH]nnn2)c1CO)CCCC
[Br-].O(C(=O)N(C)C)c1cc([N+](C)(C)C)ccc1
O=C(NNc1ccccc1)C
S(O)(O)(=O)=O.N(=C(\NCc1ccccc1)/NC)/C.N(=C(\NCc1ccccc1)/NC)/C
Clc1cc(OCC(O)CNC(CNc2ccc(cc2)C2=NNC(=O)CC2C)(C)C)c(cc1)C#N
S1[C@H]2[C@@H]3N([C@H](c4c2c(OC(=O)C)c(c2OCOc24)C)COC(=O)[C@@]2(NCCc4cc(O)c(OC)cc24)C1)[C@@H](O)[C@H]1N([C@@H]3c2c(cc(C)c(OC)c2O)C1)C
O(CCc1ncccc1)C
O1[C@@H]2C[C@H](O)[C@@]3([C@H]([C@H](OC(=O)c4ccccc4)[C@]4(O)C[C@H](OC(=O)[C@H](O)[C@@H](NC(OC(C)(C)C)=O)c5ccccc5)C(=C([C@@H](O)C3=O)C4(C)C)C)[C@]2(OC(=O)C)C1)C
O(C(=O)C=[N+]=[N-])C[C@H](N)C(O)=O																			0	1	0	0	0	0	0	0	0	0	0	0	0	0	0	0	0	0	0	0	0	1	0	0	0	0	0	0	0	0	0
[Hg](Cl)C
Clc1cc2nc(ccc2cc1)\C=C\c1cc(ccc1)C(SCCC(=O)N(C)C)SCCC(=O)[O-].[Na+]
BrC(Br)(Br)C=O
OC(C=C)(C)C																			0	0	0	0	0	0	0	0	0	0	0	0	0	0	0	0	0	0	0	0	0	0	0	0	0	0	0	0	0	0	0
OC(C#C)(C)C
S(=O)(=O)(C(S(=O)(=O)CC)(C)C)CC
S(=O)(=O)(Nc1ccc(cc1)CCN(CCOc1ccc(NS(=O)(=O)C)cc1)C)C
O(Cc1ccccc1)C(=O)N[C@@H](CC(O)=O)C(O)=O
ClC12C3C(C(Cl)(C1(Cl)Cl)C(Cl)=C2Cl)C(OC3=O)=O
ClC12C(C(O)=O)C(C(O)=O)C(Cl)(C1(Cl)Cl)C(Cl)=C2Cl	0	0	0	0	0	0		0		0		0		0	0	0	0	0	0	0	0	0	0	0	0	0	0	0	0	0	0	0	0	0	0	0	0	0	0	0	0	0	0	0	0	0	0	0	0
ClC12C3C(COS(OC3)=O)C(Cl)(C1(Cl)Cl)C(Cl)=C2Cl	1	0	0	1	0	1	0	0	0	0	0	0	0	0	0	0	0	0	0	0	0	0	0	0	1	0	1	1	0	0	0	0	0	0	0	0	1	0	0	0	1	0	0	0	0	0	0	0	0
S(CC(O[C@@H]1C[C@H]2CC[C@]1(C)C2(C)C)=O)C#N
Clc1ccc(cc1)C(O)(C(Cl)(Cl)Cl)c1ccc(Cl)cc1	1	0	0	0	1	1	1	0	0	0	0	0	0	1	0	0	0	0	0	0	0	0	0	0	0	0	0	0	0	0	0	0	0	0	0	0	0	0	0	0	1	0	0	0	0	0	0	0	0
O(C(=O)C)c1ccc(cc1)C1(c2c(NC1=O)cccc2)c1ccc(OC(=O)C)cc1
O=C1NN=C(C(C1)C)c1ccc(\N=C(\NC#N)/NC)cc1
O1[C@@H]2[C@]34CCN([C@H](Cc5c3c1c(OC)cc5)C4=CC=C2OC)C
O=C1N(C)C(=O)NC(=O)C1(CC)c1ccccc1
Brc1cc(cc(Br)c1O)C1(OS(=O)(=O)c2c1cccc2)c1cc(Br)c(O)c(Br)c1	0	0																	0	1	0	0	0	0	1	0	0	0	0	0	0	0	1	0	1	0	0	1	1	0	1	1	0	1	0	0	0	1	0
P(O)(=O)([O-])C(P(O)(=O)[O-])(O)Cc1cccnc1.[Na+].[Na+]
O=C1NC(=O)NC(=O)C1(C(CC)C)CC=C
Clc1cc(Cl)cc(C(=O)Nc2cc(Cl)c(Cl)cc2)c1O																			1	1	1	0	0	1	1	1	0	1	0	1	1	1	1	1	1	1	1	1	1	0	1	1	1	1	0	0	0	1	1
OC(C1CCNCC1)(c1ccccc1)c1ccccc1
Fc1cc2c3N(N(COc3c1N1CCN(CC1)C)C)C=C(C(O)=O)C2=O
[Br-].[n+]1(ccccc1)CCCCCCCCCCCCCC																			1	0	1	0	0	0	0	1	0	0	0	1	1	1	1	0	1	0	0	1	0	0	1	0	1	0	0	1	0	0	0
S(=O)(=O)(NC(=O)NN1CCCCCC1)c1ccc(cc1)C	0	0	0	0	0	0	0	0	0	0	0	0	0	0	0	0	0	0	1	0	0	0	0	0	0	0	0	0	0	0	0	0	0	0	1	0	0	0	0	0	0	0	0	0	0	0	0	0	0
IC.O(C(=O)c1c2c([nH]c1)cccc2)C1C[C@@H]2N([C@H](C1)CC2)C
S(OC)(=O)(=O)[O-].OC(CN1CC[N+](CC1)(C)C)(C1CCCCC1)c1ccccc1
OCC(N)(CC)CO
OCC(CO)(CO)CO	0	0	0	0	0	0	0	0	0	0	0	0	0	0	0	0	0	0	0	0	0	0	0	0	0	0	1	0	0	0	0	0	0	0	1	0	0	0	0	1	0	0	0	0	0	0	0	0	0
Clc1ccccc1C[N+](CCNC(=O)C(=O)NCC[N+](Cc1ccccc1Cl)(CC)CC)(CC)CC.[Cl-].[Cl-]
OCC(CCCC)(CC)CO																			0	0	0	0	0	0	0	0	1	0	0	0	0	0	0	0	0	0	0	0	0	0	0	0	0	0	0	0	0	0	0
P(Oc1ccccc1)(Oc1ccccc1)(Oc1ccccc1)=O	1	0	1	1	1	1	1	0	0	0	0	1	1	1	1	0	1	1	1	0	1	1	0	1	0	1	1	0	1	0	1	1	1	1	1	1	0	1	1	0	1	1	1	0	0	1	0	1	1
S(=O)(C)c1ccc(OP(=S)(OCC)OCC)cc1																			0	1	0	0	0	0	0	0	0	0	0	0	0	0	0	0	0	0	0	0	0	0	1	1	0	0	0	0	0	0	1
S(=O)(=O)(N)c1ccc(OP(=S)(OC)OC)cc1
S(O)(=O)(=O)C.O(C(=O)c1c2c([nH]c1)cccc2)C1C[C@@H]2N3[C@H](C1)CC(C2)C(=O)C3
O(C(CCC=C(C)C)(C=C)C)C(=O)C	0	0																	0	0	0	0	0	0	0	0	0	0	0	0	0	0	0	0	1	0	0	0	0	0	1	1	0	0	0	0	0	0	0
S(O)(=O)(=O)c1ccc(cc1)C.Fc1cc(F)ccc1N1C=C(C(O)=O)C(=O)c2cc(F)c(nc12)N1CC(N)CC1
ClCCOP(OCCCl)(OCCCl)=O	0	0	0	0	0	0		0		0		0		0	0	0	0	0	0	0	0	0	0	0	0	0	0	0	0	0	0	0	0	0	0	0	0	0	0	0	1	1	0	0	0	0	0	0	0
O(C(CCC=C(C)C)(C=C)C)C=O																			0	0	0	0	0	0	0	0	0	0	0	0	0	0	0	0	1	0	0	0	0	0	1	1	0	0	0	0	0	0	0
OC1CC(CC(C1)C)(C)C	0	0																	0	0	0	0	0	0	0	0	0	0	0	0	0	0	0	0	0	0	0	0	0	0	0	0	0	0	0	0	0	0	0
S(C(C=NOC(=O)NC)(C)C)C	0	0	0	0	0	0	0	0	0	0	1	0	0	0	0	0	0	0	0	0	0	0	0	0	0	0	0	0	0	1	0	1	0	0	0	0	0	0	0	0	0	0	0	0	0	0	0	0	0
ClC(Cl)(Cl)C(=O)C(Cl)(Cl)Cl
P(OC(C)C)(OC(C)C)OC(C)C																			0	0	0	0	0	0	0	0	0	0	0	0	0	0	0	0	0	0	0	0	0	0	1	0	0	0	0	0	0	0	0
[Pb](OC(=O)C)(c1ccccc1)(c1ccccc1)c1ccccc1
BrC1CC(OC1)(Cn1ncnc1)c1ccc(Cl)cc1Cl	0	1																	1	1	1	1	0	1	1	0	1	1	0	0	0	0	0	1	1	0	1	0	1	0	1	1	0	1	0	1	0	1	1
O=C1NC(=O)N(CO)C1(C)C	0	0	1	0	1	1	0	0	0	0	0	0	0	0	0	0	0	0	0	0	0	0	0	0	0	0	1	1	0	0	0	0	0	0	0	0	0	0	0	0	0	0	0	0	0	0	0	1	0
O=CC=1C(CC=CC=1C)(C)C
FC(F)(F)c1ccc(cc1)C(=O)[C@@H](CN1CCCC1)C
Clc1cc(Cl)c(Cl)cc1S(=O)(=O)c1ccc(Cl)cc1																			1	0	0	1	0	1	0	0	0	0	0	0	0	1	0	0	1	0	0	1	0	0	1	1	0	0	0	1	0	0	1
S(CCCCCCCCCCC)CC(O)=O																			0	0	0	0	0	1	1	1	1	0	0	1	1	0	1	1	0	1	0	1	1	0	0	0	1	1	1	1	0	1	1
O(C(=O)C=1C(C(C(OC)=O)=C(NC=1C)C)c1cc([N+](=O)[O-])ccc1)CCc1ccc(N2CCN(CC2)C(c2ccccc2)c2ccccc2)cc1
O=C\C=C(\C=C\C=C(\C=C\C=1C(CCCC=1C)(C)C)/C)/C
Brc1c(Oc2c(Br)c(Br)c(Br)c(Br)c2Br)c(Br)c(Br)c(Br)c1Br																			0	0	0	0	0	0	0	0	0	0	0	0	0	0	0	0	0	0	0	0	0	0	0	0	0	0	0	0	0	0	0
Cl.Clc1ccc(cc1)Cn1c2c(nc1CN1CCCC1)cccc2
[Cl-].Oc1cc([N+](CC)(C)C)ccc1
s1ccnc1NS(=O)(=O)c1ccc(NC(=O)CCC(O)=O)cc1
Brc1c(nc(nc1C)NS(=O)(=O)c1ccc(N)cc1)C
[Bi-]([OH2+])O[As](O)(=O)c1ccc(NC(=O)CO)cc1
ClC(Cl)(Cl)C(O)NC(=O)NC(O)C(Cl)(Cl)Cl
OC(=O)C(CC)C																			0	0	0	0	0	0	0	0	0	0	0	0	0	0	0	0	0	0	0	0	0	0	0	0	0	0	0	0	0	0	0
S(CCCN(C)C)c1ccccc1NC(=O)\C=C\c1ccccc1
S(=O)(=O)(N[C@@H]1CCc2n(c3c(c2C1)cccc3)CCC(O)=O)c1ccc(F)cc1
Oc1c(O)cc(cc1O)C(OCCCCCCCCCCCC)=O	1	0																	1	0	0	1	0	1	0	0	0	1	1	1	1	0	1	1	1	1	1	1	0	0	1	1	0	0	0	1	1	0	1
O=[N+]([O-])c1c2c(cc([N+](=O)[O-])c1C)C(CC2(C)C)(C)C																			0	1	1	1	0	0	1	0	0	0	0	0	1	0	0	0	0	0	0	0	0	0	1	1	0	0	1	1	0	0	0
Cl.Cl.Fc1cc2c(cc1)[C@H](C(C)C)[C@](OC(=O)COC)(CC2)CCN(CCCc1[nH]c2c(n1)cccc2)C
Clc1cc(NC(=O)NC(=O)c2c(F)cccc2F)ccc1OC(F)(F)C(F)OC(F)(F)F	0	0	0	0	0	0	0	0	0	0	0	0	0	0	0	0	0	0	1	0	1	1	0	0	0	0	0	0	0	0	0	0	0	0	1	1	0	0	1	0	0	0	0	0	0	0	0	0	1
Brc1c2c(c(N)c(S(O)(=O)=O)c1)C(=O)c1c(cccc1)C2=O																			0	1	0	0	0	0	0	1	1	0	0	0	0	0	1	1	1	0	0	1	1	0	1	1	1	1	0	0	0	0	1
O(CC(O)CNC(C)C)c1ccccc1-n1cccc1
Clc1c(Cl)c(Cl)c2c(c1Cl)C(OC2=O)=O	0	0																	0	1	0	0	0	0	0	0	0	0	0	0	0	0	0	0	0	0	0	0	0	0	0	0	0	0	0	0	0	0	0
P(Oc1c(OC)cc(cc1OC)[C@H]1[C@@H]2C(COC2=O)C(O[C@@H]2O[C@H]3[C@@H](O[C@@H](OC3)C)[C@H](O)[C@H]2O)c2c1cc1OCOc1c2)(O)(O)=O
Oc1c2c(ccc1)C(=O)c1c(C2=O)c(O)ccc1
Clc1c([N+](=O)[O-])c(Cl)c(Cl)cc1Cl																			0	0	0	1	0	0	0	0	0	0	0	0	1	0	0	0	1	0	0	1	0	0	1	0	0	0	1	0	0	1	0
Clc1ccccc1C1=NC(c2n(-c3sc(cc13)CCc1ccc(cc1)CC(C)C)c(nn2)C)C
Cl.s1cccc1CN1CCC(N(C(=O)CC)c2ccccc2)CC1
Cl.s1cccc1CC(N1CCC(N(C(=O)CC)c2ccccc2)CC1)C
Clc1cc(F)c(\N=C\2/SC(=O)N3N/2CCCC3)cc1SCC(OC)=O	0	0	0	0	1	1	0	0	0	0	0	0	0	0	0	0	0	0	0	0	0	0	0	0	0	0	1	0	0	0	0	0	0	0	1	0	0	1	1	0	1	0	0	0	0	0	0	0	1
O(C)c1ccc(cc1)C1C(=O)c2c(cccc2)C1=O
S1[C@H]2N([C@@H](C(=O)[O-])C1(C)C)C(=O)[C@H]2NC(=O)c1c(noc1C)-c1ccccc1.[Na+]
O1c2c(C(=O)C(O)=C1c1cc(O)c(O)cc1)c(O)cc(O)c2	0	1	1	1	0	1	0	0	0	1	0	0	0	1	1	0	0	0	1	1	0	1	0	0	0	0	1	1	1	1	0	0	0	0	1	0	0	1	1	1	0	0	0	0	0	0	0	0	0
P(O)(O)(=O)\C=C\CN1C[C@@H](NCC1)C(O)=O
FC(F)(F)c1nc(OCc2ccccc2/C(=C\OC)/C(OC)=O)ccc1	0	1	1	0	1	1	0	0	0	1	0	1	1	0	1	0	0	1	0	0	1	0	0	1	0	1	0	0	0	0	1	1	1	1	1	1	0	1	1	0	1	1	1	1	1	1	0	1	1
s1cnc(C)c1\C=C/C=1CS[C@H]2N(C=1C(OCOC(=O)C(C)(C)C)=O)C(=O)[C@H]2NC(=O)\C(=N/OC)\c1nc(sc1)N
O(CCN(C)C)c1ccccc1Cc1ccccc1.OC(CC(O)=O)(CC(O)=O)C(O)=O
BrC1=CC(C=C(Br)C1=O)=C(c1ccccc1C(OCC)=O)c1cc(Br)c(O)c(Br)c1																			0	0	0	0	1	1	1	1	0	0	1	1	1	1	1	1	0	1	0	1	1	0	0	0	1	1	0	0	1	1	1
O1[C@@H]2C[C@@]3(O[C@@H]([C@H](C=C3)C)C3CCCCC3)O[C@H](C\C=C(/C)\[C@@H](O[C@@H]3O[C@@H](C)[C@H](O[C@@H]4O[C@@H](C)[C@H](O)[C@@H](OC)C4)[C@@H](OC)C3)[C@H](\C=C\C=C\3/CO[C@@H]4[C@H](O)C(=C[C@H]([C@]/34O)C1=O)C)C)C2
S1CCN=C1c1c(CC(C)C)c(C(OC)=O)c(nc1C(F)(F)F)C(F)F	0	0	1	0	1	1	1	0	0	0	0	0	0	0	0	0	0	0	1	1	1	0	1	1	1	0	1	1	1	1	0	0	0	1	1	1	1	1	1	0	1	1	0	1	0	0	0	0	1
F[C@@]12[C@H]([C@@H]3C[C@@H](C)[C@](O)(C(=O)COC(=O)C)[C@]3(C[C@@H]1O)C)CCC1=CC(=O)C=C[C@@]12C
O=C1c2c(ccc(N)c2)C(=O)c2c1cccc2	0	0	0	1	0	1	0	0	0	0	0	0	1	1	1	1	0	1	0	1	0	0	0	0	0	0	1	1	0	0	0	0	0	0	1	0	0	1	0	0	1	0	0	0	0	0	0	0	0
ClC1=C(Cl)C(=O)c2c(cccc2)C1=O	1	0																	0	1	0	0	0	0	0	0	1	0	0	0	1	0	0	0	1	0	0	1	0	0	0	0	0	0	0	0	0	0	0
O(C(=O)c1ccccc1C(OCC(CCCC)CC)=O)CC(CCCC)CC	0	1	0	0	0	0	0	0	0	0	0	0	0	0	0	0	0	0	0	0	0	0	1	0	0	0	0	0	0	0	0	0	0	0	0	0	0	1	1	0	1	1	0	0	0	0	0	0	1
O(C(=O)c1ccccc1C(OCCOC)=O)CCOC																			0	0	0	0	0	0	0	0	0	0	0	0	0	0	0	0	0	0	0	0	0	0	1	0	0	0	0	0	0	0	0
Cl.O(C)c1cc2[nH]c3[C@@H]4N(CCc3c2cc1)C[C@@H]1[C@H](C4)[C@H](C(OC)=O)[C@@H](OC)[C@@H](OC)C1
O(C(=O)c1ccccc1C(OCCOCCCC)=O)CCOCCCC																			0	1	0	0	0	1	0	0	0	0	0	0	0	0	0	1	1	0	1	1	1	0	1	1	0	0	0	0	0	0	1
O(C(=O)c1ccccc1C(OCCCCCCCC)=O)CCCCCCCC	0	1	0	0	0	0	0	0	0	0	0	0	0	0	0	0	0	0	0	0	0	0	0	0	0	0	0	0	0	0	0	0	0	0	0	0	0	1	0	0	1	0	0	0	0	0	0	0	0
Ic1c(C(O)=O)c(I)c(NC(=O)C)c(I)c1NC(=O)C
S(=O)(Cc1nccc(OCCCOC)c1C)c1nc2c([n-]1)cccc2.[Na+]																			0	1	0	0	0	0	0	0	0	0	0	0	1	0	0	1	1	0	1	1	0	0	1	1	0	0	0	0	0	0	1
Oc1ccccc1C(=O)c1ccccc1	1	0																	0	0	0	0	0	1	0	0	1	1	0	0	0	0	1	0	0	0	0	1	0	0	1	1	0	0	1	0	1	1	0
O1[C@H]([C@]2([C@@]3(O[C@@H]3C1=O)[C@]1([C@@H]([C@]34[C@@H](CC1=O)C(O[C@H]3CC(OC4)=O)(C)C)CC2)C)C)c1ccoc1
P(O)(O)(=O)C(P(O)(O)=O)(O)Cn1ccnc1
O1[C@@H](c2c(c(OC)c(OC)cc2)C1=O)[C@@H]1N(CCc2c1cc1OCOc1c2)C
O[C@H]([C@@H]1N2C[C@@H](C(C1)CC2)C=C)c1c2c(ncc1)cccc2
O1C(COC12CCC(CC2)C(C)(C)C)CN(CCC)CC	1	0	0	0	1	1	1	0	0	0	0	0	1	0	1	0	0	1	1	1	1	1	1	0	1	1	0	0	0	1	1	0	0	1	1	1	1	0	1	0	1	0	1	1	0	1	0	0	1
Brc1ccc(cc1)C(OCCN(C)C)c1ccccc1
O=C1C=C2CC[C@@H]3[C@@H]([C@]2(C=C1)C)[C@@H](O)C[C@]1([C@H]3CC[C@]1(O)C(=O)COC(=O)\C=C(\CC\C=C(\CCC=C(C)C)/C)/C)C
S(=O)(Cc1occc1)CC(=O)NC\C=C/COc1nccc(c1)CN1CCCCC1
S1CCC(c2cc(ccc12)C#Cc1ncc(cc1)C(OCC)=O)(C)C
O=C1N(CO)C(=O)c2c1cccc2
Oc1cc(ccc1O)C=C(C#N)C#N
Oc1c(O)cc(cc1O)C=C(C#N)C#N
s1nc(nc1N)/C(=N\OC)/C(=O)N[C@H]1[C@H]2SCC(C[n+]3c4n(N=CC=C4)cc3)=C(N2C1=O)C(=O)[O-].S(O)(O)(=O)=O
S(O)(=O)(=O)c1ccc(N2N=C(CC2=O)C(O)=O)cc1	0	0																	0	0	0	0	0	0	0	0	0	0	0	0	0	0	0	0	0	0	0	0	0	1	0	0	0	0	0	0	0	0	0
O1C(=O)c2c(NC1=O)cccc2																			0	1	0	0	0	0	0	0	0	0	0	0	0	0	0	0	0	0	0	0	0	0	0	0	0	0	0	0	0	0	0
Cl.O.n1c2c(CCC2)c(N)c2CCCCc12
ClN1C(C)(C)C(=O)N(Cl)C1=O	0	1	0	0	0	0		0		0		0		0	0	0	0	0	0	0	0	0	0	0	0	0	0	0	0	0	0	0	0	0	0	0	0	0	0	0	0	0	0	0	0	0	0	0	0
Cl.OCC(N)(CO)CO
[Si](OC)(OC)(OC)C
O(C(=O)c1ccccc1O)c1ccccc1	0	0																	0	0	0	0	0	0	0	0	0	0	0	0	0	0	0	0	0	0	0	0	0	0	0	0	0	0	0	0	0	0	0
O(C(=O)c1ccccc1O)C1CC(CC(C1)C)(C)C	1	0																	1	0	0	1	0	0	0	0	1	1	0	0	0	0	0	0	0	0	0	0	0	0	1	1	0	0	0	0	0	0	0
O(C(=O)c1ccccc1O)c1ccc(NC(=O)C)cc1
Oc1ccccc1C(OCc1ccccc1)=O	1	0																	1	1	1	1	0	1	0	0	1	1	0	0	0	0	0	0	1	1	0	1	0	0	1	1	0	0	1	1	1	0	0
Oc1ccccc1C(OCC(CCCC)CC)=O																			0	0	0	0	0	0	0	0	1	1	0	0	0	0	0	0	0	0	0	0	0	0	1	0	0	0	0	0	0	0	0
Oc1ccccc1C(OCC)=O
O1c2c(cc(cc2)C(C(OCC(=O)N(C)C)=O)C)Cc2ccc(nc12)C
Cl.O1[C@H]([C@H](N(CCCN2CCCCCC2)C1=O)CC(C)C)c1ccccc1
OC(=O)C.[nH]1cc(c2c1cccc2)CC(N)CC
Clc1cccc(Cl)c1C																			0	0	0	0	0	0	0	0	0	0	0	0	0	0	0	0	0	0	0	0	0	0	0	0	0	0	0	0	0	0	0
O=C(N(CC)CC)N(CC)CC																			0	0	0	0	0	0	0	0	0	0	0	0	0	0	0	0	0	0	0	0	0	0	1	0	0	0	0	0	0	0	0
ClC(Cl)=C[C@@H]1[C@@H](C(OCc2c(F)c(F)cc(F)c2F)=O)C1(C)C
O1C=CC(=O)C(O)=C1C	0	0	0	0	0	0	0	0	0	0	0	0	0	0	0	0	0	0	0	0	0	0	0	0	0	0	0	0	0	0	0	0	0	0	0	0	0	0	0	0	0	0	0	0	0	0	0	0	0
Clc1c(Cl)c(Cl)c(Cl)c(Cl)c1Cl
N#C/C(/N)=C(/N)\C#N
ClC=1C(=O)C(Cl)=C(Cl)C(=O)C=1Cl																			1	0	0	0	0	1	0	1	0	0	1	1	1	1	1	0	1	0	0	0	0	0	0	0	1	0	0	0	0	1	0
Brc1cc(Br)cc(Br)c1O	0	0																	1	1	1	0	0	0	1	1	1	1	0	1	0	0	0	1	1	1	1	1	1	0	1	1	1	1	0	0	1	0	1
Oc1c(cc(cc1C(C)(C)C)Cc1cc(C(C)(C)C)c(O)c(c1)C(C)(C)C)C(C)(C)C	0	0																	0	0	0	0	0	0	0	0	0	0	0	0	0	0	0	0	0	0	0	0	0	0	1	1	0	0	1	0	0	0	0
OC(=O)[C@@H](NC(=O)C)CC(C)C
OC(=O)CC[C@H](NC(=O)C)C(O)=O
OC(=O)CC[C@H](NC(=O)N)C(O)=O
S(O)(=O)(=O)c1cc(N)ccc1C
OC(=O)c1ccccc1C
O(C(CCOC(=O)C(C)=C)C)C(=O)C(C)=C	0	1																	0	0	0	0	0	0	0	0	0	0	0	0	0	0	0	0	0	0	0	1	0	0	1	0	0	0	0	0	0	0	0
OC1c2c(nc3c(cccc3)c2N)CCC1.OC(=O)\C=C/C(O)=O
Clc1ccccc1C(O)=O
OC(=O)c1ccccc1N
Oc1ccccc1C(=O)C	0	0																	0	0	0	0	0	0	0	0	0	0	0	0	0	0	0	0	0	0	0	0	0	0	0	0	0	0	0	0	0	0	0
S(O)(O)(=O)=O.N[C@H](Cc1ccccc1)C.N[C@H](Cc1ccccc1)C
O(C(=O)c1ccccc1C(OCCCCCCCC)=O)CCCCCCCCCC	0	0																	0	0	0	0	0	0	0	0	0	0	0	0	0	0	0	0	0	0	0	0	0	0	1	0	0	0	0	0	0	0	0
O(C)c1ccc(cc1[N+](=O)[O-])C
O(C(=O)C)CC=C(C)C																			0	0	0	0	0	0	0	0	0	0	0	0	0	0	0	0	0	0	0	0	0	0	1	0	0	0	0	0	0	0	0
O1c2c(cc(O)cc2C)CC[C@]1(CCC[C@@H](CCC[C@@H](CCCC(C)C)C)C)C
O(C(=O)CCCCCCC\C=C\C\C=C\C\C=C\CC)CC
S(OCCCCCCCCCCCCCC)(=O)(=O)[O-].[Na+]	1	0	1	0	1	1	0	0	1	0	1	1	1	1	1	0	1	1	0	0	0	0	0	0	0	0	0	0	0	0	0	0	0	0	0	0	0	1	0	0	0	0	0	0	0	0	0	0	0
SCCCCCCCCS
Clc1c(n(nc1CC)C)C(=O)NCc1ccc(cc1)C(C)(C)C	1	1	0	0	1	1	1	0	0	0	0	0	0	1	0	0	0	0	1	0	1	1	1	0	1	1	0	0	0	0	1	0	1	1	1	1	1	1	1	0	1	0	0	0	0	1	0	0	1
OC(=O)C=1CC[C@@]2([C@@H]3[C@H]([C@@H]4CC[C@H](C(=O)NC(C)(C)C)[C@]4(CC3)C)CC=C2C=1)C
[I-].[n+]1(ccn(c1)CCC)C
S(O)(=O)(=O)c1cc(N2N=C(CC2=O)C)ccc1
O1C2(CCN(CC2)C2(CCN(CC2)C(=O)c2c(ncnc2C)C)C)[C@H](CN(CC2CCOCC2)C1=O)CCCC			0	0	0	0	0	0	0	0	0	0	0	0	0	0	0	0	0	0	0	0	0	0	0	0	1	1	0	0	0	0	0	0	0	0	0	0	0	0	0	0	0	0	0	0	0	0	0
ON=C1CCCC1
ClC=1C(SSC=1Cl)=O	0	0																	0	0	0	0	1	1	0	1	0	0	0	1	1	1	1	1	1	1	1	1	0	1	0	0	1	0	0	0	1	1	1
O(C)c1ccc([N+](=O)[O-])cc1[N+](=O)[O-]																			0	0	0	0	0	0	0	0	0	0	0	0	0	0	0	0	0	0	0	0	0	0	1	0	0	0	0	0	0	0	0
[Br-].O1CCN(CC1)[C@H]1C[C@]2([C@H](C[C@@H]1O)CC[C@H]1[C@@H]3C[C@H]([N+]4(CCCC4)CC=C)[C@H](OC(=O)C)[C@]3(CC[C@@H]12)C)C
O1CCN(CC1)c1ccc(cc1)C(=O)C(N(C)C)(Cc1ccccc1)CC																			1	0	1	0	0	1	0	1	1	1	0	1	1	0	1	1	1	0	1	1	0	0	1	1	1	1	0	0	0	1	1
O=C1C=C(CCC1)C
O=[N+]([O-])c1cc(N)ccc1C
Oc1ccc(cc1[N+](=O)[O-])C
S(=O)(=O)(N1CCN(CC1)CC)c1cc(C2=NC(=O)c3n(N2)c(nc3C)CCC)c(OCC)cc1.OC(CC(O)=O)(CC(O)=O)C(O)=O
Oc1ccc(N)cc1[N+](=O)[O-]																			0	1	0	0	0	0	0	0	0	0	0	0	0	0	0	0	1	0	0	0	1	0	0	0	0	0	0	0	0	0	0
O(CC[C@H](N(C)C)c1ccccc1)c1c2c(ccc1)cccc2
Oc1ccccc1C(OC)=O	0	0	0	0	0	0	0	0	0	0	0	0	0	0	0	0	0	0	1	0	0	1	0	0	1	0	0	1	0	0	0	0	1	0	1	1	0	1	1	0	1	1	0	0	1	0	0	0	1
OC(C)C1CCCCC1																			0	0	0	0	0	0	0	0	0	0	0	0	0	0	0	0	0	0	0	0	0	0	1	0	0	0	0	0	0	0	0
O=C1NN=Cc2c1cccc2
S(O)(=O)(=O)c1cc(O)c2c(cc(Nc3ccccc3)cc2)c1
Cl.O1CC2=C(C=C3N(Cc4c3nc3c(c4)c(CN(C)C)c(O)cc3)C2=O)[C@@](O)(CC)C1=O
O1c2c(ccc(OCC(OCC)=O)c2)C(=O)C=C1c1ccccc1
Clc1ccc(cc1)C(O)CN1CCC(CC1)Cc1ccc(F)cc1
Clc1cc(Oc2ccc(Cl)cc2)ccc1C1(OC(CO1)C)Cn1ncnc1	1	0	1	1	1	1	1	0	1	1	1	1	1	0	0	0	0	0	1	0	1	1	1	0	1	0	1	0	0	0	0	0	0	1	1	1	1	0	1	0	1	0	0	1	0	1	0	0	1
Clc1cccc(Cl)c1C#N	0	0	0	0	0	0	0	0	0	0	0	0	0	0	0	0	0	0	0	0	0	0	0	0	0	0	0	0	0	0	0	0	0	0	1	0	0	0	0	0	1	1	0	0	0	0	0	0	1
Oc1c(cc(cc1C(C)(C)C)C)Cc1cc(cc(C(C)(C)C)c1O)C	1	0																	1	0	0	1	1	1	1	1	1	1	0	1	0	1	0	0	1	0	1	1	1	0	1	1	0	0	0	1	1	1	0
O1CCN(CC1)C(=O)N(CCCC)CCN(CCCC)C(=O)N1CCOCC1
O(C(CC)C)C(=O)N1CCCCC1CCO	0	0	0	0	0	0	0	0	0	0	0	0	0	0	0	0	0	0	0	0	0	0	0	0	0	0	0	0	0	1	0	0	0	1	1	0	0	0	0	0	1	1	0	0	0	0	0	0	1
S1CCC(NC(=O)C)C1=O
OC(C(=O)c1ccccc1)c1ccccc1	0	0																	0	0	0	0	0	0	0	0	0	0	0	0	0	0	0	0	0	0	0	0	0	0	1	1	0	0	0	0	0	0	0
O=C1C(C2CC1(CC2)C)(C)C
O=C1[C@H]2C[C@H](C2(C)C)C(=C1)C
Cl.O=C1NC(C)=C(C=C1C#N)C=1C=Cc2n(C=1)ccn2
O=C(c1ccccc1)c1ccccc1	0	0	0	0	0	0	0	0	0	0	0	0	0	0	0	0	0	0	0	0	0	0	0	0	0	0	1	1	0	0	0	0	0	0	1	0	0	0	0	0	1	1	0	1	0	0	0	1	1
C1CCc2c(C1)cccc2	0	0																	0	0	0	0	0	0	0	0	0	0	0	0	0	0	0	0	0	0	0	0	0	1	0	0	0	0	0	0	0	0	0
n1cc2c(cccc2)cc1																			0	1	0	0	0	0	0	0	0	0	0	0	0	0	0	0	1	0	0	0	0	0	1	0	0	0	0	0	0	0	0
OC(C)(C)c1ccc(cc1)C																			0	0	0	0	0	0	0	0	0	0	0	0	0	0	0	0	0	0	0	0	0	0	0	0	0	0	0	0	0	0	0
OC(=O)C1CCC(CC1)CN
Cl.O=C(Nc1cccnc1)N1CCc2c1cc1c(n(cc1)C)c2
O=[N+]([O-])c1ccccc1Nc1ccccc1
O1c2c(CCC1=O)cccc2																			0	0	0	0	0	0	0	0	0	0	0	0	0	0	0	0	0	0	0	0	0	0	0	0	0	0	0	0	0	0	0
[Na+].O=C1NC(=O)NC=2[N-]C(=O)NC1=2
O(C)c1cc(ccc1N)-c1cc(OC)c(N)cc1	0	0	0	0	0	0	0	0	0	0	0	0	0	0	0	0	0	0	0	0	0	1	1	0	1	1	1	0	0	0	0	0	0	1	0	1	1	1	1	0	1	0	0	1	0	1	1	0	1
Nc1ccc(cc1C)-c1cc(C)c(N)cc1	0	1	0	1	0	0	0	0	0	0	0	0	0	0	0	0	0	0	0	0	0	1	0	0	1	0	1	1	0	0	0	0	0	0	0	0	0	0	0	1	0	0	0	0	0	0	0	0	1
Cl.O(C)c1cc2c(CC(CC3CCN(CC3)Cc3ccccc3)C2=O)cc1OC
[Gd+3].OC(CN1CCN(CCN(CCN(CC1)CC(=O)[O-])CC(=O)[O-])CC(=O)[O-])C
Clc1cc(cc(Cl)c1-n1nc(C#N)c(S(=O)C(F)(F)F)c1N)C(F)(F)F	1	0	1	1	1	1	1	0	0	0	0	1	0	1	1	0	0	0	1	0	1	1	1	1	1	1	1	1	1	0	1	0	1	1	1	1	1	1	1	0	1	1	1	1	0	0	1	0	1
OCCN(CCO)c1ccccc1																			0	1	0	0	0	0	0	0	0	0	0	0	0	0	0	0	0	0	0	0	0	0	0	0	0	0	1	0	0	0	0
OC(=O)[C@H]1N(CCC1)C(=O)[C@@H](NC(=O)[C@@H](NC(=O)[C@@H](NC(=O)C)CO)CC(O)=O)CCCCN
Clc1nc(n(S(=O)(=O)N(C)C)c1-c1ccc(cc1)C)C#N	1	1	0	1	1	1	1	0	0	1	0	0	0	0	1	0	0	0	1	0	1	1	1	0	1	0	0	0	0	0	1	0	0	1	1	1	1	1	1	0	1	0	1	1	0	1	1	0	1
c12c(cc3c(c1)cccc3)cccc2	0	0	1	1	1	1		0		0		0		1	1	0	0	0	0	0	0	0	0	0	0	0	0	1	0	0	0	0	0	0	0	0	0	0	0	0	0	0	0	0	0	0	0	0	0
O(C)c1cc(ccc1OC)C=O	0	1																	0	0	0	0	0	0	0	0	1	1	0	0	0	0	0	0	0	0	0	0	0	1	0	0	0	0	0	0	0	0	0
S(O)(=O)(=O)c1cc2c(cc1)cccc2	0	0																	0	1	0	0	0	0	0	0	0	0	0	0	0	0	0	0	0	0	0	0	0	0	1	1	0	0	0	0	0	0	1
Clc1cc2c(n(C(=O)N)c(O)c2C(=O)c2sccc2)cc1
O=Cc1ccc(N(CC)CC)cc1																			0	0	0	0	0	0	0	0	0	0	0	0	0	0	0	0	0	0	0	0	0	0	1	1	0	0	0	0	0	0	1
O(CC(O)=O)c1cc2c(cc1)cccc2
OC1C[C@@H]2N([C@H](C1)CC2)C
Clc1cc(Cc2ccccc2)c(O)cc1	1	0	1	1	1	1	0	0	0	0	0	1	1	1	0	0	0	0	0	0	0	0	0	1	0	0	1	1	0	0	0	0	0	0	1	0	0	1	1	0	1	1	0	0	1	0	0	0	1
Clc1cc(Cl)ccc1OC(C(O)=O)C	0	0	0	0	0	0	0	0	0	0	0	0	0	0	0	0	0	0	0	0	0	0	0	0	0	0	0	0	0	0	0	0	0	0	0	0	0	1	1	0	1	0	0	0	0	0	0	0	0
O[C@@H]1C[C@H](O)[C@H](C\C=C/CCCC(OC(C)C)=O)[C@H]1CCC(=O)CCCCCCC
Oc1cc(NCC)c(cc1)C
OCCN(C(=O)CCCCCCCCCCC)CCO
S(C=1[C@@H]([C@H]2N(C=1C(=O)[O-])C(=O)[C@@H]2[C@H](O)C)C)C1Cn2[n+](C1)cnc2
O(C(C)c1ccccc1)C(=O)CC																			0	0	0	0	0	0	0	0	0	0	0	0	0	0	0	0	0	0	0	0	0	1	0	0	0	0	0	0	0	0	0
O=C(CC(=O)c1ccccc1)c1ccccc1	0	0																	1	1	0	1	1	0	1	1	1	1	1	1	1	0	1	1	1	1	1	1	1	0	1	1	1	1	0	1	1	0	1
Oc1ccc(cc1)C(OCC)=O	0	1	0	0	0	0	0	0	0	0	0	0	0	0	0	0	0	0	0	0	0	0	0	0	0	0	1	1	0	0	0	0	0	0	0	0	0	0	0	0	0	0	0	0	0	0	0	0	0
O(C(=O)c1ccccc1)CC(C)C																			0	0	0	0	0	0	0	0	0	0	0	0	0	0	0	0	0	0	0	0	0	0	0	0	0	0	0	0	0	0	0
n1cn(nc1)Cc1cc(cc(c1)C(C#N)(C)C)C(C#N)(C)C	0	0																	0	0	0	0	0	0	0	0	0	0	0	0	0	0	0	0	0	0	0	0	0	0	1	0	0	0	0	0	0	0	0
O(C(=O)c1ccccc1)Cc1ccccc1	1	0																	0	0	0	0	0	0	0	0	0	0	0	1	0	0	0	0	0	0	0	0	0	0	1	0	0	0	0	0	0	0	0
O1c2cc(ccc2OC1)CC(C=O)C																			0	1	0	0	0	0	0	0	0	0	0	0	0	0	0	0	0	0	0	0	0	0	1	1	0	0	0	0	0	0	1
O(C(=O)c1ccccc1)CCOCCOC(=O)c1ccccc1	0	0	0	0	0	0	0	0	0	0	0	0	0	0	0	0	0	0	0	0	0	0	0	0	0	0	0	0	0	0	0	0	0	0	0	0	0	0	0	1	0	0	0	0	0	0	0	0	0
N(c1cc(ccc1)C)c1ccccc1																			1	0	1	0	0	1	0	1	1	1	0	1	1	1	1	1	1	1	0	1	0	0	1	1	1	0	1	1	1	0	1
O(C(=O)c1ccccc1)CCOCCOCCOC(=O)c1ccccc1	0	1																	0	0	0	0	0	0	0	0	1	1	0	0	0	0	0	0	0	0	0	0	0	0	0	0	0	0	0	0	0	0	0
O1c2cc(ccc2OC1)C=O
O1c2cc(ccc2OC1)C=CC																			0	0	0	0	0	1	0	0	0	0	0	0	0	1	0	0	0	0	0	0	0	0	1	0	0	0	0	0	0	1	0
O(C(=O)c1ccc(cc1)C(OC)=O)C	0	0																	0	0	0	0	0	0	0	0	0	0	0	0	0	0	0	0	0	0	0	0	0	0	0	0	0	0	0	0	0	0	0
S(=O)(C(Cc1cc2OCOc2cc1)C)CCCCCCCC
Brc1ccc(cc1)C(=O)c1cccc(CC(=O)[O-])c1N.Brc1ccc(cc1)C(=O)c1cccc(CC(=O)[O-])c1N.[Na+].[Na+].O.O.O
Oc1ccccc1CN(C)C	0	1																	0	1	0	0	0	0	0	0	0	0	0	0	0	0	0	0	0	0	0	0	0	0	0	0	0	0	0	0	0	0	0
O=C(Nc1ccccc1C)C
Oc1cc2c(C[C@H]3N(CC[C@]2(C)[C@@H]3C)C)cc1.OC(=O)\C=C\C(O)=O
s1c2c(c3cc(ccc13)C)c(ccc2)C																			0	0	0	0	0	0	0	0	0	0	0	0	0	0	0	0	0	0	0	0	0	0	1	0	0	0	0	0	0	0	0
O(C)c1ccc(cc1N)C	0	0	0	0	0	0	0	0	0	0	0	0	0	0	0	0	0	0	0	1	0	0	0	0	0	0	0	0	0	1	0	0	0	0	0	0	0	0	0	0	1	0	0	0	0	0	0	0	0
[nH]1c2c(cccc2)cc1	0	0																	0	1	0	0	0	0	0	0	0	0	0	0	0	0	0	0	0	0	0	0	0	0	1	0	0	0	0	0	0	0	0
s1c2c(nc1C)cccc2
s1c2c(nc1SSc1sc3c(n1)cccc3)cccc2
Oc1ccccc1O	1	0	0	1	0	1		0		0		0		1	1	0	0	0	1	1	0	1	0	0	0	0	1	1	0	1	0	0	0	1	1	1	0	0	1	0	0	0	0	1	0	0	0	0	1
Clc1cc(Cl)ccc1Cl	0	0	0	0	0	0	0	0	0	0	0	0	0	0	0	0	0	0	0	0	0	0	0	0	0	0	0	0	0	0	0	0	0	0	0	0	0	0	0	1	0	0	0	0	0	0	0	0	0
s1c(ccc1OCC(O)=O)CCNS(=O)(=O)c1ccccc1
Clc1cc(Cl)ccc1O	0	0	0	0	0	0	0	0	0	0	0	0	0	0	0	0	0	0	0	0	1	0	0	0	0	0	1	1	0	0	0	0	0	0	1	0	0	0	1	0	1	0	0	0	0	0	0	0	0
[V](Cl)(Cl)(C1C=CC=C1)C1C=CC=C1
O=C1CCCC1	0	0																	0	0	0	0	0	0	0	0	0	0	0	0	0	0	0	0	0	0	0	0	0	1	0	0	0	0	0	0	0	0	0
O(CCc1ccc(cc1)C(C)(C)C)c1ncnc2c1cccc2																			0	0	0	0	0	0	0	0	0	0	0	0	0	0	0	0	0	0	0	0	0	0	1	0	0	0	0	0	0	0	0
O=C1NCCN1
N1(CCCC1)C																			0	0	0	0	0	0	0	0	0	0	0	0	0	0	0	0	0	0	0	0	0	0	0	0	0	0	0	0	0	0	0
Oc1ccc(cc1C(CC)(C)C)C(CC)(C)C	1	0	1	1	1	1	0	0	0	1	0	1	1	1	0	0	1	1	1	0	0	1	0	0	1	0	0	1	0	0	0	0	0	0	1	0	0	1	1	0	1	1	0	0	1	0	0	0	1
O(CCCNC(=O)NCC)c1cc(ccc1)CN1CCCCC1
Clc1c(S(=O)(=O)N)cc(S(=O)(=O)N)cc1Cl
Clc1ccccc1CC(O)(Cn1ncnc1)C1(Cl)CC1																			0	0	0	0	0	0	1	1	0	1	0	0	0	0	0	1	0	0	1	1	0	0	1	1	0	0	1	0	0	0	1
O(C)c1cc(C(C)(C)C)c(O)cc1	1	1	0	1	0	0	0	0	0	0	0	0	0	0	0	0	0	0	1	0	1	1	1	0	0	1	0	1	0	0	0	0	1	1	1	1	1	1	1	0	1	1	1	1	1	0	1	1	1
N#Cc1c2c(cc3c1cccc3)cccc2
O1[C@H](CO)[C@@H](O)[C@H](O)[C@@H]1n1c2nc(nc(OC)c2nc1)N
O=C1c2c(CCc3c1cccc3)cccc2
S(O)(=O)(=O)c1cc([N+](=O)[O-])ccc1C																			0	0	0	0	0	0	0	0	0	0	0	0	0	0	0	0	0	0	1	0	0	0	0	0	0	0	0	0	1	0	0
O=CC=C(c1ccccc1)c1ccccc1
[Mn+].[O+]#[C-].[O+]#[C-].[O+]#[C-].C1=CC(C=[C-]1)C	0	0																	0	0	0	0	0	0	0	0	0	0	1	0	0	0	1	0	0	0	0	0	0	0	0	0	0	0	0	0	0	1	0
S(=O)(=O)([O-])C(F)(F)F.[N+](CCCCCCCC)(CCCCCCCC)(CCCCCCCC)C
O=[N+]([O-])c1cc([N+](=O)[O-])ccc1C	0	0	0	0	0	0	0	0	0	0	0	0	0	0	0	0	0	0	0	0	0	0	0	0	0	0	0	0	0	0	0	0	0	0	0	0	0	0	0	0	0	0	0	0	0	0	0	0	0
Clc1ccc(cc1[N+](=O)[O-])C(F)(F)F																			0	0	0	0	0	0	0	0	0	0	0	0	0	0	0	0	1	0	0	0	0	0	1	1	0	0	0	0	0	0	0
[As](O)(O)(=O)c1cc([N+](=O)[O-])c(O)cc1																			0	0	0	0	0	0	0	0	0	0	0	0	0	0	0	0	0	0	0	0	0	0	0	0	0	0	0	0	0	0	0
S=C(NC1CCCCC1)NC1CCCCC1																			0	0	0	0	0	0	0	0	0	0	0	0	0	0	0	0	0	0	0	0	0	0	1	1	0	0	0	0	0	0	0
P(O)(=O)([O-])C(P(O)(O)=O)(O)CCCN.[Na+].O.O.O
S(O)(O)(=O)=O.N(C(Cc1ccccc1)(C)C)C.N(C(Cc1ccccc1)(C)C)C
O1[C@H](CO)[C@@H](O)[C@@H](O)[C@@H]1N1C=2N=C(NC(=O)C=2N(CC=C)C1=O)N
S(=O)(=O)(N(CC)CC)c1ccc(cc1)C(O)=O
O(CC)c1cc(ccc1O)C=O	0	0																	0	0	0	0	0	0	0	0	0	0	0	0	0	0	0	0	0	0	0	0	0	0	0	0	0	0	0	0	0	0	0
O(C)c1cc(ccc1O)C=O	0	0	0	0	0	0	0	0	0	0	0	0	0	0	0	0	0	0	0	0	0	0	0	0	0	0	0	0	0	0	0	0	0	0	0	0	0	0	0	0	0	0	0	0	0	0	0	0	0
O1C(C1C(OCC)=O)c1ccccc1	0	0																	0	0	0	0	0	1	0	0	0	0	1	0	0	1	1	0	0	0	0	0	0	0	0	0	0	0	0	0	0	1	0
[nH]1cnc-2ncnc-2c1NCc1ccccc1	1	0																	0	0	0	1	0	0	0	0	0	0	0	0	0	0	0	0	0	0	0	0	0	0	0	0	0	0	0	0	0	0	0
N(CC)(CC)CC																			0	0	0	0	0	0	0	0	0	0	0	1	0	0	0	0	0	0	1	0	0	0	0	0	0	0	0	0	0	0	0
P(OC)(OC)OC
S(O)(=O)(=O)c1cc(N)ccc1
[Cl-].O(CCOCC[N+](Cc1ccccc1)(C)C)c1ccc(cc1)C(CC(C)(C)C)(C)C																			1	0	0	1	0	1	0	0	0	0	1	0	0	0	0	1	1	0	0	0	0	0	0	0	0	0	0	1	0	1	0
n1c(cc(nc1Nc1ccccc1)C)C1CC1	1	0	0	0	1	1	1	0	0	0	0	0	1	0	1	0	0	0	1	1	1	1	1	1	1	1	1	1	0	1	1	1	1	1	1	1	1	1	1	0	1	0	1	1	1	1	0	0	1
Cl.Clc1ccc(cc1)CC(O)(C(CN(C)C)C)C
[As](O)(O)(=O)c1ccc(NC(=O)N)cc1
ClS(=O)(=O)c1ccc(NC(=O)C)cc1
S(=O)(=O)(N)c1ccc(NC(=O)C)cc1
OC1(c2c(-c3c1cccc3)cccc2)C(OC)=O
s1c([N+](=O)[O-])cnc1N																			0	1	0	0	0	0	0	0	0	0	0	0	0	0	0	0	1	0	0	0	0	0	0	0	0	0	0	0	0	0	0
Cl.Cl.Clc1cc(Nc2ncnc3c2nc(nc3)NC2CCN(CC2)C)ccc1F
N(C)(C)c1ccccc1	0	0	0	0	0	0	0	0	0	0	0	0	0	0	0	0	0	0	0	0	0	0	0	0	0	0	0	0	0	0	0	0	0	0	0	0	0	0	0	0	0	0	0	0	0	0	0	0	0
N(C)(C)c1cc(ccc1)C																			0	0	0	0	0	0	0	0	0	0	0	0	0	0	0	0	0	0	0	0	0	0	0	0	0	0	0	0	0	0	0
Clc1cc([N+](=O)[O-])ccc1																			0	0	0	0	0	0	0	0	0	0	0	0	0	0	0	0	0	0	0	0	0	0	0	0	0	0	0	0	0	0	0
OC(=O)\C=C/C(O)=O.n1ccccc1[C@@H](C)C=1c2c(CC=1CCN(C)C)cccc2
S(P(=S)(OC)OC)C(CC(OCC)=O)C(OCC)=O	0	0	0	0	0	1	0	0	0	0	0	0	0	0	0	0	0	0	1	1	1	0	1	0	0	1	1	1	0	0	0	0	0	1	1	1	0	1	1	0	1	1	1	1	1	0	0	1	1
Brc1cc2N=CN(CC(=O)C[C@@H]3NCCC[C@H]3O)C(=O)c2cc1Cl.Cl
Oc1c(O)cc(cc1O)C(OCCC)=O	1	0	0	1	0	1	0	0	0	0	0	0	0	0	0	0	1	1	0	0	0	1	0	0	0	0	1	1	1	1	0	0	0	0	1	0	0	1	1	0	0	0	0	0	0	1	0	0	0
S1C[C@H](N(C1)C(=O)[C@H]1NC(=O)CC1)C(O)=O
O=C(N)c1cc([N+](=O)[O-])cc([N+](=O)[O-])c1
Cl.N1CCN=C1Cc1c(cc(cc1C)C(C)(C)C)C
Clc1cc([N+](=O)[O-])ccc1C
Clc1cc([N+](=O)[O-])ccc1N																			0	0	0	0	0	0	0	0	0	0	0	0	0	0	0	0	0	0	0	0	0	0	1	0	0	0	0	0	0	0	0
Oc1cc([N+](=O)[O-])ccc1N																			1	1	0	1	0	0	0	0	0	0	0	1	0	0	0	0	1	0	0	0	0	0	0	0	0	0	0	0	0	0	0
O=C(C)c1cc([N+](=O)[O-])ccc1
ClC(=O)c1cc([N+](=O)[O-])ccc1
OC(=O)c1cc(ccc1)C(O)=O	0	0	0	0	0	0		0		0		0		0	0	0	0	0	0	0	0	0	0	0	0	0	0	0	0	0	0	0	0	0	0	0	0	0	0	0	0	0	0	0	0	0	0	0	0
[Au]SC1O[C@H](CO)[C@@H](O)[C@H](O)[C@H]1O
OC(=O)c1cc([N+](=O)[O-])ccc1																			0	0	0	0	0	0	0	0	0	0	0	0	0	0	0	0	0	0	0	0	0	0	0	0	0	0	0	0	0	0	0
Oc1ccc(cc1)C(OCCCCCCCC)=O	1	1																	0	0	0	0	0	0	0	0	1	1	0	0	0	0	0	0	0	0	0	0	0	0	1	0	0	0	1	0	0	0	0
ClC=1CC[C@H]2N(C=1C(O)=O)C(=O)[C@H]2NC(=O)[C@H](N)c1ccccc1.O
O(C)c1ccc(cc1)C(OC)=O																			0	0	0	0	0	0	0	0	0	0	0	0	0	0	0	0	0	0	0	0	0	0	0	0	0	0	0	0	0	0	0
Fc1cc(ccc1Oc1ccc(O[C@@H](C(OCCCC)=O)C)cc1)C#N	1	0	1	1	0	1	0	0	0	0	0	0	0	0	0	0	0	0	0	0	0	0	0	0	0	0	0	0	0	0	0	0	0	0	0	0	0	0	0	0	1	0	0	0	0	0	0	0	0
O=C(C)c1ccc(cc1)C																			0	0	0	0	0	0	0	0	0	0	0	0	0	0	0	0	0	0	0	0	0	0	0	0	0	0	0	0	0	0	0
Clc1ccc(cc1)C(Cl)=O																			0	0	0	0	0	0	0	0	0	0	0	0	0	0	0	0	0	0	0	0	0	0	0	0	0	0	0	0	0	0	0
O=Cc1ccc(cc1)C(C)C																			0	0	0	0	0	0	0	0	0	0	0	0	0	0	0	0	0	0	0	0	0	0	0	0	0	0	0	0	0	0	0
ClC(=O)c1ccc([N+](=O)[O-])cc1
S(=O)(=O)(Nc1ncnc(OC)c1)c1ccc(N)cc1
Cl.FC1(F)[C@H](O)[C@H](O[C@H]1N1C=CC(=NC1=O)N)CO
S(=O)(=O)(Nc1nc(OC)nc(OC)c1)c1ccc(N)cc1
S=P(Oc1cc(C)c([N+](=O)[O-])cc1)(OC)OC	0	0	0	0	0	1	0	0	0	0	0	0	0	0	0	0	0	0	1	0	1	0	1	0	0	1	1	1	1	0	0	0	0	1	1	1	0	1	1	0	1	0	0	1	0	1	0	0	1
Ic1c(CCC(=O)[O-])c(I)cc(I)c1N=CN(C)C.[Na+]
S(=O)(=O)(Nc1ccc([N+](=O)[O-])cc1)c1ccc(NC(=O)C)cc1
[Cl-].[N+](Cc1ccccc1)(CCCCCCCCCCCCCCCC)(C)C																			0	0	0	0	0	1	0	1	0	0	1	0	0	1	1	0	0	0	0	1	0	0	0	1	0	0	1	1	0	0	0
[Cl-].[N+](Cc1ccccc1)(CCCCCCCCCCCCCCCCCC)(C)C																			0	0	1	0	1	1	1	0	0	0	1	0	0	0	1	1	1	1	0	1	1	0	0	1	0	0	0	1	0	0	1
OC(CN(CC(O)C)CC(O)C)C	0	1																	0	0	0	0	0	0	0	0	0	0	0	0	0	0	0	0	0	0	0	0	0	0	0	0	0	0	0	0	0	0	0
S(=O)(=O)(C)c1ccc(cc1)-c1nc2n(c1)C=CC=C2
O=C(\C=C\c1ccc([N+](=O)[O-])cc1)c1ccccc1
S1C(Cc2ccc(OCCN(C)c3ncccc3)cc2)C(=O)NC1=O
Clc1ccc(OCC(=O)NCCN(CC)CC)cc1
Oc1cc(ccc1)C=1c2[nH]c(cc2)C(=C2N=C(C=C2)C(=c2[nH]c(cc2)=C(C2=NC=1CC2)c1cc(O)ccc1)c1cc(O)ccc1)c1cc(O)ccc1
Clc1nc(nc(n1)NCC)NCC	0	0	0	0	0	0	0	0	0	0	0	0	0	0	0	0	0	0	0	0	0	0	0	0	1	0	0	0	0	0	0	0	0	1	0	0	0	0	0	0	1	0	0	0	0	0	0	0	0
Oc1ccc(Nc2ccccc2)cc1																			1	0	0	1	0	0	0	1	1	1	0	1	1	0	0	1	1	0	0	1	1	0	1	1	0	1	0	0	0	0	1
N(c1ccccc1)c1ccccc1	0	0	0	0	0	0	0	0	0	0	0	0	0	0	0	0	0	0	1	0	1	0	1	1	0	1	1	1	0	0	0	0	0	1	1	1	0	1	1	0	1	1	0	0	0	0	0	1	1
O=CC(=Cc1ccccc1)CCCCC	1	0																	1	0	0	0	0	1	0	0	1	1	1	0	1	1	1	1	1	0	0	1	1	0	1	0	1	0	1	0	0	0	0
O(C(C)C)C(=O)Nc1ccccc1	0	0																	0	0	0	0	0	0	0	0	0	0	0	0	0	0	0	0	0	0	0	0	0	0	1	0	0	0	0	0	0	0	0
Brc1c(C#N)c(n(COCC)c1C(F)(F)F)-c1ccc(Cl)cc1	1	1																	1	0	1	0	1	1	1	1	0	0	0	0	1	1	1	1	1	1	1	1	1	0	1	1	1	1	0	1	1	1	1
Brc1c(C#N)c([nH]c1C(F)(F)F)-c1ccc(Cl)cc1																			1	1	1	1	1	0	0	0	0	0	0	0	1	0	1	1	1	1	1	1	1	0	1	1	0	1	0	1	0	0	1
O(C(=O)C)c1cc(ccc1)C
O(C)c1cc(ccc1O)CCC(=O)C																			0	0	0	0	0	0	0	0	0	0	0	0	0	0	0	0	0	0	0	0	0	0	0	0	0	0	0	0	0	0	0
O[C@H]1CC[C@]2([C@H](C1)CC[C@H]1[C@@H]3CCC[C@]3(CC[C@@H]12)C)C
O(CC)C(OCC)OCC	0	0																	0	0	0	0	0	0	0	0	0	0	0	0	0	0	0	0	0	0	0	0	0	1	0	0	0	0	0	0	0	0	0
Ic1c(C(=O)NC)c(I)c(NC(=O)C)c(I)c1C(=O)[O-].[Na+]
P(OCC)(OCC)OCC																			0	0	0	0	0	0	0	0	0	0	0	0	0	0	0	0	0	0	0	0	0	0	0	0	0	0	0	0	0	0	0
Cl.N(CCCC1c2c(C=Cc3c1cccc3)cccc2)C
Cl.S1c2c(N(c3ncccc13)CC(N(C)C)C)cccc2
O=C(C=Cc1ccccc1)C	0	0																	1	0	1	0	0	0	0	1	1	1	0	0	1	0	1	1	1	1	0	1	0	0	1	1	1	0	0	0	0	0	1
O(CC(O)=O)c1ccccc1																			0	0	0	0	0	0	0	0	0	0	0	0	0	0	0	0	0	0	0	0	0	0	0	0	0	0	0	0	0	0	0
O1CC1COc1ccccc1
O(C(=O)CCCCCCCCC(OCC(CCCC)CC)=O)CC(CCCC)CC			1	1	1	1	0	0	0	0	1	1	1	1	1	0	1	0	0	0	0	0	0	0	0	0	0	0	0	0	0	0	0	0	0	0	0	0	0	0	0	0	0	0	0	0	0	0	0
O(Cc1ccccc1)C(=O)CC																			0	0	0	0	0	0	0	0	0	0	0	0	0	0	0	0	0	0	0	0	0	0	0	0	0	0	0	0	0	0	0
[Hg](OC(=O)C(O)C)c1ccccc1
S(=O)(=O)(Nc1ccc(cc1)C(O)CCCN(CCCCCCC)CC)C.S(=O)(=O)(Nc1ccc(cc1)C(O)CCCN(CCCCCCC)CC)C.OC(=O)\C=C\C(O)=O
N(Nc1ccccc1)c1ccccc1	0	0	0	1	0	1	0	0	1	0	0	0	1	0	1	0	1	1	0	0	0	0	0	1	0	0	1	1	0	0	0	0	0	0	1	0	0	1	1	0	0	0	0	0	1	0	0	0	0
O(C(=O)C=Cc1ccccc1)CC(C)C																			1	0	0	0	0	1	0	0	0	1	0	0	1	0	0	0	1	0	0	1	0	0	1	1	0	0	0	0	0	0	0
O(C(=O)C=Cc1ccccc1)CCCc1ccccc1																			0	0	0	0	0	0	0	0	1	1	0	0	0	0	0	0	1	0	0	1	0	0	1	1	0	0	1	0	0	0	0
O(C(=O)C=Cc1ccccc1)CC=Cc1ccccc1																			0	0	0	0	0	1	0	0	0	1	0	0	0	0	0	0	1	0	0	1	0	0	1	1	0	0	0	0	0	0	0
O(C(=O)CC)CCc1ccccc1
O(C(=O)C)CCCc1ccccc1																			0	0	0	0	0	0	0	0	0	0	0	0	0	0	0	0	0	0	0	0	0	0	1	0	0	0	0	0	0	0	0
O(Cc1ccccc1)CCC(C)C																			0	0	0	0	0	0	0	0	0	0	0	0	0	0	0	0	0	0	0	0	0	0	0	0	0	0	0	0	0	0	0
O=CCc1ccccc1	1	0																	0	0	0	0	0	0	0	0	1	0	0	0	0	0	0	0	1	0	0	1	0	0	1	1	0	0	0	0	0	0	0
[Gd+3].O.O=C(NC)CN(CCN(CCN(CC(=O)NC)CC(=O)[O-])CC(=O)[O-])CC(=O)[O-]
O=C(Nc1ccc(N)cc1)C
O(CC)c1ccc(NC(=O)CC(=O)C)cc1																			0	0	0	0	0	0	0	0	0	0	0	0	0	0	0	0	0	0	0	0	0	0	0	0	0	0	0	0	0	0	0
Clc1cc(Cl)c(NS(=O)(=O)C)cc1N1N=C(N(C(F)F)C1=O)C	0	0	0	0	0	0	0	0	0	0	0	0	0	0	0	0	0	0	0	0	0	0	0	0	0	0	0	0	0	0	0	0	0	1	0	0	0	1	0	0	1	1	0	0	0	0	0	0	1
s1cc(nc1N)/C(=N/OC)/C(=O)N[C@H]1[C@H]2SCC(C[n+]3n(CCO)c(N)cc3)=C(N2C1=O)C(=O)[O-].S(O)(O)(=O)=O
Cl.O=C1N(CCc2n(c3c(c12)cccc3)C)Cc1[nH]cnc1C
Clc1ccc(OCC(O)=O)cc1	0	0																	0	0	0	0	0	0	0	0	0	0	0	0	0	0	0	0	0	0	0	0	0	0	0	0	0	0	0	0	0	0	0
Cl.O(C)c1cc(ccc1OC)C(=O)NCc1ccc(OCCN(C)C)cc1
O(C)c1ccc(cc1)COC=O
Cl.O1Cc2c(cccc2)\C(\c2c1cccc2)=C/CCN(C)C
S(=O)(=O)(CC)c1cccnc1S(=O)(=O)NC(=O)Nc1nc(OC)cc(OC)n1			0	0	0	0	0	0	0	0	0	0	0	0	0	0	0	0	0	0	0	1	1	0	0	0	0	0	0	0	0	0	0	0	1	0	0	1	0	0	1	0	0	0	0	0	0	0	0
Cl.S1c2c(N(c3c1cccc3)CC1CCN(C1)C)cccc2
OCCN1CCN(CC1)CCO
OCCCc1ccccc1																			0	0	0	0	0	0	0	0	0	0	0	0	0	0	0	0	0	0	0	0	0	0	0	0	0	0	0	0	0	0	0
O(CCO)c1ccccc1	0	1	0	0	0	0	0	0	0	0	0	0	0	0	0	0	0	0	0	0	0	0	0	0	0	0	0	0	0	0	0	0	0	0	0	0	0	0	0	0	0	0	0	0	0	0	0	0	0
O1CCN(CC1)CCCN	0	0																	0	0	0	0	0	0	0	0	0	0	0	0	0	0	0	0	0	0	0	0	0	0	0	0	0	0	0	0	0	0	0
c1ccccc1CCCCCCCCCCCC			0	0	0	0	0	0	0	0	0	0	0	0	0	0	0	0	0	0	0	1	0	0	0	0	1	1	0	0	0	0	0	0	0	0	0	0	0	0	0	0	0	0	1	0	0	0	0
FC12[C@H]([C@@H]3C[C@H](C)[C@](OC(=O)CC)(C(=O)COC)[C@]3(C[C@@H]1O)C)CCC1=CC(=O)C=C[C@@]12C
c1ccccc1CCCCCCCCCCCCC																			0	0	0	0	0	0	0	0	0	0	0	0	0	0	0	0	0	0	0	0	0	0	0	0	0	0	1	0	0	0	0
[Cl-].[n+]1(ccccc1)CCCCCCCCCCCCCCCC
Clc1cc(c2OCC(=O)N(c2c1)C)C(=O)NC1C2CCN(C1)CC2
O=CC(CCCC)CC	0	0																	0	0	0	0	0	0	0	0	0	0	0	0	0	0	0	0	0	0	0	0	0	0	0	0	0	0	0	0	0	0	0
Oc1ccc(cc1)CC	0	0																	0	0	0	0	0	0	0	0	1	1	0	0	0	0	0	0	0	0	0	0	0	1	0	0	0	0	0	0	0	0	0
Clc1ccc(SC)cc1																			0	0	0	0	0	0	0	0	0	0	0	0	0	0	0	0	0	0	0	0	0	0	0	0	0	0	0	0	0	0	0
O(C)c1ccc(cc1)C=O	0	0																	0	0	0	0	0	0	0	0	0	0	0	0	0	0	0	0	0	0	0	0	0	0	0	0	0	0	0	0	0	0	0
O(C(=O)[C@@H](CC1(CCCC1)C(=O)NC1CCC(CC1)C(O)=O)COCCOC)c1cc2CCCc2cc1	0	0	0	0	0	0	0	0	0	0	0	0	0	0	0	0	0	0	0	0	0	0	0	0	0	0	0	0	1	0	0	0	0	0	0	0	0	0	0	0	1	1	0	0	0	0	0	0	1
O=CC(CCC)C																			0	0	0	0	0	0	0	0	0	0	0	0	0	0	0	0	0	0	0	0	0	0	0	0	0	0	0	0	0	0	0
OC(CC(CC(C)C)C)CC(C)C	0	0																	0	0	0	0	0	0	0	0	0	1	0	0	0	0	0	0	0	0	0	0	0	0	0	0	0	0	0	0	0	0	0
Cl.[Cl-].s1cc(nc1N)/C(=N/OC)/C(=O)N[C@H]1[C@H]2SCC(C[N+]3(CCCC3)C)=C(N2C1=O)C(O)=O.O
O=C(CC(CC(C)C)C)CC(C)C																			0	0	0	0	0	0	0	0	0	0	0	1	0	0	0	0	1	0	0	0	0	0	1	0	0	0	0	0	0	0	0
O(C(=O)CCC(OCC)=O)CC	0	0	0	0	0	0	0	0	0	0	0	0	0	0	0	0	0	0	0	0	0	0	0	0	0	0	0	0	0	0	0	0	0	0	0	0	0	0	0	1	0	0	0	0	0	0	0	0	0
O=C1Nc2c(N1C(=O)NC1C[C@@H]3N([C@H](C1)CC3)C)cccc2
O(C(=O)CCCCCCCC)CC																			0	0	0	0	0	0	0	0	0	0	0	0	0	0	0	0	1	0	0	0	0	0	1	0	0	0	0	0	0	0	0
Oc1ccc(N)cc1
O=C1NN=C(CN1\N=C\c1cccnc1)C	0	0	0	0	0	0	0	0	0	0	0	0	0	0	0	0	0	0	0	0	0	0	0	0	0	0	0	0	0	0	0	0	0	0	0	0	0	0	0	0	0	0	0	0	0	0	0	0	0
Clc1nc(N)c2ncn(c2n1)[C@@H]1O[C@H](CO)[C@@H](O)[C@@H]1F
Oc1ccc(O)cc1	1	0	0	1	0	1	0	0	0	0	0	0	0	0	1	1	1	1	1	1	0	1	0	0	1	0	1	1	0	1	0	0	0	1	1	0	0	0	1	0	0	0	1	0	0	0	0	0	1
O=C1NNC(=O)C=C1	0	0	0	0	0	0	0	0	0	0	0	0	0	0	0	0	0	0	0	0	0	0	0	0	0	0	0	0	0	0	0	0	0	0	0	1	0	0	0	0	1	0	0	0	0	0	0	0	0
S(O)(O)(=O)=O.O.O(C)c1ccc(N)cc1N
O(CC(O)CO)CC=C																			0	0	0	0	0	0	0	0	0	0	0	0	0	0	0	0	0	0	0	0	0	0	0	0	0	0	0	0	0	0	0
Clc1cccc(Sc2nc(OC)cc(OC)n2)c1C(=O)[O-].[Na+]	0	0	0	0	0	0	0	0	0	0	0	0	0	0	0	0	0	0	1	0	0	0	0	0	0	0	0	0	0	0	0	0	0	0	1	0	0	0	1	0	0	0	0	0	0	0	0	0	0
C(=CCCC(C=C)=C)(C)C	0	0	0	0	0	0	0	0	0	0	0	0	0	0	0	0	0	0	0	0	0	0	0	0	0	0	0	0	0	0	0	0	0	0	1	0	0	1	0	0	1	0	0	0	0	0	0	0	0
O=CCC
OCC[N+](C)(C)C.[OH-]																			0	0	0	0	0	0	0	0	0	0	0	0	0	0	0	0	1	0	0	0	0	0	0	0	0	0	0	0	0	0	0
OC(CC(=O)C)(C)C	0	1	1	1	1	1	1	1	0	0	0	1	1	1	1	0	1	1	0	0	0	0	0	0	0	0	0	1	0	0	0	0	0	0	0	0	0	0	0	0	1	0	0	0	0	0	0	0	0
S=C(Nc1ccc(OCC)cc1)Nc1ccc(OCC)cc1
S1C=2N(c3c(cc(F)c(N4CCN(CC4)CC=4OC(OC=4C)=O)c3)C(=O)C=2C(O)=O)C1C
OCCC(C)C			0	0	0	0	0	0	0	0	0	0	0	0	0	0	0	0	0	0	0	0	0	0	0	0	0	0	0	0	0	0	0	0	0	0	0	0	0	0	0	0	0	0	0	0	0	0	0
O(C(=O)C=1C(C(C(OC(C)C)=O)=C(NC=1N)C)c1cc([N+](=O)[O-])ccc1)C1CN(C1)C(c1ccccc1)c1ccccc1
O=C(CC(=O)C)C
Clc1c(NC(=O)COC(=O)C)cc(cc1NC(=O)COC(=O)C)C#N
O=C1NC(=O)CC1																			0	0	0	0	0	0	0	0	0	0	0	0	0	0	0	0	0	0	0	0	0	0	0	0	0	0	0	0	0	0	0
Cl.OC(CCN1CCCCC1)(C1C2CC(C1)C=C2)c1ccccc1
O(C(=O)CC)C(=O)CC
O1C(OC(OC1C)C)C																			0	0	0	0	0	0	0	0	0	0	0	0	0	0	0	0	0	0	0	0	0	0	0	0	0	0	0	0	0	0	0
O(C(=O)CCCCC)CC	0	0																	0	0	0	0	0	0	0	0	0	0	0	0	0	0	0	0	0	0	0	0	0	0	0	0	0	0	0	0	0	0	0
S(=O)(=O)(Nc1cc2OC=C(NC=O)C(=O)c2cc1Oc1ccccc1)C
O=CCCC																			0	0	0	0	0	0	0	0	0	0	0	0	0	0	0	0	0	0	0	0	0	0	0	0	0	0	0	0	0	0	0
OC(=O)CCC(=O)C																			0	0	0	0	0	0	0	0	0	0	0	0	0	0	0	0	0	0	0	0	0	0	1	0	0	0	0	0	0	0	0
O=C(N=NC(=O)N)N	0	0																	0	0	0	0	0	0	0	0	0	0	0	0	0	0	0	0	0	0	0	0	0	0	0	0	0	0	0	0	0	0	0
SCC(OCCOC(=O)CS)=O																			0	0	0	0	0	1	0	0	0	0	1	0	1	0	1	0	0	0	0	0	0	1	0	0	0	0	1	0	0	1	0
O(C(=O)C)CCCC																			0	0	0	0	0	0	0	0	0	0	0	0	0	0	0	0	0	0	0	0	0	0	0	0	0	0	0	0	0	0	0
O1CCOCC1
O(C(=O)C)CCC(C)C	0	0	0	0	0	0	0	0	0	0	0	0	0	0	0	0	0	0	0	0	0	0	0	0	0	0	0	0	0	0	0	0	0	0	0	0	0	0	0	0	0	0	0	0	0	0	0	0	0
o1nc2C[C@]3([C@H](Cc2n1)CC[C@H]1[C@@H]2CC[C@@](O)(C)[C@]2(CC[C@@H]13)C)C
O(C(=O)CCCCCCCCCCCCCCCCC)CC(O)CO
[Br-].[n+]1(c2cc(N)ccc2c2c(cc(N)cc2)c1-c1ccccc1)CC
OC(CCCCCC)C	0	1																	0	0	0	0	0	0	0	0	0	0	0	0	0	0	0	0	0	0	0	0	0	0	0	0	0	0	0	0	0	0	0
OC(=O)CCCCCCCC(O)=O	0	0																	0	0	0	0	0	0	0	0	0	0	0	0	0	0	0	0	0	0	0	0	0	1	0	0	0	0	0	0	0	0	0
N(CC=C)CC=C																			0	0	0	0	0	0	0	0	0	0	0	0	0	0	0	0	0	0	0	0	0	0	1	0	0	0	0	0	0	0	0
[Br-].[N+](CCCCCCCCCCCCCCCC)(CC)(C)C																			0	0	0	0	0	1	0	1	0	0	1	1	0	0	1	1	0	0	0	1	0	0	1	0	0	1	1	1	0	1	1
OC(=O)CCCCC(O)=O	0	0	0	0	0	0	0	0	0	0	0	0	0	0	0	0	0	0	0	0	0	0	0	0	0	0	0	0	0	0	0	0	0	0	0	0	0	0	0	1	0	0	0	0	0	0	0	0	0
ClC(OCCOC(Cl)=O)=O																			0	0	0	0	0	0	0	0	0	0	0	0	0	0	0	0	0	0	0	0	0	0	0	0	0	0	0	0	0	0	0
O(C(=O)CCCCCCCCCCCCC)CC																			0	0	0	0	0	0	0	0	0	0	0	0	0	0	0	0	0	0	0	0	0	0	0	0	0	0	0	0	0	0	0
OC(=O)CCCCCCC	0	0	0	0	0	0	0	0	0	1	0	0	0	0	0	0	0	0	0	0	0	0	0	0	0	0	0	0	0	0	0	0	0	0	0	0	0	0	0	0	0	0	0	0	0	0	0	1	0
NCCCCCCN	0	0																	0	0	0	0	0	0	0	0	0	0	0	0	0	0	0	0	0	0	0	0	0	0	0	0	0	0	0	0	0	0	0
O(C(=O)CCCCCCCCCCCCC)C
N#CCCCCCCC																			0	0	0	0	0	0	0	0	0	0	0	0	0	0	0	0	0	0	0	0	0	0	0	0	0	0	0	0	0	0	0
O=CCCCCCCC	0	0	0	0	0	0	0	0	0	0	0	0	0	0	0	0	0	0	0	0	0	0	0	0	0	0	0	0	0	0	0	0	0	0	0	0	0	1	1	0	0	0	0	0	0	0	0	0	0
O(C(=O)C)CCOCCOCCCC																			0	0	0	0	0	0	0	0	0	0	0	0	0	0	0	0	0	0	0	0	0	0	0	0	0	0	0	0	0	0	0
C(CCCCC)CCCC	0	0	0	0	0	0	0	0	0	0	0	0	0	0	0	0	0	0	0	0	0	0	0	0	0	0	0	0	0	0	0	0	0	0	0	0	1	0	0	0	0	0	0	0	0	0	0	0	0
P(Oc1ccccc1)(Oc1ccccc1)(OCC(CCCC)CC)=O	1	0																	1	1	1	1	0	1	0	1	1	1	0	1	1	1	0	1	1	1	0	1	1	0	1	1	1	0	0	1	1	0	1
O=CCCCCCCCC	0	0																	0	0	0	0	0	0	0	0	0	0	0	0	0	0	0	0	0	0	0	1	1	0	0	0	0	0	0	0	0	0	0
NCCCCCCCCCCCC	1	1																	0	0	0	0	0	1	0	0	1	0	1	0	0	1	0	0	1	0	0	0	0	1	0	0	0	0	0	1	0	1	0
O=CCCCCCCCCCCCCC
[Mn+2].S=C([S-])NCCNC(=S)[S-]	0	0	0	1	1	1	0	0	1	0	0	0	0	1	0	0	0	0	0	0	0	0	0	0	0	0	0	0	0	0	0	0	0	0	0	0	0	0	0	0	0	0	0	0	0	0	0	0	0
N(CCCCCCCCCCCCCCCCCC)(C)C
O1CCC[C@]12C[C@H](N1CCCC1)[C@@H](N(C(=O)Cc1c3c(occ3)ccc1)C)CC2	0	0	0	0	0	0	0	0	0	0	0	0	0	0	0	0	0	0	0	0	0	0	0	0	0	0	0	0	1	0	0	0	0	0	0	0	0	0	0	0	1	1	0	0	0	1	1	0	0
N(C)C	0	1																	0	0	0	0	0	0	0	0	0	0	0	0	0	0	0	0	0	0	0	0	0	0	0	0	0	0	0	0	0	0	0
O=C(N)N.OO
Cl.Clc1ccc(cc1)C(N1CCN(CC1)CCOCCO)c1ccccc1
BrC(Br)Cl
Clc1c2c(nccc2Oc2ccc(F)cc2)cc(Cl)c1	1	0	1	0	1	1	0	0	0	0	0	1	0	1	0	0	0	0	0	0	0	1	0	1	1	0	0	0	1	0	0	0	0	0	1	0	0	1	1	0	1	0	0	0	0	0	0	1	1
Oc1c(c2c(cc1C(O)=O)cccc2)Cc1c2c(cc(C(O)=O)c1O)cccc2.Oc1ccc(cc1)C[C@H](NC(=O)[C@@H](NC(=O)[C@@H](NC(=O)[C@@H](NC(=O)[C@H]1NC(=O)CC1)Cc1nc[nH]c1)Cc1c2c([nH]c1)cccc2)CO)C(=O)N[C@H](Cc1c2c([nH]c1)cccc2)C(=O)N[C@@H](CC(C)C)C(=O)N[C@@H](CCCNC(N)=N)C(=O)N1CCC[C@@H]1C(=O)NCC(=O)N
ClS(=O)(=O)C
[Cl-].[P+](CO)(CO)(CO)CO																			1	0	0	0	0	0	0	0	0	0	0	0	0	0	1	0	1	0	0	0	0	0	0	0	0	0	0	0	0	0	0
OCC(N)(C)C	0	0																	0	0	0	0	0	0	0	0	0	0	0	0	0	0	0	0	0	0	0	0	0	0	0	0	0	0	0	0	0	0	0
O=C1C=C2CC[C@@H]3[C@@H]([C@]2(C=C1)C)C(=O)C[C@]1([C@H]3C[C@H](C)[C@]1(O)C(=O)CO)C
S(O)(=O)(=O)C.O1c2c(OCC1CNCCN1C(=O)CC3(CC1=O)CCCC3)cccc2
O[C@@H]1C[C@H]2CC[C@]1(C)C2(C)C	0	0																	0	0	0	0	0	0	0	0	0	0	0	1	0	0	0	0	0	0	0	0	0	0	0	0	0	0	0	0	0	0	0
Oc1cc2c(C[C@H]3N(CC[C@]2(C)[C@H]3C)CC=C(C)C)cc1.OC(=O)CCC(O)=O
Oc1cc2c(C[C@@H]3N(CC[C@@]2(C)[C@@H]3C)CC=C(C)C)cc1.OC(=O)CCC(O)=O
Cl.O=C1NC(=Nc2n(cnc12)COCCOC(=O)[C@@H](N)C(C)C)N
Cl.O(CCN1CCCCC1)c1ccc(cc1)C(=O)c1ccccc1C(OC)=O
Fc1cc2c3N(C=C(C(O)=O)C2=O)C(CCc3c1N1CCC(O)CC1)C
Oc1ccc(cc1[C@H](CCN(C(C)C)C(C)C)c1ccccc1)C
F[C@@]12[C@H]([C@@H]3C[C@@H](O)[C@](O)(C(=O)CO)[C@]3(C[C@@H]1O)C)CCC1=CC(=O)C=C[C@@]12C	0	1	0	0	0	0	0	0	0	0	0	0	0	0	0	0	0	0	0	0	0	0	0	0	0	0	1	1	0	0	0	0	0	0	0	0	0	0	0	0	0	0	0	0	0	0	0	0	0
[Na+].O=C1CC[C@@]2([C@@H]3[C@H]([C@@H]4CC[C@](O)(C(=O)COC(=O)CCC(=O)[O-])[C@]4(C[C@@H]3O)C)CCC2=C1)C
Clc1ccc(cc1)CC1CCC(C)(C)C1(O)Cn1ncnc1	1	0																	1	1	1	0	0	1	0	0	1	1	0	0	0	0	0	0	1	0	1	0	0	0	1	1	0	1	0	1	0	0	1
O(C(=O)C)[C@@H]1C[C@H]2CC[C@]1(C)C2(C)C	0	0																	0	0	0	0	0	0	0	0	0	0	0	0	0	0	0	0	0	0	0	0	0	0	0	0	0	0	0	0	0	0	0
Oc1ccc(cc1)C1(c2c(NC1=O)cccc2)c1ccc(O)cc1																			0	0	0	0	1	1	0	1	0	0	1	1	1	1	1	1	0	1	0	1	0	0	1	0	1	0	0	1	1	1	1
Clc1ccc(cc1)CC1CCC(C(C)C)C1(O)Cn1ncnc1	1	0																	1	1	1	0	0	1	0	1	1	0	1	0	0	0	1	1	1	0	1	0	0	0	1	1	0	0	0	1	0	0	1
S1(OC(c2c1cccc2)(c1cc(C)c(O)cc1C)c1cc(C)c(O)cc1C)(=O)=O																			0	1	0	0	0	0	0	0	1	1	0	0	0	0	0	0	0	0	0	0	0	0	1	1	0	0	0	0	0	0	0
O(C)c1cc2N([C@@H]3[C@@]4([C@H]5N(CC=C[C@@]5(CC)[C@@H](OC(=O)C)[C@]3(O)C(OC)=O)CC4)c2cc1[C@@]1(c2[nH]c3c(c2CN2CC(=C[C@@H](C1)C2)CC)cccc3)C(OC)=O)C.OC(C(O)C(O)=O)C(O)=O.OC(C(O)C(O)=O)C(O)=O
O=C1NCNC(=O)C1(CC)c1ccccc1																			0	0	0	0	0	0	0	0	1	0	0	0	0	0	0	0	0	0	0	0	0	0	0	0	0	0	0	0	0	0	0
[Na+].O(c1cccc(Oc2nc(OC)cc(OC)n2)c1C(=O)[O-])c1nc(OC)cc(OC)n1	0	0																	0	1	0	0	0	0	0	0	0	0	0	0	0	0	0	0	0	0	0	0	0	0	1	1	0	0	0	0	0	0	0
OC1=C2[C@@H]([C@@H]3[C@H]([C@@H]4CC[C@H](OC(=O)CCC5CCCC5)[C@]4(CC3)C)CC2)CCC1=O
[Br-].O(C(=O)C(O)(c1ccccc1)c1ccccc1)C1CCC[N+](C1)(CC)C
Cl.O(CC1=NCCCN1C)C(=O)C(O)(C1CCCCC1)c1ccccc1
F[C@@]12C(C3CC(=C)[C@](O)(C(=O)COC(=O)C)[C@]3(C[C@@H]1O)C)CCC1=CC(=O)C=C[C@@]12C
O=C1CC[C@@]2([C@@H]3[C@H]([C@@H]4CC[C@H](OC(=O)CCc5ccccc5)[C@]4(CC3)C)CCC2=C1)C
[Br-].O=C(N)C(CC[N+]1(CCCCC1)C)(c1ccccc1)c1ccccc1
[Cl-].[n+]1(cc(ccc1)C)CCCC
O(C(=O)CO)C1CC(C=C)(C)C(O)C(C23C(C1(C)C(CC2)C)C(=O)CC3)C
N(C(CC(C#N)(c1ccccc1)c1ccccc1)C)(C)C
O=C1NC(=O)CCC1(CC)c1ccc(N)cc1	0	0																	0	0	0	0	0	0	0	0	0	0	0	0	0	0	0	0	0	0	0	0	0	0	1	0	0	0	0	0	0	0	0
S(O)(=O)(=O)CCS(O)(=O)=O.O(C(=O)C1(CCCC1)c1ccccc1)CCN(CC)CC.O(C(=O)C1(CCCC1)c1ccccc1)CCN(CC)CC
Oc1ccc(cc1)C(CCC(O)=O)(C)c1ccc(O)cc1	0	1																	0	0	0	0	0	1	0	0	1	1	0	0	0	0	0	0	0	0	0	0	0	1	0	0	0	0	0	0	0	0	0
O1[C@H]([C@H](O)[C@@H](O)[C@H](O)[C@H]1CO)c1c(O)c(O)c2c(c1O)C(=O)c1c(cc(O)c(C(O)=O)c1C)C2=O	0	0	0	0	0	0	0	0	0	1	1	0	0	0	0	0	0	0	0	0	0	0	0	0	0	0	0	0	0	0	0	0	0	0	0	0	0	0	0	1	0	0	0	0	0	0	0	0	0
BrN1C(=O)C(N(Cl)C1=O)(C)C	0	0																	0	0	0	0	0	0	0	0	0	0	0	0	0	0	0	0	1	0	0	0	0	1	0	0	0	0	0	0	0	0	0
Clc1c2O[C@]3([C@@H](CC(=O)C=C3OC)C)C(=O)c2c(OC)cc1OC																			0	0	0	1	1	1	0	0	0	0	0	0	0	0	0	0	0	0	1	0	0	0	1	0	0	0	0	0	0	1	1
OCC([N+](=O)[O-])(CO)CO	0	0	0	0	0	1	0	0	0	0	0	0	1	0	1	1	0	1	0	0	0	0	0	0	0	0	0	0	0	0	0	0	0	0	0	0	0	0	0	1	0	0	0	0	0	0	0	0	0
O1[C@](O[C@H]2O[C@H](COC(=O)C)[C@@H](OC(=O)C)[C@H](OC(=O)C)[C@H]2OC(=O)C)(COC(=O)C)[C@@H](OC(=O)C)[C@H](OC(=O)C)[C@H]1COC(=O)C	0	0	0	0	0	0	0	0	0	0	0	0	0	0	0	0	0	0	0	0	0	0	0	0	0	0	0	0	0	0	0	0	0	0	0	0	0	0	0	0	1	0	0	0	0	0	0	0	0
ClC(Cl)(Cl)C(P(OC)(OC)=O)OC(=O)CCC
OCCN(CC(=O)N(C(Cc1ccccc1)(C)C)C)CC(=O)N(C(Cc1ccccc1)(C)C)C
OCC(CO)(C)C	0	0																	0	0	0	0	0	0	0	0	0	0	0	0	0	0	0	0	0	0	0	0	0	0	0	0	0	0	0	0	0	0	0
S1(=O)(=O)CCCC1
S(O)(O)(=O)=O.O1[C@@H](CN)[C@@H](O)[C@H](O)[C@@H](N)[C@H]1O[C@H]1[C@@H](O)[C@@H](O[C@@H]1CO)O[C@H]1[C@H](O[C@H]2O[C@H](CO)[C@@H](O)[C@H](O)[C@H]2N)[C@@H](N)C[C@@H](N)[C@@H]1O
O1[C@H](CC)[C@](O)(C)[C@H](O)[C@@H](C)C(=O)[C@@H](C[C@](O)(C)[C@H](O[C@@H]2O[C@@H](C[C@H](N(C)C)[C@H]2OC(=O)CCC(OCC)=O)C)[C@@H](C)[C@H](O[C@@H]2O[C@@H](C)[C@H](O)[C@](OC)(C2)C)[C@@H](C)C1=O)C
S(O)(O)(=O)=O.O=C1N[C@@H](CC(C)C)C(=O)N[C@@H](CCN)C(=O)N[C@@H](CCN)C(=O)N[C@H]([C@@H](O)C)C(=O)NCC[C@H](NC(=O)[C@@H](NC(=O)[C@@H](NC(=O)[C@@H](NC(=O)CCCC[C@H](CC)C)CCN)[C@H](O)C)CCN)C(=O)N[C@@H](CCN)C(=O)N[C@@H]1CC(C)C
O1[C@@H](C[C@H]2CO[C@@H](C\C(=C\C(OCCCCCCCCC(O)=O)=O)\C)[C@H](O)[C@@H]2O)[C@@H]1[C@H]([C@@H](O)C)C
S(=O)(=O)(NC(=O)Nc1nc(nc(OCC(F)(F)F)n1)N(C)C)c1c(cccc1C)C(OC)=O			0	0	0	0	0	0	0	0	1	0	0	0	0	0	0	0	0	0	0	0	0	0	1	0	0	0	0	0	0	0	0	0	1	0	0	0	0	0	1	0	0	0	0	0	0	0	0
O(CC(CO)(CO)CO)CC(CO)(CO)CO																			0	0	0	0	0	0	0	0	0	0	0	0	0	0	0	0	0	0	0	0	0	0	0	0	0	0	0	0	0	0	0
O(C(=O)c1ccccc1)C(CCC=C(C)C)(C=C)C																			1	0	0	1	0	1	0	0	1	1	0	0	1	0	0	1	1	0	0	1	0	0	1	1	0	0	1	1	0	0	0
P(OCC(C)C)(OCC(C)C)(OCC(C)C)=O																			0	1	0	0	0	1	0	0	1	0	0	1	0	0	0	0	1	0	0	1	1	0	1	1	0	0	0	0	0	0	1
BrC(COP(OCC(Br)CBr)(OCC(Br)CBr)=O)CBr	0	0																	1	1	1	1	0	1	0	1	0	0	0	1	1	0	1	1	1	1	1	1	1	0	1	1	1	1	0	1	0	1	1
P(OCCCC)(OCCCC)(OCCCC)=O	0	0	0	0	0	0	0	0	0	0	0	0	0	0	0	0	0	0	0	0	1	0	0	1	0	1	0	0	0	0	0	0	0	0	0	0	0	1	0	0	1	1	0	0	0	0	0	0	1
S(CCSP(OCC)(OCC)=O)CC																			0	0	0	0	0	0	0	0	0	0	0	0	0	0	0	0	0	0	0	0	0	0	1	1	0	0	0	0	0	0	0
ClCC(O)CS(=O)(=O)[O-].[Na+]																			0	0	0	0	0	0	0	0	0	0	0	0	0	0	0	0	1	0	0	0	0	0	0	0	0	0	0	0	0	0	0
Clc1c(Cl)c(O)ccc1NC(=O)C1(CCCCC1)C	0	1	0	0	0	1	1	0	0	0	0	0	0	0	0	0	0	0	1	0	1	0	1	0	1	1	1	1	0	0	0	0	0	1	1	1	1	1	1	0	1	1	1	1	0	1	0	0	1
ClCC[N+]([O-])(CCCl)C
OC(CC(C)C)(C#CC(O)(CC(C)C)C)C	0	1	0	0	0	0	0	0	0	0	0	0	0	0	0	0	0	0	0	0	0	0	0	0	0	0	0	0	0	0	0	0	0	0	0	0	0	0	0	0	1	1	0	0	1	0	0	0	0
S(OCC(CCCC)CC)(=O)(=O)[O-].[Na+]	0	1																	0	0	0	0	0	0	0	0	0	0	0	0	0	0	0	0	0	0	0	0	0	0	1	0	0	0	0	0	0	0	0
N#CC(C)=C	0	0																	0	0	0	0	0	0	0	0	0	0	0	0	0	0	0	0	0	0	0	0	0	0	0	0	0	0	0	0	0	0	0
Fc1cc2c3N(C=C(C(O)=O)C2=O)[C@H](COc3c1C1(N)CC1)C
O=C(NO)N	0	0	0	0	0	0	0	0	0	0	0	0	0	0	0	0	0	0	0	0	0	0	0	0	0	0	0	0	0	0	0	0	0	0	0	0	0	0	0	0	0	0	0	0	0	0	0	0	0
[K+].O=C([O-])C
[Na+].O=C([O-])C
[Ti+2](C=1CC=CC=1)C=1CC=CC=1.[Cl-].[Cl-]
[Cr+2].c1ccc[cH-]1.c1ccc[cH-]1
[Ni+2].c1ccc[cH-]1.c1ccc[cH-]1
OC(=O)C(=O)C																			0	0	0	0	0	0	0	0	0	0	0	0	0	0	0	0	0	0	0	0	0	0	0	0	0	0	0	0	0	0	0
ClC(Cl)=C(Cl)Cl
O=C(N(C)C)C	0	1																	0	0	0	0	0	0	0	0	0	0	0	0	0	0	0	0	0	0	0	0	0	1	0	0	0	0	0	0	0	0	0
ClC(Cl)(C(=O)[O-])C.[Na+]
O(C(=O)[C@]1([C@@H]2CC=C3[C@H](CCC(=C3)C(C)C)[C@]2(CCC1)C)C)C	1	0																	1	1	1	1	0	0	0	1	1	1	0	0	1	0	0	1	1	0	0	0	0	0	1	1	0	0	1	1	0	0	1
Clc1c2N(C=C(C(O)=O)C(=O)c2cc(F)c1N1CC2(CC2)[C@@H](N)C1)C1C[C@H]1F
[Ca+2].O=C1CC(CC(=O)C1=C([O-])CC)C(=O)[O-]			0	0	0	0	0	0	0	0	0	0	0	0	0	0	0	0	0	1	0	0	0	0	0	0	0	0	0	0	0	0	0	0	1	0	0	1	0	1	0	0	0	0	0	0	0	0	0
Fc1cc2c(N(C=C(C(O)=O)C2=O)C2CC2)c(OC)c1N1CC(NC)CCC1
O1c2cc(ccc2OC1)CCN1C[C@H](OC(c2ccccc2)c2ccccc2)CCC1	0	0	1	0	1	1	0	1	1	0	0	1	1	1	1	1	1	1	0	1	1	1	0	1	0	1	1	1	0	1	1	1	0	1	0	1	0	1	0	0	1	1	1	0	0	1	0	0	1
O1c2cc(ccc2OC1)CCN1C[C@@H](OC(c2ccccc2)c2ccccc2)CCC1.OC(=O)\C=C\C(O)=O
F[C@@]12[C@H]([C@@H]3CC[C@](O)(C(=O)CO)[C@]3(C[C@@H]1O)C)CCC1=CC(=O)CC[C@@]12C
S(=O)(=O)([O-])C(CC(OCC(C)C)=O)C(OCC(C)C)=O.[Na+]	0	0																	0	0	0	0	0	0	0	0	0	0	0	0	0	0	0	0	0	0	0	1	0	0	1	1	0	0	0	0	0	0	0
O[C@H]1CC(C)(C)C(\C=C\C(=C\C=C\C(=C\C=C\C=C(\C=C\C=C(\C=C\[C@@H]2C(C[C@@H](O)C=C2C)(C)C)/C)/C)\C)\C)=C(C1)C
O=C(\C=C\C1C(CCC=C1C)(C)C)C	0	0																	0	0	0	0	0	0	0	0	1	1	0	0	0	0	0	1	0	0	1	1	0	0	1	1	0	0	1	0	0	0	1
O(C(=O)C)C\C=C(\C=C\C=C(\C=C\C=1C(CCCC=1C)(C)C)/C)/C	1	0																	1	0	0	0	0	0	0	1	0	0	0	1	1	1	1	1	1	0	1	1	0	0	1	1	1	0	0	1	1	1	1
O1C(C)(C)C(=O)N(C)C1=O
O=C(\C(=C\C1C(CCC=C1C)(C)C)\C)C	0	0	0	0	0	0	0	0	0	0	0	0	0	0	0	0	0	0	0	0	0	0	0	0	0	0	1	1	0	0	0	0	0	0	0	1	0	0	0	0	1	1	0	0	1	0	0	0	1
S1(=O)(=O)N(c2c3c(ccc2)cccc13)CCCN1CCN(CC1)c1ccc(F)cc1
S(=O)(=O)(c1ccccc1)c1ccccc1																			0	0	0	0	0	0	0	0	0	0	0	0	0	0	0	0	0	0	0	0	0	0	1	1	0	0	0	0	0	0	1
S(=O)(=O)([O-])c1cc([N+](=O)[O-])ccc1.[Na+]
S(=O)(=O)(Nc1onc(C)c1C)c1ccc(N)cc1																			0	0	0	0	0	0	0	0	0	0	0	0	0	0	0	0	0	0	0	0	0	0	0	0	0	0	0	0	0	0	0
O(C)c1ccc(cc1)C(O)(C1CC1)c1cncnc1
S(=O)(=O)(NC(=O)c1ccccc1)c1ccc(N)cc1
[Co+2].c1ccc[cH-]1.c1ccc[cH-]1
S(=O)(=O)(Nc1ccccc1)c1ccc(N)cc1
S(=O)(=O)(Nc1nc(ccn1)C)c1ccc(N)cc1
[As](O)(=O)([O-])c1ccc(N)cc1.[Na+]
C12CC(CCC1=C)C2(C)C
Ic1c2c(-n3c(CN(C)C2=O)c(nc3)C(OCC)=O)ccc1
S=C([S-])N(C)C.[Na+]	1	0	1	1	1	1	1	0	1	0	0	0	1	1	1	1	1	1	1	0	0	1	0	0	1	0	0	0	0	0	0	0	0	0	1	0	0	0	1	0	1	1	0	0	1	0	0	0	0
ClN1C(=O)CCC1=O																			0	0	0	0	0	0	0	0	0	0	0	0	0	0	0	0	0	0	0	0	0	0	0	0	0	0	0	0	0	0	0
O[C@@H]1CC[C@]2([C@H](C1)CC[C@H]1[C@@H]3CC[C@H](C(=O)C)[C@]3(CC[C@@H]12)C)C
s1cc(nc1\C=C\c1cc(NC(=O)CC(CC)(CC)C(O)=O)ccc1)C1CCC1
Oc1c(cc(cc1C(C)(C)C)C)C(C)(C)C	1	0																	1	0	0	1	0	1	1	0	0	1	1	0	0	0	0	1	1	1	0	0	0	0	1	1	0	0	1	1	1	0	0
Oc1c(cccc1C(C)(C)C)C(C)(C)C	0	0	1	1	1	1	0	0	0	1	1	0	1	1	1	0	1	0	1	0	0	1	1	0	1	1	0	1	0	0	0	0	1	1	1	1	0	0	0	0	0	1	1	0	1	0	1	1	1
[Cl-].O(C)c1ccccc1C(=O)N(Cc1[n+](cccc1)CC)C(OC[C@H](OC)COC(=O)N1CCC(OC(=O)NCCCCCCCCCCCCCCCCCC)CC1)=O
S1(=O)([O-])=NC(=O)c2c1cccc2.[Na+]
S1SC[C@H]2NC(=O)[C@H](NC(=O)C[C@H](OC(=O)C(NC(=O)/C(/NC2=O)=C/C)C(C)C)\C=C\CC1)C(C)C
O1[C@@H](c2c(c(OC)c(OC)cc2)C1=O)[C@@H]1N(CCc2c1c(OC)c1OCOc1c2)C
Clc1cc(F)c(N2N=C(N(C(F)F)C2=O)C)cc1CC(Cl)C(OCC)=O	1	0	0	0	0	0	0	0	0	0	0	0	0	0	0	0	0	0	0	0	0	0	0	0	0	0	1	0	0	0	0	0	0	0	0	0	0	1	1	0	1	0	0	1	0	0	0	0	1
O1Cc2c(c(O)c(C\C=C(\CCC(OCCN3CCOCC3)=O)/C)c(OC)c2C)C1=O
O=C1c2c(C(=O)c3c1cccc3)c(N)ccc2N	1	0																	0	1	1	0	1	0	0	0	0	0	0	0	0	0	0	0	1	1	0	1	1	0	0	0	1	0	0	0	0	0	1
c12c3c4ccc1cccc2ccc3ccc4	0	0	0	0	0	0	0	0	0	1	0	0	0	0	1	0	0	0	0	0	0	0	0	0	1	0	0	0	0	0	0	0	0	0	0	0	0	0	0	0	1	0	0	0	1	0	0	0	0
N1(CCC(CC1)=C1c2c(C=Cc3c1cccc3)cccc2)C
[Na+].O1c2c(cccc2)C([O-])=C(C(CC(=O)C)c2ccccc2)C1=O	0	0																	0	0	0	0	0	0	0	0	0	0	0	0	0	0	0	0	0	0	0	1	0	0	1	1	0	0	0	0	0	0	0
O(C(=O)N(CC)C)c1cc(ccc1)[C@@H](N(C)C)C.OC(=O)[C@@H](O)[C@H](O)C(O)=O
[Zr](Cl)(Cl)(C1C=CC=C1)C=1CC=CC=1
O=C1c2c(ccc(C)c2[N+](=O)[O-])C(=O)c2c1cccc2
[Hg](O)c1c2Oc3c(cc(Br)c([O-])c3)C3(OC(=O)c4c3cccc4)c2cc(Br)c1[O-].[Na+].[Na+]
S(=O)(=O)([O-])c1cc(S(=O)(=O)[O-])ccc1C(c1ccc(N(CC)CC)cc1)=C1C=CC(=[N+](CC)CC)C=C1.[Na+]	0	1																	0	0	0	0	0	0	0	0	0	0	0	0	0	0	0	0	0	0	0	0	0	0	1	0	0	0	1	0	0	0	0
Oc1ccc(N2N(C(=O)C(CCCC)C2=O)c2ccccc2)cc1
Cl.s1nc(N2CCN(CC2)CCCCN2C(=O)[C@H]3[C@H](CCCC3)C2=O)c2c1cccc2
ClCC(=O)NC(O[C@@H]1CC[C@@]2(OC2)[C@@H]([C@]2(O[C@@H]2CC=C(C)C)C)[C@@H]1OC)=O			0	0	0	0	0	0	0	0	0	0	0	0	0	0	0	0	0	0	0	0	1	0	0	0	0	0	0	0	0	1	1	0	1	1	0	0	0	0	1	0	0	0	0	0	0	1	0
Cl.O=C1n2c(CC[C@@H]1Cc1nc[nH]c1C)c(c1c2cccc1)C			1	1	1	1	0	0	0	0	0	0	1	1	1	1	1	1	0	0	1	0	1	1	1	1	0	0	0	1	1	1	1	1	0	1	1	0	0	0	1	0	1	1	0	0	0	1	1
O=C1n2c(CC[C@@H]1Cc1nc[nH]c1C)c(c1c2cccc1)C
S(=O)(CCCC(F)(F)C(F)(F)F)CCCCCCCCC[C@H]1[C@H]2[C@@H]3CC[C@H](O)[C@]3(CC[C@@H]2c2c(cc(O)cc2)C1)C	0	1	0	0	0	0	0	0	0	0	1	0	0	0	0	0	0	0	0	0	0	0	0	0	0	0	0	0	0	0	0	0	0	0	0	0	0	0	0	0	1	1	0	0	0	0	0	0	1
O(C(=O)C1=CC=C2C=3NC(=CC4=NC(=Cc5[nH]c(C=C6N=C(C=3)C(C)=C6C=C)c(C)c5CCC(OC)=O)C(CCC(O)=O)=C4C)[C@]2(C)[C@@H]1C(OC)=O)C
O=C1c2c(-c3n[nH]c4c3c1ccc4)cccc2
O=C1Nc2c(nccc2C)N(c2ncccc12)C1CC1
Clc1c(nn(C)c1OC(F)F)-c1cc(OCC(OCC)=O)c(Cl)cc1F	0	0	0	0	0	0	0	0	0	0	0	0	0	0	0	0	0	0	0	0	0	0	0	0	0	0	0	0	0	0	0	0	0	0	0	0	0	0	0	0	1	1	0	0	0	0	0	0	0
Clc1c(N2CCN(CC2)CCCCOc2cc3NC(=O)CCc3cc2)cccc1Cl
N(C)(C)c1ccc(cc1)C(c1ccc(N(C)C)cc1)c1ccccc1																			1	0	1	0	0	0	0	0	0	0	0	1	0	0	0	0	1	0	0	1	1	0	1	1	0	0	0	0	0	0	1
Cl.Cl.Clc1ccc(cc1)C(N1CCN(CC1)Cc1ccc(cc1)C(C)(C)C)c1ccccc1
Cl.O(C(=O)C(c1ccccc1)c1ccccc1)C1CCCN(C1)CC
IC=1C(=O)N(N(C)C=1C)c1ccccc1
S1SC[C@H](NC(=O)[C@@H](NC(=O)[C@@H](NC(=O)[C@@H](NC(=O)[C@@H](NC(=O)[C@@H](N)C1)Cc1ccc(O)cc1)Cc1ccccc1)CCC(=O)N)CC(=O)N)C(=O)N1CCC[C@H]1C(=O)N[C@@H](CCCNC(N)=N)C(=O)NCC(=O)N.OC(=O)C
Oc1cc(ccc1CCCCC)C
O=NN(CCCC)C(N[N+](=O)[O-])=N
ClCCN(N=O)C(=O)NC1CCCCC1
Clc1cc(Cl)ccc1C(Cl)(Cl)Cl
Clc1cc(ccc1Cl)C(Cl)(Cl)Cl
S(=O)(=O)([O-])c1c2c(ccc1)cccc2.[Na+]	0	0																	0	0	0	0	0	0	0	0	0	0	0	0	0	0	0	0	0	0	0	0	0	0	0	0	0	0	0	0	0	0	0
O=C1C=CC(=O)c2c1cccc2																			0	1	0	0	0	0	0	0	0	1	0	0	0	0	0	0	1	0	0	1	0	0	0	0	0	0	0	0	0	0	0
Clc1c2c(nccc2)c(O)cc1
s1c2c(nc1-c1ccc(N)cc1)ccc(C)c2S(O)(=O)=O
OCCCCCCCCC=C																			0	0	0	0	0	0	0	0	0	0	0	0	0	0	0	0	0	0	0	0	0	0	1	0	0	0	0	0	0	0	0
Clc1c2Nc3c4c(cc(Cl)c3Nc2c2c(c1)C(=O)c1c(cccc1)C2=O)C(=O)c1c(cccc1)C4=O																			0	1	0	0	0	0	0	0	0	0	0	0	0	0	0	0	0	0	0	1	0	0	1	1	0	0	1	0	0	0	0
Oc1cc(ccc1)C(=O)c1ccccc1
Ic1cc(Cl)c2c(nccc2)c1O
Clc1ccccc1-c1ccccc1Cl
[InH2-2][As+2]	0	1	0	0	0	0	0	0	0	0	0	0	0	0	0	0	0	0	0	0	0	0	0	0	0	0	0	0	0	0	0	0	0	0	0	0	0	0	0	1	0	0	0	0	1	0	0	0	0
O(C(=O)C)c1ccc(cc1)C(=O)C																			0	0	0	0	0	0	0	0	0	0	0	0	0	0	0	0	0	0	0	0	0	1	0	0	0	0	0	0	0	0	0
O1[C@H](COC(=O)C)[C@@H](OC(=O)C)[C@@H](OC(=O)C)[C@@H]1OC(=O)C
S(=O)(=O)([O-])C1(CC(=O)c2c(cccc2)C1=O)C.[Na+]
O=C1NN(CC1(CO)C)c1ccccc1																			0	1	0	0	0	0	0	0	0	0	0	0	0	0	0	0	0	0	0	0	0	0	0	0	0	0	0	0	0	0	0
[Bi-]([OH2+])O[Bi-][OH2+]
O(C(=O)C=C)CCCCCCOC(=O)C=C																			0	0	1	0	0	1	0	1	0	0	1	1	1	1	1	1	1	1	0	1	1	0	1	1	1	1	0	1	0	0	1
Cl.S1c2c(N(c3c1cccc3)CCC1N(CCCC1)C)cc(SC)cc2
[Cd-][OH2+]
Cl.O=C1N(C)C(=O)N(C)C(NCCN(CCCc2ccc([N+](=O)[O-])cc2)CCO)=C1
Cl.s1c2S(=O)(=O)[C@H](C[C@H](NCC)c2cc1S(=O)(=O)N)C
S(C(C)(C)C)CSP(=S)(OCC)OCC	1	0	0	0	0	0	0	0	0	1	0	0	0	0	0	0	0	0	0	0	0	1	0	0	0	0	1	1	1	0	0	0	1	0	1	0	0	0	0	0	1	1	0	0	1	1	1	1	0
S(\C=C(\n1ccnc1)/c1ccccc1OCCCCC)C
O(C(=O)CC)c1ccc(cc1)/C(=C(\CC)/c1ccc(OC(=O)CC)cc1)/CC																			1	0	0	1	1	1	0	1	1	1	1	1	1	1	1	1	1	0	0	1	0	0	1	1	1	0	1	0	1	1	1
O(c1ccc(cc1)C(C)(C)c1ccc(Oc2ccc(N)cc2)cc1)c1ccc(N)cc1																			0	0	0	0	0	0	0	1	0	0	0	1	0	0	0	1	1	0	0	1	0	0	1	1	1	1	0	0	0	0	1
Oc1c(c2c(cc1C(O)=O)cccc2)Cc1c2c(cc(C(O)=O)c1O)cccc2
Oc1c([N+](=O)[O-])cc(cc1O)\C=C(\C(=O)N(CC)CC)/C#N
O(C)c1cc2c(nccc2[C@@H](O)[C@H]2N3C[C@@H]([C@H](C2)CC3)C=C)cc1
O(C)c1c(OC)cc(cc1OC)C(O[C@@H]1C[C@H]2[C@H](C[C@H]3N(CCc4c5c([nH]c34)cccc5)C2)[C@H](C(OC)=O)[C@H]1OC)=O
O[C@H]1CC[C@H]2[C@H](C[C@@H]3N(CCc4c5c([nH]c34)cccc5)C2)[C@@H]1C(OC)=O
ClC1=C[C@]2(C(=CC1=O)[C@@H](F)C[C@H]1[C@@H]3C[C@@H](C)[C@](O)(C(=O)CO)[C@]3(C[C@H](O)[C@@]12F)C)C.O
S(=O)(=O)([O-])c1cc2c(cc1)C(=O)c1c(cccc1)C2=O.[Na+]																			0	0	0	0	0	0	0	0	0	0	0	0	0	0	0	0	1	0	0	0	0	0	0	0	0	0	0	0	0	0	0
Clc1cc2c(cc1)C(=O)c1c(cccc1)C2=O
O(C(=O)c1ccccc1C(OC)=O)C	0	0	0	0	0	0	0	0	0	0	0	0	0	0	0	0	0	0	0	0	0	0	0	0	0	0	0	0	0	0	0	0	0	0	0	1	0	0	0	0	1	0	0	0	0	0	0	0	0
O=C(N(c1ccccc1)c1ccccc1)NC
O(C(=O)c1ccccc1C(OCCC)=O)CCC																			0	0	0	0	0	1	0	0	1	1	0	0	0	0	0	0	0	0	0	1	1	0	1	1	0	0	1	0	0	0	1
O(C(=O)c1ccccc1C(OCC=C)=O)CC=C	0	0	0	0	0	0	0	0	0	0	0	0	0	0	0	0	0	0	0	0	0	1	0	0	1	0	1	1	0	0	0	0	0	0	1	0	0	0	1	0	1	1	0	0	1	0	0	0	1
O(C(=O)c1ccccc1C(OCCCCC)=O)CCCCC	1	0	0	1	0	1	0	0	0	0	0	0	1	0	1	0	0	0	1	0	0	1	0	1	0	1	0	0	0	0	0	1	0	1	1	1	0	1	0	0	1	1	0	0	0	0	1	0	1
[Mo-3]([OH2+])([OH2+])[OH2+]
FC1(F)Oc2c(O1)cccc2-c1c[nH]cc1C#N	0	0	1	1	1	1	1	0	0	1	0	0	0	0	1	0	0	0	0	1	1	1	1	1	1	1	1	1	1	1	0	0	1	1	1	1	1	1	1	0	1	0	0	1	1	0	1	0	1
OC(=O)C(=O)C[C@H](O)[C@@H](NC(=O)C)[C@@H](O)[C@H](O)[C@H](O)CO
[Sb]([SH2+])(S[Sb]([SH2+])[S-])[S-]
Clc1c([O-])c(Cl)c(Cl)c(Cl)c1Cl.[Na+]																			1	1	1	1	0	1	0	1	1	0	0	1	1	0	0	1	1	1	0	1	1	0	1	1	1	1	0	0	1	0	1
O(C)c1cc(O)c(cc1)C(=O)c1ccccc1O
O(C)c1cc(O)c(cc1)C(=O)c1ccc(OC)cc1O
Oc1cc(O)ccc1C(=O)c1ccc(O)cc1O	0	1	0	0	0	1	0	0	0	1	0	0	0	0	0	0	0	0	0	0	0	1	0	0	0	0	1	1	0	0	1	0	0	0	0	0	0	1	1	0	0	0	0	0	0	0	0	1	0
Oc1cc(O)ccc1C(=O)c1ccccc1	0	1																	1	0	1	1	0	0	0	0	1	1	0	0	0	0	0	0	1	0	0	1	0	0	1	1	0	0	1	0	0	0	0
O(C)c1cc(O)c(cc1)C(=O)c1ccccc1	0	1																	1	0	1	1	0	1	0	1	1	1	0	0	0	1	1	1	1	0	1	1	1	0	1	1	1	1	1	0	0	1	1
O(C(=O)c1ccccc1C(O)=O)C(CC)(C#C)C
Cl.s1cccc1CCN1CC(C)C(N(C(=O)CC)c2ccccc2)CC1
O(C(=O)c1ccccc1C(O)=O)CCCC	0	0	0	0	0	0	0	0	0	0	0	0	0	0	0	0	0	0	0	1	0	0	0	0	0	0	0	0	0	0	0	0	0	1	0	0	0	0	1	0	1	0	0	0	0	0	0	0	0
O=C(C)c1cc(cc2c1CCC2(C)C)C(C)(C)C	0	0																	1	0	0	1	1	1	1	1	0	0	0	0	1	0	0	1	1	1	0	0	1	0	1	1	1	0	1	1	1	0	1
ClC(=C(OP(OC)(OC)=O)C)C(=O)N(CC)CC																			0	0	0	0	0	0	0	0	0	0	0	0	0	0	0	0	1	0	0	0	0	0	1	0	0	0	0	0	0	0	0
Cl.Cl.O(C)c1c(OC)c(OC)ccc1CN1CCNCC1
Cl.Clc1ccccc1C=1Oc2c(C(=O)C=1)c(O)cc(O)c2[C@H]1CCN(C[C@H]1O)C
O1C(C)(c2ccc(Oc3ccccc3)cc2)C(=O)N(Nc2ccccc2)C1=O	1	0	0	0	1	1	0	0	0	1	0	1	0	1	0	0	0	0	1	0	1	0	1	0	0	0	0	0	0	0	0	0	0	0	1	1	0	0	1	0	1	0	0	0	0	1	0	0	1
Brc1cc(cc(Br)c1O)\C=N\Oc1ccc([N+](=O)[O-])cc1[N+](=O)[O-]
S=C1N=NNN1C																			0	0	0	0	0	0	0	0	0	0	0	0	0	0	0	0	0	0	0	0	0	0	0	0	0	0	0	0	0	0	0
O(c1ccccc1C#N)c1ncnc(Oc2ccccc2/C(=C\OC)/C(OC)=O)c1	0	1	0	1	1	1	0	0	0	0	0	1	1	0	1	0	0	1	0	0	1	0	0	1	1	0	0	0	0	0	1	0	0	1	1	0	1	0	0	0	1	1	0	0	0	1	0	0	1
S1c2c(cccc2)C(c2c1cccc2)=C1CCN(CC1)C.OC(=O)\C=C/C(O)=O
Oc1c(cc([N+](=O)[O-])cc1[N+](=O)[O-])C1CCCCC1
S(CCCO)C[C@H](N)C(O)=O
O[C@@H]1CC(C[C@@H](O)C1)=C\C=C/1\[C@@H]2CC[C@H]([C@@H](\C=C\[C@@H](C(O)(C)C)C)C)[C@]2(CCC\1)C
S(P(SCCC)(OCC)=O)CCC	0	0	0	0	0	0	0	0	0	0	0	0	0	0	0	0	0	0	0	0	0	0	1	0	1	0	0	0	0	0	0	0	0	0	1	1	0	0	1	0	1	0	0	0	0	0	0	0	1
Clc1ccc(cc1)C=C1CCC(C)(C)C1(O)Cn1ncnc1	0	0	0	0	0	1	0	0	0	0	0	0	0	0	0	0	0	0	0	0	0	0	0	0	1	0	0	0	0	0	0	0	0	0	1	1	0	0	1	0	1	1	0	0	0	1	0	0	1
S(=O)(=O)([O-])c1ccc(N=Nc2ccc(O)c(N=Nc3ccc(cc3C)C)c2O)cc1.[Na+]	0	0																	0	1	0	0	0	0	0	0	1	1	0	0	0	0	0	0	0	0	0	0	0	0	1	0	0	0	0	0	0	0	0
S(O)(=O)(=O)C.O(C(c1ccccc1)c1ccccc1)C1C[C@@H]2N([C@H](C1)CC2)C
Cl.O(C(c1ccccc1)c1ccccc1)C1CCN(CC1)C
O(C(=O)C=1C(C(C(OC\C=C\c2ccccc2)=O)=C(NC=1C)C)c1cc([N+](=O)[O-])ccc1)CCOC
O=C([O-])\C=C/C(=O)[O-].[nH+]1ccccc1C(CC[NH+](C)C)c1ccccc1
[Ca+2].O=C([O-])\C=C\CCCCCCCC.O=C([O-])\C=C\CCCCCCCC
n1(c2c(cc(N)cc2)c2c1cccc2)CC																			1	1	1	1	0	1	0	0	0	1	0	0	0	0	0	1	1	1	1	1	1	0	1	1	1	1	1	1	0	0	1
o1nc(nc1CCN(CC)CC)C(CC)c1ccccc1.OC(CC(O)=O)(CC(O)=O)C(O)=O
Cl.SCCN(C)C
s1c2Nc3c(N=C(N4CCN(CC4)C)c2cc1C)cccc3
[Cl-].O(C(=O)CCC[N+](C)(C)C)C
OC(CCCC(C)C)(C)C	0	0																	0	0	0	0	0	0	0	0	0	0	0	0	0	0	0	0	0	0	0	0	0	0	0	0	0	0	0	0	0	0	0
O(C(=O)c1ccc2c(cccc2)c1O)c1ccccc1																			1	1	1	0	0	1	0	1	1	0	0	1	1	0	0	1	1	1	1	1	1	0	1	1	1	1	0	0	0	0	1
O=C(NC(C)C)c1ccc(cc1)C=O
OC(=O)c1cc(nc2c1cccc2)-c1ccccc1
o1c2c(c3c1cccc3)cccc2	0	1	0	0	0	0	0	0	0	0	0	0	1	0	0	0	0	0	0	0	0	0	0	0	0	0	0	1	0	0	0	0	0	0	0	0	0	0	0	0	0	0	0	0	0	0	0	0	0
s1c2c(c3c1cccc3)cccc2	0	0																	0	0	0	0	0	0	0	0	1	1	0	0	0	0	0	0	0	0	0	0	0	0	0	0	0	0	0	0	0	0	0
OC(=O)c1ccccc1C(=O)Nc1c2c(ccc1)cccc2
Cl.O(CCCN(C)C)c1nn(c2c1cccc2)Cc1ccccc1
[As]12O[As]3O[As](O1)O[As](O2)O3
Fc1ccc(cc1)-c1cc(nc2c1CCCCCC2)N1CCN(CC1)CC
Cl.O(C(=O)C=1C(C(C(OC)=O)=C(NC=1C)C)c1cc([N+](=O)[O-])ccc1)C(CN(CCC(c1ccccc1)c1ccccc1)C)(C)C
Cl.O=C([C@@H]1CCc2[nH]cnc2C1)c1c2c(n(c1)C)cccc2
O1c2c3c4c(c(O)c2C)c(O)c(NC(=O)/C(=C\C=C\[C@H](C)[C@H](O)[C@@H](C)[C@@H](O)[C@@H](C)[C@H](OC(=O)C)[C@H](C)[C@@H](OC)\C=C\O[C@]1(C)C3=O)/C)c(\C=N\N1CCN(CC1)C)c4O	0	0	0	0	0	1	0	0	1	0	0	0	1	0	0	0	0	1	0	0	0	0	0	0	0	0	0	0	0	0	0	0	0	0	1	0	0	0	0	0	1	1	0	0	0	1	0	0	1
[K+].S1[C@H]2N([C@@H](C(=O)[O-])C1(C)C)C(=O)[C@H]2NC(=O)C(Oc1ccccc1)C
[K+].S1[C@H]2N([C@@H](C(=O)[O-])C1(C)C)C(=O)[C@H]2NC(=O)COc1ccccc1																			0	0	0	0	0	0	0	0	0	0	0	0	0	0	0	0	0	0	0	0	0	1	0	0	0	0	0	0	0	0	0
Oc1cc2c(C[C@@H]3N(CC[C@@]2(C)[C@H]3C)C)cc1.Oc1cc2c(C[C@@H]3N(CC[C@@]2(C)[C@H]3C)C)cc1.OC(=O)\C=C\C(O)=O
Clc1cc([N+](=O)[O-])cc(Cl)c1N=Nc1ccc(N(CCC#N)CC)cc1	0	0																	1	0	0	0	0	0	0	0	0	1	0	1	0	0	1	0	1	0	0	1	0	0	1	1	0	0	0	0	0	0	0
ClC(Cl)(Cl)SN1C(=O)C2C(CC=CC2)C1=O	0	0	1	0	1	1	0	0	0	0	0	1	1	1	1	0	1	0	0	0	0	0	0	0	0	0	0	0	0	0	0	0	0	0	0	0	0	0	0	0	0	0	0	0	0	0	0	0	0
ClC(Cl)(Cl)SN1C(=O)c2c(cccc2)C1=O	0	0	0	0	1	1	1	0	0	0	0	0	0	0	0	0	0	0	0	0	0	0	0	0	0	0	0	1	0	0	0	0	0	0	1	0	0	0	0	0	1	0	0	0	0	1	0	0	0
Br.O1CCc2cc(ccc12)CCN1C[C@@H](CC1)C(C(=O)N)(c1ccccc1)c1ccccc1
[Na+].Oc1cc(N)ccc1C(=O)[O-]
[I-].[n+]1(ccccc1C)CCCC
FC(F)(F)c1cc(NC(=O)C(C)C)ccc1[N+](=O)[O-]	0	1	1	1	1	1	1	1	1	0	0	1	1	1	1	0	1	1	1	0	1	0	1	0	0	0	0	0	1	0	1	0	0	1	1	1	1	1	1	0	1	1	0	0	1	0	0	0	1
O(C(=O)c1ccc(N)cc1O)c1ccccc1
O(C(=O)c1ccccc1N)CCc1ccccc1																			0	1	0	0	0	0	0	1	1	1	0	1	0	0	0	1	1	0	1	1	0	0	1	1	0	1	1	0	0	0	1
FB(F)F.O.O
O1[C@@H]2C[C@@]3(O[C@H](C(CC)C)[C@H](C=C3)C)O[C@H](C\C=C(/C)\[C@@H](O[C@@H]3O[C@@H](C)[C@H](O[C@@H]4O[C@@H](C)[C@@H](NC(=O)C)[C@@H](OC)C4)[C@@H](OC)C3)[C@H](\C=C\C=C\3/CO[C@@H]4[C@H](O)C(=C[C@H]([C@]/34O)C1=O)C)C)C2
[Sn](OC(=O)C=C)(CCCC)(CCCC)CCCC
OC(=O)CCCc1c2c([nH]c1)cccc2
OC(C(O)C(O)=O)C(O)=O
O(C)c1c(OC)cc(cc1OC)CC#N
Fc1cc2onc(c2cc1)C1CCN(CC1)CCCOc1ccc(cc1OC)C(=O)C
Clc1cc(C2CCCC2)c(O)cc1																			0	0	0	0	1	1	1	1	1	1	0	1	1	1	1	1	1	1	0	1	0	0	0	1	1	0	1	1	1	1	1
Clc1c(C)c(Cl)c(O)cc1C
[Hg]1Oc2c1c([N+](=O)[O-])ccc2C
Brc1ccc(NC(=O)N(OC)C)cc1Cl
N(CCCC)CC
S=P([S-])(CC(C)C)CC(C)C.[Na+]																			0	0	0	0	0	0	0	0	0	0	0	0	0	0	0	0	0	0	0	0	0	0	1	1	0	0	0	0	0	0	0
O(C(=O)CC#N)CC(CCCC)CC
Clc1cc2NC(NS(=O)(=O)c2cc1S(=O)(=O)N)C(Cl)Cl
ON=CC=C(CCC=C(C)C)C
O=C1C2C3C(C(C1)C2)CCC3																			0	0	0	0	0	0	0	0	1	0	0	0	0	0	0	0	1	0	0	0	0	0	1	0	0	0	1	0	0	0	0
O(C)c1c(OC)cc(cc1OC)C[C@H]1[N+](CCc2cc(OC)c(OC)cc12)(CCCOC(=O)CC\C=C\CCC(OCCC[N+]1(CCc2cc(OC)c(OC)cc2[C@H]1Cc1cc(OC)c(OC)c(OC)c1)C)=O)C
O1C[C@H](O)[C@@H](O)[C@H]1[C@H](O)COC(=O)CCCCCCCCCCCCCCCCC
O1C[C@H](O)[C@@H](O)[C@H]1[C@H](O)COC(=O)CCCCCCC\C=C/CCCCCCCC	0	0	0	0	0	0	0	0	0	0	0	0	0	0	0	0	0	0	0	0	0	0	0	0	0	0	0	0	0	0	0	0	0	0	0	0	0	0	0	1	0	0	0	0	0	0	0	0	0
Clc1ccccc1C1OC1(Cn1ncnc1)c1ccc(F)cc1	0	0																	0	1	1	0	0	0	0	0	0	0	0	0	0	0	0	1	1	0	0	0	0	0	1	1	0	1	0	1	0	1	1
Clc1c(cc(Cl)cc1N)C(O)=O	0	0	0	0	0	0	0	0	0	0	0	0	0	0	0	0	0	0	0	0	0	0	0	0	0	0	0	0	0	0	0	0	0	0	0	0	0	0	0	1	0	0	0	0	0	0	0	0	0
s1c2c(nc1COc1cc3c(OC[C@@H](Cc4cc(ccc4)C(O)=O)[C@H]3O)cc1)cc(F)cc2	1	0	1	1	1	1	0	1	1	0	0	1	1	1	1	1	1	1	1	0	0	0	0	1	0	1	0	0	1	0	1	1	1	1	1	1	0	1	0	0	0	0	1	0	0	0	0	1	0
O=C(NC(=O)NC(=O)C)C(CC)c1ccccc1
[Na+].O1[C@H]([C@@H](O)CO)C([O-])=C(O)C1=O	1	1	0	0	0	1	0	0	0	0	0	0	1	0	1	0	0	1	0	0	0	0	0	0	1	0	0	0	0	0	0	0	0	0	0	0	0	0	0	1	0	0	0	0	1	0	0	0	0
O(C(=O)c1ccccc1N)C1CC(CCC1C(C)C)C
O(CC(O)=O)c1ccccc1\C=N\NC(=O)c1ccncc1
Clc1cccc(Cl)c1-c1noc(C)c1C(=O)N[C@H]1[C@H]2SC(C)(C)[C@@H](N2C1=O)C(=O)[O-].[Na+].O
O(C(=O)c1ccccc1N)C	0	0	0	0	0	0	0	0	0	0	0	0	0	0	0	0	0	0	0	0	0	0	0	0	0	0	0	0	0	0	0	0	0	0	0	0	0	0	0	1	0	0	0	0	0	0	0	0	0
[Co+2]C.P(OC1C(O)C(OC1CO)n1c2cc(C)c(cc2nc1)C)(OC(CNC(=O)CCC1(/C=2/[N-]C(C3(N=C(\C(=C\4/N=C(\C=C\5/N=C(\C=2\C)C(CCC(=O)N)C/5(C)C)C(CCC(=O)N)C/4(CC(=O)N)C)\C)C(CCC(=O)N)C3(CC(=O)N)C)C)C1CC(=O)N)C)C)(=O)[O-]
Cl.N(Cc1ccccc1)C
Cl.O(C)c1ccccc1N																			0	0	0	0	0	0	0	0	0	0	0	0	0	0	0	0	0	0	0	0	0	0	1	0	0	0	0	0	0	0	0
Oc1c2ncccc2ccc1.OC(CC(O)=O)(CC(O)=O)C(O)=O																			0	1	0	1	0	0	0	0	0	0	1	1	1	0	1	1	1	0	0	0	0	0	1	1	0	0	0	0	0	0	1
Oc1c([N+](=O)[O-])cc(cc1O)C(=O)c1ccc(cc1)C																			0	0	1	1	0	0	0	0	0	0	1	1	0	0	0	1	0	0	0	1	1	0	1	0	0	0	0	0	0	0	1
S(O)(O)(=O)=O.Oc1c2ncccc2ccc1.Oc1c2ncccc2ccc1	1	1																	0	0	0	1	0	0	0	0	0	0	1	1	0	0	0	0	1	0	0	0	0	1	0	0	0	0	0	0	0	0	0
Nc1c2c(ccc1)cccc2																			0	1	0	1	0	1	0	0	0	0	1	1	0	1	0	0	1	0	0	0	0	0	1	0	0	0	0	1	1	0	1
O1[C@H](CC)[C@](O)(C)[C@H](O)[C@@H](C)C(=O)[C@@H](C[C@](O)(C)[C@H](O[C@@H]2O[C@@H](C[C@H](N(C)C)[C@H]2OC(=O)CC)C)[C@@H](C)[C@H](O[C@@H]2O[C@@H](C)[C@H](O)[C@](OC)(C2)C)[C@@H](C)C1=O)C
[Mg+2].O.O.O.O.O.O.O=[N+]([O-])[O-].O=[N+]([O-])[O-]
Fc1ccc(cc1)-c1n(CC[C@@H](O)C[C@@H](O)CC(O)=O)c(C(C)C)c(C(=O)Nc2ccccc2)c1-c1ccccc1																			0	1	0	0	0	1	0	1	1	1	0	1	0	1	0	1	0	0	1	1	0	0	1	1	1	1	0	0	0	1	1
[Ca+2].Fc1ccc(cc1)-c1n(CC[C@@H](O)C[C@@H](O)CC(=O)[O-])c(C(C)C)c(C(=O)Nc2ccccc2)c1-c1ccccc1.Fc1ccc(cc1)-c1n(CC[C@@H](O)C[C@@H](O)CC(=O)[O-])c(C(C)C)c(C(=O)Nc2ccccc2)c1-c1ccccc1	1	0																	0	0	0	0	0	1	0	1	0	1	0	1	0	1	0	1	0	0	0	1	0	0	1	1	1	0	0	1	0	0	1
[Au](Cl)(Cl)Cl																			1	1	0	0	0	0	0	0	0	0	0	0	0	0	0	0	1	0	0	0	0	0	0	0	0	0	0	0	0	0	0
S=P(Oc1nn2C=C(C(OCC)=O)C(=Nc2c1)C)(OCC)OCC
Clc1ccc(N2C(=O)C=C(N(C)C2=O)C(F)(F)F)cc1C(OC(C(OCC=C)=O)(C)C)=O	0	0	0	1	0	1	1	0	0	0	0	0	1	0	0	0	0	0	0	0	0	0	0	0	0	0	0	0	0	0	0	0	0	0	1	1	0	0	0	0	1	0	0	0	0	0	0	0	0
O=C(N(CC)CC)c1cc(ccc1)C	0	0	0	0	0	0	0	0	0	0	0	0	0	0	0	0	0	0	0	0	0	0	0	0	0	0	0	0	0	0	0	0	0	0	0	0	0	0	0	0	1	0	0	0	0	0	0	0	0
[Zn](Sc1[n+]([O-])cccc1)Sc1[n+]([O-])cccc1	1	1																	0	0	0	0	0	1	0	0	0	0	1	0	1	1	1	1	0	0	0	0	0	0	0	0	0	0	0	0	0	0	0
C12C(CC=C(C1)C)C2(C)C																			0	0	0	0	0	0	0	0	1	1	0	0	0	0	0	0	1	0	0	1	0	0	1	1	0	0	0	0	0	0	0
S1C[C@@H](O[C@@H]1CO)N1C=CC(=NC1=O)N																			0	0	0	0	0	0	0	0	0	0	0	0	0	0	0	0	0	0	0	0	0	0	0	0	0	0	0	0	0	0	0
N(=N\C(CC)(C#N)C)/C(CC)(C#N)C																			0	0	0	0	0	0	0	0	0	0	0	0	0	0	0	0	0	0	0	0	0	0	1	0	0	0	0	0	0	0	1
Brc1c2Oc3c(cc(Br)c(O)c3Br)C3(OC(=O)c4c3c(Cl)c(Cl)c(Cl)c4Cl)c2cc(Br)c1O																			0	1	0	0	0	0	0	1	1	1	0	0	1	0	1	1	1	0	0	1	1	0	1	1	1	1	0	1	0	1	1
Cl.O=C(C(N(CC)CC)C)c1ccccc1
O=C(C(=O)c1ccccc1)c1ccccc1																			0	0	0	0	0	0	0	0	1	1	0	0	0	0	0	0	0	0	0	0	0	0	1	1	0	0	0	0	0	0	0
O(C(=O)CC=CCCCCC)C																			0	0	0	0	0	0	0	0	0	0	0	0	0	0	0	0	1	0	0	1	0	0	1	0	0	0	0	0	0	0	0
O=C(c1ccc(cc1)C)c1ccccc1																			0	0	0	1	0	0	0	0	1	1	0	0	0	0	0	0	1	0	0	1	0	0	1	1	0	1	1	0	0	0	1
Clc1ccc(cc1)C(=O)c1ccccc1																			0	0	1	0	0	0	0	0	1	1	0	0	1	0	0	1	1	0	1	1	0	0	1	1	0	0	1	0	0	0	1
Clc1cc(O)ccc1[C@@H](O)CNC(C)(C)C
OC1CCCCC1C(C)(C)C																			0	0	0	0	0	0	0	0	0	0	0	0	0	0	0	0	0	0	0	0	0	0	0	0	0	0	0	0	0	0	0
O=C1C(=O)C(CC1C)C
O(C)c1ccccc1C=O																			0	0	0	0	0	0	0	0	0	0	0	0	0	0	0	0	0	0	0	0	0	0	0	0	0	0	0	0	0	0	0
Clc1ccccc1[C@H](N1CCc2sccc2C1)C(OC)=O.S(O)(O)(=O)=O
O(CC)c1cc(ccc1C(O)=O)CC(=O)N[C@@H](CC(C)C)c1ccccc1N1CCCCC1
OC(=O)c1c(cccc1[N+](=O)[O-])C
Clc1cc2NC(N(S(=O)(=O)c2cc1S(=O)(=O)N)C)CCl
Clc1cc2N(C(=O)N)C(=O)C(c2cc1F)C(=O)c1scc(Cl)c1	1	0	0	1	1	1	1	1	1	0	0	1	1	1	1	1	1	1	0	0	0	0	0	0	0	1	0	0	0	1	0	0	0	1	1	1	1	1	1	0	1	1	1	1	0	1	0	1	1
S(=O)(=O)(N)c1cc2S(=O)(=O)NCNc2cc1C(F)(F)F
s1nnc2c1c(ccc2)C(SC)=O	0	0	0	0	0	0	0	0	0	0	0	0	0	0	0	0	0	0	0	1	0	0	0	0	0	0	0	0	0	0	0	0	0	0	0	0	0	0	0	0	1	0	0	0	0	0	0	0	0
Cl.O(CC(OC(=O)CCC(O)=O)CN(C)C)c1ccccc1CCc1cc(OC)ccc1
Oc1cc2c(cc1)cccc2	0	0	0	0	0	0	0	0	0	0	0	0	0	0	0	0	0	0	0	1	0	1	0	1	0	0	1	1	1	0	0	0	1	0	1	0	0	0	0	0	0	0	0	0	0	0	0	1	0
O=NN([O-])c1ccccc1.[NH4+]	0	1																	0	1	0	0	0	0	0	0	1	1	0	0	0	0	0	0	1	0	0	1	0	0	1	0	0	0	0	0	0	0	0
[Zr-](Cl)(Cl)[OH2+].O.O.O.O.O.O.O.O
O(C(=O)CC)[C@@H]1[C@@]2([C@H]([C@H]3[C@H](CC2)[C@@]2([C@H](C[C@H](OC(=O)C)[C@@H](N4CCCCC4)C2)CC3)C)C[C@@H]1N1CCCCC1)C
O(CC(O)CNC(C)C)c1c2c([nH]cc2)ccc1
Cl.s1cccc1CN(CCN(C)C)c1ncccc1
O=C1N2N(c3cc(ccc3N=C2N(C)C)C)C(=O)C1CCC
Clc1ncc(cc1)CN(\C(=N\C#N)\C)C	0	0	0	0	0	0	0	0	0	0	0	0	0	0	0	0	0	0	0	0	0	0	0	0	0	0	0	0	0	0	0	0	0	0	0	0	0	0	0	0	1	0	0	0	0	0	0	0	0
ClCC(=O)C(C)(C)C																			0	0	0	0	0	1	0	1	0	0	1	1	1	0	1	1	1	0	0	1	0	1	0	0	1	0	0	0	0	0	1
S(=O)(=O)([O-])c1cc2cc(S(=O)(=O)[O-])ccc2cc1O.[Na+].[Na+]																			0	1	0	0	0	1	0	1	0	0	1	1	0	0	1	1	1	0	0	0	0	0	0	0	1	0	0	0	0	1	1
S(Sc1ccccc1NC(=O)c1ccccc1)c1ccccc1NC(=O)c1ccccc1																			1	1	0	1	0	0	0	0	0	0	0	0	1	0	0	0	1	0	0	1	1	0	1	1	1	1	0	0	0	1	1
Clc1cc(Cl)ccc1N1N=C(CC1(C(OCC)=O)C)C(OCC)=O																			1	0	1	0	0	1	0	0	0	0	0	0	1	0	0	1	1	0	1	1	0	0	1	1	0	0	0	0	0	0	1
O(C)c1ccccc1NC(=O)c1cc2c(cc1O)cccc2																			0	1	1	0	1	1	0	1	1	0	1	1	1	1	1	1	1	1	1	1	1	0	1	1	1	0	0	1	1	1	1
Oc1cc2c(cc1C(=O)Nc1cc([N+](=O)[O-])ccc1)cccc2																			1	1	1	0	0	0	0	0	1	0	0	0	0	0	1	1	1	0	1	1	1	0	1	1	0	1	0	0	0	0	1
Cl.O=C1N(C[C@H]2CCCc3c2c1ccc3)[C@H]1C2CCN(C1)CC2
S(=O)(=O)([O-])c1cc2c(cc(O)cc2)cc1.[Na+]																			0	0	0	0	0	0	0	0	0	0	0	0	0	0	0	0	0	0	0	0	0	0	0	0	0	0	0	0	0	0	0
O(C)c1cc(OC)ccc1OC
n1c2c(cc(cc2)C(C)C)ccc1																			0	0	1	1	0	0	0	0	0	0	0	0	0	0	0	0	1	0	0	0	0	0	1	1	0	0	1	0	0	0	1
N(c1cc2c(cc1)cccc2)c1ccccc1																			1	1	0	0	0	1	0	0	1	1	0	0	0	0	0	0	1	0	0	1	1	0	1	1	0	0	1	0	0	0	1
S=P(Oc1nc2c(nc1)cccc2)(OCC)OCC
c1ccccc1C(CC)C																			0	0	0	0	0	0	0	0	0	0	0	0	0	0	0	0	0	0	0	0	0	0	0	0	0	0	0	0	0	0	0
[Na+].n1c2cccnc2n(Cc2ccc(cc2)-c2ccccc2-c2nnn[n-]2)c1CCCC			0	0	1	1	0	1	1	1	0	1	1	1	0	0	1	0	0	0	0	1	0	0	0	0	0	0	0	0	0	0	0	0	1	0	0	1	1	0	1	1	0	0	0	0	0	0	1
Fc1cc2c(O[C@@H](C[C@]23NC(=O)NC3=O)C(=O)N)cc1
Clc1c(Cl)c(Cl)ccc1C(=O)C
O=C1CC[C@@]2([C@@H]3[C@H]([C@@H]4CC[C@](OC(=O)CCC)(C(=O)CO)[C@]4(C[C@@H]3O)C)CCC2=C1)C
Cl.OC=1[C@@H](N(C)C)[C@@H]2C[C@H]3C(=C(O)[C@]2(O)C(=O)C=1C(=O)N)C(=O)c1c(C3)c(N(C)C)ccc1O																			0	1	0	0	0	0	0	0	0	0	0	0	0	0	0	0	0	0	0	0	0	0	0	0	0	0	0	0	0	0	0
[Zn+2].S=C([S-])N(CCCC)CCCC.S=C([S-])N(CCCC)CCCC
S=C([S-])N(CCCC)CCCC.[Na+]																			0	0	0	0	1	1	1	1	0	0	1	1	1	1	1	1	0	0	0	1	0	0	1	1	1	0	0	1	0	1	1
[Br-].s1cccc1C(O)(C(OC1C[C@H]2[N+]([C@H]([C@@H]3O[C@H]23)C1)(C)C)=O)c1sccc1
Clc1cc(Cl)c(Cl)cc1[O-].[Na+]
N(N=Nc1ccccc1)c1ccccc1																			1	1	1	0	0	1	0	1	1	1	0	1	1	1	0	1	1	1	1	1	1	0	1	1	1	0	0	1	1	0	1
Cl.N(C(C)c1ccccc1)CCC(c1ccccc1)c1ccccc1
Clc1ccccc1-c1nc(sc1)NC(=O)c1n(c2c(c1)cccc2)CC(O)=O
Cl.n1c(N)c(N=Nc2ccccc2)ccc1N																			0	1	1	0	0	1	0	1	1	1	0	1	0	0	1	1	1	1	1	1	1	0	0	0	1	1	0	0	1	0	1
Cl.s1cccc1[C@@H](Oc1c2c(ccc1)cccc2)CCNC
O(C(=O)c1ccc(N)cc1)CC(O)CO
O(C(=O)c1ccc(nc1)C(OCCC)=O)CCC	0	0	0	0	0	0	0	0	0	0	0	0	0	0	0	0	0	0	0	0	0	0	0	0	0	0	0	0	0	0	0	0	0	0	0	0	0	0	1	0	0	0	0	0	0	0	0	0	0
Cl.O(C(=O)c1ccc(NCCCC)cc1)CCN(C)C
OC[C@H]1C[C@H](n2c3nc(nc(NC4CC4)c3nc2)N)C=C1
O1[C@H]2[C@@]13CC[C@H]1[C@@H]4CC[C@H](O)[C@]4(CC[C@@H]1[C@]3(CC(C#N)=C2O)C)C																			0	0	1	0	0	1	0	1	1	1	0	1	0	0	1	1	1	1	0	0	0	0	1	1	1	0	0	1	0	1	1
[Ca+2].O=C([O-])C(CCCC)CC.O=C([O-])C(CCCC)CC
O(CC(O)CNC(C)C)c1ccccc1CC=C
O(C(=O)c1ccccc1)CCCC	0	0	0	0	0	0	0	0	0	0	0	0	0	0	0	0	0	0	0	0	0	0	0	0	0	0	0	0	0	0	0	0	0	0	0	0	0	0	0	0	0	0	0	0	0	0	0	0	0
ClCC(OP(OC(CCl)C)(OC(CCl)C)=O)C	0	0																	0	0	0	0	0	0	0	0	0	0	0	0	0	0	0	0	0	0	0	0	0	0	1	1	0	0	0	0	0	0	1
ClCC(OP(OC(CCl)CCl)(OC(CCl)CCl)=O)CCl	1	0	0	1	1	1	0	1	0	0	1	1	1	1	1	1	0	0	1	0	1	1	1	1	0	1	0	0	0	1	1	1	1	1	0	1	1	1	0	0	1	1	1	1	1	1	1	1	1
O=C1N(C(=O)C=C1)c1ccc(cc1)Cc1ccc(N2C(=O)C=CC2=O)cc1																			0	0	0	0	0	1	0	1	0	0	1	1	1	1	1	0	1	0	0	0	0	1	0	0	1	0	0	0	1	1	0
Oc1cc(O)ccc1CCCCCC	1	0	1	0	1	1	0	0	0	1	1	1	1	1	0	0	1	0	0	0	1	1	1	1	0	1	1	1	0	1	0	1	1	1	1	1	0	1	1	0	1	1	1	1	1	0	0	1	1
S(Cc1occc1)C(=O)C
FC(F)(CCCC)[C@@]1(O[C@H]2[C@H](CC1)[C@@H](CCCCCCC(O)=O)C(=O)C2)O
s1c(ccc1C)C=O																			0	0	0	0	0	0	0	0	1	0	0	0	0	0	0	0	0	0	0	1	0	0	1	0	0	0	0	0	0	0	0
Nc1c(cc(cc1CC)Cc1cc(CC)c(N)c(c1)CC)CC	1	0																	1	1	1	1	1	1	1	1	0	0	1	0	1	0	1	1	1	1	0	1	0	0	1	1	1	0	0	1	1	1	1
S(=O)(=O)(Nc1cc2cc([nH]c2cc1)C(=O)N1CCN(CC1)c1ncccc1NC(C)C)C
O(C(=O)Nc1ccccc1)c1cc(NC(OCC)=O)ccc1	0	0																	0	0	0	0	0	0	0	0	0	0	0	0	0	0	0	0	1	0	0	0	0	0	1	0	0	0	0	0	0	0	0
O(C(=O)Nc1cc(ccc1)C)c1cc(NC(OC)=O)ccc1	0	0																	0	0	0	0	0	0	0	0	0	0	1	1	0	0	0	0	0	0	0	0	0	0	0	0	0	0	0	0	0	0	0
[nH]1nnc2cc(ccc12)C																			0	1	0	0	0	0	0	0	0	0	0	0	0	0	0	0	0	0	0	0	0	0	0	0	0	0	0	0	0	0	0
s1c2c(nc1N)cccc2
s1cnc(C)c1CCO
O=C1CCCC1CCCCCCC																			0	0	0	0	0	0	0	0	0	0	0	0	0	0	0	0	0	0	0	1	0	0	1	1	0	0	0	0	0	0	0
Sc1ccccc1C																			1	0	0	0	1	1	1	0	1	0	0	0	1	1	0	1	1	1	0	1	0	0	1	0	1	0	0	1	1	1	0
O=C(C(=O)C)CC(C)C
Cl[C@@H]1CC[C@H](C[C@H]1OC)\C=C(/C)\[C@H]1OC(=O)[C@H]2N(CCCC2)C(=O)C(=O)[C@@]2(O[C@@H]([C@@H](OC)C[C@H]2C)[C@@H](OC)C[C@H](C\C(=C\[C@@H](CC)C(=O)C[C@H](O)[C@H]1C)\C)C)O
n1c2c(ncc1)cccc2C
[Ca+2].OCC([C@@H](O)C(=O)NCCC(=O)[O-])(C)C.OCC([C@@H](O)C(=O)NCCC(=O)[O-])(C)C
Cl.Cl.Oc1ccc(N)cc1N																			1	1	0	0	0	0	0	0	0	0	0	0	0	0	0	0	1	0	0	0	0	0	0	0	0	0	0	0	0	0	0
Clc1cccc(Nc2ccccc2C(O)=O)c1C
Cl.N(C(Nc1c2c(ccc1)cccc2)=N)(C)c1cc(ccc1)CC
[Na+].O=C(N(CC(=O)[O-])C)CCCCCCCCCCC
Nc1cc(C)c(cc1C)C
Clc1cc(Cl)c(O)cc1O
S1C[C@@H](O)[C@H](O)[C@@H](O)[C@@H]1Oc1cc2OC(=O)C=C(c2cc1)C
Fc1cc(F)ccc1[C@](O)([C@@H](C)c1ncncc1F)Cn1ncnc1
S(SC(=S)N(C)C)C(=S)N(C)C	1	1	0	1	1	1	0	0	0	0	1	1	1	1	1	0	1	0	0	0	0	0	0	0	0	0	0	0	0	0	0	0	0	0	0	0	0	0	0	1	0	0	0	0	0	0	0	0	0
[Cu+2].S=C([S-])N(C)C.S=C([S-])N(C)C
[Zn+2].S=C([S-])N(C)C.S=C([S-])N(C)C	1	0	1	0	1	1	0	0	1	0	0	1	1	1	1	1	0	1	0	0	0	0	0	0	0	0	0	0	0	0	0	0	0	0	0	0	0	0	0	0	0	0	0	0	0	0	0	0	0
OCC(CC)C																			0	0	0	0	0	0	0	0	0	0	0	0	0	0	0	0	0	0	0	0	0	0	0	0	0	0	0	0	0	0	0
O(C(=O)C)c1c2c(cc(c1)C(O)=O)C(=O)c1c(C2=O)c(OC(=O)C)ccc1
[Na+].O=C([O-])CC																			0	0	0	0	0	0	0	0	0	0	0	0	0	0	0	0	0	0	0	0	0	0	0	0	0	0	0	0	0	0	0
S=C([S-])NC.[Na+]	0	0																	0	0	0	0	0	0	0	0	0	0	0	0	0	0	1	0	1	0	0	0	0	0	0	0	0	0	0	0	0	1	0
[Na+].F[B-](F)(F)F	0	0																	0	0	0	0	0	0	0	0	0	0	0	0	0	0	0	0	0	0	0	0	0	0	0	0	0	0	0	0	0	0	0
O=C(Nc1c(cccc1C)C)CN(CC)CC
[Eu](Cl)(Cl)Cl.O.O.O.O.O.O																			0	0	0	0	0	0	0	0	1	1	0	0	0	0	0	0	0	0	0	0	0	0	0	0	0	0	0	0	0	0	0
O1[C@H]([C@@H](O)COC(=O)CCCCCCCCCCCCCCC)C(O)=C(O)C1=O	1	0																	0	0	0	0	0	1	0	0	0	0	1	1	1	1	0	0	1	0	0	0	0	1	0	0	0	0	0	1	0	0	0
S(C(CCCCC(OC)=O)CCSS\C(=C(\N(Cc1cnc(nc1N)C)C=O)/C)\CCO)C(=O)C
OC(=O)[C@H](N(Cc1ccc(cc1)-c1ccccc1-c1[nH]nnn1)C(=O)CCCC)C(C)C
Cl.[Cl-].[n+]1(ccccc1C)Cc1cnc(nc1N)CCC
O=C(N1CCCC(N(C)C)c2c1cccc2)c1ccc(NC(=O)c2ccccc2C)cc1
O(C)c1cc2c(cc1)cccc2CCNC(=O)C
S(O)(=O)(=O)C.O=C(N(O)CCCCCNC(=O)CCC(=O)N(O)CCCCCN)CCC(=O)NCCCCCN(O)C(=O)C
Cl.OC(=O)CC[C@H](N)C(O)=O
N#Cc1ccc(cc1)C(C)C																			0	1	0	0	0	0	0	0	0	0	0	0	0	0	0	0	0	0	0	0	0	0	0	0	0	0	0	0	0	0	0
O(C(=O)C(O)C)CCCC	0	0																	0	0	0	0	0	0	0	0	0	0	0	0	0	0	0	0	0	0	0	0	0	0	0	0	0	0	0	0	0	0	0
Clc1ncc(cc1)CN/1CCN\C\1=N/[N+](=O)[O-]	0	0	0	0	0	0	0	0	0	0	0	0	0	0	0	0	0	0	0	0	0	0	0	0	0	0	0	0	0	0	0	0	0	0	0	0	0	0	0	0	1	1	0	0	0	0	0	0	0
O(c1cc(ccc1)CO)c1ccccc1	0	0																	0	0	0	0	0	0	0	0	1	1	0	0	0	0	0	1	0	0	0	1	0	0	1	0	0	0	1	0	0	0	0
Cl.S(=O)(=O)(N)c1ccc(cc1)CN
ClC(F)C(F)(F)OC(F)F
O=C1N(Cc2ccc(cc2)-c2ccccc2-c2[nH]nnn2)C(=NC12CCCC2)CCCC
S(=O)(=O)(N)c1ccc(cc1)C(O)=O
O=C(N)/C(=N/O)/C=C(/C([N+](=O)[O-])C)\CC			0	0	0	0	0	0	0	0	0	0	0	0	0	0	0	0	0	1	0	0	0	0	0	0	0	0	0	0	0	0	0	0	1	0	0	1	0	0	0	0	0	0	0	0	0	1	0
O(C(=O)C)C1C(C2CC1(CC2)C)(C)C																			0	0	0	0	0	0	0	0	0	0	0	0	0	0	0	0	0	0	0	0	0	0	0	0	0	0	0	0	0	0	0
[Co+](N1\C\2=C(/C3=N\C(=C/C4=N\C(=C(/C5=NC(C1C(CC(=O)N)C/2(CCC(=O)NCC(OP(O[C@H]1[C@@H](O)[C@H](O[C@@H]1CO)n1c2cc(C)c(cc2nc1)C)(=O)[O-])C)C)(C)C(CC(=O)N)(C)C5CCC(=O)N)\C)\C(CC(=O)N)(C)C4CCC(=O)N)\C(C)(C)C3CCC(=O)N)\C)C[C@H]1O[C@@H](n2c3ncnc(N)c3nc2)[C@H](O)[C@@H]1O
Clc1ccc(nc1)N1[C@@H](OC(=O)N2CCN(CC2)C)c2nccnc2C1=O
S(=O)(Cc1nccc(OC)c1OC)c1nc2cc(OC(F)F)ccc2[n-]1.[Na+]																			0	0	0	0	0	0	0	0	0	0	0	0	0	0	0	0	1	0	0	0	0	0	1	1	0	0	0	0	0	0	1
P(O)(=O)([O-])C(P(O)(O)=O)(O)CCN(CCCCC)C.[Na+]
C1CC(=CCC1C(C)=C)C	0	0																	0	0	0	0	0	0	0	0	0	0	0	0	0	0	0	0	0	0	0	0	0	0	0	0	0	0	0	0	0	0	0
OC1(CCC(CC1)C(C)=C)C
s1c2S(=O)(=O)N(C[C@H](NCC)c2cc1S(=O)(=O)N)CCCOC
O=Nc1ccc(N(C)C)cc1																			0	1	0	1	0	1	0	1	0	0	1	0	1	1	1	0	1	1	0	0	0	0	0	0	0	0	0	0	0	0	0
ClC(SCCC)=O
Cl.[nH]1nc(cc1)CCN
NC(C(C)C)(C#N)C																			0	0	0	0	0	0	1	0	0	0	0	0	0	0	0	0	0	0	0	0	0	1	0	0	0	0	0	0	0	0	0
Oc1cc(NC(=O)c2ccccc2)ccc1C(O)=O
[Na+].[O-]c1ccccc1	0	1																	0	0	0	0	0	0	0	0	0	0	0	0	0	0	0	0	0	0	0	0	0	0	0	0	0	0	0	0	0	0	0
S(=O)(=O)([O-])NC1CCCCC1.[Na+]
[Cl-].[N+](Cc1ccccc1)(CCCCCCCCCCCC)(C)C																			0	0	0	0	0	1	0	1	0	0	1	0	1	0	0	0	1	1	0	1	0	0	0	0	0	0	0	0	1	0	1
ClCCN(N=O)C(=O)NC1CCC(CC1)C
O1[C@@H]([C@H](O)[C@H](O)CO)[C@H](NC(=O)C)[C@@H](NC(N)=N)C=C1C(O)=O
O(C(=O)c1cccnc1)CCOCCCC
OC(=O)CN(CC(O)=O)CC(O)=O	0	0	0	0	0	0	0	0	0	0	0	0	0	0	0	0	0	0	0	0	0	0	0	0	1	0	0	1	0	0	0	0	0	0	0	0	0	0	0	0	0	0	0	0	0	0	0	0	0
O1C[C@@H](N(O)C(=O)N)c2c1cc(OCc1ccccc1)cc2	0	0	0	0	0	0	0	0	0	1	0	0	0	0	0	0	0	0	0	0	0	0	0	0	0	0	0	0	0	0	0	0	0	0	0	0	0	0	0	0	0	0	0	0	0	0	0	0	0
Cl.Oc1cc(ccc1O)[C@@H]1c2c(CNC1)c(O)c(O)cc2
O1C[C@@H](NC1=O)Cc1cc2c([nH]cc2CCN(C)C)cc1
[Ni](SC(=S)N(CCCC)CCCC)SC(=S)N(CCCC)CCCC																			0	0	0	0	0	0	0	0	0	0	0	0	0	0	0	0	0	0	0	0	0	0	1	1	0	0	1	0	0	0	0
Fc1ccc(cc1)CCN1CCC(CC1)[C@@H](O)c1cccc(OC)c1OC	1	0	0	0	0	1	1	0	0	0	0	0	1	0	0	0	0	0	1	0	0	0	0	1	0	0	0	0	1	0	0	0	0	0	1	1	0	0	0	0	1	1	0	0	0	1	1	1	0
[K+].[K+].S(SSS(=O)(=O)[O-])(=O)(=O)[O-]
S1\C(=C/c2cc(C(C)(C)C)c(O)c(c2)C(C)(C)C)\C(=O)NC1=N.S(O)(=O)(=O)C	1	0	1	0	1	1	1	1	1	0	0	1	1	1	1	1	1	1	1	0	0	1	1	1	0	1	0	0	0	1	1	1	1	1	1	1	1	1	0	0	1	1	1	0	0	0	0	1	1
s1cc(nc1C1=NC2C3(NC(=O)C(NC(=O)C(NC(=O)C(NC(=O)C(NC4C=Cc5c(nc(cc5C(O)C)C(OC(C(NC(=O)c5nc(sc5)C(NC(=O)C5N=C(SC5)/C(/NC(=O)C(NC(=O)c5nc3sc5)C(O)C)=C\C)C(O)(C(O)C)C)c3scc2n3)C)=O)C4O)C(CC)C)C)=C)C)CC1)C(=O)NC(C(=O)NC(C(=O)N)=C)=C
Clc1nc(nc(n1)NC(C)C)NC(C)C	0	0	0	0	0	0	0	0	0	1	0	0	0	0	0	0	0	0	0	0	0	0	0	0	0	0	0	0	0	0	0	0	0	0	0	0	0	1	0	0	1	0	0	0	0	0	0	0	1
N(C(CCCC(C)C)C)C(C)C
O(CC)c1nc2c(n1Cc1ccc(cc1)-c1ccccc1-c1[nH]nnn1)c(ccc2)C(O)=O
NC(CC)C																			0	0	0	0	0	0	0	0	0	0	0	0	0	0	0	0	0	0	0	0	0	1	0	0	0	0	0	0	0	0	0
O(C1CCCCC1)c1ccc(cc1)C(OCCCN1CCCCC1C)=O
[Al](\[O+]=C(\C)/[CH-]C(=O)C)(\[O+]=C(\C)/[CH-]C(=O)C)\[O+]=C(\C)/[CH-]C(=O)C																			0	0	0	0	0	0	0	0	0	0	0	0	0	0	1	0	0	0	0	1	0	0	0	1	0	0	0	0	0	0	0
S(c1ccc(N)cc1)c1ccc(N)cc1																			0	1	0	0	0	0	0	1	1	1	0	1	0	0	0	1	1	0	1	1	1	0	1	1	0	1	0	0	0	0	1
S(c1ccccc1)c1ccccc1																			0	0	0	0	0	0	0	0	1	1	0	0	0	0	0	0	0	0	0	0	0	0	1	0	0	0	1	0	0	0	0
[Au-](C#N)C#N.[K+]
O1[C@@H](C)[C@H](C)[C@H](O)[C@H](\C=C\C=C\C=C\C=C\C=C\C=C\C=C\[C@H](O[C@@H]2O[C@H](C)[C@@H](O)[C@H](N)[C@@H]2O)C[C@@H]2O[C@@](O)(C[C@H](O)[C@H]2C(O)=O)C[C@@H](O)C[C@@H](O)[C@H](O)CC[C@@H](O)C[C@@H](O)CC1=O)C
OCCN(CCO)CC	0	0																	0	0	0	0	0	0	0	0	0	0	0	0	0	0	0	0	0	0	0	0	0	1	0	0	0	0	0	0	0	0	0
S(OC(CC(C)C)CCC(CCCC)CC)(=O)(=O)[O-].[Na+]	0	0																	1	0	0	0	0	0	0	0	0	0	0	0	0	0	0	0	1	0	0	1	0	0	1	1	0	0	0	0	0	0	0
S(OCCCCCCCCCCCC)(O)(=O)=O.OCCN(CCO)CCO	0	1																	0	0	0	0	0	1	0	0	0	0	0	0	0	0	0	0	0	0	0	1	0	0	0	0	0	0	1	0	0	1	0
FC(F)(F)c1cc(ccc1)C(=NNC(=O)Nc1ccc(OC(F)(F)F)cc1)Cc1ccc(cc1)C#N																			0	1	0	0	0	0	0	0	0	0	0	0	0	0	0	0	0	0	0	1	0	0	0	0	0	0	0	0	0	0	0
O(Cc1ccccc1)c1cc2NC=C(C(OC)=O)C(=O)c2cc1CCCC
O(C(=O)C(CC)c1ccccc1)CCN(CC)CC
OCCN(CCN(CCO)CCO)CCO
O1c2c(NC(=O)C1(c1ccc(OC(=O)C)cc1)c1ccc(OC(=O)C)cc1)cccc2
ClCCOP(OCCCl)OCCCl	0	0																	0	0	0	0	0	0	0	0	0	0	0	0	0	0	0	0	0	0	0	0	0	0	0	0	0	0	0	0	0	0	0
OC(=O)\C=C\c1ccccc1	0	1																	0	0	0	0	0	1	0	0	1	1	0	0	0	0	0	0	0	0	0	0	0	0	0	0	0	0	1	0	0	0	0
O(Cc1ccccc1)C(=O)C	0	1																	0	0	0	0	0	0	0	0	0	0	0	0	0	0	0	0	0	0	0	0	0	0	0	0	0	0	0	0	0	0	0
O1[C@H](COC(=O)c2cc(OC(=O)c3cc(O)c(O)c(O)c3)c(O)c(O)c2)[C@@H](OC(=O)c2cc(OC(=O)c3cc(O)c(O)c(O)c3)c(O)c(O)c2)[C@H](OC(=O)c2cc(OC(=O)c3cc(O)c(O)c(O)c3)c(O)c(O)c2)[C@@H](OC(=O)c2cc(OC(=O)c3cc(O)c(O)c(O)c3)c(O)c(O)c2)[C@@H]1OC(=O)c1cc(OC(=O)c2cc(O)c(O)c(O)c2)c(O)c(O)c1	1	0	0	0	0	1	0	0	0	1	1	0	0	0	1	1	1	1	0	0	0	0	0	0	0	0	0	0	1	1	0	0	0	0	0	0	0	0	0	0	0	0	0	0	0	0	0	0	0
[Fe](\[O+]=C(\C)/[CH-]C(=O)C)(\[O+]=C(\C)/[CH-]C(=O)C)\[O+]=C(\C)/[CH-]C(=O)C																			0	0	0	0	0	0	0	0	0	0	0	0	0	0	0	0	1	0	0	0	0	0	0	0	0	0	0	0	0	0	0
Clc1cc2c(Oc3c(N=C2N2CCNCC2)cccc3)cc1																			0	1	0	0	0	0	0	1	0	1	0	0	1	0	0	1	0	1	0	1	0	0	0	1	1	0	1	1	0	0	1
N#CCc1ccccc1
N1CCN(CC1)CCN	0	1																	0	0	0	0	0	0	0	0	1	0	0	0	0	0	0	0	0	0	0	0	0	0	0	0	0	0	1	0	0	0	0
Clc1ccc(NC(=O)N)cc1	0	0																	0	0	0	0	0	0	0	0	0	0	0	0	0	0	0	0	0	0	0	0	0	0	0	0	0	0	0	0	0	0	0
O(C(=O)C)c1ccc(cc1)C																			0	0	0	0	0	0	0	0	0	0	0	0	0	0	0	0	1	0	0	0	0	1	0	0	0	0	0	0	0	0	0
s1c([N+](=O)[O-])cnc1NC(=O)C
Cl.O1Cc2c(cccc2)/C(/c2cc(ccc12)CC(O)=O)=C/CCN(C)C
Cl.Clc1c2Oc3cc4[C@@H](NC(=O)[C@@H](NC(=O)[C@H](NC(=O)[C@H](NC)CC(C)C)[C@H](O)c(c1)cc2)CC(=O)N)C(=O)N[C@@H]1c2cc(-c5c(cc(O)cc5O)[C@@H](NC(=O)[C@@H](NC1=O)[C@H](O)c1cc(Cl)c(Oc(c4)c3O[C@@H]3O[C@H](CO)[C@@H](O)[C@H](O)[C@H]3O[C@@H]3O[C@@H](C)C(O)[C@@](N)(C3)C)cc1)C(O)=O)c(O)cc2
ClCC(=O)c1ccc(NC(=O)C)cc1																			0	0	0	0	0	1	0	1	0	0	1	0	0	1	1	1	1	1	0	1	0	1	0	0	1	0	0	1	1	0	1
S(O)(O)(=O)=O.S(O)(O)(=O)=O.S(O)(O)(=O)=O.O1[C@@H](CN)[C@@H](O)[C@H](O)[C@@H](N)[C@H]1O[C@H]1[C@@H](O)[C@@H](O[C@@H]1CO)O[C@H]1[C@H](O[C@H]2O[C@H](CN)[C@@H](O)[C@H](O)[C@H]2N)[C@@H](N)C[C@@H](N)[C@@H]1O
O=C1NC(=O)CCC1(C1CCN(CC1)Cc1ccccc1)c1ccccc1
Clc1ccc(cc1)CC#N																			0	0	0	0	0	0	0	0	0	0	0	0	0	0	0	0	0	0	0	1	0	0	1	0	0	0	0	0	0	0	0
S(=O)(=O)([O-])N=Nc1ccc(N(C)C)cc1.[Na+]	1	0	1	1	0	1	0	0	0	0	0	0	0	0	0	0	0	1	1	1	1	0	0	0	0	0	0	0	0	1	0	0	1	0	1	1	0	0	0	0	0	0	0	1	0	0	0	0	0
ClCCOS(OC(COc1ccc(cc1)C(C)(C)C)C)=O
O1[C@H](C(O)=O)[C@@H](O)[C@H](O)[C@@H](O[C@@H]2O[C@H](C(O)=O)[C@@H](O)[C@H](O)[C@H]2O)[C@H]1O[C@H]1CC[C@@]2([C@@H]3[C@](CC[C@H]2C1(C)C)(C)[C@@]1(CC[C@@]2([C@H](C1=CC3=O)C[C@](CC2)(C(O)=O)C)C)C)C
O(C(=O)Cc1ccc(cc1)-c1ccccc1)CC
S(O)(=O)(=O)CCO.S(O)(=O)(=O)CCO.O(CCCCCOc1ccc(cc1)C(N)=N)c1ccc(cc1)C(N)=N	1	1	1	1	1	1	0	1	1	0	0	1	1	1	1	0	1	1	1	0	1	1	0	1	0	1	1	1	1	1	0	0	1	1	1	1	0	0	0	1	0	0	1	0	0	0	0	1	1
Oc1ccc(cc1)C(CC(C)(C)C)(C)C	1	1	0	1	1	1	0	0	0	1	0	1	1	1	0	0	1	0	0	0	0	1	0	1	1	0	1	1	1	0	0	0	0	0	1	0	0	0	0	0	1	1	0	0	1	0	0	0	1
O(C)c1ccc(cc1)CC=C	0	0																	0	0	0	0	0	0	0	0	0	0	0	0	0	0	0	0	0	0	0	0	0	1	0	0	0	0	0	0	0	0	0
[Br-].[n+]1(ccccc1)CCCCCCCCCCCCCCCC																			0	0	1	0	1	1	1	0	0	0	1	0	0	0	1	1	1	1	0	0	1	0	0	1	0	0	0	0	0	0	1
O=C1C[C@@H](CC[C@H]1C(C)C)C																			0	0	0	0	0	0	0	0	0	0	0	0	0	0	0	0	0	0	0	0	0	0	0	0	0	0	0	0	0	0	0
[K+].F[B-](F)(F)F
O=NN1CCN(N=O)CC1
O=C(NN)CC#N
O(C(=O)C=C)CC
[K+].S=C([S-])OCC
S=C([S-])OCC.[Na+]
O(C(C)C)C(=O)N[C@@H](C(C)C)C(=O)NC(C)c1ccc(cc1)C
S=C([S-])OC(C)C.[Na+]
S(=O)(=O)([O-])CC(=O)N(COC)c1c(cccc1CC)CC.[Na+]																			0	0	0	0	0	0	1	0	0	0	0	0	0	0	0	0	0	0	1	0	0	0	1	1	0	0	0	0	0	0	1
[Na+].O=C(Nc1c(cccc1CC)CC)C(=O)[O-]																			0	0	0	0	0	0	0	0	0	0	0	0	0	0	0	0	0	0	0	0	0	0	0	0	0	0	0	0	0	0	0
OCNC(=O)NCO	0	0																	0	0	0	0	0	0	0	0	1	0	0	0	0	0	0	0	0	0	0	0	0	1	0	0	0	0	0	0	0	0	0
O(C(=O)CCC(OCCCC)=O)CCCC																			0	0	0	0	0	0	0	0	1	0	0	0	0	0	0	0	0	0	0	0	0	0	0	0	0	0	0	0	0	0	0
O(C(=O)CCCCC(OCC(C)C)=O)CC(C)C	0	0	0	0	0	0	0	0	0	0	0	0	0	0	0	0	0	0	0	0	0	0	1	0	0	0	1	0	0	0	0	0	0	0	0	0	1	0	0	0	0	0	0	0	0	0	0	0	0
O(CC)C(=O)\C=C/C(OCC)=O																			1	0	0	0	0	0	0	0	0	0	0	1	0	0	0	0	1	0	0	1	1	0	0	0	1	1	0	0	0	0	0
S(=O)(=O)(C)c1cc(ccc1C(=O)c1cnoc1C1CC1)C(F)(F)F	0	0	0	0	0	0	0	0	0	0	0	0	0	0	0	0	0	0	1	0	0	0	0	0	0	0	0	0	0	0	1	0	0	0	1	1	0	1	0	0	1	0	0	0	0	1	0	0	1
O(C(=O)C)C\C=C(/CCC=C(C)C)\C																			0	0	0	0	0	0	0	0	0	0	0	0	0	0	0	0	0	0	0	0	0	0	0	0	0	0	0	0	0	0	0
O(C(=O)CC)CCC(CCC=C(C)C)C																			0	0	0	0	0	0	0	0	0	0	0	0	0	0	0	0	1	0	0	0	0	0	1	0	0	0	0	0	0	0	0
O(C(=O)CCC)CCC(CCC=C(C)C)C																			1	0	0	0	0	0	0	0	0	0	0	0	0	0	0	0	1	0	0	1	0	0	1	0	0	0	0	0	0	0	0
O(C(=O)CCCCC(OCCOCCOCCCC)=O)CCOCCOCCCC																			0	0	0	0	0	0	0	0	0	0	0	0	0	0	0	0	0	0	0	0	0	0	1	0	0	0	0	0	0	0	0
O(C(=O)CCCCCCCCC(OCCOCCCC)=O)CCOCCCC
S1C(Cc2ccc(cc2)C(=O)CCc2nc(oc2C)-c2ccccc2)C(=O)NC1=O
OC(=O)CCCCCCC\C=C/C[C@H](O)CCCCCC	1	0																	1	0	1	0	0	1	0	0	0	0	0	0	1	1	1	1	1	0	0	1	1	0	0	1	1	1	1	0	0	1	0
O(C(=O)CCCCCCCCCCC(O)CCCCCC)C																			0	0	0	0	0	0	0	0	0	0	0	1	0	0	0	1	0	0	0	1	1	0	1	0	0	1	1	0	0	0	0
O(C(=O)CCCCCCC\C=C/C[C@H](O)CCCCCC)C
OCC[C@H](CCCC(C)=C)C																			0	0	0	0	0	0	0	0	0	0	0	0	0	0	0	0	1	0	0	1	0	0	1	1	0	0	0	0	0	0	0
O(C(=O)C=C)CCCC	0	0																	0	0	0	0	0	0	0	0	1	0	0	0	0	0	0	0	0	0	0	0	0	1	0	0	0	0	0	0	0	0	0
S(=O)(=O)(N[C@@H](CCCNC(N)=N)C(=O)N1CC[C@H](C[C@@H]1C(O)=O)C)c1c2NC[C@@H](Cc2ccc1)C.O																			0	0	0	0	0	0	0	0	0	0	0	0	0	0	0	0	0	0	0	0	0	0	0	0	0	0	0	0	0	0	0
OCCN	0	0	0	0	0	0	0	0	0	0	0	0	0	0	0	0	0	0	0	0	0	0	0	0	0	0	0	0	0	0	0	0	0	0	0	0	0	0	0	0	0	0	0	0	0	0	0	0	0
S(OC)(=O)(=O)[O-].S(OC)(=O)(=O)[O-].[N+](CCC[N+]1(CC2(CCC(C1)C2(C)C)C)C)(C)(C)C
O=C1NN=C([C@@H](C1)C)c1ccc(NN=C(C#N)C#N)cc1
FC(F)(F)c1cc(ccc1)C(=NOCc1ccccc1C(=NOC)C(OC)=O)C	1	1	0	1	0	1	1	0	0	1	0	0	0	0	0	0	0	0	0	0	1	1	1	1	0	1	0	0	0	1	1	0	1	1	1	1	1	1	0	0	1	1	0	0	0	1	0	0	1
O1[C@H]([C@H](O)[C@@H](O)[C@H](O)[C@H]1CO)[C@@H]1c2c(C(=O)c3c1cccc3O)c(O)cc(c2)CO
S(=O)(=O)(Nc1cc2c(oc(CCCC)c2C(=O)c2ccc(OCCCN(CCCC)CCCC)cc2)cc1)C
P(OC)(OC)(O\C(=C\C(=O)N(C)C)\C)=O	0	0	0	0	0	0	0	0	0	0	0	0	0	0	0	0	0	0	0	0	0	0	0	0	0	0	1	0	0	0	0	0	0	0	0	0	0	0	0	1	0	0	0	0	0	0	0	0	0
ClC(=O)CCC
Cl.s1cccc1C1(NCC)CCCCC1=O
O(C(=O)C)CC																			0	0	0	0	0	0	0	0	0	1	0	0	0	0	0	0	0	0	0	0	0	0	0	1	1	0	1	0	0	0	0
O=C(C=C(C)C)C	0	1																	0	0	0	0	0	0	0	0	0	0	0	0	0	0	0	0	0	0	0	0	0	0	0	0	0	0	0	0	0	0	0
OC(=O)CC(O)=O
O1[C@@H](O[C@@H]2C[C@H]3[C@H]4[C@@H]([C@@]5(C(=CC(=O)C=C5)CC4)C)[C@@H](O)C[C@]3(C)[C@]12C(=O)COC(=O)C(C)C)C1CCCCC1
n1c(N)cccc1N																			0	1	0	0	0	0	0	0	0	0	0	0	0	0	0	0	0	0	0	0	0	0	0	0	0	0	0	0	0	0	0
S=C1NC(=O)C=CN1																			0	0	0	0	0	0	0	0	0	0	0	0	0	0	0	0	0	0	0	0	0	0	0	0	0	0	0	0	0	0	0
O1C(CNCC1C)C																			0	0	0	0	0	0	0	0	0	0	0	0	0	0	0	0	0	0	0	0	0	0	0	0	0	0	0	0	0	0	0
O(C(OC)CC(CCCC(O)(C)C)C)C																			0	0	0	0	0	0	0	0	0	0	0	0	0	0	0	0	0	0	0	0	0	0	0	0	0	0	0	0	0	0	0
c1c(cccc1CC)CC																			0	0	0	0	0	0	0	0	0	0	0	1	0	0	0	0	0	0	0	0	0	0	0	0	0	0	0	0	0	0	0
NC1(CN(CN(C1)CC(CCCC)CC)CC(CCCC)CC)C
O(C(=O)CC(=O)C)CC
Oc1c(cc([N+](=O)[O-])cc1[N+](=O)[O-])C(C)(C)C
[Al](OC(=O)C)(OC(=O)C)O																			0	0	0	0	0	0	0	0	0	0	0	0	0	0	0	0	0	0	0	0	0	0	1	0	0	0	1	0	0	0	0
Cl.Nc1ccccc1	0	0																	0	0	0	0	0	0	0	0	0	0	0	0	0	0	0	0	0	0	0	0	0	0	0	0	0	0	0	0	0	0	0
O(C(=O)C=C(N)C)C
O=C1NC=CC=C1																			0	0	0	0	0	0	0	0	0	0	0	0	0	0	0	0	0	0	0	0	0	0	0	0	0	0	0	0	0	0	0
O(C(=O)C(C)=C)CCCCCC																			0	0	0	0	0	0	0	0	0	0	0	0	0	0	0	0	0	0	0	0	0	1	0	0	0	0	0	0	0	0	0
O(CC(=O)N(CC)CC)c1ccc(cc1OC)CC(OCCC)=O
Oc1cc(O)c(O)cc1C(=O)CCC																			0	0	0	0	0	0	0	0	0	0	0	0	0	0	0	0	0	0	0	1	0	0	0	0	0	0	0	0	0	0	0
O(CC(CCCC)CC)C(=O)\C=C/C(OCC(CCCC)CC)=O	1	0																	1	0	0	0	0	1	0	0	1	0	0	1	0	1	0	0	1	0	0	1	0	0	1	1	0	0	0	0	0	0	0
Cl.Oc1cc(ccc1O)C[C@H](N)C(OC)=O
O(C(=O)CCCCCCCCCCC)CC(O)CO	1	0																	1	0	0	0	0	0	0	0	0	0	0	0	0	0	0	0	1	0	0	1	0	1	0	0	0	0	1	1	0	0	0
O(C(=O)CCCCCC)CC=C																			0	0	0	0	0	0	0	0	1	1	0	0	0	0	0	0	0	0	0	0	0	0	0	0	0	0	0	0	0	0	0
Cl.O1[C@@H]2[C@]34[C@H]([C@H](N(CC3)C)Cc3c4c1c(OC)cc3)C=C[C@@H]2O
O=C1NC(=Nc2n(cnc12)[C@H]1C[C@H](O)[C@@H](CO)C1=C)N
S=C(N)c1cc(ncc1)CCC
OCCNC(=O)C																			0	0	0	0	0	0	0	0	0	0	0	0	0	0	0	0	0	0	0	0	0	0	0	0	0	0	0	0	0	0	0
O1CC1COCC1CCC(CC1)COCC1OC1
ClCCCCl																			0	0	0	0	0	0	0	0	0	0	0	0	0	0	0	0	0	0	0	0	0	0	0	0	0	0	0	0	0	0	0
C1CC=CC1																			0	0	0	0	0	0	0	0	0	0	0	0	0	0	0	0	0	0	0	0	0	0	0	0	0	0	0	0	0	0	0
OC(C#CC(O)(C)C)(C)C
S(OCCCCCCCC)(=O)(=O)[O-].[Na+]	0	0																	0	0	0	0	0	0	0	0	1	1	0	0	0	0	0	0	0	0	0	1	1	0	0	0	0	0	1	0	0	0	0
O=C1c2c(C(=O)c3c1cccc3)c(NC(C)C)ccc2NC(C)C	0	0																	0	1	0	0	0	0	0	0	0	0	0	0	0	0	0	0	1	0	0	0	0	0	1	1	0	0	0	0	0	0	1
P(OCOC(=O)C(C)(C)C)(OCOC(=O)C(C)(C)C)(=O)COCCn1c2ncnc(N)c2nc1
s1c(nnc1OCC(=O)N(C(C)C)c1ccc(F)cc1)C(F)(F)F	0	0	0	0	1	1	1	0	0	0	0	1	0	0	0	0	0	0	1	0	1	0	1	0	0	0	0	0	0	0	0	0	0	1	1	1	1	1	0	0	1	1	0	0	0	0	0	0	1
S=C(NNC(=S)N)N																			0	0	0	0	0	0	0	0	0	0	0	0	0	0	0	0	0	0	0	0	0	0	1	0	0	0	0	0	0	0	0
O(C(=O)Nc1[nH]c2c(n1)cc(cc2)CCCC)C
S=C([S-])NCCNC(=S)[S-].[Na+].[Na+]																			0	0	0	0	0	0	0	0	0	0	0	0	0	0	0	0	0	0	0	0	0	0	0	0	0	0	0	0	0	0	0
Clc1ccc(cc1)CC(NC(OCC)=O)(C)C
OC(=O)CCCCC	0	0	0	0	0	0	0	0	0	0	0	0	0	0	0	0	0	0	0	0	0	0	0	0	0	0	0	0	0	0	0	0	0	0	0	0	0	0	0	1	0	0	0	0	0	0	0	0	0
Cl.Cl.N1CCNCC1
[Mg+2].O=C([O-])C.O=C([O-])C
OC(=O)CNCC(O)=O
O(C(=O)CCCCCCC\C=C/CCCCCCCC)CCCC
C(CCC)CCC
O=C\C=C\C=C\C
N(CCC)CCC
S(OCCCCCCCCCC)(=O)(=O)[O-].[Na+]	0	0																	0	0	0	0	0	1	0	0	0	0	0	0	0	0	0	0	1	0	0	1	1	0	0	0	0	1	0	0	0	0	0
O=C(NO)C[C@@H](CC(C)C)C(=O)N[C@@H](Cc1c2c([nH]c1)cccc2)C(=O)NC
O(C(=O)C(C)=C)CCCCCCCCCCCC																			0	0	0	1	0	1	0	0	0	1	0	0	0	0	0	0	0	0	0	1	0	0	1	0	0	0	1	0	0	0	0
O(C(C)C)C(=O)CCCCCCCCCCCCCCC
O(C(=O)C)CCCCCC																			0	0	0	0	1	0	0	0	0	0	0	0	0	0	0	0	0	0	0	0	0	0	0	0	0	0	0	0	0	0	0
Clc1cc(O)c(cc1S(=O)(=O)N)C(=O)Nc1c(cccc1C)C
O(CCCC)CCCC
OC(=O)CCCCCCCCCCC	0	0																	1	0	0	0	0	1	0	0	0	0	0	0	0	0	1	1	1	0	0	1	0	0	0	0	0	0	1	1	0	1	0
OCCCCCCCCC	0	0																	0	0	0	0	0	0	0	0	0	0	0	0	0	0	0	0	0	0	0	0	0	0	1	0	0	0	0	0	0	0	0
O(C(=O)C)CCCCCCCCC																			0	0	0	0	0	0	0	0	0	0	0	0	0	0	0	0	0	0	0	0	0	0	1	0	0	0	0	0	0	0	0
BrCCCCCCCCCCCC																			1	0	0	1	0	1	0	0	0	0	0	0	0	0	0	0	1	0	0	1	0	0	0	0	0	0	1	0	0	0	0
N(CCCCCC)CCCCCC																			0	0	1	0	0	0	0	0	0	0	0	0	0	0	1	0	1	0	0	0	0	0	0	0	0	0	0	0	1	0	0
[Na+].Fc1ccc(cc1)-c1c(COC)c(nc(C(C)C)c1\C=C\[C@@H](O)C[C@@H](O)CC(=O)[O-])C(C)C																			0	0	0	0	0	1	0	0	0	0	0	0	0	0	0	1	0	0	0	1	1	0	1	1	0	0	0	1	0	0	1
O(CCCC)CCOCCOCCO	0	0																	0	0	0	0	0	0	0	0	0	0	0	0	0	0	0	0	0	0	0	0	0	0	0	0	0	0	0	0	0	0	0
N(CCCCCCN)CCCCCCN
[Zn+2].S=C([S-])N(CC)CC.S=C([S-])N(CC)CC
O(CCOCCOC)CCOCCOC																			0	0	0	0	0	0	0	0	0	0	0	0	0	0	0	0	0	0	0	0	0	0	0	0	0	0	0	0	0	0	0
NCCCCCCCCCCCCCCCC
OCCCCCCCC\C=C/CCCCCCCC
O=[N+]([O-])[O-].[n+]1(ccn(c1)CC)C
F[B-](F)(F)F.[n+]1(ccn(c1)CC)C
S(=O)(=O)(CCc1cc2c([nH]cc2C[C@@H]2N(CCC2)C)cc1)c1ccccc1
O(C)c1cc(ccc1OC)CNCC(O)COc1cc2C=CC(=O)Nc2cc1
Cl.S(=O)(=O)(NC)CCc1cc2c([nH]cc2C2CCN(CC2)C)cc1
O(Cc1ccccc1/C(=N\OC)/C(OC)=O)c1ccccc1C	0	1																	1	1	1	1	1	1	1	1	1	1	0	1	1	0	0	1	1	1	1	1	1	0	1	1	1	1	0	0	0	0	1
Cl.Cl.SC[C@H](NCCN[C@H](C(OCC)=O)CS)C(OCC)=O
O[C@@H]1CC2=CC[C@H]3[C@@H]4C[C@@H](C#N)[C@H](C(=O)C)[C@]4(CC[C@@H]3[C@]2(CC1)C)C	0	0																	0	0	0	0	0	0	0	0	0	0	0	0	0	0	0	0	0	0	0	0	0	0	1	0	0	0	0	0	0	0	0
Cl.O(C)c1c(OC)c(OC)ccc1CCN(C(=O)C(C1=NCCc2c1cc(OC)c(OC)c2)c1ccccc1)CCc1ccc(OC)c(OC)c1OC
S1C[C@H](O[C@H]1CO)N1C=C(F)C(=NC1=O)N
ClC12C3(Cl)C4(Cl)C5(Cl)C(Cl)(C1(Cl)C4=O)C2(Cl)C(Cl)(Cl)C35Cl	1	0	1	1	1	1	0	0	0	1	1	0	0	1	1	1	0	1	1	0	0	0	0	1	0	0	1	1	1	0	0	0	0	1	1	0	0	0	0	0	1	1	0	0	1	0	0	0	1
[Na+].O=C([O-])[C@]1([C@@H]2CC=C3[C@H](CCC(=C3)C(C)C)[C@]2(CCC1)C)C	0	0																	1	1	1	1	0	0	0	1	0	1	0	1	1	1	0	1	1	0	0	1	0	0	1	1	1	1	0	1	0	0	1
O(C)c1c(OC)cc(cc1OC)C(=O)N1CCCCCCC1
O=C\C=C\c1ccccc1	0	0																	0	0	0	0	0	0	0	0	1	1	0	0	0	0	0	0	1	0	0	1	0	0	1	1	0	0	0	0	0	1	1
S1(OC(c2c1cccc2)(c1ccc(O)cc1)c1ccc(O)cc1)(=O)=O	0	0																	0	1	0	0	0	0	0	0	1	1	0	0	0	0	0	0	0	0	0	0	0	0	1	0	0	0	0	0	0	0	0
OC1(\C=C\C(=C/C(O)=O)\C)C(CC(=O)C=C1C)(C)C
o1cccc1Cn1cccc1
[In](Cl)(Cl)Cl.O.O
Oc1cc2[C@]34[C@@H]([C@@H](N(CC3)C)Cc2cc1)CCCC4.OC(=O)[C@H](O)[C@@H](O)C(O)=O
[Na+].O=C1NC([O-])=NC(=O)C1(CC)CC
[nH]1cc(c2cc(ccc12)Cn1ncnc1)CCN(C)C
s1c(nc(C)c1C(O)=O)-c1cc(C#N)c(OCC(C)C)cc1
s1cccc1C\C(=C/c1n(Cc2ccc(cc2)C(O)=O)c(nc1)CCCC)\C(O)=O.S(O)(=O)(=O)C
O(C(=O)C1(CCN(CC1)CCc1ccc(N)cc1)c1ccccc1)CC
O=C(NC(C)c1ccccc1)CCCCCCC\C=C/C\C=C/CCCCC
OC(C(CO)(C)C)C(C)C
O=C(N(C)C)CCCCCCCCC
Cl.O=C(N(C1CCN(CC1)C(Cc1ccccc1)C)c1ccccc1)CC
O(C(CCC=C(C)C)(C=C)C)C(=O)CC																			0	0	0	0	0	0	0	0	0	0	0	0	0	0	0	0	1	0	0	0	0	0	1	0	0	0	0	0	0	0	0
OC1CCCCC1c1ccccc1
Cl.O1[C@@H](COC1(C)C)COC(=O)CCc1ccc(OC[C@@H](O)CNCCNC(=O)N2CCOCC2)cc1
ICC(=O)N
FCC(O)=O	0	1																	0	0	0	0	0	0	0	0	0	0	0	0	0	0	0	0	0	0	0	0	0	0	0	0	0	0	0	0	0	0	0
O(C(OC)(OC)C)C
Ic1cc(S(=O)([O-])=NC(=O)Nc2nc(nc(OC)n2)C)c(cc1)C(OC)=O.[Na+]	0	0	0	0	0	0	0	0	0	0	0	0	0	0	0	0	0	0	0	0	0	0	0	0	0	0	0	0	0	0	0	0	0	0	0	1	0	0	1	0	1	0	0	0	0	0	0	0	0
[truncated: 6,540 more rows]
[truncated: 133 more columns]
