# Supplementary material for: Could graph neural networks learn better molecular representation for drug discovery? A comparison study of descriptor-based and graph-based models
Source: J Cheminform. 2021 Feb 17;13:12. doi: 10.1186/s13321-020-00479-8 (PMC7888189; doi:10.1186/s13321-020-00479-8)
Supplement: Supplementary file 1 — Additional file 1. The datasets for the single tasks. [file 13321_2020_479_MOESM1_ESM.zip › ReferencedData/washed_dataset/bace_washed.csv]

	smiles	CID	Class	Model	pIC50	MW	AlogP	HBA	HBD	RB	HeavyAtomCount	ChiralCenterCount	ChiralCenterCountAllPossible	RingCount	PSA	Estate	MR	Polar	sLi_Key	ssBe_Key	ssssBem_Key	sBH2_Key	ssBH_Key	sssB_Key	ssssBm_Key	sCH3_Key	dCH2_Key	ssCH2_Key	tCH_Key	dsCH_Key	aaCH_Key	sssCH_Key	ddC_Key	tsC_Key	dssC_Key	aasC_Key	aaaC_Key	ssssC_Key	sNH3_Key	sNH2_Key	ssNH2_Key	dNH_Key	ssNH_Key	aaNH_Key	tN_Key	sssNH_Key	dsN_Key	aaN_Key	sssN_Key
0	O=C(N[C@H]1CC(C)(C)OCC1)[C@@H](Cc1c(N)nc2c(c1)cc(-c1c(C)cccc1)cc2)C	BACE_1	1	Train	9.154902499999999	431.56979	4.4014001	3	2	5	32	2	2	4	77.239998	67.251999	129.9039	58.397999	0	0	0	0	0	0	0	1	0	1	0	0	1	1	0	0	1	1	1	1	0	1	0	0	1	0	0	0	0	1	0
1	Fc1cc(F)cc(C[C@H](NC(=O)[C@H](CCc2ccccc2)N2C(=O)[C@@](NC(=O)C)(CC(C)C)CC2)[C@H](O)[C@@H]2NC[C@H](OCCC)C2)c1	BACE_2	1	Train	8.8538723	657.81073	2.6412001	5	4	16	47	6	6	4	124.58	115.417	173.6176	76.254997	0	0	0	0	0	0	0	1	0	1	0	0	1	1	0	0	1	1	0	1	0	0	1	0	1	0	0	0	0	0	1
2	O=C(N[C@H]([C@H](O)CNCc1cc(OC)ccc1)Cc1ccccc1)c1cc2c(CC)cn3c2c(N(C)S(=O)(=O)CC3)c1	BACE_3	1	Train	8.6989698	591.74091	2.5499001	4	3	11	42	2	3	5	125.86	96.585999	160.12421	75.639	0	0	0	0	0	0	0	1	0	1	0	0	1	1	0	0	1	1	1	0	0	0	1	0	1	0	0	0	0	0	1
3	FC(F)(F)[C@H](Oc1c(N)c(F)cc(C[C@H]2[C@H](O)[C@@H](NCc3cc(C(C)(C)C)ccc3)CS(=O)(=O)C2)c1)COCC	BACE_4	1	Train	8.6989698	591.67828	3.168	4	3	12	40	4	5	3	123.84	112.751	144.27119	63.681999	0	0	0	0	0	0	0	1	0	1	0	0	1	1	0	0	0	1	0	1	0	1	1	0	0	0	0	0	0	0	0
4	FC(F)(F)c1cc(CNC[C@@H](O)[C@@H](NC(=O)c2cc3c(CC)cn4c3c(N(C)S(=O)(=O)CC4)c2)Cc2ccccc2)ccc1	BACE_5	1	Train	8.6989698	629.7128299999999	3.5086	3	3	11	44	2	3	5	116.63	116.336	159.6347	74.728996	0	0	0	0	0	0	0	1	0	1	0	0	1	1	0	0	1	1	1	1	0	0	1	0	1	0	0	0	0	0	1
5	FC(F)(F)C(Oc1c(N)c(F)cc(C[C@H]2[C@H](O)[C@@H](NCc3cc(C(C)(C)C)ccc3)C[SH0](=O)C2)c1)C(F)(F)F	BACE_6	1	Train	8.6989698	585.59772	3.8615	2	3	10	39	4	4	3	108.37	122.806	134.4534	58.533001	0	0	0	0	0	0	0	1	0	1	0	0	1	1	0	0	0	1	0	1	0	1	1	0	0	0	0	0	0	0	0
6	S(=O)(=O)(C[C@@H](NC(=O)c1cnccc1)C(=O)N[C@H]([C@H](O)CNCc1cc(CC)ccc1)Cc1cc(F)cc(F)c1)CCCCC	BACE_7	1	Train	8.6989698	645.7800900000001	3.1973	5	4	18	45	3	4	3	150.45	117.75200000000001	167.17931000000002	76.557999	0	0	0	0	0	0	0	1	0	1	0	0	1	1	0	0	1	1	0	0	0	0	1	0	1	0	0	0	0	1	0
7	Fc1c2C(N)=N[C@@](c3cc(-c4cc(C#CC)cnc4)ccc3)(C3=CN(CC)C(=O)C(C)=C3)c2ccc1	BACE_8	1	Train	8.6126099	477.55199999999996	3.7096	2	0	4	36	1	1	5	74.879997	80.086998	131.22	65.753998	0	0	0	0	0	0	0	1	0	1	0	0	1	0	0	1	1	1	0	1	0	1	0	0	0	0	0	0	0	1	0
8	O=C1N[C@H]([C@H](O)CN[C@@H]2c3c(OC4(C2)CCC4)ccc(CC)c3)Cc2cc(ccc2)CCCCN2C(=O)C=CC1=C2	BACE_9	1	Train	8.6020603	556.71503	4.7010002	4	3	5	41	3	3	6	97.16999799999999	87.084999	148.33389	72.183998	0	0	0	0	0	0	0	1	0	1	0	0	1	1	0	0	1	1	0	1	0	0	1	0	1	0	0	0	0	0	0
9	O=C(N[C@H]([C@H](O)CNCc1cc(C(C)C)ccc1)Cc1ccccc1)[C@H]1C[C@@H](C(C)(C)N2C(=O)CCCC2)CCC1	BACE_10	1	Train	8.6020603	562.8057299999999	4.3980999	3	3	12	41	4	4	4	86.25	85.25	164.3423	72.528	0	0	0	0	0	0	0	1	0	1	0	0	1	1	0	0	1	1	0	1	0	0	1	0	1	0	0	0	0	0	1
10	Fc1cc(F)cc(C[C@H](NC(=O)c2cc(C(=O)N(CCC)CCC)cc(C)c2)[C@H](O)[C@@H]2NC[C@H](Oc3ccccc3)C2)c1	BACE_11	1	Train	8.522878599999999	594.7117900000001	4.4597001	4	3	13	43	4	4	4	95.480003	104.835	160.741	73.835999	0	0	0	0	0	0	0	1	0	1	0	0	1	1	0	0	1	1	0	0	0	0	1	0	1	0	0	0	0	0	1
11	Fc1cc(F)cc(C[C@H](NC(=O)c2cc(C(=O)N(CCC)CCC)cc(C)c2)[C@H](O)[C@H]2C(=O)N(Cc3ccccc3)CCN2)c1	BACE_12	1	Train	8.522878599999999	621.73712	3.6923001	4	3	13	45	3	3	4	106.56	112.169	168.04111	76.471001	0	0	0	0	0	0	0	1	0	1	0	0	1	1	0	0	1	1	0	0	0	0	1	0	1	0	0	0	0	0	1
12	FC(F)(F)c1cc(CNC[C@@H](O)[C@@H](NC(=O)c2cc(NCC)cc(N3S(=O)(=O)CCCC3)c2)Cc2ccccc2)ccc1	BACE_13	1	Train	8.522878599999999	619.71802	3.0941999	3	4	13	43	2	3	4	123.73	114.50200000000001	160.57918999999998	72.706001	0	0	0	0	0	0	0	1	0	1	0	0	1	1	0	0	1	1	0	1	0	0	1	0	1	0	0	0	0	0	1
13	S(=O)(=O)(N(c1cc(NCC)cc(C(=O)N[C@H]([C@H](O)CN[C@H](C(=O)NC2CCCCC2)C)Cc2ccccc2)c1)c1ccccc1)C	BACE_14	1	Train	8.522878599999999	650.85107	3.7235	4	5	15	46	3	4	4	152.83	107.41799999999999	180.83611000000002	81.755997	0	0	0	0	0	0	0	1	0	1	0	0	1	1	0	0	1	1	0	0	0	0	1	0	1	0	0	0	0	0	1
14	FC(F)(F)[C@H](Oc1c(N)c(F)cc(C[C@H]2[C@H](O)[C@@H](NCc3cc(C(C)(C)C)ccc3)C[SH0](=O)C2)c1)COC	BACE_15	1	Train	8.3979397	561.65228	2.7232001	3	3	11	38	5	5	3	117.6	104.556	140.0468	61.278	0	0	0	0	0	0	0	1	0	1	0	0	1	1	0	0	0	1	0	1	0	1	1	0	0	0	0	0	0	0	0
15	Fc1cc(F)cc(C[C@H](NC(=O)c2cc(C(=O)N(CCC)CCC)cc(C)c2)[C@H](O)CNCc2cc(OC)ccc2)c1	BACE_16	1	Train	8.3979397	582.70111	4.456200099999999	4	3	15	42	2	2	3	95.480003	103.836	159.0278	72.775002	0	0	0	0	0	0	0	1	0	1	0	0	1	1	0	0	1	1	0	0	0	0	1	0	1	0	0	0	0	0	1
16	Fc1cc(F)cc(C[C@H](NC(=O)c2cc(C(=O)N(CCC)CCC)cc(C)c2)[C@H](O)[C@@H]2NC[C@H](OCc3ccccc3)C2)c1	BACE_17	1	Train	8.3010302	608.7384	4.280099900000001	4	3	14	44	4	4	4	95.480003	106.335	165.84489	75.670998	0	0	0	0	0	0	0	1	0	1	0	0	1	1	0	0	1	1	0	0	0	0	1	0	1	0	0	0	0	0	1
17	Ic1cc(CNC[C@@H](O)[C@@H](NC(=O)c2cc(C(=O)N(CCC)CCC)cc(C)c2)Cc2cc(F)cc(F)c2)ccc1	BACE_18	1	Train	8.3010302	678.57159	5.0507998	3	3	14	41	2	2	3	86.25	100.456	164.9727	75.331001	0	0	0	0	0	0	0	1	0	1	0	0	1	1	0	0	1	1	0	0	0	0	1	0	1	0	0	0	0	0	1
18	Fc1cc(F)cc(C[C@H](NC(=O)c2cc(C(=O)N(CCC)CCC)cc(C)c2)[C@H](O)[C@H]2C(=O)N(Cc3ccccc3)CN2)c1	BACE_19	1	Train	8.3010302	607.71051	3.6745998999999996	4	3	13	44	3	3	4	106.56	110.669	162.8506	74.636002	0	0	0	0	0	0	0	1	0	1	0	0	1	1	0	0	1	1	0	0	0	0	1	0	1	0	0	0	0	0	1
19	S(=O)(=O)(N1C[C@H]([C@@H](O)[C@@H](NC(=O)c2cc(C(=O)N(CCC)CCC)cc(C)c2)Cc2cc(F)cc(F)c2)NCC1)c1ccccc1	BACE_20	1	Train	8.3010302	657.7907700000001	3.5020001000000005	4	3	13	46	3	4	4	132.00999	118.419	171.6935	78.388	0	0	0	0	0	0	0	1	0	1	0	0	1	1	0	0	1	1	0	0	0	0	1	0	1	0	0	0	0	0	1
20	Fc1ccc(C[C@H](NC(=O)C)[C@H](O)CN[C@@H]2c3c(OC4(C2)CCC4)ncc(CC(C)(C)C)c3)cc1	BACE_21	1	Train	8.3010302	484.62600999999995	2.9008	4	3	9	35	3	3	4	88.059998	79.000999	132.37018999999998	59.374001	0	0	0	0	0	0	0	1	0	1	0	0	1	1	0	0	1	1	0	1	0	0	1	0	1	0	0	0	0	1	0
21	O=C(N[C@H]([C@H](O)CNCc1cc(OC)ccc1)Cc1ccccc1)[C@H](CCc1ccccc1)N1C(=O)[C@@](NC(=O)C)([C@H](CC)C)CC1	BACE_22	1	Train	8.3010302	643.83533	3.1847999	5	4	17	47	5	5	4	124.58	105.751	181.6313	82.79499799999999	0	0	0	0	0	0	0	1	0	1	0	0	1	1	0	0	1	1	0	1	0	0	1	0	1	0	0	0	0	0	1
22	O=C(N[C@H]([C@H](O)CN[C@@H]1c2c(OC3(C1)CCC3)ncc(CC(C)(C)C)c2)Cc1cc(-c2sccn2)ccc1)[C@H](OC)C	BACE_23	1	Train	8.2596369	593.7998	3.1143	6	3	12	42	4	4	5	138.42	88.334	163.9319	73.876999	0	0	0	0	0	0	0	1	0	1	0	0	1	1	0	0	1	1	0	1	0	0	1	0	1	0	0	0	0	1	0
23	S(=O)(=O)(N(C)c1cc(C(=O)N[C@H]([C@@H](O)C[C@H](C(=O)N[C@H](C(=O)NCc2ccccc2)C(C)C)C)COCc2cc(F)cc(F)c2)cc(C(=O)N[C@H](C)c2ccccc2)c1)C	BACE_24	1	Train	8.1804562	849.9821199999999	4.7680001	7	5	20	60	5	6	4	191.62	158.41901000000001	223.4537	101.199	0	0	0	0	0	0	0	1	0	1	0	0	1	1	0	0	1	1	0	0	0	0	0	0	1	0	0	0	0	0	1
24	Fc1cc(F)cc(C[C@H](NC(=O)c2cc(C(=O)N(CCC)CCC)cc(C)c2)[C@H](O)[C@@H]2NCC[C@H](OCC)C2)c1	BACE_25	1	Train	8.154902499999999	560.69562	3.1078	4	3	13	40	4	4	3	95.480003	98.167999	150.8457	66.417	0	0	0	0	0	0	0	1	0	1	0	0	1	1	0	0	1	1	0	0	0	0	1	0	1	0	0	0	0	0	1
25	S(=O)(=O)(N(C)c1cc(C(=O)N[C@H](CN[C@H](C(=O)NCC(C)C)C)Cc2ccccc2)cc(C(=O)N[C@H](C)c2ccc(F)cc2)c1)C	BACE_26	1	Train	8.0969105	654.815	2.5710001	4	4	15	46	3	4	3	149.67	116.25200000000001	175.31371000000001	80.053001	0	0	0	0	0	0	0	1	0	1	0	0	1	1	0	0	1	1	0	0	0	0	1	0	1	0	0	0	0	0	1
26	Clc1cc2c(C(N[C@H](C(=O)[O-])C[C@H]3[C@@H](CCC)SC=C3c3c[nH]nc3)=[N+]C(C)(C)C2)cc1	BACE_27	1	Train	8.0969105	473.0307	1.6334	2	2	8	32	3	3	4	120.11	70.862	126.9552	55.388999999999996	0	0	0	0	0	0	0	1	0	1	0	1	1	1	0	0	1	1	0	1	0	0	0	0	1	1	0	0	0	1	0
27	O(CC(C)C)c1cc2[C@@]3(N=C(N)OC3)c3c(Oc2cc1)ccc(-c1cncnc1)c3	BACE_28	1	Train	8.0969105	402.4458	3.5874	6	0	4	30	1	1	5	91.849998	64.418999	112.0818	52.533001	0	0	0	0	0	0	0	1	0	1	0	0	1	1	0	0	1	1	0	1	0	1	0	0	0	0	0	0	1	1	0
28	Fc1cc(F)cc(C[C@H](NC(=O)[C@H](CCc2ccccc2)N2C(=O)[C@@](NC(=O)C)(CC(C)C)CC2)[C@H](O)[C@@H]2NCc3c(cccc3)C2)c1	BACE_29	1	Train	8.0969105	661.80103	3.6480998999999996	4	4	13	48	5	5	5	115.35	116.91799999999999	178.6571	81.202003	0	0	0	0	0	0	0	1	0	1	0	0	1	1	0	0	1	1	0	1	0	0	1	0	1	0	0	0	0	0	1
29	O=C(N[C@H]([C@H](O)CN[C@@H]1c2c(sc(CC(C)(C)C)c2)OC(C)(C)C1)Cc1ccccc1)C	BACE_30	1	Train	8.0705814	459.66449000000006	2.9308	3	3	9	32	3	3	3	103.41	67.667	128.53439	58.091	0	0	0	0	0	0	0	1	0	1	0	0	1	1	0	0	1	1	0	1	0	0	1	0	1	0	0	0	0	0	0
30	S(CC[C@H](NC(=O)[C@@H](NC(=O)C)CC(C)C)C(=O)N[C@H]([C@@H](O)[C@H]1[C@H](C(=O)N[C@H](C(=O)NCCCC)C(C)C)CC(=O)C1)CC(C)C)C	BACE_31	1	Train	8.0	684.95038	0.7317	8	6	21	47	7	7	1	212.67999	116.665	182.2298	73.684998	0	0	0	0	0	0	0	1	0	1	0	0	0	1	0	0	1	0	0	0	0	0	1	0	1	0	0	0	0	0	0
31	S(=O)(=O)(N(C)c1nc(NC[C@@H]2[C@@H](C)C2)cc(C(=O)N[C@H]([C@@H](N)CCCC)Cc2cscc2)c1)C	BACE_32	1	Train	7.9586072	508.72020999999995	2.1794	3	3	13	34	4	5	3	155.66	77.417	137.0377	60.269001	0	0	0	0	0	0	0	1	0	1	0	0	1	1	0	0	1	1	0	0	1	0	0	0	1	0	0	0	0	1	1
32	Fc1cc(F)cc(C[C@H](NC(=O)c2cc(C(=O)N(CCC)CCC)cc(C(=O)N)c2)[C@H](O)CNCc2cc(OC)ccc2)c1	BACE_33	1	Train	7.9586072	611.69922	2.9408	5	4	16	44	2	2	3	138.57001	114.50299999999999	162.6893	74.211998	0	0	0	0	0	0	0	1	0	1	0	0	1	1	0	0	1	1	0	0	0	1	1	0	1	0	0	0	0	0	1
33	O=C(NCC1CCCCC1)[C@H](CCC)Cc1c(N)nc2c(c1)cc(-c1c(C)cccc1)cc2	BACE_34	1	Train	7.9586072	443.6236	7.0788999000000015	2	2	8	33	1	1	4	68.010002	66.001999	137.3194	61.431000000000004	0	0	0	0	0	0	0	1	0	1	0	0	1	1	0	0	1	1	1	0	0	1	0	0	1	0	0	0	0	1	0
34	S(=O)(=O)(N(C)c1cc(C(=O)N[C@H](C)c2ccc(F)cc2)cc(-c2oc([C@](N)(Cc3ccccc3)C)nn2)c1)C	BACE_35	1	Train	7.920818799999999	552.6402	2.2669001	5	2	9	39	2	3	4	141.42	98.002998	146.07629	68.625	0	0	0	0	0	0	0	1	0	1	0	0	1	1	0	0	1	1	0	1	1	0	0	0	1	0	0	0	0	1	1
35	O(C)c1c(C)cc([C@]2(c3cc(-c4cncnc4)ccc3)N=C(N)C(C)=N2)cc1C	BACE_36	1	Train	7.920818799999999	386.4696	1.5707999	4	0	4	29	1	1	4	87.360001	58.752998	112.4211	53.414001	0	0	0	0	0	0	0	1	0	0	0	0	1	0	0	0	1	1	0	1	0	1	0	0	0	0	0	0	1	1	0
36	Fc1cc(F)cc(C[C@H](NC(=O)C)[C@H](O)CN[C@]2(c3cc(C(C)(C)C)ccc3)Cc3c(n[nH]c3)CC2)c1	BACE_37	1	Train	7.920818799999999	511.6265	2.8645	3	4	9	37	3	3	4	94.620003	89.001999	139.8804	63.689999	0	0	0	0	0	0	0	1	0	1	0	0	1	1	0	0	1	1	0	1	0	0	1	0	1	1	0	0	0	1	0
37	FC(F)(F)[C@H]1OC(N)=N[C@](C)(c2c(F)ccc(NC(=O)c3ncc(C#N)cc3)c2)C1	BACE_38	1	Train	7.920818799999999	421.3483	2.9528999	5	1	4	30	2	2	3	113.39	94.501999	96.6605	43.286999	0	0	0	0	0	0	0	1	0	1	0	0	1	1	0	1	1	1	0	1	0	1	0	0	1	0	1	0	1	1	0
38	O=C(NC1CCCCC1)[C@@H](NC[C@@H](O)[C@@H](NC(=O)c1cc(NCC)cc(N2C(=O)CCC2)c1)Cc1ccccc1)C	BACE_39	1	Train	7.886055900000001	564.73871	1.9744	4	5	13	41	3	3	4	127.38	92.000999	159.68538999999998	69.810997	0	0	0	0	0	0	0	1	0	1	0	0	1	1	0	0	1	1	0	0	0	0	1	0	1	0	0	0	0	0	1
39	FC(F)(F)[C@@H]1[C@H](F)[C@@](C)(c2c(F)ccc(NC(=O)c3ncc(C#N)cc3)c2)N=C(N)O1	BACE_40	1	Train	7.886055900000001	439.33880999999997	3.3197998999999996	5	1	4	31	3	3	3	113.39	102.335	96.065498	43.195999	0	0	0	0	0	0	0	1	0	0	0	0	1	1	0	1	1	1	0	1	0	1	0	0	1	0	1	0	1	1	0
40	Fc1cc(F)cc(C[C@H](NC(=O)c2cc(C(=O)N(CCC)CCC)cc(C)c2)[C@H](O)[C@@H]2NCC[C@H](C/C=C/C=C\C)C2)c1	BACE_41	1	Train	7.853871799999999	596.7706900000001	5.4786	3	3	14	43	4	4	3	86.25	102.66799999999999	169.5502	72.153999	0	0	0	0	0	0	0	1	0	1	0	1	1	1	0	0	1	1	0	0	0	0	1	0	1	0	0	0	0	0	1
41	FC(F)Oc1ccc([C@@]2(c3cc(C#CCCCF)c(F)cc3)C(=O)N(C)C(N)=N2)cc1	BACE_42	1	Train	7.853871799999999	433.3988	5.0798998	3	0	7	31	1	1	3	67.91999799999999	91.251999	99.470001	46.867001	0	0	0	0	0	0	0	1	0	1	0	0	1	1	0	1	1	1	0	1	0	1	0	0	0	0	0	0	1	0	1
42	S(=O)(=O)(N(C)c1cc(C(=O)N[C@H]([C@H](O)CNC2CC2)Cc2ccccc2)cc(C(=O)N[C@H](C)c2ccccc2)c1)C	BACE_43	1	Train	7.823908800000001	579.73022	2.6206999	4	4	13	41	3	4	4	140.8	97.417999	154.31779	73.065002	0	0	0	0	0	0	0	1	0	1	0	0	1	1	0	0	1	1	0	0	0	0	1	0	1	0	0	0	0	0	1
43	S(=O)(=O)(N(c1cc(C(=O)N[C@H]([C@H](O)CN[C@H](C(=O)NC2CCCCC2)C)Cc2ccccc2)ccc1)c1ccccc1)C	BACE_44	1	Train	7.823908800000001	607.78333	3.5660000000000003	4	4	13	43	3	4	4	140.8	101.751	165.8943	76.735001	0	0	0	0	0	0	0	1	0	1	0	0	1	1	0	0	1	1	0	0	0	0	1	0	1	0	0	0	0	0	1
44	O=C(N[C@H]([C@H](O)CN[C@@H]1c2c(OC3(C1)CCC3)ncc(CC(C)(C)C)c2)Cc1cc2OCOc2cc1)[C@H](OC)C	BACE_45	1	Train	7.774691099999999	554.69757	2.6840999	7	3	11	40	4	4	5	115.75	86.000999	148.8674	66.10700200000001	0	0	0	0	0	0	0	1	0	1	0	0	1	1	0	0	1	1	0	1	0	0	1	0	1	0	0	0	0	1	0
45	O(Cc1cc2C(=O)N[C@H]([C@H](O)CNC3(c4cc(C(C)C)ccc4)CC3)Cc3cc(OCCCCNc(c1)c2)ccc3)C	BACE_46	1	Train	7.7695508	572.75739	5.9706998	4	4	8	42	2	2	5	96.43	85.584999	153.9189	75.629997	0	0	0	0	0	0	0	1	0	1	0	0	1	1	0	0	1	1	0	1	0	0	1	0	1	0	0	0	0	0	0
46	O=C1N[C@H]([C@H](O)CN[C@@H]2c3c(OC4(C2)CCC4)ccc(CC)c3)Cc2cc(ccc2)CCCCCC1	BACE_47	1	Train	7.7695508	491.68469000000005	4.54	3	3	5	36	3	3	5	75.16999799999999	71.750999	142.0414	63.613997999999995	0	0	0	0	0	0	0	1	0	1	0	0	1	1	0	0	1	1	0	1	0	0	1	0	1	0	0	0	0	0	0
47	Fc1cc(F)cc(C[C@H](NC(=O)c2c3c(n(C(=O)N(CCCC)C)c2)ccc(C#N)c3)[C@H](O)CNCc2cc(OC)ccc2)c1	BACE_48	1	Train	7.744728100000001	618.6934200000001	4.8009	5	3	13	45	2	2	4	124.2	114.50299999999999	164.0807	76.166	0	0	0	0	0	0	0	1	0	1	0	0	1	1	0	1	1	1	1	0	0	0	1	0	1	0	1	0	0	0	1
48	FC(F)(F)[C@H]1OC(N)=N[C@](CF)(c2c(F)ccc(NC(=O)c3ncc(C#N)cc3)c2)C1	BACE_49	1	Train	7.7212458	439.33880999999997	3.0046999	5	1	5	31	2	2	3	113.39	102.00200000000001	96.512703	43.195999	0	0	0	0	0	0	0	0	0	1	0	0	1	1	0	1	1	1	0	1	0	1	0	0	1	0	1	0	1	1	0
49	O=C(N[C@H]([C@H](O)CNCc1cc(OC)ccc1)Cc1ccccc1)c1cc(NCC)c2c(N(C)S(=O)(=O)CCC2)c1	BACE_50	1	Train	7.7212458	581.74597	2.2054	4	4	12	41	2	3	4	132.96001	94.918999	161.43871000000001	73.615997	0	0	0	0	0	0	0	1	0	1	0	0	1	1	0	0	1	1	0	0	0	0	1	0	1	0	0	0	0	0	1
50	FC(F)(F)Oc1ccc([C@@]2(c3cc(c(F)cc3)-c3cncnc3)C(=O)N(C)C(N)=N2)cc1	BACE_51	1	Train	7.6989698	445.36969000000005	4.4306998	5	0	5	32	1	1	4	93.699997	95.335999	106.5582	49.436001	0	0	0	0	0	0	0	1	0	0	0	0	1	0	0	0	1	1	0	1	0	1	0	0	0	0	0	0	1	1	1
51	Fc1c(-c2cc([C@]3(c4ccncc4)C(=O)N(C)C(N)=N3)ccc2)cc(F)cc1	BACE_52	1	Train	7.6989698	378.37469	3.1443999	3	0	3	28	1	1	4	71.58000200000001	73.585999	100.3472	48.398998	0	0	0	0	0	0	0	1	0	0	0	0	1	0	0	0	1	1	0	1	0	1	0	0	0	0	0	0	1	1	1
52	O=C(N[C@H]([C@H](O)CNCc1cc(OC)ccc1)CC1=CC=CCC1)c1cc(N2C(=O)CCC2)c2c(n(CC)cc2)c1	BACE_53	1	Train	7.638271799999999	557.703	2.5806	4	3	12	41	2	2	5	100.41	89.168999	159.14348999999999	70.068001	0	0	0	0	0	0	0	1	0	1	0	1	1	1	0	0	1	1	1	0	0	0	1	0	1	0	0	0	0	0	1
53	Fc1c([C@]2(C)C(F)(F)COC(N)=N2)cc(NC(=O)c2ncc(C#N)cc2)cc1	BACE_54	1	Train	7.638271799999999	389.3313	2.346	5	1	4	28	1	1	3	113.39	85.168999	91.34279599999999	41.542999	0	0	0	0	0	0	0	1	0	1	0	0	1	0	0	1	1	1	0	1	0	1	0	0	1	0	1	0	1	1	0
54	Clc1cc(-c2cc3[C@@]4(C(=O)N(C)C(N)=N4)CC(C)(C)Oc3cc2)ccc1	BACE_55	1	Train	7.6197891	369.8447	3.4119998999999996	3	0	1	26	1	1	4	67.91999799999999	59.279999	100.6789	46.083	0	0	0	0	0	0	0	1	0	1	0	0	1	0	0	0	1	1	0	1	0	1	0	0	0	0	0	0	1	0	1
55	O=C(N[C@H]([C@H](O)CNCc1cc(OC)ccc1)Cc1ccccc1)c1cc2N(C)S(=O)(=O)CCN3c2c(N(CC)CC3)c1	BACE_56	1	Train	7.5850272	608.77142	1.8274	4	3	11	43	2	3	5	127.41	97.918999	168.25391000000002	76.028	0	0	0	0	0	0	0	1	0	1	0	0	1	1	0	0	1	1	0	0	0	0	1	0	1	0	0	0	0	0	1
56	O=C1N(Cc2ccc(CN3C(=O)N[C@@H](CCC)C3)cc2)C(=N)N[C@]1(CCC1CCCCC1)CC1CCCCC1	BACE_57	1	Train	7.568635899999999	535.7637900000001	7.6174002000000005	3	2	11	39	2	2	5	88.529999	78.584	156.1284	64.821999	0	0	0	0	0	0	0	1	0	1	0	0	1	1	0	0	1	1	0	1	0	0	0	1	1	0	0	0	0	0	1
57	O=C1[C@@](N)(C)Cc2cc(ccc2)CC[C@H](c2ccccc2)NC(=O)c2cc(-c3c(C#N)cccc3)cc(c2)CO1	BACE_58	1	Train	7.568635899999999	530.63623	4.7385000999999995	4	2	3	40	2	2	5	106.83	90.752998	153.9324	73.960999	0	0	0	0	0	0	0	1	0	1	0	0	1	1	0	1	1	1	0	1	1	0	0	0	1	0	1	0	0	0	0
58	S(=O)(=O)(N(C)c1cc(C(=O)N[C@H](C)c2ccc(F)cc2)cc(COC(=O)[C@](N)(Cc2ccccc2)C)c1)C	BACE_59	1	Train	7.568635899999999	542.64209	2.4816	4	2	11	38	2	3	3	128.8	98.835999	142.064	66.891998	0	0	0	0	0	0	0	1	0	1	0	0	1	1	0	0	1	1	0	1	1	0	0	0	1	0	0	0	0	0	1
59	O=C1[C@H](C)N(C)C(=O)CCCCCCCC[C@@H](C)C[C@@H]([C@H](O)CNCc2cc(C(C)C)ccc2)N1	BACE_60	1	Train	7.568635899999999	488.72559	3.9482998999999994	3	3	6	35	4	4	2	86.25	74.333	141.2681	60.377998	0	0	0	0	0	0	0	1	0	1	0	0	1	1	0	0	1	1	0	0	0	0	1	0	1	0	0	0	0	0	1
60	F[C@@H]1[C@@](C)(c2c(F)ccc(NC(=O)c3ncc(C#N)cc3)c2)N=C(N)OC1	BACE_61	1	Train	7.5528421	371.34078999999997	2.2837	5	1	4	27	2	2	3	113.39	77.251999	90.945198	41.633998999999996	0	0	0	0	0	0	0	1	0	1	0	0	1	1	0	1	1	1	0	1	0	1	0	0	1	0	1	0	1	1	0
61	O=C1N(C)C(N)=N[C@]1(c1cc(CC)nc(CC)c1)c1cc(-c2cncnc2)ccc1	BACE_62	1	Train	7.5228791	400.47629	2.8536999	5	0	5	30	1	1	4	97.360001	66.585999	115.4583	53.415001000000004	0	0	0	0	0	0	0	1	0	1	0	0	1	0	0	0	1	1	0	1	0	1	0	0	0	0	0	0	1	1	1
62	O=C(N[C@H]([C@H](O)CNC(CCCC(C)C)(C)C)Cc1ccccc1)c1cc(NCC)cc(N2C(=O)CCC2)c1	BACE_63	1	Train	7.481485799999999	537.75647	3.6475	3	4	15	39	2	2	3	98.279999	83.750999	158.05479	69.148003	0	0	0	0	0	0	0	1	0	1	0	0	1	1	0	0	1	1	0	1	0	0	1	0	1	0	0	0	0	0	1
63	O=C1N[C@H]([C@H](O)CN[C@@H]2c3c(OC4(C2)CCC4)ccc(CC)c3)Cc2cc(ccc2)CCCCCCC1	BACE_64	1	Train	7.443697	505.7113	4.996200099999999	3	3	5	37	3	3	5	75.16999799999999	73.250999	146.6424	65.44899699999999	0	0	0	0	0	0	0	1	0	1	0	0	1	1	0	0	1	1	0	1	0	0	1	0	1	0	0	0	0	0	0
64	S(=O)(=O)(N(C)c1cc(C(=O)N[C@H]([C@@H](O)CC(=O)N[C@H](C(=O)Nc2cc(C(=O)O)cc(C(=O)O)c2)C(C)C)COc2cc(F)cc(F)c2)cc(C(=O)N[C@H](C)c2ccccc2)c1)C	BACE_65	1	Train	7.431798	879.87891	2.0102	7	5	19	62	4	5	4	271.88	186.75400000000002	213.1469	97.474998	0	0	0	0	0	0	0	1	0	1	0	0	1	1	0	0	1	1	0	0	0	0	0	0	1	0	0	0	0	0	1
65	O=C(O)[C@@H](NC(=O)[C@H]1[C@H]([C@H](O)[C@@H](NC(=O)[C@@H](NC(=O)[C@@H](NC(=O)[C@@H](N)CCC(=O)O)C(C)C)CC(=O)N)CC(C)C)CCC1)C	BACE_66	1	Train	7.408936	641.73358	-3.5999999	6	7	19	45	8	8	1	287.62	135.49899	151.9334	62.721001	0	0	0	0	0	0	0	1	0	1	0	0	0	1	0	0	1	0	0	0	1	1	0	0	1	0	0	0	0	0	0
66	FC(F)(F)c1cc(CNC[C@@H](O)[C@@H](NC(=O)c2cc(NCC)cc(N3C(=O)CCC3)c2)Cc2ccccc2)ccc1	BACE_67	1	Train	7.3979402	569.6377	3.0978999	3	4	13	41	2	2	4	98.279999	106.75200000000001	151.9615	68.954002	0	0	0	0	0	0	0	1	0	1	0	0	1	1	0	0	1	1	0	1	0	0	1	0	1	0	0	0	0	0	1
67	O(C)c1c(C)cc([C@@]2(c3cc(-c4cnccc4)ccc3)C(=O)N(C)C(N)=N2)cc1	BACE_68	1	Train	7.3979402	386.44641	3.2032001	4	0	4	29	1	1	4	80.809998	65.085999	111.4188	52.888000000000005	0	0	0	0	0	0	0	1	0	0	0	0	1	0	0	0	1	1	0	1	0	1	0	0	0	0	0	0	1	1	1
68	FC(F)(F)[C@H]1[C@H](F)[C@@](C)(c2c(F)ccc(NC(=O)c3ncc(C#N)cc3)c2)N=C(N)O1	BACE_69	1	Train	7.3979402	439.33880999999997	3.3197998999999996	5	1	5	31	3	3	3	113.39	102.335	96.065498	43.195999	0	0	0	0	0	0	0	1	0	0	0	0	1	1	0	1	1	1	0	1	0	1	0	0	1	0	1	0	1	1	0
69	Fc1c(OC)cccc1-c1cc([C@@]2(c3ccncc3)N=C(N)N3C2=NCC(F)(F)C3)ccc1	BACE_70	1	Train	7.389999900000001	452.4516	1.8108	3	0	4	33	1	1	5	77.709999	82.335999	114.3468	54.971001	0	0	0	0	0	0	0	1	0	1	0	0	1	0	0	0	1	1	0	1	0	1	0	0	0	0	0	0	1	1	1
70	O=C(N[C@H]([C@H](O)CN[C@@H]1c2c(nn(CC(C)(C)C)c2)CC(C)(C)C1)Cc1ccccc1)C	BACE_71	1	Train	7.3565469	441.6293	1.8778	3	3	9	32	3	3	3	83.760002	67.167	128.1886	56.452999	0	0	0	0	0	0	0	1	0	1	0	0	1	1	0	0	1	1	0	1	0	0	1	0	1	0	0	0	0	1	0
71	Clc1c(NC(=O)C)c(Cl)cc(CNC(=N)NC(=O)Cn2c3c(cc2)ccc(C#N)c3)c1	BACE_72	1	Train	7.3565469	457.31259000000006	2.9079001	4	2	7	31	0	0	3	122.8	80.891998	116.0676	53.792	0	0	0	0	0	0	0	1	0	1	0	0	1	0	0	1	1	1	1	0	0	0	0	1	1	0	1	0	0	0	0
72	Fc1cc(F)cc(C[C@H](NC(=O)C)[C@H](O)CNC2(c3cc(C(C)(C)C)ccc3)CCCCC2)c1	BACE_73	1	Train	7.327901799999999	473.61829000000006	4.2779999	2	3	9	34	2	2	3	65.940002	81.167999	130.00121000000001	58.838001	0	0	0	0	0	0	0	1	0	1	0	0	1	1	0	0	1	1	0	1	0	0	1	0	1	0	0	0	0	0	0
73	O=C1N(C)C(N)=N[C@@]21c1c(ccc(-c3cncnc3)c1)CC(C)(C)C2	BACE_74	1	Train	7.318759	335.40289	1.9669	4	0	1	25	1	1	4	84.470001	55.501999	95.689903	42.805	0	0	0	0	0	0	0	1	0	1	0	0	1	0	0	0	1	1	0	1	0	1	0	0	0	0	0	0	1	1	1
74	O=C(OC(C)(C)C)N[C@H](C(=O)N([C@H](C(=O)N[C@H]([C@@H](O)CC(=O)N[C@H](C(=O)N[C@H](C(=O)N([C@@H](C(=O)N1[C@@H](C(=O)OC)CCC1)Cc1ccccc1)C)C)CC(C)C)Cc1ccccc1)CCC(=O)N)C)C(C)C	BACE_75	1	Train	7.3115802	1007.222	3.1884	12	6	28	72	8	8	3	276.17999	184.41701	266.63	112.741	0	0	0	0	0	0	0	1	0	1	0	0	1	1	0	0	1	1	0	1	0	1	0	0	1	0	0	0	0	0	1
75	FC(F)(F)[C@@H](O)Cc1c(N)c(F)cc(C[C@H]2[C@H](O)[C@@H](NCc3cc(C(C)(C)C)ccc3)CS(=O)(=O)C2)c1	BACE_76	1	Train	7.309804	547.62567	2.6831999	3	4	9	37	4	5	3	125.61	108.251	133.58701000000002	59.375	0	0	0	0	0	0	0	1	0	1	0	0	1	1	0	0	0	1	0	1	0	1	1	0	0	0	0	0	0	0	0
76	FC[C@@]1(c2c(F)ccc(NC(=O)c3ncc(C#N)cc3)c2)C(F)(F)COC(N)=N1	BACE_77	1	Train	7.309804	407.32169	2.3978	5	1	5	29	1	1	3	113.39	92.668999	91.195	41.452	0	0	0	0	0	0	0	0	0	1	0	0	1	0	0	1	1	1	0	1	0	1	0	0	1	0	1	0	1	1	0
77	Fc1c([C@@]2(C)N=C(N)OCC2)cc(NC(=O)c2ncc(C#N)cc2)cc1	BACE_78	1	Train	7.292399900000001	353.35031000000004	1.9168	5	1	4	26	1	1	3	113.39	69.418999	91.540199	41.724998	0	0	0	0	0	0	0	1	0	1	0	0	1	0	0	1	1	1	0	1	0	1	0	0	1	0	1	0	1	1	0
78	S(CC[C@H](NC(=O)[C@@H](NC(=O)C)CC(C)C)C(=O)N[C@H]([C@@H](O)C[C@H](C(=O)NCCCC)C)CC(C)C)C	BACE_79	1	Train	7.2757239	544.7905900000001	2.5397998999999998	6	5	19	37	5	5	0	161.92999	89.832001	149.72501	59.703998999999996	0	0	0	0	0	0	0	1	0	1	0	0	0	1	0	0	1	0	0	0	0	0	0	0	1	0	0	0	0	0	0
79	FC(F)[C@]1(c2c(F)ccc(NC(=O)c3ncc(C#N)cc3)c2)N=C(N)OCC1	BACE_80	1	Train	7.2676058	389.3313	2.0811	5	1	5	28	1	1	3	113.39	84.751999	91.3526	41.542999	0	0	0	0	0	0	0	0	0	1	0	0	1	1	0	1	1	1	0	1	0	1	0	0	1	0	1	0	1	1	0
80	O=C(N[C@H]([C@H](O)CNCc1cc(C(C)C)ccc1)Cc1ccccc1)[C@H](C)N1C(=O)[C@@]2([N@@](CCC)CCC2)CC1	BACE_81	1	Train	7.2596369	550.7750900000001	1.4543999	3	3	13	40	5	5	4	90.690002	84.084	157.13361	70.596001	0	0	0	0	0	0	0	1	0	1	0	0	1	1	0	0	1	1	0	1	0	0	1	0	1	0	0	1	0	0	1
81	FC(F)Cc1c2c([nH]c1)ccc(C[C@H]1[C@H](O)[C@@H](NCc3cc(C(C)(C)C)ccc3)CS(=O)(=O)C1)c2	BACE_82	1	Train	7.2596369	505.6402	2.7595999	2	3	8	35	3	4	4	95.150002	87.500999	132.3071	60.943001	0	0	0	0	0	0	0	1	0	1	0	0	1	1	0	0	0	1	1	1	0	0	1	0	0	1	0	0	0	0	0
82	S(=O)(=O)(N(C)c1cc(C(=O)N[C@H]([C@@H](O)CC(=O)N[C@H](C(=O)N[C@H](C(=O)N([C@@H](C(=O)N2[C@H](C(=O)OC)CCC2)Cc2ccccc2)C)C)CC(C)C)Cc2ccccc2)cc(C(=O)N[C@H](C)c2ccccc2)c1)C	BACE_83	1	Train	7.2426038	1024.231	4.1897998	10	5	24	73	7	8	5	249.31	184.252	274.61349	121.917	0	0	0	0	0	0	0	1	0	1	0	0	1	1	0	0	1	1	0	0	0	0	0	0	1	0	0	0	0	0	1
83	Fc1cc(F)cc(C[C@H](NC(=O)C)[C@H](O)CNC2(c3cc(-n4nccc4)ccc3)CCCCC2)c1	BACE_84	1	Train	7.229147900000001	483.5733	2.6335001	3	3	9	35	2	2	4	83.760002	84.917999	130.173	60.02	0	0	0	0	0	0	0	1	0	1	0	0	1	1	0	0	1	1	0	1	0	0	1	0	1	0	0	0	0	1	0
84	O=C1N(C)C(N)=N[C@@]1(c1cc(-c2cnccc2)ccc1)c1ccncc1	BACE_85	1	Train	7.221849000000001	343.3819	1.5828	4	0	3	26	1	1	4	84.470001	59.251999	97.7575	47.327999	0	0	0	0	0	0	0	1	0	0	0	0	1	0	0	0	1	1	0	1	0	1	0	0	0	0	0	0	1	1	1
85	O=C1N(C)C(N)=N[C@@]1(c1cc(-c2cnccc2)ccc1)c1cscc1	BACE_86	1	Train	7.221849000000001	348.42151	2.0308001	3	0	3	25	1	1	4	99.82	56.084998999999996	97.001701	47.014998999999996	0	0	0	0	0	0	0	1	0	0	0	0	1	0	0	0	1	1	0	1	0	1	0	0	0	0	0	0	1	1	1
86	S(=O)(=O)(N(C)c1cc(C(=O)N[C@H]([C@H](O)[C@H]2C(=O)N(C)C(C)(C)N2)Cc2ccccc2)cc(C(=O)N[C@H](C)c2ccc(F)cc2)c1)C	BACE_87	1	Train	7.148742200000001	654.7719099999999	0.64359999	5	4	11	46	4	5	4	161.11	120.00200000000001	170.3855	78.081001	0	0	0	0	0	0	0	1	0	1	0	0	1	1	0	0	1	1	0	1	0	0	1	0	1	0	0	0	0	0	1
87	O=C(O)[C@H](N(C(=O)[C@@H](NC(=O)[C@@H](NC(=O)C[C@H](O)[C@@H](NC(=O)[C@@H](N(C(=O)[C@@H](NC(=O)[C@@H](O)C)C(C)C)C)CCC(=O)N)CC1CCCCC1)CC(C)C)C)C)CC1CCCCC1	BACE_88	1	Train	7.1366768	879.1145	1.7862999	9	7	25	62	8	8	2	280.70001	164.332	227.4763	91.272003	0	0	0	0	0	0	0	1	0	1	0	0	0	1	0	0	1	0	0	0	0	1	0	0	1	0	0	0	0	0	1
88	O=C(NC1CCCCC1)CCc1c(N)nc2c(c1)cc(-c1c(C)cccc1)cc2	BACE_89	1	Train	7.1307678	387.5173	5.3734999000000006	2	2	5	29	0	0	4	68.010002	59.668999	118.8115	54.091	0	0	0	0	0	0	0	1	0	1	0	0	1	1	0	0	1	1	1	0	0	1	0	0	1	0	0	0	0	1	0
89	FC(F)(F)c1cc(CNC[C@@H](O)[C@@H](NC(=O)C2=CN(C(=O)C(N3C(=O)CCC3)=C2)C2CCCC2)Cc2ccccc2)ccc1	BACE_90	1	Train	7.1191859	611.6743799999999	3.3829	4	3	12	44	2	2	5	108.25	115.085	158.1582	71.650002	0	0	0	0	0	0	0	0	0	1	0	0	1	1	0	0	1	1	0	1	0	0	1	0	1	0	0	0	0	0	1
90	FC[C@]1([C@@H](F)COC(N)=N1)c1c(F)ccc(NC(=O)c2ncc(C#N)cc2)c1	BACE_91	1	Train	7.1135092	389.3313	2.3355	5	1	5	28	2	2	3	113.39	84.751999	90.79740100000001	41.542999	0	0	0	0	0	0	0	0	0	1	0	0	1	1	0	1	1	1	0	1	0	1	0	0	1	0	1	0	1	1	0
91	FC(F)Oc1ccc([C@]2(c3cc(C#CCOC)ccc3)N=C(N)N3C2=NCC(F)(F)C3)cc1	BACE_92	1	Train	7.110000099999999	461.4321	2.4538	3	0	6	33	1	1	4	74.050003	89.334999	104.0813	49.860001000000004	0	0	0	0	0	0	0	1	0	1	0	0	1	1	0	1	1	1	0	1	0	1	0	0	0	0	0	0	1	0	1
92	O=C1N[C@H]([C@H](O)CNCc2cc(C(C)C)ccc2)COC/C=C/C[C@H](c2ccccc2)N[C@H](O)c2cc(C)cc1c2	BACE_93	1	Train	7.1079049	559.73877	2.2483001	4	5	7	41	4	4	4	112.01	88.834	161.04539	74.473	0	0	0	0	0	0	0	1	0	1	0	1	1	1	0	0	1	1	0	0	0	0	1	0	1	0	0	0	0	0	0
93	NC=1C(C)=N[C@](c2cc(-c3cc(C#CC)cnc3)ccc2)(C2CC2)N=1	BACE_94	1	Train	7.1023731	329.41821	2.4388001	2	0	3	25	1	1	4	65.239998	47.084998999999996	87.850197	44.511002000000005	0	0	0	0	0	0	0	1	0	1	0	0	1	1	0	1	1	1	0	1	0	1	0	0	0	0	0	0	1	1	0
94	O=C1N(C)C(N)=N[C@]1(c1cn(CC)nc1)c1cc(-c2cncnc2)ccc1	BACE_95	1	Train	7.09691	361.40051	0.63340002	5	0	4	27	1	1	4	102.29	61.751999	102.5757	46.596001	0	0	0	0	0	0	0	1	0	1	0	0	1	0	0	0	1	1	0	1	0	1	0	0	0	0	0	0	1	1	1
95	O=C1N(C)C(N)=N[C@@]21c1c(OC(C)(C)C2)ccc(-c2cc(C#N)ccc2)c1	BACE_97	1	Train	7.026872200000001	360.40909	2.6264998999999998	4	0	2	27	1	1	4	91.709999	63.668999	101.6118	45.965	0	0	0	0	0	0	0	1	0	1	0	0	1	0	0	1	1	1	0	1	0	1	0	0	0	0	1	0	1	0	1
96	O=C(N(CCCC)CCCC)n1c2c(c(C(=O)N[C@H]([C@H](O)CNCc3cc(OC)ccc3)Cc3ccccc3)c1)cccc2	BACE_98	1	Train	7.026872200000001	599.78278	5.8397002	4	3	16	44	2	2	4	100.41	95.501999	171.7834	80.000999	0	0	0	0	0	0	0	1	0	1	0	0	1	1	0	0	1	1	1	0	0	0	1	0	1	0	0	0	0	0	1
97	Clc1cnc(C(=O)Nc2cc(c(F)cc2)[C@@]2(C)N=C(N)C3[C@H](C2)C3)cc1	BACE_99	1	Train	7.0177288	373.83179	1.0624	2	1	3	26	3	3	4	81.980003	61.195999	94.5252	44.549	0	0	0	0	0	0	0	1	0	1	0	0	1	1	0	0	1	1	0	1	0	1	0	0	1	0	0	0	0	1	0
98	S(=O)(=O)(N(C)c1cc(C(=O)N[C@H]([C@H](O)CNC2CC2)Cc2ccccc2)cc(C(=O)c2ccccc2)c1)C	BACE_100	1	Train	7.0087738	536.6624099999999	2.8557999	4	3	12	38	2	3	4	128.77	91.584999	142.38519	68.043999	0	0	0	0	0	0	0	1	0	1	0	0	1	1	0	0	1	1	0	0	0	0	1	0	1	0	0	0	0	0	1
99	Fc1cc(N2S(=O)(=O)N(C)C[C@]32C[C@H](C)[N@@](Cc2cc(OC(C)C)c(O)cc2)CC3)ccc1	BACE_101	1	Train	7.0	478.59990999999997	1.3719	3	1	5	33	3	4	4	82.900002	79.834999	124.0504	56.555	0	0	0	0	0	0	0	1	0	1	0	0	1	1	0	0	0	1	0	1	0	0	0	0	0	0	0	1	0	0	1
100	Clc1c(-c2n(Cc3nc(N)ccc3)c(-c3ccc(Oc4cncnc4)cc3)cc2)cccc1	BACE_102	1	Train	7.0	453.92290999999994	5.5479002	4	1	6	33	0	0	5	78.849998	71.113998	128.21201000000002	64.278999	0	0	0	0	0	0	0	0	0	1	0	0	1	0	0	0	0	1	0	0	0	1	0	0	0	0	0	0	0	1	0
101	S(=O)(=O)(C(CCC)CCC)C[C@@H](NC(=O)OCc1ccccc1)C(=O)N[C@H]([C@H](O)CNCc1cc(OC)ccc1)Cc1ccccc1	BACE_103	0	Train	6.9507818	668.8631	4.6362	6	4	21	47	3	4	3	156.02	111.751	180.7303	82.936996	0	0	0	0	0	0	0	1	0	1	0	0	1	1	0	0	1	1	0	0	0	0	1	0	1	0	0	0	0	0	0
102	Fc1cc(F)cc(C[C@H](NC(=O)c2cc(C(=O)N(CCC)CCC)cc(C)c2)[C@H](O)[C@@H]2NCC[N@](Cc3ccccc3)C2)c1	BACE_104	0	Train	6.920818799999999	608.76147	2.8979001	3	3	13	44	4	4	4	90.690002	104.669	166.1869	76.772003	0	0	0	0	0	0	0	1	0	1	0	0	1	1	0	0	1	1	0	0	0	0	1	0	1	0	0	1	0	0	1
103	S(=O)(=O)(N[C@H]1C[C@@H](C(=O)N[C@H]([C@@H](O)CC(=O)N[C@H](C(=O)N[C@H](C(=O)N([C@@H](C(=O)N2[C@H](C(=O)OC)CCC2)CC2CCCCC2)C)C)CC(C)C)CC2CCCCC2)C[C@H](C(=O)N[C@H](C)C2CCCCC2)C1)C	BACE_105	0	Train	6.8927898	1034.395	5.3263001	10	6	24	72	10	11	5	258.10001	171.748	273.1586	109.33	0	0	0	0	0	0	0	1	0	1	0	0	0	1	0	0	1	0	0	0	0	0	0	0	1	0	0	0	0	0	1
104	Fc1c2NCC3(c2cc(C[C@H]2[C@H](O)[C@@H](NCc4cc(C(C)(C)C)ccc4)CS(=O)(=O)C2)c1)CCC(F)(F)CC3	BACE_106	0	Train	6.853871799999999	565.7103900000001	3.5256	2	3	6	39	3	4	5	91.389999	98.667999	147.09038999999999	64.621002	0	0	0	0	0	0	0	1	0	1	0	0	1	1	0	0	0	1	0	1	0	0	1	0	1	0	0	0	0	0	0
105	O=C(N1[C@H](c2ccccc2)C[C@H](c2ccccc2)CC1)[C@H]1[C@]2(c3c(cccc3)CCC2)CNC1	BACE_107	0	Train	6.823908800000001	451.62240999999995	4.1278	1	1	3	34	4	4	6	36.919998	64.584	136.1082	64.253998	0	0	0	0	0	0	0	0	0	1	0	0	1	1	0	0	1	1	0	1	0	0	1	0	0	0	0	0	0	0	1
106	O=S1(=O)C[C@H](NCc2cc(C(C)C)ccc2)[C@@H](O)[C@H](Cc2cc(C[C@@H]3N(CCC)C(=O)OC3)c(O)cc2)C1	BACE_108	0	Train	6.823908800000001	545.7105700000001	3.5397998999999998	5	3	10	38	4	5	4	129.13	90.084	145.7619	65.193001	0	0	0	0	0	0	0	1	0	1	0	0	1	1	0	0	1	1	0	0	0	0	1	0	0	0	0	0	0	0	1
107	O=C(OC(C)(C)C)N[C@@H]1C(=O)N[C@@H](C)C(=O)N[C@H]([C@@H](O)C[C@H](C(=O)N[C@H](C(=O)NCCCC)C(C)C)C)CSC/C=C/CSC1	BACE_109	0	Train	6.8068752	673.92767	2.7214	9	6	13	45	6	6	1	225.56	111.58200000000001	180.0517	70.861	0	0	0	0	0	0	0	1	0	1	0	1	0	1	0	0	1	0	0	1	0	0	0	0	1	0	0	0	0	0	0
108	O(C)c1c(C)cc([C@]2(C(=O)N(C)C(N)=N2)C23CC4CC(C2)CC(C3)C4)cc1	BACE_110	0	Train	6.7695508	367.48458999999997	3.7265998999999996	3	0	3	27	4	5	5	67.91999799999999	55.333999999999996	104.0114	44.320999	0	0	0	0	0	0	0	1	0	1	0	0	1	1	0	0	1	1	0	1	0	1	0	0	0	0	0	0	1	0	1
109	Clc1cc2c(/C(=N\[C@@H](Cc3ccccc3)C3=NC(=O)c4c(N3)ccnc4)/NC(C)(C)C2)cc1	BACE_111	0	Train	6.7695508	458.96259000000003	2.7485001000000002	3	2	5	33	1	1	5	84.639999	68.696999	126.5515	61.486999999999995	0	0	0	0	0	0	0	1	0	1	0	0	1	1	0	0	1	1	1	1	0	0	0	0	1	1	0	0	0	1	0
110	O=C(N[C@H]([C@H](O)CNC1CCCCC1)Cc1ccccc1)c1cc(NCC)cc(N2C(=O)CCC2)c1	BACE_112	0	Train	6.744728100000001	493.6608	2.4303999	3	4	11	36	2	2	4	98.279999	77.500999	142.3886	62.868999	0	0	0	0	0	0	0	1	0	1	0	0	1	1	0	0	1	1	0	0	0	0	1	0	1	0	0	0	0	0	1
111	Fc1c([C@]2(C)C(F)(F)COC(N)=N2)cc(NC(=O)c2ncc(OCC)cc2)cc1	BACE_113	0	Train	6.7351818	408.37439	2.7995	5	1	5	29	1	1	3	98.83000200000001	83.668999	96.816299	43.998001	0	0	0	0	0	0	0	1	0	1	0	0	1	0	0	0	1	1	0	1	0	1	0	0	1	0	0	0	1	1	0
112	O=C(N([C@H](C(=O)N[C@H]([C@@H](O)CC(=O)N[C@H](C(=O)N[C@H](C(=O)N([C@@H](C(=O)N1[C@H](C(=O)OC)CCC1)CC1CCCCC1)C)C)CC(C)C)CC1CCCCC1)CCC(=O)N)C)[C@@H](NC(=O)[C@@H](O)C)C(C)C	BACE_114	0	Train	6.7235379	991.2642199999999	2.5771999	12	7	27	70	9	9	3	287.17999	177.332	259.50891	103.695	0	0	0	0	0	0	0	1	0	1	0	0	0	1	0	0	1	0	0	0	0	1	0	0	1	0	0	0	0	0	1
113	O=C(NCCCC)[C@@H](C[C@H](O)[C@H]1NC(=O)[C@H](C)NC(=O)[C@@H]2NCCC[C@@H]2SC/C=C/CSC1)C	BACE_115	0	Train	6.7212458	515.75262	0.2348	6	5	7	34	6	6	2	174.74001	78.165001	139.1727	55.469002	0	0	0	0	0	0	0	1	0	1	0	1	0	1	0	0	1	0	0	0	0	0	1	0	1	0	0	0	0	0	0
114	O=C(N(CCC)CCC)c1cc(C(=O)N[C@H]([C@H](O)CNCc2cc(OC)ccc2)Cc2ccccc2)ccc1	BACE_116	0	Valid	6.7212458	532.6936	3.5589999999999997	4	3	15	39	2	2	3	95.480003	86.834999	153.5538	71.122002	0	0	0	0	0	0	0	1	0	1	0	0	1	1	0	0	1	1	0	0	0	0	1	0	1	0	0	0	0	0	1
115	O=C(N[C@H](C(=O)NC[C@@](O)(C(=O)Nc1cc(C(=O)[O-])ccc1)CCc1ccccc1)CC(C)C)[C@@H](NC(=O)[C@@H]([N+])CNC(=O)c1nnn[n-]1)C(C)C	BACE_117	0	Train	6.7212458	721.78333	-0.70310003	10	7	19	52	4	4	3	285.06	142.58501	183.5408	80.319	0	0	0	0	0	0	0	1	0	1	0	0	1	1	0	0	1	1	0	1	1	0	0	0	1	0	0	0	0	1	0
116	FC(F)(F)c1nccc([C@]2(c3cc(c(F)cc3)-c3cncnc3)N=C(N)c3c(F)cccc23)c1	BACE_118	0	Train	6.7033347999999995	468.4014	2.5552001	3	0	4	34	1	1	5	78.660004	96.16999799999999	112.8642	55.719002	0	0	0	0	0	0	0	0	0	0	0	0	1	0	0	0	1	1	0	1	0	1	0	0	0	0	0	0	0	1	0
117	O(C)c1cc(-c2cc(CC[C@@]3(C)N=C(N)N(C)C(=O)C3)ccc2)ccc1	BACE_119	0	Train	6.6989698	351.44211	3.4451001000000003	3	0	5	26	1	1	3	67.91999799999999	57.251999	102.5747	46.722	0	0	0	0	0	0	0	1	0	1	0	0	1	0	0	0	1	1	0	1	0	1	0	0	0	0	0	0	1	0	1
118	S(=O)(=O)(N(C)c1cc(C(=O)OC[C@@](N)(CO)Cc2ccccc2)cc(C(=O)N[C@H](C)c2ccc(F)cc2)c1)C	BACE_120	0	Train	6.6989698	558.64148	1.5934	5	3	12	39	2	3	3	149.03	104.336	143.60831000000002	67.528999	0	0	0	0	0	0	0	1	0	1	0	0	1	1	0	0	1	1	0	1	1	0	0	0	1	0	0	0	0	0	1
119	FC(F)(F)c1cc(CNC[C@@H](O)[C@@H](NC(=O)c2cc(N3C(=O)CCC3)c3nccc(CC)c3c2)Cc2ccccc2)ccc1	BACE_121	0	Train	6.6777811	605.6698	4.069099899999999	4	3	12	44	2	2	5	99.139999	112.586	160.58321	74.708	0	0	0	0	0	0	0	1	0	1	0	0	1	1	0	0	1	1	1	1	0	0	1	0	1	0	0	0	0	1	1
120	Clc1cc(c(F)cc1)-c1cc2[C@]3(N=C(N)OC3)c3c(Oc2cc1)ccc(OC)c3	BACE_122	0	Train	6.5528420999999994	410.82541000000003	5.044199900000001	4	0	2	29	1	1	5	66.07	69.030998	106.6627	51.412997999999995	0	0	0	0	0	0	0	1	0	1	0	0	1	0	0	0	1	1	0	1	0	1	0	0	0	0	0	0	1	0	0
121	Brc1c(C[C@H](NC2=[N+]C(C)(C)Cc3c2ccc(Cl)c3)C(=O)[O-])csc1	BACE_123	0	Train	6.5086379	441.76971	1.9965	0	1	5	25	1	1	3	94.370003	58.445999	99.38829799999999	46.263000000000005	0	0	0	0	0	0	0	1	0	1	0	0	1	1	0	0	1	1	0	1	0	0	0	0	1	0	0	0	0	0	0
122	Clc1cnc(C(=O)Nc2cc([C@]3(C)C(=O)N(C)CC(N)=N3)ccc2)cc1	BACE_124	0	Train	6.4894552	372.8288	-0.57609999	3	1	3	26	1	1	3	102.29	62.029999	95.3843	45.015999	0	0	0	0	0	0	0	1	0	1	0	0	1	0	0	0	1	1	0	1	0	1	0	0	1	0	0	0	0	1	1
123	O(C)c1cc(-c2cc([C@@]3(C)N=C(N)N(C)C(=O)C3)ccc2)ccc1	BACE_125	0	Train	6.420217	323.38889	2.6677001000000002	3	0	3	24	1	1	3	67.91999799999999	54.251999	93.219101	43.051998	0	0	0	0	0	0	0	1	0	1	0	0	1	0	0	0	1	1	0	1	0	1	0	0	0	0	0	0	1	0	1
124	S(=O)(=O)(N(C)c1cc2C(=O)N[C@H]([C@H](O)CNCc3cc(C(C)C)ccc3)COC/C=C/C[C@@H](c3ccccc3)NC(=O)c(c1)c2)C	BACE_126	0	Train	6.3979402	649.8200099999999	2.1199	5	4	9	46	3	4	4	150.03	109.585	178.8549	80.558998	0	0	0	0	0	0	0	1	0	1	0	1	1	1	0	0	1	1	0	0	0	0	1	0	1	0	0	0	0	0	1
125	Clc1c(-c2n(Cc3nc(N)ccc3)c(-c3ccc(OCCCC#N)cc3)cc2)cccc1	BACE_127	0	Train	6.3767509	442.94	6.0500002	3	1	9	32	0	0	4	76.860001	70.446999	127.6261	61.217999	0	0	0	0	0	0	0	0	0	1	0	0	1	0	0	1	0	1	0	0	0	1	0	0	0	0	1	0	0	1	0
126	F[C@H]1[C@@](C)(c2c(F)ccc(NC(=O)c3ncc(C#N)cc3)c2)N=C(N)OC1	BACE_128	0	Train	6.3615112	371.34078999999997	2.2837	5	1	3	27	2	2	3	113.39	77.251999	90.945198	41.633998999999996	0	0	0	0	0	0	0	1	0	1	0	0	1	1	0	1	1	1	0	1	0	1	0	0	1	0	1	0	1	1	0
127	Clc1cc2c(C(N[C@H](C(=O)[O-])Cc3c(-c4c[nH]nc4)csc3)=[N+]C(C)(C)C2)cc1	BACE_129	0	Train	6.346787	428.935	0.73989999	1	2	6	29	1	1	4	123.05	66.862999	111.0651	52.159	0	0	0	0	0	0	0	1	0	1	0	0	1	1	0	0	1	1	0	1	0	0	0	0	1	1	0	0	0	1	0
128	Clc1cc2c(/C(=N\[C@@H](Cc3ccccc3)C3=NC(=O)C(C#N)=CN3)/NC(C)(C)C2)cc1	BACE_130	0	Train	6.327901799999999	432.92529	2.4410998999999998	3	2	5	31	1	1	4	95.540001	68.529999	118.3679	56.234001	0	0	0	0	0	0	0	1	0	1	0	0	1	1	0	1	1	1	0	1	0	0	0	0	1	1	1	0	0	1	0
129	Fc1cc(F)cc(C[C@H](NC(=O)C)[C@H](O)CNC2(c3scc(CC(C)(C)C)c3)CC2)c1	BACE_131	0	Train	6.327901799999999	451.5928	4.103499899999999	2	3	10	31	2	2	3	94.18	74.500999	114.6029	53.602001	0	0	0	0	0	0	0	1	0	1	0	0	1	1	0	0	1	1	0	1	0	0	1	0	1	0	0	0	0	0	0
130	S(CC[C@H](NC(=O)CCC(C)C)C(=O)N[C@H]([C@@H](O)C[C@H](C(=O)NCCCC)C)CC(C)C)C	BACE_132	0	Train	6.229147900000001	487.73929000000004	3.5952001000000005	5	4	18	33	4	4	0	132.83	76.832001	137.1319	54.597	0	0	0	0	0	0	0	1	0	1	0	0	0	1	0	0	1	0	0	0	0	0	0	0	1	0	0	0	0	0	0
131	Clc1c(-c2c(CC(=O)NC(=[N+])N)c(-c3ccc(OCCC)cc3)cs2)cccc1	BACE_133	0	Train	6.229147900000001	428.9549	3.3024001000000003	2	0	8	29	0	0	3	118.18	62.446999	115.1154	55.765999	0	0	0	0	0	0	0	1	0	1	0	0	1	0	0	0	1	1	0	0	0	1	0	0	1	0	0	0	0	0	0
132	O=C(NCCCC)[C@@H](C[C@H](O)[C@H]1NC(=O)[C@H](C)NC(=O)CCCCCCC[C@@H](C)C1)C	BACE_134	0	Train	6.229147900000001	439.63181	3.5567998999999997	4	4	7	31	5	5	1	107.53	72.166	122.6478	48.987999	0	0	0	0	0	0	0	1	0	1	0	0	0	1	0	0	1	0	0	0	0	0	0	0	1	0	0	0	0	0	0
133	Brc1cc(C(=O)Nc2ccc(-c3n(CC(=O)NC(=[N+])N)c(-c4ccccc4)cc3)cc2)ccc1	BACE_135	0	Train	6.221849	517.39709	3.198	2	1	7	34	0	0	4	114.74	75.91999799999999	130.5567	64.89299799999999	0	0	0	0	0	0	0	0	0	1	0	0	1	0	0	0	1	1	0	0	0	1	0	0	1	0	0	0	0	0	0
134	O=C(NC1CCCCC1)[C@@H](NC[C@@H](O)[C@@H](NC(=O)c1cc(OCCC)cc(N2C(=O)CCC2)c1)Cc1ccccc1)C	BACE_136	0	Train	6.218245	579.75012	2.6730001	5	4	14	42	3	3	4	124.58	94.500999	160.47899999999998	70.931999	0	0	0	0	0	0	0	1	0	1	0	0	1	1	0	0	1	1	0	0	0	0	1	0	1	0	0	0	0	0	1
135	O=C1N(C)C(=N)N[C@]1(CCC1CCCCC1)CC1CCCCC1	BACE_137	0	Train	6.218245	319.4848	4.8098000999999995	2	1	5	23	1	1	3	56.189999	45.25	93.156097	37.039001	0	0	0	0	0	0	0	1	0	1	0	0	0	1	0	0	1	0	0	1	0	0	0	1	1	0	0	0	0	0	1
136	Clc1cc2c(C(N[C@H](C(=O)[O-])Cc3c(CCC)csc3)=[N+]C(C)(C)C2)cc1	BACE_138	0	Train	6.2146702000000005	404.9534	2.6466998999999998	0	1	7	27	1	1	3	94.370003	60.695999	106.0087	49.141998	0	0	0	0	0	0	0	1	0	1	0	0	1	1	0	0	1	1	0	1	0	0	0	0	1	0	0	0	0	0	0
137	O(C)c1ccc([C@]2(c3cc(-c4cncnc4)ccc3)N=C(N)c3nc(C)sc23)cc1	BACE_139	0	Train	6.200658799999999	414.50281	1.2986	4	0	4	30	1	1	5	116.13	60.585999	115.8388	57.080002	0	0	0	0	0	0	0	1	0	0	0	0	1	0	0	0	1	1	0	1	0	1	0	0	0	0	0	0	0	1	0
138	Clc1c(-c2n(CC(=O)NC(=[N+])N)c(-c3ccc(Oc4ccc(C(=O)C)cc4)cc3)cc2)cccc1	BACE_140	0	Train	6.154902	487.95749000000006	3.6294	3	0	8	35	0	0	4	111.94	79.947998	131.1274	65.358002	0	0	0	0	0	0	0	1	0	1	0	0	1	0	0	0	1	1	0	0	0	1	0	0	1	0	0	0	0	0	0
139	Clc1cc2c(C(N[C@@H](Cc3ccccc3)C3=NOC(=O)[N-]3)=[N+]C(C)(C)C2)cc1	BACE_141	0	Train	6.124939	396.87	2.9698999	4	1	5	28	1	1	4	81.989998	60.362999	105.4941	49.702999	0	0	0	0	0	0	0	1	0	1	0	0	1	1	0	0	1	1	0	1	0	0	0	0	1	0	0	0	0	1	0
140	FC(F)(F)[C@@H]1OC(N)=N[C@](C)(c2c(F)ccc(NC(=O)c3ncc(C#N)cc3)c2)C1	BACE_142	0	Train	6.1101379	421.3483	2.9528999	5	1	4	30	2	2	3	113.39	94.501999	96.6605	43.286999	0	0	0	0	0	0	0	1	0	1	0	0	1	1	0	1	1	1	0	1	0	1	0	0	1	0	1	0	1	1	0
141	Brc1c(O)ccc(C[C@H]2[C@H](O)[C@@H](NCc3cc(C4CC4)ccc3)CS(=O)(=O)C2)c1	BACE_143	0	Train	6.0222759	481.4231	3.3866998999999995	3	3	6	29	3	4	4	99.589996	66.834	112.1074	52.900002	0	0	0	0	0	0	0	0	0	1	0	0	1	1	0	0	0	1	0	0	0	0	1	0	0	0	0	0	0	0	0
142	Clc1c(NC(=O)C)c(Cl)cc(C/N=C(\NC(=O)Cn2c3c(cc2)cccc3)/N)c1	BACE_144	0	Train	5.9956779000000004	432.30319000000003	3.029	3	1	6	29	0	0	3	101.51	72.224998	110.3299	51.939999	0	0	0	0	0	0	0	1	0	1	0	0	1	0	0	0	1	1	1	0	0	1	0	0	1	0	0	0	1	0	0
143	Fc1cc(F)cc(C[C@H](NC(=O)c2cc(C(=O)N(CCC)CCC)cc(C)c2)[C@H](O)[C@@H]2NCCN(C(=O)c3ccccc3)C2)c1	BACE_145	0	Train	5.939302	621.73712	3.799	4	3	12	45	3	3	4	106.56	112.169	168.1162	76.471001	0	0	0	0	0	0	0	1	0	1	0	0	1	1	0	0	1	1	0	0	0	0	1	0	1	0	0	0	0	0	1
144	Brc1c(N)c(F)cc(C[C@H]2[C@H](O)[C@@H](NCc3cc(C(F)(F)C)ccc3)CS(=O)(=O)C2)c1	BACE_146	0	Train	5.8632789	522.39899	1.6655	2	3	6	31	3	4	3	105.38	88.917999	115.9589	52.279999	0	0	0	0	0	0	0	1	0	1	0	0	1	1	0	0	0	1	0	1	0	1	1	0	0	0	0	0	0	0	0
145	S(=O)(=O)(Oc1cc(OCC(=O)NCCCCCN)cc(C(=O)N[C@H](C)c2ccc(F)cc2)c1)Cc1ccccc1	BACE_147	0	Train	5.8538718	572.66809	2.6547	4	3	15	40	1	2	3	146.82001	103.086	148.0045	69.363998	0	0	0	0	0	0	0	1	0	1	0	0	1	1	0	0	1	1	0	0	1	0	0	0	1	0	0	0	0	0	0
146	O=C1N(C)C(N)=N[C@]1(c1ccccc1)C12CC3CC(C1)CC(C2)C3	BACE_148	0	Train	5.815309	323.43201	3.2567999	2	0	2	24	4	5	5	58.689999	48.5	92.50700400000001	40.014	0	0	0	0	0	0	0	1	0	1	0	0	1	1	0	0	1	1	0	1	0	1	0	0	0	0	0	0	1	0	1
147	S(=O)(=O)(N(C)c1nc2cc(c1)COC(=O)[C@@](N)(C)Cc1cc(ccc1)CC[C@@H](C)CC2)C	BACE_149	0	Train	5.7447281	460.6095	2.7265	4	1	2	32	2	3	3	112.59	75.001999	123.9095	56.099998	0	0	0	0	0	0	0	1	0	1	0	0	1	1	0	0	1	1	0	1	1	0	0	0	0	0	0	0	0	1	1
148	S(=O)(=O)(CCCCC)c1cc(C(=O)N[C@H]([C@H](O)CN[C@H](C(=O)NC2CCCCC2)C)Cc2ccccc2)ccc1	BACE_150	0	Train	5.7447281	572.77899	3.5460998999999997	4	4	15	40	3	4	3	137.56	94.084	156.0986	69.800003	0	0	0	0	0	0	0	1	0	1	0	0	1	1	0	0	1	1	0	0	0	0	1	0	1	0	0	0	0	0	0
149	Fc1cc(N2S(=O)(=O)N(C)C[C@]32C[C@H](C)[N@@](Cc2cc(OC(C)C)ccc2)CC3)ccc1	BACE_151	0	Train	5.619789099999999	462.60049000000004	1.6393	2	0	5	32	3	4	4	62.669998	74.167999	122.3563	55.917999	0	0	0	0	0	0	0	1	0	1	0	0	1	1	0	0	0	1	0	1	0	0	0	0	0	0	0	1	0	0	1
150	Fc1cc(N2C(=O)N=C(NC3CCCCC3)C32CCN(Cc2ccc(NC(=O)C)cc2)CC3)ccc1	BACE_152	0	Train	5.5528420999999994	492.60818	3.0847001	3	1	6	36	2	2	5	78.239998	80.918999	136.1106	60.466	0	0	0	0	0	0	0	1	0	1	0	0	1	1	0	0	1	1	0	1	0	0	0	0	1	0	0	1	1	0	1
151	Fc1c(-c2cc([C@@]3(c4ccc(OC)cc4)N=C(N)OC3)ccc2)cccn1	BACE_153	0	Train	5.545155	363.38489	3.8829998999999997	4	0	4	27	1	1	4	69.730003	63.418999	100.5329	48.327	0	0	0	0	0	0	0	1	0	1	0	0	1	0	0	0	1	1	0	1	0	1	0	0	0	0	0	0	1	1	0
152	O(C)c1ccc([C@]2(c3cc(-c4cnccc4)ccc3)N=C(N)C(OC)C2)cc1	BACE_154	0	Train	5.4948502	374.4556	0.87080002	3	0	5	28	2	2	4	71.339996	56.084998999999996	106.9644	52.535	0	0	0	0	0	0	0	1	0	1	0	0	1	1	0	0	1	1	0	1	0	1	0	0	0	0	0	0	0	1	0
153	Fc1c(OC)ccc([C@H](Cc2c(OC)ccc([N+](=O)[O-])c2)c2nc(N)[nH]c2)c1	BACE_155	0	Train	5.4948502	386.37701	3.0414	3	2	7	28	1	1	3	116.3	74.668999	102.8166	46.563999	0	0	0	0	0	0	0	1	0	1	0	0	1	1	0	0	0	1	0	0	0	1	0	0	0	1	0	0	0	1	0
154	O=C(NCCCC)[C@@H](C[C@H](O)[C@@H](NC(=O)[C@H]1C[C@@H](C(NC(=O)C)(C)C)CCC1)Cc1ccccc1)C	BACE_156	0	Train	5.431798000000001	501.7012	3.7512	4	4	13	36	5	5	2	107.53	82.583	142.8271	60.077	0	0	0	0	0	0	0	1	0	1	0	0	1	1	0	0	1	1	0	1	0	0	0	0	1	0	0	0	0	0	0
155	O=C(NC(=[N+])N)Cn1c(-c2ccccc2)ccc1-c1ccccc1	BACE_157	0	Train	5.431798000000001	319.3804	1.6648999	1	0	5	24	0	0	3	85.639999	51.001999	89.679001	46.070999	0	0	0	0	0	0	0	0	0	1	0	0	1	0	0	0	1	1	0	0	0	1	0	0	1	0	0	0	0	0	0
156	Brc1cc2[C@@H](OC(=O)[C@@H]3NC[C@]4(C(=O)Nc5c4cccc5)C3)CCS(=O)(=O)c2cc1	BACE_158	0	Train	5.3979402	492.36292000000003	0.84570003	4	2	3	30	3	4	5	114.53	75.251999	110.7349	51.176998	0	0	0	0	0	0	0	0	0	1	0	0	1	1	0	0	1	1	0	1	0	0	1	0	1	0	0	0	0	0	0
157	O(Cc1ncccc1)c1c(CNc2c(N)nccc2)cc(-c2cc3[nH]ccc3cc2)cc1	BACE_159	0	Train	5.3767509	421.49370999999996	3.7945001000000005	3	3	7	32	0	0	5	88.849998	66.502998	127.7828	62.181999	0	0	0	0	0	0	0	0	0	1	0	0	1	0	0	0	0	1	1	0	0	1	0	0	1	1	0	0	0	1	0
158	Fc1cc(F)cc(C[C@H](NC(=O)c2cc(C(=O)N(CCC)CCC)cc(C)c2)[C@@H](O)CNCc2cc(OC)ccc2)c1	BACE_160	0	Train	5.3665309	582.70111	4.456200099999999	4	3	15	42	2	2	3	95.480003	103.836	159.0278	72.775002	0	0	0	0	0	0	0	1	0	1	0	0	1	1	0	0	1	1	0	0	0	0	1	0	1	0	0	0	0	0	1
159	O(C)c1cc(-c2cc([C@H]3[C@@H](C=4N=C(N)N(C)C(=O)C=4)C3)ccc2)ccc1	BACE_161	0	Train	5.337242099999999	347.41031	3.8431001000000005	3	1	4	26	2	2	4	70.139999	57.334998999999996	102.5881	47.998001	0	0	0	0	0	0	0	1	0	1	0	0	1	1	0	0	1	1	0	0	0	1	0	0	0	0	0	0	0	1	0
160	Brc1c(C#N)ccc(COC(=O)[C@@H]2NC[C@]3(C(=O)Nc4c3cccc4)C2)c1	BACE_162	0	Train	5.203425900000001	427.2713	1.2889	4	2	5	27	2	2	4	95.800003	66.001999	100.1514	46.294998	0	0	0	0	0	0	0	0	0	1	0	0	1	1	0	1	1	1	0	1	0	0	1	0	1	0	1	0	0	0	0
161	Clc1cc(-c2cc([C@]3(C)OCCC(N)=N3)ccc2)ccc1	BACE_163	0	Train	5.200658799999999	301.79059	1.423	1	0	2	21	1	1	3	49.220001	42.195999	83.138603	40.361999999999995	0	0	0	0	0	0	0	1	0	1	0	0	1	0	0	0	1	1	0	1	0	1	0	0	0	0	0	0	0	0	0
162	O=C(NCc1ccc(CN2C(=O)[C@](CC(C)C)(C)NC2=N)cc1)Nc1ccc(C#N)cc1	BACE_164	0	Train	5.154902	432.5181	3.957	4	3	7	32	1	1	3	121.11	77.751999	124.279	54.395	0	0	0	0	0	0	0	1	0	1	0	0	1	1	0	1	1	1	0	1	0	0	0	1	1	0	1	0	0	0	1
163	Clc1cc2nc(N)n([C@H](CC(=O)NCC3CCCCC3)CC)c2cc1	BACE_165	0	Train	5.154902	362.89691	4.3636999	2	2	6	25	1	1	3	72.940002	53.611999999999995	99.849602	43.658001	0	0	0	0	0	0	0	1	0	1	0	0	1	1	0	0	1	1	1	0	0	1	0	0	1	0	0	0	0	1	0
164	O(C)c1ccc([C@]2(c3cc(-c4cncnc4)ccc3)N=C(N)CC2)cc1	BACE_166	0	Train	5.1023731	345.4176	0.74519998	3	0	4	26	1	1	4	75.0	51.751999	99.617401	48.810001	0	0	0	0	0	0	0	1	0	1	0	0	1	0	0	0	1	1	0	1	0	1	0	0	0	0	0	0	0	1	0
165	Clc1cc2nc(N)n([C@H](CC(=O)NC3C4CC5CC3CC(C4)C5)CC)c2cc1	BACE_167	0	Train	5.050610099999999	400.94489	4.4322	2	2	5	28	6	6	5	72.940002	57.443999999999996	109.5546	47.615002000000004	0	0	0	0	0	0	0	1	0	1	0	0	1	1	0	0	1	1	1	0	0	1	0	0	1	0	0	0	0	1	0
166	N(Cc1cc(-c2cc3[nH]ccc3cc2)ccc1)c1c(N)nccc1	BACE_168	0	Train	5.0409579	314.3837	3.1629	1	3	4	24	0	0	4	66.730003	49.168999	99.235901	48.039001	0	0	0	0	0	0	0	0	0	1	0	0	1	0	0	0	0	1	1	0	0	1	0	0	1	1	0	0	0	1	0
167	Clc1cc(-c2cc([C@@]34N=C(N)O[C@@H]3CCCC4)ccc2)cnc1	BACE_169	0	Train	4.9281182	327.80801	3.7929001	3	0	2	23	2	2	4	60.5	48.528999	89.44319899999999	41.557999	0	0	0	0	0	0	0	0	0	1	0	0	1	1	0	0	1	1	0	1	0	1	0	0	0	0	0	0	1	1	0
168	O=C(OCc1ccc(C#N)cc1)[C@@H]1NC[C@]2(C(=O)Nc3c2cccc3)C1	BACE_170	0	Train	4.91364	348.37521	0.54049999	4	2	5	26	2	2	4	95.800003	63.584998999999996	92.528603	43.668999	0	0	0	0	0	0	0	0	0	1	0	0	1	1	0	1	1	1	0	1	0	0	1	0	1	0	1	0	0	0	0
169	O=C1N(C)C(N)=NC([C@@H]2[C@H](c3ccc(-c4cc(C)ccc4)cc3)C2)=C1	BACE_171	0	Train	4.767004	331.41089	4.3456998	2	1	3	25	2	2	4	60.91	53.834998999999996	101.1661	47.361000000000004	0	0	0	0	0	0	0	1	0	1	0	0	1	1	0	0	1	1	0	0	0	1	0	0	0	0	0	0	0	1	0
170	O=C1N(C)C(=N)N[C@](C)([C@H]2[C@H](c3ccccc3)C2)C1	BACE_172	0	Train	4.7447281	257.3309	1.6864001	2	1	2	19	3	3	3	56.189999	42.417	73.592499	32.387001	0	0	0	0	0	0	0	1	0	1	0	0	1	1	0	0	1	1	0	1	0	0	0	1	1	0	0	0	0	0	1
171	Brc1cc2[C@@H](OC(=O)[C@@H]3NC[C@]4(C(=O)Nc5c4cccc5)C3)CCSc2cc1	BACE_173	0	Train	4.645892099999999	460.36411	1.8615	3	2	3	28	3	3	5	97.309998	62.167999	109.8868	50.339001	0	0	0	0	0	0	0	0	0	1	0	0	1	1	0	0	1	1	0	1	0	0	1	0	1	0	0	0	0	0	0
172	S(=O)(=O)(Nc1c(C)ccc(Nc2ncnc(-c3ccccc3)c2)c1)C	BACE_174	0	Train	4.619789099999999	354.42609	3.4874001000000003	3	2	5	25	0	1	3	92.360001	59.918999	98.414001	47.25	0	0	0	0	0	0	0	1	0	0	0	0	1	0	0	0	0	1	0	0	0	0	0	0	1	0	0	0	0	1	0
173	O(C)c1cc(-c2cc(CCc3nc(N)ccc3)ccc2)ccc1	BACE_175	0	Train	4.6020598	304.38559	4.4145002	2	1	5	23	0	0	3	48.139998999999996	47.501999	94.634201	45.785999	0	0	0	0	0	0	0	1	0	1	0	0	1	0	0	0	0	1	0	0	0	1	0	0	0	0	0	0	0	1	0
174	O=C(OC1(C#N)CCCCC1)[C@@H]1NC[C@]2(C(=O)Nc3c2cccc3)C1	BACE_176	0	Train	4.5951662	340.3963	0.73659998	4	2	2	25	2	2	4	95.800003	59.500999	90.274101	39.146	0	0	0	0	0	0	0	0	0	1	0	0	1	1	0	1	1	1	0	1	0	0	1	0	1	0	1	0	0	0	0
175	Clc1cc2nc(N)n(CCCC(=O)N(C)C3CCCCC3)c2cc1	BACE_177	0	Train	4.585027200000001	348.8703	3.6591001000000003	2	1	5	24	0	0	3	64.150002	51.778999	95.82710300000001	41.823002	0	0	0	0	0	0	0	1	0	1	0	0	1	1	0	0	1	1	1	0	0	1	0	0	0	0	0	0	0	1	1
176	O=C([O-])[C@@H](/[N+]=C\1/NC(C)(C)Cc2c/1cccc2)Cc1ccccc1	BACE_178	0	Train	4.5654311	322.40091	1.2862999	0	1	4	24	1	1	3	66.129997	54.417999	89.873398	43.233002	0	0	0	0	0	0	0	1	0	1	0	0	1	1	0	0	1	1	0	1	0	0	0	0	1	0	0	0	0	0	0
177	Brc1cc2[C@@]3(C(=O)N(C)C(N)=N3)CC(C)(C)Oc2cc1	BACE_179	0	Train	4.4337978	338.19971	1.9776	3	0	0	20	1	1	3	67.91999799999999	46.584998999999996	78.360703	33.814999	0	0	0	0	0	0	0	1	0	1	0	0	1	0	0	0	1	1	0	1	0	1	0	0	0	0	0	0	1	0	1
178	NC1=NC(c2ccccc2)(c2ccccc2)C=2N1CCCN=2	BACE_180	0	Train	4.420217	291.3703	0.8247	1	0	2	22	0	0	4	55.59	41.417999	84.8853	41.101002	0	0	0	0	0	0	0	0	0	1	0	0	1	0	0	0	1	1	0	1	0	1	0	0	0	0	0	0	1	0	1
179	O(C)c1cc(-c2cc(CNc3c(N)nccc3)ccc2)cnc1	BACE_181	0	Train	4.3979402	306.36169	2.2182	3	2	5	23	0	0	3	73.059998	49.501999	93.16390200000001	44.049	0	0	0	0	0	0	0	1	0	1	0	0	1	0	0	0	0	1	0	0	0	1	0	0	1	0	0	0	0	1	0
180	O(C)c1ccc([C@@]2(C)N=C(N)SCC2)cc1	BACE_182	0	Train	4.3851032	236.33321	2.3116	3	0	2	16	1	1	2	72.910004	33.584	67.766602	29.856001000000003	0	0	0	0	0	0	0	1	0	1	0	0	1	0	0	0	1	1	0	1	0	1	0	0	0	0	0	0	1	0	0
181	O=C1N(C)C(N)=N[C@@](CCc2ccccc2)(C)C1	BACE_183	0	Train	4.3829989000000005	245.32021	1.9431	2	0	3	18	1	1	2	58.689999	40.750999	70.97530400000001	31.326	0	0	0	0	0	0	0	1	0	1	0	0	1	0	0	0	1	1	0	1	0	1	0	0	0	0	0	0	1	0	1
182	O=C(NCCCC)NCc1ccc(CN2C(=O)[C@](CC(C)C)(C)NC2=N)cc1	BACE_184	0	Train	4.1079049	387.51901000000004	3.5523	3	3	9	28	1	1	2	97.32	64.417999	110.8561	46.958999999999996	0	0	0	0	0	0	0	1	0	1	0	0	1	1	0	0	1	1	0	1	0	0	0	1	1	0	0	0	0	0	1
183	O=C(OCc1ccccc1)[C@@H]1NC[C@]2(C(=O)Nc3c2cccc3)C1	BACE_185	0	Train	4.067019	323.36581	0.66159999	3	2	4	24	2	2	4	72.010002	55.417999	86.790901	41.817001	0	0	0	0	0	0	0	0	0	1	0	0	1	1	0	0	1	1	0	1	0	0	1	0	1	0	0	0	0	0	0
184	Nc1nc(CCc2cc3[nH]ccc3cc2)ccc1	BACE_186	0	Train	4.026872200000001	237.2997	2.6902001	1	2	3	18	0	0	3	54.700001	36.834998999999996	73.413101	35.598999	0	0	0	0	0	0	0	0	0	1	0	0	1	0	0	0	0	1	1	0	0	1	0	0	0	1	0	0	0	1	0
185	NC=1O[C@H]2[C@@](c3cc(-c4cncnc4)ccc3)(N=1)CCOC2	BACE_187	0	Train	4.0030508000000005	296.32379	0.87709999	5	0	2	22	2	2	4	82.620003	47.750999	80.689301	37.137001	0	0	0	0	0	0	0	0	0	1	0	0	1	1	0	0	1	1	0	1	0	1	0	0	0	0	0	0	1	1	0
186	NC=1C(c2ccccc2)=N[C@@](C)(c2cc(-c3cnccc3)ccc2)N=1	BACE_188	0	Train	4.0	327.4024	1.4339	2	0	3	25	1	1	4	65.239998	49.251999	97.589897	48.525002	0	0	0	0	0	0	0	1	0	0	0	0	1	0	0	0	1	1	0	1	0	1	0	0	0	0	0	0	1	1	0
187	N(Cc1cc(-c2cnccc2)ccc1)c1c(N)nccc1	BACE_189	0	Train	4.0	276.33569	2.2346001	2	2	4	21	0	0	3	63.830002	44.334998999999996	86.700699	41.577	0	0	0	0	0	0	0	0	0	1	0	0	1	0	0	0	0	1	0	0	0	1	0	0	1	0	0	0	0	1	0
188	O=C(OC1CCOCC1)[C@@H]1NC[C@]2(C(=O)Nc3c2cccc3)C1	BACE_190	0	Train	3.9430949999999996	317.35958999999997	-1.0807	4	2	3	23	2	2	4	81.239998	53.083999999999996	80.653801	36.096001	0	0	0	0	0	0	0	0	0	1	0	0	1	1	0	0	1	1	0	1	0	0	1	0	1	0	0	0	0	0	0
189	O=C1NC(N)=NC(CCc2cc3[nH]ccc3cc2)=C1	BACE_191	0	Train	3.8860568999999994	254.2872	1.7381001	2	3	3	19	0	0	3	87.559998	44.001999	75.263802	34.915001000000004	0	0	0	0	0	0	0	0	0	1	0	0	1	0	0	0	1	1	1	0	0	1	0	0	0	1	0	0	0	1	0
190	Clc1c(OCCCC)ccc(CSC(=[N+])N)c1	BACE_192	0	Train	3.6777811000000002	273.80208999999996	2.3017001	2	0	7	17	0	0	1	86.139999	34.111999999999995	72.443703	33.047001	0	0	0	0	0	0	0	1	0	1	0	0	1	0	0	0	1	1	0	0	0	1	0	0	0	0	0	0	0	0	0
191	[N@@](Cc1occc1)(Cc1cc(CCc2c(N)nccc2)ccc1)C	BACE_193	0	Train	3.6020601	322.4241	1.9561	2	1	7	24	1	1	3	56.490002000000004	48.501999	94.582497	46.264998999999996	0	0	0	0	0	0	0	1	0	1	0	0	1	0	0	0	0	1	0	0	0	1	0	0	0	0	0	1	0	1	0
192	N(Cc1ccccc1)c1c(N)nccc1	BACE_194	0	Train	3.5086379	199.25169	1.8668	1	2	3	15	0	0	2	50.939999	32.000999	63.721401	29.906	0	0	0	0	0	0	0	0	0	1	0	0	1	0	0	0	0	1	0	0	0	1	0	0	1	0	0	0	0	1	0
193	Clc1cc(CN2C(=O)[C@](CC(C)C)(C)NC2=N)ccc1	BACE_195	0	Train	3.3010299	293.79181	3.3757998999999996	2	1	4	20	1	1	2	56.189999	46.861999999999995	80.297096	35.131001	0	0	0	0	0	0	0	1	0	1	0	0	1	1	0	0	1	1	0	1	0	0	0	1	1	0	0	0	0	0	1
194	Fc1ccc(CC2CCNCC2)cc1	BACE_196	0	Train	3.3010299	194.26848999999999	1.4164	0	1	2	14	0	0	2	16.610001	30.166999999999998	54.5956	25.580999	0	0	0	0	0	0	0	0	0	1	0	0	1	1	0	0	0	1	0	0	0	0	1	0	0	0	0	0	0	0	0
195	O=C1N(C)C(N)=NC([C@@H]2[C@H](c3ccccc3)C2)=C1	BACE_197	0	Train	3.2083089	241.28841	2.3411	2	1	2	18	2	2	3	60.91	40.834	70.988701	32.602001	0	0	0	0	0	0	0	1	0	1	0	0	1	1	0	0	1	1	0	0	0	1	0	0	0	0	0	0	0	1	0
196	Clc1cc(CN2C(=O)C(C)(C)NC2=N)ccc1	BACE_198	0	Train	3.154902	251.7121	2.1441	2	1	2	17	0	0	2	56.189999	42.028999	66.623299	29.625999	0	0	0	0	0	0	0	1	0	1	0	0	1	0	0	0	1	1	0	1	0	0	0	1	1	0	0	0	0	0	1
197	Clc1cc2nc(N)n(CCCO)c2cc1	BACE_199	0	Train	3.1135089	225.6748	1.4887	2	2	3	15	0	0	2	64.07	36.278999	58.8172	27.117001000000002	0	0	0	0	0	0	0	0	0	1	0	0	1	0	0	0	0	1	1	0	0	1	0	0	0	0	0	0	0	1	0
198	Nc1c(N2CCCC2)nc2c(n1)cccc2	BACE_200	0	Train	3.0604811	214.2664	2.2544	2	1	1	16	0	0	3	55.040001000000004	32.667999	64.746597	28.818001000000002	0	0	0	0	0	0	0	0	0	1	0	0	1	0	0	0	0	1	1	0	0	1	0	0	0	0	0	0	0	1	1
199	Clc1cc(CCc2c(N)nccc2)ccc1	BACE_201	0	Train	3.0	232.70869	3.5697998999999996	1	1	3	16	0	0	2	38.91	34.778999	68.057999	32.360001000000004	0	0	0	0	0	0	0	0	0	1	0	0	1	0	0	0	0	1	0	0	0	1	0	0	0	0	0	0	0	1	0
200	Nc1nccc2c1cccc2	BACE_202	0	Train	3.0	144.1732	1.383	1	1	0	11	0	0	2	38.91	24.000999	45.3652	22.153999	0	0	0	0	0	0	0	0	0	0	0	0	1	0	0	0	0	1	1	0	0	1	0	0	0	0	0	0	0	1	0
201	Nc1nc2c(cc1)cccc2	BACE_203	0	Train	3.0	144.1732	1.8115	1	1	0	11	0	0	2	38.91	24.000999	44.993198	22.153999	0	0	0	0	0	0	0	0	0	0	0	0	1	0	0	0	0	1	1	0	0	1	0	0	0	0	0	0	0	1	0
202	O(CC(O)CN1CCOCC1)c1c(C)ccc(C)c1	BACE_204	0	Train	2.6989701	266.35598999999996	0.54100001	3	1	5	19	0	1	2	43.130001	40.000999	73.561699	33.088001	0	0	0	0	0	0	0	1	0	1	0	0	1	1	0	0	0	1	0	0	0	0	0	0	0	0	0	1	0	0	0
203	O=C1NC(N)=NC(CCC)=C1	BACE_205	0	Train	2.6989701	153.1817	0.92820001	2	2	2	11	0	0	1	71.769997	28.500999	44.790501	18.617001000000002	0	0	0	0	0	0	0	1	0	1	0	0	1	0	0	0	1	1	0	0	0	1	0	0	0	1	0	0	0	1	0
204	O=C(O)C(NC(=O)C(NC(=O)C(NC(=O)C(CC(O)C(NC(=O)C(NC(=O)C(NC(=O)C(NC(=O)C(NC(=O)C(NC(=O)C(N)Cc1c2c([nH]c1)cccc2)Cc1c2c([nH]c1)cccc2)CO)CCC(=O)O)C(C)C)CC(=O)N)CC(C)C)C)C)CCC(=O)O)Cc1ccccc1	BACE_231	1	Valid	10.52288	1350.473	-3.9500998999999997	12	15	40	97	0	12	5	525.06	275.00201	335.81812	148.005	0	0	0	0	0	0	0	1	0	1	0	0	1	1	0	0	1	1	1	0	1	1	0	0	1	1	0	0	0	0	0
205	S(=O)(=O)(CC(NC(=O)OCn1c(C)cc(C)n1)C(=O)NC(C(O)CC(C(=O)NC(C(=O)NCC(C)C)C(C)C)C)CC(C)C)C	BACE_232	1	Valid	9.522878599999999	658.85022	2.1491001	8	5	19	45	0	6	1	206.2	117.583	170.2821	69.70099599999999	0	0	0	0	0	0	0	1	0	1	0	0	1	1	0	0	1	1	0	0	0	0	0	0	1	0	0	0	0	1	0
206	O=C(O)C(NC(=O)C(NC(=O)C(NC(=O)C(CC(O)C(NC(=O)C(NC(=O)C(NC(=O)C(N)CCC(=O)O)CC(C)C)CC(=O)O)CC(C)C)C)C(C)C)CCC(=O)O)Cc1ccccc1	BACE_233	1	Valid	9.522878599999999	933.03271	-3.1736	7	8	31	66	0	9	1	382.98999	201.83299	221.8401	94.317001	0	0	0	0	0	0	0	1	0	1	0	0	1	1	0	0	1	1	0	0	1	0	0	0	1	0	0	0	0	0	0
207	Fc1cc(F)cc(CC(NC(=O)c2cc(C(=O)N3C(COC)CCC3)cc(C)c2)C(O)C2NCC(Oc3ccccc3)C2)c1	BACE_234	1	Valid	9.154902499999999	608.69531	3.0734999	5	3	11	44	0	5	5	104.71	107.66799999999999	160.4505	73.69899699999999	0	0	0	0	0	0	0	1	0	1	0	0	1	1	0	0	1	1	0	0	0	0	1	0	1	0	0	0	0	0	1
208	S(=O)(=O)(N1CC(C(O)C(NC(=O)c2cc(C(=O)N3C(COC)CCC3)cc(C)c2)Cc2cc(F)cc(F)c2)NCC1)c1cc(C)ccc1	BACE_235	1	Valid	9.0	685.8009	2.602	5	3	11	48	0	5	5	141.24001	122.919	176.4442	80.085999	0	0	0	0	0	0	0	1	0	1	0	0	1	1	0	0	1	1	0	0	0	0	1	0	1	0	0	0	0	0	1
209	S(=O)(=O)(N(C)c1cc(C(=O)NC(C(O)CC(OC)C(=O)NC(C(=O)NCc2ccccc2)C(C)C)COc2cc(F)cc(F)c2)cc(C(=O)NC(C)c2ccccc2)c1)C	BACE_236	1	Valid	9.0	851.9549	3.9826	8	5	20	60	0	6	4	200.85001	160.41901000000001	219.97548999999998	100.001	0	0	0	0	0	0	0	1	0	1	0	0	1	1	0	0	1	1	0	0	0	0	0	0	1	0	0	0	0	0	1
210	O=C(O)C(NC(=O)C(NC(=O)C(NC(=O)C(CC(O)C(NC(=O)C(NC(=O)C(NC(=O)C(N)CCC(=O)O)C(C)C)CC(=O)N)CC(C)C)C)C)CCC(=O)O)Cc1ccccc1	BACE_237	1	Valid	9.0	890.9762	-4.3611002	8	9	29	63	0	9	1	385.95001	192.0	212.3884	90.27600100000001	0	0	0	0	0	0	0	1	0	1	0	0	1	1	0	0	1	1	0	0	1	1	0	0	1	0	0	0	0	0	0
211	O(C)c1nc(N2CC3(c4scc(-c5cc(C#N)ccc5)c4)N=C(N)N(C)C(=O)C3C2)ccc1	BACE_238	1	Valid	9.0	458.53549000000004	3.3973	5	0	4	33	0	2	5	136.08	75.751999	125.9997	57.421001000000004	0	0	0	0	0	0	0	1	0	1	0	0	1	1	0	1	1	1	0	1	0	1	0	0	0	0	1	0	1	1	1
212	S(=O)(=O)(N(C)c1cc(C(=O)NC(C(O)CC(C(=O)NC(C(=O)NC(C)C)C(C)C)C)CC(C)C)cc(C(=O)NC(C)c2ccccc2)c1)C	BACE_239	1	Valid	8.958607699999998	701.9162	3.6277001	6	5	17	49	0	6	2	182.39	123.917	190.34018999999998	82.236	0	0	0	0	0	0	0	1	0	1	0	0	1	1	0	0	1	1	0	0	0	0	0	0	1	0	0	0	0	0	1
213	Clc1c(C2(C)N=C(N)N(C)C(=O)C2)sc(-c2cc(C#CC)cnc2)c1	BACE_240	1	Valid	8.7695513	373.8797	1.7465	2	1	2	25	0	1	3	99.059998	53.862999	90.202003	44.356998	0	0	0	0	0	0	0	1	0	1	0	0	1	0	0	1	1	1	0	1	0	0	0	0	1	0	0	0	0	1	1
214	S(=O)(=O)(N(C)c1cc(C(=O)NC(C(O)CNCc2cc(OC)ccc2)Cc2ccccc2)cc(C(=O)NC(C)c2ccccc2)c1)C	BACE_241	1	Valid	8.744727099999999	659.81482	2.6861	5	4	15	47	0	4	4	150.03	112.919	181.0948	85.565002	0	0	0	0	0	0	0	1	0	1	0	0	1	1	0	0	1	1	0	0	0	0	1	0	1	0	0	0	0	0	1
215	O=C(N1CC2(c3scc(-c4cc(C#N)ccc4)c3)N=C(N)N(C)C(=O)C2C1)c1ccccc1	BACE_242	1	Valid	8.522878599999999	455.53149	2.7325001	4	0	4	33	0	2	5	131.03	78.251999	125.0118	58.123001	0	0	0	0	0	0	0	1	0	1	0	0	1	1	0	1	1	1	0	1	0	1	0	0	0	0	1	0	1	0	1
216	O(C)c1c(N2CC3(c4scc(-c5cc(C#N)ccc5)c4)N=C(N)N(C)C(=O)C3C2)nccc1	BACE_243	1	Valid	8.522878599999999	458.53549000000004	2.8555	5	0	5	33	0	2	5	136.08	75.751999	125.6862	57.421001000000004	0	0	0	0	0	0	0	1	0	1	0	0	1	1	0	1	1	1	0	1	0	1	0	0	0	0	1	0	1	1	1
217	S(=O)(=O)(N(C)c1cc(C(=O)NC(C(O)CC(OCCOC)C(=O)NC(C(=O)NCc2ccccc2)C(C)C)COc2cc(F)cc(F)c2)cc(C(=O)NC(C)c2ccccc2)c1)C	BACE_244	1	Valid	8.5086384	896.0075099999999	3.8517001000000004	9	5	23	63	0	6	4	210.08	166.91901000000001	231.019	104.30799999999999	0	0	0	0	0	0	0	1	0	1	0	0	1	1	0	0	1	1	0	0	0	0	0	0	1	0	0	0	0	0	1
218	O=C1N(C)C(N)=NC1(c1cc(-c2cc(C#CC)cnc2)ccc1)C1CC1	BACE_245	1	Valid	8.2676058	345.4176	2.3763001	2	1	3	26	0	1	4	70.82	51.584998999999996	88.78690300000001	45.013999999999996	0	0	0	0	0	0	0	1	0	1	0	0	1	1	0	1	1	1	0	1	0	0	0	0	1	0	0	0	0	1	1
219	O=C1N(C)C(N)=NC2(c3scc(-c4cc(C#N)ccc4)c3)C1CN(c1c(C#N)cccn1)C2	BACE_246	1	Valid	8.2218475	453.51901	2.7507999	5	0	4	33	0	2	5	150.64	78.751999	124.9607	56.800999	0	0	0	0	0	0	0	1	0	1	0	0	1	1	0	1	1	1	0	1	0	1	0	0	0	0	1	0	1	1	1
220	O=C(N(C)C1CCCCC1)CCN1C(N)=Nc2c(cc(C(=O)c3ccccc3)cc2)C1	BACE_247	1	Valid	7.9586072	419.53922	2.0543001	2	0	6	31	0	0	4	80.610001	65.001999	120.3105	54.535	0	0	0	0	0	0	0	1	0	1	0	0	1	1	0	0	1	1	0	0	0	1	0	0	0	0	0	0	0	0	1
221	O=C(NC(C(O)(O)CNC1CCOCC1)Cc1ccccc1)c1cc2n(CC)cc3c2c(N(C)S(=O)(=O)CC3)c1	BACE_248	1	Valid	7.886055900000001	571.7081900000001	0.096600004	5	4	9	40	0	2	5	146.09	95.001999	149.3752	68.083	0	0	0	0	0	0	0	1	0	1	0	0	1	1	0	0	1	1	1	1	0	0	1	0	1	0	0	0	0	0	1
222	Clc1c(NC(=O)C)c(C)cc(CN/C(=N/C(=O)c2c(C)snc2-c2ccc(OC)cc2)/N)c1	BACE_249	1	Valid	7.6989698	485.98639000000003	3.7702998999999995	5	1	7	33	0	0	3	146.94	79.947998	130.4534	59.173	0	0	0	0	0	0	0	1	0	1	0	0	1	0	0	0	1	1	0	0	0	1	0	0	1	0	0	0	1	1	0
223	S(=O)(=O)(N(C)c1cc(C(=O)NC(CNC(C(=O)NCC(C)C)C(O)C)Cc2ccccc2)cc(C(=O)NC(C)c2ccccc2)c1)C	BACE_250	1	Valid	7.6020598	666.8505200000001	1.8548	5	5	16	47	0	5	3	169.89999	115.91799999999999	181.0598	82.615997	0	0	0	0	0	0	0	1	0	1	0	0	1	1	0	0	1	1	0	0	0	0	1	0	1	0	0	0	0	0	1
224	O=C(NCc1ccccc1)C(NC(=O)C(CC(O)C(NC(=O)C1NC(=O)C(C(C)C)NC(=O)OCCCCCCNC(=O)C1)CC(C)C)C)C(C)C	BACE_251	1	Valid	7.6003261	730.9343299999999	3.6357998999999994	8	7	14	52	0	6	2	204.06	129.166	195.86481	81.540001	0	0	0	0	0	0	0	1	0	1	0	0	1	1	0	0	1	1	0	0	0	0	0	0	1	0	0	0	0	0	0
225	Fc1ccc(NC(=O)C(CC(N)C(NC(=O)c2cc(C(=O)N(CCC)CCC)ccc2)Cc2ccccc2)C)cc1	BACE_252	1	Valid	7.5850272	561.71002	4.1992002	3	3	14	41	0	3	3	106.15	97.334999	158.11501	73.028999	0	0	0	0	0	0	0	1	0	1	0	0	1	1	0	0	1	1	0	0	1	0	0	0	1	0	0	0	0	0	1
226	FC(F)c1nccc(C2(c3cc(-c4cncnc4)ccc3)N=C(N)c3c(F)cccc23)c1	BACE_253	1	Valid	7.5833601999999996	432.4205	1.8608	3	0	4	32	0	1	5	78.660004	80.585999	111.7581	55.901001	0	0	0	0	0	0	0	0	0	0	0	0	1	1	0	0	1	1	0	1	0	1	0	0	0	0	0	0	0	1	0
227	Clc1c(N)c(Cl)cc(CN/C(=N/C(=O)c2c(C)snc2-c2ccc(OC)cc2)/N)c1	BACE_254	1	Valid	7.3979402	464.36819	4.0815001	4	1	6	30	0	0	3	143.86	72.891998	121.8352	55.551998	0	0	0	0	0	0	0	1	0	1	0	0	1	0	0	0	1	1	0	0	0	1	0	0	1	0	0	0	1	1	0
228	O=C1N(C)C(N)=NC(C)(c2scc(-c3cc(C#N)ccc3)c2)C1	BACE_255	1	Valid	7.251811999999999	324.40009	2.2888999	3	0	3	23	0	1	3	110.72	55.084998999999996	89.2089	40.866001000000004	0	0	0	0	0	0	0	1	0	1	0	0	1	0	0	1	1	1	0	1	0	1	0	0	0	0	1	0	1	0	1
229	Clc1cc(-c2cc(C3(C(=O)N(C)C(N)=N3)C3CC3)ccc2)cnc1	BACE_256	1	Valid	7.229147900000001	341.8147	1.9641	2	1	3	24	0	1	4	70.82	48.695999	87.236801	42.805	0	0	0	0	0	0	0	1	0	1	0	0	1	1	0	0	1	1	0	1	0	0	0	0	1	0	0	0	0	1	1
230	Fc1c(C#N)cc(-c2sc(C34N=C(N)N(C)C(=O)C3CN(c3ccccc3)C4)cc2)cc1	BACE_257	1	Valid	7.0457567999999995	445.5119	4.1146998	3	0	3	32	0	2	5	113.96	77.251999	120.9108	56.111000000000004	0	0	0	0	0	0	0	1	0	1	0	0	1	1	0	1	1	1	0	1	0	1	0	0	0	0	1	0	1	0	1
231	O(C)c1cc(-c2cc(C3(c4ccccc4)C(=O)N(C)C(N)=N3)ccc2)ccc1	BACE_258	1	Valid	6.7212458	372.4397	2.1852	2	1	4	28	0	1	4	67.160004	57.918999	106.6345	52.752998	0	0	0	0	0	0	0	1	0	0	0	0	1	0	0	0	1	1	0	1	0	0	0	0	1	0	0	0	0	0	1
232	O(C)c1cc(-c2cc(C3(C)N=C(N)N(C)C(=O)C3)ccc2)ccc1	BACE_259	1	Valid	6.568635899999999	323.38889	2.6677001000000002	3	0	3	24	0	1	3	67.91999799999999	54.251999	93.219101	43.051998	0	0	0	0	0	0	0	1	0	1	0	0	1	0	0	0	1	1	0	1	0	1	0	0	0	0	0	0	1	0	1
233	O=C(NC(C(O)CNCc1cc(N(C)C)ccc1)Cc1ccccc1)C1NC(=O)N(Cc2cc(OC)ccc2)C1	BACE_260	1	Valid	6.347754	546.68042	2.4159999	4	4	13	40	0	3	4	110.75	89.667999	154.9518	71.214996	0	0	0	0	0	0	0	1	0	1	0	0	1	1	0	0	1	1	0	0	0	0	1	0	1	0	0	0	0	0	1
234	O=C1N(C)C(N)=NC1(c1cc(-c2cnccc2)ccc1)c1ccccc1	BACE_261	1	Valid	6.2757239	343.40179	1.051	2	1	3	26	0	1	4	70.82	53.751999	98.014397	49.028	0	0	0	0	0	0	0	1	0	0	0	0	1	0	0	0	1	1	0	1	0	0	0	0	1	0	0	0	0	1	1
235	O=C(N(C)C1CCCCC1)CCC(N1C(N)=[N+]c2c(cc(Oc3ccccc3)cc2)C1)C1CCCCC1	BACE_262	1	Valid	6.0457567999999995	503.6987	4.7490001	2	0	8	37	0	1	5	72.769997	70.000999	146.1454	65.321999	0	0	0	0	0	0	0	1	0	1	0	0	1	1	0	0	1	1	0	0	0	1	0	0	0	0	0	0	0	0	1
237	O=C(NC(C(O)CNCc1cc(N(C)C)ccc1)Cc1ccccc1)C1(Cc2ccccc2)NC(=O)N(Cc2ccccc2)C1	BACE_264	1	Valid	5.300942900000001	606.77698	4.3000002	3	4	14	45	0	3	5	101.52	97.584999	177.8205	83.501999	0	0	0	0	0	0	0	1	0	1	0	0	1	1	0	0	1	1	0	1	0	0	1	0	1	0	0	0	0	0	1
238	Nc1nc2c(cc(-c3c(C#CC(C)(C)C)cccc3)cc2)cc1	BACE_265	1	Valid	5.2146702000000005	300.39691	5.3207002	1	1	2	23	0	0	3	38.91	47.251999	90.456497	44.762001	0	0	0	0	0	0	0	1	0	0	0	0	1	0	0	1	0	1	1	1	0	1	0	0	0	0	0	0	0	1	0
239	O=C(NCC1CCCCC1)CCc1c(N)nc2c(c1)cccc2	BACE_266	1	Valid	4.8477120000000005	311.4213	3.6993998999999995	2	2	5	23	0	0	3	68.010002	48.167999	93.365501	41.167	0	0	0	0	0	0	0	0	0	1	0	0	1	1	0	0	1	1	1	0	0	1	0	0	1	0	0	0	0	1	0
240	O=C(N(C)C1CCCCC1)CCc1c(N)nc2c(c1)cccc2	BACE_267	1	Valid	4.415669	311.4213	3.5748	2	1	4	23	0	0	3	59.220001	48.167999	93.5308	41.167	0	0	0	0	0	0	0	1	0	1	0	0	1	1	0	0	1	1	1	0	0	1	0	0	0	0	0	0	0	1	1
241	Nc1nc2c(cc(-c3cscc3)cc2)cc1	BACE_268	1	Valid	4.411168099999999	226.29691	2.6273	1	1	1	16	0	0	3	67.150002	33.167999	67.216698	33.512001	0	0	0	0	0	0	0	0	0	0	0	0	1	0	0	0	0	1	1	0	0	1	0	0	0	0	0	0	0	1	0
242	Clc1cc(OC)c(OC(C)C)c(CN2CCC(NC(=O)COc3c(C)cc(S(=O)(=O)N)cc3)CC2)c1	BACE_269	1	Valid	4.1307678	541.0799	1.5249	5	2	10	36	0	1	3	129.77	87.696999	137.509	61.948002	0	0	0	0	0	0	0	1	0	1	0	0	1	1	0	0	1	1	0	0	0	1	0	0	1	0	0	1	0	0	0
243	Clc1cc(OC)c(OC(C)C)c(CN2CCC(NC(=O)COc3ccc(S(=O)(=O)N)cc3)CC2)c1	BACE_270	1	Valid	3.7695510000000003	527.05328	1.0387	5	2	10	35	0	1	3	129.77	86.029999	132.4678	60.112999	0	0	0	0	0	0	0	1	0	1	0	0	1	1	0	0	1	1	0	0	0	1	0	0	1	0	0	1	0	0	0
244	Oc1c(C2CCCCC2)cc(CCN)cc1	BACE_271	1	Valid	3.657577	220.3306	2.1761	1	2	3	16	0	0	2	47.869999	31.834	65.349602	29.979	0	0	0	0	0	0	0	0	0	1	0	0	1	1	0	0	0	1	0	0	1	0	0	0	0	0	0	0	0	0	0
245	Oc1c(CC)cc(CCN)cc1	BACE_272	1	Valid	3.1804558999999997	166.2401	0.92729998	1	2	3	12	0	0	1	47.869999	26.500999	48.800201	23.413	0	0	0	0	0	0	0	1	0	1	0	0	1	0	0	0	0	1	0	0	1	0	0	0	0	0	0	0	0	0	0
246	Oc1ccc(CC(N)C)cc1	BACE_273	1	Valid	3.09691	152.21358999999998	0.3624	1	2	2	11	0	1	1	47.869999	25.166999999999998	43.576199	21.577999	0	0	0	0	0	0	0	1	0	1	0	0	1	1	0	0	0	1	0	0	1	0	0	0	0	0	0	0	0	0	0
247	Oc1ccc(CCN)cc1	BACE_274	1	Valid	2.6989701	138.187	-0.0151	1	2	2	10	0	0	1	47.869999	23.334	39.158001	19.743	0	0	0	0	0	0	0	0	0	1	0	0	1	0	0	0	0	1	0	0	1	0	0	0	0	0	0	0	0	0	0
248	O=C(NCCC(C)(C)C)C(Cc1c(N)nc2c(c1)cc(-c1c(C)cccc1)cc2)C	BACE_276	1	Test	9.1870871	403.55969	5.7644	2	2	7	30	0	1	3	68.010002	62.918999	125.2695	56.700001	0	0	0	0	0	0	0	1	0	1	0	0	1	1	0	0	1	1	1	1	0	1	0	0	1	0	0	0	0	1	0
249	Fc1cc(F)cc(CC(NC(=O)C(CCc2ccccc2)N2C(=O)C(NC(=O)C)(C(CC)C)CC2)C(O)C2NCC(O)C2)c1	BACE_277	1	Test	9.0506096	615.7310200000001	1.4277	5	5	13	44	0	7	4	135.58	112.917	159.5174	70.75	0	0	0	0	0	0	0	1	0	1	0	0	1	1	0	0	1	1	0	1	0	0	1	0	1	0	0	0	0	0	1
250	Fc1c(C)ccc(CC(NC(=O)C)C(O)CNC2c3c(OC4(C2)CCC4)ncc(CC(C)(C)C)c3)c1	BACE_278	1	Test	9.004365	498.6525	3.3870001000000003	4	3	9	36	0	3	4	88.059998	80.667999	137.41141000000002	61.208999999999996	0	0	0	0	0	0	0	1	0	1	0	0	1	1	0	0	1	1	0	1	0	0	1	0	1	0	0	0	0	1	0
251	Fc1cc(CC(NC(=O)C)C(O)CNC2c3c(OC4(C2)CCC4)ncc(CC(C)(C)C)c3)ccc1	BACE_279	1	Test	9.0	484.62600999999995	2.9008	4	3	9	35	0	3	4	88.059998	79.000999	132.37018999999998	59.374001	0	0	0	0	0	0	0	1	0	1	0	0	1	1	0	0	1	1	0	1	0	0	1	0	1	0	0	0	0	1	0
252	Fc1cc(F)cc(CC(NC(=O)c2cc(C(=O)N(CCC)CCC)cc(/C(=N/OC)/C)c2)C(O)CNCc2cc(OC)ccc2)c1	BACE_280	1	Test	9.0	639.75238	3.8162998999999997	6	3	17	46	0	2	3	117.07	114.00299999999999	172.9623	78.015999	0	0	0	0	0	0	0	1	0	1	0	0	1	1	0	0	1	1	0	0	0	0	1	0	1	0	0	0	1	0	1
253	S(=O)(=O)(N(C)c1cc2C(=O)NC(C(O)CNCc3cc(C(C)C)ccc3)Cc3cc(OCCCCNc(c1)c2)ccc3)CCC	BACE_281	1	Test	9.0	637.85242	4.7982998	4	4	10	45	0	3	4	132.96001	101.25200000000001	169.3869	80.956001	0	0	0	0	0	0	0	1	0	1	0	0	1	1	0	0	1	1	0	0	0	0	1	0	1	0	0	0	0	0	1
254	O=C1NC(C(O)CNC2(c3cc(C(C)C)ccc3)CC2)Cc2cc(OCCCCOc3cc(N4C(=O)CCC4)cc1c3)ccc2	BACE_282	1	Test	9.0	612.7782	5.9232998	5	3	7	45	0	2	6	104.71	94.751999	159.495	78.612	0	0	0	0	0	0	0	1	0	1	0	0	1	1	0	0	1	1	0	1	0	0	1	0	1	0	0	0	0	0	1
255	Fc1cc(F)cc(CC(NC(=O)C(CCc2ccccc2)N2C(=O)C(NC(=O)C)(C(CC)C)CC2)C(O)C2NCC(OCc3cnccc3)C2)c1	BACE_283	1	Test	8.8538723	706.84161	2.2691	6	4	16	51	0	7	5	137.47	124.584	186.7243	84.255997	0	0	0	0	0	0	0	1	0	1	0	0	1	1	0	0	1	1	0	1	0	0	1	0	1	0	0	0	0	1	1
256	Fc1cc(F)cc(CC(NC(=O)C(CCc2ccccc2)N2C(=O)C(NC(=O)C)(C(CC)C)CC2)C(O)C2NCC(OCc3ncccc3)C2)c1	BACE_284	1	Test	8.8239088	706.84161	2.4842	6	4	16	51	0	7	5	137.47	124.584	186.35228999999998	84.255997	0	0	0	0	0	0	0	1	0	1	0	0	1	1	0	0	1	1	0	1	0	0	1	0	1	0	0	0	0	1	1
257	Fc1cc(CC(NC(=O)COC)C(O)CNC2c3c(OC4(C2)CCC4)ncc(CC(C)(C)C)c3)cc(-c2sccn2)c1	BACE_285	1	Test	8.721246699999998	597.76367	2.8355999	6	3	12	42	0	3	5	138.42	94.167999	159.655	71.95099599999999	0	0	0	0	0	0	0	1	0	1	0	0	1	1	0	0	1	1	0	1	0	0	1	0	1	0	0	0	0	1	0
258	Fc1cc(C#C)cc(CC(NC(=O)COC)C(O)CNC2c3c(OC4(C2)CCC4)ncc(CC(C)(C)C)c3)c1	BACE_286	1	Test	8.721246699999998	538.67328	3.7644	5	4	11	39	0	3	4	97.290001	90.167999	142.64571	64.190002	0	0	0	0	0	0	0	1	0	1	1	0	1	1	0	1	1	1	0	1	0	0	1	0	1	0	0	0	0	1	0
259	Fc1c(F)ccc(CC(NC(=O)C)C(O)CNC2c3c(OC4(C2)CCC4)ncc(CC(C)(C)C)c3)c1	BACE_287	1	Test	8.6989698	502.61639	3.1063001	4	3	9	36	0	3	4	88.059998	86.667999	132.58659	59.283001	0	0	0	0	0	0	0	1	0	1	0	0	1	1	0	0	1	1	0	1	0	0	1	0	1	0	0	0	0	1	0
260	Fc1cc(F)cc(CC(NC(=O)c2cc(C(=O)N(CCC)CCC)cc(C(O)C)c2)C(O)CNCc2cc(OC)ccc2)c1	BACE_288	1	Test	8.6989698	612.7271099999999	3.7430000000000003	5	4	16	44	0	3	3	115.71	111.169	165.2207	75.247002	0	0	0	0	0	0	0	1	0	1	0	0	1	1	0	0	1	1	0	0	0	0	1	0	1	0	0	0	0	0	1
261	S(=O)(=O)(N(C)c1cc2C(=O)NC(C(O)CNC3(c4cc(C(C)C)ccc4)CC3)Cc3cc(OCCCCNc(c1)c2)ccc3)CCC	BACE_289	1	Test	8.6989698	663.88959	6.156199900000001	4	4	10	47	0	3	5	132.96001	102.50200000000001	173.5753	83.851997	0	0	0	0	0	0	0	1	0	1	0	0	1	1	0	0	1	1	0	1	0	0	1	0	1	0	0	0	0	0	1
262	FC(F)(F)C(Oc1c(N)c(F)cc(CC2C(O)C(NCc3cc(C(C)(C)C)ccc3)CS(=O)(=O)C2)c1)C(F)(F)F	BACE_290	1	Test	8.6989698	601.5971099999999	3.9575	3	3	10	40	0	4	3	114.61	129.50101	133.92979	59.102001	0	0	0	0	0	0	0	1	0	1	0	0	1	1	0	0	0	1	0	1	0	1	1	0	0	0	0	0	0	0	0
263	FC(F)(F)[C@H](Oc1c(N)c(F)cc(CC2C(O)C(NCc3cc(C(C)(C)C)ccc3)CS(=O)(=O)C2)c1)COC	BACE_291	1	Test	8.6989698	577.65167	2.8192	4	3	11	39	1	5	3	123.84	111.251	139.52319	61.847	0	0	0	0	0	0	0	1	0	1	0	0	1	1	0	0	0	1	0	1	0	1	1	0	0	0	0	0	0	0	0
264	FC(F)(F)C(Oc1c(N)c(F)cc(CC2C(O)C(NCc3cc(C(O)(C)C)ccc3)CS(=O)(=O)C2)c1)C(F)(F)F	BACE_292	1	Test	8.6989698	603.56989	2.5351	4	4	10	40	0	4	3	134.84	133.50101	131.1356	57.903999	0	0	0	0	0	0	0	1	0	1	0	0	1	1	0	0	0	1	0	1	0	1	1	0	0	0	0	0	0	0	0
265	FC(F)(F)C(Oc1c(N)c(F)cc(CC2C(O)C(NCc3cc(C(CO)(C)C)ccc3)CS(=O)(=O)C2)c1)C(F)(F)F	BACE_293	1	Test	8.6989698	617.5965	2.8668001	4	4	11	41	0	4	3	134.84	135.00101	135.7045	59.738997999999995	0	0	0	0	0	0	0	1	0	1	0	0	1	1	0	0	0	1	0	1	0	1	1	0	0	0	0	0	0	0	0
266	FC(F)(F)Oc1c(F)ccc(CC(NC(=O)C)C(O)CNC2c3c(OC4(C2)CCC4)ncc(CC(C)(C)C)c3)c1	BACE_294	1	Test	8.6777811	568.62329	5.0207	5	3	11	40	0	3	4	97.290001	107.41799999999999	139.9444	61.573002	0	0	0	0	0	0	0	1	0	1	0	0	1	1	0	0	1	1	0	1	0	0	1	0	1	0	0	0	0	1	0
267	FC(F)(F)c1cc(CC(NC(=O)C)C(O)CNC2c3c(OC4(C2)CCC4)ncc(CC(C)(C)C)c3)ccc1	BACE_295	1	Test	8.6197891	534.63348	3.6375998999999997	4	3	10	38	0	3	4	88.059998	96.250999	138.1275	61.027	0	0	0	0	0	0	0	1	0	1	0	0	1	1	0	0	1	1	0	1	0	0	1	0	1	0	0	0	0	1	0
268	Fc1c(C#N)cc(CC(NC(=O)C)C(O)CNC2c3c(OC4(C2)CCC4)ncc(CC(C)(C)C)c3)cc1	BACE_296	1	Test	8.6197891	509.63541	2.7797	5	3	9	37	0	3	4	111.85	87.167999	138.10789	61.226002	0	0	0	0	0	0	0	1	0	1	0	0	1	1	0	1	1	1	0	1	0	0	1	0	1	0	1	0	0	1	0
269	Fc1c2C(N)=NC(c3cc(NC(=O)c4ncccc4)ccc3)(C3=CN(CC)C(=O)C(C)=C3)c2ccc1	BACE_297	1	Test	8.6038008	481.5209	4.0102	4	1	5	36	0	1	5	102.37	87.586998	134.5118	64.400002	0	0	0	0	0	0	0	1	0	1	0	0	1	0	0	0	1	1	0	1	0	1	0	0	1	0	0	0	1	1	0
270	O=C(NCC1CCCCC1)C(Cc1c(N)nc2c(c1)cc(-c1c(C)cccc1)cc2)C	BACE_298	1	Test	8.6020603	415.5704	6.1665000999999995	2	2	6	31	0	1	4	68.010002	63.001999	128.1174	57.761002000000005	0	0	0	0	0	0	0	1	0	1	0	0	1	1	0	0	1	1	1	0	0	1	0	0	1	0	0	0	0	1	0
271	O=C1C(N2CCCC2)=CC=2C(=O)NC(C(O)CNC3c4c(OC5(C3)CCC5)ccc(CC)c4)Cc3cc(ccc3)CCCCN1C=2	BACE_299	1	Test	8.6020603	625.82013	5.3242002	4	3	6	46	0	3	7	100.41	94.751999	170.3027	80.100998	0	0	0	0	0	0	0	1	0	1	0	0	1	1	0	0	1	1	0	1	0	0	1	0	1	0	0	0	0	0	1
272	Fc1c2C(N)=NC(c3cc(-c4cc(C#CC)cnc4)ccc3)(C3=CN(CC)C(=O)C(C)=C3)c2cc(F)c1	BACE_300	1	Test	8.5867004	494.53461	5.5974998	3	0	4	37	0	1	5	73.269997	90.753998	133.3364	65.216003	0	0	0	0	0	0	0	1	0	1	0	0	1	0	0	1	1	1	0	1	0	1	0	0	0	0	0	0	1	1	0
273	Fc1cc(F)cc(CC(NC(=O)C(CCc2ccccc2)N2C(=O)C(NC(=O)C)(C(CC)C)CC2)C(O)C2NCC(OCCC)C2)c1	BACE_301	1	Test	8.585026699999998	657.81073	2.7086999	5	4	16	47	0	7	4	124.58	115.417	173.5408	76.254997	0	0	0	0	0	0	0	1	0	1	0	0	1	1	0	0	1	1	0	1	0	0	1	0	1	0	0	0	0	0	1
274	Fc1cc(F)cc(CC(NC(=O)C(CCc2ccccc2)N2C(=O)C(NC(=O)C)(C(CC)C)CC2)C(O)C2NCC(Oc3ccccc3)C2)c1	BACE_302	1	Test	8.585026699999998	691.82703	3.5992998999999997	5	4	15	50	0	7	5	124.58	122.084	183.7773	83.67400400000001	0	0	0	0	0	0	0	1	0	1	0	0	1	1	0	0	1	1	0	1	0	0	1	0	1	0	0	0	0	0	1
275	Fc1cc(F)cc(CC(NC(=O)C(CCc2ccccc2)N2C(=O)C(NC(=O)C)(C(CC)C)CC2)C(O)C2NCC(Oc3ncccc3)C2)c1	BACE_303	1	Test	8.585026699999998	692.815	2.9905	6	4	15	50	0	7	5	137.47	123.084	181.9339	82.420998	0	0	0	0	0	0	0	1	0	1	0	0	1	1	0	0	1	1	0	1	0	0	1	0	1	0	0	0	0	1	1
276	FC(F)(F)c1cc(COC2CC(C(O)C(NC(=O)C(CCc3ccccc3)N3C(=O)C(NC(=O)C)(C(CC)C)CC3)Cc3cc(F)cc(F)c3)NC2)ccc1	BACE_304	1	Test	8.5686359	773.8515	4.362	5	4	17	55	0	7	5	124.58	148.50101	194.8549	87.070999	0	0	0	0	0	0	0	1	0	1	0	0	1	1	0	0	1	1	0	1	0	0	1	0	1	0	0	0	0	0	1
277	O=C1NC(C(O)CNC2c3c(OC4(C2)CCC4)ncc(CC(C)(C)C)c3)Cc2cc(ccc2)CCCN2C(=O)C=CC1=C2	BACE_305	1	Test	8.5686359	585.75623	4.5502	5	3	6	43	0	3	6	110.06	91.834999	155.51421000000002	74.600998	0	0	0	0	0	0	0	1	0	1	0	0	1	1	0	0	1	1	0	1	0	0	1	0	1	0	0	0	0	1	0
278	Fc1c(CC(NC(=O)COC)C(O)CNC2c3c(OC4(C2)CCC4)ncc(CC(C)(C)C)c3)cc(C#C)cc1	BACE_306	1	Test	8.5376024	538.67328	3.7644	5	4	11	39	0	3	4	97.290001	90.167999	142.64571	64.190002	0	0	0	0	0	0	0	1	0	1	1	0	1	1	0	1	1	1	0	1	0	0	1	0	1	0	0	0	0	1	0
279	Fc1cc(F)cc(CC(NC(=O)c2cc(C(=O)N(CCC)CCC)cc(/C(=N/O)/C)c2)C(O)CNCc2cc(OC)ccc2)c1	BACE_307	1	Test	8.522878599999999	625.72583	3.7518001000000005	6	4	16	45	0	2	3	128.07001	114.50299999999999	167.9243	76.181	0	0	0	0	0	0	0	1	0	1	0	0	1	1	0	0	1	1	0	0	0	0	1	0	1	0	0	0	1	0	1
280	FC(F)(F)CCNC[C@@H](O)C(NC(=O)c1cc2n(CC)cc3c2c(N(C)S(=O)(=O)CC3)c1)Cc1ccccc1	BACE_308	1	Test	8.522878599999999	567.64349	0.64069998	3	3	11	39	1	3	4	116.63	106.50200000000001	137.7941	63.639998999999996	0	0	0	0	0	0	0	1	0	1	0	0	1	1	0	0	1	1	1	1	0	0	1	0	1	0	0	0	0	0	1
281	S(=O)(=O)(N(c1cc(OCC)cc(C(=O)NC(C(O)CNCc2cc(C(F)(F)F)ccc2)Cc2ccccc2)c1)c1ccccc1)C	BACE_309	1	Test	8.522878599999999	656.73492	5.0219002	4	3	15	46	0	3	4	120.93	123.169	169.38161000000002	80.184998	0	0	0	0	0	0	0	1	0	1	0	0	1	1	0	0	1	1	0	1	0	0	1	0	1	0	0	0	0	0	1
282	Fc1cc(F)cc(CC(NC(=O)C(CCc2ccccc2)N2C(=O)C(NC(=O)C)(C(CC)C)CC2)C(O)C2NCC(OCc3cc(C#N)ccc3)C2)c1	BACE_310	1	Test	8.522878599999999	730.86298	3.2986	6	4	16	53	0	7	5	148.37	131.75101	194.6189	87.361	0	0	0	0	0	0	0	1	0	1	0	0	1	1	0	1	1	1	0	1	0	0	1	0	1	0	1	0	0	0	1
283	FC(F)(F)[C@H](Oc1c(N)c(F)cc(CC2C(O)C(NCc3cc(C(C)(C)C)ccc3)CS(=O)(=O)C2)c1)C	BACE_311	1	Test	8.522878599999999	547.62567	3.2988998999999994	3	3	9	37	1	5	3	114.61	106.251	133.22771	59.375	0	0	0	0	0	0	0	1	0	1	0	0	1	1	0	0	0	1	0	1	0	1	1	0	0	0	0	0	0	0	0
284	S(=O)(=O)(N(C)c1cc(C(=O)NC(C(O)CC(C(=O)NC(C(=O)NCc2ccccc2)C(C)C)C)COc2cc(F)cc(F)c2)cc(C(=O)NC(C)c2ccccc2)c1)C	BACE_312	1	Test	8.5086384	835.95551	4.9475999	7	5	19	59	0	6	4	191.62	156.91901000000001	218.34978999999998	99.363998	0	0	0	0	0	0	0	1	0	1	0	0	1	1	0	0	1	1	0	0	0	0	0	0	1	0	0	0	0	0	1
285	O=C(NC(C(O)CNC1c2c(OC3(C1)CCC3)ncc(CC(C)(C)C)c2)Cc1cc(-c2sccn2)ccc1)C(O)C	BACE_313	1	Test	8.4948502	579.77319	2.7058001	6	4	11	41	0	4	5	149.42	88.834	159.18069	72.042	0	0	0	0	0	0	0	1	0	1	0	0	1	1	0	0	1	1	0	1	0	0	1	0	1	0	0	0	0	1	0
286	S(=O)(=O)(N(C)c1cc2C(=O)N[C@@H](c3ccccc3)C/C=C/COCC(C(O)CNCc3cc(C(C)C)ccc3)NC(=O)c(c1)c2)C	BACE_314	1	Test	8.4948502	649.8200099999999	2.1199	5	4	9	46	1	4	4	150.03	109.585	178.8549	80.558998	0	0	0	0	0	0	0	1	0	1	0	1	1	1	0	0	1	1	0	0	0	0	1	0	1	0	0	0	0	0	1
287	O=C(NC(C(O)CNC1c2c(OC3(C1)CCC3)ncc(CC(C)(C)C)c2)Cc1cc(C#C)ccc1)COC	BACE_315	1	Test	8.4685211	520.68292	3.5589001000000002	5	4	11	38	0	3	4	97.290001	82.500999	142.42931000000002	64.280998	0	0	0	0	0	0	0	1	0	1	1	0	1	1	0	1	1	1	0	1	0	0	1	0	1	0	0	0	0	1	0
288	Fc1c(CC(NC(=O)C)C(O)CNC2c3c(OC4(C2)CCC4)ncc(CC(C)(C)C)c3)cccc1	BACE_316	1	Test	8.4436979	484.62600999999995	2.9008	4	3	9	35	0	3	4	88.059998	79.000999	132.37018999999998	59.374001	0	0	0	0	0	0	0	1	0	1	0	0	1	1	0	0	1	1	0	1	0	0	1	0	1	0	0	0	0	1	0
289	Fc1c(OC)ccc(CC(NC(=O)C)C(O)CNC2c3c(OC4(C2)CCC4)ncc(CC(C)(C)C)c3)c1	BACE_317	1	Test	8.4436979	514.65192	2.8843999	5	3	10	37	0	3	4	97.290001	84.167999	138.8334	61.846001	0	0	0	0	0	0	0	1	0	1	0	0	1	1	0	0	1	1	0	1	0	0	1	0	1	0	0	0	0	1	0
290	S(=O)(=O)(N(C)c1cc(C(=O)NC(C(O)CC(C(=O)NC(C(=O)NCc2ccccc2)C(C)C)C)COCc2ccccc2)cc(C(=O)NC(C)c2ccccc2)c1)C	BACE_318	1	Test	8.4436979	814.00122	4.3569999	7	5	20	58	0	6	4	191.62	143.08501	223.0209	101.381	0	0	0	0	0	0	0	1	0	1	0	0	1	1	0	0	1	1	0	0	0	0	0	0	1	0	0	0	0	0	1
291	Fc1c(C#C)cc(CC(NC(=O)COC)C(O)CNC2c3c(OC4(C2)CCC4)ncc(CC(C)(C)C)c3)cc1	BACE_319	1	Test	8.431797999999999	538.67328	3.7644	5	4	11	39	0	3	4	97.290001	90.167999	142.64571	64.190002	0	0	0	0	0	0	0	1	0	1	1	0	1	1	0	1	1	1	0	1	0	0	1	0	1	0	0	0	0	1	0
292	O=C(NC(C(O)CNC1c2c(OC3(C1)CCC3)ncc(CC(C)(C)C)c2)Cc1cc(-c2sccn2)ccc1)C	BACE_320	1	Test	8.431797999999999	549.74719	2.8936	5	3	10	39	0	3	5	129.19	81.500999	152.9852	69.57	0	0	0	0	0	0	0	1	0	1	0	0	1	1	0	0	1	1	0	1	0	0	1	0	1	0	0	0	0	1	0
293	Fc1c(C)cc(CC(NC(=O)C)C(O)CNC2c3c(OC4(C2)CCC4)ncc(CC(C)(C)C)c3)cc1	BACE_321	1	Test	8.3979397	498.6525	3.3870001000000003	4	3	9	36	0	3	4	88.059998	80.667999	137.41141000000002	61.208999999999996	0	0	0	0	0	0	0	1	0	1	0	0	1	1	0	0	1	1	0	1	0	0	1	0	1	0	0	0	0	1	0
294	Fc1cc(F)cc(CC(NC(=O)c2cc(C(=O)N(CCC)CCC)cc(C(=O)C)c2)C(O)CNCc2cc(OC)ccc2)c1	BACE_322	1	Test	8.3979397	610.71118	3.7098998999999995	5	3	16	44	0	2	3	112.55	112.50299999999999	164.3894	74.695999	0	0	0	0	0	0	0	1	0	1	0	0	1	1	0	0	1	1	0	0	0	0	1	0	1	0	0	0	0	0	1
295	S(=O)(=O)(N(c1cc(C(=O)NC(C(O)CNCc2cc(C(F)(F)F)ccc2)Cc2ccccc2)cc(C2CCCC2)c1)c1ccccc1)C	BACE_323	1	Test	8.3979397	680.79932	6.4245	3	3	14	48	0	3	5	111.7	123.50200000000001	179.761	84.278999	0	0	0	0	0	0	0	1	0	1	0	0	1	1	0	0	1	1	0	1	0	0	1	0	1	0	0	0	0	0	1
296	FC(F)(F)[C@H](Oc1c(N)c(F)cc(CC2C(O)C(NCc3cc(C(C)(C)C)ccc3)CS(=O)(=O)C2)c1)COCCOC	BACE_324	1	Test	8.3979397	621.7042799999999	2.6882999	5	3	14	42	1	5	3	133.07001	117.751	150.5667	66.153999	0	0	0	0	0	0	0	1	0	1	0	0	1	1	0	0	0	1	0	1	0	1	1	0	0	0	0	0	0	0	0
297	O=C(NC(C(O)CNC1c2c(OC3(C1)CCC3)ncc(CC(C)(C)C)c2)Cc1cc(-c2sccn2)ccc1)COC	BACE_325	1	Test	8.3872166	579.77319	2.6301	6	3	12	41	0	3	5	138.42	86.500999	159.4386	72.042	0	0	0	0	0	0	0	1	0	1	0	0	1	1	0	0	1	1	0	1	0	0	1	0	1	0	0	0	0	1	0
298	Fc1cc(F)cc(CC(NC(=O)C(CCc2ccccc2)N2C(=O)C(NC(=O)C)(C(CC)C)CC2)C(O)C2NCc3c(OC)cccc3C2)c1	BACE_326	1	Test	8.376750900000001	691.82703	3.6991998999999995	5	4	14	50	0	6	5	124.58	122.085	185.0435	83.67400400000001	0	0	0	0	0	0	0	1	0	1	0	0	1	1	0	0	1	1	0	1	0	0	1	0	1	0	0	0	0	0	1
299	Fc1c(OC)cc(CC(NC(=O)C)C(O)CNC2c3c(OC4(C2)CCC4)ncc(CC(C)(C)C)c3)cc1	BACE_327	1	Test	8.3467875	514.65192	2.8843999	5	3	10	37	0	3	4	97.290001	84.167999	138.8334	61.846001	0	0	0	0	0	0	0	1	0	1	0	0	1	1	0	0	1	1	0	1	0	0	1	0	1	0	0	0	0	1	0
300	Fc1cc(F)cc(CC(NC(=O)C(CCc2ccccc2)N2C(=O)C(C(O)CCC)CC2)C(O)C2NCC(OCCC)C2)c1	BACE_328	1	Test	8.3279018	616.7587900000001	3.0062001	5	4	16	44	0	7	4	115.71	107.833	162.57339	71.785004	0	0	0	0	0	0	0	1	0	1	0	0	1	1	0	0	1	1	0	0	0	0	1	0	1	0	0	0	0	0	1
301	O=C(NC(C(O)CNC1CCOCC1)Cc1ccccc1)c1cc2n(CC)cc3c2c(N(C)S(=O)(=O)CC3)c1	BACE_329	1	Test	8.3010302	555.7088	0.48649999	4	3	9	39	0	3	5	125.86	89.084999	147.9079	67.445999	0	0	0	0	0	0	0	1	0	1	0	0	1	1	0	0	1	1	1	0	0	0	1	0	1	0	0	0	0	0	1
302	O=C(NC([C@H](O)CNc1ccccc1)Cc1ccccc1)c1cc2n(CC)cc3c2c(N(C)S(=O)(=O)CC3)c1	BACE_330	1	Test	8.3010302	546.68042	3.7305	3	3	9	39	1	3	5	112.05	90.418999	152.6908	70.945	0	0	0	0	0	0	0	1	0	1	0	0	1	1	0	0	1	1	1	0	0	0	0	0	1	0	0	0	0	0	1
303	O=C(NC(C(O)CNC(CCCC(C)C)(C)C)Cc1ccccc1)c1cc2c(CC)cn3c2c(N(C)S(=O)(=O)CC3)c1	BACE_331	1	Test	8.3010302	597.8316	4.0581999	3	3	13	42	0	3	4	116.63	93.334999	165.72799999999998	74.922997	0	0	0	0	0	0	0	1	0	1	0	0	1	1	0	0	1	1	1	1	0	0	1	0	1	0	0	0	0	0	1
304	O=C(N[C@H]([C@H](O)CNC1CCOCC1)Cc1ccccc1)c1cc2c(CC)cn3c2c(N(CC)S(=O)(=O)CC3)c1	BACE_332	1	Test	8.3010302	569.7352900000001	1.1727999	4	3	10	40	2	3	5	125.86	90.584999	152.2719	69.280998	0	0	0	0	0	0	0	1	0	1	0	0	1	1	0	0	1	1	1	0	0	0	1	0	1	0	0	0	0	0	1
305	S(=O)(=O)(N(c1cc(C(=O)NC(C(O)CNCc2cc(C(F)(F)F)ccc2)Cc2ccccc2)cc(C(C)C)c1)c1ccccc1)C	BACE_333	1	Test	8.3010302	654.76208	5.883699900000001	3	3	14	46	0	3	4	111.7	121.50200000000001	172.36121	81.383003	0	0	0	0	0	0	0	1	0	1	0	0	1	1	0	0	1	1	0	1	0	0	1	0	1	0	0	0	0	0	1
306	O=C(NC(C(O)CNC1c2c(OC3(C1)CCC3)ncc(CC(C)C)c2)Cc1ccccc1)C	BACE_334	1	Test	8.3010302	452.60889000000003	2.4891	4	3	9	33	0	3	4	88.059998	69.417	127.6787	57.630001	0	0	0	0	0	0	0	1	0	1	0	0	1	1	0	0	1	1	0	1	0	0	1	0	1	0	0	0	0	1	0
307	Fc1cc(F)cc(CC(NC(=O)C(CCc2ccccc2)N2C(=O)C(C(O)CCC)CC2)C(O)CNCc2cc(OC)ccc2)c1	BACE_335	1	Test	8.2839966	638.76428	3.8933001000000003	5	4	17	46	0	5	4	115.71	113.501	171.09669	78.14299799999999	0	0	0	0	0	0	0	1	0	1	0	0	1	1	0	0	1	1	0	0	0	0	1	0	1	0	0	0	0	0	1
308	O=C(NC(C(O)CNC1c2c(OC3(C1)CCC3)ncc(CC(C)(C)C)c2)Cc1cc(-c2scnc2)ccc1)COC	BACE_336	1	Test	8.2839966	579.77319	2.6519001	6	3	12	41	0	3	5	138.42	86.500999	159.5894	72.042	0	0	0	0	0	0	0	1	0	1	0	0	1	1	0	0	1	1	0	1	0	0	1	0	1	0	0	0	0	1	0
309	O=C(NC(C(O)CNC1c2c(OC3(C1)CCC3)ncc(CC(C)(C)C)c2)Cc1cc2OCOc2cc1)COC	BACE_337	1	Test	8.2676058	540.67102	2.1998999	7	3	11	39	0	3	5	115.75	84.167999	144.3741	64.272003	0	0	0	0	0	0	0	1	0	1	0	0	1	1	0	0	1	1	0	1	0	0	1	0	1	0	0	0	0	1	0
310	Fc1cc(F)cc(CC(NC(=O)C(CCc2ccccc2)N2C(=O)C(CC(C)C)CC2)C(O)C2NCC(OCCC)C2)c1	BACE_338	1	Test	8.2441254	600.7594	3.9037001000000005	4	3	15	43	0	6	4	95.480003	102.333	161.00591	71.148003	0	0	0	0	0	0	0	1	0	1	0	0	1	1	0	0	1	1	0	0	0	0	1	0	1	0	0	0	0	0	1
311	O=C(NC(C(O)CNC1c2c(OC3(C1)CCC3)ncc(CC(C)(C)C)c2)Cc1cc(-c2scc(C)n2)ccc1)COC	BACE_339	1	Test	8.2441254	593.7998	2.9126999	6	3	12	42	0	3	5	138.42	88.167999	164.3382	73.876999	0	0	0	0	0	0	0	1	0	1	0	0	1	1	0	0	1	1	0	1	0	0	1	0	1	0	0	0	0	1	0
312	O=C(NC(C(O)CNC1c2c(OC3(C1)CCC3)ncc(CC(C)(C)C)c2)Cc1cc(-c2sccn2)ccc1)COCC	BACE_340	1	Test	8.2441254	593.7998	2.9789	6	3	13	42	0	3	5	138.42	88.000999	164.1866	73.876999	0	0	0	0	0	0	0	1	0	1	0	0	1	1	0	0	1	1	0	1	0	0	1	0	1	0	0	0	0	1	0
313	O=C(NC(C(O)CNC1c2c(OC3(C1)CCC3)ncc(CC(C)(C)C)c2)Cc1ccccc1)C	BACE_341	1	Test	8.2365723	466.6355	2.6953001	4	3	9	34	0	3	4	88.059998	71.334	132.15379	59.465	0	0	0	0	0	0	0	1	0	1	0	0	1	1	0	0	1	1	0	1	0	0	1	0	1	0	0	0	0	1	0
314	Fc1cc(F)cc(CC(NC(=O)C(CCc2ccccc2)N2C(=O)C(NC(=O)C)(C(CC)C)CC2)C(O)C2NCC(Oc3cnccc3)C2)c1	BACE_342	1	Test	8.229147900000001	692.815	2.4487	6	4	15	50	0	7	5	137.47	123.084	181.62041000000002	82.420998	0	0	0	0	0	0	0	1	0	1	0	0	1	1	0	0	1	1	0	1	0	0	1	0	1	0	0	0	0	1	1
315	O=C1C(c2ncccc2)=CC=2C(=O)NC(C(O)CNC3c4c(OC5(C3)CCC5)ccc(CC)c4)Cc3cc(ccc3)CCCCN1C=2	BACE_343	1	Test	8.229147900000001	633.79901	5.4973000999999995	5	3	6	47	0	3	7	110.06	99.418999	170.94118999999998	83.855003	0	0	0	0	0	0	0	1	0	1	0	0	1	1	0	0	1	1	0	1	0	0	1	0	1	0	0	0	0	1	0
316	S(=O)(=O)(N(c1cc(C(=O)NC([C@@H](O)CNCc2cc(OC)ccc2)Cc2cc(F)cc(F)c2)cc(/C(=N/OCCC)/C)c1)c1ccccc1)C	BACE_344	1	Test	8.2218475	709.82233	4.8606	6	3	17	50	1	3	4	142.52	126.92	187.34061	87.351997	0	0	0	0	0	0	0	1	0	1	0	0	1	1	0	0	1	1	0	0	0	0	1	0	1	0	0	0	1	0	1
317	FC(F)(F)c1cc(C(NC[C@@H](O)[C@@H](NC(=O)c2cc(NCC)cc(N3S(=O)(=O)CCCC3)c2)Cc2ccccc2)(C)C)ccc1	BACE_345	1	Test	8.2218475	647.77118	3.6767001000000006	3	4	13	45	1	3	4	123.73	118.25200000000001	169.63499	76.375999	0	0	0	0	0	0	0	1	0	1	0	0	1	1	0	0	1	1	0	1	0	0	1	0	1	0	0	0	0	0	1
318	S(=O)(=O)(N(c1cc(C(=O)NC(C(O)CNCc2cc(C(F)(F)F)ccc2)Cc2ccccc2)cc(N2C(=O)CCC2)c1)c1ccccc1)C	BACE_346	1	Test	8.2218475	695.7708700000001	4.2712002	4	3	14	49	0	3	5	132.00999	131.336	179.0442	83.880997	0	0	0	0	0	0	0	1	0	1	0	0	1	1	0	0	1	1	0	1	0	0	1	0	1	0	0	0	0	0	1
319	FC(F)COc1c(N)c(F)cc(CC2C(O)C(NCc3cc(C(C)(C)C)ccc3)CS(=O)(=O)C2)c1	BACE_347	1	Test	8.2218475	515.6087	2.4270999	3	3	9	35	0	4	3	114.61	96.500999	127.9198	57.631001	0	0	0	0	0	0	0	1	0	1	0	0	1	1	0	0	0	1	0	1	0	1	1	0	0	0	0	0	0	0	0
320	FC(F)(F)COc1c(N)c(F)cc(CC2C(O)C(NCc3cc(C(C)(C)C)ccc3)CS(=O)(=O)C2)c1	BACE_348	1	Test	8.2218475	533.59912	2.9214001	3	3	9	36	0	4	3	114.61	104.41799999999999	128.80948999999998	57.540001000000004	0	0	0	0	0	0	0	1	0	1	0	0	1	1	0	0	0	1	0	1	0	1	1	0	0	0	0	0	0	0	0
321	FC(F)(F)C(Oc1c(N)c(F)cc(CC2C(O)C(NCc3cc4C(C)(C)OCc4cc3)CS(=O)(=O)C2)c1)C(F)(F)F	BACE_349	1	Test	8.2218475	615.5806299999999	2.6970999	4	3	9	41	0	4	4	123.84	132.168	134.44141000000002	58.965	0	0	0	0	0	0	0	1	0	1	0	0	1	1	0	0	0	1	0	1	0	1	1	0	0	0	0	0	0	0	0
322	Fc1c(C2(C)C(F)(F)COC(N)=N2)cc(NC(=O)c2ncc(OCC#CC)nc2)cc1	BACE_350	1	Test	8.2218475	433.38379000000003	2.9835999	6	1	5	31	0	1	3	111.72	89.668999	97.413498	45.089001	0	0	0	0	0	0	0	1	0	1	0	0	1	0	0	1	1	1	0	1	0	1	0	0	1	0	0	0	1	1	0
323	Fc1c2C(N)=NC(c3cc(C#CC4CC4)ccc3)(C3=CN(C)C(=O)C(C)=C3)c2ccc1	BACE_351	1	Test	8.2160969	411.47078999999997	6.0237999	2	0	3	31	0	1	5	60.380001	70.085999	109.9937	54.696999	0	0	0	0	0	0	0	1	0	1	0	0	1	1	0	1	1	1	0	1	0	1	0	0	0	0	0	0	1	0	0
324	Fc1cc(F)cc(CC(NC(=O)C(CCc2ccccc2)N2C(=O)C(NC(=O)C)(C(CC)C)CC2)C(O)CNCc2cc(OC)ccc2)c1	BACE_352	1	Test	8.2146702	679.81628	3.5957999	5	4	17	49	0	5	4	124.58	121.085	182.0641	82.612999	0	0	0	0	0	0	0	1	0	1	0	0	1	1	0	0	1	1	0	1	0	0	1	0	1	0	0	0	0	0	1
325	Fc1c(-c2sccn2)cc(CC(NC(=O)COC)C(O)CNC2c3c(OC4(C2)CCC4)ncc(CC(C)(C)C)c3)cc1	BACE_353	1	Test	8.2146702	597.76367	2.8355999	6	3	12	42	0	3	5	138.42	94.167999	159.655	71.95099599999999	0	0	0	0	0	0	0	1	0	1	0	0	1	1	0	0	1	1	0	1	0	0	1	0	1	0	0	0	0	1	0
326	O=C(NC(C(O)CNC1c2c(OC3(C1)CCC3)ncc(CC(C)(C)C)c2)Cc1cc(-c2sccn2)ccc1)C1OCCC1	BACE_354	1	Test	8.2006598	605.8104900000001	3.2265	6	3	11	43	0	4	6	138.42	88.834	166.72411	74.938004	0	0	0	0	0	0	0	1	0	1	0	0	1	1	0	0	1	1	0	1	0	0	1	0	1	0	0	0	0	1	0
327	FC(F)c1nccc(C2(c3cc(-c4cc(C#CC)cnc4)ccc3)N=C(N)c3c(F)cccc23)c1	BACE_355	1	Test	8.1877556	468.4725	5.2479	3	0	4	35	0	1	5	64.160004	89.252998	121.1598	60.886002000000005	0	0	0	0	0	0	0	1	0	0	0	0	1	1	0	1	1	1	0	1	0	1	0	0	0	0	0	0	1	1	0
328	Fc1c(CC(NC(=O)C)C(O)CNC2c3c(OC4(C2)CCC4)ncc(CC(C)(C)C)c3)ccc(F)c1	BACE_356	1	Test	8.1870871	502.61639	3.1063001	4	3	9	36	0	3	4	88.059998	86.667999	132.58659	59.283001	0	0	0	0	0	0	0	1	0	1	0	0	1	1	0	0	1	1	0	1	0	0	1	0	1	0	0	0	0	1	0
329	Fc1cc(F)cc(CC(NC(=O)C)C(O)CNC2c3c(OC4(C2)CCC4)ncc(CC(C)(C)C)c3)c1	BACE_358	1	Test	8.1611509	502.61639	3.1063001	4	3	9	36	0	3	4	88.059998	86.667999	132.58659	59.283001	0	0	0	0	0	0	0	1	0	1	0	0	1	1	0	0	1	1	0	1	0	0	1	0	1	0	0	0	0	1	0
330	O=C(NC(C(O)CNC1c2c(OC3(C1)CCC3)ncc(CC(C)(C)C)c2)Cc1cc(-c2ncsc2)ccc1)COC	BACE_359	1	Test	8.1611509	579.77319	2.6519001	6	3	12	41	0	3	5	138.42	86.500999	159.5894	72.042	0	0	0	0	0	0	0	1	0	1	0	0	1	1	0	0	1	1	0	1	0	0	1	0	1	0	0	0	0	1	0
331	FC(F)(F)CCNCC(O)C(NC(=O)c1cc2c(CC)cn3c2c(N(C)S(=O)(=O)CC3)c1)Cc1ccccc1	BACE_360	1	Test	8.154902499999999	567.64349	0.97820002	3	3	11	39	0	3	4	116.63	106.50200000000001	137.4101	63.639998999999996	0	0	0	0	0	0	0	1	0	1	0	0	1	1	0	0	1	1	1	1	0	0	1	0	1	0	0	0	0	0	1
332	O=C(NC(C(O)CNC1CCCCC1)Cc1ccccc1)c1cc2c(CC)cn3c2c(N(CC)S(=O)(=O)CC3)c1	BACE_361	1	Test	8.154902499999999	567.7625099999999	3.1898999	3	3	10	40	0	3	5	116.63	88.584999	154.8098	70.478996	0	0	0	0	0	0	0	1	0	1	0	0	1	1	0	0	1	1	1	0	0	0	1	0	1	0	0	0	0	0	1
333	S(=O)(=O)(N(C)c1cc(C(=O)NC(C)c2ccc(F)cc2)cc(-c2oc(C(N)(Cc3ccccc3)C)cn2)c1)C	BACE_362	1	Test	8.154902499999999	551.65222	2.6296999	4	2	9	39	0	3	4	128.53	97.002998	145.0762	69.877998	0	0	0	0	0	0	0	1	0	1	0	0	1	1	0	0	1	1	0	1	1	0	0	0	1	0	0	0	0	1	1
334	FC(F)(F)C(Oc1c(N)c(F)cc(CC2C(O)C(NCc3noc(CC(C)(C)C)c3)CS(=O)(=O)C2)c1)C(F)(F)F	BACE_363	1	Test	8.154902499999999	606.57391	2.9077001	5	3	11	40	0	4	3	140.64	131.50101	127.0975	55.391998	0	0	0	0	0	0	0	1	0	1	0	0	1	1	0	0	0	1	0	1	0	1	1	0	0	0	0	0	0	1	0
335	FC(F)(F)C(Oc1c(N)c(F)cc(CC2C(O)C(NCc3cc(C(C)(C)C)ccc3)C[SH0](=O)C2)c1)CO	BACE_364	1	Test	8.154902499999999	547.62567	2.3146999	3	4	10	37	0	5	3	128.60001	105.056	135.29559	59.443001	0	0	0	0	0	0	0	1	0	1	0	0	1	1	0	0	0	1	0	1	0	1	1	0	0	0	0	0	0	0	0
336	O=C(NC(C(O)CNC1c2c(OC3(C1)CCC3)ncc(CC(C)(C)C)c2)Cc1cc(-c2sccn2)ccc1)[C@@H](OC)C	BACE_365	1	Test	8.1426678	593.7998	3.1143	6	3	12	42	1	4	5	138.42	88.334	163.9319	73.876999	0	0	0	0	0	0	0	1	0	1	0	0	1	1	0	0	1	1	0	1	0	0	1	0	1	0	0	0	0	1	0
337	Fc1cc(F)cc(CC(NC(=O)c2c3c(n(C(=O)N(CCCC)C)c2)cccc3)C(O)CNCc2cc(OC)ccc2)c1	BACE_366	1	Test	8.1307678	593.68402	4.9219999	4	3	13	43	0	2	4	100.41	106.336	158.343	74.314003	0	0	0	0	0	0	0	1	0	1	0	0	1	1	0	0	1	1	1	0	0	0	1	0	1	0	0	0	0	0	1
338	S(=O)(=O)(N(C)c1cc2C(=O)N(C)CC/C=C\COCC(C(O)CNCc3cc(C(C)C)ccc3)NC(=O)c(c1)c2)C	BACE_367	1	Test	8.124939	587.7506099999999	0.71359998	5	3	8	41	0	3	3	141.24001	99.584999	159.4688	69.470001	0	0	0	0	0	0	0	1	0	1	0	1	1	1	0	0	1	1	0	0	0	0	1	0	1	0	0	0	0	0	1
339	FC(F)(F)c1cc(CNC[C@@H](O)C(NC(=O)c2cc3c(CC)cn4c3c(OS(=O)(=O)CC4)c2)Cc2ccccc2)ccc1	BACE_368	1	Test	8.0969105	616.67102	3.95	3	3	11	43	1	3	5	122.62	115.836	152.78819	72.18	0	0	0	0	0	0	0	1	0	1	0	0	1	1	0	0	1	1	1	1	0	0	1	0	1	0	0	0	0	0	0
340	O=C(N[C@H]([C@H](O)CNCCC)Cc1ccccc1)c1cc2n(CC)cc3c2c(N(C)S(=O)(=O)CC3)c1	BACE_369	1	Test	8.0969105	513.6721200000001	1.5178	3	3	10	36	1	3	4	116.63	83.251999	138.70461	63.912997999999995	0	0	0	0	0	0	0	1	0	1	0	0	1	1	0	0	1	1	1	0	0	0	1	0	1	0	0	0	0	0	1
341	O=C(NC(C(O)CNCc1cc(OC)ccc1)Cc1ccccc1)c1cc2c(CC)cn3c2c(N(C)S(=O)(=O)C3)c1	BACE_370	1	Test	8.0969105	577.71429	2.5322001	4	3	11	41	0	3	5	125.86	95.085999	154.9337	73.804001	0	0	0	0	0	0	0	1	0	1	0	0	1	1	0	0	1	1	1	0	0	0	1	0	1	0	0	0	0	0	1
342	S(=O)(=O)(N(c1cc(C#N)ccc1)c1cc(C(=O)NC(C(O)CNC(C(=O)NC2CCCCC2)C)Cc2ccccc2)ccc1)C	BACE_371	1	Test	8.0969105	632.7927900000001	3.4449	5	4	13	45	0	4	4	164.59	109.91799999999999	171.632	78.586998	0	0	0	0	0	0	0	1	0	1	0	0	1	1	0	1	1	1	0	0	0	0	1	0	1	0	1	0	0	0	1
343	Fc1c(NC(=O)C)c(CC)cc(CC2C(O)C(NCc3cc(C(C)(C)C)ccc3)CS(=O)(=O)C2)c1	BACE_372	1	Test	8.0969105	505.66500999999994	2.7398	3	3	8	35	0	4	3	108.46	86.834999	134.9202	60.931999	0	0	0	0	0	0	0	1	0	1	0	0	1	1	0	0	1	1	0	1	0	0	1	0	1	0	0	0	0	0	0
344	O=C(NC(C(O)CNC1c2c(OC3(C1)CCC3)ncc(CC(C)(C)C)c2)Cc1cc2OCOc2cc1)C	BACE_373	1	Test	8.0969105	510.64499000000006	2.4633999	6	3	9	37	0	3	5	106.52	79.167999	137.9207	61.799999	0	0	0	0	0	0	0	1	0	1	0	0	1	1	0	0	1	1	0	1	0	0	1	0	1	0	0	0	0	1	0
345	O=C1N(C)C(N)=NC1(c1cn(CCCC)nc1)c1cc(-c2cncnc2)ccc1	BACE_374	1	Test	8.0969105	389.45361	1.6133	5	0	6	29	0	1	4	102.29	64.751999	111.7009	50.265999	0	0	0	0	0	0	0	1	0	1	0	0	1	0	0	0	1	1	0	1	0	1	0	0	0	0	0	0	1	1	1
346	Clc1cc2c(C(NC(C(=O)O)Cc3c(CCC)scc3-c3c[nH]nc3)=NC(C)(C)C2)cc1	BACE_375	1	Test	8.0969105	470.00681	3.8280001000000006	2	1	8	32	0	1	4	121.44	74.529999	126.9899	57.216999	0	0	0	0	0	0	0	1	0	1	0	0	1	1	0	0	1	1	0	1	0	0	0	0	1	1	0	0	1	1	0
347	FC(F)(F)COc1c(N)c(F)cc(CC2C(O)C(NCc3cc(C(C)(C)C)ccc3)C[SH0](=O)C2)c1	BACE_376	1	Test	8.0969105	517.5996700000001	2.8254001	2	3	9	35	0	4	3	108.37	97.723	129.3331	56.971001	0	0	0	0	0	0	0	1	0	1	0	0	1	1	0	0	0	1	0	1	0	1	1	0	0	0	0	0	0	0	0
348	Fc1c2C(N)=NC(c3cc(-c4cc(C#N)cnc4)ccc3)(C3=CN(CC)C(=O)C(C)=C3)c2ccc1	BACE_377	1	Test	8.0830202	463.50562	4.1943002	4	0	4	35	0	1	5	97.059998	84.586998	132.50281	62.98	0	0	0	0	0	0	0	1	0	1	0	0	1	0	0	1	1	1	0	1	0	1	0	0	0	0	1	0	1	1	0
349	Clc1ccc(CC(NC(=O)C)C(O)CNC2c3c(OC4(C2)CCC4)ncc(CC(C)(C)C)c3)cc1	BACE_378	1	Test	8.080922099999999	501.0806	3.3597	4	3	9	35	0	3	4	88.059998	75.112	136.9586	61.435001	0	0	0	0	0	0	0	1	0	1	0	0	1	1	0	0	1	1	0	1	0	0	1	0	1	0	0	0	0	1	0
350	Fc1cc(F)cc(CC(NC(=O)c2c3c(n(C(=O)N(CCCC)C)c2)nccc3)C(O)CNCc2cc(CC)ccc2)c1	BACE_379	1	Test	8.0655012	592.69922	4.8347998	4	3	13	43	0	2	4	104.07	105.336	160.50191	74.259003	0	0	0	0	0	0	0	1	0	1	0	0	1	1	0	0	1	1	1	0	0	0	1	0	1	0	0	0	0	1	1
351	Fc1cc(F)cc(CC(NC(=O)C)C(O)CNC2(c3cc(C(C)(C)C)ccc3)CC/C(=N\O)/CC2)c1	BACE_380	1	Test	8.0555172	502.61639	2.7571001	4	4	9	36	0	2	3	98.529999	90.334999	134.17751	60.409	0	0	0	0	0	0	0	1	0	1	0	0	1	1	0	0	1	1	0	1	0	0	1	0	1	0	0	0	1	0	0
352	S(=O)(=O)(N(C)c1cc(C(=O)N[C@H]([C@@H](O)CNCc2cc(OC)ccc2)Cc2cc(F)cc(F)c2)cc(/C(=N/OCc2ccccc2)/C)c1)C	BACE_381	1	Test	8.0457573	695.7957200000001	3.3578	6	3	16	49	1	3	4	142.52	125.42	182.6078	85.516998	0	0	0	0	0	0	0	1	0	1	0	0	1	1	0	0	1	1	0	0	0	0	1	0	1	0	0	0	1	0	1
353	S(=O)(=O)(N(c1cc(C(=O)N[C@H]([C@@H](O)CNCc2cc(OC)ccc2)Cc2cc(F)cc(F)c2)cc(/C(=N/O)/C)c1)c1ccccc1)C	BACE_382	1	Test	8.0457573	667.74261	3.9236	6	4	14	47	1	3	4	153.52	124.42	173.0304	81.847	0	0	0	0	0	0	0	1	0	1	0	0	1	1	0	0	1	1	0	0	0	0	1	0	1	0	0	0	1	0	1
354	O=C(NC([C@H](O)CNC1CC1)Cc1ccccc1)c1cc2n(CC)cc3c2c(N(C)S(=O)(=O)CC3)c1	BACE_383	1	Test	8.0457573	511.65619000000004	2.1470001	3	3	9	36	1	3	5	116.63	81.084999	133.7312	63.138999999999996	0	0	0	0	0	0	0	1	0	1	0	0	1	1	0	0	1	1	1	0	0	0	1	0	1	0	0	0	0	0	1
355	O=C(NC(C(O)CNC1CCCCC1)Cc1ccccc1)c1cc2c(CC)cn3c2c(N(C)S(=O)(=O)CC3)c1	BACE_384	1	Test	8.0457573	553.7359	2.8411	3	3	9	39	0	3	5	116.63	87.084999	150.0618	68.643997	0	0	0	0	0	0	0	1	0	1	0	0	1	1	0	0	1	1	1	0	0	0	1	0	1	0	0	0	0	0	1
356	O(Cc1nc2OCCCCOc3cc(ccc3)CC(C(O)CNC3(c4cc(C(C)C)ccc4)CC3)NC(=O)c(c1)c2)C	BACE_385	1	Test	8.0457573	574.7302900000001	5.7519002	6	3	8	42	0	2	5	106.52	87.584999	147.9729	73.663002	0	0	0	0	0	0	0	1	0	1	0	0	1	1	0	0	1	1	0	1	0	0	1	0	1	0	0	0	0	1	0
357	O=C(NC(C(O)CNC1c2c(OC3(C1)CCC3)ncc(CC(C)(C)C)c2)Cc1cc(-c2sccn2)ccc1)[C@H]1OCCC1	BACE_386	1	Test	8.036211999999999	605.8104900000001	3.2265	6	3	11	43	1	4	6	138.42	88.834	166.72411	74.938004	0	0	0	0	0	0	0	1	0	1	0	0	1	1	0	0	1	1	0	1	0	0	1	0	1	0	0	0	0	1	0
358	O=C(NC(C(O)CNC1c2c(OC3(C1)CCC3)ncc(CC(C)(C)C)c2)Cc1cc(-c2ncccc2)ccc1)COC	BACE_387	1	Test	8.031517	573.7454799999999	3.2281001	6	3	12	42	0	3	5	110.18	88.667999	161.21448999999998	73.608002	0	0	0	0	0	0	0	1	0	1	0	0	1	1	0	0	1	1	0	1	0	0	1	0	1	0	0	0	0	1	0
359	Fc1c(CC(NC(=O)COC)C(O)CNC2c3c(OC4(C2)CCC4)ncc(CC(C)(C)C)c3)cc(-c2sccn2)cc1	BACE_388	1	Test	8.0222759	597.76367	2.8355999	6	3	12	42	0	3	5	138.42	94.167999	159.655	71.95099599999999	0	0	0	0	0	0	0	1	0	1	0	0	1	1	0	0	1	1	0	1	0	0	1	0	1	0	0	0	0	1	0
360	O=C(NC(C(O)CNC1c2c(OC3(C1)CCC3)ncc(CC(C)(C)C)c2)Cc1cc(-c2occn2)ccc1)COC	BACE_389	1	Test	8.0177288	563.70758	2.0718999	7	3	12	41	0	3	5	123.32	88.167999	152.9953	69.316002	0	0	0	0	0	0	0	1	0	1	0	0	1	1	0	0	1	1	0	1	0	0	1	0	1	0	0	0	0	1	0
361	O=C1NC(C(O)CNC2c3c(OC4(C2)CCC4)ncc(CC(C)(C)C)c3)Cc2cc(ccc2)CCCCN2C(=O)C=CC1=C2	BACE_390	1	Test	8.0132284	599.78278	5.0064001	5	3	6	44	0	3	6	110.06	93.334999	160.1152	76.435997	0	0	0	0	0	0	0	1	0	1	0	0	1	1	0	0	1	1	0	1	0	0	1	0	1	0	0	0	0	1	0
362	O=C(NC(C(O)CNC1c2c(OC3(C1)CCC3)ncc(CC(C)(C)C)c2)Cc1cc(-c2sccn2)ccc1)C(OC)OC	BACE_391	1	Test	8.0087738	609.7991900000001	2.9177001000000002	7	3	13	43	0	3	5	147.64999	91.834	165.3882	74.514	0	0	0	0	0	0	0	1	0	1	0	0	1	1	0	0	1	1	0	1	0	0	1	0	1	0	0	0	0	1	0
363	Fc1cc(F)cc(CC(NC(=O)c2cc(C(=O)N(CCC)CCC)cc(/C(=N/OCC=C)/C)c2)C(O)CNCc2cc(OC)ccc2)c1	BACE_392	1	Test	8.0	665.78967	4.4331002	6	3	19	48	0	2	3	117.07	118.50299999999999	182.125	81.20300300000001	0	0	0	0	0	0	0	1	1	1	0	1	1	1	0	0	1	1	0	0	0	0	1	0	1	0	0	0	1	0	1
364	Fc1cc(F)cc(CC(NC(=O)c2cc(C(=O)N(CCC)CCC)cc(CCO)c2)C(O)CNCc2cc(OC)ccc2)c1	BACE_393	1	Test	8.0	612.7271099999999	3.6867001000000004	5	4	17	44	0	2	3	115.71	110.836	165.5571	75.247002	0	0	0	0	0	0	0	1	0	1	0	0	1	1	0	0	1	1	0	0	0	0	1	0	1	0	0	0	0	0	1
365	S(=O)(=O)(N(c1cc(C(=O)NC([C@@H](O)CNCc2cc(OC)ccc2)Cc2cc(F)cc(F)c2)cc(/C(=N\OC)/C)c1)c1ccccc1)C	BACE_394	1	Test	8.0	681.76923	3.9881001000000005	6	3	15	48	1	3	4	142.52	123.92	178.06841	83.681999	0	0	0	0	0	0	0	1	0	1	0	0	1	1	0	0	1	1	0	0	0	0	1	0	1	0	0	0	1	0	1
366	Fc1cc(F)cc(CC(NC(=O)c2cc(Oc3ccccc3)cc(C(=O)N(CCC)CCC)c2)C(O)CNCc2cc(OC)ccc2)c1	BACE_395	1	Test	8.0	660.7699	5.5302	5	3	17	48	0	2	4	104.71	117.00299999999999	180.2274	84.500999	0	0	0	0	0	0	0	1	0	1	0	0	1	1	0	0	1	1	0	0	0	0	1	0	1	0	0	0	0	0	1
367	Fc1cc(F)cc(CC(NC(=O)c2cc(Oc3ccc(OC)cc3)cc(C(=O)N(CCC)CCC)c2)C(O)CNCc2cc(OC)ccc2)c1	BACE_396	1	Test	8.0	690.79578	5.5138001	6	3	18	50	0	2	4	113.94	122.17	186.6906	86.973	0	0	0	0	0	0	0	1	0	1	0	0	1	1	0	0	1	1	0	0	0	0	1	0	1	0	0	0	0	0	1
368	O=C(N[C@H]([C@H](O)CNC(CC)C)Cc1ccccc1)c1cc2n(CC)cc3c2c(N(C)S(=O)(=O)CC3)c1	BACE_397	1	Test	8.0	527.69873	1.8953	3	3	10	37	1	4	4	116.63	85.084999	143.1228	65.748001	0	0	0	0	0	0	0	1	0	1	0	0	1	1	0	0	1	1	1	0	0	0	1	0	1	0	0	0	0	0	1
369	Fc1c(-c2c(F)ccc([C@@]3(c4cc(C)c(OC)cc4)C(=O)N(C)C(N)=N3)c2)cccn1	BACE_398	1	Test	8.0	422.42731	3.9981998999999995	4	0	4	31	1	1	4	80.809998	80.41999799999999	112.8663	52.706001	0	0	0	0	0	0	0	1	0	0	0	0	1	0	0	0	1	1	0	1	0	1	0	0	0	0	0	0	1	1	1
370	S(=O)(=O)(N(C)c1cc(C(=O)NC(C(O)C[C@@H](C(=O)NC(C(=O)NCc2ccccc2)C(C)C)C)COc2cc(F)cc(F)c2)cc(C(=O)NC(C)c2ccccc2)c1)C	BACE_399	1	Test	8.0	835.95551	4.9475999	7	5	19	59	1	6	4	191.62	156.91901000000001	218.34978999999998	99.363998	0	0	0	0	0	0	0	1	0	1	0	0	1	1	0	0	1	1	0	0	0	0	0	0	1	0	0	0	0	0	1
371	Fc1c(-c2cc(C3(c4cc(CC)nc(CC)c4)C(=O)N(C)C(N)=N3)ccc2)cccn1	BACE_400	1	Test	8.0	417.4787	4.0713	4	0	5	31	0	1	4	84.470001	73.252998	117.8362	54.577	0	0	0	0	0	0	0	1	0	1	0	0	1	0	0	0	1	1	0	1	0	1	0	0	0	0	0	0	1	1	1
372	Clc1ccc(N(S(=O)(=O)C)c2cc(C(=O)NC(C(O)CNC(C(=O)NC3CCCCC3)C)Cc3ccccc3)ccc2)cc1	BACE_401	1	Test	8.0	642.22839	4.2304001	4	4	13	44	0	4	4	140.8	105.529	170.6991	78.70500200000001	0	0	0	0	0	0	0	1	0	1	0	0	1	1	0	0	1	1	0	0	0	0	1	0	1	0	0	0	0	0	1
373	FC(F)Oc1ccc([C@@]2(c3cc(-c4c(F)nccc4)ccc3)C(=O)N(C)C(N)=N2)cc1	BACE_402	1	Test	8.0	426.3912	4.1283998	4	0	5	31	1	1	4	80.809998	86.418999	107.6145	50.779999	0	0	0	0	0	0	0	1	0	0	0	0	1	1	0	0	1	1	0	1	0	1	0	0	0	0	0	0	1	1	1
374	FC(F)Oc1ccc([C@@]2(c3cc(C#CCF)ccc3)C(=O)N(C)C(N)=N2)cc1	BACE_403	1	Test	8.0	387.3551	4.097000100000001	3	0	5	28	1	1	3	67.91999799999999	80.584999	89.885201	43.287997999999995	0	0	0	0	0	0	0	1	0	1	0	0	1	1	0	1	1	1	0	1	0	1	0	0	0	0	0	0	1	0	1
375	FC(F)Oc1ccc([C@@]2(c3cc(C#CCCF)ccc3)C(=O)N(C)C(N)=N2)cc1	BACE_404	1	Test	8.0	401.38171	4.4182	3	0	6	29	1	1	3	67.91999799999999	82.084999	94.652603	45.123001	0	0	0	0	0	0	0	1	0	1	0	0	1	1	0	1	1	1	0	1	0	1	0	0	0	0	0	0	1	0	1
376	FC(F)Oc1ccc([C@@]2(c3cc(C#CCCO)ccc3)C(=O)N(C)C(N)=N2)cc1	BACE_405	1	Test	8.0	399.39069	3.4782	4	1	6	29	1	1	3	88.150002	80.084999	96.34470400000001	45.851002	0	0	0	0	0	0	0	1	0	1	0	0	1	1	0	1	1	1	0	1	0	1	0	0	0	0	0	0	1	0	1
377	FC(F)Oc1ccc([C@@]2(c3cc(C#CCCCCO)ccc3)C(=O)N(C)C(N)=N2)cc1	BACE_406	1	Test	8.0	427.44379000000004	4.3906002	4	1	8	31	1	1	3	88.150002	83.084999	105.5467	49.521	0	0	0	0	0	0	0	1	0	1	0	0	1	1	0	1	1	1	0	1	0	1	0	0	0	0	0	0	1	0	1
378	FC(F)Oc1ccc([C@@]2(c3cc(OCCCF)c(F)cc3)C(=O)N(C)C(N)=N2)cc1	BACE_407	1	Test	8.0	425.3768	3.8232	4	0	8	30	1	1	3	77.150002	89.751999	99.549301	45.16	0	0	0	0	0	0	0	1	0	1	0	0	1	1	0	0	1	1	0	1	0	1	0	0	0	0	0	0	1	0	1
379	FC(F)Oc1ccc([C@@]2(c3cc(OCCC(F)F)ccc3)C(=O)N(C)C(N)=N2)cc1	BACE_408	1	Test	8.0	425.3768	3.9233998999999997	4	0	8	30	1	1	3	77.150002	89.917999	98.879501	45.16	0	0	0	0	0	0	0	1	0	1	0	0	1	1	0	0	1	1	0	1	0	1	0	0	0	0	0	0	1	0	1
380	Fc1cc(F)cc(C[C@H](NC(=O)c2c3c(n(C(=O)N4[C@@H](COC)CCC4)c2)nccc3)[C@H](O)CNCc2cc(OC)ccc2)c1	BACE_409	1	Test	8.0	622.68213	2.9061	6	3	12	45	3	3	5	122.53	111.669	161.7036	74.759003	0	0	0	0	0	0	0	1	0	1	0	0	1	1	0	0	1	1	1	0	0	0	1	0	1	0	0	0	0	1	1
381	O=C(NCC1CCOCC1)C(Cc1c(N)nc2c(c1)cc(-c1c(C)cccc1)cc2)C	BACE_410	1	Test	8.0	417.54321	4.3969998	3	2	6	31	0	1	4	77.239998	65.001999	125.6651	56.563	0	0	0	0	0	0	0	1	0	1	0	0	1	1	0	0	1	1	1	0	0	1	0	0	1	0	0	0	0	1	0
382	Fc1cc(F)cc(CC(NC(=O)C(CCc2ccccc2)N2C(=O)C(NC(=O)C)(C(CC)C)CC2)C(O)C2NCC(OCc3ccc(F)cc3)C2)c1	BACE_411	1	Test	8.0	723.8439900000001	3.6252	5	4	16	52	0	7	5	124.58	131.25101	189.0976	85.417999	0	0	0	0	0	0	0	1	0	1	0	0	1	1	0	0	1	1	0	1	0	0	1	0	1	0	0	0	0	0	1
383	Fc1c(-c2cc(C3(c4cn(CC)nc4)C(=O)N(C)C(N)=N3)ccc2)cccn1	BACE_412	1	Test	8.0	378.40289	1.851	4	0	4	28	0	1	4	89.400002	68.418999	104.9536	47.757999	0	0	0	0	0	0	0	1	0	1	0	0	1	0	0	0	1	1	0	1	0	1	0	0	0	0	0	0	1	1	1
384	Fc1c(-c2cc(C3(c4cn(CCCC)nc4)C(=O)N(C)C(N)=N3)ccc2)cccn1	BACE_413	1	Test	8.0	406.45599	2.8309	4	0	6	30	0	1	4	89.400002	71.418999	114.0788	51.428001	0	0	0	0	0	0	0	1	0	1	0	0	1	0	0	0	1	1	0	1	0	1	0	0	0	0	0	0	1	1	1
385	Fc1c(-c2cc(C3(c4cc(C(=O)CC)sc4)C(=O)N(C)C(N)=N3)ccc2)cccn1	BACE_414	1	Test	8.0	422.47531	3.4556	4	0	5	30	0	1	4	116.89	75.585999	112.8905	52.514998999999996	0	0	0	0	0	0	0	1	0	1	0	0	1	0	0	0	1	1	0	1	0	1	0	0	0	0	0	0	1	1	1
386	O=C1N(C)C(N)=NC21c1c(OC(C)(C)C2)ccc(-c2cc(C#CC)cnc2)c1	BACE_415	1	Test	8.0	374.4357	2.6736	4	0	2	28	0	1	4	80.809998	63.168999	100.0721	47.039001	0	0	0	0	0	0	0	1	0	1	0	0	1	0	0	1	1	1	0	1	0	1	0	0	0	0	0	0	1	1	1
387	FC(F)(F)C(Oc1c(N)c(F)cc(CC2C(O)C(NC(C)c3cc(C(C)(C)C)ccc3)C[SH0](=O)C2)c1)COC	BACE_416	1	Test	8.0	575.67889	3.1006999	3	3	11	39	0	6	3	117.6	106.389	144.465	63.112999	0	0	0	0	0	0	0	1	0	1	0	0	1	1	0	0	0	1	0	1	0	1	1	0	0	0	0	0	0	0	0
388	FC(F)(F)C(Oc1c(N)c(F)cc(CC2C(O)C(NCc3c(F)ccc(C(C)(C)C)c3)C[SH0](=O)C2)c1)COC	BACE_417	1	Test	8.0	579.64282	2.9287	3	3	11	39	0	5	3	117.6	112.223	140.2632	61.187	0	0	0	0	0	0	0	1	0	1	0	0	1	1	0	0	0	1	0	1	0	1	1	0	0	0	0	0	0	0	0
389	FC(F)(F)c1c(F)ccc(CC(NC(=O)C)C(O)CNC2c3c(OC4(C2)CCC4)ncc(CC(C)(C)C)c3)c1	BACE_418	1	Test	7.9586072	552.6239	3.8431001000000005	4	3	10	39	0	3	4	88.059998	103.91799999999999	138.3439	60.936001	0	0	0	0	0	0	0	1	0	1	0	0	1	1	0	0	1	1	0	1	0	0	1	0	1	0	0	0	0	1	0
390	S(=O)(=O)(N(c1cc(C(=O)N[C@H]([C@@H](O)CNCc2cc(OC)ccc2)Cc2cc(F)cc(F)c2)ccc1)c1ccccc1)C	BACE_419	1	Test	7.9586072	610.69128	4.1417999	4	3	13	43	1	3	4	120.93	112.086	159.0927	76.606003	0	0	0	0	0	0	0	1	0	1	0	0	1	1	0	0	1	1	0	0	0	0	1	0	1	0	0	0	0	0	1
391	S(=O)(=O)(c1cc(C(=O)N(CCC)CCC)cc(C(=O)NC(C(O)CNCc2cc(OC)ccc2)Cc2cc(F)cc(F)c2)c1)c1ccccc1	BACE_420	1	Test	7.9586072	708.83429	5.0725999	5	3	17	50	0	3	4	138.0	128.42	187.5188	87.702003	0	0	0	0	0	0	0	1	0	1	0	0	1	1	0	0	1	1	0	0	0	0	1	0	1	0	0	0	0	0	1
392	O=C(NC([C@H](O)CNCC#C)Cc1ccccc1)c1cc2n(CC)cc3c2c(N(C)S(=O)(=O)CC3)c1	BACE_421	1	Test	7.9586072	509.64029000000005	1.8375	3	4	9	36	1	3	4	116.63	86.251999	134.0882	62.587002000000005	0	0	0	0	0	0	0	1	0	1	1	0	1	1	0	1	1	1	1	0	0	0	1	0	1	0	0	0	0	0	1
393	S(=O)(=O)(N(c1cc(C(=O)NC(C(O)CNC(C(=O)NC2CCCCC2)C)Cc2ccccc2)ccc1)c1ccc(OC)cc1)C	BACE_422	1	Test	7.9586072	637.8093299999999	3.5495998999999996	5	4	14	45	0	4	4	150.03	106.91799999999999	172.3575	79.207001	0	0	0	0	0	0	0	1	0	1	0	0	1	1	0	0	1	1	0	0	0	0	1	0	1	0	0	0	0	0	1
394	Clc1cc(Cl)cc(N(S(=O)(=O)C)c2cc(C(=O)NC(C(O)CNC(C(=O)NC3CCCCC3)C)Cc3ccccc3)ccc2)c1	BACE_423	1	Test	7.9586072	676.6734	4.8948002	4	4	13	45	0	4	4	140.8	109.307	175.50391000000002	80.675003	0	0	0	0	0	0	0	1	0	1	0	0	1	1	0	0	1	1	0	0	0	0	1	0	1	0	0	0	0	0	1
395	Clc1c(-c2cc3c(nc(N)c(CC(C(=O)NCCC(C)(C)C)C)c3)cc2)nccc1	BACE_424	1	Test	7.9586072	424.96630999999996	5.2205	3	2	7	30	0	1	3	80.900002	66.029999	122.5042	55.582001	0	0	0	0	0	0	0	1	0	1	0	0	1	1	0	0	1	1	1	1	0	1	0	0	1	0	0	0	0	1	0
396	O=C(NC(C(O)CNCc1cc(OC)ccc1)Cc1ccccc1)C(CCc1ccccc1)N1C(=O)C(NC(=O)C)(CC2CC2)CC1	BACE_425	1	Test	7.9586072	641.81952	3.7577	5	4	17	47	0	4	5	124.58	103.251	176.99428999999998	82.021004	0	0	0	0	0	0	0	1	0	1	0	0	1	1	0	0	1	1	0	1	0	0	1	0	1	0	0	0	0	0	1
397	Fc1c(N)c(OC2CCC2)cc(CC2C(O)C(NCc3cc(C(C)(C)C)ccc3)CS(=O)(=O)C2)c1	BACE_426	1	Test	7.9586072	505.66500999999994	2.8599	3	3	8	35	0	4	4	114.61	83.500999	135.17081000000002	60.708999999999996	0	0	0	0	0	0	0	1	0	1	0	0	1	1	0	0	0	1	0	1	0	1	1	0	0	0	0	0	0	0	0
398	Fc1c(C#C)cccc1CC(NC(=O)COC)C(O)CNC1c2c(OC3(C1)CCC3)ncc(CC(C)(C)C)c2	BACE_427	1	Test	7.9586072	538.67328	3.7644	5	4	11	39	0	3	4	97.290001	90.167999	142.64571	64.190002	0	0	0	0	0	0	0	1	0	1	1	0	1	1	0	1	1	1	0	1	0	0	1	0	1	0	0	0	0	1	0
399	O=C(NC(C(O)CNC1c2c(OC3(C1)CCC3)ncc(CC(C)(C)C)c2)Cc1cc(-c2sccn2)ccc1)CC	BACE_428	1	Test	7.9586072	563.7738	3.5604998999999995	5	3	11	40	0	3	5	129.19	83.000999	157.61211	71.404999	0	0	0	0	0	0	0	1	0	1	0	0	1	1	0	0	1	1	0	1	0	0	1	0	1	0	0	0	0	1	0
400	S(=O)(=O)(N(c1cc(C(=O)N[C@H]([C@@H](O)CNCc2cc(OC)ccc2)Cc2cc(F)cc(F)c2)cc(/C(=N/OCc2ccccc2)/C)c1)c1ccccc1)C	BACE_429	1	Test	7.920818799999999	757.86511	5.5716	6	3	17	54	1	3	5	142.52	135.08701000000002	202.68099999999998	96.606003	0	0	0	0	0	0	0	1	0	1	0	0	1	1	0	0	1	1	0	0	0	0	1	0	1	0	0	0	1	0	1
401	S(=O)(=O)(c1cc(C(=O)N(CCC)CCC)cc(C(=O)NC(C(O)CNCc2cc(OC)ccc2)Cc2cc(F)cc(F)c2)c1)c1ccc(OC)cc1	BACE_430	1	Test	7.920818799999999	738.86023	5.0562	6	3	18	52	0	3	4	147.23	133.58701000000002	193.98199	90.17400400000001	0	0	0	0	0	0	0	1	0	1	0	0	1	1	0	0	1	1	0	0	0	0	1	0	1	0	0	0	0	0	1
402	FC(F)Oc1ccc([C@@]2(c3cc(C#CCOC)c(F)cc3)C(=O)N(C)C(N)=N2)cc1	BACE_431	1	Test	7.920818799999999	417.3811	3.7709998999999996	4	0	6	30	1	1	3	77.150002	85.751999	96.544899	45.759997999999996	0	0	0	0	0	0	0	1	0	1	0	0	1	1	0	1	1	1	0	1	0	1	0	0	0	0	0	0	1	0	1
403	Fc1cc(F)cc(C[C@H](NC(=O)c2c3c(n(C(=O)N4[C@@H](COCC)CCC4)c2)nccc3)[C@H](O)CNCc2cc(OC)ccc2)c1	BACE_432	1	Test	7.920818799999999	636.70868	3.2549	6	3	13	46	3	3	5	122.53	113.169	166.4516	76.594002	0	0	0	0	0	0	0	1	0	1	0	0	1	1	0	0	1	1	1	0	0	0	1	0	1	0	0	0	0	1	1
404	Clc1cnc(C(=O)Nc2cc(c(F)cc2)C2(C)N=C(N)N(C)CC2)cc1	BACE_433	1	Test	7.920818799999999	375.82779	2.2609	3	1	3	26	0	1	3	83.610001	65.529999	97.453796	44.391998	0	0	0	0	0	0	0	1	0	1	0	0	1	0	0	0	1	1	0	1	0	1	0	0	1	0	0	0	1	1	1
405	FC(F)(F)C(Oc1c(N)c(F)cc(CC2C(O)C(NCc3cc(C(CO)(C)C)ccc3)C[SH0](=O)C2)c1)COC	BACE_434	1	Test	7.920818799999999	577.65167	1.6325001000000001	4	4	12	39	0	5	3	137.83	110.056	141.8215	61.915001000000004	0	0	0	0	0	0	0	1	0	1	0	0	1	1	0	0	0	1	0	1	0	1	1	0	0	0	0	0	0	0	0
406	Fc1c2C(N)=NC(c3cc(-c4cc(F)cnc4)ccc3)(C3=CN(CC)C(=O)C(C)=C3)c2ccc1	BACE_435	1	Test	7.889410000000001	456.4866	4.5208998	3	0	4	34	0	1	5	73.269997	84.086998	126.9815	61.036999	0	0	0	0	0	0	0	1	0	1	0	0	1	0	0	0	1	1	0	1	0	1	0	0	0	0	0	0	1	1	0
407	S(c1cc(C(=O)N(CCC)CCC)cc(C(=O)NC(C(O)CNCc2cc(OC)ccc2)Cc2cc(F)cc(F)c2)c1)c1ccccc1	BACE_436	1	Test	7.886055900000001	676.83551	6.088399900000001	4	3	17	48	0	2	4	120.78	115.336	186.6707	86.863998	0	0	0	0	0	0	0	1	0	1	0	0	1	1	0	0	1	1	0	0	0	0	1	0	1	0	0	0	0	0	1
408	O=C(C(NC(=O)c1cc2n(CC)cc3c2c(N(C)S(=O)(=O)CC3)c1)Cc1ccccc1)CNC1CCOCC1	BACE_437	1	Test	7.886055900000001	553.69287	0.41330001	4	2	9	39	0	2	5	122.7	90.418999	147.0661	66.894997	0	0	0	0	0	0	0	1	0	1	0	0	1	1	0	0	1	1	1	0	0	0	1	0	1	0	0	0	0	0	1
409	S(=O)(=O)(N(c1cc(C(=O)NC(C(O)CNCc2cc(C(F)(F)F)ccc2)Cc2ccccc2)cc(-c2ccccc2)c1)c1ccccc1)C	BACE_438	1	Test	7.886055900000001	688.77832	6.2079	3	3	14	49	0	3	5	111.7	127.836	183.30659	88.802002	0	0	0	0	0	0	0	1	0	1	0	0	1	1	0	0	1	1	0	1	0	0	1	0	1	0	0	0	0	0	1
410	FC(F)Oc1c(C)cc([C@@]2(c3cc(C#CCOC)c(F)cc3)C(=O)N(C)C(N)=N2)cc1	BACE_439	1	Test	7.886055900000001	431.40770999999995	4.2571997999999995	4	0	6	31	1	1	3	77.150002	87.418999	101.5861	47.595001	0	0	0	0	0	0	0	1	0	1	0	0	1	1	0	1	1	1	0	1	0	1	0	0	0	0	0	0	1	0	1
411	Fc1cc(F)cc(CC(NC(=O)c2c3c(n(C(=O)N(CCCC)C)c2)ccc(F)c3)C(O)CNCc2cc(OC)ccc2)c1	BACE_440	1	Test	7.886055900000001	611.6743799999999	5.1275001	4	3	13	44	0	2	4	100.41	114.00299999999999	158.5594	74.223	0	0	0	0	0	0	0	1	0	1	0	0	1	1	0	0	1	1	1	0	0	0	1	0	1	0	0	0	0	0	1
412	Fc1c(C2(C)C(F)(F)COC(N)=N2)cc(NC(=O)c2ncc(OCC#C)nc2)cc1	BACE_441	1	Test	7.886055900000001	419.35721	3.0341001	6	2	5	30	0	1	3	111.72	89.168999	94.88069899999999	43.254002	0	0	0	0	0	0	0	1	0	1	1	0	1	0	0	1	1	1	0	1	0	1	0	0	1	0	0	0	1	1	0
413	FC(F)(F)C(Oc1c(N)c(F)cc(CC2C(O)C(NCc3cc(C(O)(C)C)ccc3)C[SH0](=O)C2)c1)COC	BACE_442	1	Test	7.886055900000001	563.62512	1.3008	4	4	11	38	0	5	3	137.83	108.556	137.25259	60.080002	0	0	0	0	0	0	0	1	0	1	0	0	1	1	0	0	0	1	0	1	0	1	1	0	0	0	0	0	0	0	0
414	FC(F)Oc1ccc(C2(c3cc(-c4cc(OC)cnc4)ccc3)N=C(N)N3C2=NCC(F)(F)C3)cc1	BACE_443	1	Test	7.860000099999999	499.46020999999996	4.0932002	5	0	6	36	0	1	5	85.33000200000001	98.168999	122.4994	56.904999	0	0	0	0	0	0	0	1	0	1	0	0	1	1	0	0	1	1	0	1	0	1	0	0	0	0	0	0	1	1	1
415	FC(F)(F)Oc1ccc(CC(NC(=O)C)C(O)CNC2c3c(OC4(C2)CCC4)ncc(CC(C)(C)C)c3)cc1	BACE_444	1	Test	7.853871799999999	550.63287	4.8151999000000005	5	3	11	39	0	3	4	97.290001	99.750999	139.72799999999998	61.664001	0	0	0	0	0	0	0	1	0	1	0	0	1	1	0	0	1	1	0	1	0	0	1	0	1	0	0	0	0	1	0
416	O=C(NC([C@H](O)CNCc1cc(OC)ccc1)Cc1ccccc1)c1cc2c(CC)cn3c2c(NS(=O)(=O)CC3)c1	BACE_445	1	Test	7.853871799999999	577.71429	2.3440001	4	4	11	41	1	3	5	134.64999	95.085999	155.22749	73.804001	0	0	0	0	0	0	0	1	0	1	0	0	1	1	0	0	1	1	1	0	0	0	1	0	1	0	0	0	0	0	0
417	Fc1cc(F)cc(CC(NC(=O)C)C(O)CNC2(c3cc(C(C)(C)C)ccc3)Cc3c(nc(N)nc3)CC2)c1	BACE_446	1	Test	7.853871799999999	538.65179	2.8868001	4	4	9	39	0	3	4	117.74	95.168999	147.02768999999998	66.936996	0	0	0	0	0	0	0	1	0	1	0	0	1	1	0	0	1	1	0	1	0	1	1	0	1	0	0	0	0	1	0
418	S(=O)(=O)(N(c1cc(S(=O)(=O)CC)cc(C(=O)NC(C(O)CNCc2cc(C(F)(F)F)ccc2)Cc2ccccc2)c1)c1ccccc1)C	BACE_447	1	Test	7.853871799999999	704.79932	4.5643001	4	3	15	48	0	4	4	154.22	134.586	176.673	83.386002	0	0	0	0	0	0	0	1	0	1	0	0	1	1	0	0	1	1	0	1	0	0	1	0	1	0	0	0	0	0	1
419	S(=O)(=O)(N(C)c1cc2C(=O)NC(C(O)CNCc3cc(C(C)C)ccc3)COC/C=C/CCNC(=O)c(c1)c2)C	BACE_449	1	Test	7.853871799999999	573.724	0.50770003	5	4	8	40	0	3	3	150.03	98.084999	154.5721	67.635002	0	0	0	0	0	0	0	1	0	1	0	1	1	1	0	0	1	1	0	0	0	0	1	0	1	0	0	0	0	0	1
420	Clc1cnc(C(=O)Nc2cc(c(F)cc2)C2(C)N=C(N)OCCC2)cc1	BACE_450	1	Test	7.853871799999999	376.8125	3.2823	4	1	3	26	0	1	3	89.599998	66.529999	95.251099	43.678001	0	0	0	0	0	0	0	1	0	1	0	0	1	0	0	0	1	1	0	1	0	1	0	0	1	0	0	0	1	1	0
421	O=C(NC(C(O)CNC1CCOCC1)Cc1ccccc1)c1cc2c(CC)cn3c2c(N(C)S(=O)(=O)CC3)c1	BACE_451	1	Test	7.823908800000001	555.7088	0.8240000000000001	4	3	9	39	0	3	5	125.86	89.084999	147.5239	67.445999	0	0	0	0	0	0	0	1	0	1	0	0	1	1	0	0	1	1	1	0	0	0	1	0	1	0	0	0	0	0	1
422	O=C(NC(C(O)CNC)Cc1ccccc1)c1cc2c(CC)cn3c2c(N(C)S(=O)(=O)CC3)c1	BACE_452	1	Test	7.823908800000001	485.6189	0.98280001	3	3	8	34	0	3	4	116.63	80.251999	129.0484	60.243	0	0	0	0	0	0	0	1	0	1	0	0	1	1	0	0	1	1	1	0	0	0	1	0	1	0	0	0	0	0	1
423	S(=O)(=O)(N(c1nccc(C(=O)NC(C(O)CNCc2cc(C(F)(F)F)ccc2)Cc2ccccc2)c1)c1ccccc1)C	BACE_453	1	Test	7.823908800000001	613.67041	4.0806999	4	3	13	43	0	3	4	124.59	117.50200000000001	156.327	74.625	0	0	0	0	0	0	0	1	0	1	0	0	1	1	0	0	1	1	0	1	0	0	1	0	1	0	0	0	0	1	1
424	O=C(NCCC(C)(C)C)C(Cc1c(N)nc2c(c1)cc(-c1c(C(=O)C)cccc1)cc2)C	BACE_454	1	Test	7.823908800000001	431.56979	5.0180998	3	2	8	32	0	1	3	85.08000200000001	71.585999	130.6311	58.620998	0	0	0	0	0	0	0	1	0	1	0	0	1	1	0	0	1	1	1	1	0	1	0	0	1	0	0	0	0	1	0
425	O=C(CC)c1scc(C2(c3cc(-c4cncnc4)ccc3)C(=O)N(C)C(N)=N2)c1	BACE_455	1	Test	7.823908800000001	405.4729	2.2379999	5	0	5	29	0	1	4	129.78	68.918999	110.5126	51.353001	0	0	0	0	0	0	0	1	0	1	0	0	1	0	0	0	1	1	0	1	0	1	0	0	0	0	0	0	1	1	1
426	O=C(NC(C(O)CNC1c2c(OC3(C1)CCC3)ncc(CC(C)(C)C)c2)Cc1cc(C#CC)ccc1)COC	BACE_456	1	Test	7.823908800000001	534.70947	3.5084	5	3	11	39	0	3	4	97.290001	83.000999	144.9621	66.115997	0	0	0	0	0	0	0	1	0	1	0	0	1	1	0	1	1	1	0	1	0	0	1	0	1	0	0	0	0	1	0
427	S(=O)(=O)(N(C)c1cc2C(=O)NC(C(O)CNCc3cc(C(C)(C)C)ccc3)COC/C=C/CCNC(=O)c(c1)c2)C	BACE_457	1	Test	7.823908800000001	587.7506099999999	0.71390003	5	4	8	41	0	3	3	150.03	100.00200000000001	159.0472	69.470001	0	0	0	0	0	0	0	1	0	1	0	1	1	1	0	0	1	1	0	1	0	0	1	0	1	0	0	0	0	0	1
428	Clc1cnc(C(=O)Nc2cc(C3(C)N=C(N)N(C)C(=O)C3)ccc2)cc1	BACE_458	1	Test	7.823908800000001	371.8208	1.8927	4	1	3	26	0	1	3	100.68	65.029999	97.150497	44.568999999999996	0	0	0	0	0	0	0	1	0	1	0	0	1	0	0	0	1	1	0	1	0	1	0	0	1	0	0	0	1	1	1
429	Fc1c2C(N)=NC(c3cc(-c4cncnc4)ccc3)(C3=CN(CC)C(=O)C(C)=C3)c2ccc1	BACE_459	1	Test	7.8096681	439.48419	3.6873	4	0	4	33	0	1	5	86.160004	77.41999799999999	125.6183	59.875	0	0	0	0	0	0	0	1	0	1	0	0	1	0	0	0	1	1	0	1	0	1	0	0	0	0	0	0	1	1	0
430	Fc1cc(F)cc(CC(NC(=O)c2cc(C(=O)N(CCC)CCC)cc(CC(O)C)c2)C(O)CNCc2cc(OC)ccc2)c1	BACE_460	1	Test	7.7958798	626.7536	4.064199899999999	5	4	17	45	0	3	3	115.71	112.669	169.9753	77.082001	0	0	0	0	0	0	0	1	0	1	0	0	1	1	0	0	1	1	0	0	0	0	1	0	1	0	0	0	0	0	1
431	O=C(NCC1CCCCC1)C(CC)Cc1c(N)nc2c(c1)cc(-c1c(C)cccc1)cc2	BACE_461	1	Test	7.7958798	429.59698	6.622700200000001	2	2	7	32	0	1	4	68.010002	64.501999	132.7184	59.596001	0	0	0	0	0	0	0	1	0	1	0	0	1	1	0	0	1	1	1	0	0	1	0	0	1	0	0	0	0	1	0
432	O=C(NCCC(C)(C)C)C(Cc1c(N)nc2c(c1)cc(-c1c(C)cccn1)cc2)C	BACE_462	1	Test	7.7958798	404.54778999999996	5.0423002	3	2	7	30	0	1	3	80.900002	63.918999	122.7406	55.446999	0	0	0	0	0	0	0	1	0	1	0	0	1	1	0	0	1	1	1	1	0	1	0	0	1	0	0	0	0	1	0
433	Fc1cc(F)cc(CC(NC(=O)C(CCc2ccccc2)N2C(=O)C(C(O)CCC)CC2)C(O)C2NCC(O)C2)c1	BACE_463	1	Test	7.7958798	574.67908	1.7252001000000001	5	5	13	41	0	7	4	126.71	105.333	148.55	66.279999	0	0	0	0	0	0	0	1	0	1	0	0	1	1	0	0	1	1	0	0	0	0	1	0	1	0	0	0	0	0	1
434	Fc1c(-c2cc(C3(c4cn(CCC(C)C)nc4)C(=O)N(C)C(N)=N3)ccc2)cccn1	BACE_464	1	Test	7.7958798	420.4826	3.0827	4	0	6	31	0	1	4	89.400002	73.251999	118.6274	53.263000000000005	0	0	0	0	0	0	0	1	0	1	0	0	1	1	0	0	1	1	0	1	0	1	0	0	0	0	0	0	1	1	1
435	O=C(NC(C(O)CNC1c2c(OC3(C1)CCC3)ncc(CC(C)(C)C)c2)Cc1cc(-c2sccn2)ccc1)C(OCC)C	BACE_465	1	Test	7.7958798	607.82642	3.4631	6	3	13	43	0	4	5	138.42	89.834	168.6799	75.711998	0	0	0	0	0	0	0	1	0	1	0	0	1	1	0	0	1	1	0	1	0	0	1	0	1	0	0	0	0	1	0
436	S(=O)(=O)(N(C)c1cc2C(=O)NC(C(O)CNCc3cc(C(C)C)ccc3)COCCCCCNC(=O)c(c1)c2)C	BACE_466	1	Test	7.7958798	575.73993	0.81730002	5	4	8	40	0	3	3	150.03	97.084999	153.6091	68.11799599999999	0	0	0	0	0	0	0	1	0	1	0	0	1	1	0	0	1	1	0	0	0	0	1	0	1	0	0	0	0	0	1
437	NC=1OCC2(N=1)c1c(Oc3c2cc(-c2cncnc2)cc3)ccc(CCC)c1	BACE_467	1	Test	7.7958798	372.4198	3.8106	5	0	3	28	0	1	5	82.620003	59.085999	106.1178	50.061001	0	0	0	0	0	0	0	1	0	1	0	0	1	0	0	0	1	1	0	1	0	1	0	0	0	0	0	0	1	1	0
438	S(=O)(=O)(N(c1cc(C(=O)N[C@H]([C@@H](O)CNCc2cc(OC)ccc2)Cc2cc(F)cc(F)c2)cc(C(=O)C)c1)c1ccccc1)C	BACE_468	1	Test	7.7695508	652.72791	3.8817	5	3	14	46	1	3	4	138.0	122.42	169.4955	80.362	0	0	0	0	0	0	0	1	0	1	0	0	1	1	0	0	1	1	0	0	0	0	1	0	1	0	0	0	0	0	1
439	O=C1NC(C(O)CNC2(c3cc(C(C)C)ccc3)CC2)Cc2cc(OCCCCOc3nc(C)cc1c3)ccc2	BACE_469	1	Test	7.7695508	544.7042799999999	6.0153999	5	3	6	40	0	2	5	97.290001	82.584999	141.6774	71.191002	0	0	0	0	0	0	0	1	0	1	0	0	1	1	0	0	1	1	0	1	0	0	1	0	1	0	0	0	0	1	0
440	Fc1cc(F)cc(CC(NC(=O)C(CCc2ccccc2)N2C(=O)C(NC(=O)C)(C(CC)C)CC2)C(O)C2NCc3c(OCCC)cccc3C2)c1	BACE_470	1	Test	7.7695508	719.88013	4.571700099999999	5	4	16	52	0	6	5	124.58	125.085	194.3157	87.344002	0	0	0	0	0	0	0	1	0	1	0	0	1	1	0	0	1	1	0	1	0	0	1	0	1	0	0	0	0	0	1
441	Clc1cc(C)c(C(=O)Nc2cc(c(F)cc2)C2(C)C(F)(F)COC(N)=N2)nc1	BACE_471	1	Test	7.7695508	412.7934	3.6177001000000004	4	1	3	28	0	1	3	89.599998	82.446999	95.451103	43.495998	0	0	0	0	0	0	0	1	0	1	0	0	1	0	0	0	1	1	0	1	0	1	0	0	1	0	0	0	1	1	0
442	FC(F)(F)c1cc(CNCC(O)C(NC(=O)c2cc(NCC)c(OC)c(N3S(=O)(=O)CCCC3)c2)Cc2ccccc2)ccc1	BACE_472	1	Test	7.744728100000001	649.74402	3.0778	4	4	14	45	0	3	4	132.96001	119.669	167.0424	75.178001	0	0	0	0	0	0	0	1	0	1	0	0	1	1	0	0	1	1	0	1	0	0	1	0	1	0	0	0	0	0	1
443	O=C(NC(C(O)CNC1c2c(ccc(OC)c2)CC1)Cc1ccccc1)c1cc(NCC)cc(N2S(=O)(=O)CCCC2)c1	BACE_473	1	Test	7.744728100000001	607.78333	2.6951001	4	4	12	43	0	4	5	132.96001	97.251999	168.64909	76.512001	0	0	0	0	0	0	0	1	0	1	0	0	1	1	0	0	1	1	0	0	0	0	1	0	1	0	0	0	0	0	1
444	Fc1cc(F)cc(CC(NC(=O)C)C(O)CNC2(c3cc(C(C)(C)C)ccc3)CC(=O)NCC2)c1	BACE_474	1	Test	7.744728100000001	488.58980999999994	1.6374	3	4	9	35	0	3	3	95.040001	89.334999	129.0573	58.439999	0	0	0	0	0	0	0	1	0	1	0	0	1	1	0	0	1	1	0	1	0	0	1	0	1	0	0	0	0	0	0
445	S(=O)(=O)(N(c1cc(OC)ccc1)c1cc(C(=O)NC(C(O)CNC(C(=O)NC2CCCCC2)C)Cc2ccccc2)ccc1)C	BACE_475	1	Test	7.744728100000001	637.8093299999999	3.5495998999999996	5	4	14	45	0	4	4	150.03	106.91799999999999	172.3575	79.207001	0	0	0	0	0	0	0	1	0	1	0	0	1	1	0	0	1	1	0	0	0	0	1	0	1	0	0	0	0	0	1
446	S(=O)(=O)(N(C)c1cc2C(=O)NC(C(O)CNCc3cc(C(C)C)ccc3)COCCCCCCNC(=O)c(c1)c2)C	BACE_476	1	Test	7.744728100000001	589.76648	1.2735	5	4	8	41	0	3	3	150.03	98.584999	158.2101	69.95300300000001	0	0	0	0	0	0	0	1	0	1	0	0	1	1	0	0	1	1	0	0	0	0	1	0	1	0	0	0	0	0	1
447	O=C1N(C)C(N)=NC21c1c(ccc(-c3cc(C#N)ccc3)c1)CC(C)(C)C2	BACE_477	1	Test	7.744728100000001	358.43631	3.6245	3	0	2	27	0	1	4	82.480003	61.668999	104.7313	47.162997999999995	0	0	0	0	0	0	0	1	0	1	0	0	1	0	0	1	1	1	0	1	0	1	0	0	0	0	1	0	1	0	1
448	FC(F)(F)C(Oc1c(N)c(F)cc(CC2C(O)C(NCc3cc(C(C)C)ccc3)C[SH0](=O)C2)c1)COC	BACE_478	1	Test	7.744728100000001	547.62567	2.517	3	3	11	37	0	5	3	117.6	102.639	135.5717	59.443001	0	0	0	0	0	0	0	1	0	1	0	0	1	1	0	0	0	1	0	1	0	1	1	0	0	0	0	0	0	0	0
449	O=C(NC(C(O)CNC1c2c(OC3(C1)CCC3)ncc(CC(C)(C)C)c2)Cc1cc(OC)c(OC)cc1)C	BACE_479	1	Test	7.7399292	526.6875	2.6624999	6	3	11	38	0	3	4	106.52	81.667999	145.0802	64.408997	0	0	0	0	0	0	0	1	0	1	0	0	1	1	0	0	1	1	0	1	0	0	1	0	1	0	0	0	0	1	0
450	FC(F)(F)c1cc(CNCC(O)C(NC(=O)c2cc(N3C(=O)CCC3)c3ncn(CC)c3c2)Cc2ccccc2)ccc1	BACE_480	1	Test	7.7212458	594.6472200000001	2.9654	4	3	12	43	0	2	5	104.07	110.919	154.3907	71.558998	0	0	0	0	0	0	0	1	0	1	0	0	1	1	0	0	1	1	1	1	0	0	1	0	1	0	0	0	0	1	1
451	FC(F)(F)c1cc(CNCC(O)C(NC(=O)c2cc(NCC)c3c(N(C)S(=O)(=O)CCC3)c2)Cc2ccccc2)ccc1	BACE_481	1	Test	7.7212458	619.71802	3.1640999	3	4	12	43	0	3	4	123.73	114.669	160.9492	72.706001	0	0	0	0	0	0	0	1	0	1	0	0	1	1	0	0	1	1	0	1	0	0	1	0	1	0	0	0	0	0	1
452	Fc1cc(F)cc(CC(NC(=O)C)C(O)CNC2(c3cc(C(C)(C)C)ccc3)CCC(NO)CC2)c1	BACE_482	1	Test	7.7212458	504.63229	2.9647	3	5	10	36	0	2	3	98.199997	89.500999	134.68311	60.826	0	0	0	0	0	0	0	1	0	1	0	0	1	1	0	0	1	1	0	1	0	0	1	0	1	0	0	0	0	0	0
453	O=C1NC(C(O)CNCc2cc(C(C)C)ccc2)Cc2cc(OCCCCNc3cc(N4C=COC4)cc1c3)ccc2	BACE_483	1	Test	7.7212458	571.72961	4.043600100000001	4	4	7	42	0	2	5	99.66999799999999	88.334999	155.85361	74.663002	0	0	0	0	0	0	0	1	0	1	0	1	1	1	0	0	1	1	0	0	0	0	1	0	1	0	0	0	0	0	1
454	Fc1cc(F)cc(CC(NC(=O)C(CCc2ccccc2)N2C(=O)C(CCCC)CC2)C(O)C2NCC(OCCC)C2)c1	BACE_484	1	Test	7.7212458	600.7594	4.1080999	4	3	16	43	0	6	4	95.480003	102.0	161.0583	71.148003	0	0	0	0	0	0	0	1	0	1	0	0	1	1	0	0	1	1	0	0	0	0	1	0	1	0	0	0	0	0	1
455	Clc1cc(-c2cc3C4(C(=O)N(C)C(N)=N4)CC(C)(C)Oc3cc2)cnc1	BACE_485	1	Test	7.7212458	370.83279	2.2614	4	0	1	26	0	1	4	80.809998	60.279999	98.522003	44.830002	0	0	0	0	0	0	0	1	0	1	0	0	1	0	0	0	1	1	0	1	0	1	0	0	0	0	0	0	1	1	1
456	Clc1c(C(=O)Nc2cc(c(F)cc2)C2(C)C(F)(F)COC(N)=N2)nn(C(F)F)c1	BACE_486	1	Test	7.7212458	437.75170999999995	3.2832999	4	1	4	29	0	1	3	94.529999	96.112999	91.632698	40.165001000000004	0	0	0	0	0	0	0	1	0	1	0	0	1	1	0	0	1	1	0	1	0	1	0	0	1	0	0	0	1	1	0
457	FC(F)(F)C(Oc1c(N)c(F)cc(CC2C(O)C(NCc3noc(CC(C)(C)C)c3)C[SH0](=O)C2)c1)COC	BACE_487	1	Test	7.7212458	566.62909	1.6734	5	3	12	38	0	5	3	143.63	106.556	133.21448999999998	57.568001	0	0	0	0	0	0	0	1	0	1	0	0	1	1	0	0	0	1	0	1	0	1	1	0	0	0	0	0	0	1	0
458	Fc1cc(F)cc(CC(NC(=O)c2cc(C(=O)N(CCC)CCC)cc(C)c2)[C@@H](O)CNCc2cc(OC)ccc2)c1	BACE_488	1	Test	7.6989698	582.70111	4.456200099999999	4	3	15	42	1	2	3	95.480003	103.836	159.0278	72.775002	0	0	0	0	0	0	0	1	0	1	0	0	1	1	0	0	1	1	0	0	0	0	1	0	1	0	0	0	0	0	1
459	Fc1cc(F)cc(CC(NC(=O)c2cc(C(=O)N(CCC)CCC)cc(C(NC(=O)C)C)c2)C(O)CNCc2cc(OC)ccc2)c1	BACE_489	1	Test	7.6989698	653.77899	3.4748001000000004	5	4	17	47	0	3	3	124.58	118.336	176.32201	79.717003	0	0	0	0	0	0	0	1	0	1	0	0	1	1	0	0	1	1	0	0	0	0	1	0	1	0	0	0	0	0	1
460	FC(F)CNC[C@@H](O)C(NC(=O)c1cc2n(CC)cc3c2c(N(C)S(=O)(=O)CC3)c1)Cc1ccccc1	BACE_490	1	Test	7.6989698	535.6264	1.1584001	3	3	10	37	1	3	4	116.63	97.084999	133.9928	61.896	0	0	0	0	0	0	0	1	0	1	0	0	1	1	0	0	1	1	1	0	0	0	1	0	1	0	0	0	0	0	1
461	O=C(NC(C(O)CNC1CC1)Cc1ccccc1)c1cc2c(CC)cn3c2c(N(C)S(=O)(=O)CC3)c1	BACE_491	1	Test	7.6989698	511.65619000000004	2.4844999	3	3	9	36	0	3	5	116.63	81.084999	133.3472	63.138999999999996	0	0	0	0	0	0	0	1	0	1	0	0	1	1	0	0	1	1	1	0	0	0	1	0	1	0	0	0	0	0	1
462	O=C(NC(C(O)CNC1CC1)Cc1ccccc1)c1cc2c(CC)cn3c2c(N(CC)S(=O)(=O)CC3)c1	BACE_492	1	Test	7.6989698	525.6828	2.8333001	3	3	10	37	0	3	5	116.63	82.584999	138.0952	64.97399899999999	0	0	0	0	0	0	0	1	0	1	0	0	1	1	0	0	1	1	1	0	0	0	1	0	1	0	0	0	0	0	1
463	FC(F)(F)Oc1ccc([C@]2(c3cc(-c4c(F)nccc4)ccc3)N=C(N)N3C2=NCCC3)cc1	BACE_493	1	Test	7.6989698	470.44210999999996	3.9019001	3	0	5	34	1	1	5	77.709999	89.835999	116.6699	54.880001	0	0	0	0	0	0	0	0	0	1	0	0	1	0	0	0	1	1	0	1	0	1	0	0	0	0	0	0	1	1	1
464	Fc1c(-c2cncnc2)cc(C2(c3cc(C)c(OC)cc3)C(=O)N(C)C(N)=N2)cc1	BACE_494	1	Test	7.6989698	405.4249	2.7806001	5	0	4	30	0	1	4	93.699997	73.752998	110.4884	51.543999	0	0	0	0	0	0	0	1	0	0	0	0	1	0	0	0	1	1	0	1	0	1	0	0	0	0	0	0	1	1	1
465	Fc1c(-c2cc(C3(c4cc(C)c(OC)cc4)C(=O)N(C)C(N)=N3)ccc2)cccn1	BACE_495	1	Test	7.6989698	404.4368	3.7927001000000002	4	0	4	30	0	1	4	80.809998	72.752998	112.6499	52.797001	0	0	0	0	0	0	0	1	0	0	0	0	1	0	0	0	1	1	0	1	0	1	0	0	0	0	0	0	1	1	1
466	S(=O)(=O)(N(C)c1cc(C(=O)NC(C)c2ccc(F)cc2)cc(-c2oc(C(N)(Cc3ccccc3)C)cc2)c1)C	BACE_496	1	Test	7.6989698	550.66412	3.6756998999999997	3	2	9	39	0	3	4	115.64	96.002998	146.0963	71.130997	0	0	0	0	0	0	0	1	0	1	0	0	1	1	0	0	1	1	0	1	1	0	0	0	1	0	0	0	0	0	1
467	S(=O)(=O)(N(c1cc(C(=O)NC(C(O)CNC(C(=O)NC2CCCCC2)C)Cc2ccccc2)ccc1)c1ccc(C(F)(F)F)cc1)C	BACE_497	1	Test	7.6989698	675.78131	4.5082998	4	4	14	47	0	4	4	140.8	126.66799999999999	171.868	78.29699699999999	0	0	0	0	0	0	0	1	0	1	0	0	1	1	0	0	1	1	0	1	0	0	1	0	1	0	0	0	0	0	1
468	F/C(=C\C1CC1)/c1cc([C@]2(c3ccc(OC(F)F)cc3)C(=O)N(C)C(N)=N2)ccc1	BACE_499	1	Test	7.6989698	415.40828999999997	5.3832998	3	0	6	30	1	1	4	67.91999799999999	80.584999	103.3275	47.027	0	0	0	0	0	0	0	1	0	1	0	1	1	1	0	0	1	1	0	1	0	1	0	0	0	0	0	0	1	0	1
469	FC(F)Oc1ccc([C@@]2(c3cc(/C=C/COC)ccc3)C(=O)N(C)C(N)=N2)cc1	BACE_500	1	Test	7.6989698	401.40648999999996	3.4428998999999996	4	0	7	29	1	1	3	77.150002	77.084999	105.2898	46.693999999999996	0	0	0	0	0	0	0	1	0	1	0	1	1	1	0	0	1	1	0	1	0	1	0	0	0	0	0	0	1	0	1
470	FC(F)Oc1ccc([C@@]2(c3cc(/C=C/CCOC)ccc3)C(=O)N(C)C(N)=N2)cc1	BACE_501	1	Test	7.6989698	415.43311	3.7641001000000003	4	0	8	30	1	1	3	77.150002	78.584999	110.0444	48.528999	0	0	0	0	0	0	0	1	0	1	0	1	1	1	0	0	1	1	0	1	0	1	0	0	0	0	0	0	1	0	1
471	FC(F)Oc1ccc([C@@]2(c3cc(C#CC)ccc3)C(=O)N(C)C(N)=N2)cc1	BACE_502	1	Test	7.6989698	369.36469	4.2477002	3	0	5	27	1	1	3	67.91999799999999	73.084999	89.759003	43.379002	0	0	0	0	0	0	0	1	0	0	0	0	1	1	0	1	1	1	0	1	0	1	0	0	0	0	0	0	1	0	1
472	FC(F)Oc1ccc([C@@]2(c3cc(C#CC(C)C)ccc3)C(=O)N(C)C(N)=N2)cc1	BACE_503	1	Test	7.6989698	397.41778999999997	4.9556999	3	0	5	29	1	1	3	67.91999799999999	76.417999	99.073799	47.049	0	0	0	0	0	0	0	1	0	0	0	0	1	1	0	1	1	1	0	1	0	1	0	0	0	0	0	0	1	0	1
473	FC(F)Oc1ccc([C@@]2(c3cc(C#CC4CC4)ccc3)C(=O)N(C)C(N)=N2)cc1	BACE_504	1	Test	7.6989698	395.40201	5.5960999000000005	3	0	5	29	1	1	4	67.91999799999999	73.917999	94.360001	46.275002	0	0	0	0	0	0	0	1	0	1	0	0	1	1	0	1	1	1	0	1	0	1	0	0	0	0	0	0	1	0	1
474	FC(F)Oc1ccc([C@@]2(c3cc(C#CCOC)ccc3)C(=O)N(C)C(N)=N2)cc1	BACE_505	1	Test	7.6989698	399.39069	3.5655	4	0	6	29	1	1	3	77.150002	78.084999	96.328499	45.851002	0	0	0	0	0	0	0	1	0	1	0	0	1	1	0	1	1	1	0	1	0	1	0	0	0	0	0	0	1	0	1
475	FC(F)Oc1ccc([C@@]2(c3cc(C#CCCOC)ccc3)C(=O)N(C)C(N)=N2)cc1	BACE_506	1	Test	7.6989698	413.41721	3.8866998999999995	4	0	7	30	1	1	3	77.150002	79.584999	101.0959	47.686001	0	0	0	0	0	0	0	1	0	1	0	0	1	1	0	1	1	1	0	1	0	1	0	0	0	0	0	0	1	0	1
476	FC(F)Oc1ccc([C@@]2(c3cc(C#C[C@H](O)C)ccc3)C(=O)N(C)C(N)=N2)cc1	BACE_507	1	Test	7.6989698	399.39069	3.5344998999999997	4	1	5	29	2	2	3	88.150002	80.417999	96.415901	45.851002	0	0	0	0	0	0	0	1	0	0	0	0	1	1	0	1	1	1	0	1	0	1	0	0	0	0	0	0	1	0	1
477	FC(F)Oc1ccc([C@@]2(c3cc(OCC4CC4)ccc3)C(=O)N(C)C(N)=N2)cc1	BACE_508	1	Test	7.6989698	401.40648999999996	4.9868999	4	0	7	29	1	1	4	77.150002	73.917999	98.897499	46.403	0	0	0	0	0	0	0	1	0	1	0	0	1	1	0	0	1	1	0	1	0	1	0	0	0	0	0	0	1	0	1
478	FC(F)Oc1ccc([C@@]2(c3cc(C#CC4CC4)c(F)cc3)C(=O)N(C)C(N)=N2)cc1	BACE_509	1	Test	7.6989698	413.3924	5.8016	3	0	5	30	1	1	4	67.91999799999999	81.584999	94.576401	46.183997999999995	0	0	0	0	0	0	0	1	0	1	0	0	1	1	0	1	1	1	0	1	0	1	0	0	0	0	0	0	1	0	1
479	FC(F)Oc1c(C)cc([C@@]2(c3cc(C#CC4CC4)c(F)cc3)C(=O)N(C)C(N)=N2)cc1	BACE_510	1	Test	7.6989698	427.41900999999996	6.2877998	3	0	5	31	1	1	4	67.91999799999999	83.251999	99.617599	48.019001	0	0	0	0	0	0	0	1	0	1	0	0	1	1	0	1	1	1	0	1	0	1	0	0	0	0	0	0	1	0	1
480	FC(F)Oc1c(C)cc([C@@]2(c3cc(C#CCF)c(F)cc3)C(=O)N(C)C(N)=N2)cc1	BACE_511	1	Test	7.6989698	419.37219	4.7887001	3	0	5	30	1	1	3	67.91999799999999	89.918999	95.142799	45.032001	0	0	0	0	0	0	0	1	0	1	0	0	1	1	0	1	1	1	0	1	0	1	0	0	0	0	0	0	1	0	1
481	O=C(NCc1ccccc1)C(Cc1c(N)nc2c(c1)cc(-c1c(C)cccc1)cc2)C	BACE_512	1	Test	7.6989698	409.5228	5.5612001	2	2	6	31	0	1	4	68.010002	65.835999	126.9852	60.449001	0	0	0	0	0	0	0	1	0	1	0	0	1	1	0	0	1	1	1	0	0	1	0	0	1	0	0	0	0	1	0
482	Fc1cc(F)cc(CC(NC(=O)C(CCc2ccccc2)N2C(=O)C(CC(C)C)CC2)C(O)CNCc2cc(OC)ccc2)c1	BACE_513	1	Test	7.6989698	622.76489	4.790800099999999	4	3	16	45	0	4	4	95.480003	108.001	169.52921	77.505997	0	0	0	0	0	0	0	1	0	1	0	0	1	1	0	0	1	1	0	0	0	0	1	0	1	0	0	0	0	0	1
483	O=C1N(C)C(N)=NC1(c1cn(CCC(C)(C)C)nc1)c1cc(-c2cncnc2)ccc1	BACE_514	1	Test	7.6989698	417.50681000000003	2.0713	5	0	6	31	0	1	4	102.29	68.501999	120.7246	53.936001	0	0	0	0	0	0	0	1	0	1	0	0	1	0	0	0	1	1	0	1	0	1	0	0	0	0	0	0	1	1	1
484	O=C1N(C)C(N)=NC1(c1cn(CCC2CCCCC2)nc1)c1cc(-c2cncnc2)ccc1	BACE_515	1	Test	7.6989698	443.5441	2.8620999	5	0	6	33	0	1	5	102.29	70.084999	128.25031	56.832001	0	0	0	0	0	0	0	1	0	1	0	0	1	1	0	0	1	1	0	1	0	1	0	0	0	0	0	0	1	1	1
485	Fc1c(-c2cc(C3(c4cn(CC(C)C)nc4)C(=O)N(C)C(N)=N3)ccc2)cccn1	BACE_516	1	Test	7.6989698	406.45599	2.694	4	0	5	30	0	1	4	89.400002	71.751999	113.9496	51.428001	0	0	0	0	0	0	0	1	0	1	0	0	1	1	0	0	1	1	0	1	0	1	0	0	0	0	0	0	1	1	1
486	Fc1c(-c2cc(C3(c4cn(CCC(C)(C)C)nc4)C(=O)N(C)C(N)=N3)ccc2)cccn1	BACE_517	1	Test	7.6989698	434.50919000000005	3.2888998999999997	4	0	6	32	0	1	4	89.400002	75.168999	123.1025	55.098	0	0	0	0	0	0	0	1	0	1	0	0	1	0	0	0	1	1	0	1	0	1	0	0	0	0	0	0	1	1	1
487	Fc1c(-c2cc(C3(c4cn(CC(CC)CC)nc4)C(=O)N(C)C(N)=N3)ccc2)cccn1	BACE_518	1	Test	7.6989698	434.50919000000005	3.6064	4	0	7	32	0	1	4	89.400002	74.751999	123.1516	55.098	0	0	0	0	0	0	0	1	0	1	0	0	1	1	0	0	1	1	0	1	0	1	0	0	0	0	0	0	1	1	1
488	Fc1c(-c2cc(C3(c4cn(C5CCCC5)nc4)C(=O)N(C)C(N)=N3)ccc2)cccn1	BACE_519	1	Test	7.6989698	418.46671000000003	2.9043	4	0	4	31	0	1	5	89.400002	72.251999	116.618	52.488997999999995	0	0	0	0	0	0	0	1	0	1	0	0	1	1	0	0	1	1	0	1	0	1	0	0	0	0	0	0	1	1	1
489	O=C(NC(C(O)CNC1c2c(OC3(C1)CCC3)ncc(CC(C)(C)C)c2)Cc1cc2OCOc2cc1)C1OCCC1	BACE_520	1	Test	7.6903701	566.70831	2.7962999	7	3	10	41	0	4	6	115.75	86.500999	151.65961000000001	67.167999	0	0	0	0	0	0	0	1	0	1	0	0	1	1	0	0	1	1	0	1	0	0	1	0	1	0	0	0	0	1	0
490	S(=O)(=O)(N(c1cc(C(=O)NC(C(O)CNCc2cc(C(F)(F)F)ccc2)Cc2ccccc2)cnc1)c1ccccc1)C	BACE_521	1	Test	7.6777811	613.67041	3.5388998999999997	4	3	13	43	0	3	4	124.59	117.50200000000001	156.0135	74.625	0	0	0	0	0	0	0	1	0	1	0	0	1	1	0	0	1	1	0	1	0	0	1	0	1	0	0	0	0	1	1
491	Fc1cc(F)cc(CC(NC(=O)C(CCc2ccccc2)N2C(=O)C(C(C)C)CC2)C(O)C2NCC(OCCC)C2)c1	BACE_522	1	Test	7.6777811	586.73279	3.4475	4	3	14	42	0	6	4	95.480003	100.833	156.40491	69.313004	0	0	0	0	0	0	0	1	0	1	0	0	1	1	0	0	1	1	0	0	0	0	1	0	1	0	0	0	0	0	1
492	FC(F)(F)C(Oc1c(N)c(F)cc(CC2C(O)C(NCc3cn(CC(C)(C)C)nc3)C[SH0](=O)C2)c1)COC	BACE_523	1	Test	7.6777811	565.6442900000001	0.96759999	4	3	12	38	0	5	3	135.42	105.389	138.5833	58.710999	0	0	0	0	0	0	0	1	0	1	0	0	1	1	0	0	0	1	0	1	0	1	1	0	0	0	0	0	0	1	0
493	Fc1cc(F)cc(CC(NC(=O)c2cc(Oc3ccc(F)cc3)cc(C(=O)N(CCC)CCC)c2)C(O)CNCc2cc(OC)ccc2)c1	BACE_524	1	Test	7.657578	678.76031	5.7357001	5	3	17	49	0	2	4	104.71	124.67	180.4438	84.410004	0	0	0	0	0	0	0	1	0	1	0	0	1	1	0	0	1	1	0	0	0	0	1	0	1	0	0	0	0	0	1
494	O=C(N[C@H]([C@H](O)CNC(CC)C)Cc1ccccc1)c1cc2c(CC)cn3c2c(N(C)S(=O)(=O)CC3)c1	BACE_525	1	Test	7.657578	527.69873	2.2328	3	3	10	37	1	4	4	116.63	85.084999	142.7388	65.748001	0	0	0	0	0	0	0	1	0	1	0	0	1	1	0	0	1	1	1	0	0	0	1	0	1	0	0	0	0	0	1
495	FC(F)Oc1c(C)cc([C@@]2(c3cc(C#CC4CC4)ccc3)C(=O)N(C)C(N)=N2)cc1	BACE_526	1	Test	7.657578	409.4285	6.0823002	3	0	5	30	1	1	4	67.91999799999999	75.584999	99.401199	48.110001000000004	0	0	0	0	0	0	0	1	0	1	0	0	1	1	0	1	1	1	0	1	0	1	0	0	0	0	0	0	1	0	1
496	Clc1cc(-c2cc3C4(C(=O)N(C)C(N)=N4)CC(C)(C)Sc3cc2)cnc1	BACE_527	1	Test	7.657578	386.89841	2.8196001	3	0	1	26	0	1	4	96.879997	58.612999	104.9653	47.193001	0	0	0	0	0	0	0	1	0	1	0	0	1	0	0	0	1	1	0	1	0	1	0	0	0	0	0	0	1	1	1
497	Clc1cc(Cl)cc(-c2cc(C3(c4ccc(OC)cc4)N=C(N)N4C3=NCCC4)ccc2)c1	BACE_528	1	Test	7.650000099999999	465.37439000000006	5.3379002	3	0	4	32	0	1	5	63.209998999999996	68.474998	127.9943	59.990002000000004	0	0	0	0	0	0	0	1	0	1	0	0	1	0	0	0	1	1	0	1	0	1	0	0	0	0	0	0	1	0	1
498	O=C(NC(C(O)CNC1c2c(OC3(C1)CCC3)ncc(CC(C)(C)C)c2)Cc1cc2OCCOc2cc1)C	BACE_529	1	Test	7.642065	524.67157	2.4811001	6	3	9	38	0	3	5	106.52	80.667999	143.11121	63.634997999999996	0	0	0	0	0	0	0	1	0	1	0	0	1	1	0	0	1	1	0	1	0	0	1	0	1	0	0	0	0	1	0
499	O=C(N[C@H]([C@H](O)CNCC)Cc1ccccc1)c1cc2n(CC)cc3c2c(N(C)S(=O)(=O)CC3)c1	BACE_530	1	Test	7.638271799999999	499.64550999999994	0.99409997	3	3	9	35	1	3	4	116.63	81.751999	134.1804	62.077999	0	0	0	0	0	0	0	1	0	1	0	0	1	1	0	0	1	1	1	0	0	0	1	0	1	0	0	0	0	0	1
500	FC(F)(F)c1cc(CNCC(O)C(NC(=O)c2cc(NCC)c(C)c(N3S(=O)(=O)CCCC3)c2)Cc2ccccc2)ccc1	BACE_531	1	Test	7.638271799999999	633.74463	3.5804	3	4	13	44	0	3	4	123.73	116.169	165.62041000000002	74.541	0	0	0	0	0	0	0	1	0	1	0	0	1	1	0	0	1	1	0	1	0	0	1	0	1	0	0	0	0	0	1
501	FC(F)(F)c1cc(CNCC(O)C(NC(=O)c2cc(N3C(=O)CCC3)c3c(n(CC)cc3)c2)Cc2ccccc2)ccc1	BACE_532	1	Test	7.638271799999999	593.65912	3.5611	3	3	12	43	0	2	5	91.18	109.919	155.632	72.811996	0	0	0	0	0	0	0	1	0	1	0	0	1	1	0	0	1	1	1	1	0	0	1	0	1	0	0	0	0	0	1
502	O=C(NC(C(O)CNC(CCCC(C)C)(C)C)Cc1ccccc1)c1cc2c(CC)cn3c2c(N(C)S(=O)(=O)C3)c1	BACE_533	1	Test	7.638271799999999	583.8049900000001	4.0405002	3	3	13	41	0	3	4	116.63	91.834999	160.53751	73.087997	0	0	0	0	0	0	0	1	0	1	0	0	1	1	0	0	1	1	1	1	0	0	1	0	1	0	0	0	0	0	1
503	O=C(NC(C(O)CNC1CCOCC1)Cc1ccccc1)c1cc2c(CC)cn3c2c(N(C(C)C)S(=O)(=O)CC3)c1	BACE_534	1	Test	7.638271799999999	583.7619	1.5503	4	3	10	41	0	3	5	125.86	92.417999	156.69009	71.115997	0	0	0	0	0	0	0	1	0	1	0	0	1	1	0	0	1	1	1	0	0	0	1	0	1	0	0	0	0	0	1
504	S(=O)(=O)(N(c1cc(C(=O)NC(C(O)CNCc2cc(C(F)(F)F)ccc2)Cc2ccccc2)ccc1)c1ccccc1)C	BACE_535	1	Test	7.638271799999999	612.6823099999999	4.6894999	3	3	13	43	0	3	4	111.7	116.50200000000001	158.17039	75.877998	0	0	0	0	0	0	0	1	0	1	0	0	1	1	0	0	1	1	0	1	0	0	1	0	1	0	0	0	0	0	1
505	Brc1cc(CNCC(O)C(NC(=O)c2c3c(n(C(=O)N(CCCC)C)c2)nccc3)Cc2ccccc2)ccc1	BACE_536	1	Test	7.638271799999999	607.56122	4.2298002	4	3	12	40	0	2	4	104.07	89.251999	158.0497	73.397003	0	0	0	0	0	0	0	1	0	1	0	0	1	1	0	0	1	1	1	0	0	0	1	0	1	0	0	0	0	1	1
506	Fc1cc(F)cc(CC(NC(=O)C(CCc2ccccc2)N2C(=O)C(COC)CC2)C(O)C2NCC(OCCC)C2)c1	BACE_537	1	Test	7.638271799999999	588.70569	2.0573001	5	3	15	42	0	6	4	104.71	102.5	153.7812	68.114998	0	0	0	0	0	0	0	1	0	1	0	0	1	1	0	0	1	1	0	0	0	0	1	0	1	0	0	0	0	0	1
507	Clc1cc(F)cc(-c2cc3C4(C(=O)N(C)C(N)=N4)CC(C)(C)Sc3cc2)c1	BACE_538	1	Test	7.638271799999999	403.90079	4.1757002	2	0	1	27	0	1	4	83.989998	65.279999	107.3386	48.355	0	0	0	0	0	0	0	1	0	1	0	0	1	0	0	0	1	1	0	1	0	1	0	0	0	0	0	0	1	0	1
508	Clc1cnc(C(=O)Nc2cc(c(F)cc2)C2(C)N=C(N)COCC2)cc1	BACE_539	1	Test	7.638271799999999	376.8125	1.7642	4	1	3	26	0	1	3	89.599998	66.529999	95.559196	43.678001	0	0	0	0	0	0	0	1	0	1	0	0	1	0	0	0	1	1	0	1	0	1	0	0	1	0	0	0	1	1	0
509	FC(F)Oc1ccc(C2(c3cc(-c4cncnc4)ccc3)N=C(N)N3C2=NCC(F)(F)C3)cc1	BACE_540	1	Test	7.630000099999999	470.42220999999995	3.4814998999999998	5	0	5	34	0	1	5	88.989998	94.001999	114.8894	53.18	0	0	0	0	0	0	0	0	0	1	0	0	1	1	0	0	1	1	0	1	0	1	0	0	0	0	0	0	1	1	1
510	Fc1cc(F)cc(CC(NC(=O)C)C(O)CNC2(c3cc(C(C)(C)C)ccc3)CCC(O)CC2)c1	BACE_541	1	Test	7.6197891	489.61771	3.0411	3	4	9	35	0	2	3	86.16999799999999	87.000999	131.66991000000002	59.474998	0	0	0	0	0	0	0	1	0	1	0	0	1	1	0	0	1	1	0	1	0	0	1	0	1	0	0	0	0	0	0
511	S(C)C1CCC(NCC(O)C(NC(=O)C)Cc2cc(F)cc(F)c2)(c2cc(C(C)(C)C)ccc2)CC1	BACE_542	1	Test	7.6197891	519.70978	4.1943002	3	3	10	36	0	2	3	91.239998	84.834	142.5955	63.673	0	0	0	0	0	0	0	1	0	1	0	0	1	1	0	0	1	1	0	1	0	0	1	0	1	0	0	0	0	0	0
512	Brc1cc2c(C3(C(C(=O)N4C(C5CCCCC5)CC(c5ccccc5)CC4)CNC3)CCC2)cc1	BACE_543	1	Test	7.6197891	536.5661	5.4815001	1	1	3	35	0	4	6	36.919998	64.167	144.8632	64.192001	0	0	0	0	0	0	0	0	0	1	0	0	1	1	0	0	1	1	0	1	0	0	1	0	0	0	0	0	0	0	1
513	Fc1c(N)c(OCC)cc(CC2C(O)C(NCc3cc(C(C)(C)C)ccc3)CS(=O)(=O)C2)c1	BACE_544	1	Test	7.6197891	479.62769000000003	2.2628	3	3	8	33	0	4	3	114.61	81.167999	128.10741000000002	57.813	0	0	0	0	0	0	0	1	0	1	0	0	1	1	0	0	0	1	0	1	0	1	1	0	0	0	0	0	0	0	0
514	Clc1cc(F)cc(-c2cc3C4(C(=O)N(C)C(N)=N4)CC(C)(C)Cc3cc2)c1	BACE_545	1	Test	7.6197891	385.8623	4.6155	2	0	1	27	0	1	4	58.689999	64.946999	104.0148	47.189999	0	0	0	0	0	0	0	1	0	1	0	0	1	0	0	0	1	1	0	1	0	1	0	0	0	0	0	0	1	0	1
515	Fc1cc(F)cc(CC(NC(=O)c2cc(/C(=N/OCCC)/C)cc(N3S(=O)(=O)CCCC3)c2)[C@@H](O)CNCc2cc(OC)ccc2)c1	BACE_546	1	Test	7.6020598	673.79022	3.1078	6	3	15	47	1	3	4	142.52	119.25299999999999	174.8076	79.158997	0	0	0	0	0	0	0	1	0	1	0	0	1	1	0	0	1	1	0	0	0	0	1	0	1	0	0	0	1	0	1
516	O=C(NC(C(O)CNCc1cc(C(C)C)ccc1)Cc1ccccc1)C1CC(C(C)(C)N2C(=O)CCC2)CCC1	BACE_547	1	Test	7.6020598	548.77911	3.9419	3	3	12	40	0	4	4	86.25	83.75	159.7413	70.693001	0	0	0	0	0	0	0	1	0	1	0	0	1	1	0	0	1	1	0	1	0	0	1	0	1	0	0	0	0	0	1
517	S(=O)(=O)(N(c1cc(C(=O)NC(C(O)CNCc2cc(C(F)(F)F)ccc2)Cc2ccccc2)ccc1)c1cnccc1)C	BACE_548	1	Test	7.6020598	613.67041	3.5388998999999997	4	3	13	43	0	3	4	124.59	117.50200000000001	156.0135	74.625	0	0	0	0	0	0	0	1	0	1	0	0	1	1	0	0	1	1	0	1	0	0	1	0	1	0	0	0	0	1	1
518	Fc1cc(F)cc(CC(NC(=O)C(CCc2ccccc2)N2C(=O)C(CCCC)CC2)C(O)C2NCC(O)C2)c1	BACE_549	1	Test	7.6020598	558.67969	2.8271	4	4	13	40	0	6	4	106.48	99.5	147.0349	65.64299799999999	0	0	0	0	0	0	0	1	0	1	0	0	1	1	0	0	1	1	0	0	0	0	1	0	1	0	0	0	0	0	1
519	Fc1c(N)c(OC2COC2)cc(CC2C(O)C(NCc3cc(C(C)(C)C)ccc3)CS(=O)(=O)C2)c1	BACE_550	1	Test	7.6020598	507.63779000000005	1.6303999	4	3	8	35	0	4	4	123.84	85.500999	132.1041	59.511002000000005	0	0	0	0	0	0	0	1	0	1	0	0	1	1	0	0	0	1	0	1	0	1	1	0	0	0	0	0	0	0	0
520	FC(F)(F)COc1ncc(C(=O)Nc2cc(c(F)cc2)C2(C)C(F)(F)COC(N)=N2)nc1	BACE_551	1	Test	7.6020598	463.3338	2.8492999	6	1	6	32	0	1	3	111.72	107.919	95.675003	42.472	0	0	0	0	0	0	0	1	0	1	0	0	1	0	0	0	1	1	0	1	0	1	0	0	1	0	0	0	1	1	0
521	FC(F)(F)c1cc(CNCC(O)C(NC(=O)c2cc(N3C(=O)CCC3)c3[nH]cc(CC)c3c2)Cc2ccccc2)ccc1	BACE_552	1	Test	7.5850272	593.65912	3.6605	3	4	12	43	0	2	5	102.04	110.086	157.04021	72.811996	0	0	0	0	0	0	0	1	0	1	0	0	1	1	0	0	1	1	1	1	0	0	1	0	1	1	0	0	0	0	1
522	FC(F)(F)c1cc(CNCC(O)C(NC(=O)C=2C=C3N(CC)CCN4C3C(N(C)S(=O)(=O)CC4)C=2)Cc2ccccc2)ccc1	BACE_553	1	Test	7.5850272	649.76721	0.0059000002	3	3	11	45	0	6	5	119.38	116.66799999999999	165.9192	71.850998	0	0	0	0	0	0	0	1	0	1	0	1	1	1	0	0	1	1	0	1	0	0	1	0	1	0	0	1	0	0	1
523	FC(F)(F)CCNCC(O)C(NC(=O)c1cc(NCC)c2c(N(C)S(=O)(=O)CCC2)c1)Cc1ccccc1	BACE_554	1	Test	7.5850272	557.64862	0.63370001	3	4	12	38	0	3	3	123.73	104.835	138.72458999999998	61.617001	0	0	0	0	0	0	0	1	0	1	0	0	1	1	0	0	1	1	0	1	0	0	1	0	1	0	0	0	0	0	1
524	S(=O)(=O)(N(c1c(C)c(C(=O)NC(C(O)CNCc2cc(C(F)(F)F)ccc2)Cc2ccccc2)ccc1)c1ccccc1)C	BACE_555	1	Test	7.5850272	626.70892	5.1757002	3	3	13	44	0	3	4	111.7	118.169	163.21159	77.712997	0	0	0	0	0	0	0	1	0	1	0	0	1	1	0	0	1	1	0	1	0	0	1	0	1	0	0	0	0	0	1
525	Fc1cc(F)cc(C[C@H](NC(=O)c2c3c(n(C(=O)N4[C@@H](COCC)CCCC4)c2)nccc3)[C@H](O)CNCc2cc(OC)ccc2)c1	BACE_556	1	Test	7.5850272	650.7352900000001	3.7111001000000003	6	3	13	47	3	3	5	122.53	114.669	171.0526	78.429001	0	0	0	0	0	0	0	1	0	1	0	0	1	1	0	0	1	1	1	0	0	0	1	0	1	0	0	0	0	1	1
526	O(C)c1c(C)cc(C2(c3cc(-c4cc(C#CC)cnc4)ccc3)N=C(N)C(C)=N2)cc1C	BACE_557	1	Test	7.5850272	422.52151	4.9579	4	0	4	32	0	1	4	72.860001	67.41999799999999	121.8228	58.398998	0	0	0	0	0	0	0	1	0	0	0	0	1	0	0	1	1	1	0	1	0	1	0	0	0	0	0	0	1	1	0
527	Clc1cnc(C(=O)Nc2cc(c(F)cc2)C2(C)C(F)(F)COC(N)=N2)cc1	BACE_558	1	Test	7.5850272	398.76691	3.1315	4	1	3	27	0	1	3	89.599998	80.779999	90.409897	41.660999	0	0	0	0	0	0	0	1	0	1	0	0	1	0	0	0	1	1	0	1	0	1	0	0	1	0	0	0	1	1	0
528	Clc1c(C(=O)Nc2cc(c(F)cc2)C2(C)C(F)(F)COC(N)=N2)ncc(Cl)c1	BACE_559	1	Test	7.5850272	433.21191	3.7959001000000003	4	1	3	28	0	1	3	89.599998	84.557999	95.214699	43.631001	0	0	0	0	0	0	0	1	0	1	0	0	1	0	0	0	1	1	0	1	0	1	0	0	1	0	0	0	1	1	0
529	O=C(NC(C(O)CNC1c2c(OC3(C1)CCC3)ncc(CC(C)(C)C)c2)Cc1cc2OCOc2cc1)c1cnccc1	BACE_560	1	Test	7.5833601999999996	573.70239	2.9770999	7	3	10	42	0	3	6	119.41	89.834999	155.93649	71.636002	0	0	0	0	0	0	0	1	0	1	0	0	1	1	0	0	1	1	0	1	0	0	1	0	1	0	0	0	0	1	0
530	S(=O)(=O)(N(c1cc(C(=O)N[C@H]([C@@H](O)CNCc2cc(OC)ccc2)Cc2cc(F)cc(F)c2)cc(/C(=N/OCC=C)/C)c1)c1ccccc1)C	BACE_561	1	Test	7.568635899999999	707.8064	4.6048999	6	3	17	50	1	3	4	142.52	128.42	187.23109	86.869003	0	0	0	0	0	0	0	1	1	1	0	1	1	1	0	0	1	1	0	0	0	0	1	0	1	0	0	0	1	0	1
531	S(c1cc(C(=O)N(CCC)CCC)cc(C(=O)NC(C(O)CNCc2cc(OC)ccc2)Cc2cc(F)cc(F)c2)c1)c1ccc(OC)cc1	BACE_562	1	Test	7.568635899999999	706.86139	6.072	5	3	18	50	0	2	4	130.00999	120.50299999999999	193.1339	89.335999	0	0	0	0	0	0	0	1	0	1	0	0	1	1	0	0	1	1	0	0	0	0	1	0	1	0	0	0	0	0	1
532	O=C1NC(C(O)CNCc2cc(C(C)C)ccc2)Cc2cc(OCCCCNc3nc(C)cc1c3)ccc2	BACE_563	1	Test	7.568635899999999	517.68219	4.4826002	4	4	6	38	0	2	4	100.09	80.334999	141.2196	69.009003	0	0	0	0	0	0	0	1	0	1	0	0	1	1	0	0	1	1	0	0	0	0	1	0	1	0	0	0	0	1	0
533	O=C(NCC1CCCCC1)C(C(C)C)Cc1c(N)nc2c(c1)cc(-c1c(C)cccc1)cc2	BACE_564	1	Test	7.568635899999999	443.6236	6.874499799999999	2	2	7	33	0	1	4	68.010002	66.334999	137.267	61.431000000000004	0	0	0	0	0	0	0	1	0	1	0	0	1	1	0	0	1	1	1	0	0	1	0	0	1	0	0	0	0	1	0
534	Fc1c(C2(C)C(F)(F)COC(N)=N2)cc(NC(=O)c2ncc(OC)nc2)cc1	BACE_565	1	Test	7.568635899999999	395.33578	1.8419	6	1	4	28	0	1	3	111.72	83.168999	90.224899	40.91	0	0	0	0	0	0	0	1	0	1	0	0	1	0	0	0	1	1	0	1	0	1	0	0	1	0	0	0	1	1	0
535	Clc1cnc(C(=O)Nc2cc(c(F)cc2)C23N=C(N)COCC2C3)cc1	BACE_566	1	Test	7.568635899999999	374.7966	1.4526	4	1	3	26	0	2	4	89.599998	65.862999	93.495598	42.903999	0	0	0	0	0	0	0	0	0	1	0	0	1	1	0	0	1	1	0	1	0	1	0	0	1	0	0	0	1	1	0
536	FC(F)(F)c1cc(CNCC(O)C(NC(=O)c2cc(N3C(=O)CCC3)c3c(n(CC)nc3)c2)Cc2ccccc2)ccc1	BACE_567	1	Test	7.5528421	594.6472200000001	2.8053999	4	3	12	43	0	2	5	104.07	110.919	156.90601	71.558998	0	0	0	0	0	0	0	1	0	1	0	0	1	1	0	0	1	1	1	1	0	0	1	0	1	0	0	0	0	1	1
537	O=C(NC(C(O)CNc1ccc(OC)cc1)Cc1ccccc1)c1cc2c(CC)cn3c2c(NS(=O)(=O)CCC3)c1	BACE_568	1	Test	7.5528421	576.7063	3.9080998999999994	4	4	10	41	0	3	5	130.07001	95.585999	158.73869	73.417	0	0	0	0	0	0	0	1	0	1	0	0	1	1	0	0	1	1	1	0	0	0	0	0	1	0	0	0	0	0	0
538	Fc1cc(F)cc(CC(NC(=O)c2c3c(n(C(=O)N(CCC(C)C)C)c2)nccc3)C(O)CNCc2cc(OC)ccc2)c1	BACE_569	1	Test	7.5528421	608.6986099999999	4.1278	5	3	13	44	0	2	4	113.3	109.169	161.87151	74.896004	0	0	0	0	0	0	0	1	0	1	0	0	1	1	0	0	1	1	1	0	0	0	1	0	1	0	0	0	0	1	1
539	Fc1c(N)c(-c2n[nH]cc2)cc(CC2C(O)C(NCc3cc(C(C)(C)C)ccc3)CS(=O)(=O)C2)c1	BACE_570	1	Test	7.5528421	501.6366	1.8507	3	4	7	35	0	4	4	134.06	85.334999	135.82381	62.028	0	0	0	0	0	0	0	1	0	1	0	0	1	1	0	0	0	1	0	1	0	1	1	0	0	1	0	0	0	1	0
540	Clc1cc(Cl)cc(-c2cc3C4(C(=O)N(C)C(N)=N4)CC(C)(C)Oc3cc2)c1	BACE_571	1	Test	7.5528421	404.28979	4.0763998	3	0	1	27	0	1	4	67.91999799999999	63.057999	105.4837	48.053001	0	0	0	0	0	0	0	1	0	1	0	0	1	0	0	0	1	1	0	1	0	1	0	0	0	0	0	0	1	0	1
541	FC(F)Oc1cc(-c2cc3C4(C(=O)N(C)C(N)=N4)CC(C)(C)Oc3cc2)ccc1	BACE_572	1	Test	7.5528421	401.40648999999996	3.5531001000000004	4	0	3	29	0	1	4	77.150002	76.001999	102.3431	46.403	0	0	0	0	0	0	0	1	0	1	0	0	1	1	0	0	1	1	0	1	0	1	0	0	0	0	0	0	1	0	1
542	Fc1c(-c2cc(C3(c4ccncc4)N=C(N)N4C3=NCC(F)(F)C4)ccc2)cc(OC)cc1	BACE_573	1	Test	7.54	451.4437	3.4932001000000006	4	0	4	33	0	1	5	76.099998	85.335999	116.2468	54.523998	0	0	0	0	0	0	0	1	0	1	0	0	1	0	0	0	1	1	0	1	0	1	0	0	0	0	0	0	1	1	1
543	FC(C(=O)NC(C(O)CNC1c2c(OC3(C1)CCC3)ncc(CC(C)(C)C)c2)Cc1cc2OCOc2cc1)C	BACE_574	1	Test	7.539102099999999	542.6619900000001	3.2156	6	3	10	39	0	4	5	106.52	88.500999	142.4241	63.543999	0	0	0	0	0	0	0	1	0	1	0	0	1	1	0	0	1	1	0	1	0	0	1	0	1	0	0	0	0	1	0
544	FC(F)(F)CN1S(=O)(=O)CCn2c3c(c(CC)c2)cc(C(=O)NC(C(O)CNC2CCOCC2)Cc2ccccc2)cc13	BACE_575	1	Test	7.5376019	623.70673	1.8314	4	3	11	43	0	3	5	125.86	113.835	152.974	69.008003	0	0	0	0	0	0	0	1	0	1	0	0	1	1	0	0	1	1	1	1	0	0	1	0	1	0	0	0	0	0	1
545	Clc1nc2c(C3(C(C(=O)N4C(C5CCCCC5)CC(c5ccccc5)CC4)CNC3)CCC2)cc1	BACE_576	1	Test	7.5376019	493.10321	4.4658999	2	1	3	35	0	4	6	49.810001	66.528	140.7312	62.283001	0	0	0	0	0	0	0	0	0	1	0	0	1	1	0	0	1	1	0	1	0	0	1	0	0	0	0	0	0	1	1
546	O=C(NC(C(O)CNC1c2c(OC3(C1)CCC3)ncc(CC(C)(C)C)c2)Cc1ccc(-c2sccn2)cc1)COC	BACE_577	1	Test	7.5376019	579.77319	2.6301	6	3	12	41	0	3	5	138.42	86.500999	159.4386	72.042	0	0	0	0	0	0	0	1	0	1	0	0	1	1	0	0	1	1	0	1	0	0	1	0	1	0	0	0	0	1	0
547	FC(F)(F)Oc1ccc(C2(c3cc(-c4c(F)nccc4)ccc3)N=C(N)N3C2=NOCC3)cc1	BACE_578	1	Test	7.5228791	471.40700999999996	5.3678002000000005	5	0	5	34	0	1	5	85.33000200000001	94.835999	115.3236	53.235001000000004	0	0	0	0	0	0	0	0	0	1	0	0	1	0	0	0	1	1	0	1	0	1	0	0	0	0	0	0	1	1	1
548	O(C)c1c(C)cc(C2(c3cc(-c4cncnc4)ccc3)C(=O)N(C)C(N)=N2)cc1	BACE_579	1	Test	7.5228791	387.43439	2.5750999	5	0	4	29	0	1	4	93.699997	66.085999	110.272	51.634997999999996	0	0	0	0	0	0	0	1	0	0	0	0	1	0	0	0	1	1	0	1	0	1	0	0	0	0	0	0	1	1	1
549	O=C1N(C)C(N)=N[C@]1(c1cc(CC)ncc1)c1cc(-c2cncnc2)ccc1	BACE_580	1	Test	7.5228791	372.4231	1.9042	5	0	4	28	1	1	4	97.360001	63.418999	106.0345	49.744999	0	0	0	0	0	0	0	1	0	1	0	0	1	0	0	0	1	1	0	1	0	1	0	0	0	0	0	0	1	1	1
550	O(C)c1cc(-c2cc(C3(c4ccncc4)C(=O)N(C)C(N)=N3)ccc2)ccc1	BACE_581	1	Test	7.5228791	372.4198	2.717	4	0	4	28	0	1	4	80.809998	63.418999	106.3776	51.053001	0	0	0	0	0	0	0	1	0	0	0	0	1	0	0	0	1	1	0	1	0	1	0	0	0	0	0	0	1	1	1
551	Fc1c(-c2cc(C3(c4ccncc4)C(=O)N(C)C(N)=N3)ccc2)cccn1	BACE_582	1	Test	7.5228791	361.37231	2.1723001	4	0	3	27	0	1	4	84.470001	66.918999	98.988602	47.236999999999995	0	0	0	0	0	0	0	1	0	0	0	0	1	0	0	0	1	1	0	1	0	1	0	0	0	0	0	0	1	1	1
552	Fc1c(-c2cc([C@]3(c4ccc(OC)cc4)C(=O)N(C)C(N)=N3)ccc2)cccn1	BACE_583	1	Test	7.5228791	390.41031	3.3065	4	0	4	29	1	1	4	80.809998	71.085999	107.6087	50.962002000000005	0	0	0	0	0	0	0	1	0	0	0	0	1	0	0	0	1	1	0	1	0	1	0	0	0	0	0	0	1	1	1
553	FCCOc1ccc([C@@]2(c3cc(-c4c(F)nccc4)ccc3)C(=O)N(C)C(N)=N2)cc1	BACE_584	1	Test	7.5228791	422.42731	3.7070999	4	0	6	31	1	1	4	80.809998	80.085999	112.2089	52.706001	0	0	0	0	0	0	0	1	0	1	0	0	1	0	0	0	1	1	0	1	0	1	0	0	0	0	0	0	1	1	1
554	FC(F)Oc1ccc([C@@]2(c3cc(CCCC)ccc3)C(=O)N(C)C(N)=N2)cc1	BACE_585	1	Test	7.5228791	387.423	5.025899900000001	3	0	7	28	1	1	3	67.91999799999999	72.584999	102.2483	46.540001000000004	0	0	0	0	0	0	0	1	0	1	0	0	1	1	0	0	1	1	0	1	0	1	0	0	0	0	0	0	1	0	1
555	FC(F)Oc1ccc([C@@]2(c3cc(/C=C/CC(F)F)ccc3)C(=O)N(C)C(N)=N2)cc1	BACE_586	1	Test	7.5228791	421.38809000000003	4.1493001000000005	3	0	7	30	1	1	3	67.91999799999999	88.917999	103.6721	45.875	0	0	0	0	0	0	0	1	0	1	0	1	1	1	0	0	1	1	0	1	0	1	0	0	0	0	0	0	1	0	1
556	FC(F)Oc1ccc([C@@]2(c3cc(C#CCCC)ccc3)C(=O)N(C)C(N)=N2)cc1	BACE_587	1	Test	7.5228791	397.41778999999997	5.1601	3	0	6	29	1	1	3	67.91999799999999	76.084999	99.017403	47.049	0	0	0	0	0	0	0	1	0	1	0	0	1	1	0	1	1	1	0	1	0	1	0	0	0	0	0	0	1	0	1
557	FC(F)Oc1ccc([C@@]2(c3cc(OCC(F)F)ccc3)C(=O)N(C)C(N)=N2)cc1	BACE_588	1	Test	7.5228791	411.35019	3.6677998999999994	4	0	7	29	1	1	3	77.150002	88.417999	94.427696	43.325001	0	0	0	0	0	0	0	1	0	1	0	0	1	1	0	0	1	1	0	1	0	1	0	0	0	0	0	0	1	0	1
558	F/C(/F)=C\CCOc1c(F)ccc([C@]2(c3ccc(OC(F)F)cc3)C(=O)N(C)C(N)=N2)c1	BACE_589	1	Test	7.5228791	455.3779	4.4654002	4	0	8	32	1	1	3	77.150002	99.918999	105.2158	46.421001000000004	0	0	0	0	0	0	0	1	0	1	0	1	1	1	0	0	1	1	0	1	0	1	0	0	0	0	0	0	1	0	1
559	F/C(/F)=C\CCOc1cc([C@]2(c3ccc(OC(F)F)cc3)C(=O)N(C)C(N)=N2)ccc1	BACE_590	1	Test	7.5228791	437.38750999999996	4.259900099999999	4	0	8	31	1	1	3	77.150002	92.251999	104.9994	46.512001	0	0	0	0	0	0	0	1	0	1	0	1	1	1	0	0	1	1	0	1	0	1	0	0	0	0	0	0	1	0	1
560	FC(F)Oc1c(C)cc([C@@]2(c3cc(C#CCCC)c(F)cc3)C(=O)N(C)C(N)=N2)cc1	BACE_591	1	Test	7.5228791	429.43490999999995	5.8518	3	0	6	31	1	1	3	67.91999799999999	85.418999	104.275	48.792999	0	0	0	0	0	0	0	1	0	1	0	0	1	1	0	1	1	1	0	1	0	1	0	0	0	0	0	0	1	0	1
561	Fc1cc(F)cc(C[C@H](NC(=O)c2c3c(n(C(=O)N4[C@@H](COC)CCCC4)c2)nccc3)[C@H](O)CNCc2cc(OC)ccc2)c1	BACE_592	1	Test	7.5228791	636.70868	3.3622998999999996	6	3	12	46	3	3	5	122.53	113.169	166.3046	76.594002	0	0	0	0	0	0	0	1	0	1	0	0	1	1	0	0	1	1	1	0	0	0	1	0	1	0	0	0	0	1	1
562	Clc1cc2c(C(=O)NC(C(O)CNCc3cc(OC)ccc3)Cc3cc(F)cc(F)c3)cn(C(=O)N(CCCC)C)c2cc1	BACE_593	1	Test	7.5228791	628.12903	5.5864	4	3	13	44	0	2	4	100.41	110.11399999999999	163.1478	76.283997	0	0	0	0	0	0	0	1	0	1	0	0	1	1	0	0	1	1	1	0	0	0	1	0	1	0	0	0	0	0	1
563	O=C1N(C)C(N)=NC1(c1cn(CC(C)C)nc1)c1cc(-c2cncnc2)ccc1	BACE_594	1	Test	7.5228791	389.45361	1.4764	5	0	5	29	0	1	4	102.29	65.084999	111.5717	50.265999	0	0	0	0	0	0	0	1	0	1	0	0	1	1	0	0	1	1	0	1	0	1	0	0	0	0	0	0	1	1	1
564	O=C1N(C)C(N)=NC1(c1cn(CCC(C)C)nc1)c1cc(-c2cncnc2)ccc1	BACE_595	1	Test	7.5228791	403.48019	1.8651	5	0	6	30	0	1	4	102.29	66.584999	116.2495	52.101002	0	0	0	0	0	0	0	1	0	1	0	0	1	1	0	0	1	1	0	1	0	1	0	0	0	0	0	0	1	1	1
565	Fc1c(-c2c(F)ccc(C3(c4cn(CC)nc4)C(=O)N(C)C(N)=N3)c2)cccn1	BACE_596	1	Test	7.5228791	396.39331	2.0565	4	0	4	29	0	1	4	89.400002	76.085999	105.17	47.667	0	0	0	0	0	0	0	1	0	1	0	0	1	0	0	0	1	1	0	1	0	1	0	0	0	0	0	0	1	1	1
566	FC(F)(F)Cn1ncc(C2(c3cc(-c4c(F)nccc4)ccc3)C(=O)N(C)C(N)=N2)c1	BACE_597	1	Test	7.5228791	432.3743	2.5095999	4	0	5	31	0	1	4	89.400002	91.668999	105.6557	47.485001000000004	0	0	0	0	0	0	0	1	0	1	0	0	1	0	0	0	1	1	0	1	0	1	0	0	0	0	0	0	1	1	1
567	Fc1c(-c2c(F)ccc(C3(c4cscc4)C(=O)N(C)C(N)=N3)c2)cccn1	BACE_598	1	Test	7.5228791	384.4025	2.8257999	3	0	3	27	0	1	4	99.82	71.418999	98.449203	46.833	0	0	0	0	0	0	0	1	0	0	0	0	1	0	0	0	1	1	0	1	0	1	0	0	0	0	0	0	1	1	1
568	Fc1c(-c2cc3C4(C(=O)N(C)C(N)=N4)CC(C)(C)Cc3cc2)cccn1	BACE_599	1	Test	7.5228791	352.4053	3.1845	3	0	1	26	0	1	4	71.58000200000001	62.168999	98.067802	43.966999	0	0	0	0	0	0	0	1	0	1	0	0	1	0	0	0	1	1	0	1	0	1	0	0	0	0	0	0	1	1	1
569	Clc1cc(-c2cc3C4(C(=O)N(C)C(N)=N4)CC(C)(C)Cc3cc2)cnc1	BACE_600	1	Test	7.5228791	368.85989	3.2593999	3	0	1	26	0	1	4	71.58000200000001	58.279999	101.6415	46.028	0	0	0	0	0	0	0	1	0	1	0	0	1	0	0	0	1	1	0	1	0	1	0	0	0	0	0	0	1	1	1
570	FC(F)Oc1ccc(C2(c3cc(-c4c(F)nccc4)ccc3)N=C(N)N3C2=NCC(F)(F)C3)cc1	BACE_601	1	Test	7.52	487.42459	4.6991	4	0	5	35	0	1	5	76.099998	100.669	117.2673	54.341999	0	0	0	0	0	0	0	0	0	1	0	0	1	1	0	0	1	1	0	1	0	1	0	0	0	0	0	0	1	1	1
571	Fc1cc(F)cc(CC(NC(=O)c2cc(C(=O)N(CCC)CCC)ccc2)C(O)CNCc2cc(OC)ccc2)c1	BACE_602	1	Test	7.5086379	568.6745	3.97	4	3	15	41	0	2	3	95.480003	102.169	153.9866	70.940002	0	0	0	0	0	0	0	1	0	1	0	0	1	1	0	0	1	1	0	0	0	0	1	0	1	0	0	0	0	0	1
572	Fc1cc(F)cc(C[C@H](NC(=O)c2cc(/C(=N/OCc3ccccc3)/C)cc(N3S(=O)(=O)CCCC3)c2)[C@@H](O)CNCc2cc(OC)ccc2)c1	BACE_603	1	Test	7.5086379	721.83301	3.8188	6	3	15	51	1	3	5	142.52	127.42	190.14799	88.413002	0	0	0	0	0	0	0	1	0	1	0	0	1	1	0	0	1	1	0	0	0	0	1	0	1	0	0	0	1	0	1
573	O=C(NCc1scnc1)C(Cc1c(N)nc2c(c1)cc(-c1c(C)cccc1)cc2)C	BACE_604	1	Test	7.5086379	416.5386	4.0495	3	2	6	30	0	1	4	109.14	64.668999	122.8312	57.630001	0	0	0	0	0	0	0	1	0	1	0	0	1	1	0	0	1	1	1	0	0	1	0	0	1	0	0	0	0	1	0
574	Fc1cc(F)cc(CC(NC(=O)C(C)N2C(=O)C(NC(=O)C)(C(CC)C)CC2)C(O)C2NCC(O)C2)c1	BACE_605	1	Test	7.5086379	525.60852	-0.5844	5	5	10	37	0	7	3	135.58	100.25	130.2972	55.991001000000004	0	0	0	0	0	0	0	1	0	1	0	0	1	1	0	0	1	1	0	1	0	0	1	0	1	0	0	0	0	0	1
575	Clc1cnc(C(=O)Nc2cc(c(F)cc2)C2(C)N=C(N)COC2)cc1	BACE_606	1	Test	7.5086379	362.78589	1.7018	4	1	3	25	0	1	3	89.599998	65.029999	90.693802	41.842999	0	0	0	0	0	0	0	1	0	1	0	0	1	0	0	0	1	1	0	1	0	1	0	0	1	0	0	0	1	1	0
576	Clc1cnc(C(=O)Nc2cc(c(F)cc2)C2(C)N=C(N)C3(CC2)CC3)cc1	BACE_607	1	Test	7.5086379	386.8504	4.3780999000000005	3	1	3	27	0	1	4	80.370003	64.279999	98.067001	45.937	0	0	0	0	0	0	0	1	0	1	0	0	1	0	0	0	1	1	0	1	0	1	0	0	1	0	0	0	1	1	0
577	FC(F)(F)C(F)(F)CNC[C@@H](O)C(NC(=O)c1cc2n(CC)cc3c2c(N(C)S(=O)(=O)CC3)c1)Cc1ccccc1	BACE_608	1	Test	7.494850200000001	603.6243900000001	2.1443	3	3	11	41	1	3	4	116.63	122.25200000000001	139.55051	63.458	0	0	0	0	0	0	0	1	0	1	0	0	1	1	0	0	1	1	1	1	0	0	1	0	1	0	0	0	0	0	1
578	S(=O)(=O)(N(c1cc(C(=O)NC(C(O)CNC(CCCC(C)C)C)Cc2ccccc2)ccc1)c1ccccc1)C	BACE_609	1	Test	7.494850200000001	566.7744799999999	5.0341001	3	3	15	40	0	4	3	111.7	91.584	159.6261	74.237	0	0	0	0	0	0	0	1	0	1	0	0	1	1	0	0	1	1	0	0	0	0	1	0	1	0	0	0	0	0	1
579	Fc1cc(F)cc(CC(NC(=O)c2c3c(n(C(=O)N(CCCCC)C)c2)nccc3)C(O)CNCc2cc(OC)ccc2)c1	BACE_610	1	Test	7.494850200000001	608.6986099999999	4.3322001	5	3	14	44	0	2	4	113.3	108.836	161.9239	74.896004	0	0	0	0	0	0	0	1	0	1	0	0	1	1	0	0	1	1	1	0	0	0	1	0	1	0	0	0	0	1	1
580	Fc1cc(F)cc(CC(NC(=O)C(CCc2ccccc2)N2C(=O)C(COC)CC2)C(O)CNCc2cc(OC)ccc2)c1	BACE_611	1	Test	7.494850200000001	610.71118	2.9444001	5	3	16	44	0	4	4	104.71	108.16799999999999	162.3045	74.473	0	0	0	0	0	0	0	1	0	1	0	0	1	1	0	0	1	1	0	0	0	0	1	0	1	0	0	0	0	0	1
581	FC(F)(F)[C@@H](Oc1c(N)c(F)cc(CC2C(O)C(NCc3cc(C(C)(C)C)ccc3)CS(=O)(=O)C2)c1)COCC	BACE_612	1	Test	7.494850200000001	591.67828	3.168	4	3	12	40	1	5	3	123.84	112.751	144.27119	63.681999	0	0	0	0	0	0	0	1	0	1	0	0	1	1	0	0	0	1	0	1	0	1	1	0	0	0	0	0	0	0	0
582	Fc1c(C2(C)C(F)(F)COC(N)=N2)cc(NC(=O)c2ncc(C#C)cc2)cc1	BACE_613	1	Test	7.494850200000001	388.3432	3.5941998999999996	4	2	4	28	0	1	3	89.599998	83.168999	89.4272	42.035	0	0	0	0	0	0	0	1	0	1	1	0	1	0	0	1	1	1	0	1	0	1	0	0	1	0	0	0	1	1	0
583	Clc1cnc(C(=O)Nc2cc(C3(C)N=C(N)CN(C)C3)ccc2)cc1	BACE_614	1	Test	7.494850200000001	358.84521	0.2052	3	1	3	25	0	2	3	84.809998	57.529999	95.355003	44.869999	0	0	0	0	0	0	0	1	0	1	0	0	1	0	0	0	1	1	0	1	0	1	0	0	1	0	0	1	1	1	0
584	FC(F)(F)C1CCC(NCC(O)C(NC(=O)C)Cc2cc(F)cc(F)c2)(c2cc(C(C)(C)C)ccc2)CC1	BACE_615	1	Test	7.481485799999999	541.6162099999999	4.8856001	2	3	10	38	0	2	3	65.940002	106.251	135.4077	60.400002	0	0	0	0	0	0	0	1	0	1	0	0	1	1	0	0	1	1	0	1	0	0	1	0	1	0	0	0	0	0	0
585	Fc1cc(F)cc(CC(NC(=O)c2c3c(n(C(=O)N(CCCC)C)c2)nccc3)C(O)CNCc2cc(OC)ccc2)c1	BACE_616	1	Test	7.481485799999999	594.672	3.8759998999999996	5	3	13	43	0	2	4	113.3	107.336	157.32291	73.060997	0	0	0	0	0	0	0	1	0	1	0	0	1	1	0	0	1	1	1	0	0	0	1	0	1	0	0	0	0	1	1
586	O=C(NC(C(O)CNC1c2c(OC3(C1)CCC3)ncc(CC(C)(C)C)c2)Cc1cc(-c2ccncc2)ccc1)COC	BACE_617	1	Test	7.481485799999999	573.7454799999999	2.7995999	6	3	12	42	0	3	5	110.18	88.667999	161.5865	73.608002	0	0	0	0	0	0	0	1	0	1	0	0	1	1	0	0	1	1	0	1	0	0	1	0	1	0	0	0	0	1	0
587	Fc1c(N)c(OC)cc(CC2C(O)C(NCc3cc(C(C)(C)C)ccc3)C[SH0](=O)C2)c1	BACE_618	1	Test	7.481485799999999	449.60180999999994	1.818	2	3	7	31	0	4	3	108.37	72.973	123.883	55.409	0	0	0	0	0	0	0	1	0	1	0	0	1	1	0	0	0	1	0	1	0	1	1	0	0	0	0	0	0	0	0
588	Fc1c(C(=O)NC(C(O)CNC2c3c(OC4(C2)CCC4)ncc(CC(C)(C)C)c3)Cc2cc3OCOc3cc2)cccn1	BACE_619	1	Test	7.4788618	591.69287	3.5666001000000005	7	3	10	43	0	3	6	119.41	97.501999	157.1676	71.54499799999999	0	0	0	0	0	0	0	1	0	1	0	0	1	1	0	0	1	1	0	1	0	0	1	0	1	0	0	0	0	1	0
589	FC(F)(F)c1cc(CNCC(O)C(NC(=O)c2cc(N3C(=O)CCC3)c3nnn(CC)c3c2)Cc2ccccc2)ccc1	BACE_620	1	Test	7.468521099999999	595.63531	3.0548	5	3	12	43	0	2	5	116.96	111.919	154.9866	70.306	0	0	0	0	0	0	0	1	0	1	0	0	1	1	0	0	1	1	1	1	0	0	1	0	1	0	0	0	0	1	1
590	FC(F)(F)Oc1ccc(C2(c3cc(-c4cncnc4)ccc3)N=C(N)N3C2=NCCC3)cc1	BACE_621	1	Test	7.468521099999999	453.4397	2.6842999	4	0	5	33	0	1	5	90.599998	83.168999	114.292	53.717999	0	0	0	0	0	0	0	0	0	1	0	0	1	0	0	0	1	1	0	1	0	1	0	0	0	0	0	0	1	1	1
591	O=C(NCC1CCCCC1)CCc1c(N)nc2c(c1)cc(-c1c(C)cccc1)cc2	BACE_622	1	Test	7.468521099999999	401.54379	5.704	2	2	6	30	0	0	4	68.010002	61.168999	123.5429	55.925999	0	0	0	0	0	0	0	1	0	1	0	0	1	1	0	0	1	1	1	0	0	1	0	0	1	0	0	0	0	1	0
592	Fc1cc(F)cc(CC(NC(=O)C(CCc2ccccc2)N2C(=O)C(NC(=O)C)(C(CC)C)CC2)C(O)C2NCC(N)C2)c1	BACE_623	1	Test	7.468521099999999	615.75421	0.13330001	4	5	13	44	0	7	4	142.99001	109.917	159.3528	71.850998	0	0	0	0	0	0	0	1	0	1	0	0	1	1	0	0	1	1	0	1	1	0	1	0	1	0	0	0	0	0	1
593	Fc1cc(F)cc(CC(NC(=O)C(C)N2C(=O)C(CC(C)C)CC2)C(O)C2NCC(OCCC)C2)c1	BACE_624	1	Test	7.4559321	510.6369	1.8916	4	3	12	36	0	6	3	95.480003	89.666	131.78571000000002	56.388999999999996	0	0	0	0	0	0	0	1	0	1	0	0	1	1	0	0	1	1	0	0	0	0	1	0	1	0	0	0	0	0	1
594	FC(F)c1nccc(C2(c3cc(c(F)cc3)-c3cncnc3)N=C(N)c3c(F)cccc23)c1	BACE_625	1	Test	7.4546928	449.40302	3.7486998999999996	4	0	4	33	0	1	5	77.050003	91.252998	113.8745	55.362999	0	0	0	0	0	0	0	0	0	0	0	0	1	1	0	0	1	1	0	1	0	1	0	0	0	0	0	0	1	1	0
595	FC(F)Oc1c(OC(F)F)ccc(CC(NC(=O)C)C(O)CNC2c3c(OC4(C2)CCC4)ncc(CC(C)(C)C)c3)c1	BACE_626	1	Test	7.4534569	598.6492900000001	4.3063002	6	3	13	42	0	3	4	106.52	112.334	145.0918	64.04499799999999	0	0	0	0	0	0	0	1	0	1	0	0	1	1	0	0	1	1	0	1	0	0	1	0	1	0	0	0	0	1	0
596	Clc1c(OC)ccc(C2(c3cc(-c4cnccc4)ccc3)C(=O)N(C)C(N)=N2)c1	BACE_627	1	Test	7.443697	406.8649	3.3814001000000005	4	0	4	29	0	1	4	80.809998	67.196999	111.1824	53.022999	0	0	0	0	0	0	0	1	0	0	0	0	1	0	0	0	1	1	0	1	0	1	0	0	0	0	0	0	1	1	1
597	O=C(N1C(C2CCCCC2)CC(c2ccccc2)CC1)C1C2(c3c(nc(C)cc3)CCC2)CNC1	BACE_628	1	Test	7.443697	472.68469000000005	3.8722	2	1	3	35	0	4	6	49.810001	64.417	139.76469	62.147999	0	0	0	0	0	0	0	1	0	1	0	0	1	1	0	0	1	1	0	1	0	0	1	0	0	0	0	0	0	1	1
598	FC(F)(F)COc1c(N)ccc(CC2C(O)C(NCc3cc(C(C)(C)C)ccc3)CS(=O)(=O)C2)c1	BACE_629	1	Test	7.443697	515.6087	2.7158999	3	3	9	35	0	4	3	114.61	96.750999	128.59309	57.631001	0	0	0	0	0	0	0	1	0	1	0	0	1	1	0	0	0	1	0	1	0	1	1	0	0	0	0	0	0	0	0
599	FC(F)(F)C(Oc1c(N)c(F)cc(CC2C(O)C(NCc3cn(CC(C)(C)C)nc3)CS(=O)(=O)C2)c1)C(F)(F)F	BACE_630	1	Test	7.443697	605.58911	2.2019	4	3	11	40	0	4	3	132.42999	130.334	132.46629	56.535	0	0	0	0	0	0	0	1	0	1	0	0	1	1	0	0	0	1	0	1	0	1	1	0	0	0	0	0	0	1	0
600	Clc1cc(c(F)cc1)-c1cc2C3(C(=O)N(C)C(N)=N3)CC(C)(C)Oc2cc1	BACE_631	1	Test	7.443697	387.83521	3.6175001000000004	3	0	1	27	0	1	4	67.91999799999999	66.946999	100.8953	45.992001	0	0	0	0	0	0	0	1	0	1	0	0	1	0	0	0	1	1	0	1	0	1	0	0	0	0	0	0	1	0	1
601	FC(F)n1nc(C(=O)Nc2cc(c(F)cc2)C2(C)C(F)(F)COC(N)=N2)cc1	BACE_632	1	Test	7.443697	403.3067	2.6189001	4	1	4	28	0	1	3	94.529999	92.334999	86.827904	38.195	0	0	0	0	0	0	0	1	0	1	0	0	1	1	0	0	1	1	0	1	0	1	0	0	1	0	0	0	1	1	0
602	FC(F)c1nccc(C2(c3cc(c(F)cc3)-c3cncnc3)N=C(N)c3c(F)cc(F)cc23)c1	BACE_633	1	Test	7.4412909	467.39349000000004	3.9542	4	0	4	34	0	1	5	77.050003	98.91999799999999	114.0909	55.271999	0	0	0	0	0	0	0	0	0	0	0	0	1	1	0	0	1	1	0	1	0	1	0	0	0	0	0	0	1	1	0
603	Fc1c(-c2cnccc2)cc(C2(c3cc(C)c(OC)cc3)N=C(N)N3C2=NCC(F)(F)C3)cc1	BACE_634	1	Test	7.429999799999999	465.47031	3.9793998999999998	4	0	4	34	0	1	5	76.099998	87.002998	121.288	56.359001	0	0	0	0	0	0	0	1	0	1	0	0	1	0	0	0	1	1	0	1	0	1	0	0	0	0	0	0	1	1	1
604	Fc1cc(F)cc(C[C@H](NC(=O)c2cc(/C(=N/O)/C)cc(N3S(=O)(=O)CCCC3)c2)[C@@H](O)CNCc2cc(OC)ccc2)c1	BACE_635	1	Test	7.420217	631.71051	2.1708	6	4	12	44	1	3	4	153.52	116.75299999999999	160.49741	73.653999	0	0	0	0	0	0	0	1	0	1	0	0	1	1	0	0	1	1	0	0	0	0	1	0	1	0	0	0	1	0	1
605	Fc1cc(F)cc(CC(NC(=O)C)C(O)CNC2(c3cc(C(C)(C)C)ccc3)CCC(CO)CC2)c1	BACE_636	1	Test	7.420217	503.6442	3.3715998999999996	3	4	10	36	0	2	3	86.16999799999999	88.500999	136.40131	61.310001	0	0	0	0	0	0	0	1	0	1	0	0	1	1	0	0	1	1	0	1	0	0	1	0	1	0	0	0	0	0	0
606	Fc1cc(F)cc(CC(NC(=O)C(CCc2ccccc2)N2C(=O)C(CCCC)CC2)C(O)CNCc2cc(OC)ccc2)c1	BACE_637	1	Test	7.420217	622.76489	4.9952002	4	3	17	45	0	4	4	95.480003	107.66799999999999	169.5816	77.505997	0	0	0	0	0	0	0	1	0	1	0	0	1	1	0	0	1	1	0	0	0	0	1	0	1	0	0	0	0	0	1
607	Clc1cc(F)cc(-c2cc3C4(C(=O)N(C)C(N)=N4)CC(C)(C)Oc3cc2)c1	BACE_638	1	Test	7.408936	387.83521	3.6175001000000004	3	0	1	27	0	1	4	67.91999799999999	66.946999	100.8953	45.992001	0	0	0	0	0	0	0	1	0	1	0	0	1	0	0	0	1	1	0	1	0	1	0	0	0	0	0	0	1	0	1
608	Clc1c(C(=O)Nc2cc(c(F)cc2)C2(C)N=C(N)OCC2)ncc(Cl)c1	BACE_639	1	Test	7.408936	397.23098999999996	3.3666998999999995	4	1	3	26	0	1	3	89.599998	68.807999	95.412102	43.813	0	0	0	0	0	0	0	1	0	1	0	0	1	0	0	0	1	1	0	1	0	1	0	0	1	0	0	0	1	1	0
609	FCCNC[C@@H](O)C(NC(=O)c1cc2n(CC)cc3c2c(N(C)S(=O)(=O)CC3)c1)Cc1ccccc1	BACE_640	1	Test	7.3979402	517.63599	1.0459	3	3	10	36	1	3	4	116.63	89.251999	134.03259	61.986999999999995	0	0	0	0	0	0	0	1	0	1	0	0	1	1	0	0	1	1	1	0	0	0	1	0	1	0	0	0	0	0	1
610	FC(F)(F)c1cc(CNCC(O)C(NC(=O)c2cc(N3C(=O)CCC3)c3n(C)cc(CC)c3c2)Cc2ccccc2)ccc1	BACE_641	1	Test	7.3979402	607.68573	4.1546998	3	3	12	44	0	2	5	91.18	111.586	160.5262	74.647003	0	0	0	0	0	0	0	1	0	1	0	0	1	1	0	0	1	1	1	1	0	0	1	0	1	0	0	0	0	0	1
611	O=C(NC(C(O)CNCc1cc(C#N)cnc1)Cc1ccccc1)c1cc(NCC)cc(N2S(=O)(=O)CCCC2)c1	BACE_642	1	Test	7.3979402	577.7175900000001	0.88020003	5	4	12	41	0	3	4	160.41	98.751999	158.18628999999999	71.74299599999999	0	0	0	0	0	0	0	1	0	1	0	0	1	1	0	1	1	1	0	0	0	0	1	0	1	0	1	0	0	1	1
612	O=C(Nc1cc(C2(C(=O)N(C)C(N)=N2)C2CCCCC2)ccc1)c1c(C)cco1	BACE_643	1	Test	7.3979402	394.4668	3.4094998999999997	4	1	4	29	0	1	4	100.93	66.751999	106.6354	47.960999	0	0	0	0	0	0	0	1	0	1	0	0	1	1	0	0	1	1	0	1	0	1	0	0	1	0	0	0	1	0	1
613	FC(F)(F)c1c(OC)ccc(C2(c3cc(-c4cnccc4)ccc3)C(=O)N(C)C(N)=N2)c1	BACE_644	1	Test	7.3979402	440.41779	3.6593001000000003	4	0	5	32	0	1	4	80.809998	88.335999	112.3513	52.615002000000004	0	0	0	0	0	0	0	1	0	0	0	0	1	0	0	0	1	1	0	1	0	1	0	0	0	0	0	0	1	1	1
614	O=C1N(C)C(N)=NC1(c1cc(-c2cc(C#N)ccc2)ccc1)c1ccncc1	BACE_645	1	Test	7.3979402	367.40328999999997	2.6122999	4	0	4	28	0	1	4	95.370003	66.418999	105.6521	50.432999	0	0	0	0	0	0	0	1	0	0	0	0	1	0	0	1	1	1	0	1	0	1	0	0	0	0	1	0	1	1	1
615	Fc1c(F)cccc1-c1cc(C2(c3ccncc3)C(=O)N(C)C(N)=N2)ccc1	BACE_646	1	Test	7.3979402	378.37469	3.1443999	3	0	3	28	0	1	4	71.58000200000001	73.585999	100.3472	48.398998	0	0	0	0	0	0	0	1	0	0	0	0	1	0	0	0	1	1	0	1	0	1	0	0	0	0	0	0	1	1	1
616	Clc1c(-c2n(Cc3nc(N)c(OCCO)cc3)c(-c3ccc(Oc4cncnc4)cc3)cc2)cccc1	BACE_647	1	Test	7.3979402	513.9749099999999	4.9920998	6	2	9	37	0	0	5	108.31	83.280998	140.9675	69.223	0	0	0	0	0	0	0	0	0	1	0	0	1	0	0	0	0	1	0	0	0	1	0	0	0	0	0	0	0	1	0
617	FC(F)Oc1ccc([C@@]2(c3cc(/C=C/CCF)ccc3)C(=O)N(C)C(N)=N2)cc1	BACE_648	1	Test	7.3979402	403.39761	4.2955999	3	0	7	29	1	1	3	67.91999799999999	81.084999	103.6011	45.966	0	0	0	0	0	0	0	1	0	1	0	1	1	1	0	0	1	1	0	1	0	1	0	0	0	0	0	0	1	0	1
618	FC(F)Oc1ccc([C@@]2(c3cc(/C=C/CCCO)ccc3)C(=O)N(C)C(N)=N2)cc1	BACE_649	1	Test	7.3979402	415.43311	3.8118	4	1	8	30	1	1	3	88.150002	80.584999	109.8942	48.528999	0	0	0	0	0	0	0	1	0	1	0	1	1	1	0	0	1	1	0	1	0	1	0	0	0	0	0	0	1	0	1
619	FC(F)Oc1ccc([C@@]2(c3cc(C#CCC)ccc3)C(=O)N(C)C(N)=N2)cc1	BACE_650	1	Test	7.3979402	383.3913	4.703899900000001	3	0	5	28	1	1	3	67.91999799999999	74.584999	94.416397	45.214001	0	0	0	0	0	0	0	1	0	1	0	0	1	1	0	1	1	1	0	1	0	1	0	0	0	0	0	0	1	0	1
620	FC(F)Oc1ccc([C@@]2(c3cc(C#CCCCCF)ccc3)C(=O)N(C)C(N)=N2)cc1	BACE_651	1	Test	7.3979402	429.43490999999995	5.3305998	3	0	8	31	1	1	3	67.91999799999999	85.084999	103.8546	48.792999	0	0	0	0	0	0	0	1	0	1	0	0	1	1	0	1	1	1	0	1	0	1	0	0	0	0	0	0	1	0	1
621	Fc1cc(F)cc(CC(NC(=O)C(C)N2C(=O)C(C(O)CCC)CC2)C(O)C2NCC(O)C2)c1	BACE_652	1	Test	7.3979402	484.55649000000005	-0.28690001	5	5	10	34	0	7	3	126.71	92.666	119.3298	51.521	0	0	0	0	0	0	0	1	0	1	0	0	1	1	0	0	1	1	0	0	0	0	1	0	1	0	0	0	0	0	1
622	Fc1c(-c2cncnc2)cc(C2(c3cn(CC)nc3)C(=O)N(C)C(N)=N2)cc1	BACE_653	1	Test	7.3979402	379.3909	0.83890003	5	0	4	28	0	1	4	102.29	69.418999	102.7921	46.505001	0	0	0	0	0	0	0	1	0	1	0	0	1	0	0	0	1	1	0	1	0	1	0	0	0	0	0	0	1	1	1
623	Fc1c(-c2c(F)ccc(C3(c4cn(C(C)C)nc4)C(=O)N(C)C(N)=N3)c2)cccn1	BACE_654	1	Test	7.3979402	410.41989	2.434	4	0	4	30	0	1	4	89.400002	77.918999	109.5882	49.501999	0	0	0	0	0	0	0	1	0	0	0	0	1	1	0	0	1	1	0	1	0	1	0	0	0	0	0	0	1	1	1
624	Fc1c(-c2cc(C3(c4cscc4)C(=O)N(C)C(N)=N3)ccc2)cccn1	BACE_655	1	Test	7.3979402	366.41199	2.6203001	3	0	3	26	0	1	4	99.82	63.751999	98.232803	46.924	0	0	0	0	0	0	0	1	0	0	0	0	1	0	0	0	1	1	0	1	0	1	0	0	0	0	0	0	1	1	1
625	O(C)c1cc(-c2cc(C3(c4cscc4)C(=O)N(C)C(N)=N3)ccc2)cnc1	BACE_656	1	Test	7.3979402	378.44751	2.0144	4	0	4	27	0	1	4	109.05	61.251999	103.4649	49.486999999999995	0	0	0	0	0	0	0	1	0	0	0	0	1	0	0	0	1	1	0	1	0	1	0	0	0	0	0	0	1	1	1
626	Clc1cnc(C(=O)Nc2cc(c(F)cc2)C2(C)N=C(N)C(=O)N(C)C2)cc1	BACE_657	1	Test	7.3979402	389.81131	1.5252	4	1	3	27	0	1	3	100.68	72.696999	97.650902	44.478001	0	0	0	0	0	0	0	1	0	1	0	0	1	0	0	0	1	1	0	1	0	1	0	0	1	0	0	0	1	1	1
627	FC(F)Oc1ccc([C@@]2(c3cc(C#CC)c(F)cc3)C(=O)N(C)C(N)=N2)cc1	BACE_658	1	Test	7.387216099999999	387.3551	4.4531999	3	0	5	28	1	1	3	67.91999799999999	80.751999	89.975403	43.287997999999995	0	0	0	0	0	0	0	1	0	0	0	0	1	1	0	1	1	1	0	1	0	1	0	0	0	0	0	0	1	0	1
628	Fc1c2C(N)=NC(c3cc(C#N)c(OC)c(C)c3)(c3cc(-c4cncnc4)ccc3)c2ccc1	BACE_659	1	Test	7.379864200000001	449.47900000000004	4.1606002	5	0	4	34	0	1	5	97.18	80.586998	128.34509	61.213001	0	0	0	0	0	0	0	1	0	0	0	0	1	0	0	1	1	1	0	1	0	1	0	0	0	0	1	0	1	1	0
629	O=C1NC(C(O)CNCc2cc(C(C)C)ccc2)Cc2cc(OCCCCOc3nc(C)cc1c3)ccc2	BACE_660	1	Test	7.3767509	518.66699	4.6574998	5	3	6	38	0	2	4	97.290001	81.334999	137.489	68.29499799999999	0	0	0	0	0	0	0	1	0	1	0	0	1	1	0	0	1	1	0	0	0	0	1	0	1	0	0	0	0	1	0
630	FC(F)(Oc1cnc(C(=O)Nc2cc(c(F)cc2)C2(C)C(F)(F)COC(N)=N2)cc1)C(F)F	BACE_661	1	Test	7.3767509	480.33620999999994	3.9474001000000003	5	1	6	33	0	1	3	98.83000200000001	114.75200000000001	97.193802	43.633998999999996	0	0	0	0	0	0	0	1	0	1	0	0	1	1	0	0	1	1	0	1	0	1	0	0	1	0	0	0	1	1	0
631	Fc1cc(F)cc(C[C@H](NC(=O)c2cc(C(O)C)cc(N3S(=O)(=O)CCCC3)c2)[C@@H](O)CNCc2cc(OC)ccc2)c1	BACE_662	1	Test	7.366530900000001	618.71167	2.1619999	5	4	12	43	1	4	4	141.16	113.419	157.79379	72.720001	0	0	0	0	0	0	0	1	0	1	0	0	1	1	0	0	1	1	0	0	0	0	1	0	1	0	0	0	0	0	1
632	S(=O)(=O)(N(C)c1cc(C(=O)N[C@H]([C@@H](O)CNCc2cc(OC)ccc2)Cc2cc(F)cc(F)c2)cc(C(O)C)c1)C	BACE_663	1	Test	7.366530900000001	592.6743799999999	1.7009999999999998	5	4	13	41	1	4	3	141.16	111.419	150.2536	69.82399699999999	0	0	0	0	0	0	0	1	0	1	0	0	1	1	0	0	1	1	0	0	0	0	1	0	1	0	0	0	0	0	1
633	FCCOc1c(N)c(F)cc(CC2C(O)C(NCc3cc(C(C)(C)C)ccc3)CS(=O)(=O)C2)c1	BACE_664	1	Test	7.366530900000001	497.61819	2.3146	3	3	9	34	0	4	3	114.61	88.667999	127.9596	57.722	0	0	0	0	0	0	0	1	0	1	0	0	1	1	0	0	0	1	0	1	0	1	1	0	0	0	0	0	0	0	0
634	Fc1c(N)c(OC(C)C)cc(CC2C(O)C(NCc3cc(C(C)(C)C)ccc3)CS(=O)(=O)C2)c1	BACE_665	1	Test	7.366530900000001	493.6543	2.6403	3	3	8	34	0	4	3	114.61	83.000999	132.5256	59.647999	0	0	0	0	0	0	0	1	0	1	0	0	1	1	0	0	0	1	0	1	0	1	1	0	0	0	0	0	0	0	0
635	FC(F)(F)c1c(F)cc(CC(NC(=O)C)C(O)CNC2c3c(OC4(C2)CCC4)ncc(CC(C)(C)C)c3)cc1	BACE_666	1	Test	7.3565469	552.6239	3.8431001000000005	4	3	10	39	0	3	4	88.059998	103.91799999999999	138.3439	60.936001	0	0	0	0	0	0	0	1	0	1	0	0	1	1	0	0	1	1	0	1	0	0	1	0	1	0	0	0	0	1	0
636	Fc1cc(F)cc(CC(NC(=O)C)C(O)CNC2(c3cc(-c4cscc4)ccc3)CCCCC2)c1	BACE_667	1	Test	7.3565469	499.63559000000004	3.6933998999999997	2	3	9	35	0	2	4	94.18	83.417999	133.55881000000002	62.855999	0	0	0	0	0	0	0	1	0	1	0	0	1	1	0	0	1	1	0	1	0	0	1	0	1	0	0	0	0	0	0
637	FC(F)(F)Oc1cc(CNC2C(O)C(Cc3cc(F)c(N)c(OC(C(F)(F)F)C(F)(F)F)c3)CS(=O)(=O)C2)ccc1	BACE_668	1	Test	7.3565469	629.4881	4.677	4	3	11	41	0	4	3	123.84	151.00101	122.8381	53.960999	0	0	0	0	0	0	0	0	0	1	0	0	1	1	0	0	0	1	0	1	0	1	1	0	0	0	0	0	0	0	0
638	Clc1c(NC(=O)C)c(Cl)cc(C/N=C(\NC(=O)Cn2c3c(cc2)ccc(C#N)c3)/N)c1	BACE_669	1	Test	7.3565469	458.32059000000004	1.2255	3	2	7	31	0	0	3	124.54	75.891998	114.1676	54.238997999999995	0	0	0	0	0	0	0	1	0	1	0	0	1	0	0	1	1	1	1	0	0	0	0	0	1	0	1	0	0	0	0
639	Fc1cc(F)cc(CC(NC(=O)c2c3c(n(C(=O)N(CCCC)CCCC)c2)cccc3)C(O)CNCc2cc(OC)ccc2)c1	BACE_670	1	Test	7.346787	635.76367	6.2507	4	3	16	46	0	2	4	100.41	110.836	172.2162	79.819	0	0	0	0	0	0	0	1	0	1	0	0	1	1	0	0	1	1	1	0	0	0	1	0	1	0	0	0	0	0	1
640	O=S1(=O)CC(NCc2cc(C(C)(C)C)ccc2)C(O)C(Cc2cc(OCCC)c(N)cc2)C1	BACE_671	1	Test	7.346787	475.66391	2.5810001000000002	3	3	9	33	0	4	3	114.61	75.000999	132.41521	59.738997999999995	0	0	0	0	0	0	0	1	0	1	0	0	1	1	0	0	0	1	0	1	0	1	1	0	0	0	0	0	0	0	0
641	Clc1c(C(=O)Nc2cc(c(F)cc2)C2(C)N=C(N)COC2)ncc(Cl)c1	BACE_672	1	Test	7.346787	397.23098999999996	2.3662	4	1	3	26	0	1	3	89.599998	68.807999	95.49859599999999	43.813	0	0	0	0	0	0	0	1	0	1	0	0	1	0	0	0	1	1	0	1	0	1	0	0	1	0	0	0	1	1	0
642	Fc1cc(F)cc(CC(NC(=O)C)C(O)CNC2(c3cc(F)cc(C(C)(C)C)c3)CCCCC2)c1	BACE_673	1	Test	7.3372421	491.6087	4.4835	2	3	9	35	0	2	3	65.940002	88.834999	130.21761	58.747002	0	0	0	0	0	0	0	1	0	1	0	0	1	1	0	0	1	1	0	1	0	0	1	0	1	0	0	0	0	0	0
643	Fc1cc(F)cc(CC(NC(=O)C(C)N2C(=O)C(NC(=O)C)(CC3CC3)CC2)C(O)CNCc2cc(OC)ccc2)c1	BACE_674	1	Test	7.3372421	587.6778	2.1566	5	4	14	42	0	4	4	124.58	105.91799999999999	148.20689	67.08000200000001	0	0	0	0	0	0	0	1	0	1	0	0	1	1	0	0	1	1	0	1	0	0	1	0	1	0	0	0	0	0	1
644	Clc1cnc(C(=O)Nc2cc(c(F)cc2)C2(C)N=C(N)CCOC2)cc1	BACE_675	1	Test	7.3372421	376.8125	1.95	4	1	3	26	0	1	3	89.599998	66.529999	95.393204	43.678001	0	0	0	0	0	0	0	1	0	1	0	0	1	0	0	0	1	1	0	1	0	1	0	0	1	0	0	0	1	1	0
645	Fc1cc(F)cc(CC(NC(=O)C)C(O)CNC2(c3cc(C(C)(C)C)ccc3)CNC(=O)CC2)c1	BACE_676	1	Test	7.327901799999999	488.58980999999994	1.8961999	3	4	9	35	0	3	3	95.040001	89.334999	128.9465	58.439999	0	0	0	0	0	0	0	1	0	1	0	0	1	1	0	0	1	1	0	1	0	0	1	0	1	0	0	0	0	0	0
646	Fc1cc(F)cc(CC(NC(=O)C)C(O)CNC2(c3cc(C(C)C)ccc3)CCCCC2)c1	BACE_677	1	Test	7.327901799999999	459.59171	4.0718002	2	3	9	33	0	2	3	65.940002	79.250999	125.5261	57.002998	0	0	0	0	0	0	0	1	0	1	0	0	1	1	0	0	1	1	0	1	0	0	1	0	1	0	0	0	0	0	0
647	O=C(NC(C(O)CNC1c2c(OC3(C1)CCC3)ncc(CC(C)(C)C)c2)Cc1ccc(C#C)cc1)COC	BACE_678	1	Test	7.327901799999999	520.68292	3.5589001000000002	5	4	11	38	0	3	4	97.290001	82.500999	142.42931000000002	64.280998	0	0	0	0	0	0	0	1	0	1	1	0	1	1	0	1	1	1	0	1	0	0	1	0	1	0	0	0	0	1	0
648	O=C1N(C)C(N)=NC21c1c(SC(C)(C)C2)ccc(-c2cc(C#N)ccc2)c1	BACE_679	1	Test	7.327901799999999	376.4747	3.1847	3	0	2	27	0	1	4	107.78	62.001999	108.0551	48.327999	0	0	0	0	0	0	0	1	0	1	0	0	1	0	0	1	1	1	0	1	0	1	0	0	0	0	1	0	1	0	1
649	O=C(NC(C(O)CNCC)Cc1ccccc1)c1cc2c(CC)cn3c2c(N(C)S(=O)(=O)CC3)c1	BACE_680	1	Test	7.318759	499.64550999999994	1.3316	3	3	9	35	0	3	4	116.63	81.751999	133.7964	62.077999	0	0	0	0	0	0	0	1	0	1	0	0	1	1	0	0	1	1	1	0	0	0	1	0	1	0	0	0	0	0	1
650	Fc1cc(F)cc(CC(NC(=O)C)C(O)CNC2(c3cc(C(C)(C)C)ccc3)CCC(=C)CC2)c1	BACE_681	1	Test	7.318759	485.629	4.3337002	2	3	9	35	0	2	3	65.940002	84.334999	134.3273	60.189999	0	0	0	0	0	0	0	1	1	1	0	0	1	1	0	0	1	1	0	1	0	0	1	0	1	0	0	0	0	0	0
651	O=C1N(C)C(N)=NC21c1c(SC(C)(C)C2)ccc(-c2cncnc2)c1	BACE_682	1	Test	7.318759	353.44141	1.5271	4	0	1	25	0	1	4	109.77	55.834998999999996	99.013702	43.970001	0	0	0	0	0	0	0	1	0	1	0	0	1	0	0	0	1	1	0	1	0	1	0	0	0	0	0	0	1	1	1
652	Fc1ncc(C(=O)NC(C(O)CNC2c3c(OC4(C2)CCC4)ncc(CC(C)(C)C)c3)Cc2cc3OCOc3cc2)cc1	BACE_683	1	Test	7.315155	591.69287	3.5666001000000005	7	3	10	43	0	3	6	119.41	97.501999	157.1676	71.54499799999999	0	0	0	0	0	0	0	1	0	1	0	0	1	1	0	0	1	1	0	1	0	0	1	0	1	0	0	0	0	1	0
653	Fc1cc(F)cc(CC(NC(=O)C)C(O)CNC2(c3cc(C(C)(C)C)ccc3)CCC(C)CC2)c1	BACE_684	1	Test	7.309804	487.64480999999995	4.5297999	2	3	9	35	0	2	3	65.940002	83.000999	134.5498	60.673	0	0	0	0	0	0	0	1	0	1	0	0	1	1	0	0	1	1	0	1	0	0	1	0	1	0	0	0	0	0	0
654	FCCNC[C@@H](O)C(NC(=O)c1cc2c(CC)cn3c2c(N(C)S(=O)(=O)CC3)c1)Cc1ccccc1	BACE_685	1	Test	7.3010302	517.63599	1.3834	3	3	10	36	1	3	4	116.63	89.251999	133.64861000000002	61.986999999999995	0	0	0	0	0	0	0	1	0	1	0	0	1	1	0	0	1	1	1	0	0	0	1	0	1	0	0	0	0	0	1
655	O(Cc1cc2C(=O)NC(C(O)CNC(C)(C)c3cc(C(C)C)ccc3)Cc3cc(OCCCCNc(c1)c2)ccc3)C	BACE_686	1	Test	7.3010302	574.77332	5.1953001	4	4	8	42	0	2	4	96.43	88.084999	158.7863	76.403999	0	0	0	0	0	0	0	1	0	1	0	0	1	1	0	0	1	1	0	1	0	0	1	0	1	0	0	0	0	0	0
656	O(Cc1cc2C(=O)NC(C(O)CNC3(c4cc(C(C)(C)C)ccc4)CCCC3)Cc3cc(OCCCCNc(c1)c2)ccc3)C	BACE_687	1	Test	7.3010302	614.83722	6.0773000999999995	4	4	8	45	0	2	5	96.43	92.001999	170.5076	81.135002	0	0	0	0	0	0	0	1	0	1	0	0	1	1	0	0	1	1	0	1	0	0	1	0	1	0	0	0	0	0	0
657	O(CC)c1c(OC)ccc(C2(c3cc(-c4cnccc4)ccc3)C(=O)N(C)C(N)=N2)c1	BACE_688	1	Test	7.3010302	416.47241	3.0494001	5	0	6	31	0	1	4	90.040001	70.085999	117.5888	55.360001000000004	0	0	0	0	0	0	0	1	0	1	0	0	1	0	0	0	1	1	0	1	0	1	0	0	0	0	0	0	1	1	1
658	O(CCC)c1c(OC)ccc(C2(c3cc(-c4cnccc4)ccc3)C(=O)N(C)C(N)=N2)c1	BACE_689	1	Test	7.3010302	430.4989	3.5731001000000004	5	0	7	32	0	1	4	90.040001	71.585999	122.113	57.195	0	0	0	0	0	0	0	1	0	1	0	0	1	0	0	0	1	1	0	1	0	1	0	0	0	0	0	0	1	1	1
659	O(CCCC)c1c(OC)ccc(C2(c3cc(-c4cnccc4)ccc3)C(=O)N(C)C(N)=N2)c1	BACE_690	1	Test	7.3010302	444.52550999999994	4.0293002	5	0	8	33	0	1	4	90.040001	73.085999	126.714	59.029999	0	0	0	0	0	0	0	1	0	1	0	0	1	0	0	0	1	1	0	1	0	1	0	0	0	0	0	0	1	1	1
660	Fc1c(OC)ccc(C2(c3cc(-c4cnccc4)ccc3)C(=O)N(C)C(N)=N2)c1	BACE_691	1	Test	7.3010302	390.41031	2.9224999	4	0	4	29	0	1	4	80.809998	71.085999	106.594	50.962002000000005	0	0	0	0	0	0	0	1	0	0	0	0	1	0	0	0	1	1	0	1	0	1	0	0	0	0	0	0	1	1	1
661	Fc1cc(-c2cc(C3(c4ccncc4)C(=O)N(C)C(N)=N3)ccc2)ccc1	BACE_692	1	Test	7.3010302	360.38431	2.9389	3	0	3	27	0	1	4	71.58000200000001	65.918999	100.1308	48.490002000000004	0	0	0	0	0	0	0	1	0	0	0	0	1	0	0	0	1	1	0	1	0	1	0	0	0	0	0	0	1	1	1
662	FC(F)Oc1ccc([C@@]2(c3cc(CCCC#N)ccc3)C(=O)N(C)C(N)=N2)cc1	BACE_693	1	Test	7.3010302	398.40591	3.9972	4	0	7	29	1	1	3	91.709999	79.084999	104.2631	46.556999	0	0	0	0	0	0	0	1	0	1	0	0	1	1	0	1	1	1	0	1	0	1	0	0	0	0	1	0	1	0	1
663	FC(F)Oc1ccc([C@@]2(c3cc(/C=C/CCCOC)ccc3)C(=O)N(C)C(N)=N2)cc1	BACE_694	1	Test	7.3010302	429.45969	4.2203002	4	0	9	31	1	1	3	77.150002	80.084999	114.6454	50.363997999999995	0	0	0	0	0	0	0	1	0	1	0	1	1	1	0	0	1	1	0	1	0	1	0	0	0	0	0	0	1	0	1
664	FC(F)Oc1ccc([C@@]2(c3cc(/C=C/CCO)ccc3)C(=O)N(C)C(N)=N2)cc1	BACE_695	1	Test	7.3010302	401.40648999999996	3.3556001	4	1	7	29	1	1	3	88.150002	79.084999	105.2932	46.693999999999996	0	0	0	0	0	0	0	1	0	1	0	1	1	1	0	0	1	1	0	1	0	1	0	0	0	0	0	0	1	0	1
665	S(=O)(=O)(N(C)c1cc2C(=O)NC(C)c3cc(ccc3)COCC(C(O)CC(C(=O)NC(SC(C)C)C(=O)NCc3ccccc3)C(C)C)NC(=O)c(c1)c2)C	BACE_696	1	Test	7.3010302	796.0075099999999	3.6664	8	5	13	55	0	6	4	216.92	136.25101	213.91341	94.352997	0	0	0	0	0	0	0	1	0	1	0	0	1	1	0	0	1	1	0	0	0	0	0	0	1	0	0	0	0	0	1
666	O=C(NCc1nccnc1)C(Cc1c(N)nc2c(c1)cc(-c1c(C)cccc1)cc2)C	BACE_697	1	Test	7.3010302	411.4989	3.4751	4	2	6	31	0	1	4	93.790001	67.835999	122.2994	57.943001	0	0	0	0	0	0	0	1	0	1	0	0	1	1	0	0	1	1	1	0	0	1	0	0	1	0	0	0	0	1	0
667	FCCn1ncc(C2(c3cc(-c4c(F)nccc4)ccc3)C(=O)N(C)C(N)=N2)c1	BACE_699	1	Test	7.3010302	396.39331	1.9028	4	0	5	29	0	1	4	89.400002	75.918999	104.8058	47.667	0	0	0	0	0	0	0	1	0	1	0	0	1	0	0	0	1	1	0	1	0	1	0	0	0	0	0	0	1	1	1
668	Fc1c(C2(C)C(F)(F)COC(N)=N2)cc(NC(=O)c2ncc(OC)cc2)cc1	BACE_700	1	Test	7.2924299	394.34781	2.4507	5	1	4	28	0	1	3	98.83000200000001	82.168999	92.068298	42.162997999999995	0	0	0	0	0	0	0	1	0	1	0	0	1	0	0	0	1	1	0	1	0	1	0	0	1	0	0	0	1	1	0
669	Fc1cc(F)cc(CC(NC(=O)c2cc(/C(=N/OC)/C)cc(N3S(=O)(=O)CCCC3)c2)[C@@H](O)CNCc2cc(OC)ccc2)c1	BACE_701	1	Test	7.283997099999999	645.73712	2.2353001	6	3	13	45	1	3	4	142.52	116.25299999999999	165.5354	75.488998	0	0	0	0	0	0	0	1	0	1	0	0	1	1	0	0	1	1	0	0	0	0	1	0	1	0	0	0	1	0	1
670	Fc1c(NC(=O)CN(C)C)c(CC)cc(CC2C(O)C(NCc3cc(C(C)(C)C)ccc3)CS(=O)(=O)C2)c1	BACE_702	1	Test	7.283997099999999	549.74078	1.1852	3	3	10	38	0	4	3	112.9	92.001999	146.25121000000001	66.339996	0	0	0	0	0	0	0	1	0	1	0	0	1	1	0	0	1	1	0	1	0	0	1	0	1	0	0	1	0	0	0
671	Fc1cc(F)cc(CC(NC(=O)c2cc(Oc3c(OC)cccc3)cc(C(=O)N(CCC)CCC)c2)C(O)CNCc2cc(OC)ccc2)c1	BACE_703	1	Test	7.2676058	690.79578	5.5138001	6	3	18	50	0	2	4	113.94	122.17	186.6906	86.973	0	0	0	0	0	0	0	1	0	1	0	0	1	1	0	0	1	1	0	0	0	0	1	0	1	0	0	0	0	0	1
672	Fc1cc(F)cc(CC(NC(=O)C(CCc2ccccc2)N2C(=O)C(NC(=O)C)(C(CC)C)CC2)C(O)C2NCc3c(cccc3)C2)c1	BACE_704	1	Test	7.2676058	661.80103	3.7156	4	4	13	48	0	6	5	115.35	116.91799999999999	178.58031	81.202003	0	0	0	0	0	0	0	1	0	1	0	0	1	1	0	0	1	1	0	1	0	0	1	0	1	0	0	0	0	0	1
673	Fc1cc(F)cc(CC(NC(=O)c2cc(C(=O)N(CCC)CCC)cc(/C(=N/OCC(C)C)/C)c2)C(O)CNCc2cc(OC)ccc2)c1	BACE_705	1	Test	7.2596369	681.83209	5.0081	6	3	19	49	0	2	3	117.07	118.836	186.7063	83.521004	0	0	0	0	0	0	0	1	0	1	0	0	1	1	0	0	1	1	0	0	0	0	1	0	1	0	0	0	1	0	1
674	Brc1c(O)ccc(CC2C(O)C(NCc3cc(C(C)(C)C)ccc3)CS(=O)(=O)C2)c1	BACE_706	1	Test	7.2596369	497.46552	2.9525001	3	3	6	30	0	4	3	99.589996	71.250999	121.2963	55.508998999999996	0	0	0	0	0	0	0	1	0	1	0	0	1	1	0	0	0	1	0	1	0	0	1	0	0	0	0	0	0	0	0
675	Brc1c(N)c(F)cc(CC2C(O)C(NCc3cc(C(C)(C)C)ccc3)CS(=O)(=O)C2)c1	BACE_707	1	Test	7.2596369	514.4711900000001	2.6788001	2	3	6	31	0	4	3	105.38	76.917999	124.51899999999999	56.132	0	0	0	0	0	0	0	1	0	1	0	0	1	1	0	0	0	1	0	1	0	1	1	0	0	0	0	0	0	0	0
676	Fc1c(N)c(OCCC)cc(CC2C(O)C(NCc3cc(C(C)(C)C)ccc3)CS(=O)(=O)C2)c1	BACE_708	1	Test	7.251811999999999	493.6543	2.7865	3	3	9	34	0	4	3	114.61	82.667999	132.63161000000002	59.647999	0	0	0	0	0	0	0	1	0	1	0	0	1	1	0	0	0	1	0	1	0	1	1	0	0	0	0	0	0	0	0
677	FC(F)Oc1ccc(C2(c3cc(C#CCCOC)ccc3)N=C(N)N3C2=NCC(F)(F)C3)cc1	BACE_709	1	Test	7.25	474.45070999999996	4.4573998	4	0	7	34	0	1	4	72.440002	93.834999	110.7487	51.248001	0	0	0	0	0	0	0	1	0	1	0	0	1	1	0	1	1	1	0	1	0	1	0	0	0	0	0	0	1	0	1
678	FC(F)(F)Oc1cnc(C(=O)Nc2cc(c(F)cc2)C2(C)C(F)(F)COC(N)=N2)cc1	BACE_710	1	Test	7.244124900000001	448.31920999999994	4.5869999	5	1	5	31	0	1	3	98.83000200000001	105.419	93.179298	41.889998999999996	0	0	0	0	0	0	0	1	0	1	0	0	1	0	0	0	1	1	0	1	0	1	0	0	1	0	0	0	1	1	0
679	Clc1c(NC(=O)C)c(Cl)cc(C/N=C(\NC(=O)Cn2c3c(cc(C#N)cc3)cc2)/N)c1	BACE_711	1	Test	7.244124900000001	458.32059000000004	1.2255	3	2	7	31	0	0	3	124.54	75.891998	114.1676	54.238997999999995	0	0	0	0	0	0	0	1	0	1	0	0	1	0	0	1	1	1	1	0	0	0	0	0	1	0	1	0	0	0	0
680	FC(F)Oc1ccc(C2(c3cc(C#COCCCF)ccc3)N=C(N)N3C2=NCC(F)(F)C3)cc1	BACE_712	1	Test	7.23	492.44119000000006	4.2923999	4	0	8	35	0	1	4	72.440002	101.335	109.3774	51.157001	0	0	0	0	0	0	0	0	0	1	0	0	1	1	0	1	1	1	0	1	0	1	0	0	0	0	0	0	1	0	1
681	S(=O)(=O)(N(C)c1cc(C(=O)NC([C@@H](O)CNCc2cc(OC)ccc2)Cc2cc(F)cc(F)c2)cc(/C(=N/OCCC)/C)c1)C	BACE_713	1	Test	7.229147900000001	647.75293	2.6468	6	3	16	45	1	3	3	142.52	117.25299999999999	167.2674	76.263	0	0	0	0	0	0	0	1	0	1	0	0	1	1	0	0	1	1	0	0	0	0	1	0	1	0	0	0	1	0	1
682	S(=O)(=O)(N(C)c1cc(C(=O)NC([C@@H](O)CNCc2cc(OC)ccc2)Cc2cc(F)cc(F)c2)cc(/C(=N\OC)/C)c1)C	BACE_714	1	Test	7.221849000000001	619.69983	1.7743	6	3	14	43	1	3	3	142.52	114.25299999999999	157.99518999999998	72.593002	0	0	0	0	0	0	0	1	0	1	0	0	1	1	0	0	1	1	0	0	0	0	1	0	1	0	0	0	1	0	1
683	O=C(NC(C(O)CNC1CCCCC1)Cc1ccccc1)c1cc2c(CC)cn3c2c(N(C)S(=O)(=O)C3)c1	BACE_715	1	Test	7.221849000000001	539.7094099999999	2.8234	3	3	9	38	0	3	5	116.63	85.584999	144.87131000000002	66.808998	0	0	0	0	0	0	0	1	0	1	0	0	1	1	0	0	1	1	1	0	0	0	1	0	1	0	0	0	0	0	1
684	FC(F)(F)Oc1ccc(C2(c3cc(-c4c(F)nccc4)ccc3)N=C(N)N3C2=NCCC3)cc1	BACE_716	1	Test	7.221849000000001	470.44210999999996	3.9019001	3	0	5	34	0	1	5	77.709999	89.835999	116.6699	54.880001	0	0	0	0	0	0	0	0	0	1	0	0	1	0	0	0	1	1	0	1	0	1	0	0	0	0	0	0	1	1	1
685	O(Cc1cc2C(=O)NC(C(O)CNCc3cc(C(C)C)ccc3)Cc3cc(OCCCCNc(c1)c2)ccc3)C	BACE_717	1	Test	7.221849000000001	546.72021	4.612800099999999	4	4	8	40	0	2	4	96.43	84.334999	149.7305	72.734001	0	0	0	0	0	0	0	1	0	1	0	0	1	1	0	0	1	1	0	0	0	0	1	0	1	0	0	0	0	0	0
686	O(C(C)C)c1c(OC)ccc(C2(c3cc(-c4cnccc4)ccc3)C(=O)N(C)C(N)=N2)c1	BACE_718	1	Test	7.221849000000001	430.4989	3.4268998999999996	5	0	6	32	0	1	4	90.040001	71.918999	122.007	57.195	0	0	0	0	0	0	0	1	0	0	0	0	1	1	0	0	1	1	0	1	0	1	0	0	0	0	0	0	1	1	1
687	FC(F)(F)Oc1ccc(C2(c3cc(-c4c(F)nccc4)ccc3)C(=O)N(C)C(N)=N2)cc1	BACE_719	1	Test	7.221849000000001	444.38170999999994	5.4428	4	0	5	32	0	1	4	80.809998	94.335999	108.7197	50.688999	0	0	0	0	0	0	0	1	0	0	0	0	1	0	0	0	1	1	0	1	0	1	0	0	0	0	0	0	1	1	1
688	Fc1cc(F)cc(-c2cc(C3(c4ccncc4)C(=O)N(C)C(N)=N3)ccc2)c1	BACE_720	1	Test	7.221849000000001	378.37469	3.1443999	3	0	3	28	0	1	4	71.58000200000001	73.585999	100.3472	48.398998	0	0	0	0	0	0	0	1	0	0	0	0	1	0	0	0	1	1	0	1	0	1	0	0	0	0	0	0	1	1	1
689	FC(F)(F)Oc1ccc([C@@]2(c3cc(-c4c(F)nccc4)ccc3)C(=O)N(C)C(N)=N2)cc1	BACE_721	1	Test	7.221849000000001	444.38170999999994	5.4428	4	0	5	32	1	1	4	80.809998	94.335999	108.7197	50.688999	0	0	0	0	0	0	0	1	0	0	0	0	1	0	0	0	1	1	0	1	0	1	0	0	0	0	0	0	1	1	1
690	FC(F)(F)CCCc1cc([C@]2(c3ccc(OC(F)F)cc3)C(=O)N(C)C(N)=N2)ccc1	BACE_722	1	Test	7.221849000000001	441.39440999999994	5.2814002	3	0	8	31	1	1	3	67.91999799999999	95.834999	103.0316	46.266998	0	0	0	0	0	0	0	1	0	1	0	0	1	1	0	0	1	1	0	1	0	1	0	0	0	0	0	0	1	0	1
691	Brc1c(OC(=O)NC)ccc(CC2C(O)C(NCc3cc(C(C)C)ccc3)CS(=O)(=O)C2)c1	BACE_723	1	Test	7.221849000000001	540.4903	2.9718001	4	3	8	33	0	4	3	117.69	80.000999	129.8329	58.780998	0	0	0	0	0	0	0	1	0	1	0	0	1	1	0	0	1	1	0	0	0	0	1	0	1	0	0	0	0	0	0
692	Fc1cc(F)cc(CC(NC(=O)C(C)N2C(=O)C(CCCC)CC2)C(O)CNCc2cc(OC)ccc2)c1	BACE_724	1	Test	7.221849000000001	532.6424	2.9830999	4	3	14	38	0	4	3	95.480003	95.000999	140.3614	62.747002	0	0	0	0	0	0	0	1	0	1	0	0	1	1	0	0	1	1	0	0	0	0	1	0	1	0	0	0	0	0	1
693	Fc1c(-c2cc3C4(C(=O)N(C)C(N)=N4)CC(C)(C)Oc3cc2)cc(OC)cc1	BACE_725	1	Test	7.221849000000001	383.41611	2.9367001	4	0	2	28	0	1	4	77.150002	68.335999	102.5537	46.493999	0	0	0	0	0	0	0	1	0	1	0	0	1	0	0	0	1	1	0	1	0	1	0	0	0	0	0	0	1	0	1
694	Fc1c2C(N)=NC(c3cc(-c4cncnc4)ccc3)(C3=CN(C)C(=O)C(C)=C3)c2ccc1	BACE_726	1	Test	7.2160959	425.45761	3.3385	4	0	3	32	0	1	5	86.160004	75.91999799999999	120.8703	58.040001000000004	0	0	0	0	0	0	0	1	0	0	0	0	1	0	0	0	1	1	0	1	0	1	0	0	0	0	0	0	1	1	0
695	Fc1cc(F)cc(CC(NC(=O)C)C(O)CNC2(c3cc(C(C)(C)C)ccc3)CCOCC2)c1	BACE_727	1	Test	7.2146702000000005	475.59109000000007	2.2609	3	3	9	34	0	2	3	75.16999799999999	83.167999	127.4633	57.639998999999996	0	0	0	0	0	0	0	1	0	1	0	0	1	1	0	0	1	1	0	1	0	0	1	0	1	0	0	0	0	0	0
696	Fc1c(NC(=O)CN(C)C)ccc(CC2C(O)C(NCc3cc(C(C)(C)C)ccc3)CS(=O)(=O)C2)c1	BACE_728	1	Test	7.2146702000000005	521.68762	0.2428	3	3	9	36	0	4	3	112.9	88.834999	136.60898999999998	62.669998	0	0	0	0	0	0	0	1	0	1	0	0	1	1	0	0	1	1	0	1	0	0	1	0	1	0	0	1	0	0	0
697	Oc1c(-c2cc(C#CC)cnc2)cc(C2(C3CC3)N=C(N)C(C)=N2)cc1	BACE_729	1	Test	7.2146702000000005	344.4097	3.8538001000000004	4	1	3	26	0	1	4	83.860001	55.751999	91.444298	44.701	0	0	0	0	0	0	0	1	0	1	0	0	1	1	0	1	1	1	0	1	0	1	0	0	0	0	0	0	1	1	0
698	Fc1cc(OC)cc(-c2cc3C4(C(=O)N(C)C(N)=N4)CC(C)(C)Oc3cc2)c1	BACE_730	1	Test	7.2146702000000005	383.41611	2.9367001	4	0	2	28	0	1	4	77.150002	68.335999	102.5537	46.493999	0	0	0	0	0	0	0	1	0	1	0	0	1	0	0	0	1	1	0	1	0	1	0	0	0	0	0	0	1	0	1
699	Clc1cnc(C(=O)Nc2cc(c(F)cc2)C2(C)N=C(N)c3c(cccc3)C2)cc1	BACE_731	1	Test	7.2146702000000005	408.8559	3.8857	3	1	3	29	0	1	4	80.370003	71.363998	109.6913	52.294998	0	0	0	0	0	0	0	1	0	1	0	0	1	0	0	0	1	1	0	1	0	1	0	0	1	0	0	0	1	1	0
700	FC(F)(F)c1cc(CNCC(O)C(NC(=O)c2cc(NCC)c(C)c(N3C(=O)CCC3)c2)Cc2ccccc2)ccc1	BACE_732	1	Test	7.2006588	583.66431	3.5841	3	4	13	42	0	2	4	98.279999	108.419	157.0027	70.789001	0	0	0	0	0	0	0	1	0	1	0	0	1	1	0	0	1	1	0	1	0	0	1	0	1	0	0	0	0	0	1
701	FC(F)(F)c1cc(-c2cc3C4(C(=O)N(C)C(N)=N4)CC(C)(C)Oc3cc2)cnc1	BACE_733	1	Test	7.2006588	404.38571	2.5393	4	0	2	29	0	1	4	80.809998	81.418999	99.690903	44.422001	0	0	0	0	0	0	0	1	0	1	0	0	1	0	0	0	1	1	0	1	0	1	0	0	0	0	0	0	1	1	1
702	O=C(NC(C(O)CNC1c2c(OC3(C1)CCC3)ncc(CC(C)(C)C)c2)Cc1cc(-c2n(C)ccn2)ccc1)COC	BACE_734	1	Test	7.19382	576.7493900000001	2.2677	6	3	12	42	0	3	5	115.11	88.667999	160.13741000000002	72.293999	0	0	0	0	0	0	0	1	0	1	0	0	1	1	0	0	1	1	0	1	0	0	1	0	1	0	0	0	0	1	0
703	Fc1cc(F)cc(CC(NC(=O)c2c3c(n(C(=O)N(CCCC)C)c2)cc(F)cc3)C(O)CNCc2cc(OC)ccc2)c1	BACE_735	1	Test	7.180456200000001	611.6743799999999	5.1275001	4	3	13	44	0	2	4	100.41	114.00299999999999	158.5594	74.223	0	0	0	0	0	0	0	1	0	1	0	0	1	1	0	0	1	1	1	0	0	0	1	0	1	0	0	0	0	0	1
704	Fc1c(C2(C)C(F)(F)COC(N)=N2)cc(NC(=O)c2ncc(F)cc2)cc1	BACE_736	1	Test	7.180456200000001	382.31229	2.6726	4	1	3	27	0	1	3	89.599998	84.668999	85.821503	39.599998	0	0	0	0	0	0	0	1	0	1	0	0	1	0	0	0	1	1	0	1	0	1	0	0	1	0	0	0	1	1	0
705	Fc1cc(F)cc(CC(NC(=O)c2cc(C(=O)N(CCC)CCC)cc(/C(=N/OCc3ccccc3)/C)c2)C(O)CNCc2cc(OC)ccc2)c1	BACE_737	1	Test	7.173924900000001	715.84839	5.3997998	6	3	19	52	0	2	4	117.07	125.17	197.57491000000002	90.940002	0	0	0	0	0	0	0	1	0	1	0	0	1	1	0	0	1	1	0	0	0	0	1	0	1	0	0	0	1	0	1
706	O(Cc1cc2C(=O)NC(C(O)CNC3(c4cc(C(C)(C)C)ccc4)CCC3)Cc3cc(OCCCCNc(c1)c2)ccc3)C	BACE_738	1	Test	7.173924900000001	600.81061	5.6210999	4	4	8	44	0	2	5	96.43	90.501999	165.9066	79.300003	0	0	0	0	0	0	0	1	0	1	0	0	1	1	0	0	1	1	0	1	0	0	1	0	1	0	0	0	0	0	0
707	Clc1cnc(C(=O)Nc2cc(c(F)cc2)C2(C)C(F)(F)COC(N)=N2)nc1	BACE_739	1	Test	7.173924900000001	399.75491	2.1765001	5	1	3	27	0	1	3	102.49	81.779999	86.7631	40.408001	0	0	0	0	0	0	0	1	0	1	0	0	1	0	0	0	1	1	0	1	0	1	0	0	1	0	0	0	1	1	0
708	Fc1cc(F)cc(CC(NC(=O)C(C)N2C(=O)C(C(O)CCC)CC2)C(O)CNCc2cc(OC)ccc2)c1	BACE_740	1	Test	7.167491	548.6417799999999	1.8812	5	4	14	39	0	5	3	115.71	100.834	141.8765	63.383998999999996	0	0	0	0	0	0	0	1	0	1	0	0	1	1	0	0	1	1	0	0	0	0	1	0	1	0	0	0	0	0	1
709	FC(F)(F)C(Oc1c(N)c(F)cc(CC2C(O)C(NCc3nccc(C(C)(C)C)c3)CS(=O)(=O)C2)c1)C(F)(F)F	BACE_741	1	Test	7.167491	602.58521	3.0220001	4	3	10	40	0	4	3	127.5	130.50101	131.40089	57.848999	0	0	0	0	0	0	0	1	0	1	0	0	1	1	0	0	0	1	0	1	0	1	1	0	0	0	0	0	0	1	0
710	O(C)c1cc(-c2cc3C4(C(=O)N(C)C(N)=N4)CC(C)(C)Oc3cc2)ccc1	BACE_742	1	Test	7.167491	365.4256	2.7312	4	0	2	27	0	1	4	77.150002	60.668999	102.3373	46.584998999999996	0	0	0	0	0	0	0	1	0	1	0	0	1	0	0	0	1	1	0	1	0	1	0	0	0	0	0	0	1	0	1
711	Fc1c(-c2cc(C3(c4ccc(OC)cc4)N=C(N)N4C3=NCCC4)ccc2)cccn1	BACE_743	1	Test	7.154902000000001	416.4707	1.7656	3	0	4	31	0	1	5	77.709999	66.585999	115.5589	55.153	0	0	0	0	0	0	0	1	0	1	0	0	1	0	0	0	1	1	0	1	0	1	0	0	0	0	0	0	1	1	1
712	O(C)c1ccc(C2(C(=O)N(C)C(N)=N2)C23CC4CC(C2)CC(C3)C4)cc1	BACE_744	1	Test	7.154902000000001	353.45801	3.2404001	3	0	3	26	0	1	5	67.91999799999999	53.667	98.9702	42.486000000000004	0	0	0	0	0	0	0	1	0	1	0	0	1	1	0	0	1	1	0	1	0	1	0	0	0	0	0	0	1	0	1
713	O(C)c1c(OC2CCCC2)cc(C2(c3cc(-c4cnccc4)ccc3)C(=O)N(C)C(N)=N2)cc1	BACE_745	1	Test	7.154902000000001	456.53619000000003	4.1027002	5	0	6	34	0	1	5	90.040001	73.918999	129.2532	60.091	0	0	0	0	0	0	0	1	0	1	0	0	1	1	0	0	1	1	0	1	0	1	0	0	0	0	0	0	1	1	1
714	O=C1N(C)C(N)=NC1(c1cc(C(C)C)ncc1)c1cc(-c2cncnc2)ccc1	BACE_746	1	Test	7.154902000000001	386.44971	2.3666999	5	0	4	29	0	1	4	97.360001	65.251999	110.5063	51.580002	0	0	0	0	0	0	0	1	0	0	0	0	1	1	0	0	1	1	0	1	0	1	0	0	0	0	0	0	1	1	1
715	O=C1N(C)C(N)=NC1(c1cc(-c2nccnc2)ccc1)c1ccncc1	BACE_747	1	Test	7.154902000000001	344.3699	0.86070001	5	0	3	26	0	1	4	97.360001	60.251999	95.2286	46.075001	0	0	0	0	0	0	0	1	0	0	0	0	1	0	0	0	1	1	0	1	0	1	0	0	0	0	0	0	1	1	1
716	Clc1c(-c2n(Cc3nc(N)c(NCCO)cc3)c(-c3ccc(Oc4cncnc4)cc3)cc2)cccc1	BACE_748	1	Test	7.154902000000001	512.99011	4.8172002	5	3	9	37	0	0	5	111.11	82.280998	144.6981	69.936996	0	0	0	0	0	0	0	0	0	1	0	0	1	0	0	0	0	1	0	0	0	1	0	0	1	0	0	0	0	1	0
717	FC(F)Oc1ccc([C@@]2(c3cc(OCC(F)F)c(F)cc3)C(=O)N(C)C(N)=N2)cc1	BACE_749	1	Test	7.154902000000001	429.3407	3.8733001000000002	4	0	7	30	1	1	3	77.150002	96.084999	94.64409599999999	43.234001	0	0	0	0	0	0	0	1	0	1	0	0	1	1	0	0	1	1	0	1	0	1	0	0	0	0	0	0	1	0	1
718	FC(F)Oc1c(C)cc([C@@]2(c3cc(OCC(F)F)c(F)cc3)C(=O)N(C)C(N)=N2)cc1	BACE_750	1	Test	7.154902000000001	443.36719000000005	4.3594999	4	0	7	31	1	1	3	77.150002	97.751999	99.685303	45.068999999999996	0	0	0	0	0	0	0	1	0	1	0	0	1	1	0	0	1	1	0	1	0	1	0	0	0	0	0	0	1	0	1
719	Fc1cc(F)cc(CC(NC(=O)c2c3c(n(C(=O)N(CCCC)C)c2)ccc(C(=O)O)c3)C(O)CNCc2cc(OC)ccc2)c1	BACE_751	1	Test	7.154902000000001	636.6854900000001	3.8485998999999995	4	3	14	46	0	2	4	140.53999	123.67	162.82359	76.122002	0	0	0	0	0	0	0	1	0	1	0	0	1	1	0	0	1	1	1	0	0	0	1	0	1	0	0	0	0	0	1
720	Fc1cc(F)cc(CC(NC(=O)C(C)N2C(=O)C(C(O)CCC)CC2)C(O)C2NCC(OCCC)C2)c1	BACE_752	1	Test	7.154902000000001	526.63629	0.99409997	5	4	13	37	0	7	3	115.71	95.166	133.3532	57.026001	0	0	0	0	0	0	0	1	0	1	0	0	1	1	0	0	1	1	0	0	0	0	1	0	1	0	0	0	0	0	1
721	O=C1N(C)C(N)=NC1(c1cn(C2CCCC2)nc1)c1cc(-c2cncnc2)ccc1	BACE_753	1	Test	7.154902000000001	401.46429	1.6867	5	0	4	30	0	1	5	102.29	65.584999	114.2401	51.327	0	0	0	0	0	0	0	1	0	1	0	0	1	1	0	0	1	1	0	1	0	1	0	0	0	0	0	0	1	1	1
722	O=C1N(C)C(N)=NC1(c1cc(-c2cncnc2)ccc1)c1cscc1	BACE_754	1	Test	7.154902000000001	349.40961	1.4026999	4	0	3	25	0	1	4	112.71	57.084998999999996	95.854897	45.762001	0	0	0	0	0	0	0	1	0	0	0	0	1	0	0	0	1	1	0	1	0	1	0	0	0	0	0	0	1	1	1
723	Brc1cc2c(C3(C(C(=O)N4C(c5ccccc5)CC(c5ccccc5)CC4)CNC3)CCC2)cc1	BACE_755	1	Test	7.154902000000001	530.51849	4.8762002	1	1	3	35	0	4	6	36.919998	67.000999	143.731	66.879997	0	0	0	0	0	0	0	0	0	1	0	0	1	1	0	0	1	1	0	1	0	0	1	0	0	0	0	0	0	0	1
724	O(CC)c1cc(-c2cc3C4(C(=O)N(C)C(N)=N4)CC(C)(C)Oc3cc2)ccc1	BACE_756	1	Test	7.154902000000001	379.45221000000004	3.0799999	4	0	3	28	0	1	4	77.150002	62.168999	107.0853	48.419998	0	0	0	0	0	0	0	1	0	1	0	0	1	0	0	0	1	1	0	1	0	1	0	0	0	0	0	0	1	0	1
725	Fc1c(CC(NC(=O)COC)C(O)CNC2c3c(OC4(C2)CCC4)ncc(CC(C)(C)C)c3)cccc1-c1sccn1	BACE_757	1	Test	7.148742200000001	597.76367	2.8355999	6	3	12	42	0	3	5	138.42	94.167999	159.655	71.95099599999999	0	0	0	0	0	0	0	1	0	1	0	0	1	1	0	0	1	1	0	1	0	0	1	0	1	0	0	0	0	1	0
726	O=C(NC([C@H](O)CNCC#C)Cc1ccccc1)c1cc2c(CC)cn3c2c(N(C)S(=O)(=O)CC3)c1	BACE_758	1	Test	7.1366768	509.64029000000005	2.175	3	4	9	36	1	3	4	116.63	86.251999	133.70418999999998	62.587002000000005	0	0	0	0	0	0	0	1	0	1	1	0	1	1	0	1	1	1	1	0	0	0	1	0	1	0	0	0	0	0	1
727	Fc1cc(F)cc(CC(NC(=O)C)C(O)CNC2(c3cc(C(C)(C)C)ccc3)CCC(Nc3ncccc3)CC2)c1	BACE_759	1	Test	7.1366768	565.7169200000001	4.4289999	3	4	11	41	0	2	4	90.860001	96.167999	157.817	71.860001	0	0	0	0	0	0	0	1	0	1	0	0	1	1	0	0	1	1	0	1	0	0	1	0	1	0	0	0	0	1	0
728	Fc1cc(F)cc(CC(NC(=O)c2c3c(n(C(=O)N(CCOC)C)c2)nccc3)C(O)CNCc2cc(OC)ccc2)c1	BACE_760	1	Test	7.1366768	596.64478	2.4164	6	3	13	43	0	2	4	122.53	109.336	154.49319	71.862999	0	0	0	0	0	0	0	1	0	1	0	0	1	1	0	0	1	1	1	0	0	0	1	0	1	0	0	0	0	1	1
729	Fc1cc(F)cc(CC(NC(=O)c2cc(N3S(=O)(=O)CCCC3)ccc2)C(O)CNCc2cc(OC)ccc2)c1	BACE_761	1	Test	7.1307678	574.65918	2.3889999	4	3	11	40	0	3	4	120.93	104.419	146.55969	68.413002	0	0	0	0	0	0	0	1	0	1	0	0	1	1	0	0	1	1	0	0	0	0	1	0	1	0	0	0	0	0	1
730	FC(F)(F)c1cc(-c2cc3C4(C(=O)N(C)C(N)=N4)CC(C)(C)Oc3cc2)ccc1	BACE_762	1	Test	7.1307678	403.39761	3.6898998999999995	3	0	2	29	0	1	4	67.91999799999999	80.418999	101.8478	45.674999	0	0	0	0	0	0	0	1	0	1	0	0	1	0	0	0	1	1	0	1	0	1	0	0	0	0	0	0	1	0	1
731	S(=O)(=O)(N(C)c1cc(C(=O)N[C@H]([C@@H](O)CNCc2cc(OC)ccc2)Cc2cc(F)cc(F)c2)ccc1)C	BACE_763	1	Test	7.124939	548.62189	1.9280000000000002	4	3	12	38	1	3	3	120.93	102.419	139.0195	65.516998	0	0	0	0	0	0	0	1	0	1	0	0	1	1	0	0	1	1	0	0	0	0	1	0	1	0	0	0	0	0	1
732	FC(F)(F)CCOc1c(N)c(F)cc(CC2C(O)C(NCc3cc(C(C)(C)C)ccc3)CS(=O)(=O)C2)c1	BACE_764	1	Test	7.124939	547.62567	1.9094	3	3	10	37	0	4	3	114.61	105.91799999999999	131.7211	59.375	0	0	0	0	0	0	0	1	0	1	0	0	1	1	0	0	0	1	0	1	0	1	1	0	0	0	0	0	0	0	0
733	Fc1cc(F)cc(CC(NC(=O)C(CCc2ccccc2)N2C(=O)C(C(C)C)CC2)C(O)CNCc2cc(OC)ccc2)c1	BACE_765	1	Test	7.124938	608.7384	4.3346	4	3	15	44	0	4	4	95.480003	106.501	164.92821	75.670998	0	0	0	0	0	0	0	1	0	1	0	0	1	1	0	0	1	1	0	0	0	0	1	0	1	0	0	0	0	0	1
734	S(=O)(=O)(N(C)c1cc(C(=O)N[C@H]([C@@H](O)CNCc2cc(OC)ccc2)Cc2cc(F)cc(F)c2)cc(/C(=N/O)/C)c1)C	BACE_766	1	Test	7.1191859	605.67322	1.7098	6	4	13	42	1	3	3	153.52	114.75299999999999	152.9572	70.758003	0	0	0	0	0	0	0	1	0	1	0	0	1	1	0	0	1	1	0	0	0	0	1	0	1	0	0	0	1	0	1
735	Fc1c(C(=O)NC(C(O)CNC2c3c(OC4(C2)CCC4)ncc(CC(C)(C)C)c3)Cc2cc3OCOc3cc2)cccc1	BACE_767	1	Test	7.1157708	590.70477	4.3332	6	3	10	43	0	3	6	106.52	96.501999	158.3098	72.797997	0	0	0	0	0	0	0	1	0	1	0	0	1	1	0	0	1	1	0	1	0	0	1	0	1	0	0	0	0	1	0
736	Fc1cc(F)cc(CC(NC(=O)C)C(O)CNC2(c3cc(OC)cc(C(C)(C)C)c3)CCCCC2)c1	BACE_768	1	Test	7.1135092	503.6442	4.2616	3	3	10	36	0	2	3	75.16999799999999	86.334999	136.4644	61.310001	0	0	0	0	0	0	0	1	0	1	0	0	1	1	0	0	1	1	0	1	0	0	1	0	1	0	0	0	0	0	0
737	FC(F)(F)C(OC)Cc1c(N)c(F)cc(CC2C(O)C(NCc3cc(C(C)(C)C)ccc3)CS(=O)(=O)C2)c1	BACE_769	1	Test	7.1079049	561.65228	3.0917001	3	3	10	38	0	5	3	114.61	107.751	138.3382	61.209998999999996	0	0	0	0	0	0	0	1	0	1	0	0	1	1	0	0	0	1	0	1	0	1	1	0	0	0	0	0	0	0	0
738	Fc1c2C(N)=NC(c3nc(C)c(OC)c(C)c3)(c3cc(-c4cncnc4)ccc3)c2ccc1	BACE_770	1	Test	7.1051302	439.48419	3.8422	5	0	4	33	0	1	5	86.279999	75.086998	124.9781	59.943001	0	0	0	0	0	0	0	1	0	0	0	0	1	0	0	0	1	1	0	1	0	1	0	0	0	0	0	0	1	1	0
739	FC(F)(F)CNC[C@@H](O)C(NC(=O)c1cc2n(CC)cc3c2c(N(C)S(=O)(=O)CC3)c1)Cc1ccccc1	BACE_771	1	Test	7.1023731	553.61688	1.6526999	3	3	10	38	1	3	4	116.63	105.00200000000001	134.88251	61.805	0	0	0	0	0	0	0	1	0	1	0	0	1	1	0	0	1	1	1	1	0	0	1	0	1	0	0	0	0	0	1
740	Fc1c(N)c(-c2occc2)cc(CC2C(O)C(NCc3cc(C(C)(C)C)ccc3)CS(=O)(=O)C2)c1	BACE_772	1	Test	7.1023731	501.6333	2.6164999	3	3	7	35	0	4	4	118.52	85.334999	132.3044	62.138000000000005	0	0	0	0	0	0	0	1	0	1	0	0	1	1	0	0	0	1	0	1	0	1	1	0	0	0	0	0	0	0	0
741	Brc1cc2n(CC(=O)N/C(=N\Cc3cc(Cl)c(NC(=O)C)c(Cl)c3)/N)ccc2cc1	BACE_773	1	Test	7.1023731	512.2072099999999	2.095	2	2	7	30	0	0	3	100.75	70.141998	116.0527	55.013000000000005	0	0	0	0	0	0	0	1	0	1	0	0	1	0	0	0	1	1	1	0	0	0	0	0	1	0	0	0	0	0	0
742	Fc1c(-c2cc(C3(c4cc(OCC)c(OCC)cc4)N=C(N)N4C3=NCCC4)ccc2)cccn1	BACE_774	1	Test	7.09691	474.5499	2.4468	4	0	7	35	0	1	5	86.940002	74.752998	131.5181	61.294998	0	0	0	0	0	0	0	1	0	1	0	0	1	0	0	0	1	1	0	1	0	1	0	0	0	0	0	0	1	1	1
743	FC(F)(F)Oc1ccc(C2(c3cc(-c4c(F)nccc4)ccc3)N=C(N)N3C2=NCC3)cc1	BACE_775	1	Test	7.09691	456.4155	3.8395	3	0	5	33	0	1	5	77.709999	88.335999	111.8045	53.044998	0	0	0	0	0	0	0	0	0	1	0	0	1	0	0	0	1	1	0	1	0	1	0	0	0	0	0	0	1	1	1
744	FC(F)(F)Oc1ccc(C2(c3cc(-c4c(F)nccc4)ccc3)N=C(N)N3C2=NCCCC3)cc1	BACE_776	1	Test	7.09691	484.46869000000004	4.4819002	3	0	5	35	0	1	5	77.709999	91.335999	121.3137	56.715	0	0	0	0	0	0	0	0	0	1	0	0	1	0	0	0	1	1	0	1	0	1	0	0	0	0	0	0	1	1	1
745	O=C1N(C)C(N)=N[C@]1(c1cc(C)ncc1)c1cc(-c2cncnc2)ccc1	BACE_777	1	Test	7.09691	358.39651000000003	1.2373	5	0	3	27	1	1	4	97.360001	61.918999	101.5103	47.91	0	0	0	0	0	0	0	1	0	0	0	0	1	0	0	0	1	1	0	1	0	1	0	0	0	0	0	0	1	1	1
746	FC(F)Oc1ccc([C@@]2(c3cc(C(=O)CCCF)ccc3)C(=O)N(C)C(N)=N2)cc1	BACE_778	1	Test	7.09691	419.397	3.7484	4	0	8	30	1	1	3	84.989998	87.251999	103.271	46.535	0	0	0	0	0	0	0	1	0	1	0	0	1	1	0	0	1	1	0	1	0	1	0	0	0	0	0	0	1	0	1
747	F[C@H](CCCF)c1cc([C@]2(c3ccc(OC(F)F)cc3)C(=O)N(C)C(N)=N2)ccc1	BACE_779	1	Test	7.09691	423.40399	4.5783	3	0	8	30	2	2	3	67.91999799999999	87.917999	102.3075	46.358002	0	0	0	0	0	0	0	1	0	1	0	0	1	1	0	0	1	1	0	1	0	1	0	0	0	0	0	0	1	0	1
748	FC(F)Oc1c(C)cc([C@@]2(c3ccccc3)C(=O)N(C)C(N)=N2)cc1	BACE_780	1	Test	7.09691	345.34328999999997	3.6573	3	0	4	25	1	1	3	67.91999799999999	68.084999	88.445297	41.035	0	0	0	0	0	0	0	1	0	0	0	0	1	1	0	0	1	1	0	1	0	1	0	0	0	0	0	0	1	0	1
749	Fc1c(-c2cncnc2)cc(C2(c3cn(C(C)C)nc3)C(=O)N(C)C(N)=N2)cc1	BACE_781	1	Test	7.09691	393.41751	1.2164	5	0	4	29	0	1	4	102.29	71.251999	107.2103	48.34	0	0	0	0	0	0	0	1	0	0	0	0	1	1	0	0	1	1	0	1	0	1	0	0	0	0	0	0	1	1	1
750	O=C1N(C)C(N)=NC1(c1cc(CC)sc1)c1cc(-c2cncnc2)ccc1	BACE_782	1	Test	7.09691	377.4628	2.3522	4	0	4	27	0	1	4	112.71	60.251999	105.2787	49.431999	0	0	0	0	0	0	0	1	0	1	0	0	1	0	0	0	1	1	0	1	0	1	0	0	0	0	0	0	1	1	1
751	Clc1scc(C2(c3cc(-c4cncnc4)ccc3)C(=O)N(C)C(N)=N2)c1	BACE_783	1	Test	7.09691	383.85471	2.279	4	0	3	26	0	1	4	112.71	60.862999	101.721	47.731998	0	0	0	0	0	0	0	1	0	0	0	0	1	0	0	0	1	1	0	1	0	1	0	0	0	0	0	0	1	1	1
752	FC(F)(F)C(Oc1c(N)c(F)cc(CC2C(O)C(NCc3cc(OC(C)C)ccc3)C[SH0](=O)C2)c1)COC	BACE_784	1	Test	7.09691	563.62512	2.0327001	4	3	12	38	0	5	3	126.83	106.139	137.0103	60.080002	0	0	0	0	0	0	0	1	0	1	0	0	1	1	0	0	0	1	0	1	0	1	1	0	0	0	0	0	0	0	0
753	Fc1cc(F)cc(CC(NC(=O)c2c3c(n(C(=O)N(CCCC)C)c2)nccc3)C(O)CNC2(c3cc(CC)ccc3)CC2)c1	BACE_785	1	Test	7.0915151	618.73651	6.1926999	4	3	13	45	0	2	5	104.07	106.586	164.69031	77.154999	0	0	0	0	0	0	0	1	0	1	0	0	1	1	0	0	1	1	1	1	0	0	1	0	1	0	0	0	0	1	1
754	O=C1NC(C(O)CNC(C)c2cc(C(C)C)ccc2)Cc2cc(OCCCCOc3nc(C)cc1c3)ccc2	BACE_786	1	Test	7.080922099999999	532.6936	5.0349998	5	3	6	39	0	3	4	97.290001	83.167999	141.9072	70.129997	0	0	0	0	0	0	0	1	0	1	0	0	1	1	0	0	1	1	0	0	0	0	1	0	1	0	0	0	0	1	0
755	Fc1cc(F)cc(CC(NC(=O)C)C(O)CNC2(c3cc(C(C)(C)C)ccc3)CCC(Nc3sccn3)CC2)c1	BACE_787	1	Test	7.070581	571.74463	3.8527	3	4	11	40	0	2	4	119.1	94.000999	155.3517	70.293999	0	0	0	0	0	0	0	1	0	1	0	0	1	1	0	0	1	1	0	1	0	0	1	0	1	0	0	0	0	1	0
756	O=C(NC([C@H](O)CNCC1CCOCC1)Cc1ccccc1)c1cc2c(CC)cn3c2c(OS(=O)(=O)CC3)c1	BACE_788	1	Test	7.0655022	556.69348	1.8435	4	3	10	39	1	3	5	131.85001	90.084999	145.4944	66.73200200000001	0	0	0	0	0	0	0	1	0	1	0	0	1	1	0	0	1	1	1	0	0	0	1	0	1	0	0	0	0	0	0
757	Fc1c2C(N)=NC(c3cc(C4CC4)ncc3)(c3cc(-c4cncnc4)ccc3)c2ccc1	BACE_789	1	Test	7.063486099999999	421.4689	4.7136998	4	0	4	32	0	1	6	77.050003	69.085999	118.1279	58.532001	0	0	0	0	0	0	0	0	0	1	0	0	1	1	0	0	1	1	0	1	0	1	0	0	0	0	0	0	1	1	0
758	FC(F)(F)c1cc(CNCC(O)C(NC(=O)c2cc(N3C(=O)CCC3)c3occ(CC)c3c2)Cc2ccccc2)ccc1	BACE_790	1	Test	7.0604811000000005	594.64392	3.9589	4	3	12	43	0	2	5	99.389999	111.086	153.38409	71.668999	0	0	0	0	0	0	0	1	0	1	0	0	1	1	0	0	1	1	1	1	0	0	1	0	1	0	0	0	0	0	1
759	Fc1cc(F)cc(CC(NC(=O)C(C)N2C(=O)C(CCCC)CC2)C(O)C2NCC(OCCC)C2)c1	BACE_791	1	Test	7.0604811000000005	510.6369	2.096	4	3	13	36	0	6	3	95.480003	89.333	131.8381	56.388999999999996	0	0	0	0	0	0	0	1	0	1	0	0	1	1	0	0	1	1	0	0	0	0	1	0	1	0	0	0	0	0	1
760	Fc1c(C2(C)C(F)(F)COC(N)=N2)cc(NC(=O)c2ncc(C)cc2)cc1	BACE_792	1	Test	7.0604811000000005	378.34839	2.9533	4	1	3	27	0	1	3	89.599998	78.668999	90.646301	41.526001	0	0	0	0	0	0	0	1	0	1	0	0	1	0	0	0	1	1	0	1	0	1	0	0	1	0	0	0	1	1	0
761	Fc1cc(F)cc(CC(NC(=O)C)C(O)CNC2(c3cc(C4COCC4)ccc3)CCCCC2)c1	BACE_793	1	Test	7.055517200000001	487.60180999999994	2.9105999	3	3	9	35	0	3	4	75.16999799999999	83.250999	130.3968	58.701	0	0	0	0	0	0	0	1	0	1	0	0	1	1	0	0	1	1	0	1	0	0	1	0	1	0	0	0	0	0	0
762	O=C(NCc1cnccc1)C(Cc1c(N)nc2c(c1)cc(-c1c(C)cccc1)cc2)C	BACE_794	1	Test	7.055517200000001	410.5108	4.4106002	3	2	6	31	0	1	4	80.900002	66.835999	124.8283	59.195999	0	0	0	0	0	0	0	1	0	1	0	0	1	1	0	0	1	1	1	0	0	1	0	0	1	0	0	0	0	1	0
763	Fc1cc(F)cc(CC(NC(=O)C(C)N2C(=O)C(CC(C)C)CC2)C(O)CNCc2cc(OC)ccc2)c1	BACE_795	1	Test	7.050610099999999	532.6424	2.7787001	4	3	13	38	0	4	3	95.480003	95.334	140.30901	62.747002	0	0	0	0	0	0	0	1	0	1	0	0	1	1	0	0	1	1	0	0	0	0	1	0	1	0	0	0	0	0	1
764	Fc1c(OC)cccc1-c1cc(C2(c3ccncc3)N=C(N)N3C2=NCCC3)ccc1	BACE_796	1	Test	7.0500002	415.4628	3.0639998999999998	4	0	4	31	0	1	5	76.099998	69.585999	116.4442	54.706001	0	0	0	0	0	0	0	1	0	1	0	0	1	0	0	0	1	1	0	1	0	1	0	0	0	0	0	0	1	1	1
765	Fc1cc(F)cc(C[C@H](NC(=O)c2cc(C(=O)C)cc(N3S(=O)(=O)CCCC3)c2)[C@@H](O)CNCc2cc(OC)ccc2)c1	BACE_797	1	Test	7.0457567999999995	616.6958	2.1289001	5	3	12	43	1	3	4	138.0	114.75299999999999	156.96249	72.168999	0	0	0	0	0	0	0	1	0	1	0	0	1	1	0	0	1	1	0	0	0	0	1	0	1	0	0	0	0	0	1
766	O(C)c1c(OC)ccc(C2(c3cc(-c4cnccc4)ccc3)C(=O)N(C)C(N)=N2)c1	BACE_798	1	Test	7.0457567999999995	402.4458	2.7005999	5	0	5	30	0	1	4	90.040001	68.585999	112.8408	53.525002	0	0	0	0	0	0	0	1	0	0	0	0	1	0	0	0	1	1	0	1	0	1	0	0	0	0	0	0	1	1	1
767	O=C1N(C)C(N)=NC1(c1cc(-c2cnccc2)ccc1)c1cc2OCCOc2cc1	BACE_799	1	Test	7.0457567999999995	400.4299	2.5192001	5	0	3	30	0	1	5	90.040001	67.585999	110.8718	52.750999	0	0	0	0	0	0	0	1	0	1	0	0	1	0	0	0	1	1	0	1	0	1	0	0	0	0	0	0	1	1	1
768	FC(F)Oc1ccc([C@@]2(c3cc(CCC)ccc3)C(=O)N(C)C(N)=N2)cc1	BACE_800	1	Test	7.0457567999999995	373.39639	4.5696997999999995	3	0	6	27	1	1	3	67.91999799999999	71.084999	97.647301	44.705002	0	0	0	0	0	0	0	1	0	1	0	0	1	1	0	0	1	1	0	1	0	1	0	0	0	0	0	0	1	0	1
769	FC(F)Oc1ccc([C@@]2(c3cc(CCCCC)ccc3)C(=O)N(C)C(N)=N2)cc1	BACE_801	1	Test	7.0457567999999995	401.44957999999997	5.4821	3	0	8	29	1	1	3	67.91999799999999	74.084999	106.8493	48.375	0	0	0	0	0	0	0	1	0	1	0	0	1	1	0	0	1	1	0	1	0	1	0	0	0	0	0	0	1	0	1
770	FC(F)Oc1ccc([C@@]2(c3cc(/C=C/C4CC4)ccc3)C(=O)N(C)C(N)=N2)cc1	BACE_802	1	Test	7.0457567999999995	397.41778999999997	5.4734998	3	0	6	29	1	1	4	67.91999799999999	72.917999	103.1997	47.118	0	0	0	0	0	0	0	1	0	1	0	1	1	1	0	0	1	1	0	1	0	1	0	0	0	0	0	0	1	0	1
771	Fc1c(-c2cnccc2)cc(C2(c3cscc3)C(=O)N(C)C(N)=N2)cc1	BACE_803	1	Test	7.0457567999999995	366.41199	2.2363	3	0	3	26	0	1	4	99.82	63.751999	97.218102	46.924	0	0	0	0	0	0	0	1	0	0	0	0	1	0	0	0	1	1	0	1	0	1	0	0	0	0	0	0	1	1	1
772	O=C1N(C)C(N)=NC1(c1cc(-c2nccnc2)ccc1)c1cscc1	BACE_804	1	Test	7.0457567999999995	349.40961	1.3087	4	0	3	25	0	1	4	112.71	57.084998999999996	94.472801	45.762001	0	0	0	0	0	0	0	1	0	0	0	0	1	0	0	0	1	1	0	1	0	1	0	0	0	0	0	0	1	1	1
773	O=C(NC(C(O)CNC1CCOCC1)Cc1ccccc1)c1cc(NCC)cc(N2S(=O)(=O)CCCC2)c1	BACE_805	1	Test	7.0409578999999995	545.71393	0.40959999	4	4	11	38	0	3	4	132.96001	87.250999	148.4684	65.422997	0	0	0	0	0	0	0	1	0	1	0	0	1	1	0	0	1	1	0	0	0	0	1	0	1	0	0	0	0	0	1
774	O=C(NC(C(O)CNC)Cc1ccccc1)c1cc2c(CC)cn3c2c(N(C)S(=O)(=O)C3)c1	BACE_806	1	Test	7.0409578999999995	471.59229000000005	0.96509999	3	3	8	33	0	3	4	116.63	78.751999	123.8579	58.408001	0	0	0	0	0	0	0	1	0	1	0	0	1	1	0	0	1	1	1	0	0	0	1	0	1	0	0	0	0	0	1
775	O=C(NC(C(O)CNC1c2c(OC3(C1)CCC3)ncc(CC)c2)Cc1ccccc1)C	BACE_807	1	Test	7.0409578999999995	424.55579000000006	1.7811	4	3	8	31	0	3	4	88.059998	66.084	118.5291	53.959998999999996	0	0	0	0	0	0	0	1	0	1	0	0	1	1	0	0	1	1	0	1	0	0	1	0	1	0	0	0	0	1	0
776	O(C)c1ccc(C2(c3cc(-c4cnccc4)ccc3)N=C(N)N3C2=NCCC3)cc1	BACE_808	1	Test	7.04	397.47229	2.8585	4	0	4	30	0	1	5	76.099998	61.918999	116.2278	54.797001	0	0	0	0	0	0	0	1	0	1	0	0	1	0	0	0	1	1	0	1	0	1	0	0	0	0	0	0	1	1	1
777	Fc1cc(F)cc(CC(NC(=O)C)C(O)CNC2(c3cc(C(C)(C)C)ccc3)Cc3c(nc(C)nc3)CC2)c1	BACE_809	1	Test	7.031517	537.66382	3.0681	4	3	9	39	0	3	4	91.720001	93.168999	144.9791	67.420998	0	0	0	0	0	0	0	1	0	1	0	0	1	1	0	0	1	1	0	1	0	0	1	0	1	0	0	0	0	1	0
778	S(=O)(=O)(Nc1cc(C(C)(C)C)cc(C2(NCC(O)C(NC(=O)C)Cc3cc(F)cc(F)c3)CCCCC2)c1)C	BACE_810	1	Test	7.031517	566.72333	3.1891	3	4	11	39	0	3	3	120.49	100.25200000000001	147.0558	65.862	0	0	0	0	0	0	0	1	0	1	0	0	1	1	0	0	1	1	0	1	0	0	1	0	1	0	0	0	0	0	0
779	Fc1c(N)c(C2CC2)cc(CC2C(O)C(NCc3cc(C(C)(C)C)ccc3)CS(=O)(=O)C2)c1	BACE_811	1	Test	7.026872200000001	475.63901	3.7650001000000004	2	3	7	33	0	4	4	105.38	77.000999	126.3732	58.236999999999995	0	0	0	0	0	0	0	1	0	1	0	0	1	1	0	0	0	1	0	1	0	1	1	0	0	0	0	0	0	0	0
780	Fc1cc(F)cc(CC(NC(=O)C(C)N2C(=O)C(CCCC)CC2)C(O)C2NCC(O)C2)c1	BACE_812	1	Test	7.0177288	468.5571	0.815	4	4	10	33	0	6	3	106.48	86.833	117.8147	50.883998999999996	0	0	0	0	0	0	0	1	0	1	0	0	1	1	0	0	1	1	0	0	0	0	1	0	1	0	0	0	0	0	1
781	Clc1cnc(C(=O)Nc2cc(c(F)cc2)C2(C)N=C(N)C3C(C2)C3)cc1	BACE_813	1	Test	7.0177288	372.82379	2.7448001	3	1	3	26	0	3	4	80.370003	64.195999	96.425201	44.102001	0	0	0	0	0	0	0	1	0	1	0	0	1	1	0	0	1	1	0	1	0	1	0	0	1	0	0	0	1	1	0
782	O=C(NCCC(C)(C)C)C(Cc1c(N)nc2c(c1)cc(-c1c(OC)cccn1)cc2)C	BACE_814	1	Test	7.013227900000001	420.54720999999995	4.5397	4	2	8	31	0	1	3	90.129997	67.418999	124.1626	56.083999999999996	0	0	0	0	0	0	0	1	0	1	0	0	1	1	0	0	1	1	1	1	0	1	0	0	1	0	0	0	0	1	0
783	O(C)c1c(C)cc(C2(c3cc(-c4cncnc4)ccc3)N=C(N)C(C)=N2)cc1	BACE_815	1	Test	7.013227900000001	371.435	2.767	5	0	4	28	0	1	4	85.75	60.085999	109.2799	51.132	0	0	0	0	0	0	0	1	0	0	0	0	1	0	0	0	1	1	0	1	0	1	0	0	0	0	0	0	1	1	0
784	Fc1cc(-c2cc3C4(C(=O)N(C)C(N)=N4)CC(C)(C)Oc3cc2)ccc1	BACE_816	1	Test	7.004364999999999	353.39011	2.9531	3	0	1	26	0	1	4	67.91999799999999	63.168999	96.0905	44.021999	0	0	0	0	0	0	0	1	0	1	0	0	1	0	0	0	1	1	0	1	0	1	0	0	0	0	0	0	1	0	1
785	O(C)c1ccc([C@]2(c3cc(-c4cncnc4)ccc3)N=C(N)N3C2=NCCC3)cc1	BACE_817	1	Test	7.0	399.46828999999997	0.54799998	4	0	4	30	1	1	5	90.599998	59.918999	113.181	53.991001000000004	0	0	0	0	0	0	0	1	0	1	0	0	1	0	0	0	1	1	0	1	0	1	0	0	0	0	0	0	1	1	1
786	Fc1cc(F)cc(CC(NC(=O)C)C(O)CNC2(c3cc(C(C)(C)C)ccc3)CCC(NOC)CC2)c1	BACE_818	1	Test	7.0	518.65887	3.0292001	3	4	11	37	0	2	3	87.199997	89.000999	139.7211	62.660999	0	0	0	0	0	0	0	1	0	1	0	0	1	1	0	0	1	1	0	1	0	0	1	0	1	0	0	0	0	0	0
787	O=C(Nc1cc(C2(C(=O)N(C)C(N)=N2)C2CCCCC2)ccc1)c1occc1	BACE_819	1	Test	7.0	380.44031	2.9233	4	1	4	28	0	1	4	100.93	65.084999	101.5942	46.125999	0	0	0	0	0	0	0	1	0	1	0	0	1	1	0	0	1	1	0	1	0	1	0	0	1	0	0	0	1	0	1
788	O=C1N(C)C(N)=N[C@]1(c1cc(C)ncc1)c1cc(-c2cnccc2)ccc1	BACE_820	1	Test	7.0	357.40851000000004	1.8654	4	0	3	27	1	1	4	84.470001	60.918999	102.6571	49.162997999999995	0	0	0	0	0	0	0	1	0	0	0	0	1	0	0	0	1	1	0	1	0	1	0	0	0	0	0	0	1	1	1
789	Fc1cc(F)cc(CC(NC(=O)C)C(O)CNC2(c3cc(C(=C)C)ccc3)CCCCC2)c1	BACE_821	1	Test	7.0	457.57581	3.8757	2	3	9	33	0	2	3	65.940002	80.584999	125.3036	56.52	0	0	0	0	0	0	0	1	1	1	0	0	1	1	0	0	1	1	0	1	0	0	1	0	1	0	0	0	0	0	0
790	FC(F)Oc1ccc([C@@]2(c3cc(OCCCCF)c(F)cc3)C(=O)N(C)C(N)=N2)cc1	BACE_822	1	Test	7.0	439.40340999999995	4.403200099999999	4	0	9	31	1	1	3	77.150002	91.251999	104.1931	46.994999	0	0	0	0	0	0	0	1	0	1	0	0	1	1	0	0	1	1	0	1	0	1	0	0	0	0	0	0	1	0	1
791	O=C1N(C)C(N)=NC1(c1cn(C)nc1)c1cc(-c2cncnc2)ccc1	BACE_823	1	Test	7.0	347.3739	0.28459999	5	0	3	26	0	1	4	102.29	60.251999	97.827698	44.761002000000005	0	0	0	0	0	0	0	1	0	0	0	0	1	0	0	0	1	1	0	1	0	1	0	0	0	0	0	0	1	1	1
792	FC1(F)CN2C(N)=NC(c3cc(-c4cncnc4)ccc3)(c3ccc(OC)cc3)C2=NC1	BACE_824	1	Test	7.0	434.44131	2.6596	5	0	4	32	0	1	5	88.989998	78.668999	114.8836	53.361999999999995	0	0	0	0	0	0	0	1	0	1	0	0	1	0	0	0	1	1	0	1	0	1	0	0	0	0	0	0	1	1	1
793	Fc1c(N)c(OCCOC)cc(CC2C(O)C(NCc3cc(C(C)(C)C)ccc3)CS(=O)(=O)C2)c1	BACE_825	1	Test	7.0	509.65369000000004	1.7831	4	3	10	35	0	4	3	123.84	86.167999	134.40288999999999	60.285	0	0	0	0	0	0	0	1	0	1	0	0	1	1	0	0	0	1	0	1	0	1	1	0	0	0	0	0	0	0	0
794	Fc1cc(F)cc(CC(NC(=O)C)C(O)CNC2(c3scc(C(C)(C)C)c3)CCCCC2)c1	BACE_826	0	Test	6.9829659	479.64599999999996	4.0039001	2	3	9	33	0	2	3	94.18	79.000999	126.7165	57.271999	0	0	0	0	0	0	0	1	0	1	0	0	1	1	0	0	1	1	0	1	0	0	1	0	1	0	0	0	0	0	0
795	Brc1cc2c(n(CC(=O)N/C(=N\Cc3cc(Cl)c(NC(=O)C)c(Cl)c3)/N)cc2)cc1	BACE_827	0	Test	6.9746938	512.2072099999999	2.095	2	2	7	30	0	0	3	100.75	70.141998	116.0527	55.013000000000005	0	0	0	0	0	0	0	1	0	1	0	0	1	0	0	0	1	1	1	0	0	0	0	0	1	0	0	0	0	0	0
796	O(C)c1cc2C3(N=C(N)OC3)c3c(Oc2cc1)ccc(-c1cncnc1)c3	BACE_828	0	Test	6.9706159	360.366	2.3956001000000002	6	0	2	27	0	1	5	91.849998	59.585999	98.337799	47.028	0	0	0	0	0	0	0	1	0	1	0	0	1	0	0	0	1	1	0	1	0	1	0	0	0	0	0	0	1	1	0
797	FC1(F)CN2C(N)=NC(c3cc(-c4cncnc4)ccc3)(c3ccncc3)C2=NC1	BACE_829	0	Test	6.969999799999999	405.40341	1.5254	5	0	3	30	0	1	5	92.650002	74.501999	106.2635	49.637001	0	0	0	0	0	0	0	0	0	1	0	0	1	0	0	0	1	1	0	1	0	1	0	0	0	0	0	0	1	1	1
798	FC(F)(F)COc1cnc(C(=O)Nc2cc(c(F)cc2)C2(C)C(F)(F)COC(N)=N2)cc1	BACE_830	0	Test	6.9665761	462.34579	3.4581001000000002	5	1	6	32	0	1	3	98.83000200000001	106.919	97.51840200000001	43.724998	0	0	0	0	0	0	0	1	0	1	0	0	1	0	0	0	1	1	0	1	0	1	0	0	1	0	0	0	1	1	0
799	FC(F)(F)c1cc(CNCC(O)C(NC(=O)c2cc(NCC)c(OC)c(N3C(=O)CCC3)c2)Cc2ccccc2)ccc1	BACE_831	0	Test	6.9586072	599.6637	3.0815001	4	4	14	43	0	2	4	107.51	111.919	158.4247	71.42600300000001	0	0	0	0	0	0	0	1	0	1	0	0	1	1	0	0	1	1	0	1	0	0	1	0	1	0	0	0	0	0	1
800	Clc1c(-c2n(Cc3nc(N)c(OCCO)cc3)c(-c3ccc(OCCCCC)cc3)cc2)cccc1	BACE_832	0	Test	6.9586072	506.03570999999994	6.9791002	4	2	12	36	0	0	4	82.529999	77.613998	142.9678	67.980003	0	0	0	0	0	0	0	1	0	1	0	0	1	0	0	0	0	1	0	0	0	1	0	0	0	0	0	0	0	1	0
801	Fc1cc(F)cc(CC(NC(=O)C)C(O)CNC2(c3cc(-c4ncsc4)ccc3)CCCCC2)c1	BACE_833	0	Test	6.9586072	500.62369	3.0977001	3	3	9	35	0	2	4	107.07	84.417999	132.3175	61.603001	0	0	0	0	0	0	0	1	0	1	0	0	1	1	0	0	1	1	0	1	0	0	1	0	1	0	0	0	0	1	0
802	Fc1cc(F)cc(C[C@H](NC(=O)C)[C@H](O)CNC2(c3cc(-n4nccc4)ccc3)CCOCC2)c1	BACE_834	0	Test	6.9586072	485.54610999999994	0.6164	4	3	9	35	2	2	4	92.989998	86.917999	127.6351	58.821999	0	0	0	0	0	0	0	1	0	1	0	0	1	1	0	0	1	1	0	1	0	0	1	0	1	0	0	0	0	1	0
803	FC(F)Oc1ccc([C@@]2(c3cc(C[C@@H](CC)C)ccc3)C(=O)N(C)C(N)=N2)cc1	BACE_835	0	Test	6.9586072	401.44957999999997	5.2776999	3	0	7	29	2	2	3	67.91999799999999	74.417999	106.7969	48.375	0	0	0	0	0	0	0	1	0	1	0	0	1	1	0	0	1	1	0	1	0	1	0	0	0	0	0	0	1	0	1
804	Fc1cc(F)cc(C[C@H](NC(=O)c2cc(/C(=N/OCC=C)/C)cc(N3S(=O)(=O)CCCC3)c2)[C@@H](O)CNCc2cc(OC)ccc2)c1	BACE_837	0	Test	6.9546771	671.7742900000001	2.8520999	6	3	15	47	1	3	4	142.52	120.75299999999999	174.6981	78.67600300000001	0	0	0	0	0	0	0	1	1	1	0	1	1	1	0	0	1	1	0	0	0	0	1	0	1	0	0	0	1	0	1
805	O=C1N(C)C(N)=NC21c1c(OC(C)(C)C2)ccc(-c2cnccc2)c1	BACE_838	0	Test	6.9469209	336.3877	1.597	4	0	1	25	0	1	4	80.809998	56.501999	93.717201	42.860001000000004	0	0	0	0	0	0	0	1	0	1	0	0	1	0	0	0	1	1	0	1	0	1	0	0	0	0	0	0	1	1	1
806	O=C(NC(C(O)CNC1CC1)Cc1ccccc1)c1cc(NCC)cc(N2S(=O)(=O)CCCC2)c1	BACE_839	0	Test	6.920818799999999	501.66141	2.0701001	3	4	11	35	0	3	4	123.73	79.250999	134.2917	61.116001000000004	0	0	0	0	0	0	0	1	0	1	0	0	1	1	0	0	1	1	0	0	0	0	1	0	1	0	0	0	0	0	1
807	Fc1cc(F)cc(CC(NC(=O)C)C(O)CNC2(c3cc(C(C)(C)C)ccc3)CCC(=O)CC2)c1	BACE_840	0	Test	6.920818799999999	487.60180999999994	2.7151999	3	3	9	35	0	2	3	83.010002	88.334999	130.64258999999998	58.924	0	0	0	0	0	0	0	1	0	1	0	0	1	1	0	0	1	1	0	1	0	0	1	0	1	0	0	0	0	0	0
808	O(C)c1c(C2CCCC2)cc(C2(c3cc(-c4cnccc4)ccc3)C(=O)N(C)C(N)=N2)cc1	BACE_841	0	Test	6.920818799999999	440.5368	4.452000099999999	4	0	5	33	0	1	5	80.809998	70.418999	127.9682	59.453998999999996	0	0	0	0	0	0	0	1	0	1	0	0	1	1	0	0	1	1	0	1	0	1	0	0	0	0	0	0	1	1	1
809	O=C1N(C)C(N)=NC1(c1cc(-c2cnccc2)ccc1)c1cc2c(OCC2)cc1	BACE_842	0	Test	6.920818799999999	384.43051	2.7916999	4	0	3	29	0	1	5	80.809998	64.085999	109.6868	52.113997999999995	0	0	0	0	0	0	0	1	0	1	0	0	1	0	0	0	1	1	0	1	0	1	0	0	0	0	0	0	1	1	1
810	O=C(NC(C(=O)NC(C(O)CC(C(=O)NCCCC)C)CC(C)C)C)C(NC(=O)C)CC(C)C	BACE_843	0	Test	6.920818799999999	484.67239000000006	2.2124	5	5	16	34	0	5	0	136.63	84.999001	132.38969	53.034	0	0	0	0	0	0	0	1	0	1	0	0	0	1	0	0	1	0	0	0	0	0	0	0	1	0	0	0	0	0	0
811	Fc1cc(F)cc(CC(NC(=O)C)C(O)CNC2(c3cc(-c4cocc4)ccc3)CCCCC2)c1	BACE_844	0	Test	6.920818799999999	483.57000999999997	3.1352	3	3	9	35	0	2	4	79.08000200000001	85.084999	127.1155	60.130001	0	0	0	0	0	0	0	1	0	1	0	0	1	1	0	0	1	1	0	1	0	0	1	0	1	0	0	0	0	0	0
812	FC(F)Oc1ccc([C@@]2(c3cc(OCCF)c(F)cc3)C(=O)N(C)C(N)=N2)cc1	BACE_845	0	Test	6.920818799999999	411.35019	3.7607998999999994	4	0	7	29	1	1	3	77.150002	88.251999	94.683899	43.325001	0	0	0	0	0	0	0	1	0	1	0	0	1	1	0	0	1	1	0	1	0	1	0	0	0	0	0	0	1	0	1
813	Fc1cc(F)cc(CC(NC(=O)c2c3c(n(C(=O)N(CCCC)C)c2)cc(C#N)cc3)C(O)CNCc2cc(OC)ccc2)c1	BACE_846	0	Test	6.920818799999999	618.6934200000001	4.8009	5	3	13	45	0	2	4	124.2	114.50299999999999	164.0807	76.166	0	0	0	0	0	0	0	1	0	1	0	0	1	1	0	1	1	1	1	0	0	0	1	0	1	0	1	0	0	0	1
814	FC(F)(F)Cn1ncc(C2(c3cc(c(F)cc3)-c3cncnc3)C(=O)N(C)C(N)=N2)c1	BACE_847	0	Test	6.920818799999999	433.3623	1.4974999	5	0	5	31	0	1	4	102.29	92.668999	103.4942	46.231998	0	0	0	0	0	0	0	1	0	1	0	0	1	0	0	0	1	1	0	1	0	1	0	0	0	0	0	0	1	1	1
815	FC(F)(F)Cc1c2c([nH]c1)ccc(CC1C(O)C(NCc3cc(C(C)(C)C)ccc3)CS(=O)(=O)C1)c2	BACE_848	0	Test	6.920818799999999	523.63068	3.4470998999999996	2	3	8	36	0	4	4	95.150002	95.417999	132.7832	60.852001	0	0	0	0	0	0	0	1	0	1	0	0	1	1	0	0	0	1	1	1	0	0	1	0	0	1	0	0	0	0	0
816	Fc1c(N)c(O)cc(CC2C(O)C(NCc3cc(C(C)(C)C)ccc3)CS(=O)(=O)C2)c1	BACE_849	0	Test	6.920818799999999	451.57457999999997	1.663	3	4	6	31	0	4	3	125.61	80.167999	118.5903	54.143002	0	0	0	0	0	0	0	1	0	1	0	0	1	1	0	0	0	1	0	1	0	1	1	0	0	0	0	0	0	0	0
817	Clc1cnc(C(=O)Nc2cc(c(F)cc2)C2(C)Oc3c(C(N)=N2)cccc3)cc1	BACE_850	0	Test	6.920818799999999	410.8287	3.5183001000000003	4	1	3	29	0	1	4	89.599998	73.363998	106.3279	51.097	0	0	0	0	0	0	0	1	0	0	0	0	1	0	0	0	1	1	0	1	0	1	0	0	1	0	0	0	1	1	0
818	Fc1cc(F)cc(CC(NC(=O)c2cc(C(=O)N(CCC)CCC)cc(C(N)C)c2)C(O)CNCc2cc(OC)ccc2)c1	BACE_851	0	Test	6.910095200000001	612.75018	2.4486001	4	4	16	44	0	3	3	123.12	108.169	165.05611000000002	76.348	0	0	0	0	0	0	0	1	0	1	0	0	1	1	0	0	1	1	0	0	1	0	1	0	1	0	0	0	0	0	1
819	S(=O)(=O)(N(C)c1cc(C(=O)N[C@H]([C@@H](O)CNCc2cc(OC)ccc2)Cc2cc(F)cc(F)c2)cc(C(=O)C)c1)C	BACE_852	0	Test	6.906579	590.65863	1.6679	5	3	13	41	1	3	3	138.0	112.75299999999999	149.4223	69.273003	0	0	0	0	0	0	0	1	0	1	0	0	1	1	0	0	1	1	0	0	0	0	1	0	1	0	0	0	0	0	1
820	Fc1c2C(N)=NC(c3cc(-c4cncnc4)ccc3)(c3ccncc3)c2ccc1	BACE_853	0	Test	6.906579	381.405	2.6612999	4	0	3	29	0	1	5	77.050003	66.585999	108.9461	53.800999	0	0	0	0	0	0	0	0	0	0	0	0	1	0	0	0	1	1	0	1	0	1	0	0	0	0	0	0	1	1	0
821	S(=O)(=O)(N(c1c(OC)cccc1)c1cc(C(=O)NC(C(O)CNC(C(=O)NC2CCCCC2)C)Cc2ccccc2)ccc1)C	BACE_854	0	Test	6.8996300999999995	637.8093299999999	3.5495998999999996	5	4	14	45	0	4	4	150.03	106.91799999999999	172.3575	79.207001	0	0	0	0	0	0	0	1	0	1	0	0	1	1	0	0	1	1	0	0	0	0	1	0	1	0	0	0	0	0	1
822	Oc1c(-c2nccc(C#CC)c2)cc(C2(C3CC3)N=C(N)C(C)=N2)cc1	BACE_855	0	Test	6.886056900000001	344.4097	4.2823	4	1	3	26	0	1	4	83.860001	55.751999	91.072304	44.701	0	0	0	0	0	0	0	1	0	1	0	0	1	1	0	1	1	1	0	1	0	1	0	0	0	0	0	0	1	1	0
823	Fc1c(-c2cc3C4(C(=O)N(C)C(N)=N4)CC(C)(C)Oc3cc2)cccn1	BACE_856	0	Test	6.886056900000001	354.3782	2.1865001	4	0	1	26	0	1	4	80.809998	64.168999	94.94830300000001	42.769001	0	0	0	0	0	0	0	1	0	1	0	0	1	0	0	0	1	1	0	1	0	1	0	0	0	0	0	0	1	1	1
824	FC(F)(F)Oc1ccc([C@]2(c3cc(-c4c(F)nccc4)ccc3)N=C(N)N3C2=NCCCCC3)cc1	BACE_857	0	Test	6.886055900000001	498.4953	4.9380999	3	0	5	36	1	1	5	77.709999	92.835999	125.9147	58.549999	0	0	0	0	0	0	0	0	0	1	0	0	1	0	0	0	1	1	0	1	0	1	0	0	0	0	0	0	1	1	1
825	O(C)c1c(C)cc(C2(c3cc(c(C)cc3)-c3cnccc3)C(=O)N(C)C(N)=N2)cc1	BACE_858	0	Test	6.886055900000001	400.47299	3.6894	4	0	4	30	0	1	4	80.809998	66.752998	116.46	54.723	0	0	0	0	0	0	0	1	0	0	0	0	1	0	0	0	1	1	0	1	0	1	0	0	0	0	0	0	1	1	1
826	O=C1N(C)C(N)=NC1(c1cc(-c2ccccc2)ccc1)c1ccncc1	BACE_859	0	Test	6.886055900000001	342.3938	2.7334001	3	0	3	26	0	1	4	71.58000200000001	58.251999	99.91439799999999	48.581001	0	0	0	0	0	0	0	1	0	0	0	0	1	0	0	0	1	1	0	1	0	1	0	0	0	0	0	0	1	1	1
827	Fc1cc(F)cc(CC(NC(=O)C)C(O)CNC2(c3cc(C(CC)(C)C)ccc3)CCCCC2)c1	BACE_860	0	Test	6.886055900000001	487.64480999999995	4.7342	2	3	10	35	0	2	3	65.940002	82.667999	134.6022	60.673	0	0	0	0	0	0	0	1	0	1	0	0	1	1	0	0	1	1	0	1	0	0	1	0	1	0	0	0	0	0	0
828	FC(F)(F)Oc1c(N)ccc(CC2C(O)C(NCc3cc(C(C)(C)C)ccc3)CS(=O)(=O)C2)c1	BACE_861	0	Test	6.886055900000001	501.58209000000005	3.8448	3	3	8	34	0	4	3	114.61	95.250999	124.25399999999999	55.796001000000004	0	0	0	0	0	0	0	1	0	1	0	0	1	1	0	0	0	1	0	1	0	1	1	0	0	0	0	0	0	0	0
829	Fc1c(N)c(CCC)cc(CC2C(O)C(NCc3cc(C(C)(C)C)ccc3)CS(=O)(=O)C2)c1	BACE_862	0	Test	6.886055900000001	477.65491	3.3289999999999997	2	3	8	33	0	4	3	105.38	79.167999	131.1394	59.011002000000005	0	0	0	0	0	0	0	1	0	1	0	0	1	1	0	0	0	1	0	1	0	1	1	0	0	0	0	0	0	0	0
830	FC(F)(F)CCc1c(N)c(F)cc(CC2C(O)C(NCc3cc(C(C)(C)C)ccc3)CS(=O)(=O)C2)c1	BACE_863	0	Test	6.886055900000001	531.62628	3.5845001000000005	2	3	9	36	0	4	3	105.38	102.41799999999999	131.9227	58.737999	0	0	0	0	0	0	0	1	0	1	0	0	1	1	0	0	0	1	0	1	0	1	1	0	0	0	0	0	0	0	0
831	Clc1cc(-c2cc3C4(N=C(N)OC4)c4c(Oc3cc2)ccc(OC)c4)ccc1	BACE_864	0	Test	6.886055900000001	392.83499	4.8386998	4	0	2	28	0	1	5	66.07	61.363997999999995	106.4463	51.504002	0	0	0	0	0	0	0	1	0	1	0	0	1	0	0	0	1	1	0	1	0	1	0	0	0	0	0	0	1	0	0
832	Fc1cc(F)cc(CC(NC(=O)C)C(O)CNC2(c3scc(CC(C)(C)C)c3)CCCCC2)c1	BACE_865	0	Test	6.8827291	493.67260999999996	4.4601002	2	3	10	34	0	2	3	94.18	80.500999	131.3175	59.106998	0	0	0	0	0	0	0	1	0	1	0	0	1	1	0	0	1	1	0	1	0	0	1	0	1	0	0	0	0	0	0
833	FC(F)(F)c1nccc(C2(c3cc(-c4cncnc4)ccc3)N=C(N)c3c2cccc3)c1	BACE_866	0	Test	6.8728948	431.41250999999994	3.8266001000000003	4	0	4	32	0	1	5	77.050003	83.835999	114.3314	55.453998999999996	0	0	0	0	0	0	0	0	0	0	0	0	1	0	0	0	1	1	0	1	0	1	0	0	0	0	0	0	1	1	0
834	Fc1c2C(N)=NC(c3cc(-c4cncnc4)ccc3)(c3ccc(OC)cc3)c2ccc1	BACE_867	0	Test	6.869666099999999	410.44299	3.7955	4	0	4	31	0	1	5	73.389999	70.752998	117.5662	57.526001	0	0	0	0	0	0	0	1	0	0	0	0	1	0	0	0	1	1	0	1	0	1	0	0	0	0	0	0	1	1	0
835	Fc1c2C(N)=NC(c3cc(-c4cc(F)cnc4)ccc3)(c3ccncc3)c2ccc1	BACE_868	0	Test	6.8632789	398.40741	3.4949	3	0	3	30	0	1	5	64.160004	73.252998	110.3093	54.963001	0	0	0	0	0	0	0	0	0	0	0	0	1	0	0	0	1	1	0	1	0	1	0	0	0	0	0	0	1	1	0
836	Clc1cnc(C(=O)Nc2cc(c(F)cc2)C2(C)N=C(N)OCC2)cc1	BACE_869	0	Test	6.8632789	362.78589	2.7023001	4	1	3	25	0	1	3	89.599998	65.029999	90.6073	41.842999	0	0	0	0	0	0	0	1	0	1	0	0	1	0	0	0	1	1	0	1	0	1	0	0	1	0	0	0	1	1	0
837	Fc1cc(F)cc(CC(NC(=O)C)C(O)CNC2(c3onc(CC(C)(C)C)c3)CCCCC2)c1	BACE_870	0	Test	6.856985099999999	478.595	3.4416001000000005	4	3	10	34	0	2	3	91.970001	83.167999	123.1689	55.127998	0	0	0	0	0	0	0	1	0	1	0	0	1	1	0	0	1	1	0	1	0	0	1	0	1	0	0	0	0	1	0
838	Fc1cc(F)cc(CC(NC(=O)C)C(O)CNC2(c3cc(C(C)(C)C)ccc3)CCC(OC)CC2)c1	BACE_871	0	Test	6.853871799999999	503.6442	3.4496	3	3	10	36	0	2	3	75.16999799999999	86.500999	136.4211	61.310001	0	0	0	0	0	0	0	1	0	1	0	0	1	1	0	0	1	1	0	1	0	0	1	0	1	0	0	0	0	0	0
839	S(=O)(=O)(N(C)c1cc(C(=O)NC(C(O)CC(OC)COCc2ccc(OC)cc2)COc2cc(F)cc(F)c2)cc(C(=O)NC(C)c2ccccc2)c1)C	BACE_872	0	Test	6.853871799999999	769.85107	4.2817998	8	3	19	54	0	5	4	161.11	141.586	198.31081	91.060997	0	0	0	0	0	0	0	1	0	1	0	0	1	1	0	0	1	1	0	0	0	0	0	0	1	0	0	0	0	0	1
840	O=C1N(C)C(N)=N[C@]1(c1cc(C)nc(C)c1)c1cc(-c2cncnc2)ccc1	BACE_873	0	Test	6.853871799999999	372.4231	1.5199	5	0	3	28	1	1	4	97.360001	63.585999	106.4099	49.744999	0	0	0	0	0	0	0	1	0	0	0	0	1	0	0	0	1	1	0	1	0	1	0	0	0	0	0	0	1	1	1
841	Fc1cc(F)cc(CC(NC(=O)C)C(O)CNC2(c3cc(C(C)(C)C)ccc3)CC2)c1	BACE_874	0	Test	6.853871799999999	431.53851	3.9214001000000005	2	3	9	31	0	2	3	65.940002	75.167999	113.2866	53.333	0	0	0	0	0	0	0	1	0	1	0	0	1	1	0	0	1	1	0	1	0	0	1	0	1	0	0	0	0	0	0
842	O=C1N(C)C(N)=NC1(c1cc(C)sc1)c1cc(-c2cncnc2)ccc1	BACE_875	0	Test	6.853871799999999	363.43619	1.6853	4	0	3	26	0	1	4	112.71	58.751999	100.7545	47.597	0	0	0	0	0	0	0	1	0	0	0	0	1	0	0	0	1	1	0	1	0	1	0	0	0	0	0	0	1	1	1
843	Fc1cc(F)cc(CC(NC(=O)C(CCc2ccccc2)N2C(=O)C(NC(=O)C)(C(CC)C)CC2)[C@H](O)[C@H]2NCc3c(OC)cccc3C2)c1	BACE_876	0	Test	6.853871799999999	691.82703	3.6991998999999995	5	4	14	50	1	6	5	124.58	122.085	185.0435	83.67400400000001	0	0	0	0	0	0	0	1	0	1	0	0	1	1	0	0	1	1	0	1	0	0	1	0	1	0	0	0	0	0	1
844	Brc1c(N)ccc(CC2C(O)C(NCc3cc(C(C)(C)C)ccc3)CS(=O)(=O)C2)c1	BACE_877	0	Test	6.853871799999999	496.4808	2.4733	2	3	6	30	0	4	3	105.38	69.250999	124.3026	56.223	0	0	0	0	0	0	0	1	0	1	0	0	1	1	0	0	0	1	0	1	0	1	1	0	0	0	0	0	0	0	0
845	O=C(NC(C(O)CNC1c2c(OC3(C1)CCC3)ncc(CC(C)(C)C)c2)Cc1cc2OCOc2cc1)C(C)C	BACE_878	0	Test	6.841638099999999	538.69818	3.5927998999999997	6	3	10	39	0	3	5	106.52	82.500999	147.1221	65.470001	0	0	0	0	0	0	0	1	0	1	0	0	1	1	0	0	1	1	0	1	0	0	1	0	1	0	0	0	0	1	0
846	Fc1cc(-c2cc3C4(C(=O)N(C)C(N)=N4)CC(C)(C)Oc3cc2)cnc1	BACE_879	0	Test	6.8386321	354.3782	1.8025	4	0	1	26	0	1	4	80.809998	64.168999	93.933601	42.769001	0	0	0	0	0	0	0	1	0	1	0	0	1	0	0	0	1	1	0	1	0	1	0	0	0	0	0	0	1	1	1
847	O=C(NC(C(O)CNC1CC1)Cc1ccccc1)c1cc(NCC)c2c(N(C)S(=O)(=O)CCC2)c1	BACE_880	0	Test	6.823908800000001	501.66141	2.1400001	3	4	10	35	0	3	4	123.73	79.417999	134.6617	61.116001000000004	0	0	0	0	0	0	0	1	0	1	0	0	1	1	0	0	1	1	0	0	0	0	1	0	1	0	0	0	0	0	1
848	O(C)c1c(C#N)cc(C2(c3cc(-c4cnccc4)ccc3)C(=O)N(C)C(N)=N2)cc1	BACE_881	0	Test	6.823908800000001	397.42929	2.5959001	5	0	4	30	0	1	4	104.6	71.585999	112.1153	52.904999	0	0	0	0	0	0	0	1	0	0	0	0	1	0	0	1	1	1	0	1	0	1	0	0	0	0	1	0	1	1	1
849	O=C1N(C)C(N)=N[C@]1(c1cc(CC)nc(C)c1)c1cc(-c2cncnc2)ccc1	BACE_882	0	Test	6.823908800000001	386.44971	2.1868	5	0	4	29	1	1	4	97.360001	65.085999	110.9341	51.580002	0	0	0	0	0	0	0	1	0	1	0	0	1	0	0	0	1	1	0	1	0	1	0	0	0	0	0	0	1	1	1
850	O=C(N(C(C)(C)C1CC(C(=O)NC(C(O)CNCc2cc(C(C)C)ccc2)Cc2ccccc2)CCC1)C)CC	BACE_883	0	Test	6.823908800000001	550.79498	4.3534002	3	3	13	40	0	4	3	86.25	84.75	161.4733	71.467003	0	0	0	0	0	0	0	1	0	1	0	0	1	1	0	0	1	1	0	1	0	0	1	0	1	0	0	0	0	0	1
851	O=S1(=O)CC(NCc2cc(C(C)C)ccc2)C(O)C(Cc2cc(CCCC)c(O)cc2)C1	BACE_884	0	Test	6.823908800000001	460.6492	3.8527	3	3	9	32	0	4	3	99.589996	73.084	128.0426	58.388000000000005	0	0	0	0	0	0	0	1	0	1	0	0	1	1	0	0	0	1	0	0	0	0	1	0	0	0	0	0	0	0	0
852	Fc1c(N)c(-c2cocc2)cc(CC2C(O)C(NCc3cc(C(C)(C)C)ccc3)CS(=O)(=O)C2)c1	BACE_885	0	Test	6.823908800000001	501.6333	2.188	3	3	7	35	0	4	4	118.52	85.334999	132.67641	62.138000000000005	0	0	0	0	0	0	0	1	0	1	0	0	1	1	0	0	0	1	0	1	0	1	1	0	0	0	0	0	0	0	0
853	S(=O)(=O)(N(C)c1cc(C(=O)N[C@H]([C@@H](O)CNCc2cc(OC)ccc2)Cc2cc(F)cc(F)c2)cc(/C(=N/OCC=C)/C)c1)C	BACE_886	0	Test	6.821022999999999	645.73712	2.3910999	6	3	16	45	1	3	3	142.52	118.75299999999999	167.1579	75.779999	0	0	0	0	0	0	0	1	1	1	0	1	1	1	0	0	1	1	0	0	0	0	1	0	1	0	0	0	1	0	1
854	O=C1N(C)C(N)=NC21c1c(OC(C)(C)C2)ccc(-c2cncnc2)c1	BACE_887	0	Test	6.821022999999999	337.37579	0.96890002	5	0	1	25	0	1	4	93.699997	57.501999	92.570396	41.606998	0	0	0	0	0	0	0	1	0	1	0	0	1	0	0	0	1	1	0	1	0	1	0	0	0	0	0	0	1	1	1
855	Clc1c(C(=O)Nc2cc(c(F)cc2)C2(C)C(F)(F)COC(N)=N2)nn(C)c1	BACE_888	0	Test	6.821022999999999	401.77081	2.4614	4	1	3	27	0	1	3	94.529999	80.779999	91.6269	40.347	0	0	0	0	0	0	0	1	0	1	0	0	1	0	0	0	1	1	0	1	0	1	0	0	1	0	0	0	1	1	0
856	Fc1c(-c2cc(C3(c4cc5OCOc5cc4)N=C(N)N4C3=NCCC4)ccc2)cccn1	BACE_889	0	Test	6.7958798	430.45419000000004	1.5501	4	0	3	32	0	1	6	86.940002	69.252998	114.8626	55.015999	0	0	0	0	0	0	0	0	0	1	0	0	1	0	0	0	1	1	0	1	0	1	0	0	0	0	0	0	1	1	1
857	Fc1cc(F)cc(CC(NC(=O)C)C(O)CNC2(c3cc(C(=O)C)cc(C(C)(C)C)c3)CCCCC2)c1	BACE_890	0	Test	6.7958798	515.65491	4.0179	3	3	10	37	0	2	3	83.010002	91.501999	140.40401	62.594002	0	0	0	0	0	0	0	1	0	1	0	0	1	1	0	0	1	1	0	1	0	0	1	0	1	0	0	0	0	0	0
858	FC(F)(F)c1cc2c(C(=O)NC(C(O)CNCc3cc(OC)ccc3)Cc3cc(F)cc(F)c3)cn(C(=O)N(CCCC)C)c2cc1	BACE_891	0	Test	6.7958798	661.68188	5.8642998	4	3	14	47	0	2	4	100.41	131.25301000000002	164.3167	75.875999	0	0	0	0	0	0	0	1	0	1	0	0	1	1	0	0	1	1	1	1	0	0	1	0	1	0	0	0	0	0	1
859	Fc1cc(F)cc(CC(NC(=O)C(C)N2C(=O)C(C(C)C)CC2)C(O)C2NCC(OCCC)C2)c1	BACE_892	0	Test	6.7958798	496.61029	1.4354	4	3	11	35	0	6	3	95.480003	88.166	127.1847	54.554001	0	0	0	0	0	0	0	1	0	1	0	0	1	1	0	0	1	1	0	0	0	0	1	0	1	0	0	0	0	0	1
860	Fc1cc(F)cc(CC(NC(=O)C)C(O)CNC2(c3cc(C(C#N)(C)C)ccc3)CCCCC2)c1	BACE_893	0	Test	6.779892	484.6011	3.6707001000000004	3	3	9	35	0	2	3	89.730003	87.667999	132.3589	58.855	0	0	0	0	0	0	0	1	0	1	0	0	1	1	0	1	1	1	0	1	0	0	1	0	1	0	1	0	0	0	0
861	Clc1c(-c2n(Cc3nc(N)c(NCCO)cc3)c(-c3ccc(OCCCCC)cc3)cc2)cccc1	BACE_894	0	Test	6.7695508	505.0509	6.8042002	3	3	12	36	0	0	4	85.33000200000001	76.613998	146.69839	68.694	0	0	0	0	0	0	0	1	0	1	0	0	1	0	0	0	0	1	0	0	0	1	0	0	1	0	0	0	0	1	0
862	Fc1cc(F)cc(CC(NC(=O)C)C(O)CNC2(c3cc(O)cc(C(C)(C)C)c3)CCCCC2)c1	BACE_895	0	Test	6.7695508	489.61771	4.0106001000000004	3	4	9	35	0	2	3	86.16999799999999	86.834999	131.6953	59.474998	0	0	0	0	0	0	0	1	0	1	0	0	1	1	0	0	1	1	0	1	0	0	1	0	1	0	0	0	0	0	0
863	FC(F)Oc1ccc([C@@]2(c3ccccc3)C(=O)N(C)C(N)=N2)cc1	BACE_896	0	Test	6.7695508	331.31671	3.1710999	3	0	4	24	1	1	3	67.91999799999999	66.417999	83.404099	39.200001	0	0	0	0	0	0	0	1	0	0	0	0	1	1	0	0	1	1	0	1	0	1	0	0	0	0	0	0	1	0	1
864	Fc1cc(F)cc(CC(NC(=O)C(C)N2C(=O)C(C(C)C)CC2)C(O)CNCc2cc(OC)ccc2)c1	BACE_897	0	Test	6.7695508	518.61578	2.3225	4	3	12	37	0	4	3	95.480003	93.834	135.70799	60.911999	0	0	0	0	0	0	0	1	0	1	0	0	1	1	0	0	1	1	0	0	0	0	1	0	1	0	0	0	0	0	1
865	O(C)c1cc(-c2cc(C3(c4ccncc4)N=C(N)C(C)=N3)ccc2)ccc1	BACE_898	0	Test	6.7695508	356.42041	2.9089	4	0	4	27	0	1	4	72.860001	57.418999	105.3855	50.549999	0	0	0	0	0	0	0	1	0	0	0	0	1	0	0	0	1	1	0	1	0	1	0	0	0	0	0	0	1	1	0
866	Clc1cc2c(C(NC(Cc3ccccc3)C3=Nc4c(C(=O)N3)cncc4)=NC(C)(C)C2)cc1	BACE_899	0	Test	6.7695508	457.95471	4.4309001	4	1	5	33	0	1	5	83.029999	71.696999	128.45151	61.040001000000004	0	0	0	0	0	0	0	1	0	1	0	0	1	1	0	0	1	1	1	1	0	0	0	0	1	1	0	0	1	1	0
867	S(=O)(=O)(N(C)c1cc(C(=O)N[C@H]([C@@H](O)CNCc2cc(OC)ccc2)Cc2cc(F)cc(F)c2)cc(/C(=N/OCC(C)C)/C)c1)C	BACE_900	0	Test	6.7619538	661.77948	2.9661	6	3	16	46	1	3	3	142.52	119.086	171.7392	78.098	0	0	0	0	0	0	0	1	0	1	0	0	1	1	0	0	1	1	0	0	0	0	1	0	1	0	0	0	1	0	1
868	Brc1cc(C(C)(C)C)cc(C2(NCC(O)C(NC(=O)C)Cc3cc(F)cc(F)c3)CCCCC2)c1	BACE_901	0	Test	6.759450900000001	552.51428	5.0264001	2	3	9	35	0	2	3	65.940002	83.584999	137.62399	61.464001	0	0	0	0	0	0	0	1	0	1	0	0	1	1	0	0	1	1	0	1	0	0	1	0	1	0	0	0	0	0	0
869	FCC(NCC(O)C1NC(=O)c2cc(COC)cc(NCCCCOc3cc(ccc3)C1)c2)c1cc(C(C)(C)C)ccc1	BACE_902	0	Test	6.752027	592.7637900000001	5.2483001	4	4	9	43	0	3	4	96.43	95.584999	158.476	76.313004	0	0	0	0	0	0	0	1	0	1	0	0	1	1	0	0	1	1	0	1	0	0	1	0	1	0	0	0	0	0	0
870	S(=O)(=O)(N(Cc1ccccc1)c1cc(C(=O)NC(C(O)CNC(C(=O)NC2CCCCC2)C)Cc2ccccc2)ccc1)C	BACE_903	0	Test	6.744728100000001	621.80988	2.9356999	4	4	14	44	0	4	4	140.8	103.251	170.4337	78.57	0	0	0	0	0	0	0	1	0	1	0	0	1	1	0	0	1	1	0	0	0	0	1	0	1	0	0	0	0	0	1
871	Fc1cc(F)cc(CC(NC(=O)C)C(O)CNC2(c3cc(C4OCCC4)ccc3)CCCCC2)c1	BACE_904	0	Test	6.744728100000001	487.60180999999994	3.1712999	3	3	9	35	0	3	4	75.16999799999999	83.250999	130.11279	58.701	0	0	0	0	0	0	0	1	0	1	0	0	1	1	0	0	1	1	0	1	0	0	1	0	1	0	0	0	0	0	0
872	Fc1cc(F)cc(CC(NC(=O)C)C(O)CNC2(c3cc(C(C)(C)C)cc(C)c3)CCCCC2)c1	BACE_905	0	Test	6.744728100000001	487.64480999999995	4.7642002	2	3	9	35	0	2	3	65.940002	82.834999	135.0424	60.673	0	0	0	0	0	0	0	1	0	1	0	0	1	1	0	0	1	1	0	1	0	0	1	0	1	0	0	0	0	0	0
873	O=C1N(C)C(N)=NC1(c1c(C)sc(CC)c1)c1cc(-c2cncnc2)ccc1	BACE_906	0	Test	6.744728100000001	391.48929	2.6348	4	0	4	28	0	1	4	112.71	61.918999	110.1783	51.266998	0	0	0	0	0	0	0	1	0	1	0	0	1	0	0	0	1	1	0	1	0	1	0	0	0	0	0	0	1	1	1
874	S(=O)(=O)(N(C)c1cc2C(=O)NC(C(O)CNCc3cc(C(C)C)ccc3)COC/C=C/CCCNC(=O)c(c1)c2)C	BACE_907	0	Test	6.744728100000001	587.7506099999999	0.96390003	5	4	8	41	0	3	3	150.03	99.584999	159.1731	69.470001	0	0	0	0	0	0	0	1	0	1	0	1	1	1	0	0	1	1	0	0	0	0	1	0	1	0	0	0	0	0	1
875	O=C(NC(C(O)CNC1CCOCC1)Cc1ccccc1)c1cc(NCC)c2c(N(C)S(=O)(=O)CCC2)c1	BACE_908	0	Test	6.7212458	545.71393	0.4795	4	4	10	38	0	3	4	132.96001	87.417999	148.83839	65.422997	0	0	0	0	0	0	0	1	0	1	0	0	1	1	0	0	1	1	0	0	0	0	1	0	1	0	0	0	0	0	1
876	Fc1c(-c2cc([C@@]3(c4cc5OCCOc5cc4)N=C(N)N4C3=NCCC4)ccc2)cccn1	BACE_909	0	Test	6.7212458	444.4808	1.5678	4	0	3	33	1	1	6	86.940002	70.752998	120.0531	56.851002	0	0	0	0	0	0	0	0	0	1	0	0	1	0	0	0	1	1	0	1	0	1	0	0	0	0	0	0	1	1	1
877	FC(F)(F)Oc1ccc([C@]2(c3cc(-c4c(F)nccc4)ccc3)N=C(N)N3C2=NC(C)(C)C3)cc1	BACE_910	0	Test	6.7212458	484.46869000000004	4.4219999	3	0	5	35	1	1	5	77.709999	92.085999	120.8603	56.715	0	0	0	0	0	0	0	1	0	1	0	0	1	0	0	0	1	1	0	1	0	1	0	0	0	0	0	0	1	1	1
878	S(=O)(=O)(N(c1cc(C(=O)NC(C(O)CNC(C(=O)NC2CCCCC2)C)Cc2ccccc2)ccc1)c1ccc(C#N)cc1)C	BACE_911	0	Test	6.7212458	632.7927900000001	3.4449	5	4	13	45	0	4	4	164.59	109.91799999999999	171.632	78.586998	0	0	0	0	0	0	0	1	0	1	0	0	1	1	0	1	1	1	0	0	0	0	1	0	1	0	1	0	0	0	1
879	Fc1cc(F)cc(CC(NC(=O)c2c3c(n(C(=O)NCCCC)c2)cccc3)C(O)CNCc2cc(OC)ccc2)c1	BACE_912	0	Test	6.7212458	579.6574099999999	4.3860998	4	4	13	42	0	2	4	109.2	104.836	153.04828999999998	72.478996	0	0	0	0	0	0	0	1	0	1	0	0	1	1	0	0	1	1	1	0	0	0	1	0	1	0	0	0	0	0	0
880	O=S1(=O)CC(NCc2cc(C(C)C)ccc2)C(O)C(Cc2cc(CCC)c(O)cc2)C1	BACE_913	0	Test	6.7212458	446.62259000000006	3.3965001000000004	3	3	8	31	0	4	3	99.589996	71.584	123.4416	56.553001	0	0	0	0	0	0	0	1	0	1	0	0	1	1	0	0	0	1	0	0	0	0	1	0	0	0	0	0	0	0	0
881	Fc1cc(F)cc(C[C@H](NC(=O)C)[C@H](O)CNC(C)(C)c2cc(C(C)(C)C)ccc2)c1	BACE_914	0	Test	6.6989698	433.55440999999996	3.1459999	2	3	9	31	2	2	2	65.940002	77.667999	118.154	54.106998	0	0	0	0	0	0	0	1	0	1	0	0	1	1	0	0	1	1	0	1	0	0	1	0	1	0	0	0	0	0	0
882	FC(F)(F)CCOc1cc([C@]2(c3ccc(OC(F)F)cc3)C(=O)N(C)C(N)=N2)ccc1	BACE_915	0	Test	6.6989698	443.36719000000005	3.1501	4	0	8	31	1	1	3	77.150002	97.834999	98.228996	45.068999999999996	0	0	0	0	0	0	0	1	0	1	0	0	1	1	0	0	1	1	0	1	0	1	0	0	0	0	0	0	1	0	1
883	FC(F)Oc1cc([C@]2(c3ccc(OC(F)F)cc3)C(=O)N(C)C(N)=N2)ccc1	BACE_916	0	Test	6.6989698	397.32361000000003	3.9765998999999996	4	0	6	28	1	1	3	77.150002	86.917999	89.8731	41.490002000000004	0	0	0	0	0	0	0	1	0	0	0	0	1	1	0	0	1	1	0	1	0	1	0	0	0	0	0	0	1	0	1
884	O=S1(=O)CC(NCc2cc(C(C)(C)C)ccc2)C(O)C(Cc2cc3c(CC)c[nH]c3cc2)C1	BACE_917	0	Test	6.6989698	469.6593	3.1916001	2	3	7	33	0	4	4	95.150002	72.167999	131.99989	61.125	0	0	0	0	0	0	0	1	0	1	0	0	1	1	0	0	0	1	1	1	0	0	1	0	0	1	0	0	0	0	0
885	FC(F)(F)Oc1ccc([C@]2(c3cc(CCC4CC4)ccc3)N=C(N)N3C2=NCCC3)cc1	BACE_918	0	Test	6.6777811	443.48459	5.6915998	2	0	7	32	1	1	5	64.82	75.334999	111.1385	51.701	0	0	0	0	0	0	0	0	0	1	0	0	1	1	0	0	1	1	0	1	0	1	0	0	0	0	0	0	1	0	1
886	S(=O)(=O)(C)C1CCC(NCC(O)C(NC(=O)C)Cc2cc(F)cc(F)c2)(c2cc(C(C)(C)C)ccc2)CC1	BACE_919	0	Test	6.6777811	551.70862	3.1784999	3	3	10	38	0	3	3	108.46	97.917999	143.4436	64.511002	0	0	0	0	0	0	0	1	0	1	0	0	1	1	0	0	1	1	0	1	0	0	1	0	1	0	0	0	0	0	0
887	Fc1cc(F)cc(CC(NC(=O)C)C(O)CNC2(c3cc(C(C)(C)C)ccc3)CCC(NC=O)CC2)c1	BACE_920	0	Test	6.6777811	516.64301	2.8886001	3	4	10	37	0	2	3	95.040001	92.500999	138.6992	62.110001000000004	0	0	0	0	0	0	0	1	0	1	0	1	1	1	0	0	1	1	0	1	0	0	1	0	1	0	0	0	0	0	0
888	O=C(Nc1cc([C@@]2(C(=O)N(C)C(N)=N2)C2CCCCC2)ccc1)COC	BACE_921	0	Test	6.6777811	358.43469	1.8278	4	1	5	26	1	1	3	97.019997	60.917999	97.602898	41.800999	0	0	0	0	0	0	0	1	0	1	0	0	1	1	0	0	1	1	0	1	0	1	0	0	1	0	0	0	1	0	1
889	S(=O)(=O)(N(c1cc(C(=O)NC(C(O)CNCc2cc(C(F)(F)F)ccc2)Cc2ccccc2)ccc1)c1ccncc1)C	BACE_922	0	Test	6.6777811	613.67041	3.5388998999999997	4	3	13	43	0	3	4	124.59	117.50200000000001	156.0135	74.625	0	0	0	0	0	0	0	1	0	1	0	0	1	1	0	0	1	1	0	1	0	0	1	0	1	0	0	0	0	1	1
890	Fc1cc(F)cc(CC(NC(=O)C)C(O)CNC2(c3nn(CC(C)(C)C)cc3)CCCCC2)c1	BACE_923	0	Test	6.6777811	477.61029	2.9509001	3	3	10	34	0	2	3	83.760002	82.000999	128.1657	56.271	0	0	0	0	0	0	0	1	0	1	0	0	1	1	0	0	1	1	0	1	0	0	1	0	1	0	0	0	0	1	0
891	Fc1cc(F)cc(CC(NC(=O)c2c3c(n(C(=O)N(CCC)CC4CC4)c2)nccc3)C(O)CNCc2cc(OC)ccc2)c1	BACE_924	0	Test	6.6777811	620.70929	5.2519999	5	3	14	45	0	2	5	113.3	108.169	161.75211000000002	75.957001	0	0	0	0	0	0	0	1	0	1	0	0	1	1	0	0	1	1	1	0	0	0	1	0	1	0	0	0	0	1	1
892	FC(F)(F)Oc1cc(CNC2C(O)C(Cc3cc(F)c(N)c(OC(C(F)(F)F)COC)c3)C[SH0](=O)C2)ccc1	BACE_925	0	Test	6.673664100000001	589.54327	3.4426998999999996	4	3	12	39	0	5	3	126.83	126.056	128.95508999999998	56.137001	0	0	0	0	0	0	0	1	0	1	0	0	1	1	0	0	0	1	0	1	0	1	1	0	0	0	0	0	0	0	0
893	Fc1cc(F)cc(CC(NC(=O)C)C(O)CNC2(c3cc(C(C)(C)C)ccc3)CCCC2)c1	BACE_926	0	Test	6.657578	459.59171	3.8218	2	3	9	33	0	2	3	65.940002	79.667999	125.4002	57.002998	0	0	0	0	0	0	0	1	0	1	0	0	1	1	0	0	1	1	0	1	0	0	1	0	1	0	0	0	0	0	0
894	Clc1c(-c2n(Cc3nc(N)c(NCCCO)cc3)c(-c3ccc(OCCCCC)cc3)cc2)cccc1	BACE_927	0	Test	6.657578	519.07751	6.8666	3	3	13	37	0	0	4	85.33000200000001	78.113998	151.5638	70.528999	0	0	0	0	0	0	0	1	0	1	0	0	1	0	0	0	0	1	0	0	0	1	0	0	1	0	0	0	0	1	0
895	O=S1(=O)CC(NCc2cc(C(C)(C)C)ccc2)C(O)C(Cc2cc3c(CCC)n[nH]c3cc2)C1	BACE_928	0	Test	6.657578	484.67389000000003	3.1875	3	3	8	34	0	4	4	108.04	74.667999	136.2458	61.707001	0	0	0	0	0	0	0	1	0	1	0	0	1	1	0	0	0	1	1	1	0	0	1	0	0	1	0	0	0	1	0
896	Ic1cc(C(C)(C)C)cc(C2(NCC(O)C(NC(=O)C)Cc3cc(F)cc(F)c3)CCCCC2)c1	BACE_929	0	Test	6.6516948000000005	599.51477	4.8562002	2	3	9	35	0	2	3	65.940002	82.95500200000001	142.4093	63.866001000000004	0	0	0	0	0	0	0	1	0	1	0	0	1	1	0	0	1	1	0	1	0	0	1	0	1	0	0	0	0	0	0
897	Clc1c(NC(=O)C)c(Cl)cc(C/N=C(\NC(=O)Cn2c3c(cc2)ccc(OC)c3)/N)c1	BACE_930	0	Test	6.6497521	463.3371	1.3302	3	2	8	31	0	0	3	109.98	72.891998	114.8931	54.859001	0	0	0	0	0	0	0	1	0	1	0	0	1	0	0	0	1	1	1	0	0	0	0	0	1	0	0	0	0	0	0
898	FC(F)(F)C(Oc1c(N)c(F)cc(CC2C(O)C(NCc3nccc(C(C)(C)C)c3)C[SH0](=O)C2)c1)COC	BACE_931	0	Test	6.6458921	562.6403799999999	1.7877001000000001	4	3	11	38	0	5	3	130.49001	105.556	137.5179	60.025002	0	0	0	0	0	0	0	1	0	1	0	0	1	1	0	0	0	1	0	1	0	1	1	0	0	0	0	0	0	1	0
899	FC(F)C(C)(C)c1cc(C2(NC[C@@H](O)[C@@H](NC(=O)C)Cc3cc(F)cc(F)c3)CC2)ccc1	BACE_932	0	Test	6.638271799999999	467.5195	3.8831998999999997	2	3	10	33	2	2	3	65.940002	90.500999	113.3294	53.151001	0	0	0	0	0	0	0	1	0	1	0	0	1	1	0	0	1	1	0	1	0	0	1	0	1	0	0	0	0	0	0
900	O=C(Nc1cc2C3(C(=O)N(C)C(N)=N3)CC(C)(C)Oc2cc1)c1oc(C)cc1	BACE_933	0	Test	6.638271799999999	382.41309	1.4642	5	1	2	28	0	1	4	110.16	67.835999	99.16439799999999	44.928001	0	0	0	0	0	0	0	1	0	1	0	0	1	0	0	0	1	1	0	1	0	1	0	0	1	0	0	0	1	0	1
901	Fc1cc(F)cc(CC(NC(=O)C)C(O)CNC2(c3cc(C(C)(C)C)ccc3)CCC(NC(=O)OC)CC2)c1	BACE_934	0	Test	6.6197891	546.66901	3.6106	4	4	11	39	0	2	3	104.27	97.667999	144.39481	64.582001	0	0	0	0	0	0	0	1	0	1	0	0	1	1	0	0	1	1	0	1	0	0	1	0	1	0	0	0	0	0	0
902	Fc1cc(F)cc(CC(NC(=O)C)C(O)CNC2(c3cc(C(C)(C)C)ccc3)CCC(N(O)C(=O)C)CC2)c1	BACE_935	0	Test	6.6197891	546.66901	2.7602	4	4	10	39	0	2	3	106.48	99.667999	144.24899	64.582001	0	0	0	0	0	0	0	1	0	1	0	0	1	1	0	0	1	1	0	1	0	0	1	0	1	0	0	0	0	0	1
903	S(=O)(=O)(N(C)c1cc(C(=O)NC(C(O)CC(OC)COCc2ccccc2)COc2cc(F)cc(F)c2)cc(C(=O)NC(C)c2ccccc2)c1)C	BACE_936	0	Test	6.6197891	739.82507	4.2982001	7	3	18	52	0	5	4	151.88	136.41901000000001	191.8476	88.58899699999999	0	0	0	0	0	0	0	1	0	1	0	0	1	1	0	0	1	1	0	0	0	0	0	0	1	0	0	0	0	0	1
904	O=C1N(C)C(N)=NC1(c1cc(-c2cscc2)ccc1)c1ccncc1	BACE_937	0	Test	6.6197891	348.42151	2.0308001	3	0	3	25	0	1	4	99.82	56.084998999999996	97.001701	47.014998999999996	0	0	0	0	0	0	0	1	0	0	0	0	1	0	0	0	1	1	0	1	0	1	0	0	0	0	0	0	1	1	1
905	O=C(N(CCC)CCC)n1c2c(c(C(=O)NC(C(O)CNCc3cc(OC)ccc3)Cc3ccccc3)c1)cccc2	BACE_938	0	Test	6.6197891	571.72961	4.9273	4	3	14	42	0	2	4	100.41	92.501999	162.58141	76.331001	0	0	0	0	0	0	0	1	0	1	0	0	1	1	0	0	1	1	1	0	0	0	1	0	1	0	0	0	0	0	1
906	S(=O)(=O)(N(C)c1cc2C(=O)NC(c3ccccc3)c3cc(ccc3)COCC(C(O)CC(C(=O)NC(SC(C)C)C(=O)NCc3ccccc3)C(C)C)NC(=O)c(c1)c2)C	BACE_939	0	Test	6.6197891	858.0769	4.9011002	8	5	14	60	0	6	5	216.92	145.918	233.778	105.44200000000001	0	0	0	0	0	0	0	1	0	1	0	0	1	1	0	0	1	1	0	0	0	0	0	0	1	0	0	0	0	0	1
907	FC(F)(F)c1nccc(C2(c3cc(-c4cncnc4)ccc3)N=C(N)c3c(F)cccc23)c1	BACE_940	0	Test	6.6179828999999994	449.40302	4.0321002	4	0	4	33	0	1	5	77.050003	91.502998	114.5478	55.362999	0	0	0	0	0	0	0	0	0	0	0	0	1	0	0	0	1	1	0	1	0	1	0	0	0	0	0	0	1	1	0
908	S(=O)(=O)(N(c1cc(C(=O)N[C@H]([C@@H](O)CNCc2cc(OC)ccc2)Cc2cc(F)cc(F)c2)cc(/C(=N\OCC(C)C)/C)c1)c1ccccc1)C	BACE_941	0	Test	6.6161852	723.84888	5.1799002	6	3	17	51	1	3	4	142.52	128.75301000000002	191.81239	89.186996	0	0	0	0	0	0	0	1	0	1	0	0	1	1	0	0	1	1	0	0	0	0	1	0	1	0	0	0	1	0	1
909	S(=O)(=O)(N(c1cc(C(=O)NC(C(O)CNC2CCCCC2)Cc2ccccc2)ccc1)c1ccccc1)C	BACE_942	0	Test	6.6143942	536.70538	4.0219998	3	3	11	38	0	3	4	111.7	87.250999	148.5975	69.792999	0	0	0	0	0	0	0	1	0	1	0	0	1	1	0	0	1	1	0	0	0	0	1	0	1	0	0	0	0	0	1
910	O=C(NC([C@H](O)CNC1CC1)Cc1ccccc1)c1cc2c(CC)cn3c2c(OS(=O)(=O)CC3)c1	BACE_943	0	Test	6.6020598	498.61440999999996	2.9259	3	3	9	35	1	3	5	122.62	80.584999	126.5007	60.59	0	0	0	0	0	0	0	1	0	1	0	0	1	1	0	0	1	1	1	0	0	0	1	0	1	0	0	0	0	0	0
911	O=C1N(C)C(N)=NC1(c1cc(-c2cnccc2)ccc1)c1cc2OCOc2cc1	BACE_944	0	Test	6.6020598	386.40328999999997	2.5014998999999998	5	0	3	29	0	1	5	90.040001	66.085999	105.6813	50.916000000000004	0	0	0	0	0	0	0	1	0	1	0	0	1	0	0	0	1	1	0	1	0	1	0	0	0	0	0	0	1	1	1
912	FC(F)(F)c1cc(-c2cc(C3(c4ccncc4)C(=O)N(C)C(N)=N3)ccc2)ccc1	BACE_945	0	Test	6.6020598	410.39182	3.6756998999999997	3	0	4	30	0	1	4	71.58000200000001	83.168999	105.8881	50.143002	0	0	0	0	0	0	0	1	0	0	0	0	1	0	0	0	1	1	0	1	0	1	0	0	0	0	0	0	1	1	1
913	Fc1cc(F)cc(CC(NC(=O)C)C(O)CNC2(c3cc(N4C(=O)CCCC4)ccc3)CCCCC2)c1	BACE_946	0	Test	6.6020598	514.62708	2.9154999	3	3	9	37	0	2	4	86.25	90.584999	136.8101	61.335999	0	0	0	0	0	0	0	1	0	1	0	0	1	1	0	0	1	1	0	1	0	0	1	0	1	0	0	0	0	0	1
914	FC(F)(F)c1nccc(C2(c3cc(-c4cc(C#N)cnc4)ccc3)N=C(N)c3c(F)cccc23)c1	BACE_947	0	Test	6.5968789999999995	473.42440999999997	4.5391002	4	0	4	35	0	1	5	87.949997	98.66999799999999	121.4323	58.467999	0	0	0	0	0	0	0	0	0	0	0	0	1	0	0	1	1	1	0	1	0	1	0	0	0	0	1	0	1	1	0
915	Fc1cc(F)cc(CC(NC(=O)C)C(O)CNC2(c3cc(C(CO)(C)C)ccc3)CCCCC2)c1	BACE_948	0	Test	6.5850272	489.61771	3.1873	3	4	10	35	0	2	3	86.16999799999999	86.667999	131.77589	59.474998	0	0	0	0	0	0	0	1	0	1	0	0	1	1	0	0	1	1	0	1	0	0	1	0	1	0	0	0	0	0	0
916	FC(F)Oc1ccc([C@@]2(c3cc(C#C)ccc3)C(=O)N(C)C(N)=N2)cc1	BACE_949	0	Test	6.5850272	355.3381	4.2982001	3	1	5	26	1	1	3	67.91999799999999	72.584999	87.226196	41.543999	0	0	0	0	0	0	0	1	0	0	1	0	1	1	0	1	1	1	0	1	0	1	0	0	0	0	0	0	1	0	1
917	Clc1cc(-c2cc3C4(C(=O)N(CC)C(N)=N4)CC(C)(C)Oc3cc2)ccc1	BACE_950	0	Test	6.5850272	383.87131	3.7607998999999994	3	0	2	27	0	1	4	67.91999799999999	60.779999	105.4269	47.917999	0	0	0	0	0	0	0	1	0	1	0	0	1	0	0	0	1	1	0	1	0	1	0	0	0	0	0	0	1	0	1
918	NC1=NC(c2cc(-c3cnccc3)ccc2)(c2ccncc2)C=2N1CCCN=2	BACE_951	0	Test	6.579999900000001	368.43439	1.7243	4	0	3	28	0	1	5	79.760002	57.751999	107.6077	51.071999	0	0	0	0	0	0	0	0	0	1	0	0	1	0	0	0	1	1	0	1	0	1	0	0	0	0	0	0	1	1	1
919	Fc1cc(F)cc(CC(NC(=O)C)C(O)CNC2(c3cc(-n4nccc4)ccc3)COCCC2)c1	BACE_952	0	Test	6.568635899999999	485.54610999999994	1.1339999	4	3	9	35	0	3	4	92.989998	86.917999	127.4135	58.821999	0	0	0	0	0	0	0	1	0	1	0	0	1	1	0	0	1	1	0	1	0	0	1	0	1	0	0	0	0	1	0
920	O(C)c1c(OC)ccc(C2(C(=O)N(C)C(N)=N2)C23CC4CC(C2)CC(C3)C4)c1	BACE_953	0	Test	6.568635899999999	383.48401	3.2239999999999998	4	0	4	28	0	1	5	77.150002	58.833999999999996	105.4334	44.958	0	0	0	0	0	0	0	1	0	1	0	0	1	1	0	0	1	1	0	1	0	1	0	0	0	0	0	0	1	0	1
921	S(=O)(=O)(N(C)c1cc2C(=O)NC(C(O)CNCc3ccccc3)COC/C=C/CCNC(=O)c(c1)c2)C	BACE_954	0	Test	6.568635899999999	531.6442900000001	-0.68650001	5	4	7	37	0	3	3	150.03	93.084999	140.3813	62.130001	0	0	0	0	0	0	0	1	0	1	0	1	1	1	0	0	1	1	0	0	0	0	1	0	1	0	0	0	0	0	1
922	Fc1cc(N2S(=O)(=O)N(C)CC32CC(C)N(Cc2ccc(O)cc2)CC3)ccc1	BACE_955	0	Test	6.568635899999999	420.52081	0.662	2	1	3	29	0	4	4	73.66999799999999	71.334999	108.421	50.412997999999995	0	0	0	0	0	0	0	1	0	1	0	0	1	1	0	0	0	1	0	1	0	0	0	0	0	0	0	1	0	0	1
923	O(C)c1ccc(C2(c3cc(-c4cncnc4)ccc3)N=C(N)C(C)=N2)cc1	BACE_956	0	Test	6.568635899999999	357.40851000000004	2.2808001	5	0	4	27	0	1	4	85.75	58.418999	104.2387	49.297001	0	0	0	0	0	0	0	1	0	0	0	0	1	0	0	0	1	1	0	1	0	1	0	0	0	0	0	0	1	1	0
924	O=C1N(C)C(N)=NC21c1c(OC(C)(C)C2)ccc(C2CCCCC2)c1	BACE_957	0	Test	6.5559549	341.4473	3.4203998999999996	3	0	1	25	0	1	4	67.91999799999999	52.667999	96.929497	41.424999	0	0	0	0	0	0	0	1	0	1	0	0	1	1	0	0	1	1	0	1	0	1	0	0	0	0	0	0	1	0	1
925	O(C)c1c(CC)cc(C2(C(=O)N(C)C(N)=N2)C23CC4CC(C2)CC(C3)C4)cc1	BACE_958	0	Test	6.5528420999999994	381.51111000000003	4.1827998	3	0	4	28	0	1	5	67.91999799999999	56.833999999999996	108.6124	46.155998	0	0	0	0	0	0	0	1	0	1	0	0	1	1	0	0	1	1	0	1	0	1	0	0	0	0	0	0	1	0	1
926	Clc1c(-c2n(Cc3nc(N)ccc3)c(-c3ccc(Oc4sccn4)cc3)cc2)cccc1	BACE_959	0	Test	6.5376019	458.96259000000003	6.1415	3	1	6	32	0	0	5	94.199997	67.946999	127.20700000000001	63.966	0	0	0	0	0	0	0	0	0	1	0	0	1	0	0	0	0	1	0	0	0	1	0	0	0	0	0	0	0	1	0
927	S(=O)(=O)(N(c1ncccc1)c1cc(C(=O)NC(C(O)CNCc2cc(C(F)(F)F)ccc2)Cc2ccccc2)ccc1)C	BACE_960	0	Test	6.5376019	613.67041	4.0806999	4	3	13	43	0	3	4	124.59	117.50200000000001	156.327	74.625	0	0	0	0	0	0	0	1	0	1	0	0	1	1	0	0	1	1	0	1	0	0	1	0	1	0	0	0	0	1	1
928	Fc1cc(F)cc(C[C@H](NC(=O)C)[C@H](O)CNC2(c3cc([C@@H]4COCC4)ccc3)CCOCC2)c1	BACE_961	0	Test	6.5376019	489.57457999999997	0.89349997	4	3	9	35	3	3	4	84.400002	85.250999	127.8589	57.502998	0	0	0	0	0	0	0	1	0	1	0	0	1	1	0	0	1	1	0	1	0	0	1	0	1	0	0	0	0	0	0
929	FCC(C)(C)c1cc(C2(NC[C@@H](O)[C@@H](NC(=O)C)Cc3cc(F)cc(F)c3)CC2)ccc1	BACE_962	0	Test	6.5376019	449.52899	3.7707	2	3	10	32	2	2	3	65.940002	82.667999	113.3692	53.242001	0	0	0	0	0	0	0	1	0	1	0	0	1	1	0	0	1	1	0	1	0	0	1	0	1	0	0	0	0	0	0
930	O=C1NC(C(O)CNCc2cc(C(C)C)ccc2)Cc2cc(OCCCCNc3cc1ccc3)ccc2	BACE_963	0	Test	6.5346169000000005	502.6676	4.8088002	3	4	6	37	0	2	4	87.199997	77.667999	138.16341	68.427002	0	0	0	0	0	0	0	1	0	1	0	0	1	1	0	0	1	1	0	0	0	0	1	0	1	0	0	0	0	0	0
931	Fc1c(C2(C)C(F)(F)COC(N)=N2)cc(NC(=O)c2ncccc2)cc1	BACE_964	0	Test	6.531651999999999	364.32181	2.4670999	4	1	3	26	0	1	3	89.599998	77.001999	85.605103	39.691002000000005	0	0	0	0	0	0	0	1	0	1	0	0	1	0	0	0	1	1	0	1	0	1	0	0	1	0	0	0	1	1	0
932	Clc1cnc(C(=O)Nc2cc(C3(C)N=C(N)C(=O)N(C)C3)ccc2)cc1	BACE_965	0	Test	6.5301781	371.8208	1.3197	4	1	3	26	0	1	3	100.68	65.029999	97.434502	44.568999999999996	0	0	0	0	0	0	0	1	0	1	0	0	1	0	0	0	1	1	0	1	0	1	0	0	1	0	0	0	1	1	1
933	O=C1N(C)C(N)=NC1(c1cc(C(C)C)nc(C)c1)c1cc(-c2cncnc2)ccc1	BACE_966	0	Test	6.5228791	400.47629	2.6493001	5	0	4	30	0	1	4	97.360001	66.918999	115.4059	53.415001000000004	0	0	0	0	0	0	0	1	0	0	0	0	1	1	0	0	1	1	0	1	0	1	0	0	0	0	0	0	1	1	1
934	S(=O)(=O)(N(c1cc(C(=O)NC(C(O)CNC(C(=O)NC2CCCCC2)C)Cc2ccccc2)ccc1)C1CCCCC1)C	BACE_967	0	Test	6.5228791	613.83099	3.2105	4	4	13	43	0	4	4	140.8	98.917	166.8345	74.04699699999999	0	0	0	0	0	0	0	1	0	1	0	0	1	1	0	0	1	1	0	0	0	0	1	0	1	0	0	0	0	0	1
935	Brc1c(O)ccc(CC2C(O)C(NCc3cc(C(C)C)ccc3)CS(=O)(=O)C2)c1	BACE_968	0	Test	6.5228791	483.439	2.7463	3	3	6	29	0	4	3	99.589996	69.334	116.8212	53.674	0	0	0	0	0	0	0	1	0	1	0	0	1	1	0	0	0	1	0	0	0	0	1	0	0	0	0	0	0	0	0
936	S(=O)(=O)(N(C)c1cc(C(=O)NC(C)c2ccc(F)cc2)cc(COC(=O)C(N)(CO)Cc2ccccc2)c1)C	BACE_969	0	Test	6.5086379	558.64148	1.5934	5	3	12	39	0	3	3	149.03	104.336	143.60831000000002	67.528999	0	0	0	0	0	0	0	1	0	1	0	0	1	1	0	0	1	1	0	1	1	0	0	0	1	0	0	0	0	0	1
937	S(=O)(=O)(N(c1c(C#N)cccc1)c1cc(C(=O)NC(C(O)CNC(C(=O)NC2CCCCC2)C)Cc2ccccc2)ccc1)C	BACE_970	0	Test	6.5086379	632.7927900000001	3.4449	5	4	13	45	0	4	4	164.59	109.91799999999999	171.632	78.586998	0	0	0	0	0	0	0	1	0	1	0	0	1	1	0	1	1	1	0	0	0	0	1	0	1	0	1	0	0	0	1
938	Clc1cc(-c2cc(C3(C4CC4)N=C(N)C(C)=N3)ccc2)cnc1	BACE_971	0	Test	6.5086379	324.8074	3.7090001000000004	3	0	3	23	0	1	4	63.630001	47.195999	88.20010400000001	41.855	0	0	0	0	0	0	0	1	0	1	0	0	1	1	0	0	1	1	0	1	0	1	0	0	0	0	0	0	1	1	0
939	Brc1c(CC(NC2=NC(C)(C)Cc3c2ccc(Cl)c3)C(=O)O)csc1	BACE_972	0	Test	6.5086379	440.76180999999997	3.6789	1	0	5	25	0	1	3	92.760002	61.445999	101.2883	45.816002000000005	0	0	0	0	0	0	0	1	0	1	0	0	1	1	0	0	1	1	0	1	0	0	0	0	1	0	0	0	1	0	0
940	Fc1cc(F)cc(CC(NC(=O)C)C(O)CNC2(c3cc(N)cc(C(C)(C)C)c3)CCCCC2)c1	BACE_973	0	Test	6.497572900000001	488.6329	3.5314	2	4	9	35	0	2	3	91.959999	84.834999	134.7016	60.188999	0	0	0	0	0	0	0	1	0	1	0	0	1	1	0	0	1	1	0	1	0	1	1	0	1	0	0	0	0	0	0
941	FC(F)(F)Oc1ccc(C2(c3cc(F)cc(-c4cncnc4)c3)C(=O)N(C)C(N)=N2)cc1	BACE_974	0	Test	6.4948502	445.36969000000005	4.4306998	5	0	5	32	0	1	4	93.699997	95.335999	106.5582	49.436001	0	0	0	0	0	0	0	1	0	0	0	0	1	0	0	0	1	1	0	1	0	1	0	0	0	0	0	0	1	1	1
942	Fc1cc(F)cc(CC(NC(=O)C)C(O)CNC2(c3cc(C(C)C)sc3)CCCCC2)c1	BACE_975	0	Test	6.4948502	465.61938	3.5869998999999995	2	3	9	32	0	2	3	94.18	77.084	122.3182	55.437	0	0	0	0	0	0	0	1	0	1	0	0	1	1	0	0	1	1	0	1	0	0	1	0	1	0	0	0	0	0	0
943	O(C)c1ccc(C2(c3cc(-c4cncnc4)ccc3)N=C(N)n3nc(C)cc23)cc1	BACE_976	0	Test	6.4948502	396.44449	3.0836999	5	0	4	30	0	1	5	91.209999	64.085999	115.5807	55.049999	0	0	0	0	0	0	0	1	0	0	0	0	1	0	0	0	1	1	0	1	0	1	0	0	0	0	0	0	1	1	0
944	Fc1cc(F)cc(CC(NC(=O)C)C(O)CNC2(c3cc(C(C)(C)C)ccc3)CN(C(=O)N)CCC2)c1	BACE_977	0	Test	6.4814858	517.6311	2.5908	3	4	9	37	0	3	3	112.27	94.334999	137.6853	61.625999	0	0	0	0	0	0	0	1	0	1	0	0	1	1	0	0	1	1	0	1	0	1	1	0	1	0	0	0	0	0	1
945	O(CC)c1ccc(C2(C(=O)N(C)C(N)=N2)C23CC4CC(C2)CC(C3)C4)cc1	BACE_978	0	Test	6.4814858	367.48458999999997	3.5892	3	0	4	27	0	1	5	67.91999799999999	55.167	103.7182	44.320999	0	0	0	0	0	0	0	1	0	1	0	0	1	1	0	0	1	1	0	1	0	1	0	0	0	0	0	0	1	0	1
946	FC(F)Oc1ccc([C@@]2(c3cc(C#CC4CCCCC4)ccc3)C(=O)N(C)C(N)=N2)cc1	BACE_979	0	Test	6.4814858	437.48169	5.9527000999999995	3	0	5	32	1	1	4	67.91999799999999	79.917999	111.0746	51.779999	0	0	0	0	0	0	0	1	0	1	0	0	1	1	0	1	1	1	0	1	0	1	0	0	0	0	0	0	1	0	1
947	O(C)c1ccc(C2(c3cc(-c4cnccc4)ccc3)N=C(N)C(C)=N2)cc1	BACE_980	0	Test	6.4814858	356.42041	2.9089	4	0	4	27	0	1	4	72.860001	57.418999	105.3855	50.549999	0	0	0	0	0	0	0	1	0	0	0	0	1	0	0	0	1	1	0	1	0	1	0	0	0	0	0	0	1	1	0
948	Fc1cc(F)cc(CC(NC(=O)C)C(O)CNC2(c3cc(N4C(=O)C5CC4CC5)ccc3)CCCCC2)c1	BACE_981	0	Test	6.468521099999999	526.63782	2.9951999	3	3	9	38	0	4	5	86.25	91.750999	139.3228	62.396999	0	0	0	0	0	0	0	1	0	1	0	0	1	1	0	0	1	1	0	1	0	0	1	0	1	0	0	0	0	0	1
949	Fc1cc(F)cc(CC(NC(=O)C)C(O)CNC2(c3cc(CC(C)(C)C)ccc3)CC2)c1	BACE_982	0	Test	6.4672461	445.56509000000005	4.3776002	2	3	10	32	0	2	3	65.940002	76.667999	117.8876	55.167999	0	0	0	0	0	0	0	1	0	1	0	0	1	1	0	0	1	1	0	1	0	0	1	0	1	0	0	0	0	0	0
950	S(=O)(=O)(N(C)c1cc(C(=O)NC(C)c2ccc(F)cc2)cc(COCC(N)(Cc2ccccc2)C)c1)C	BACE_983	0	Test	6.463440900000001	528.65863	2.4302001	3	2	11	37	0	3	3	111.73	91.668999	142.10361	66.806	0	0	0	0	0	0	0	1	0	1	0	0	1	1	0	0	1	1	0	1	1	0	0	0	1	0	0	0	0	0	1
951	S(C)c1cc(-c2cc3C4(C(=O)N(C)C(N)=N4)CC(C)(C)Oc3cc2)ccc1	BACE_984	0	Test	6.463440900000001	381.49121	3.2894001000000004	3	0	2	27	0	1	4	93.220001	59.001999	108.7806	48.948002	0	0	0	0	0	0	0	1	0	1	0	0	1	0	0	0	1	1	0	1	0	1	0	0	0	0	0	0	1	0	1
952	Fc1cc(F)cc(CC(NC(=O)C)C(O)CNC2(c3cn(CC(C)(C)C)nc3)CC2)c1	BACE_985	0	Test	6.4609241	435.53049000000004	2.1658001000000002	3	3	10	31	0	2	3	83.760002	76.000999	111.8231	50.765999	0	0	0	0	0	0	0	1	0	1	0	0	1	1	0	0	1	1	0	1	0	0	1	0	1	0	0	0	0	1	0
953	Clc1cnc(C(=O)Nc2cc(C3(C)C(=O)NCC(N)=N3)ccc2)cc1	BACE_986	0	Test	6.4584212	357.79419	0.90039998	4	2	3	25	0	1	3	109.47	63.529999	92.38760400000001	42.734001	0	0	0	0	0	0	0	1	0	1	0	0	1	0	0	0	1	1	0	1	0	1	0	0	1	0	0	0	1	1	0
954	Fc1cc(F)cc(CC(NC(=O)C)C(O)CNC2(c3cc(C(C)(C)C)ccc3)CCC(NC(=O)C)CC2)c1	BACE_987	0	Test	6.4559321	530.66962	2.7729001	3	4	10	38	0	2	3	95.040001	94.167999	142.77119	63.945	0	0	0	0	0	0	0	1	0	1	0	0	1	1	0	0	1	1	0	1	0	0	1	0	1	0	0	0	0	0	0
955	O=C(NCCCC)NCc1ccc(CN2C(=O)C(CCC3CCCCC3)(CC3CCCCC3)NC2=N)cc1	BACE_988	0	Test	6.4559321	523.75311	7.2342	3	3	12	38	0	1	4	97.32	77.750999	153.13251	63.761002000000005	0	0	0	0	0	0	0	1	0	1	0	0	1	1	0	0	1	1	0	1	0	0	0	1	1	0	0	0	0	0	1
956	Fc1c(N)ccc(CC2C(O)C(NCc3cc(C(C)(C)C)ccc3)CS(=O)(=O)C2)c1	BACE_989	0	Test	6.4559321	435.5752	1.9304	2	3	6	30	0	4	3	105.38	74.500999	116.8962	53.506001	0	0	0	0	0	0	0	1	0	1	0	0	1	1	0	0	0	1	0	1	0	1	1	0	0	0	0	0	0	0	0
957	Fc1cc(F)cc(CC(NC(=O)C)C(O)CNC2(c3scc(C(C)C)c3)CCCCC2)c1	BACE_990	0	Test	6.4534569	465.61938	3.7976998999999996	2	3	9	32	0	2	3	94.18	77.084	122.2414	55.437	0	0	0	0	0	0	0	1	0	1	0	0	1	1	0	0	1	1	0	1	0	0	1	0	1	0	0	0	0	0	0
958	O=C(NC([C@H](O)CNCC#C)Cc1ccccc1)c1cc2c(CC)cn3c2c(OS(=O)(=O)CC3)c1	BACE_991	0	Test	6.443697	496.59851	2.6164	3	4	9	35	1	3	4	122.62	85.751999	126.8577	60.037997999999995	0	0	0	0	0	0	0	1	0	1	1	0	1	1	0	1	1	1	1	0	0	0	1	0	1	0	0	0	0	0	0
959	FC(F)(F)Oc1ccc([C@@]2(c3cc(-c4c(F)nccc4)ccc3)N=C(N)N3C2=NCCC3)cc1	BACE_992	0	Test	6.431798000000001	470.44210999999996	3.9019001	3	0	5	34	1	1	5	77.709999	89.835999	116.6699	54.880001	0	0	0	0	0	0	0	0	0	1	0	0	1	0	0	0	1	1	0	1	0	1	0	0	0	0	0	0	1	1	1
960	S(CCC(NC(=O)C(NC(=O)C)C(C)C)C(=O)NC(C(O)CC(C(=O)NCCCC)C)CC(C)C)C	BACE_993	0	Test	6.431798000000001	530.76398	2.1510999	6	5	18	36	0	5	0	161.92999	88.332001	145.0472	57.868999	0	0	0	0	0	0	0	1	0	1	0	0	0	1	0	0	1	0	0	0	0	0	0	0	1	0	0	0	0	0	0
961	Fc1cc(F)cc(CC(NC(=O)C)C(O)CNC2(c3cc(-c4sccc4)ccc3)CCCCC2)c1	BACE_994	0	Test	6.431798000000001	499.63559000000004	4.1219001	2	3	9	35	0	2	4	94.18	83.417999	133.1868	62.855999	0	0	0	0	0	0	0	1	0	1	0	0	1	1	0	0	1	1	0	1	0	0	1	0	1	0	0	0	0	0	0
962	O=S1(=O)CC(NCc2cc(C(C)C)ccc2)C(O)C(Cc2cc(CC)c(O)cc2)C1	BACE_995	0	Test	6.431798000000001	432.5961	2.9403	3	3	7	30	0	4	3	99.589996	70.084	118.8406	54.717999	0	0	0	0	0	0	0	1	0	1	0	0	1	1	0	0	0	1	0	0	0	0	1	0	0	0	0	0	0	0	0
963	O=C1N(C)C(N)=NC1(c1c(C)scc1)c1cc(-c2cncnc2)ccc1	BACE_996	0	Test	6.431798000000001	363.43619	1.6853	4	0	3	26	0	1	4	112.71	58.751999	100.7545	47.597	0	0	0	0	0	0	0	1	0	0	0	0	1	0	0	0	1	1	0	1	0	1	0	0	0	0	0	0	1	1	1
964	Fc1cc(F)cc(CC(NC(=O)C)C(O)CNC2(c3cc(C(C)(C)C)ccc3)CCN(C(=O)N)CC2)c1	BACE_997	0	Test	6.420217	517.6311	2.0732	3	4	9	37	0	2	3	112.27	94.334999	137.90691	61.625999	0	0	0	0	0	0	0	1	0	1	0	0	1	1	0	0	1	1	0	1	0	1	1	0	1	0	0	0	0	0	1
965	Fc1cc(F)cc(CC(NC(=O)C)C(O)CNC2(c3cc(C(C)(C)C)ccc3)CCC(C#N)CC2)c1	BACE_998	0	Test	6.420217	498.62769000000003	3.7118001000000005	3	3	9	36	0	2	3	89.730003	89.500999	136.6993	60.689999	0	0	0	0	0	0	0	1	0	1	0	0	1	1	0	1	1	1	0	1	0	0	1	0	1	0	1	0	0	0	0
966	O=C(Nc1cc(C2(C(=O)N(C)C(N)=N2)C2CCCCC2)ccc1)c1cc2OCOc2cc1	BACE_999	0	Test	6.420217	434.48760999999996	3.5237	5	1	4	32	0	1	5	106.25	73.418999	117.0891	52.752998	0	0	0	0	0	0	0	1	0	1	0	0	1	1	0	0	1	1	0	1	0	1	0	0	1	0	0	0	1	0	1
967	Fc1cc(F)cc(CC(NC(=O)C)C(O)CNC2(c3cc(/C(=C\C)/C)ccc3)CCCCC2)c1	BACE_1000	0	Test	6.420217	471.60239	4.2779999	2	3	9	34	0	2	3	65.940002	81.584999	130.9771	58.355	0	0	0	0	0	0	0	1	0	1	0	1	1	1	0	0	1	1	0	1	0	0	1	0	1	0	0	0	0	0	0
968	O=C(O)C1CCC(CN2C(=O)C(c3ccccc3)(C3CCCCC3)N=C2N)CC1	BACE_1001	0	Test	6.408936	396.50259	3.6412001000000003	2	0	5	29	0	1	4	98.82	68.917	107.7742	46.265999	0	0	0	0	0	0	0	0	0	1	0	0	1	1	0	0	1	1	0	1	0	1	0	0	0	0	0	0	1	0	1
969	FCC(CF)(C)c1cc(C2(NC[C@@H](O)[C@@H](NC(=O)C)Cc3cc(F)cc(F)c3)CC2)ccc1	BACE_1002	0	Test	6.408936	467.5195	3.6199999	2	3	11	33	2	2	3	65.940002	90.167999	113.4518	53.151001	0	0	0	0	0	0	0	1	0	1	0	0	1	1	0	0	1	1	0	1	0	0	1	0	1	0	0	0	0	0	0
970	O=C(NCCC(C)(C)C)C(Cc1c(N)nc2c(c1)cc(-c1c(C#N)cccn1)cc2)C	BACE_1003	0	Test	6.408936	415.5307	4.4349999	4	2	8	31	0	1	3	104.69	70.418999	123.4371	55.464001	0	0	0	0	0	0	0	1	0	1	0	0	1	1	0	1	1	1	1	1	0	1	0	0	1	0	1	0	0	1	0
971	Fc1cc(F)cc(CC(NC(=O)C)C(O)CNC2(c3nnn(C45CC6CC(C4)CC(C5)C6)c3)CCCCC2)c1	BACE_1004	0	Test	6.406714	542.68359	3.4493001000000003	4	3	9	39	0	2	6	96.650002	88.5	144.0916	61.870998	0	0	0	0	0	0	0	1	0	1	0	0	1	1	0	0	1	1	0	1	0	0	1	0	1	0	0	0	0	1	0
972	Fc1cc(F)cc(CC(NC(=O)C)C(O)CNC2(c3cc(C(C)(C)C)ccc3)CN(O)CCC2)c1	BACE_1005	0	Test	6.3979402	490.60571	2.8295	3	4	9	35	0	3	3	89.410004	87.667999	130.7984	58.991001000000004	0	0	0	0	0	0	0	1	0	1	0	0	1	1	0	0	1	1	0	1	0	0	1	0	1	0	0	0	0	0	1
973	S(=O)(=O)(NC1CCC(NCC(O)C(NC(=O)C)Cc2cc(F)cc(F)c2)(c2cc(C(C)(C)C)ccc2)CC1)C	BACE_1006	0	Test	6.3979402	566.72333	2.5636001	3	4	11	39	0	3	3	120.49	100.41799999999999	146.74361000000002	65.862	0	0	0	0	0	0	0	1	0	1	0	0	1	1	0	0	1	1	0	1	0	0	1	0	1	0	0	0	0	0	0
974	Fc1c2C(N)=NC(c3cc(OC)ncc3)(c3cc(-c4cncnc4)ccc3)c2ccc1	BACE_1007	0	Test	6.3968558	411.431	3.1867001	5	0	4	31	0	1	5	86.279999	71.752998	115.7228	56.272999	0	0	0	0	0	0	0	1	0	0	0	0	1	0	0	0	1	1	0	1	0	1	0	0	0	0	0	0	1	1	0
975	Clc1c(-c2n(Cc3nc(N)ccc3)c(-c3ccc(Oc4cnccc4)cc3)cc2)cccc1	BACE_1008	0	Test	6.387216099999999	452.93480999999997	6.1760000999999995	3	1	6	33	0	0	5	65.959999	70.113998	129.3588	65.531998	0	0	0	0	0	0	0	0	0	1	0	0	1	0	0	0	0	1	0	0	0	1	0	0	0	0	0	0	0	1	0
976	Clc1c(-c2n(Cc3nc(N)ccc3)c(-c3ccc(Oc4nnccc4)cc3)cc2)cccc1	BACE_1009	0	Test	6.387216099999999	453.92290999999994	6.250400099999999	4	1	6	33	0	0	5	78.849998	71.113998	129.5356	64.278999	0	0	0	0	0	0	0	0	0	1	0	0	1	0	0	0	0	1	0	0	0	1	0	0	0	0	0	0	0	1	0
977	Fc1cc(F)cc(CC(NC(=O)C)C(O)CNC2(c3cc(N(C)C)ccc3)CCCCC2)c1	BACE_1010	0	Test	6.387216099999999	460.57971	3.0397998999999998	2	3	9	33	0	2	3	69.18	79.917999	125.7639	56.519001	0	0	0	0	0	0	0	1	0	1	0	0	1	1	0	0	1	1	0	1	0	0	1	0	1	0	0	0	0	0	1
978	O=C(NC(C(O)CNCc1cc(OC)ccc1)Cc1ccccc1)c1cc(N2C(=O)CCC2)c2NC(=O)N(CC)c2c1	BACE_1011	0	Test	6.3767509	572.67462	2.5497999	5	4	12	42	0	2	5	133.27	97.335999	156.7128	73.038002	0	0	0	0	0	0	0	1	0	1	0	0	1	1	0	0	1	1	1	0	0	0	1	0	1	1	0	0	0	0	1
979	Fc1cc(F)cc(C[C@H](NC(=O)c2cc(/C(=N/OCC(C)C)/C)cc(N3S(=O)(=O)CCCC3)c2)[C@@H](O)CNCc2cc(OC)ccc2)c1	BACE_1012	0	Test	6.368556	687.81677	3.4270998999999995	6	3	15	48	1	3	4	142.52	121.086	179.2794	80.994003	0	0	0	0	0	0	0	1	0	1	0	0	1	1	0	0	1	1	0	0	0	0	1	0	1	0	0	0	1	0	1
980	O(CC(C)C)c1cc2C3(C(=O)N(C)C(N)=N3)CC(C)(C)Oc2cc1	BACE_1013	0	Test	6.365522900000001	331.40939	2.4045999	4	0	3	24	0	1	3	77.150002	54.167999	90.945099	39.166	0	0	0	0	0	0	0	1	0	1	0	0	1	1	0	0	1	1	0	1	0	1	0	0	0	0	0	0	1	0	1
981	S(=O)(=O)(N(c1cc(C(=O)NC(C(O)CNC2CC2)Cc2ccccc2)ccc1)c1ccccc1)C	BACE_1014	0	Test	6.3565469000000006	494.6257	3.6654	3	3	11	35	0	3	4	111.7	81.250999	131.8829	64.288002	0	0	0	0	0	0	0	1	0	1	0	0	1	1	0	0	1	1	0	0	0	0	1	0	1	0	0	0	0	0	1
982	Fc1c(C2(C)C(F)(F)COC(N)=N2)cc(NC(=O)c2nn(C)cc2)cc1	BACE_1015	0	Test	6.3506651	367.32571	1.7970001	4	1	3	26	0	1	3	94.529999	77.001999	86.822098	38.376999	0	0	0	0	0	0	0	1	0	1	0	0	1	0	0	0	1	1	0	1	0	1	0	0	1	0	0	0	1	1	0
983	Fc1cc(F)cc(CC(NC(=O)C)C(O)CNC2(c3nnn(CC(C)(C)C)c3)CC2)c1	BACE_1016	0	Test	6.346787	436.51859	2.4152	4	3	10	31	0	2	3	96.650002	77.000999	109.9037	49.513000000000005	0	0	0	0	0	0	0	1	0	1	0	0	1	1	0	0	1	1	0	1	0	0	1	0	1	0	0	0	0	1	0
984	Clc1cc2c(C(NC(C(=O)O)Cc3c(-c4c[nH]nc4)csc3)=NC(C)(C)C2)cc1	BACE_1017	0	Test	6.346787	427.92709	2.4223001	2	1	6	29	0	1	4	121.44	69.862999	112.9651	51.712002000000005	0	0	0	0	0	0	0	1	0	1	0	0	1	1	0	0	1	1	0	1	0	0	0	0	1	1	0	0	1	1	0
985	Clc1c(NC(=O)C)c(Cl)cc(C/N=C(\NC(=O)Cn2c3c(cc(OC)cc3)cc2)/N)c1	BACE_1018	0	Test	6.346787	463.3371	1.3302	3	2	8	31	0	0	3	109.98	72.891998	114.8931	54.859001	0	0	0	0	0	0	0	1	0	1	0	0	1	0	0	0	1	1	1	0	0	0	0	0	1	0	0	0	0	0	0
986	O=C1N(C)C(N)=NC21c1c(OC(C)(C)C2)ccc(-c2ccccc2)c1	BACE_1019	0	Test	6.341989	335.3996	2.7476001	3	0	1	25	0	1	4	67.91999799999999	55.501999	95.8741	44.112999	0	0	0	0	0	0	0	1	0	1	0	0	1	0	0	0	1	1	0	1	0	1	0	0	0	0	0	0	1	0	1
987	Clc1c(-c2n(Cc3nc(N)ccc3)c(-c3ccc(Oc4nccnc4)cc3)cc2)cccc1	BACE_1020	0	Test	6.337242099999999	453.92290999999994	5.5672002	4	1	6	33	0	0	5	78.849998	71.113998	127.5154	64.278999	0	0	0	0	0	0	0	0	0	1	0	0	1	0	0	0	0	1	0	0	0	1	0	0	0	0	0	0	0	1	0
988	Ic1cc(C2(NCC(O)C(NC(=O)C)Cc3cc(F)cc(F)c3)CCCCC2)ccc1	BACE_1021	0	Test	6.337242099999999	543.40851	3.4558001000000003	2	3	8	31	0	2	3	65.940002	76.038002	123.7434	56.526001	0	0	0	0	0	0	0	1	0	1	0	0	1	1	0	0	1	1	0	1	0	0	1	0	1	0	0	0	0	0	0
989	FC(F)(F)Oc1ccc(C2(C(=O)N(C)C(N)=N2)C23CC4CC(C2)CC(C3)C4)cc1	BACE_1022	0	Test	6.327901799999999	407.42941	5.3766999	3	0	4	29	0	1	5	67.91999799999999	76.917	100.0812	42.213001	0	0	0	0	0	0	0	1	0	1	0	0	1	1	0	0	1	1	0	1	0	1	0	0	0	0	0	0	1	0	1
990	Clc1c(C2(c3cc(-c4cncnc4)ccc3)C(=O)N(C)C(N)=N2)cc(C)s1	BACE_1023	0	Test	6.327901799999999	397.8812	2.5616	4	0	3	27	0	1	4	112.71	62.529999	106.6206	49.567001	0	0	0	0	0	0	0	1	0	0	0	0	1	0	0	0	1	1	0	1	0	1	0	0	0	0	0	0	1	1	1
991	Clc1cc2c(C(NC(Cc3ccccc3)C3=NC=C(C#N)C(=O)N3)=NC(C)(C)C2)cc1	BACE_1024	0	Test	6.327901799999999	431.91739	4.1234999	4	1	5	31	0	1	4	93.93	71.529999	120.2679	55.786999	0	0	0	0	0	0	0	1	0	1	0	0	1	1	0	1	1	1	0	1	0	0	0	0	1	1	1	0	1	1	0
992	S(=O)(=O)(N(C)c1cc(C(=O)NC(C(O)CC(OC)COC(C)C)COc2cc(F)cc(F)c2)cc(C(=O)NC(C)c2ccccc2)c1)C	BACE_1025	0	Test	6.318759	691.78229	3.4410000000000003	7	3	17	48	0	5	3	151.88	128.58501	176.4012	79.334999	0	0	0	0	0	0	0	1	0	1	0	0	1	1	0	0	1	1	0	0	0	0	0	0	1	0	0	0	0	0	1
993	Fc1cc(F)cc(CC(NC(=O)C(C)N2C(=O)C(COC)CC2)C(O)CNCc2cc(OC)ccc2)c1	BACE_1026	0	Test	6.318759	520.58862	0.93229997	5	3	13	37	0	4	3	104.71	95.500999	133.0843	59.714001	0	0	0	0	0	0	0	1	0	1	0	0	1	1	0	0	1	1	0	0	0	0	1	0	1	0	0	0	0	0	1
994	O=C(NC(C(O)CNC1CC1)Cc1ccccc1)c1cc2c(CC)cn3c2c(NS(=O)(=O)CCC3)c1	BACE_1027	0	Test	6.309804	511.65619000000004	2.3410001	3	4	9	36	0	3	5	125.42	81.084999	133.3159	63.138999999999996	0	0	0	0	0	0	0	1	0	1	0	0	1	1	0	0	1	1	1	0	0	0	1	0	1	0	0	0	0	0	0
995	Fc1cc(F)cc(CC(NC(=O)c2cc(C(=O)N(CCC)CCC)cc(C)c2)C(O)C2NCCNC2)c1	BACE_1028	0	Test	6.309804	518.63898	1.1085	3	4	11	37	0	3	3	102.86	91.834999	136.6776	62.013000000000005	0	0	0	0	0	0	0	1	0	1	0	0	1	1	0	0	1	1	0	0	0	0	1	0	1	0	0	0	0	0	1
996	Fc1ccc(C2(c3cc(-c4cnccc4)ccc3)N=C(N)C(C)=N2)cc1	BACE_1029	0	Test	6.309804	344.38489	3.1308	3	0	3	26	0	1	4	63.630001	59.918999	99.138702	47.986999999999995	0	0	0	0	0	0	0	1	0	0	0	0	1	0	0	0	1	1	0	1	0	1	0	0	0	0	0	0	1	1	0
997	Fc1cc(F)cc(CC(NC(=O)C)C(O)CNC2(c3cc(C(C)(C)C)ccc3)CCC(Nc3cnccc3)CC2)c1	BACE_1030	0	Test	6.3010302000000005	565.7169200000001	3.8872001000000003	3	4	11	41	0	2	4	90.860001	96.167999	157.50349	71.860001	0	0	0	0	0	0	0	1	0	1	0	0	1	1	0	0	1	1	0	1	0	0	1	0	1	0	0	0	0	1	0
998	O=C1NC(C(O)CNCc2cc(C(C)C)ccc2)COC/C=C/CCNC(=O)c2cc(C)cc1c2	BACE_1031	0	Test	6.3010302000000005	480.61899000000005	1.8769	4	4	6	35	0	2	3	104.27	79.167999	137.662	60.611000000000004	0	0	0	0	0	0	0	1	0	1	0	1	1	1	0	0	1	1	0	0	0	0	1	0	1	0	0	0	0	0	0
999	NC1=NC(c2cc(-c3cncnc3)ccc2)(c2ccncc2)c2c1cccc2	BACE_1032	0	Test	6.3010302000000005	363.41461	2.4558001	4	0	3	28	0	1	5	77.050003	58.918999	108.7297	53.891998	0	0	0	0	0	0	0	0	0	0	0	0	1	0	0	0	1	1	0	1	0	1	0	0	0	0	0	0	1	1	0
1000	O(C)c1cc(-c2cc(C3(c4ccncc4)SCC(N)=N3)ccc2)ccc1	BACE_1033	0	Test	6.3010302000000005	361.46011	3.3934	4	0	4	26	0	1	4	85.800003	54.084998999999996	105.7135	50.780998	0	0	0	0	0	0	0	1	0	1	0	0	1	0	0	0	1	1	0	1	0	1	0	0	0	0	0	0	1	1	0
1001	O=C1N(C)C(N)=NC21c1c(OC(C)(C)C2)ccc(-c2nscc2)c1	BACE_1034	0	Test	6.3001618	342.41541	2.0060999	4	0	1	24	0	1	4	109.05	54.334998999999996	92.452698	41.293999	0	0	0	0	0	0	0	1	0	1	0	0	1	0	0	0	1	1	0	1	0	1	0	0	0	0	0	0	1	1	1
1002	Clc1cc2c(C(NC(C(=O)O)Cc3c(C#CC)csc3)=NC(C)(C)C2)cc1	BACE_1035	0	Test	6.292429900000001	399.9137	4.007100100000001	1	0	5	27	0	1	3	92.760002	65.695999	100.0204	47.368999	0	0	0	0	0	0	0	1	0	1	0	0	1	1	0	1	1	1	0	1	0	0	0	0	1	0	0	0	1	0	0
1003	FC(F)(F)Oc1ccc(C2(c3cc(-c4c(OC)nccc4)ccc3)C(=O)N(C)C(N)=N2)cc1	BACE_1036	0	Test	6.2839971	456.41720999999995	5.3786998	5	0	6	33	0	1	4	90.040001	91.835999	114.2653	53.251999	0	0	0	0	0	0	0	1	0	0	0	0	1	0	0	0	1	1	0	1	0	1	0	0	0	0	0	0	1	1	1
1004	Fc1c(N)c(O)cc(CC2C(O)C(NCc3cc(C(C)(C)C)ccc3)C[SH0](=O)C2)c1	BACE_1037	0	Test	6.2757239	435.5752	1.567	2	4	6	30	0	4	3	119.37	73.473	119.1139	53.574001	0	0	0	0	0	0	0	1	0	1	0	0	1	1	0	0	0	1	0	1	0	1	1	0	0	0	0	0	0	0	0
1005	F/C(=C/C1CC1)/c1cc([C@]2(c3ccc(OC(F)F)cc3)C(=O)N(C)C(N)=N2)ccc1	BACE_1038	0	Test	6.2676058	415.40828999999997	5.3832998	3	0	6	30	1	1	4	67.91999799999999	80.584999	103.3275	47.027	0	0	0	0	0	0	0	1	0	1	0	1	1	1	0	0	1	1	0	1	0	1	0	0	0	0	0	0	1	0	1
1006	O=C(NC(C(O)CNC1CC1)Cc1ccccc1)C=1C=C2N(CC)CCN3C2C(N(C)S(=O)(=O)CC3)C=1	BACE_1039	0	Test	6.2596369	531.71051	-1.0182	3	3	9	37	0	6	5	119.38	81.417	139.6317	60.261002000000005	0	0	0	0	0	0	0	1	0	1	0	1	1	1	0	0	1	1	0	0	0	0	1	0	1	0	0	1	0	0	1
1007	Clc1c(-c2n(Cc3nc(N)ccc3)c(-c3ccc(OCCCCC)cc3)cc2)cccc1	BACE_1040	0	Test	6.2596369	445.9837	7.534900200000001	2	1	9	32	0	0	4	53.07	65.446999	130.2123	63.035999	0	0	0	0	0	0	0	1	0	1	0	0	1	0	0	0	0	1	0	0	0	1	0	0	0	0	0	0	0	1	0
1008	Clc1cnc(C(=O)Nc2cc(C3(C)N=C(N)c4c3cccc4)ccc2)cc1	BACE_1041	0	Test	6.2596369	376.8389	3.359	3	1	3	27	0	1	4	80.370003	62.196999	104.7203	50.550999	0	0	0	0	0	0	0	1	0	0	0	0	1	0	0	0	1	1	0	1	0	1	0	0	1	0	0	0	1	1	0
1009	Fc1c(-c2c(F)ccc(C3(c4cc(C)c(OC)cc4)C(=O)N(C)C(N)=N3)c2)cccn1	BACE_1042	0	Test	6.251812	422.42731	3.9981998999999995	4	0	4	31	0	1	4	80.809998	80.41999799999999	112.8663	52.706001	0	0	0	0	0	0	0	1	0	0	0	0	1	0	0	0	1	1	0	1	0	1	0	0	0	0	0	0	1	1	1
1010	Fc1cc(F)cc(CC(NC(=O)C)C(O)CNC2(c3cc(C4COCOCC4)ccc3)CCCCC2)c1	BACE_1043	0	Test	6.251812	517.62781	2.7620001	4	3	9	37	0	3	4	84.400002	88.250999	136.2498	61.173	0	0	0	0	0	0	0	1	0	1	0	0	1	1	0	0	1	1	0	1	0	0	1	0	1	0	0	0	0	0	0
1011	Fc1c2NCC3(c2cc(CC2C(O)C(NCc4cc(C(C)(C)C)ccc4)CS(=O)(=O)C2)c1)CCC3	BACE_1044	0	Test	6.251812	501.6763	3.3654001000000004	2	3	6	35	0	4	5	91.389999	79.917999	137.2926	61.132999	0	0	0	0	0	0	0	1	0	1	0	0	1	1	0	0	0	1	0	1	0	0	1	0	1	0	0	0	0	0	0
1012	Clc1cc2c(C(NC(Cc3ccccc3)C3=NC=C(Cl)C(=O)N3)=NC(C)(C)C2)cc1	BACE_1045	0	Test	6.251812	441.353	4.9089999	3	1	5	30	0	1	4	70.139999	67.140999	119.335	55.904999	0	0	0	0	0	0	0	1	0	1	0	0	1	1	0	0	1	1	0	1	0	0	0	0	1	1	0	0	1	1	0
1013	Clc1cc2c(C(NC(C(=O)O)Cc3c(CCC4CC4)csc3)=NC(C)(C)C2)cc1	BACE_1046	0	Test	6.2441249	429.9827	5.6774998	1	0	8	29	0	1	4	92.760002	64.528999	112.3445	51.591	0	0	0	0	0	0	0	1	0	1	0	0	1	1	0	0	1	1	0	1	0	0	0	0	1	0	0	0	1	0	0
1014	O=C(NC(C)(C)C1CC(C(=O)NC(C(O)CNCc2cc(C(C)C)ccc2)Cc2ccccc2)CCC1)CC	BACE_1047	0	Test	6.2365718	536.76837	4.1475	3	4	13	39	0	4	3	95.040001	83.25	156.5766	69.63200400000001	0	0	0	0	0	0	0	1	0	1	0	0	1	1	0	0	1	1	0	1	0	0	1	0	1	0	0	0	0	0	0
1015	Fc1cc(F)cc(CC(NC(=O)C)C(O)CNC2(c3cc(C4OCCC4)ccc3)CC2)c1	BACE_1048	0	Test	6.2365718	445.522	2.8146999	3	3	9	32	0	3	4	75.16999799999999	77.250999	113.3982	53.195999	0	0	0	0	0	0	0	1	0	1	0	0	1	1	0	0	1	1	0	1	0	0	1	0	1	0	0	0	0	0	0
1016	Fc1cc(F)cc(CC(NC(=O)C)C(O)CNC2(c3cc(C4(C)OCCC4)ccc3)CC2)c1	BACE_1049	0	Test	6.2365718	459.54860999999994	3.0197001	3	3	9	33	0	3	4	75.16999799999999	79.167999	118.0358	55.030998	0	0	0	0	0	0	0	1	0	1	0	0	1	1	0	0	1	1	0	1	0	0	1	0	1	0	0	0	0	0	0
1017	O=C(NCC=C)c1ccc(-c2n(Cc3nc(N)ccc3)c(-c3ccccc3)cc2)cc1	BACE_1050	0	Test	6.229147900000001	408.495	4.9268999	2	2	7	31	0	0	4	72.940002	67.835999	123.1101	59.548	0	0	0	0	0	0	0	0	1	1	0	1	1	0	0	0	1	1	0	0	0	1	0	0	1	0	0	0	0	1	0
1018	Clc1c(-c2n(Cc3nc(N)ccc3)c(-c3ccc(Oc4ccncc4)cc3)cc2)cccc1	BACE_1051	0	Test	6.229147900000001	452.93480999999997	6.1760000999999995	3	1	6	33	0	0	5	65.959999	70.113998	129.3588	65.531998	0	0	0	0	0	0	0	0	0	1	0	0	1	0	0	0	0	1	0	0	0	1	0	0	0	0	0	0	0	1	0
1019	IC=1C(=O)NC(C(NC2=NC(C)(C)Cc3c2ccc(Cl)c3)Cc2ccccc2)=NC=1	BACE_1052	0	Test	6.229147900000001	532.80438	4.8228002	3	1	5	30	0	1	4	70.139999	65.150002	126.9383	58.963001	0	0	0	0	0	0	0	1	0	1	0	0	1	1	0	0	1	1	0	1	0	0	0	0	1	1	0	0	1	1	0
1020	Fc1cc(F)cc(CC(NC(=O)C(CCc2ccccc2)N2C(=O)C(NC(=O)C)(C(CC)C)CC2)[C@H](O)[C@H]2NCc3c(cccc3)C2)c1	BACE_1053	0	Test	6.221849	661.80103	3.7156	4	4	13	48	1	6	5	115.35	116.91799999999999	178.58031	81.202003	0	0	0	0	0	0	0	1	0	1	0	0	1	1	0	0	1	1	0	1	0	0	1	0	1	0	0	0	0	0	1
1021	Brc1c(C2C(C(=O)N3C(c4ccccc4)CC(c4ccccc4)CC3)CNC2)cccc1	BACE_1054	0	Test	6.221849	490.45459000000005	4.0317001	1	1	4	32	0	4	5	36.919998	62.917	131.49271000000002	62.148998	0	0	0	0	0	0	0	0	0	1	0	0	1	1	0	0	1	1	0	0	0	0	1	0	0	0	0	0	0	0	1
1022	Clc1cc(-c2cc3C4(C(=O)N(CC(F)(F)F)C(N)=N4)CC(C)(C)Oc3cc2)ccc1	BACE_1055	0	Test	6.218963099999999	437.84270999999995	4.4194002	3	0	3	30	0	1	4	67.91999799999999	84.029999	106.12899999999999	47.645	0	0	0	0	0	0	0	1	0	1	0	0	1	0	0	0	1	1	0	1	0	1	0	0	0	0	0	0	1	0	1
1023	Fc1cc(F)cc(C[C@H](NC(=O)C)[C@H](O)CNC2(c3cc(C(C)(C)C)ccc3)CCC2)c1	BACE_1056	0	Test	6.2146702000000005	445.56509000000005	3.3656001000000004	2	3	9	32	2	2	3	65.940002	78.167999	120.7992	55.167999	0	0	0	0	0	0	0	1	0	1	0	0	1	1	0	0	1	1	0	1	0	0	1	0	1	0	0	0	0	0	0
1024	Brc1cc(CC2C(O)C(NCc3cc(C(C)(C)C)ccc3)CS(=O)(=O)C2)ccc1	BACE_1057	0	Test	6.2146702000000005	481.46609000000007	3.2198999	2	2	6	29	0	4	3	79.360001	65.584	119.6022	54.872002	0	0	0	0	0	0	0	1	0	1	0	0	1	1	0	0	0	1	0	1	0	0	1	0	0	0	0	0	0	0	0
1025	Clc1cc2c(C(NC(C(=O)O)Cc3c(CCC)csc3)=NC(C)(C)C2)cc1	BACE_1058	0	Test	6.2146702000000005	403.9455	4.3291001	1	0	7	27	0	1	3	92.760002	63.695999	107.9087	48.695	0	0	0	0	0	0	0	1	0	1	0	0	1	1	0	0	1	1	0	1	0	0	0	0	1	0	0	0	1	0	0
1026	O(C)c1c(C)cc(C2(c3cc(c(C#N)cc3)-c3cnccc3)C(=O)N(C)C(N)=N2)cc1	BACE_1059	0	Test	6.200658799999999	411.45581	3.0820999	5	0	4	31	0	1	4	104.6	73.252998	117.1565	54.740002000000004	0	0	0	0	0	0	0	1	0	0	0	0	1	0	0	1	1	1	0	1	0	1	0	0	0	0	1	0	1	1	1
1027	O=C1N(C)C(N)=NC1(c1cc(-c2cocc2)ccc1)c1ccncc1	BACE_1060	0	Test	6.200658799999999	332.3559	1.4726	4	0	3	25	0	1	4	84.720001	57.751999	90.558403	44.289001	0	0	0	0	0	0	0	1	0	0	0	0	1	0	0	0	1	1	0	1	0	1	0	0	0	0	0	0	1	1	1
1028	Clc1cc2c(C(NC(C(=O)O)Cc3c(CC)csc3)=NC(C)(C)C2)cc1	BACE_1061	0	Test	6.200658799999999	389.91891	3.8729	1	0	6	26	0	1	3	92.760002	62.195999	103.3077	46.860001000000004	0	0	0	0	0	0	0	1	0	1	0	0	1	1	0	0	1	1	0	1	0	0	0	0	1	0	0	0	1	0	0
1029	O(C)c1cc(-c2cc(C3(C)SCCC(N)=N3)ccc2)ccc1	BACE_1062	0	Test	6.200658799999999	312.4292	3.1693001	3	0	3	22	0	1	3	72.910004	44.917999	92.871399	42.779999	0	0	0	0	0	0	0	1	0	1	0	0	1	0	0	0	1	1	0	1	0	1	0	0	0	0	0	0	1	0	0
1030	O(C)c1ccc(C2(c3cc(-c4cncnc4)ccc3)N=C(N)c3nc(C)sc23)cc1	BACE_1063	0	Test	6.200658799999999	413.4949	2.9809999	5	0	4	30	0	1	5	114.52	63.585999	117.7388	56.632999	0	0	0	0	0	0	0	1	0	0	0	0	1	0	0	0	1	1	0	1	0	1	0	0	0	0	0	0	1	1	0
1031	Fc1cc(F)cc(CC(NC(=O)C)C(O)CNC2(c3nccc(C(C)(C)C)c3)CC2)c1	BACE_1064	0	Test	6.19382	432.52660999999995	3.1993001	3	3	9	31	0	2	3	78.83000200000001	76.167999	110.7577	52.080002	0	0	0	0	0	0	0	1	0	1	0	0	1	1	0	0	1	1	0	1	0	0	1	0	1	0	0	0	0	1	0
1032	O(CC(NCC(O)C1NC(=O)c2cc(COC)cc(NCCCCOc3cc(ccc3)C1)c2)c1cc(C(C)(C)C)ccc1)C	BACE_1065	0	Test	6.1752229000000005	604.79932	4.7168002	5	4	10	44	0	3	4	105.66	93.084999	164.9193	78.875999	0	0	0	0	0	0	0	1	0	1	0	0	1	1	0	0	1	1	0	1	0	0	1	0	1	0	0	0	0	0	0
1033	O=S1(=O)CC(NCc2cc(C(C)(C)C)ccc2)C(O)C(Cc2cc(OCCC)ccc2)C1	BACE_1066	0	Test	6.1739249	460.6492	3.3276	3	2	9	32	0	4	3	88.589996	71.334	127.7148	58.388000000000005	0	0	0	0	0	0	0	1	0	1	0	0	1	1	0	0	0	1	0	1	0	0	1	0	0	0	0	0	0	0	0
1034	Fc1cc(F)cc(CC(NC(=O)C)C(O)CNC2(c3cc(CC)ccc3)CCCCC2)c1	BACE_1067	0	Test	6.161150900000001	445.56509000000005	3.8199998999999996	2	3	9	32	0	2	3	65.940002	77.417999	120.9775	55.167999	0	0	0	0	0	0	0	1	0	1	0	0	1	1	0	0	1	1	0	1	0	0	1	0	1	0	0	0	0	0	0
1035	Fc1cc(F)cc(CC(NC(=O)C)C(O)CNC2(c3cc(N4CCOCCC4)ccc3)CCCCC2)c1	BACE_1068	0	Test	6.154902	516.64301	2.7899001	3	3	9	37	0	2	4	78.410004	86.917999	139.7038	61.887001	0	0	0	0	0	0	0	1	0	1	0	0	1	1	0	0	1	1	0	1	0	0	1	0	1	0	0	0	0	0	1
1036	O=C1N(C)C(N)=NC21c1c(C(=O)C(C)(C)C2)ccc(-c2cncnc2)c1	BACE_1069	0	Test	6.1530452	349.38651	1.3965	5	0	1	26	0	1	4	101.54	62.668999	96.528198	42.890999	0	0	0	0	0	0	0	1	0	1	0	0	1	0	0	0	1	1	0	1	0	1	0	0	0	0	0	0	1	1	1
1037	Brc1c(CC(NC2=NC(C)(C)Cc3c2ccc(Cl)c3)C(=O)O)scc1	BACE_1070	0	Test	6.1487422	440.76180999999997	3.8210001000000005	1	0	5	25	0	1	3	92.760002	61.445999	101.0271	45.816002000000005	0	0	0	0	0	0	0	1	0	1	0	0	1	1	0	0	1	1	0	1	0	0	0	0	1	0	0	0	1	0	0
1038	S(=O)(=O)(C)c1cc(C2(NCC(O)C(NC(=O)C)Cc3cc(F)cc(F)c3)CCCCC2)ccc1	BACE_1071	0	Test	6.1426668	495.60229000000004	2.4036	3	3	9	34	0	3	3	108.46	90.834999	125.0899	57.171001000000004	0	0	0	0	0	0	0	1	0	1	0	0	1	1	0	0	1	1	0	1	0	0	1	0	1	0	0	0	0	0	0
1039	Fc1cc(F)cc(CC(NC(=O)C)C(O)CNC2(c3c[n+]([O-])cc(CC(C)(C)C)c3)CC2)c1	BACE_1072	0	Test	6.1426668	462.55260999999996	0.53680003	2	3	10	33	0	2	3	92.879997	85.667999	115.5428	54.188999	0	0	0	0	0	0	0	1	0	1	0	0	1	1	0	0	1	1	0	1	0	0	1	0	1	0	0	0	0	0	0
1040	Fc1c(-c2cc([C@@]3(c4cc5OC(F)(F)Oc5cc4)N=C(N)N4C3=NCCC4)ccc2)cccn1	BACE_1073	0	Test	6.1307678	466.43521	3.5843998999999998	4	0	3	34	1	1	6	86.940002	85.002998	115.9351	54.833999999999996	0	0	0	0	0	0	0	0	0	1	0	0	1	0	0	0	1	1	0	1	0	1	0	0	0	0	0	0	1	1	1
1041	Fc1c(-c2cc3C4(N=C(N)OC4)c4c(Oc3cc2)ccc(OC)c4)cc(OC)cc1	BACE_1074	0	Test	6.1307678	406.4064	4.3634	5	0	3	30	0	1	5	75.300003	70.41999799999999	108.3211	51.915001000000004	0	0	0	0	0	0	0	1	0	1	0	0	1	0	0	0	1	1	0	1	0	1	0	0	0	0	0	0	1	0	0
1042	Fc1cc(F)cc(CC(NC(=O)C)C(O)CNC2(c3cc(N4C(=O)COCCC4)ccc3)CCCCC2)c1	BACE_1075	0	Test	6.124939	530.62653	1.8214	4	3	9	38	0	2	4	95.480003	94.084999	138.664	61.973	0	0	0	0	0	0	0	1	0	1	0	0	1	1	0	0	1	1	0	1	0	0	1	0	1	0	0	0	0	0	1
1043	Clc1cc2c(C(NC(Cc3ccccc3)C3=NOC(=O)N3)=NC(C)(C)C2)cc1	BACE_1076	0	Test	6.124939	396.87	4.5486999	4	1	5	28	0	1	4	83.279999	62.862999	108.1941	49.643002	0	0	0	0	0	0	0	1	0	1	0	0	1	1	0	0	1	1	0	1	0	0	0	0	1	1	0	0	1	1	0
1044	Fc1cc(F)cc(C[C@H](NC(=O)C)[C@H](O)CNC2(c3cc([C@@H]4COCC4)ccc3)CC2)c1	BACE_1077	0	Test	6.119185900000001	445.522	2.5539999	3	3	9	32	3	3	4	75.16999799999999	77.250999	113.6822	53.195999	0	0	0	0	0	0	0	1	0	1	0	0	1	1	0	0	1	1	0	1	0	0	1	0	1	0	0	0	0	0	0
1045	Brc1cc(CC2C(O)C(NCc3cc(C(C)C)ccc3)CS(=O)(=O)C2)ccc1	BACE_1078	0	Test	6.119185900000001	467.43960999999996	3.0137	2	2	6	28	0	4	3	79.360001	63.667	115.1271	53.036999	0	0	0	0	0	0	0	1	0	1	0	0	1	1	0	0	0	1	0	0	0	0	1	0	0	0	0	0	0	0	0
1046	Clc1cc2c(C(NC(C(=O)O)Cc3c(C#C)csc3)=NC(C)(C)C2)cc1	BACE_1079	0	Test	6.119185900000001	385.88707999999997	4.0576	1	1	5	26	0	1	3	92.760002	65.195999	97.487602	45.534	0	0	0	0	0	0	0	1	0	1	1	0	1	1	0	1	1	1	0	1	0	0	0	0	1	0	0	0	1	0	0
1047	Clc1cnc(C(=O)Nc2cc(C34N=C(N)SCC3C4)ccc2)cc1	BACE_1080	0	Test	6.119185900000001	358.84521	2.7434001	4	1	3	24	0	2	4	105.67	55.028999	94.770599	43.522999	0	0	0	0	0	0	0	0	0	1	0	0	1	1	0	0	1	1	0	1	0	1	0	0	1	0	0	0	1	1	0
1048	Fc1cc(F)cc(CC(NC(=O)C)C(O)CNC2(c3cc(CC(C)(C)C)cnc3)CC2)c1	BACE_1081	0	Test	6.1079049	446.55319000000003	3.227	3	3	10	32	0	2	3	78.83000200000001	77.667999	115.7307	53.915001000000004	0	0	0	0	0	0	0	1	0	1	0	0	1	1	0	0	1	1	0	1	0	0	1	0	1	0	0	0	0	1	0
1049	Clc1cc(-c2cc3C4(N=C(N)OC4)CC(C)(C)Cc3cc2)cnc1	BACE_1082	0	Test	6.1029229	341.83459	3.8359001000000004	3	0	1	24	0	1	4	60.5	50.612999	94.565697	43.393002	0	0	0	0	0	0	0	1	0	1	0	0	1	0	0	0	1	1	0	1	0	1	0	0	0	0	0	0	1	1	0
1050	FC(F)(F)Oc1ccc([C@@]2(c3cc(-c4cncnc4)ccc3)N=C(N)N3C2=NCCC3)cc1	BACE_1083	0	Test	6.1023731	453.4397	2.6842999	4	0	5	33	1	1	5	90.599998	83.168999	114.292	53.717999	0	0	0	0	0	0	0	0	0	1	0	0	1	0	0	0	1	1	0	1	0	1	0	0	0	0	0	0	1	1	1
1051	O(C)c1ccc(C2(c3cc(-c4cnccc4)ccc3)SCC(N)=N2)cc1	BACE_1084	0	Test	6.1023731	361.46011	3.3934	4	0	4	26	0	1	4	85.800003	54.084998999999996	105.7135	50.780998	0	0	0	0	0	0	0	1	0	1	0	0	1	0	0	0	1	1	0	1	0	1	0	0	0	0	0	0	1	1	0
1052	O=C(NCCCC)C(CC(O)C(NC(=O)C1CC(C(NC(=O)C)C(C)C)CCC1)Cc1ccccc1)C	BACE_1085	0	Test	6.09691	515.7277799999999	4.3892002	4	4	14	37	0	6	2	107.53	83.999001	147.1855	61.911999	0	0	0	0	0	0	0	1	0	1	0	0	1	1	0	0	1	1	0	0	0	0	0	0	1	0	0	0	0	0	0
1053	Fc1cc(F)cc(CC(NC(=O)C)C(O)CNC2(c3cc(C4C(=O)CCC4)ccc3)CCCCC2)c1	BACE_1086	0	Test	6.09691	499.61249000000004	3.2605	3	3	9	36	0	3	4	83.010002	88.417999	133.5932	59.985001000000004	0	0	0	0	0	0	0	1	0	1	0	0	1	1	0	0	1	1	0	1	0	0	1	0	1	0	0	0	0	0	0
1054	Fc1c(-c2cc3C4(N=C(N)OC4)c4c(Oc3cc2)ccc(OC)c4)cccn1	BACE_1087	0	Test	6.09691	377.36841	3.6131998999999997	5	0	2	28	0	1	5	78.959999	66.252998	100.7157	48.189999	0	0	0	0	0	0	0	1	0	1	0	0	1	0	0	0	1	1	0	1	0	1	0	0	0	0	0	0	1	1	0
1055	O=C(C)N1CCC(C2(c3cc(-c4cc(OC)ccc4)ccc3)N=C(N)C(C)=N2)CC1	BACE_1088	0	Test	6.09691	404.5047	2.2951	4	0	4	30	0	1	4	80.279999	64.751999	117.5245	52.387001	0	0	0	0	0	0	0	1	0	1	0	0	1	1	0	0	1	1	0	1	0	1	0	0	0	0	0	0	1	0	1
1056	Clc1c(-c2n(Cc3nc(N)ccc3)c(-c3ccc(Oc4ncccc4)cc3)cc2)cccc1	BACE_1089	0	Test	6.0915151	452.93480999999997	6.717800099999999	3	1	6	33	0	0	5	65.959999	70.113998	129.6723	65.531998	0	0	0	0	0	0	0	0	0	1	0	0	1	0	0	0	0	1	0	0	0	1	0	0	0	0	0	0	0	1	0
1057	Fc1cc(F)cc(CC(NC(=O)C)C(O)CNC2(c3cc(CC(C)C)ccc3)CCCCC2)c1	BACE_1090	0	Test	6.0915151	473.61829000000006	4.5279999	2	3	10	34	0	2	3	65.940002	80.750999	130.12711000000002	58.838001	0	0	0	0	0	0	0	1	0	1	0	0	1	1	0	0	1	1	0	1	0	0	1	0	1	0	0	0	0	0	0
1058	O=C(Nc1cc(C2(C)C(=O)N(C)CC(N)=N2)ccc1)c1ncc(C#N)cc1	BACE_1091	0	Test	6.08991	362.38518999999997	0.32080001	5	1	4	27	0	1	3	124.47	69.418999	98.217201	44.451	0	0	0	0	0	0	0	1	0	1	0	0	1	0	0	1	1	1	0	1	0	1	0	0	1	0	1	0	1	1	1
1059	Fc1cc(F)cc(CC(NC(=O)C)C(O)CNC2(c3cc(N4C(=O)CCC4)ccc3)CCCCC2)c1	BACE_1092	0	Test	6.0861859	500.60049000000004	2.4593	3	3	9	36	0	2	4	86.25	89.084999	132.20911	59.500999	0	0	0	0	0	0	0	1	0	1	0	0	1	1	0	0	1	1	0	1	0	0	1	0	1	0	0	0	0	0	1
1060	Clc1cc2c(C(NC(C(=O)O)Cc3c(-c4occn4)csc3)=NC(C)(C)C2)cc1	BACE_1093	0	Test	6.0861859	428.9119	2.5706	3	0	6	29	0	1	4	118.79	70.862999	108.0536	50.568999999999996	0	0	0	0	0	0	0	1	0	1	0	0	1	1	0	0	1	1	0	1	0	0	0	0	1	0	0	0	1	1	0
1061	S(=O)(=O)(N(C)c1cc(C(=O)NC(C)c2ccc(F)cc2)cc(-c2nc(C(N)(Cc3ccccc3)C)[nH]n2)c1)C	BACE_1094	0	Test	6.0851277999999995	551.65552	1.9685	4	3	9	39	0	3	4	144.07001	97.002998	149.73241000000002	69.76799799999999	0	0	0	0	0	0	0	1	0	1	0	0	1	1	0	0	1	1	0	1	1	0	0	0	1	1	0	0	0	1	1
1062	Clc1c(NC(=O)C)c(Cl)cc(C/N=C(\NC(=O)Cn2c3c(cc2)ccc(CN(S(=O)(=O)C)C)c3)/N)c1	BACE_1095	0	Test	6.0757208	554.4693	0.47049999	3	2	10	36	0	1	3	146.50999	89.808998	135.2162	63.081001	0	0	0	0	0	0	0	1	0	1	0	0	1	0	0	0	1	1	1	0	0	0	0	0	1	0	0	0	0	0	1
1063	Clc1c(-c2n(Cc3nc(N)ccc3)c(-c3ccc(Oc4ccccc4)cc3)cc2)cccc1	BACE_1096	0	Test	6.070581	451.94680999999997	7.3266000999999985	2	1	6	33	0	0	5	53.07	69.113998	131.5157	66.785004	0	0	0	0	0	0	0	0	0	1	0	0	1	0	0	0	0	1	0	0	0	1	0	0	0	0	0	0	0	1	0
1064	Fc1cc(F)cc(CC(NC(=O)C)C(O)CNC2(c3cc(C(C)(C)C)ccc3)CN(C(=O)OCc3ccccc3)CCC2)c1	BACE_1097	0	Test	6.0655022	608.7384	5.0588999	4	3	12	44	0	3	4	95.480003	107.00200000000001	165.1227	75.670998	0	0	0	0	0	0	0	1	0	1	0	0	1	1	0	0	1	1	0	1	0	0	1	0	1	0	0	0	0	0	1
1065	O=C(Nc1cc(C2(C(=O)N(C)C(N)=N2)C2CCCCC2)ccc1)c1n(C)ccc1	BACE_1098	0	Test	6.0655022	393.48208999999997	3.1191001	3	1	4	29	0	1	4	92.720001	65.584999	108.7363	49.104	0	0	0	0	0	0	0	1	0	1	0	0	1	1	0	0	1	1	0	1	0	1	0	0	1	0	0	0	1	0	1
1066	Fc1cc(F)cc(CC(NC(=O)c2c3c(n(C(=O)N(CCCC)C)c2)ccc(C(=O)OCc2ccccc2)c3)C(O)CNCc2cc(OC)ccc2)c1	BACE_1099	0	Test	6.0655022	727.81598	6.360899900000001	6	3	17	53	0	2	5	126.71	131.33701000000002	194.48309	91.630997	0	0	0	0	0	0	0	1	0	1	0	0	1	1	0	0	1	1	1	0	0	0	1	0	1	0	0	0	0	0	1
1067	O(CCCC)c1ccc(C2(C(=O)N(C)C(N)=N2)C23CC4CC(C2)CC(C3)C4)cc1	BACE_1100	0	Test	6.0604811	395.53769	4.5690999	3	0	6	29	0	1	5	67.91999799999999	58.167	112.8434	47.991001000000004	0	0	0	0	0	0	0	1	0	1	0	0	1	1	0	0	1	1	0	1	0	1	0	0	0	0	0	0	1	0	1
1068	Fc1cc(F)cc(CC(NC(=O)C)C(O)CNC2(c3nn(CC(C)(C)C)cc3)CC2)c1	BACE_1101	0	Test	6.0604811	435.53049000000004	2.5943	3	3	10	31	0	2	3	83.760002	76.000999	111.4511	50.765999	0	0	0	0	0	0	0	1	0	1	0	0	1	1	0	0	1	1	0	1	0	0	1	0	1	0	0	0	0	1	0
1069	Fc1cc(F)cc(CC(NC(=O)C(CCc2ccccc2)N2C(=O)C(NC(=O)C)(C(CC)C)CC2)C(O)C2NCc3c(O)cccc3C2)c1	BACE_1102	0	Test	6.0604811	677.80042	3.4482	5	5	13	49	0	6	5	135.58	122.585	180.2744	81.83899699999999	0	0	0	0	0	0	0	1	0	1	0	0	1	1	0	0	1	1	0	1	0	0	1	0	1	0	0	0	0	0	1
1070	Fc1c(N)c(CC)cc(CC2C(O)C(NCc3cc(C(C)(C)C)ccc3)CS(=O)(=O)C2)c1	BACE_1103	0	Test	6.0604811	463.6283	2.8728001	2	3	7	32	0	4	3	105.38	77.667999	126.5384	57.175999	0	0	0	0	0	0	0	1	0	1	0	0	1	1	0	0	0	1	0	1	0	1	1	0	0	0	0	0	0	0	0
1071	FC(F)(F)Oc1ccc(C2(c3cc(-c4cnc(OC)cc4)ccc3)C(=O)N(C)C(N)=N2)cc1	BACE_1104	0	Test	6.0457567999999995	456.41720999999995	5.3786998	5	0	6	33	0	1	4	90.040001	91.835999	114.2653	53.251999	0	0	0	0	0	0	0	1	0	0	0	0	1	0	0	0	1	1	0	1	0	1	0	0	0	0	0	0	1	1	1
1072	FC(F)Oc1ccc([C@@]2(c3cc(CC)ccc3)C(=O)N(C)C(N)=N2)cc1	BACE_1105	0	Test	6.0457567999999995	359.3699	4.1135001	3	0	5	26	1	1	3	67.91999799999999	69.584999	93.04630300000001	42.869999	0	0	0	0	0	0	0	1	0	1	0	0	1	1	0	0	1	1	0	1	0	1	0	0	0	0	0	0	1	0	1
1073	Fc1c(OC)cccc1-c1cc2C3(N=C(N)OC3)c3c(Oc2cc1)ccc(OC)c3	BACE_1106	0	Test	6.0457567999999995	406.4064	4.3634	5	0	3	30	0	1	5	75.300003	70.41999799999999	108.3211	51.915001000000004	0	0	0	0	0	0	0	1	0	1	0	0	1	0	0	0	1	1	0	1	0	1	0	0	0	0	0	0	1	0	0
1074	Fc1ncc(-c2cc3C4(N=C(N)OC4)c4c(Oc3cc2)ccc(OC)c4)cc1	BACE_1107	0	Test	6.0457567999999995	377.36841	3.6131998999999997	5	0	2	28	0	1	5	78.959999	66.252998	100.7157	48.189999	0	0	0	0	0	0	0	1	0	1	0	0	1	0	0	0	1	1	0	1	0	1	0	0	0	0	0	0	1	1	0
1075	FC(F)(F)c1cc(CNCC(O)C(NC(=O)c2cc(N3S(=O)(=O)Oc4c3cccc4)ccc2)Cc2ccccc2)ccc1	BACE_1108	0	Test	6.0409579	612.63928	4.5959001	3	3	11	43	0	3	5	120.93	117.669	153.1651	73.905998	0	0	0	0	0	0	0	0	0	1	0	0	1	1	0	0	1	1	0	1	0	0	1	0	1	0	0	0	0	0	1
1076	S(=O)(=O)(N(C)c1cc(C(=O)NC(C)c2ccc(F)cc2)cc(COCC(N)(C(F)F)Cc2ccccc2)c1)C	BACE_1109	0	Test	6.0338578	564.63953	2.5945001	3	2	12	39	0	3	3	111.73	107.00200000000001	141.916	66.624001	0	0	0	0	0	0	0	1	0	1	0	0	1	1	0	0	1	1	0	1	1	0	0	0	1	0	0	0	0	0	1
1077	S(=O)(=O)(N(c1c(C)ccc(C(=O)NC(C(O)CNCc2cc(C(F)(F)F)ccc2)Cc2ccccc2)c1)c1ccccc1)C	BACE_1110	0	Test	6.031517	626.70892	5.1757002	3	3	13	44	0	3	4	111.7	118.169	163.21159	77.712997	0	0	0	0	0	0	0	1	0	1	0	0	1	1	0	0	1	1	0	1	0	0	1	0	1	0	0	0	0	0	1
1078	Fc1cc(F)cc(CC(NC(=O)C)C(O)CNC2(c3cc(C4CCCC4)ccc3)CCCCC2)c1	BACE_1111	0	Test	6.026872200000001	485.629	4.6125998	2	3	9	35	0	2	4	65.940002	81.250999	132.9259	59.898998	0	0	0	0	0	0	0	1	0	1	0	0	1	1	0	0	1	1	0	1	0	0	1	0	1	0	0	0	0	0	0
1079	O=C(O)CCCCCN1C(=O)C(c2ccccc2)(C2CCCCC2)N=C1N	BACE_1112	0	Test	6.0222759	370.4653	3.2309999	2	0	8	27	0	1	3	98.82	66.250999	100.5301	43.369999	0	0	0	0	0	0	0	0	0	1	0	0	1	1	0	0	1	1	0	1	0	1	0	0	0	0	0	0	1	0	1
1080	Clc1cnc2OC3(CC(NCC(O)C(NC(=O)C)Cc4ccccc4)c2c1)CCC3	BACE_1113	0	Test	6.019087799999999	430.94769	1.5031	4	3	7	30	0	3	4	88.059998	66.695	113.6917	52.259997999999996	0	0	0	0	0	0	0	1	0	1	0	0	1	1	0	0	1	1	0	1	0	0	1	0	1	0	0	0	0	1	0
1081	Clc1c(-c2n(Cc3nc(N)ccc3)c(-c3ccc(Nc4cncnc4)cc3)cc2)cccc1	BACE_1114	0	Test	6.0087738	452.93810999999994	5.5377998	3	2	6	33	0	0	5	81.650002	70.113998	130.4574	64.99299599999999	0	0	0	0	0	0	0	0	0	1	0	0	1	0	0	0	0	1	0	0	0	1	0	0	1	0	0	0	0	1	0
1082	Fc1cc(F)cc(C[C@H](NC(=O)C)[C@H](O)CNC2(c3cc(-n4nccc4)ccc3)CC2)c1	BACE_1115	0	Test	6.0087738	441.49359000000004	2.2769001	3	3	9	32	2	2	4	83.760002	78.917999	113.4584	54.514998999999996	0	0	0	0	0	0	0	1	0	1	0	0	1	1	0	0	1	1	0	1	0	0	1	0	1	0	0	0	0	1	0
1083	O=C1N(C)C(N)=NC1(c1ccccc1)C1CCCCC1	BACE_1116	0	Test	6.004365	271.35739	2.9709001	2	0	2	20	0	1	3	58.689999	43.083999999999996	78.067299	34.222	0	0	0	0	0	0	0	1	0	1	0	0	1	1	0	0	1	1	0	1	0	1	0	0	0	0	0	0	1	0	1
1084	O=S1(=O)CC(NCc2cc(C(C)C)ccc2)C(O)C(Cc2cc(CCO)c(O)cc2)C1	BACE_1117	0	Test	6.004365	448.59549000000004	1.7146	4	4	8	31	0	4	3	119.82	75.584	120.7689	55.355	0	0	0	0	0	0	0	1	0	1	0	0	1	1	0	0	0	1	0	0	0	0	1	0	0	0	0	0	0	0	0
1085	S(=O)(=O)(N(C)c1cc(C(=O)NC(C)c2ccc(F)cc2)cc(COCC(N)(CF)Cc2ccccc2)c1)C	BACE_1118	0	Test	6.0013051	546.64911	2.4820001	3	2	12	38	0	3	3	111.73	99.168999	141.9558	66.714996	0	0	0	0	0	0	0	1	0	1	0	0	1	1	0	0	1	1	0	1	1	0	0	0	1	0	0	0	0	0	1
1086	Fc1cc(F)cc(CC(NC(=O)C)C(O)CNC2(c3cc(N4C(=O)NCCC4)ccc3)CCCCC2)c1	BACE_1119	0	Test	6.0	515.61517	2.8952999	3	4	9	37	0	2	4	98.279999	91.584999	136.90288999999999	60.852001	0	0	0	0	0	0	0	1	0	1	0	0	1	1	0	0	1	1	0	1	0	0	1	0	1	0	0	0	0	0	1
1087	Fc1cc(F)cc(CC(NC(=O)C(CCc2ccccc2)N2C(=O)C(CCCC)CC2)C(O)C2NCc3c(cccc3)C2)c1	BACE_1120	0	Test	6.0	604.74969	5.1149998	3	3	13	44	0	5	5	86.25	103.501	166.09779	76.095001	0	0	0	0	0	0	0	1	0	1	0	0	1	1	0	0	1	1	0	0	0	0	1	0	1	0	0	0	0	0	1
1088	NC1=NC(C)(c2cc(-c3cncnc3)ccc2)SCC1	BACE_1121	0	Test	6.0	284.3793	1.4069999	4	0	2	20	0	1	3	89.459999	41.750999	83.1045	37.801998	0	0	0	0	0	0	0	1	0	1	0	0	1	0	0	0	1	1	0	1	0	1	0	0	0	0	0	0	1	1	0
1090	Clc1cnc(C(=O)Nc2cc(C3(C)C(=O)N(C)C(N)=N3)ccc2)cc1	BACE_1123	0	Test	5.9913998	357.79419	1.8579	4	1	3	25	0	1	3	100.68	63.529999	92.601303	42.734001	0	0	0	0	0	0	0	1	0	0	0	0	1	0	0	0	1	1	0	1	0	1	0	0	1	0	0	0	1	1	1
1091	O=C1N(CC2OCCC2)C(N)=NC1(c1ccccc1)C1CCCCC1	BACE_1124	0	Test	5.982965900000001	341.4473	3.3297	3	0	4	25	0	2	4	67.91999799999999	51.917	96.321198	41.424999	0	0	0	0	0	0	0	0	0	1	0	0	1	1	0	0	1	1	0	1	0	1	0	0	0	0	0	0	1	0	1
1092	O=C1N(C)C(N)=NC1(C1CCCCC1)C1CCCCC1	BACE_1125	0	Test	5.9665761	277.40509	3.5762	2	0	2	20	0	0	3	58.689999	40.25	79.199501	31.534000000000002	0	0	0	0	0	0	0	1	0	1	0	0	0	1	0	0	1	0	0	1	0	1	0	0	0	0	0	0	1	0	1
1093	Fc1cc(F)cc(CN2C(=O)C(c3ccccc3)(C3CCCCC3)N=C2N)c1	BACE_1126	0	Test	5.9665761	383.4343	4.9654002	2	0	4	28	0	1	4	58.689999	69.584999	103.1127	46.964001	0	0	0	0	0	0	0	0	0	1	0	0	1	1	0	0	1	1	0	1	0	1	0	0	0	0	0	0	1	0	1
1094	Clc1cc2c(C(NC(C(=O)O)Cc3c(-c4cn(C)nc4)csc3)=NC(C)(C)C2)cc1	BACE_1127	0	Test	5.962574	441.9537	2.6282001	2	0	6	30	0	1	4	110.58	71.362999	117.8618	53.547001	0	0	0	0	0	0	0	1	0	1	0	0	1	1	0	0	1	1	0	1	0	0	0	0	1	0	0	0	1	1	0
1095	O=[N+]([O-])c1cc(CC(c2nc(N)sc2)c2ccc(OC)cc2)c(OC)cc1	BACE_1128	0	Test	5.9586072	385.43689	3.6925001	3	1	7	27	0	1	3	128.75	66.334999	105.3874	48.237999	0	0	0	0	0	0	0	1	0	1	0	0	1	1	0	0	0	1	0	0	0	1	0	0	0	0	0	0	0	1	0
1096	Fc1cc(F)cc(CC(NC(=O)C)C(O)CNC2(c3cc(-c4occc4)ccc3)CCCCC2)c1	BACE_1129	0	Test	5.9586072	483.57000999999997	3.5637	3	3	9	35	0	2	4	79.08000200000001	85.084999	126.7435	60.130001	0	0	0	0	0	0	0	1	0	1	0	0	1	1	0	0	1	1	0	1	0	0	1	0	1	0	0	0	0	0	0
1097	Fc1cc(F)cc(CC(NC(=O)c2c3c(n(C(=O)OCCCC)c2)cccc3)C(O)CNCc2cc(OC)ccc2)c1	BACE_1130	0	Test	5.9586072	580.64209	4.8389001	5	3	14	42	0	2	4	106.4	105.836	151.0985	71.764999	0	0	0	0	0	0	0	1	0	1	0	0	1	1	0	0	1	1	1	0	0	0	1	0	1	0	0	0	0	0	0
1098	O=S1(=O)CC(NCc2cc(C(C)C)ccc2)C(O)C(Cc2ccccc2)C1	BACE_1131	0	Test	5.9586072	388.54348999999996	2.2653	2	2	6	27	0	4	3	79.360001	61.25	107.5043	50.410999	0	0	0	0	0	0	0	1	0	1	0	0	1	1	0	0	0	1	0	0	0	0	1	0	0	0	0	0	0	0	0
1099	O(CCC)Cc1cc(CC2C(O)C(NCc3cc(C(C)C)ccc3)CS(=O)(=O)C2)ccc1	BACE_1132	0	Test	5.9586072	460.6492	2.9418001	3	2	10	32	0	4	3	88.589996	70.917	128.3436	58.388000000000005	0	0	0	0	0	0	0	1	0	1	0	0	1	1	0	0	0	1	0	0	0	0	1	0	0	0	0	0	0	0	0
1100	Fc1cc(F)cc(CC(NC(=O)c2cc(C(=O)N(CCC)CCC)ccc2)C(O)C2NCc3c(cccc3)C2)c1	BACE_1133	0	Test	5.9586072	550.65918	4.0897999	3	3	11	40	0	3	4	86.25	98.001999	150.50281	69.528999	0	0	0	0	0	0	0	1	0	1	0	0	1	1	0	0	1	1	0	0	0	0	1	0	1	0	0	0	0	0	1
1101	Fc1cc(N2S(=O)(=O)N(C)CC32CC(C)N(Cc2cc4c(CC)n[nH]c4cc2)CC3)ccc1	BACE_1134	0	Test	5.9586072	472.5986	1.1892	2	1	4	33	0	4	5	82.120003	75.668999	126.3923	57.402	0	0	0	0	0	0	0	1	0	1	0	0	1	1	0	0	0	1	1	1	0	0	0	0	0	1	0	1	0	1	1
1102	Clc1c(-c2n(Cc3nc(N)ccc3)c(-c3ccc(OCCC)cc3)cc2)cccc1	BACE_1135	0	Test	5.939302	417.9306	6.622499900000001	2	1	7	30	0	0	4	53.07	62.446999	121.0103	59.366001000000004	0	0	0	0	0	0	0	1	0	1	0	0	1	0	0	0	0	1	0	0	0	1	0	0	0	0	0	0	0	1	0
1103	Clc1c(F)c(-c2cc3C4(N=C(N)OC4)c4c(Oc3cc2)ccc(OC)c4)ccc1	BACE_1136	0	Test	5.9318142	410.82541000000003	5.044199900000001	4	0	2	29	0	1	5	66.07	69.030998	106.6627	51.412997999999995	0	0	0	0	0	0	0	1	0	1	0	0	1	0	0	0	1	1	0	1	0	1	0	0	0	0	0	0	1	0	0
1104	O(C)c1cc2C3(N=C(N)OC3)c3c(Oc2cc1)ccc(-c1ccccc1)c3	BACE_1137	0	Test	5.9281182	358.38989	4.1743002	4	0	2	27	0	1	5	66.07	57.585999	101.6415	49.534	0	0	0	0	0	0	0	1	0	1	0	0	1	0	0	0	1	1	0	1	0	1	0	0	0	0	0	0	1	0	0
1105	O=C(NC1CC1)c1ccc(-c2n(Cc3nc(N)ccc3)c(-c3ccccc3)cc2)cc1	BACE_1138	0	Test	5.920818799999999	408.495	5.8118	2	2	6	31	0	0	5	72.940002	64.168999	118.2462	59.257	0	0	0	0	0	0	0	0	0	1	0	0	1	1	0	0	1	1	0	0	0	1	0	0	1	0	0	0	0	1	0
1106	O=S1(=O)CC(NCc2cc(C(C)C)ccc2)C(O)C(Cc2cc(CO)c(O)cc2)C1	BACE_1139	0	Test	5.920818799999999	434.56890999999996	1.3934	4	4	7	30	0	4	3	119.82	74.084	116.0143	53.52	0	0	0	0	0	0	0	1	0	1	0	0	1	1	0	0	0	1	0	0	0	0	1	0	0	0	0	0	0	0	0
1107	Fc1cc(F)cc(CC(NC(=O)c2c3c(n(C(=O)N(CCCC)C)c2)nccc3)C(O)C2NCc3c(cccc3)C2)c1	BACE_1140	0	Test	5.920818799999999	576.6566799999999	3.9958	4	3	9	42	0	3	5	104.07	103.169	153.8391	71.650002	0	0	0	0	0	0	0	1	0	1	0	0	1	1	0	0	1	1	1	0	0	0	1	0	1	0	0	0	0	1	1
1108	Fc1cc(N2S(=O)(=O)N(C)CC32CC(C)N(Cc2cc(OCC)c(O)cc2)CC3)ccc1	BACE_1141	0	Test	5.920818799999999	464.5733	0.99440002	3	1	5	32	0	4	4	82.900002	78.001999	119.6322	54.720001	0	0	0	0	0	0	0	1	0	1	0	0	1	1	0	0	0	1	0	1	0	0	0	0	0	0	0	1	0	0	1
1109	FC(F)Oc1ccc(C2(c3cc(-c4c(F)nccc4)ccc3)N=C(N)OC2)cc1	BACE_1142	0	Test	5.9172139	399.36581	4.7048998	4	0	5	29	0	1	4	69.730003	78.751999	100.5387	48.145	0	0	0	0	0	0	0	0	0	1	0	0	1	1	0	0	1	1	0	1	0	1	0	0	0	0	0	0	1	1	0
1110	O=C1N(Cc2ccccc2)C(N)=NC1(c1ccccc1)C1CCCCC1	BACE_1143	0	Test	5.906579	347.4534	4.5544	2	0	4	26	0	1	4	58.689999	54.250999	102.6799	47.146	0	0	0	0	0	0	0	0	0	1	0	0	1	1	0	0	1	1	0	1	0	1	0	0	0	0	0	0	1	0	1
1111	FCCOc1ccc([C@@]2(c3ccccc3)C(=O)N(C)C(N)=N2)cc1	BACE_1144	0	Test	5.906579	327.35281000000003	2.7498	3	0	5	24	1	1	3	67.91999799999999	60.084998999999996	87.998497	41.125999	0	0	0	0	0	0	0	1	0	1	0	0	1	0	0	0	1	1	0	1	0	1	0	0	0	0	0	0	1	0	1
1112	S(=O)(=O)(N(C)c1cc(C(=O)NC(C(O)CC(C(=O)NC(C(=O)NCc2ccccc2)C(C)C)C)COCc2cc(F)cc(F)c2)cc(C(=O)NC)c1)C	BACE_1145	0	Test	5.8996300999999995	759.8596200000001	2.8069999	7	5	18	53	0	5	3	191.62	145.41901000000001	194.4229	86.440002	0	0	0	0	0	0	0	1	0	1	0	0	1	1	0	0	1	1	0	0	0	0	0	0	1	0	0	0	0	0	1
1113	Clc1cc2c(C(NC(C(=O)O)Cc3c(-c4n[nH]cc4)csc3)=NC(C)(C)C2)cc1	BACE_1146	0	Test	5.8996300999999995	427.92709	2.8508	2	1	6	29	0	1	4	121.44	69.862999	112.5931	51.712002000000005	0	0	0	0	0	0	0	1	0	1	0	0	1	1	0	0	1	1	0	1	0	0	0	0	1	1	0	0	1	1	0
1114	NC=1C(C)=NC(c2cc(-c3cnccc3)ccc2)(c2ccccc2)N=1	BACE_1147	0	Test	5.886056900000001	326.39441	2.9252999	3	0	3	25	0	1	4	63.630001	52.251999	98.922302	48.077999	0	0	0	0	0	0	0	1	0	0	0	0	1	0	0	0	1	1	0	1	0	1	0	0	0	0	0	0	1	1	0
1115	O=C1N(C)C(N)=NC(CCc2cc(-c3ccccc3)ccc2)(C)C1	BACE_1148	0	Test	5.886056900000001	321.41611	3.4614998999999997	2	0	4	24	0	1	3	58.689999	52.084998999999996	96.11150400000001	44.25	0	0	0	0	0	0	0	1	0	1	0	0	1	0	0	0	1	1	0	1	0	1	0	0	0	0	0	0	1	0	1
1116	Fc1cc(F)cc(CC(NC(=O)C)C(O)CNC2(c3cc(C(C)(C)C)ccc3)CN(C(=O)C)CCC2)c1	BACE_1149	0	Test	5.8860559	516.64301	2.3076999	3	3	9	37	0	3	3	86.25	92.334999	138.48848999999998	62.110001000000004	0	0	0	0	0	0	0	1	0	1	0	0	1	1	0	0	1	1	0	1	0	0	1	0	1	0	0	0	0	0	1
1117	O=C(NC1CCCCC1)C(NCC(O)C(NC(=O)c1cc(N(C(=O)C)c2ccccc2)ccc1)Cc1ccccc1)C	BACE_1150	0	Test	5.8860559	571.72961	3.7753	4	4	12	42	0	3	4	115.35	95.500999	161.92191	74.818001	0	0	0	0	0	0	0	1	0	1	0	0	1	1	0	0	1	1	0	0	0	0	1	0	1	0	0	0	0	0	1
1118	Fc1cc(F)cc(CC(NC(=O)C)C(O)CNC2(c3cc(N4C(=O)COCC4)ccc3)CCCCC2)c1	BACE_1151	0	Test	5.8860559	516.5999099999999	1.7589999	4	3	9	37	0	2	4	95.480003	92.584999	133.7986	60.138000000000005	0	0	0	0	0	0	0	1	0	1	0	0	1	1	0	0	1	1	0	1	0	0	1	0	1	0	0	0	0	0	1
1119	Fc1cc(F)cc(CC(NC(=O)C)C(O)CNC2(c3cc(N4C(=O)OCC4)ccc3)CCCCC2)c1	BACE_1152	0	Test	5.8860559	502.57339	3.2857001000000006	4	3	9	36	0	2	4	95.480003	91.084999	130.08771000000002	58.303001	0	0	0	0	0	0	0	1	0	1	0	0	1	1	0	0	1	1	0	1	0	0	1	0	1	0	0	0	0	0	1
1120	Fc1cc(F)cc(C[C@H](NC(=O)C)[C@H](O)CNCc2cc(C(C)(C)C)ccc2)c1	BACE_1153	0	Test	5.8860559	405.50119	2.5634999	2	3	9	29	2	2	2	65.940002	73.917999	109.0982	50.437	0	0	0	0	0	0	0	1	0	1	0	0	1	1	0	0	1	1	0	1	0	0	1	0	1	0	0	0	0	0	0
1121	FC(F)(F)C(=C)c1cc(C2(NC[C@@H](O)[C@@H](NC(=O)C)Cc3cc(F)cc(F)c3)CC2)ccc1	BACE_1154	0	Test	5.8860559	469.4675	3.9751999	2	3	10	33	2	2	3	65.940002	97.834999	109.5215	50.742001	0	0	0	0	0	0	0	1	1	1	0	0	1	1	0	0	1	1	0	1	0	0	1	0	1	0	0	0	0	0	0
1122	Fc1cc(N2S(=O)(=O)NCC32CC(C)N(Cc2cc(OC(C)C)ccc2)CC3)ccc1	BACE_1155	0	Test	5.8860559	448.57390999999996	1.4334	2	1	5	31	0	4	4	71.459999	72.667999	117.4596	54.083	0	0	0	0	0	0	0	1	0	1	0	0	1	1	0	0	0	1	0	1	0	0	0	0	1	0	0	1	0	0	1
1123	NC=1OCC2(N=1)c1c(ccc(-c3cncnc3)c1)CC(C)(C)C2	BACE_1156	0	Test	5.8703098	308.37759	2.5434	4	0	1	23	0	1	4	73.389999	47.834998999999996	88.614098	40.169998	0	0	0	0	0	0	0	1	0	1	0	0	1	0	0	0	1	1	0	1	0	1	0	0	0	0	0	0	1	1	0
1124	O=C(Nc1cc(C2(C(=O)N(C)C(N)=N2)C2CCCCC2)ccc1)c1cc(OC)ccc1	BACE_1157	0	Test	5.8664608	420.50409	3.7392001000000006	4	1	5	31	0	1	4	97.019997	70.751999	117.7854	52.889998999999996	0	0	0	0	0	0	0	1	0	1	0	0	1	1	0	0	1	1	0	1	0	1	0	0	1	0	0	0	1	0	1
1125	FC(F)(F)Oc1ccc(C2(c3c(F)c(-c4cncnc4)ccc3)C(=O)N(C)C(N)=N2)cc1	BACE_1158	0	Test	5.8664608	445.36969000000005	4.4306998	5	0	5	32	0	1	4	93.699997	95.335999	106.5582	49.436001	0	0	0	0	0	0	0	1	0	0	0	0	1	0	0	0	1	1	0	1	0	1	0	0	0	0	0	0	1	1	1
1126	S(=O)(=O)(N(C)c1cc(C(=O)NC(C)c2ccc(F)cc2)cc(COCC(N)(CO)Cc2ccccc2)c1)C	BACE_1159	0	Test	5.8632789	544.65802	1.5420001	4	3	12	38	0	3	3	131.96001	97.168999	143.6479	67.443001	0	0	0	0	0	0	0	1	0	1	0	0	1	1	0	0	1	1	0	1	1	0	0	0	1	0	0	0	0	0	1
1127	FC(F)(F)c1cnc(C(=O)Nc2cc(C3(C)C(=O)N(C)CC(N)=N3)ccc2)cc1	BACE_1160	0	Test	5.8601208	405.37369	1.3842	4	1	4	29	0	1	3	100.68	86.168999	98.453201	44.160999	0	0	0	0	0	0	0	1	0	1	0	0	1	0	0	0	1	1	0	1	0	1	0	0	1	0	0	0	1	1	1
1128	Fc1c2C(N)=NC(c3cc(C)nc(C)c3)(c3cc(-c4cncnc4)ccc3)c2ccc1	BACE_1161	0	Test	5.8601208	409.45819	3.2265	4	0	3	31	0	1	5	77.050003	69.91999799999999	118.7453	57.471001	0	0	0	0	0	0	0	1	0	0	0	0	1	0	0	0	1	1	0	1	0	1	0	0	0	0	0	0	1	1	0
1129	O=C1N(CCCCCC)C(N)=NC1(c1ccccc1)C1CCCCC1	BACE_1162	0	Test	5.856985099999999	341.4903	5.2119999	2	0	7	25	0	1	3	58.689999	50.583999999999996	101.1425	43.396999	0	0	0	0	0	0	0	1	0	1	0	0	1	1	0	0	1	1	0	1	0	1	0	0	0	0	0	0	1	0	1
1130	FC(F)(F)Oc1ccc([C@]2(c3cc(c(F)cc3)-c3cncnc3)C(=O)N(C)C(N)=N2)cc1	BACE_1163	0	Test	5.856985099999999	445.36969000000005	4.4306998	5	0	5	32	1	1	4	93.699997	95.335999	106.5582	49.436001	0	0	0	0	0	0	0	1	0	0	0	0	1	0	0	0	1	1	0	1	0	1	0	0	0	0	0	0	1	1	1
1131	Fc1cc(F)cc(CC(NC(=O)C)C(O)CNC2(c3cc(N4C(=O)NCC4)ccc3)CCCCC2)c1	BACE_1164	0	Test	5.8538718	501.58859	2.8329	3	4	9	36	0	2	4	98.279999	90.084999	132.03751	59.016998	0	0	0	0	0	0	0	1	0	1	0	0	1	1	0	0	1	1	0	1	0	0	1	0	1	0	0	0	0	0	1
1132	Brc1c(O)ccc(CC2C(O)C(NCc3cc(OC(C)C)ccc3)CS(=O)(=O)C2)c1	BACE_1165	0	Test	5.8538718	499.43839	2.2620001	4	3	7	30	0	4	3	108.82	72.834	118.2598	54.311001	0	0	0	0	0	0	0	1	0	1	0	0	1	1	0	0	0	1	0	0	0	0	1	0	0	0	0	0	0	0	0
1133	NC=1C(C)=NC(c2cc(-c3cnccc3)ccc2)(C2CCCCC2)N=1	BACE_1166	0	Test	5.8538718	332.44211	3.4012001000000005	3	0	3	25	0	1	4	63.630001	49.417999	100.1099	45.389998999999996	0	0	0	0	0	0	0	1	0	1	0	0	1	1	0	0	1	1	0	1	0	1	0	0	0	0	0	0	1	1	0
1134	FC(F)(F)Oc1ccc([C@@]2(c3ccccc3)C(=O)N(C)C(N)=N2)cc1	BACE_1167	0	Test	5.8477120000000005	349.30719	4.485499900000001	3	0	4	25	1	1	3	67.91999799999999	74.334999	84.5093	39.109001	0	0	0	0	0	0	0	1	0	0	0	0	1	0	0	0	1	1	0	1	0	1	0	0	0	0	0	0	1	0	1
1135	FC(F)(F)Oc1ccc(C2(c3cc(CCC)ccc3)N=C(N)N3C2=NCCC3)cc1	BACE_1168	0	Test	5.844664099999999	417.44739	4.3432002	2	0	6	30	0	1	4	64.82	74.501999	106.7027	48.805	0	0	0	0	0	0	0	1	0	1	0	0	1	0	0	0	1	1	0	1	0	1	0	0	0	0	0	0	1	0	1
1136	O=S1(=O)CC(NCc2cc(C(C)(C)C)ccc2)C(O)C(Cc2cc3c([nH]nc3)cc2)C1	BACE_1169	0	Test	5.8386321	442.59421	1.7818	3	3	6	31	0	4	4	108.04	70.000999	122.221	56.202	0	0	0	0	0	0	0	1	0	1	0	0	1	1	0	0	0	1	1	1	0	0	1	0	0	1	0	0	0	1	0
1137	FC1(F)C(C)(C)CC2(C(=O)N(C)C(N)=N2)c2c1ccc(-c1cncnc1)c2	BACE_1170	0	Test	5.8259400999999995	371.38391	2.0023	4	0	1	27	0	1	4	84.470001	71.251999	95.756897	42.623001	0	0	0	0	0	0	0	1	0	1	0	0	1	0	0	0	1	1	0	1	0	1	0	0	0	0	0	0	1	1	1
1138	S(=O)(=O)(N(C)c1cc(C(=O)NC(C(O)CC(OC)CNc2ccccc2)COc2cc(F)cc(F)c2)cc(C(=O)NC(C)c2ccccc2)c1)C	BACE_1171	0	Test	5.8239088	724.81378	4.3028998	6	4	17	51	0	5	4	154.67999	133.91901000000001	190.4743	87.468002	0	0	0	0	0	0	0	1	0	1	0	0	1	1	0	0	1	1	0	0	0	0	0	0	1	0	0	0	0	0	1
1139	S(=O)(=O)(N(C)c1cc(C(=O)NC(C(O)CC(OC)CNc2ccc(F)cc2)COc2cc(F)cc(F)c2)cc(C(=O)NC(C)c2ccccc2)c1)C	BACE_1172	0	Test	5.8239088	742.8042	4.5084	6	4	17	52	0	5	4	154.67999	141.586	190.6907	87.376999	0	0	0	0	0	0	0	1	0	1	0	0	1	1	0	0	1	1	0	0	0	0	0	0	1	0	0	0	0	0	1
1140	Fc1cc(F)cc(OCC(NC(=O)c2c3c(CC)cn4c3c(N(C)S(=O)(=O)CC4)cc2)C(O)CC(OC)COCc2ccc(OC)cc2)c1	BACE_1173	0	Test	5.8239088	701.7771	4.1455998	7	2	15	49	0	4	5	136.94	125.25299999999999	177.34018999999998	81.135002	0	0	0	0	0	0	0	1	0	1	0	0	1	1	0	0	1	1	1	0	0	0	0	0	1	0	0	0	0	0	1
1141	O=C(N(CC)CC)n1c2c(c(C(=O)NC(C(O)CNCc3cc(OC)ccc3)Cc3ccccc3)c1)cccc2	BACE_1174	0	Test	5.8239088	543.67651	3.8799	4	3	12	40	0	2	4	100.41	89.501999	153.533	72.66100300000001	0	0	0	0	0	0	0	1	0	1	0	0	1	1	0	0	1	1	1	0	0	0	1	0	1	0	0	0	0	0	1
1142	Fc1cc(N2S(=O)(=O)N(c3ncccn3)CC32CC(C)N(Cc2cc(OC(C)C)ccc2)CC3)ccc1	BACE_1175	0	Test	5.8239088	526.646	1.9582	4	0	6	37	0	4	5	88.449997	85.834999	138.7442	64.500999	0	0	0	0	0	0	0	1	0	1	0	0	1	1	0	0	0	1	0	1	0	0	0	0	0	0	0	1	0	1	1
1143	O(C)c1c(C)cc([C@@]2(c3cc(-c4cncnc4)ccc3)N=C(N)C(C)=N2)cc1C	BACE_1176	0	Test	5.8239088	385.46161	3.2532001	5	0	4	29	1	1	4	85.75	61.752998	114.3211	52.966999	0	0	0	0	0	0	0	1	0	0	0	0	1	0	0	0	1	1	0	1	0	1	0	0	0	0	0	0	1	1	0
1144	Clc1cc(F)c(-c2cc3C4(N=C(N)OC4)c4c(Oc3cc2)ccc(OC)c4)cc1	BACE_1177	0	Test	5.8068752	410.82541000000003	5.044199900000001	4	0	2	29	0	1	5	66.07	69.030998	106.6627	51.412997999999995	0	0	0	0	0	0	0	1	0	1	0	0	1	0	0	0	1	1	0	1	0	1	0	0	0	0	0	0	1	0	0
1145	Fc1cc(F)cc(CC(NC(=O)C)C(O)CNC2(c3oc(C(C)(C)C)cn3)CCCCC2)c1	BACE_1178	0	Test	5.801343	464.56839	2.8282001	4	3	9	33	0	2	3	91.970001	81.667999	118.8811	53.292999	0	0	0	0	0	0	0	1	0	1	0	0	1	1	0	0	1	1	0	1	0	0	1	0	1	0	0	0	0	1	0
1146	Fc1cc(F)cc(CC(NC(=O)C)C(O)CNC2(c3cc(-n4cncc4)ccc3)CCCCC2)c1	BACE_1179	0	Test	5.7958798	483.5733	2.365	3	3	9	35	0	2	4	83.760002	84.917999	128.02969	60.02	0	0	0	0	0	0	0	1	0	1	0	0	1	1	0	0	1	1	0	1	0	0	1	0	1	0	0	0	0	1	0
1147	Fc1cc(F)cc(CC(NC(=O)C(C)N2C(=O)C(CCCC)CC2)C(O)C2NCc3c(cccc3)C2)c1	BACE_1180	0	Test	5.7958798	514.62708	3.1029	3	3	10	37	0	5	4	86.25	90.834	136.87759	61.335999	0	0	0	0	0	0	0	1	0	1	0	0	1	1	0	0	1	1	0	0	0	0	1	0	1	0	0	0	0	0	1
1148	Clc1c(O)ccc(CN2C(C)CC3(N(S(=O)(=O)N(C)C3)c3cc(F)ccc3)CC2)c1	BACE_1181	0	Test	5.7958798	454.96579	1.3264	2	1	3	30	0	4	4	73.66999799999999	75.112999	113.2258	52.382999	0	0	0	0	0	0	0	1	0	1	0	0	1	1	0	0	0	1	0	1	0	0	0	0	0	0	0	1	0	0	1
1149	Fc1cc(F)cc(CC(NC(=O)C)C(O)CNC2(c3sc(CC(C)(C)C)cc3)CC2)c1	BACE_1182	0	Test	5.7904849	451.5928	4.1106	2	3	10	31	0	2	3	94.18	74.500999	114.3845	53.602001	0	0	0	0	0	0	0	1	0	1	0	0	1	1	0	0	1	1	0	1	0	0	1	0	1	0	0	0	0	0	0
1150	O=S1(=O)CC(NCc2cc(C(C)(C)C)ccc2)C(O)C(Cc2ccccc2)C1	BACE_1183	0	Test	5.7904849	402.5701	2.4714999	2	2	6	28	0	4	3	79.360001	63.167	111.9794	52.245998	0	0	0	0	0	0	0	1	0	1	0	0	1	1	0	0	0	1	0	1	0	0	1	0	0	0	0	0	0	0	0
1151	Clc1c(-c2n(Cc3nc(N)ccc3)c(-c3ccc(OCCCC)cc3)cc2)cccc1	BACE_1184	0	Test	5.782516	431.95709000000005	7.078700099999999	2	1	8	31	0	0	4	53.07	63.946999	125.6113	61.201	0	0	0	0	0	0	0	1	0	1	0	0	1	0	0	0	0	1	0	0	0	1	0	0	0	0	0	0	0	1	0
1152	O(C)c1cc2C3(N=C(N)OC3)c3c(Oc2cc1)ccc(-c1cc(C)ccc1)c3	BACE_1185	0	Test	5.777284099999999	372.4165	4.6605	4	0	2	28	0	1	5	66.07	59.252998	106.6827	51.368999	0	0	0	0	0	0	0	1	0	1	0	0	1	0	0	0	1	1	0	1	0	1	0	0	0	0	0	0	1	0	0
1153	Fc1cc(F)cc(CC(NC(=O)C)C(O)CNC2(c3cc(C4OCCCC4)ccc3)CC2)c1	BACE_1186	0	Test	5.7695508	459.54860999999994	3.2709	3	3	9	33	0	3	4	75.16999799999999	78.750999	117.9992	55.030998	0	0	0	0	0	0	0	1	0	1	0	0	1	1	0	0	1	1	0	1	0	0	1	0	1	0	0	0	0	0	0
1154	FC(F)C(C)(C)c1cc([C@]2(NC[C@@H](O)[C@@H](NC(=O)C)Cc3cc(F)cc(F)c3)[C@H](C)C2)ccc1	BACE_1187	0	Test	5.7695508	481.54599	3.1905	2	3	10	34	4	4	3	65.940002	93.834	120.7128	54.986000000000004	0	0	0	0	0	0	0	1	0	1	0	0	1	1	0	0	1	1	0	1	0	0	1	0	1	0	0	0	0	0	0
1155	Clc1c(-c2cc(CN3C(C)CC4(N(S(=O)(=O)NC4)c4cc(F)ccc4)CC3)ccc2)cccc1	BACE_1188	0	Test	5.7695508	501.0358	2.9063001	1	1	4	34	0	4	5	62.23	79.279999	131.77119	62.834998999999996	0	0	0	0	0	0	0	1	0	1	0	0	1	1	0	0	0	1	0	1	0	0	0	0	1	0	0	1	0	0	1
1156	Fc1cc(N2S(=O)(=O)N(CC)CC32CC(C)N(Cc2cc(OC(C)C)ccc2)CC3)ccc1	BACE_1189	0	Test	5.7695508	476.62710999999996	1.9881001	2	0	6	33	0	4	4	62.669998	75.667999	127.1043	57.752998	0	0	0	0	0	0	0	1	0	1	0	0	1	1	0	0	0	1	0	1	0	0	0	0	0	0	0	1	0	0	1
1157	Fc1cc(N2S(=O)(=O)N(c3occn3)CC32CC(C)N(Cc2cc(OC(C)C)ccc2)CC3)ccc1	BACE_1190	0	Test	5.7695508	515.62012	1.4726	4	0	6	36	0	4	5	88.699997	84.334999	131.3819	61.462002000000005	0	0	0	0	0	0	0	1	0	1	0	0	1	1	0	0	0	1	0	1	0	0	0	0	0	0	0	1	0	1	1
1158	O(C)c1c(-c2cc3C4(C(=O)N(C)C(N)=N4)CC(C)(C)Oc3cc2)cccc1	BACE_1191	0	Test	5.7695508	365.4256	2.7312	4	0	2	27	0	1	4	77.150002	60.668999	102.3373	46.584998999999996	0	0	0	0	0	0	0	1	0	1	0	0	1	0	0	0	1	1	0	1	0	1	0	0	0	0	0	0	1	0	1
1159	Clc1c(NC(=O)C(C)C)c(Cl)cc(C/N=C(\NC(=O)Cn2c3c(cc2)cccc3)/N)c1	BACE_1192	0	Test	5.7644720000000005	461.36429000000004	2.4760001	2	2	8	31	0	0	3	100.75	71.057999	117.6313	56.056999	0	0	0	0	0	0	0	1	0	1	0	0	1	1	0	0	1	1	1	0	0	0	0	0	1	0	0	0	0	0	0
1160	Fc1cc(F)cc(CC(NC(=O)C)C(O)CNC2(c3scc(CC)c3)CCCCC2)c1	BACE_1193	0	Test	5.759450900000001	451.5928	3.5459001000000003	2	3	9	31	0	2	3	94.18	75.250999	117.6928	53.602001	0	0	0	0	0	0	0	1	0	1	0	0	1	1	0	0	1	1	0	1	0	0	1	0	1	0	0	0	0	0	0
1161	O=C(NC(C)C)c1ccc(-c2n(Cc3nc(N)ccc3)c(-c3ccccc3)cc2)cc1	BACE_1194	0	Test	5.7495799000000005	410.5108	5.0363998	2	2	6	31	0	0	4	72.940002	66.668999	123.1136	60.030998	0	0	0	0	0	0	0	1	0	1	0	0	1	1	0	0	1	1	0	0	0	1	0	0	1	0	0	0	0	1	0
1162	O(C)c1cc2C3(N=C(N)OC3)c3c(Oc2cc1)ccc(-c1ccc(C)cc1)c3	BACE_1195	0	Test	5.7495799000000005	372.4165	4.6605	4	0	2	28	0	1	5	66.07	59.252998	106.6827	51.368999	0	0	0	0	0	0	0	1	0	1	0	0	1	0	0	0	1	1	0	1	0	1	0	0	0	0	0	0	1	0	0
1163	S(=O)(=O)(N(C)c1nc(N(CC2C(C)C2)C)cc(C(=O)NC(C(O)CC(OC)COCc2ccc(OC)cc2)COc2cc(F)cc(F)c2)c1)C	BACE_1196	0	Test	5.7447281	720.82349	4.2799001	8	2	19	50	0	6	4	148.14	128.08501	185.1918	81.528999	0	0	0	0	0	0	0	1	0	1	0	0	1	1	0	0	1	1	0	0	0	0	0	0	1	0	0	0	0	1	1
1164	O=S1(=O)CC(NCc2cc(C(C)C)ccc2)C(O)C(Cc2ccc(O)cc2)C1	BACE_1197	0	Test	5.7447281	404.54291	1.9979	3	3	6	28	0	4	3	99.589996	66.917	109.1984	51.048	0	0	0	0	0	0	0	1	0	1	0	0	1	1	0	0	0	1	0	0	0	0	1	0	0	0	0	0	0	0	0
1165	S(=O)(=O)(N(C)c1cc(C(=O)NC(C)c2ccc(F)cc2)cc(-c2onc(C(N)(Cc3ccccc3)C)n2)c1)C	BACE_1198	0	Test	5.7375488	552.6402	2.2669001	5	2	9	39	0	3	4	141.42	98.002998	144.7261	68.625	0	0	0	0	0	0	0	1	0	1	0	0	1	1	0	0	1	1	0	1	1	0	0	0	1	0	0	0	0	1	1
1166	Fc1cc(F)cc(CC(NC(=O)C)C(O)CNC2(c3nn(C(C)(C)C)cc3)CCCCC2)c1	BACE_1199	0	Test	5.7351818	463.58370999999994	2.4166999	3	3	9	33	0	2	3	83.760002	80.500999	123.8272	54.436001	0	0	0	0	0	0	0	1	0	1	0	0	1	1	0	0	1	1	0	1	0	0	1	0	1	0	0	0	0	1	0
1167	Clc1cc2c(C(NC(C(=O)O)Cc3c(-c4ccncc4)csc3)=NC(C)(C)C2)cc1	BACE_1200	0	Test	5.7328281	438.94971	3.2983	2	0	6	30	0	1	4	105.65	71.362999	116.6448	54.861000000000004	0	0	0	0	0	0	0	1	0	1	0	0	1	1	0	0	1	1	0	1	0	0	0	0	1	0	0	0	1	1	0
1168	S(=O)(=O)(N(C)c1cc(C(=O)NC(C(O)CC(OC)COCC2CC2)COc2cc(F)cc(F)c2)cc(C(=O)NC(C)c2ccccc2)c1)C	BACE_1201	0	Test	5.730486900000001	703.7930299999999	4.5468998	7	3	18	49	0	5	4	151.88	127.585	176.2652	80.396004	0	0	0	0	0	0	0	1	0	1	0	0	1	1	0	0	1	1	0	0	0	0	0	0	1	0	0	0	0	0	1
1169	Fc1cc(F)cc(CC(NC(=O)C)C(O)CNC2(c3cc(N4C5CC(C4)CC5)ccc3)CC2)c1	BACE_1202	0	Test	5.7212458	470.57457999999997	3.5369	2	3	9	34	0	4	5	69.18	78.584	123.6005	56.806000000000004	0	0	0	0	0	0	0	1	0	1	0	0	1	1	0	0	1	1	0	1	0	0	1	0	1	0	0	0	0	0	1
1170	S(=O)(=O)(N(C)c1cc2C(=O)NC(CCCOC)c3cc(ccc3)COCC(C(O)CC(C(=O)NCC(C)C)C(C)C)NC(=O)c(c1)c2)C	BACE_1203	0	Test	5.7212458	688.8743900000001	2.6189999999999998	7	4	13	48	0	5	3	171.75	118.251	184.7558	79.46399699999999	0	0	0	0	0	0	0	1	0	1	0	0	1	1	0	0	1	1	0	0	0	0	0	0	1	0	0	0	0	0	1
1171	Fc1c(-c2cc3C4(N=C(N)OC4)CC(C)(C)Cc3cc2)cccn1	BACE_1204	0	Test	5.7194219	325.38	3.7609998999999994	3	0	1	24	0	1	4	60.5	54.501999	90.991997	41.332001	0	0	0	0	0	0	0	1	0	1	0	0	1	0	0	0	1	1	0	1	0	1	0	0	0	0	0	0	1	1	0
1172	Clc1cc(c(F)cc1)-c1cc(C2(c3ccc(OC)cc3)N=C(N)OC2)ccc1	BACE_1205	0	Test	5.7099652	396.84189	5.3140000999999994	3	0	4	28	0	1	4	56.84	66.196999	106.4799	51.549999	0	0	0	0	0	0	0	1	0	1	0	0	1	0	0	0	1	1	0	1	0	1	0	0	0	0	0	0	1	0	0
1173	Fc1c(-c2cc([C@@]3(c4cn(CC)nc4)C(=O)N(C)C(N)=N3)ccc2)cccn1	BACE_1206	0	Test	5.7077441	378.40289	1.851	4	0	4	28	1	1	4	89.400002	68.418999	104.9536	47.757999	0	0	0	0	0	0	0	1	0	1	0	0	1	0	0	0	1	1	0	1	0	1	0	0	0	0	0	0	1	1	1
1174	Clc1cc(-c2cc3C4(N=C(N)SC4)CC(C)(C)Cc3cc2)cnc1	BACE_1207	0	Test	5.7002749	357.90021	4.3941002000000005	3	0	1	24	0	1	4	76.57	48.945999	101.009	45.756001	0	0	0	0	0	0	0	1	0	1	0	0	1	0	0	0	1	1	0	1	0	1	0	0	0	0	0	0	1	1	0
1175	Fc1cc(F)cc(CC(NC(=O)c2cc(C(=O)N(CCC)CCC)cc(CC(OC)COC)c2)C(O)CNCc2cc(OC)ccc2)c1	BACE_1208	0	Test	5.6989697999999995	670.80621	3.9930000000000003	6	3	20	48	0	3	3	113.94	117.169	181.02200000000002	81.389	0	0	0	0	0	0	0	1	0	1	0	0	1	1	0	0	1	1	0	0	0	0	1	0	1	0	0	0	0	0	1
1176	O(C)c1cc(-c2cc(C3(C)N=C(N)CSC3)ccc2)ccc1	BACE_1209	0	Test	5.6989697999999995	312.4292	3.016	3	0	3	22	0	1	3	72.910004	44.917999	92.720398	42.779999	0	0	0	0	0	0	0	1	0	1	0	0	1	0	0	0	1	1	0	1	0	1	0	0	0	0	0	0	1	0	0
1177	O(C)c1cc(-c2cc(C3(C)N=C(N)SCC3)ccc2)ccc1	BACE_1210	0	Test	5.6989697999999995	312.4292	3.8299999	3	0	3	22	0	1	3	72.910004	44.917999	92.90280200000001	42.779999	0	0	0	0	0	0	0	1	0	1	0	0	1	0	0	0	1	1	0	1	0	1	0	0	0	0	0	0	1	0	0
1178	Clc1ccc(-c2cc3C4(N=C(N)OC4)c4c(Oc3cc2)ccc(OC)c4)cc1	BACE_1211	0	Test	5.6946492	392.83499	4.8386998	4	0	2	28	0	1	5	66.07	61.363997999999995	106.4463	51.504002	0	0	0	0	0	0	0	1	0	1	0	0	1	0	0	0	1	1	0	1	0	1	0	0	0	0	0	0	1	0	0
1179	Clc1cnc(C(=O)Nc2cc(C3(C)N=C(N)OC3)ccc2)cc1	BACE_1212	0	Test	5.6946492	330.76889	2.4344001	4	1	3	23	0	1	3	89.599998	55.862999	85.525497	40.098999	0	0	0	0	0	0	0	1	0	1	0	0	1	0	0	0	1	1	0	1	0	1	0	0	1	0	0	0	1	1	0
1180	S(=O)(=O)(N(C)c1cc(C(=O)NC(C(O)CC(OC)COCC=C)COc2cc(F)cc(F)c2)cc(C(=O)NC(C)c2ccccc2)c1)C	BACE_1213	0	Test	5.6925039	689.76642	3.3315001000000004	7	3	18	48	0	5	3	151.88	129.752	176.39771000000002	78.851997	0	0	0	0	0	0	0	1	1	1	0	1	1	1	0	0	1	1	0	0	0	0	0	0	1	0	0	0	0	0	1
1181	S(=O)(=O)(N(C)c1cc(C(=O)NC(C)c2ccc(F)cc2)cc(-c2nc(C(N)(Cc3ccccc3)C)on2)c1)C	BACE_1214	0	Test	5.6861329000000005	552.6402	2.2669001	5	2	9	39	0	3	4	141.42	98.002998	144.7261	68.625	0	0	0	0	0	0	0	1	0	1	0	0	1	1	0	0	1	1	0	1	1	0	0	0	1	0	0	0	0	1	1
1182	Clc1cc(-c2cc(C3(c4ccc(OC)cc4)N=C(N)OC3)ccc2)ccc1	BACE_1215	0	Test	5.6861329000000005	378.8515	5.1085	3	0	4	27	0	1	4	56.84	58.529999	106.2635	51.640999	0	0	0	0	0	0	0	1	0	1	0	0	1	0	0	0	1	1	0	1	0	1	0	0	0	0	0	0	1	0	0
1183	O=C(NCCCC)NCc1ccc(CN2C(=O)C(CC3CCCCC3)(CC3CCCCC3)NC2=N)cc1	BACE_1216	0	Test	5.6777811	509.7265	6.777999900000001	3	3	11	37	0	0	4	97.32	76.250999	148.53149	61.925999	0	0	0	0	0	0	0	1	0	1	0	0	1	1	0	0	1	1	0	1	0	0	0	1	1	0	0	0	0	0	1
1184	Fc1cc(F)cc(CC(NC(=O)C)C(O)CNC2(c3cc(CC(C)(C)C)ccc3)CCCCC2)c1	BACE_1217	0	Test	5.6777811	487.64480999999995	4.7342	2	3	10	35	0	2	3	65.940002	82.667999	134.6022	60.673	0	0	0	0	0	0	0	1	0	1	0	0	1	1	0	0	1	1	0	1	0	0	1	0	1	0	0	0	0	0	0
1185	O(C)c1ccc(C2(c3cc(-c4cncnc4)ccc3)N=C(N)C(C(C)C)=N2)cc1	BACE_1218	0	Test	5.6777811	385.46161	3.4102001000000004	5	0	5	29	0	1	4	85.75	61.751999	113.4401	52.966999	0	0	0	0	0	0	0	1	0	0	0	0	1	1	0	0	1	1	0	1	0	1	0	0	0	0	0	0	1	1	0
1186	Clc1c(-c2cc3C4(N=C(N)OC4)c4c(Oc3cc2)ccc(OC)c4)ccnc1	BACE_1219	0	Test	5.6757169	393.82300000000004	3.6881001	5	0	2	28	0	1	5	78.959999	62.363997999999995	104.2894	50.250999	0	0	0	0	0	0	0	1	0	1	0	0	1	0	0	0	1	1	0	1	0	1	0	0	0	0	0	0	1	1	0
1187	Fc1cc(N2S(=O)(=O)N(c3sccn3)CC32CC(C)N(Cc2cc(OC(C)C)ccc2)CC3)ccc1	BACE_1220	0	Test	5.657578	531.68573	2.0308001	3	0	6	36	0	4	5	103.8	82.667999	137.8252	64.188004	0	0	0	0	0	0	0	1	0	1	0	0	1	1	0	0	0	1	0	1	0	0	0	0	0	0	0	1	0	1	1
1188	Clc1ccc(C2(c3ccccc3)C(=O)N(C)C(N)=N2)cc1	BACE_1221	0	Test	5.647818099999999	299.75491	3.03	2	0	2	21	0	1	3	58.689999	49.695999	81.739899	38.880001	0	0	0	0	0	0	0	1	0	0	0	0	1	0	0	0	1	1	0	1	0	1	0	0	0	0	0	0	1	0	1
1189	O=C(NCC)c1ccc(-c2n(Cc3nc(N)ccc3)c(-c3ccccc3)cc2)cc1	BACE_1222	0	Test	5.647818099999999	396.48431	4.6588998	2	2	6	30	0	0	4	72.940002	64.835999	118.6954	58.195999	0	0	0	0	0	0	0	1	0	1	0	0	1	0	0	0	1	1	0	0	0	1	0	0	1	0	0	0	0	1	0
1190	O=S1(=O)CC(NCc2cc(C(C)C)ccc2)C(O)C(Cc2cc(OCCC)ccc2)C1	BACE_1223	0	Test	5.6382718	446.62259000000006	3.1214001000000002	3	2	9	31	0	4	3	88.589996	69.417	123.2397	56.553001	0	0	0	0	0	0	0	1	0	1	0	0	1	1	0	0	0	1	0	0	0	0	1	0	0	0	0	0	0	0	0
1191	Fc1cc(N2S(=O)(=O)N(C(C)C)CC32CC(C)N(Cc2cc(OC(C)C)ccc2)CC3)ccc1	BACE_1224	0	Test	5.6382718	490.65369000000004	2.3656001	2	0	6	34	0	4	4	62.669998	77.500999	131.52251	59.588001	0	0	0	0	0	0	0	1	0	1	0	0	1	1	0	0	0	1	0	1	0	0	0	0	0	0	0	1	0	0	1
1192	O=C(OC(C)(C)C)N[C@H](C(=O)N[C@H](C(=O)N[C@H]([C@@H](O)C[C@H](C(=O)NCC(C)C)C)CC(C)C)Cc1ccccc1)CC(C)C	BACE_1225	0	Test	5.6363878	618.84747	5.4004002	6	5	19	44	5	5	1	145.86	105.249	172.3071	72.099998	0	0	0	0	0	0	0	1	0	1	0	0	1	1	0	0	1	1	0	1	0	0	0	0	1	0	0	0	0	0	0
1193	O=C1N(C)C(N)=NC21c1c(OC(C)(C)C2)ccc(-c2ncccc2)c1	BACE_1226	0	Test	5.6265359	336.3877	2.0255001	4	0	1	25	0	1	4	80.809998	56.501999	93.3452	42.860001000000004	0	0	0	0	0	0	0	1	0	1	0	0	1	0	0	0	1	1	0	1	0	1	0	0	0	0	0	0	1	1	1
1194	Fc1cc(F)cc(CC(NC(=O)C)C(O)CNC2(c3cc(-n4nccc4)ccc3)COCC2)c1	BACE_1227	0	Test	5.619789099999999	471.51959000000005	0.55400002	4	3	9	34	0	3	4	92.989998	85.417999	122.7697	56.986999999999995	0	0	0	0	0	0	0	1	0	1	0	0	1	1	0	0	1	1	0	1	0	0	1	0	1	0	0	0	0	1	0
1195	Fc1cc(F)cc(CC(NC(=O)C)C(O)CNC2(c3cc(N4C5COC(C4)C5)ccc3)CC2)c1	BACE_1228	0	Test	5.619789099999999	472.54739000000006	2.3092999	3	3	9	34	0	4	5	78.410004	80.584	120.3606	55.608002	0	0	0	0	0	0	0	1	0	1	0	0	1	1	0	0	1	1	0	1	0	0	1	0	1	0	0	0	0	0	1
1196	Fc1cc(F)cc(CC(NC(=O)C)C(O)CNC2(c3ncnc(C(C)(C)C)c3)CCCCC2)c1	BACE_1229	0	Test	5.6143942000000004	475.59439000000003	3.3563001000000003	4	3	9	34	0	2	3	91.720001	83.167999	125.9535	56.332001	0	0	0	0	0	0	0	1	0	1	0	0	1	1	0	0	1	1	0	1	0	0	1	0	1	0	0	0	0	1	0
1197	Clc1cc2c(C(NC(C(=O)O)Cc3c(C4CC4)csc3)=NC(C)(C)C2)cc1	BACE_1230	0	Test	5.6143942000000004	401.9296	4.7651	1	0	6	27	0	1	4	92.760002	61.528999	103.1425	47.921001000000004	0	0	0	0	0	0	0	1	0	1	0	0	1	1	0	0	1	1	0	1	0	0	0	0	1	0	0	0	1	0	0
1198	Clc1c(-c2n(Cc3nc(N)ccc3)c(-c3ccc(OC)cc3)cc2)cccc1	BACE_1231	0	Test	5.610834099999999	389.87741	5.75	2	1	5	28	0	0	4	53.07	59.446999	111.7381	55.695999	0	0	0	0	0	0	0	1	0	1	0	0	1	0	0	0	0	1	0	0	0	1	0	0	0	0	0	0	0	1	0
1199	Clc1cc(C2(c3ccccc3)C(=O)N(C)C(N)=N2)ccc1	BACE_1232	0	Test	5.6020598	299.75491	3.03	2	0	2	21	0	1	3	58.689999	49.695999	81.739899	38.880001	0	0	0	0	0	0	0	1	0	0	0	0	1	0	0	0	1	1	0	1	0	1	0	0	0	0	0	0	1	0	1
1200	Brc1cc([C@@]2(c3ccc(OC(F)(F)F)cc3)N=C(N)N3C2=NCCC3)ccc1	BACE_1233	0	Test	5.585027200000001	454.2637	3.6930001000000003	2	0	4	28	1	1	4	64.82	72.251999	100.0823	45.925999	0	0	0	0	0	0	0	0	0	1	0	0	1	0	0	0	1	1	0	1	0	1	0	0	0	0	0	0	1	0	1
1201	NC=1C(C)=NC(Cc2ccccc2)(c2cc(-c3cncnc3)ccc2)N=1	BACE_1234	0	Test	5.585027200000001	341.40909	2.3596001	4	0	4	26	0	1	4	76.519997	54.751999	102.6409	48.66	0	0	0	0	0	0	0	1	0	1	0	0	1	0	0	0	1	1	0	1	0	1	0	0	0	0	0	0	1	1	0
1202	O=[N+]([O-])c1ccc(C(=O)N[C@H](C(=O)N[C@H]([C@@H](O)C[C@H](C(=O)NCC(C)C)C)CC(C)C)Cc2ccc([N+](=O)[O-])cc2)cc1	BACE_1235	0	Test	5.5783958	599.67517	4.3088002	4	4	16	43	4	4	2	193.81	118.167	160.7312	67.692001	0	0	0	0	0	0	0	1	0	1	0	0	1	1	0	0	1	1	0	0	0	0	0	0	1	0	0	0	0	0	0
1203	O=C1N(C)C(N)=NC1(c1ccncc1)c1ccccc1	BACE_1236	0	Test	5.5718651	266.29791	1.215	3	0	2	20	0	1	3	71.58000200000001	46.917999	74.778198	35.657001	0	0	0	0	0	0	0	1	0	0	0	0	1	0	0	0	1	1	0	1	0	1	0	0	0	0	0	0	1	1	1
1204	O=C(NCCCC)C(CC(O)C(NC(=O)C1CC(C2(NC(=O)C)CCCC2)CCC1)Cc1ccccc1)C	BACE_1237	0	Test	5.5686359	527.73853	4.427	4	4	13	38	0	5	3	107.53	84.583	150.0733	62.973	0	0	0	0	0	0	0	1	0	1	0	0	1	1	0	0	1	1	0	1	0	0	0	0	1	0	0	0	0	0	0
1205	Clc1cc2c(C(NC(Cc3ccccc3)C3=NC=CC(=O)N3)=NC(C)(C)C2)cc1	BACE_1238	0	Test	5.5670309	406.9079	4.2445998	3	1	5	29	0	1	4	70.139999	63.362999	114.5302	53.935001	0	0	0	0	0	0	0	1	0	1	0	0	1	1	0	0	1	1	0	1	0	0	0	0	1	1	0	0	1	1	0
1206	O=S1(=O)CC(NCc2cc(C(C)(C)C)ccc2)C(O)C(Cc2cc3c([nH]cc3)cc2)C1	BACE_1239	0	Test	5.560668	441.60610999999994	2.2492001	2	3	6	31	0	4	4	95.150002	69.000999	122.3577	57.455002	0	0	0	0	0	0	0	1	0	1	0	0	1	1	0	0	0	1	1	1	0	0	1	0	0	1	0	0	0	0	0
1207	FC(F)(F)Oc1cc(-c2cc3C4(N=C(N)OC4)c4c(Oc3cc2)ccc(OC)c4)ccc1	BACE_1240	0	Test	5.559091099999999	442.3873	6.294199900000001	5	0	4	32	0	1	5	75.300003	86.002998	109.2157	51.733002	0	0	0	0	0	0	0	1	0	1	0	0	1	0	0	0	1	1	0	1	0	1	0	0	0	0	0	0	1	0	0
1208	Brc1c(OC)ccc(CC2C(O)C(NCc3cc(C(C)C)ccc3)CS(=O)(=O)C2)c1	BACE_1241	0	Test	5.5528420999999994	497.46552	2.9972999	3	2	7	30	0	4	3	88.589996	68.834	121.5903	55.508998999999996	0	0	0	0	0	0	0	1	0	1	0	0	1	1	0	0	0	1	0	0	0	0	1	0	0	0	0	0	0	0	0
1209	Clc1cc2c(C(NC(C(=O)O)Cc3ccccc3)=NC(C)(C)C2)cc1	BACE_1242	0	Test	5.5466819	355.83801	3.6331	1	0	5	25	0	1	3	64.519997	61.195999	96.578201	44.756001	0	0	0	0	0	0	0	1	0	1	0	0	1	1	0	0	1	1	0	1	0	0	0	0	1	0	0	0	1	0	0
1210	O=C(Nc1cc([C@@]2(C(=O)N(C)C(N)=N2)C2CCCCC2)ccc1)CCC	BACE_1243	0	Test	5.545155	356.46191	3.2144001	3	1	5	26	1	1	3	87.790001	58.917999	100.3774	42.999001	0	0	0	0	0	0	0	1	0	1	0	0	1	1	0	0	1	1	0	1	0	1	0	0	1	0	0	0	1	0	1
1211	O(C(C)C)c1cc(-c2cc3C4(C(=O)N(C)C(N)=N4)CC(C)(C)Oc3cc2)ccc1	BACE_1244	0	Test	5.5430269	393.47879	3.4575	4	0	3	29	0	1	4	77.150002	64.001999	111.5035	50.255001	0	0	0	0	0	0	0	1	0	1	0	0	1	1	0	0	1	1	0	1	0	1	0	0	0	0	0	0	1	0	1
1212	Clc1cc2c(C(NC(C(=O)O)Cc3cscc3)=NC(C)(C)C2)cc1	BACE_1245	0	Test	5.5376019	361.86569	2.9305	1	0	5	24	0	1	3	92.760002	59.028999	93.665497	43.189999	0	0	0	0	0	0	0	1	0	1	0	0	1	1	0	0	1	1	0	1	0	0	0	0	1	0	0	0	1	0	0
1213	O=C1N(C)C(N)=NC(C)(C2C(c3cc(/C=C/c4ccccc4)ccc3)C2)C1	BACE_1246	0	Test	5.5376019	359.46411	3.6726	2	0	4	27	0	3	4	58.689999	57.250999	109.0473	48.498001	0	0	0	0	0	0	0	1	0	1	0	1	1	1	0	0	1	1	0	1	0	1	0	0	0	0	0	0	1	0	1
1214	O=C(NCCCC)NCc1ccc(CN2C(=O)C(CC(C)C)(CCC3CCCCC3)NC2=N)cc1	BACE_1247	0	Test	5.5228791	483.68920999999995	6.2371998	3	3	12	35	0	1	3	97.32	74.250999	141.1317	59.029999	0	0	0	0	0	0	0	1	0	1	0	0	1	1	0	0	1	1	0	1	0	0	0	1	1	0	0	0	0	0	1
1215	O=C(NCCC)c1ccc(-c2n(Cc3nc(N)ccc3)c(-c3ccccc3)cc2)cc1	BACE_1248	0	Test	5.5228791	410.5108	5.1826	2	2	7	31	0	0	4	72.940002	66.335999	123.2196	60.030998	0	0	0	0	0	0	0	1	0	1	0	0	1	0	0	0	1	1	0	0	0	1	0	0	1	0	0	0	0	1	0
1216	O=C(NCCCC)c1ccc(-c2n(Cc3nc(N)ccc3)c(-c3ccccc3)cc2)cc1	BACE_1249	0	Test	5.5228791	424.53740999999997	5.6388001	2	2	8	32	0	0	4	72.940002	67.835999	127.8206	61.866001000000004	0	0	0	0	0	0	0	1	0	1	0	0	1	0	0	0	1	1	0	0	0	1	0	0	1	0	0	0	0	1	0
1217	Fc1c(-c2cc([C@@]3(c4cc(C(=O)CC)sc4)C(=O)N(C)C(N)=N3)ccc2)cccn1	BACE_1250	0	Test	5.5228791	422.47531	3.4556	4	0	5	30	1	1	4	116.89	75.585999	112.8905	52.514998999999996	0	0	0	0	0	0	0	1	0	1	0	0	1	0	0	0	1	1	0	1	0	1	0	0	0	0	0	0	1	1	1
1218	O(C)c1cc(-c2cc(C3(C4CCOCC4)N=C(N)C(C)=N3)ccc2)ccc1	BACE_1251	0	Test	5.5228791	363.45279	2.7658999	4	0	4	27	0	1	4	69.199997	55.584998999999996	106.2777	47.917	0	0	0	0	0	0	0	1	0	1	0	0	1	1	0	0	1	1	0	1	0	1	0	0	0	0	0	0	1	0	0
1219	Fc1cc(F)cc(CC(NC(=O)C)C(O)CNC2(c3nc(CC(C)(C)C)sc3)CC2)c1	BACE_1252	0	Test	5.5156999	452.5809	3.0646	3	3	10	31	0	2	3	107.07	75.500999	113.4752	52.348999	0	0	0	0	0	0	0	1	0	1	0	0	1	1	0	0	1	1	0	1	0	0	1	0	1	0	0	0	0	1	0
1220	O(C)c1ccc(C2(c3ccccc3)C(=O)N(C)C(N)=N2)cc1	BACE_1253	0	Test	5.5086379	295.33578	2.3492	3	0	3	22	0	1	3	67.91999799999999	51.084998999999996	83.3983	39.382	0	0	0	0	0	0	0	1	0	0	0	0	1	0	0	0	1	1	0	1	0	1	0	0	0	0	0	0	1	0	1
1221	S(=O)(=O)(CCCC)n1c2c(c(C(=O)NC(C(O)CNCc3cc(OC)ccc3)Cc3ccccc3)c1)cccc2	BACE_1254	0	Test	5.5086379	564.71552	3.5754001000000004	4	3	14	40	0	3	4	122.62	93.251999	153.0145	73.226997	0	0	0	0	0	0	0	1	0	1	0	0	1	1	0	0	1	1	1	0	0	0	1	0	1	0	0	0	0	0	0
1222	S(=O)(=O)(N(C)c1cc2C(=O)NC(c3ccc(OC)cc3)c3cc(ccc3)COCC(C(O)CC(C(=O)NCC(C)C)C(C)C)NC(=O)c(c1)c2)C	BACE_1255	0	Test	5.5086379	722.89062	3.6745998999999996	7	4	11	51	0	5	4	171.75	125.085	195.2789	86.883003	0	0	0	0	0	0	0	1	0	1	0	0	1	1	0	0	1	1	0	0	0	0	0	0	1	0	0	0	0	0	1
1223	Fc1cc(N2S(=O)(=O)N(c3cnccc3)CC32CC(C)N(Cc2cc(OC(C)C)ccc2)CC3)ccc1	BACE_1256	0	Test	5.5086379	525.65802	2.0653	3	0	6	37	0	4	5	75.559998	84.834999	139.97701	65.753998	0	0	0	0	0	0	0	1	0	1	0	0	1	1	0	0	0	1	0	1	0	0	0	0	0	0	0	1	0	1	1
1224	O(C)c1cc(-c2cc(C3(C)N=C(N)COC3)ccc2)ccc1	BACE_1257	0	Test	5.4948502	296.36359	2.2713001	3	0	3	22	0	1	3	56.84	46.584998999999996	86.545998	40.417	0	0	0	0	0	0	0	1	0	1	0	0	1	0	0	0	1	1	0	1	0	1	0	0	0	0	0	0	1	0	0
1225	O(C)c1ccc(C2(c3cc(-c4cnccc4)ccc3)N=C(N)C(OC)C2)cc1	BACE_1258	0	Test	5.4948502	373.4476	2.5532	4	0	5	28	0	2	4	69.730003	59.084998999999996	108.8644	52.088001	0	0	0	0	0	0	0	1	0	1	0	0	1	1	0	0	1	1	0	1	0	1	0	0	0	0	0	0	1	1	0
1226	Clc1c(C)cc(F)c(-c2cc3C4(N=C(N)OC4)c4c(Oc3cc2)ccc(OC)c4)c1	BACE_1259	0	Test	5.493494999999999	424.85199000000006	5.5303998	4	0	2	30	0	1	5	66.07	70.697998	111.7039	53.248001	0	0	0	0	0	0	0	1	0	1	0	0	1	0	0	0	1	1	0	1	0	1	0	0	0	0	0	0	1	0	0
1227	Clc1cnc(C(=O)Nc2cc(C34N=C(N)OC3COCC4)ccc2)cc1	BACE_1260	0	Test	5.4814858	372.8056	1.8644	5	1	3	26	0	2	4	98.83000200000001	61.695999	94.38760400000001	43.632	0	0	0	0	0	0	0	0	0	1	0	0	1	1	0	0	1	1	0	1	0	1	0	0	1	0	0	0	1	1	0
1228	O(C)c1cc(-c2cc(C3C(C4(C)N=C(N)N(C)C(=O)C4)C3)ccc2)ccc1	BACE_1261	0	Test	5.4814858	363.45279	3.1884	3	0	4	27	0	3	4	67.91999799999999	58.417999	105.1919	47.783001	0	0	0	0	0	0	0	1	0	1	0	0	1	1	0	0	1	1	0	1	0	1	0	0	0	0	0	0	1	0	1
1229	Clc1cc2c(C(NC(Cc3ccccc3)C3=NNC(=O)N3)=NC(C)(C)C2)cc1	BACE_1262	0	Test	5.472370099999999	395.88531	4.2502999	3	2	5	28	0	1	4	85.93	61.862999	113.2004	50.785999	0	0	0	0	0	0	0	1	0	1	0	0	1	1	0	0	1	1	0	1	0	0	0	0	1	1	0	0	1	1	0
1230	Brc1cc(C2(c3ccc(OC)cc3)N=C(N)N3C2=NCC(F)(F)C3)ccc1	BACE_1263	0	Test	5.4699998	435.26529000000005	3.6682998999999996	3	0	3	27	0	1	4	63.209998999999996	67.751999	100.6739	45.57	0	0	0	0	0	0	0	1	0	1	0	0	1	0	0	0	1	1	0	1	0	1	0	0	0	0	0	0	1	0	1
1232	O=C(NC1CCC1)c1ccc(-c2n(Cc3nc(N)ccc3)c(-c3ccccc3)cc2)cc1	BACE_1265	0	Test	5.468521099999999	422.52151	5.256	2	2	6	32	0	0	5	72.940002	67.168999	125.7588	61.091999	0	0	0	0	0	0	0	0	0	1	0	0	1	1	0	0	1	1	0	0	0	1	0	0	1	0	0	0	0	1	0
1233	O(C)c1cc(C2(c3ccccc3)C(=O)N(C)C(N)=N2)ccc1	BACE_1266	0	Test	5.459671	295.33578	2.3492	3	0	3	22	0	1	3	67.91999799999999	51.084998999999996	83.3983	39.382	0	0	0	0	0	0	0	1	0	0	0	0	1	0	0	0	1	1	0	1	0	1	0	0	0	0	0	0	1	0	1
1234	S(=O)(=O)(N(c1cc(C(=O)NC(C(O)CNCc2cc(C(F)(F)F)ccc2)Cc2ccccc2)c(C)cc1)c1ccccc1)C	BACE_1267	0	Test	5.459671	626.70892	5.1757002	3	3	13	44	0	3	4	111.7	118.169	163.21159	77.712997	0	0	0	0	0	0	0	1	0	1	0	0	1	1	0	0	1	1	0	1	0	0	1	0	1	0	0	0	0	0	1
1235	O(C)c1cc(-c2cc(C3(C)N=C(N)C(C)=N3)ccc2)ccc1	BACE_1268	0	Test	5.4559321	293.36301000000003	2.4366	3	0	3	22	0	1	3	59.970001	46.751999	87.844002	40.714001	0	0	0	0	0	0	0	1	0	0	0	0	1	0	0	0	1	1	0	1	0	1	0	0	0	0	0	0	1	0	0
1236	S(=O)(=O)(N(C)c1cc(C(=O)NC(C(O)CC(C(=O)NC(C(=O)NCc2ccc(F)cc2)C(C)C)C)COCc2cc(F)cc(F)c2)cc(C(=O)NC(C)c2ccccc2)c1)C	BACE_1269	0	Test	5.443697	867.9726	4.9734998	7	5	20	61	0	6	4	191.62	166.08599999999998	223.6701	101.10799999999999	0	0	0	0	0	0	0	1	0	1	0	0	1	1	0	0	1	1	0	0	0	0	0	0	1	0	0	0	0	0	1
1237	S(=O)(=O)(N(c1nc(C(=O)NC(C(O)CNCc2cc(C(F)(F)F)ccc2)Cc2ccccc2)ccc1)c1ccccc1)C	BACE_1270	0	Test	5.440094	613.67041	4.509200099999999	4	3	13	43	0	3	4	124.59	117.50200000000001	155.955	74.625	0	0	0	0	0	0	0	1	0	1	0	0	1	1	0	0	1	1	0	1	0	0	1	0	1	0	0	0	0	1	1
1238	S(=O)(=O)(N(C)c1cc2C(=O)NC(c3ccccc3)c3cc(ccc3)COCC(C(O)CC(C(=O)NCC(C)C)C(C)C)NC(=O)c(c1)c2)C	BACE_1271	0	Test	5.431798000000001	692.8646200000001	3.6910000000000003	6	4	10	49	0	5	4	162.52	119.91799999999999	188.8157	84.41100300000001	0	0	0	0	0	0	0	1	0	1	0	0	1	1	0	0	1	1	0	0	0	0	0	0	1	0	0	0	0	0	1
1239	FC(F)(F)c1ccc(/C=C/C(=O)N[C@H](C(=O)N[C@H]([C@@H](O)C[C@H](C(=O)NCC(C)C)C)CC(C)C)Cc2ccc([N+](=O)[O-])cc2)cc1	BACE_1272	0	Test	5.421361	648.71289	5.7178001	4	4	17	46	4	4	2	150.67	131.41701	169.6237	70.894997	0	0	0	0	0	0	0	1	0	1	0	1	1	1	0	0	1	1	0	1	0	0	0	0	1	0	0	0	0	0	0
1240	O=[N+]([O-])c1ccc(C[C@H](NC(=O)c2cc(OC)c(OC)cc2)C(=O)N[C@H]([C@@H](O)C[C@H](C(=O)NCC(C)C)C)CC(C)C)cc1	BACE_1273	0	Test	5.419075	614.72961	4.3815999	6	4	17	44	4	4	2	169.13	112.834	166.3329	71.089996	0	0	0	0	0	0	0	1	0	1	0	0	1	1	0	0	1	1	0	0	0	0	0	0	1	0	0	0	0	0	0
1241	Fc1c(-c2cc([C@@]3(c4ccncc4)C(=O)N(C)C(N)=N3)ccc2)cc(F)cc1	BACE_1274	0	Test	5.419075	378.37469	3.1443999	3	0	3	28	1	1	4	71.58000200000001	73.585999	100.3472	48.398998	0	0	0	0	0	0	0	1	0	0	0	0	1	0	0	0	1	1	0	1	0	1	0	0	0	0	0	0	1	1	1
1242	O(C)c1cc2C3(N=C(N)OC3)c3c(Oc2cc1)ccc(-c1ccncc1)c3	BACE_1275	0	Test	5.408936	359.37799	3.0237	5	0	2	27	0	1	5	78.959999	58.585999	99.484596	48.280998	0	0	0	0	0	0	0	1	0	1	0	0	1	0	0	0	1	1	0	1	0	1	0	0	0	0	0	0	1	1	0
1243	S(CCC(NC(=O)C(NC(=O)C)C)C(=O)NC(C(O)CC(C(=O)NCCCC)C)CC(C)C)C	BACE_1276	0	Test	5.3979402	502.71078	1.3081	6	5	17	34	0	5	0	161.92999	84.999001	136.05119	54.199001	0	0	0	0	0	0	0	1	0	1	0	0	0	1	0	0	1	0	0	0	0	0	0	0	1	0	0	0	0	0	0
1244	Fc1cc(F)cc(CC(NC(=O)C)C(O)CNC2(c3cc(C4OCCOC4)ccc3)CC2)c1	BACE_1277	0	Test	5.3979402	461.52139000000005	2.0414	4	3	9	33	0	3	4	84.400002	80.750999	114.9325	53.833	0	0	0	0	0	0	0	1	0	1	0	0	1	1	0	0	1	1	0	1	0	0	1	0	1	0	0	0	0	0	0
1245	S(=O)(=O)(C)c1ccc(-c2c(C3C(C(=O)N4C(c5ccccc5)COCC4)CNC3)cccc2)cc1	BACE_1278	0	Test	5.3979402	491.6217	1.8142	3	1	5	35	0	4	5	88.66999799999999	78.917999	135.0504	63.998001	0	0	0	0	0	0	0	1	0	1	0	0	1	1	0	0	1	1	0	0	0	0	1	0	0	0	0	0	0	0	1
1246	O=C(N1CCC(c2ccccc2)CC1)C1C2(c3c(cccc3)CCC2)CNC1	BACE_1279	0	Test	5.3979402	375.5264	2.5156	1	1	2	28	0	2	5	36.919998	53.083999999999996	111.8254	51.330002	0	0	0	0	0	0	0	0	0	1	0	0	1	1	0	0	1	1	0	1	0	0	1	0	0	0	0	0	0	0	1
1247	Fc1cc(N2S(=O)(=O)N(c3ccncc3)CC32CC(C)N(Cc2cc(OC(C)C)ccc2)CC3)ccc1	BACE_1280	0	Test	5.3979402	525.65802	2.0653	3	0	6	37	0	4	5	75.559998	84.834999	139.97701	65.753998	0	0	0	0	0	0	0	1	0	1	0	0	1	1	0	0	0	1	0	1	0	0	0	0	0	0	0	1	0	1	1
1248	Fc1cc(-c2cc(C3(C)N=C(N)C4N3CCCC4)ccc2)cnc1	BACE_1281	0	Test	5.3979402	324.3952	2.5699	2	0	2	24	0	2	4	54.509997999999996	52.917999	92.456001	42.046001000000004	0	0	0	0	0	0	0	1	0	1	0	0	1	1	0	0	1	1	0	1	0	1	0	0	0	0	0	0	1	1	1
1249	Clc1cnc(C(=O)Nc2cc3C4(N=C(N)SC4)CCc3cc2)cc1	BACE_1282	0	Test	5.3979402	358.84521	3.1747	4	1	2	24	0	1	4	105.67	54.862999	95.130997	43.522999	0	0	0	0	0	0	0	0	0	1	0	0	1	0	0	0	1	1	0	1	0	1	0	0	1	0	0	0	1	1	0
1250	O=C1N(C)C(N)=NC(C)(C2C(c3cc(CCc4ccccc4)ccc3)C2)C1	BACE_1283	0	Test	5.3979402	361.48001	4.117199899999999	2	0	5	27	0	3	4	58.689999	56.250999	107.9307	48.980999	0	0	0	0	0	0	0	1	0	1	0	0	1	1	0	0	1	1	0	1	0	1	0	0	0	0	0	0	1	0	1
1251	Fc1cc(F)cc(CC(NC(=O)C)C(O)CNC2(c3sc(C(C)C)cc3)CCCCC2)c1	BACE_1284	0	Test	5.3968558	465.61938	4.015500100000001	2	3	9	32	0	2	3	94.18	77.084	121.9462	55.437	0	0	0	0	0	0	0	1	0	1	0	0	1	1	0	0	1	1	0	1	0	0	1	0	1	0	0	0	0	0	0
1252	O=C(NC(C)(C)C1CC(C(=O)NC(C(O)CNCc2cc(C(C)C)ccc2)Cc2ccccc2)CCC1)C	BACE_1285	0	Test	5.3767509	522.7418200000001	3.4806001	3	4	12	38	0	4	3	95.040001	81.75	151.94971	67.79699699999999	0	0	0	0	0	0	0	1	0	1	0	0	1	1	0	0	1	1	0	1	0	0	1	0	1	0	0	0	0	0	0
1253	Brc1c(O)ccc(CC2C(O)C(NCc3cc(Cl)cc(Cl)c3)CS(=O)(=O)C2)c1	BACE_1286	0	Test	5.3767509	510.2493	2.8808999	3	3	5	28	0	4	3	99.589996	71.889999	112.24	52.109001	0	0	0	0	0	0	0	0	0	1	0	0	1	1	0	0	0	1	0	0	0	0	1	0	0	0	0	0	0	0	0
1254	O(C)c1cc(-c2cc(CCC=3N=C(N)N(C)C(=O)C=3)ccc2)ccc1	BACE_1287	0	Test	5.3767509	335.3996	3.9566	3	1	5	25	0	0	3	70.139999	56.168999	99.970901	46.937	0	0	0	0	0	0	0	1	0	1	0	0	1	0	0	0	1	1	0	0	0	1	0	0	0	0	0	0	0	1	0
1255	Clc1c(C(=O)N[C@H](C(=O)N[C@H]([C@@H](O)C[C@H](C(=O)NCC(C)C)C)CC(C)C)Cc2ccc([N+](=O)[O-])cc2)ccc(Cl)c1	BACE_1288	0	Test	5.3726339	623.56781	5.7431998	4	4	15	42	4	4	2	150.67	110.056	163.0161	70.085999	0	0	0	0	0	0	0	1	0	1	0	0	1	1	0	0	1	1	0	0	0	0	0	0	1	0	0	0	0	0	0
1256	Brc1c(O)ccc(CC2C(O)C(NCc3nccc(C(C)C)c3)CS(=O)(=O)C2)c1	BACE_1289	0	Test	5.3665309	484.42699999999996	1.8108	4	3	6	29	0	4	3	112.48	70.334	114.2923	52.421001000000004	0	0	0	0	0	0	0	1	0	1	0	0	1	1	0	0	0	1	0	0	0	0	1	0	0	0	0	0	0	1	0
1257	Fc1cc(F)cc(CC(NC(=O)C)C(O)CNC2(c3scc(C#C)c3)CCCCC2)c1	BACE_1290	0	Test	5.3649192	447.5611	3.7306001	2	4	8	31	0	2	3	94.18	78.250999	111.8727	52.276001	0	0	0	0	0	0	0	1	0	1	1	0	1	1	0	1	1	1	0	1	0	0	1	0	1	0	0	0	0	0	0
1258	Fc1cc(F)cc(CC(NC(=O)C)C(O)CNC2(c3onc(C(C)(C)C)c3)CCCCC2)c1	BACE_1291	0	Test	5.3509569	464.56839	3.4068	4	3	9	33	0	2	3	91.970001	81.667999	118.4143	53.292999	0	0	0	0	0	0	0	1	0	1	0	0	1	1	0	0	1	1	0	1	0	0	1	0	1	0	0	0	0	1	0
1259	S(=O)(=O)(N(c1cc(C(=O)NC(C(O)CNCc2cc(C(F)(F)F)ccc2)Cc2ccccc2)ncc1)c1ccccc1)C	BACE_1292	0	Test	5.3400840999999994	613.67041	3.9674001000000003	4	3	13	43	0	3	4	124.59	117.50200000000001	155.64149	74.625	0	0	0	0	0	0	0	1	0	1	0	0	1	1	0	0	1	1	0	1	0	0	1	0	1	0	0	0	0	1	1
1260	O=C(N[C@H]([C@@H](O)C[C@H](C(=O)NCC(C)C)C)CC(C)C)[C@@H](NC(=O)c1c2c(ccc1)cccc2)Cc1ccccc1	BACE_1293	0	Test	5.3306832	559.73877	5.4284	4	4	14	41	4	4	3	107.53	94.167	162.532	72.958	0	0	0	0	0	0	0	1	0	1	0	0	1	1	0	0	1	1	1	0	0	0	0	0	1	0	0	0	0	0	0
1261	Fc1cc(F)cc(CC(NC(=O)C)C(O)CNC2(c3cc(C(C)(C)C)ccc3)CCNCC2)c1	BACE_1294	0	Test	5.327901799999999	475.61429000000004	0.76389998	2	4	9	34	0	2	3	82.550003	81.667999	127.4442	58.741001000000004	0	0	0	0	0	0	0	1	0	1	0	0	1	1	0	0	1	1	0	1	0	0	1	0	1	0	0	0	0	0	0
1262	Clc1c(-c2cc3C4(N=C(N)OC4)c4c(Oc3cc2)ccc(OC)c4)cccc1	BACE_1295	0	Test	5.311580200000001	392.83499	4.8386998	4	0	2	28	0	1	5	66.07	61.363997999999995	106.4463	51.504002	0	0	0	0	0	0	0	1	0	1	0	0	1	0	0	0	1	1	0	1	0	1	0	0	0	0	0	0	1	0	0
1263	Fc1cc(F)cc(CC(NC(=O)C)C(O)CNC2(c3oc(C(C)(C)C)cn3)CC2)c1	BACE_1296	0	Test	5.309804	422.48870999999997	2.4716001	4	3	9	30	0	2	3	91.970001	75.667999	102.1665	47.787997999999995	0	0	0	0	0	0	0	1	0	1	0	0	1	1	0	0	1	1	0	1	0	0	1	0	1	0	0	0	0	1	0
1264	O=C1N[C@H](c2ccccc2)C/C=C/COCC(C(O)CNCc2cc(C(C)C)ccc2)NC(=O)c2cc(C)cc1c2	BACE_1297	0	Test	5.309804	556.71503	3.4891	4	4	7	41	1	3	4	104.27	90.667999	161.94478999999998	73.535004	0	0	0	0	0	0	0	1	0	1	0	1	1	1	0	0	1	1	0	0	0	0	1	0	1	0	0	0	0	0	0
1265	O=C(NCCCC)NCc1ccc(CN2C(=O)C(CC3CCCCC3)(C)NC2=N)cc1	BACE_1298	0	Test	5.3010302000000005	427.58289	4.5493002	3	3	9	31	0	1	3	97.32	67.917999	122.8569	51.689999	0	0	0	0	0	0	0	1	0	1	0	0	1	1	0	0	1	1	0	1	0	0	0	1	1	0	0	0	0	0	1
1266	FC(F)(F)Oc1ccc(-c2cc3C4(N=C(N)OC4)c4c(Oc3cc2)ccc(OC)c4)cc1	BACE_1299	0	Test	5.2958488	442.3873	6.294199900000001	5	0	4	32	0	1	5	75.300003	86.002998	109.2157	51.733002	0	0	0	0	0	0	0	1	0	1	0	0	1	0	0	0	1	1	0	1	0	1	0	0	0	0	0	0	1	0	0
1267	Nc1nc(Cn2c(-c3ccccc3)ccc2-c2ccccc2)ccc1	BACE_1300	0	Test	5.2839971	325.4064	5.1020002	1	1	4	25	0	0	4	43.84	50.501999	100.4701	51.254002	0	0	0	0	0	0	0	0	0	1	0	0	1	0	0	0	0	1	0	0	0	1	0	0	0	0	0	0	0	1	0
1268	O=C(N(C)C1CCCCC1)CCc1c(N)nc2c(c1)cc(-c1c(C)cccc1)cc2	BACE_1301	0	Test	5.2839971	401.54379	5.5794001	2	1	5	30	0	0	4	59.220001	61.168999	123.7082	55.925999	0	0	0	0	0	0	0	1	0	1	0	0	1	1	0	0	1	1	1	0	0	1	0	0	0	0	0	0	0	1	1
1269	O=C(NC(C(O)CNC1c2c(OC3(C1)CCC3)nccc2)Cc1ccccc1)C	BACE_1302	0	Test	5.2773662	396.50259	0.8387	4	3	7	29	0	3	4	88.059998	62.917	108.8869	50.290001000000004	0	0	0	0	0	0	0	1	0	1	0	0	1	1	0	0	1	1	0	1	0	0	1	0	1	0	0	0	0	1	0
1270	NC1=N[C@@](c2cc(Cc3ccccc3)ccc2)(c2ccccc2)C=2N1CCCN=2	BACE_1303	0	Test	5.2757239	381.4928	2.7993	1	0	4	29	1	1	5	55.59	54.251999	114.6225	55.860001000000004	0	0	0	0	0	0	0	0	0	1	0	0	1	0	0	0	1	1	0	1	0	1	0	0	0	0	0	0	1	0	1
1271	O=C(NC1CCCCC1)C(NCC(O)C(NC(=O)c1cc(N2C(=O)CCC2)ccc1)Cc1ccccc1)C	BACE_1304	0	Test	5.2757239	521.6709	1.8169	4	4	11	38	0	3	4	115.35	86.334	144.74361000000002	64.790001	0	0	0	0	0	0	0	1	0	1	0	0	1	1	0	0	1	1	0	0	0	0	1	0	1	0	0	0	0	0	1
1272	S(=O)(=O)(N(C)c1cc2C(=O)NC(C(O)CNCc3ccccc3)COCCCCCNC(=O)c(c1)c2)C	BACE_1305	0	Test	5.2757239	533.66022	-0.37689999	5	4	7	37	0	3	3	150.03	92.084999	139.4183	62.612999	0	0	0	0	0	0	0	1	0	1	0	0	1	1	0	0	1	1	0	0	0	0	1	0	1	0	0	0	0	0	1
1273	O=C(O)C(NC1=NC(C)(C)Cc2c1ccc(C)c2)Cc1ccccc1	BACE_1306	0	Test	5.2668028	335.41949	3.4549	1	0	5	25	0	1	3	64.519997	59.084998999999996	96.814598	44.620998	0	0	0	0	0	0	0	1	0	1	0	0	1	1	0	0	1	1	0	1	0	0	0	0	1	0	0	0	1	0	0
1274	S(=O)(=O)(Nc1cc(C(=O)NC(C(O)CNC(C(=O)NC2CCCCC2)C)Cc2ccccc2)ccc1)Cc1ccccc1	BACE_1307	0	Test	5.2596369	607.78333	2.7298	4	5	14	43	0	4	4	149.59	101.751	165.537	76.735001	0	0	0	0	0	0	0	1	0	1	0	0	1	1	0	0	1	1	0	0	0	0	1	0	1	0	0	0	0	0	0
1275	O=[N+]([O-])c1cc(CC(c2nc(N)[nH]c2)c2ccc(OC)cc2)c(OC)cc1	BACE_1308	0	Test	5.2441249	368.38651	2.8359001	3	2	7	27	0	1	3	116.3	67.001999	102.6002	46.654999	0	0	0	0	0	0	0	1	0	1	0	0	1	1	0	0	0	1	0	0	0	1	0	0	0	1	0	0	0	1	0
1276	S(=O)(=O)(N(C)c1cc(C(=O)NC(C)c2ccc(F)cc2)cc(CNC(=O)C(N)(Cc2ccccc2)C)c1)C	BACE_1309	0	Test	5.2426038	541.6574099999999	1.8343	3	3	10	38	0	3	3	131.60001	97.835999	144.01379	67.606003	0	0	0	0	0	0	0	1	0	1	0	0	1	1	0	0	1	1	0	1	1	0	0	0	1	0	0	0	0	0	1
1277	Fc1cc(-c2cc3C4(N=C(N)OC4)CC(C)(C)Cc3cc2)cnc1	BACE_1310	0	Test	5.233586799999999	325.38	3.3770001000000005	3	0	1	24	0	1	4	60.5	54.501999	89.977303	41.332001	0	0	0	0	0	0	0	1	0	1	0	0	1	0	0	0	1	1	0	1	0	1	0	0	0	0	0	0	1	1	0
1278	Fc1cc(N2S(=O)(=O)N(C)CC32CC(C)N(Cc2cc4c([nH]cc4)cc2)CC3)ccc1	BACE_1311	0	Test	5.2146702000000005	443.5574	0.70709997	1	1	3	31	0	4	5	69.230003	71.501999	117.1052	54.985001000000004	0	0	0	0	0	0	0	1	0	1	0	0	1	1	0	0	0	1	1	1	0	0	0	0	0	1	0	1	0	0	1
1279	O=C1N(C)C(N)=NC(C)(C2C(c3cc(-c4sccc4)ccc3)C2)C1	BACE_1312	0	Test	5.2146702000000005	339.4545	2.9307001	2	0	3	24	0	3	4	86.93	51.083999999999996	95.444	43.744999	0	0	0	0	0	0	0	1	0	1	0	0	1	1	0	0	1	1	0	1	0	1	0	0	0	0	0	0	1	0	1
1280	Fc1cc(F)cc(CC(NC(=O)C)C(O)CNC2(c3cc(C#N)ccc3)CCCCC2)c1	BACE_1313	0	Test	5.2076082	442.52139000000005	2.7565	3	3	8	32	0	2	3	89.730003	82.417999	117.073	53.349998	0	0	0	0	0	0	0	1	0	1	0	0	1	1	0	1	1	1	0	1	0	0	1	0	1	0	1	0	0	0	0
1281	O=S1(=O)CC(NCc2cc(C(C)C)ccc2)C(O)C(Cc2cc(Cc3cc(C)ccc3)c(O)cc2)C1	BACE_1314	0	Test	5.2076082	508.69199000000003	4.4587002	3	3	8	36	0	4	4	99.589996	81.417999	143.97681	67.641998	0	0	0	0	0	0	0	1	0	1	0	0	1	1	0	0	0	1	0	0	0	0	1	0	0	0	0	0	0	0	0
1282	O=C1N(C)C(N)=NC21c1c(OC(C)(C)C2)ccc(-c2ccncc2)c1	BACE_1315	0	Test	5.202733	336.3877	1.597	4	0	1	25	0	1	4	80.809998	56.501999	93.717201	42.860001000000004	0	0	0	0	0	0	0	1	0	1	0	0	1	0	0	0	1	1	0	1	0	1	0	0	0	0	0	0	1	1	1
1283	O=C(NC1CCCCC1)C(NCC(O)C(NC(=O)c1cc(Nc2ccccc2)ccc1)Cc1ccccc1)C	BACE_1316	0	Test	5.200658799999999	529.69287	3.7853	3	5	12	39	0	3	4	107.07	85.334	152.356	71.061996	0	0	0	0	0	0	0	1	0	1	0	0	1	1	0	0	1	1	0	0	0	0	1	0	1	0	0	0	0	0	0
1284	Clc1cc(-c2cc(C3(C)OCCC(N)=N3)ccc2)ccc1	BACE_1317	0	Test	5.200658799999999	300.78271	3.1054001	2	0	2	21	0	1	3	47.610001000000004	45.195999	85.038597	39.915001000000004	0	0	0	0	0	0	0	1	0	1	0	0	1	0	0	0	1	1	0	1	0	1	0	0	0	0	0	0	1	0	0
1285	Fc1cc(N2S(=O)(=O)N(C)CC32CC(C)N(Cc2ccc(NC(=O)C)cc2)CC3)ccc1	BACE_1318	0	Test	5.19382	461.57269	0.049800000999999997	2	1	4	32	0	4	4	82.540001	78.501999	119.8091	54.882999	0	0	0	0	0	0	0	1	0	1	0	0	1	1	0	0	1	1	0	1	0	0	0	0	1	0	0	1	0	0	1
1286	S(=O)(=O)(N(C)c1cc(C(=O)NC(C(O)CC(OC)COc2ccccc2)COc2cc(F)cc(F)c2)cc(C(=O)NC(C)c2ccccc2)c1)C	BACE_1319	0	Test	5.1870871	725.79852	4.4777999	7	3	17	51	0	5	4	151.88	134.91901000000001	186.7437	86.753998	0	0	0	0	0	0	0	1	0	1	0	0	1	1	0	0	1	1	0	0	0	0	0	0	1	0	0	0	0	0	1
1287	O=C(N(CCCC)C)n1c2ncccc2c(C(=O)NC(C(O)CNCc2c(OC)cccc2)Cc2ccccc2)c1	BACE_1320	0	Test	5.1870871	558.6911	3.4649998999999996	5	3	13	41	0	2	4	113.3	92.001999	156.89011000000002	73.24299599999999	0	0	0	0	0	0	0	1	0	1	0	0	1	1	0	0	1	1	1	0	0	0	1	0	1	0	0	0	0	1	1
1288	O=C1N(C)C(N)=NC(CCc2cc(-c3ccccc3)ccc2)=C1	BACE_1321	0	Test	5.1870871	305.37369	3.9730000000000003	2	1	4	23	0	0	3	60.91	51.001999	93.507698	44.465	0	0	0	0	0	0	0	1	0	1	0	0	1	0	0	0	1	1	0	0	0	1	0	0	0	0	0	0	0	1	0
1289	Brc1c(C(C)(C)C)cc(C2(NCC(O)C(NC(=O)C)Cc3cc(F)cc(F)c3)CCCCC2)cc1	BACE_1322	0	Test	5.161150900000001	552.51428	5.0264001	2	3	9	35	0	2	3	65.940002	83.584999	137.62399	61.464001	0	0	0	0	0	0	0	1	0	1	0	0	1	1	0	0	1	1	0	1	0	0	1	0	1	0	0	0	0	0	0
1290	O=C(N[C@H]([C@@H](O)C[C@H](C(=O)NCC(C)C)C)CC(C)C)[C@@H](NC(=O)c1ccccc1)Cc1ccccc1	BACE_1323	0	Test	5.1592669	509.68010999999996	4.52	4	4	14	37	4	4	2	107.53	86.833	146.0818	64.599998	0	0	0	0	0	0	0	1	0	1	0	0	1	1	0	0	1	1	0	0	0	0	0	0	1	0	0	0	0	0	0
1291	O(C)c1cc2C3(N=C(N)OC3)c3c(Oc2cc1)ccc(-c1c(C)cccc1)c3	BACE_1324	0	Test	5.1536632	372.4165	4.6605	4	0	2	28	0	1	5	66.07	59.252998	106.6827	51.368999	0	0	0	0	0	0	0	1	0	1	0	0	1	0	0	0	1	1	0	1	0	1	0	0	0	0	0	0	1	0	0
1292	O=C(Nc1cc(C2(C)C(=O)N(C)CC(N)=N2)ccc1)c1ncc(C)nc1	BACE_1325	0	Test	5.1500281999999995	352.39041000000003	-0.42609999	5	1	3	26	0	1	3	113.57	63.918999	95.22219799999999	43.181000000000004	0	0	0	0	0	0	0	1	0	1	0	0	1	0	0	0	1	1	0	1	0	1	0	0	1	0	0	0	1	1	1
1293	O(C)c1ccc(Cc2cc([C@@]3(c4ccccc4)N=C(N)N4C3=NCCC4)ccc2)cc1	BACE_1326	0	Test	5.1487422	411.5188	2.7829001	2	0	5	31	1	1	5	64.82	59.418999	121.0857	58.332001	0	0	0	0	0	0	0	1	0	1	0	0	1	0	0	0	1	1	0	1	0	1	0	0	0	0	0	0	1	0	1
1294	O(C)c1ccc(-c2cc3C4(C(=O)N(C)C(N)=N4)CC(C)(C)Oc3cc2)cc1	BACE_1327	0	Test	5.142848000000001	365.4256	2.7312	4	0	2	27	0	1	4	77.150002	60.668999	102.3373	46.584998999999996	0	0	0	0	0	0	0	1	0	1	0	0	1	0	0	0	1	1	0	1	0	1	0	0	0	0	0	0	1	0	1
1295	Clc1cc2c(C(NC(Cc3ccccc3)C3=Nc4c(C(=O)N3)cccc4)=NC(C)(C)C2)cc1	BACE_1328	0	Test	5.140862	456.96660999999995	5.5815000999999995	3	1	5	33	0	1	5	70.139999	70.696999	130.6084	62.292999	0	0	0	0	0	0	0	1	0	1	0	0	1	1	0	0	1	1	1	1	0	0	0	0	1	1	0	0	1	1	0
1296	O(C)c1ccc(C2(c3cc(-c4cnccc4)ccc3)N=C(N)OC2)cc1	BACE_1329	0	Test	5.1272612	345.3945	3.2934998999999996	4	0	4	26	0	1	4	69.730003	55.751999	99.301804	48.417999	0	0	0	0	0	0	0	1	0	1	0	0	1	0	0	0	1	1	0	1	0	1	0	0	0	0	0	0	1	1	0
1297	O(C)c1c(-c2cc(C3C(C4(C)N=C(N)N(C)C(=O)C4)C3)ccc2)cccc1	BACE_1330	0	Test	5.124939	363.45279	3.1884	3	0	4	27	0	3	4	67.91999799999999	58.417999	105.1919	47.783001	0	0	0	0	0	0	0	1	0	1	0	0	1	1	0	0	1	1	0	1	0	1	0	0	0	0	0	0	1	0	1
1298	O=C1N(C)C(N)=NC(C)(C2C(c3cc(-c4cscc4)ccc3)C2)C1	BACE_1331	0	Test	5.124939	339.4545	2.5021999	2	0	3	24	0	3	4	86.93	51.083999999999996	95.816002	43.744999	0	0	0	0	0	0	0	1	0	1	0	0	1	1	0	0	1	1	0	1	0	1	0	0	0	0	0	0	1	0	1
1299	Fc1cc(F)cc(CC(NC(=O)C)C(O)CNC2(c3cc(-n4nccn4)ccc3)CCCCC2)c1	BACE_1332	0	Test	5.1135092	484.5614	2.4544001	4	3	9	35	0	2	4	96.650002	85.917999	128.6256	58.766998	0	0	0	0	0	0	0	1	0	1	0	0	1	1	0	0	1	1	0	1	0	0	1	0	1	0	0	0	0	1	0
1300	O=C(Nc1cc(C2(C(=O)N(C)C(N)=N2)C2CCCCC2)ccc1)CCOC	BACE_1333	0	Test	5.104578	372.4613	2.076	4	1	6	27	0	1	3	97.019997	62.417999	102.3023	43.636002000000005	0	0	0	0	0	0	0	1	0	1	0	0	1	1	0	0	1	1	0	1	0	1	0	0	1	0	0	0	1	0	1
1301	S(=O)(=O)(Nc1cc(C(=O)NC(C(O)CNC(C(=O)NC2CCCCC2)C)Cc2ccccc2)ccc1)c1ccccc1	BACE_1334	0	Test	5.1023731	593.75671	2.7228999	4	5	13	42	0	4	4	149.59	100.251	160.702	74.900002	0	0	0	0	0	0	0	1	0	1	0	0	1	1	0	0	1	1	0	0	0	0	1	0	1	0	0	0	0	0	0
1302	O(C)c1cc(-c2cc(C3(C)SCC(N)=N3)ccc2)ccc1	BACE_1335	0	Test	5.1023731	298.40259	2.9210999	3	0	3	21	0	1	3	72.910004	43.417999	88.17199699999999	40.945	0	0	0	0	0	0	0	1	0	1	0	0	1	0	0	0	1	1	0	1	0	1	0	0	0	0	0	0	1	0	0
1303	O(C)c1ccc(C2(c3cc(-c4cncnc4)ccc3)N=C(N)CC2)cc1	BACE_1336	0	Test	5.1023731	344.4097	2.4275999	4	0	4	26	0	1	4	73.389999	54.751999	101.5174	48.362999	0	0	0	0	0	0	0	1	0	1	0	0	1	0	0	0	1	1	0	1	0	1	0	0	0	0	0	0	1	1	0
1304	O=C(N[C@H]([C@@H](O)C[C@H](C(=O)NCC(C)C)C)CC(C)C)[C@@H](NC(=O)c1cc2OCOc2cc1)Cc1ccccc1	BACE_1337	0	Test	5.0931258	553.68958	4.2880998	6	4	14	40	4	4	3	125.99	94.667	151.84869	66.934998	0	0	0	0	0	0	0	1	0	1	0	0	1	1	0	0	1	1	0	0	0	0	0	0	1	0	0	0	0	0	0
1305	S(=O)(=O)(C)N1C(C)=C(C(=O)NOCc2ccccc2)[C@@H](CCC)C(C(=O)N[C@H]([C@H](O)CNC2CC2)Cc2ccccc2)=C1C	BACE_1338	0	Test	5.0915151	625.79858	2.7697001	5	4	15	44	3	4	4	150.03	103.085	167.93851	73.718002	0	0	0	0	0	0	0	1	0	1	0	0	1	1	0	0	1	1	0	0	0	0	1	0	1	0	0	0	0	0	1
1306	Fc1ccc(Cc2cc(C3(c4ccccc4)N=C(N)N4C3=NCCC4)ccc2)cc1	BACE_1339	0	Test	5.0861859	399.48331	3.0048001	1	0	4	30	0	1	5	55.59	61.918999	114.8389	55.769001	0	0	0	0	0	0	0	0	0	1	0	0	1	0	0	0	1	1	0	1	0	1	0	0	0	0	0	0	1	0	1
1307	Fc1c(-c2cc(C3(c4ccc(OC)cc4)N=C(N)OC3)ccc2)cncc1	BACE_1340	0	Test	5.0861859	363.38489	3.4990001000000004	4	0	4	27	0	1	4	69.730003	63.418999	99.518204	48.327	0	0	0	0	0	0	0	1	0	1	0	0	1	0	0	0	1	1	0	1	0	1	0	0	0	0	0	0	1	1	0
1308	O(CCC)c1cc(-c2cc(C3C(C4(C)N=C(N)N(C)C(=O)C4)C3)ccc2)ccc1	BACE_1341	0	Test	5.0757208	391.50601	4.0609002	3	0	6	29	0	3	4	67.91999799999999	61.417999	114.4641	51.452999	0	0	0	0	0	0	0	1	0	1	0	0	1	1	0	0	1	1	0	1	0	1	0	0	0	0	0	0	1	0	1
1309	O=C1N(C)C(N)=NC21c1c(OC(C)(C)C2)ccc(N2CCCCC2)c1	BACE_1342	0	Test	5.0624318	342.4353	2.3085999	3	0	1	25	0	1	4	71.160004	53.334998999999996	97.307701	40.941002000000005	0	0	0	0	0	0	0	1	0	1	0	0	1	0	0	0	1	1	0	1	0	1	0	0	0	0	0	0	1	0	1
1310	Clc1cc(Cl)cc(C/N=C(\NC(=O)Cn2c3c(cc2)cccc3)/N)c1	BACE_1343	0	Test	5.057992	376.2598	2.2262001000000002	1	1	6	25	0	0	3	71.650002	54.890999	95.347702	47.279999	0	0	0	0	0	0	0	0	0	1	0	0	1	0	0	0	1	1	1	0	0	0	0	0	1	0	0	0	0	0	0
1311	O=C(Nc1cc(C2(C)N=C(N)SC2)ccc1)c1ncccc1	BACE_1344	0	Test	5.0467238	312.3894	2.3282001	4	1	3	22	0	1	3	105.67	50.417999	87.164001	40.492001	0	0	0	0	0	0	0	1	0	1	0	0	1	0	0	0	1	1	0	1	0	1	0	0	1	0	0	0	1	1	0
1312	O=C(OC(C)C)CN1C(C)=C(C(=O)NOCc2ccccc2)[C@H](C)C(C(=O)N[C@H]([C@H](O)CNC2CC2)Cc2ccccc2)=C1C	BACE_1345	0	Test	5.0457567999999995	619.7708700000001	3.2404001	6	4	16	45	3	3	4	133.81	102.16799999999999	170.5128	74.273003	0	0	0	0	0	0	0	1	0	1	0	0	1	1	0	0	1	1	0	0	0	0	1	0	1	0	0	0	0	0	1
1313	S(CC)c1cc(-c2ccc(C3C(C=4N=C(N)N(C)C(=O)C=4)C3)cc2)ccc1	BACE_1346	0	Test	5.0409579	377.5025	4.7501001	2	1	5	27	0	2	4	86.209999	57.167999	113.7794	52.195999	0	0	0	0	0	0	0	1	0	1	0	0	1	1	0	0	1	1	0	0	0	1	0	0	0	0	0	0	0	1	0
1314	O=C1N(C)C(N)=NC(C)(C2C(c3cc(-c4ccccc4)ccc3)C2)C1	BACE_1348	0	Test	5.031517	333.42679	3.2047999	2	0	3	25	0	3	4	58.689999	53.250999	98.728699	45.311001	0	0	0	0	0	0	0	1	0	1	0	0	1	1	0	0	1	1	0	1	0	1	0	0	0	0	0	0	1	0	1
1315	Fc1cc(F)cc(CC(NC(=O)C)C(O)CNC2(c3scc(CC(C)(C)C)n3)CC2)c1	BACE_1349	0	Test	5.0287242	452.5809	3.0646	3	3	10	31	0	2	3	107.07	75.500999	113.3644	52.348999	0	0	0	0	0	0	0	1	0	1	0	0	1	1	0	0	1	1	0	1	0	0	1	0	1	0	0	0	0	1	0
1316	S(=O)(=O)(C)N1C(C)=C(C(=O)NOCc2ccccc2)[C@H](CC)C(C(=O)N[C@H]([C@H](O)CNC2CC2)Cc2ccccc2)=C1C	BACE_1350	0	Test	5.0222759	611.77197	2.3134999	5	4	14	43	3	4	4	150.03	101.585	163.33749	71.883003	0	0	0	0	0	0	0	1	0	1	0	0	1	1	0	0	1	1	0	0	0	0	1	0	1	0	0	0	0	0	1
1317	Fc1cc(N2S(=O)(=O)NCC32CC(C)N(Cc2cc(OCC)ccc2)CC3)ccc1	BACE_1351	0	Test	5.0222759	434.54739000000006	1.0559	2	1	5	30	0	4	4	71.459999	70.834999	113.0414	52.248001	0	0	0	0	0	0	0	1	0	1	0	0	1	1	0	0	0	1	0	1	0	0	0	0	1	0	0	1	0	0	1
1318	Brc1c(CC(NC2=NC(C)(C)Cc3c2ccc(Cl)c3)C(=O)O)ccs1	BACE_1352	0	Test	5.0222759	440.76180999999997	3.9158001000000002	1	0	5	25	0	1	3	92.760002	61.445999	102.1305	45.816002000000005	0	0	0	0	0	0	0	1	0	1	0	0	1	1	0	0	1	1	0	1	0	0	0	0	1	0	0	0	1	0	0
1319	Fc1cc(F)cc(CC(NC(=O)C)C(O)CNC2(c3cc(C(C)(C)C)ccc3)CNCCC2)c1	BACE_1353	0	Test	5.0	475.61429000000004	1.2815	2	4	9	34	0	3	3	82.550003	81.667999	127.2226	58.741001000000004	0	0	0	0	0	0	0	1	0	1	0	0	1	1	0	0	1	1	0	1	0	0	1	0	1	0	0	0	0	0	0
1320	Fc1cc(F)cc(CC(NC(=O)C)C(O)CNC2(c3cc(C(C)(C)C)ccc3)CCC(CCO)CC2)c1	BACE_1354	0	Test	5.0	517.67078	3.7602998999999997	3	4	11	37	0	2	3	86.16999799999999	90.000999	141.0791	63.145	0	0	0	0	0	0	0	1	0	1	0	0	1	1	0	0	1	1	0	1	0	0	1	0	1	0	0	0	0	0	0
1321	FC(F)(F)C(NCC(O)C1NC(=O)c2cc(COC)cc(NCCCCOc3cc(ccc3)C1)c2)c1cc(C(C)(C)C)ccc1	BACE_1355	0	Test	5.0	628.74469	5.8551002	4	4	9	45	0	3	4	96.43	111.335	159.3259	76.130997	0	0	0	0	0	0	0	1	0	1	0	0	1	1	0	0	1	1	0	1	0	0	1	0	1	0	0	0	0	0	0
1322	S(=O)(=O)(N(C)c1cc(C(=O)NC(C(O)CC(OC)CO)COc2cc(F)cc(F)c2)cc(C(=O)NC(C)c2ccccc2)c1)C	BACE_1356	0	Test	5.0	649.70258	2.3062	7	4	15	45	0	5	3	162.88	125.75200000000001	162.4838	73.83000200000001	0	0	0	0	0	0	0	1	0	1	0	0	1	1	0	0	1	1	0	0	0	0	0	0	1	0	0	0	0	0	1
1323	S(=O)(=O)(N(C)c1cc(C(=O)NC(C(O)CC(OC)COC)COc2cc(F)cc(F)c2)cc(C(=O)NC(C)c2ccccc2)c1)C	BACE_1357	0	Test	5.0	663.72919	2.7147	7	3	16	46	0	5	3	151.88	125.25200000000001	167.235	75.665001	0	0	0	0	0	0	0	1	0	1	0	0	1	1	0	0	1	1	0	0	0	0	0	0	1	0	0	0	0	0	1
1324	S(=O)(=O)(N(C)c1cc(C(=O)NC(C(O)CC(OC)COCc2ccc(F)cc2)COc2cc(F)cc(F)c2)cc(C(=O)NC(C)c2ccccc2)c1)C	BACE_1358	0	Test	5.0	757.81561	4.5036998	7	3	18	53	0	5	4	151.88	144.086	192.06400000000002	88.498001	0	0	0	0	0	0	0	1	0	1	0	0	1	1	0	0	1	1	0	0	0	0	0	0	1	0	0	0	0	0	1
1325	S(=O)(=O)(N(C)c1cc(C(=O)NC(C(O)CC(OC)COCc2cc(OC)ccc2)COc2cc(F)cc(F)c2)cc(C(=O)NC(C)c2ccccc2)c1)C	BACE_1359	0	Test	5.0	769.85107	4.2817998	8	3	19	54	0	5	4	161.11	141.586	198.31081	91.060997	0	0	0	0	0	0	0	1	0	1	0	0	1	1	0	0	1	1	0	0	0	0	0	0	1	0	0	0	0	0	1
1326	S(=O)(=O)(N(C)c1cc(C(=O)NC(C(O)CC(OC)CNCc2ccccc2)COc2cc(F)cc(F)c2)cc(C(=O)NC(C)c2ccccc2)c1)C	BACE_1360	0	Test	5.0	739.84833	2.8011999	6	4	18	52	0	5	4	159.25999	134.91901000000001	191.82851000000002	89.690002	0	0	0	0	0	0	0	1	0	1	0	0	1	1	0	0	1	1	0	0	0	0	1	0	1	0	0	0	0	0	1
1327	S(=O)(=O)(N(C)c1cc(C(=O)NC(C(O)CC(C(=O)NC2CC2)C)COCc2cc(F)cc(F)c2)cc(C(=O)NC(C)c2ccccc2)c1)C	BACE_1361	0	Test	5.0	700.79242	4.299200099999999	6	4	16	49	0	5	4	162.52	130.252	176.84711000000001	80.558998	0	0	0	0	0	0	0	1	0	1	0	0	1	1	0	0	1	1	0	0	0	0	0	0	1	0	0	0	0	0	1
1328	Fc1cc(F)cc(CC(NC(=O)C)C(O)CNC2(c3cc(C4CCCCC4)ccc3)CCCCC2)c1	BACE_1362	0	Test	5.0	499.65549000000004	5.0688	2	3	9	36	0	2	4	65.940002	82.750999	137.5269	61.734001	0	0	0	0	0	0	0	1	0	1	0	0	1	1	0	0	1	1	0	1	0	0	1	0	1	0	0	0	0	0	0
1329	Fc1cc(F)cc(CC(NC(=O)C)C(O)CNC2(c3ccccc3)CCCCC2)c1	BACE_1363	0	Test	5.0	417.5119	2.8776	2	3	8	30	0	2	3	65.940002	74.250999	111.3353	51.498001	0	0	0	0	0	0	0	1	0	1	0	0	1	1	0	0	1	1	0	1	0	0	1	0	1	0	0	0	0	0	0
1330	S(=O)(=O)(N(C)c1cc2C(=O)NC(c3ccccc3)c3cc(ccc3)COCC(C(O)CC(C(=O)NC)C(C)C)NC(=O)c(c1)c2)C	BACE_1364	0	Test	5.0	650.78491	2.4992001	6	4	8	46	0	5	4	162.52	115.085	175.0717	78.905998	0	0	0	0	0	0	0	1	0	1	0	0	1	1	0	0	1	1	0	0	0	0	0	0	1	0	0	0	0	0	1
1331	S(=O)(=O)(N(C)c1cc2C(=O)NC(OCCOC)c3cc(ccc3)COCC(C(O)CC(C(=O)NCC(C)C)C(C)C)NC(=O)c(c1)c2)C	BACE_1365	0	Test	5.0	690.84723	2.0167	8	4	13	48	0	5	3	180.98	120.251	181.3575	78.265999	0	0	0	0	0	0	0	1	0	1	0	0	1	1	0	0	1	1	0	0	0	0	0	0	1	0	0	0	0	0	1
1332	S(=O)(=O)(N(C)c1cc2C(=O)NC(C(O)CC(C(=O)NCC(C)C)C(C)C)COCc3cc(C(OCCOC)CCCc(c1)c2)ccc3)C	BACE_1366	0	Test	5.0	689.90222	3.8060998999999995	7	3	13	48	0	5	3	151.88	113.584	187.293	80.499001	0	0	0	0	0	0	0	1	0	1	0	0	1	1	0	0	1	1	0	0	0	0	0	0	1	0	0	0	0	0	1
1333	FC(F)(F)C(Oc1c(N)c(F)cc(CC2C(O)C(N)CS(=O)(=O)C2)c1)C(F)(F)F	BACE_1367	0	Test	5.0	455.36819	0.76770002	3	3	6	29	0	4	2	125.64	110.417	85.754601	37.002998	0	0	0	0	0	0	0	0	0	1	0	0	1	1	0	0	0	1	0	1	1	1	0	0	0	0	0	0	0	0	0
1334	FC(F)(F)C(Oc1c(N)c(F)cc(CC2C(O)C(NCC3C(OC(C)(C)C)C3)CS(=O)(=O)C2)c1)C(F)(F)F	BACE_1368	0	Test	5.0	581.56439	1.9023	4	3	11	38	0	6	3	123.84	125.833	122.7186	51.546001000000004	0	0	0	0	0	0	0	1	0	1	0	0	1	1	0	0	0	1	0	1	0	1	1	0	0	0	0	0	0	0	0
1335	O=C1NC(C(O)CNCc2ccccc2)COC/C=C/CCNC(=O)c2cc(C)cc1c2	BACE_1369	0	Test	5.0	438.53930999999994	0.68269998	4	4	5	32	0	2	3	104.27	74.167999	123.4712	55.105999	0	0	0	0	0	0	0	1	0	1	0	1	1	1	0	0	1	1	0	0	0	0	1	0	1	0	0	0	0	0	0
1336	O(C)c1cc(-c2cc(C3(C)OCCC(N)=N3)ccc2)ccc1	BACE_1370	0	Test	5.0	296.36359	2.4245999	3	0	3	22	0	1	3	56.84	46.584998999999996	86.696999	40.417	0	0	0	0	0	0	0	1	0	1	0	0	1	0	0	0	1	1	0	1	0	1	0	0	0	0	0	0	1	0	0
1337	FC(F)(F)C(Oc1c(N)c(F)cc(CC2C(O)C(NCCCOC(C)(C)C)C[SH0](=O)C2)c1)COC	BACE_1371	0	Test	5.0	529.6088900000001	0.60210001	4	3	13	35	0	5	2	126.83	99.72200000000001	126.48100000000001	52.660999	0	0	0	0	0	0	0	1	0	1	0	0	1	1	0	0	0	1	0	1	0	1	1	0	0	0	0	0	0	0	0
1338	S(=O)(=O)(N(C)c1cc(C(=O)NC(C)c2ccc(F)cc2)cc(CNCC(N)(CO)Cc2ccccc2)c1)C	BACE_1372	0	Test	4.9956779000000004	544.68121	0.045000002000000004	3	4	12	38	0	3	3	139.34	95.668999	143.6288	68.543999	0	0	0	0	0	0	0	1	0	1	0	0	1	1	0	0	1	1	0	1	1	0	1	0	1	0	0	0	0	0	1
1339	S(=O)(=O)(N(C)c1cc(C(=O)NC(C)c2ccc(F)cc2)cc(COCC(N)Cc2ccccc2)c1)C	BACE_1373	0	Test	4.9956779000000004	514.63202	2.2251999	3	2	11	36	0	3	3	111.73	89.751999	137.466	64.971001	0	0	0	0	0	0	0	1	0	1	0	0	1	1	0	0	1	1	0	0	1	0	0	0	1	0	0	0	0	0	1
1340	O(CC)c1cc(-c2ccc(C3C(C=4N=C(N)N(C)C(=O)C=4)C3)cc2)ccc1	BACE_1374	0	Test	4.9913998	361.43689	4.1918998	3	1	5	27	0	2	4	70.139999	58.834998999999996	107.3361	49.833	0	0	0	0	0	0	0	1	0	1	0	0	1	1	0	0	1	1	0	0	0	1	0	0	0	0	0	0	0	1	0
1341	O(C)c1cc2[C@]3(N=C(N)OC3)c3c(Oc2cc1)ccc(-c1cncnc1)c3	BACE_1375	0	Test	4.982965900000001	360.366	2.3956001000000002	6	0	2	27	1	1	5	91.849998	59.585999	98.337799	47.028	0	0	0	0	0	0	0	1	0	1	0	0	1	0	0	0	1	1	0	1	0	1	0	0	0	0	0	0	1	1	0
1342	Clc1cnc(C(=O)Nc2cc3C4(N=C(N)OC4)CCc3cc2)cc1	BACE_1376	0	Test	4.967381	342.7796	2.6164999	4	1	2	24	0	1	4	89.599998	56.529999	88.687698	41.16	0	0	0	0	0	0	0	0	0	1	0	0	1	0	0	0	1	1	0	1	0	1	0	0	1	0	0	0	1	1	0
1343	S(=O)(=O)(N(C)c1cc(C(=O)NC(C)c2ccc(F)cc2)cc(C(=O)NCC(N)(CO)Cc2ccccc2)c1)C	BACE_1377	0	Test	4.9665761	557.6568	0.9461	4	4	11	39	0	3	3	151.83	103.336	145.55811	68.24299599999999	0	0	0	0	0	0	0	1	0	1	0	0	1	1	0	0	1	1	0	1	1	0	0	0	1	0	0	0	0	0	1
1344	S(=O)(=O)(C)N1C(C)=C(C(=O)NOCc2ccccc2)[C@H](C(C)C)C(C(=O)N[C@H]([C@H](O)CNC2CC2)Cc2ccccc2)=C1C	BACE_1378	0	Test	4.9586072	625.79858	2.5653	5	4	14	44	3	4	4	150.03	103.41799999999999	167.88609	73.718002	0	0	0	0	0	0	0	1	0	1	0	0	1	1	0	0	1	1	0	0	0	0	1	0	1	0	0	0	0	0	1
1345	Fc1cc(N2S(=O)(=O)NCC32CC(C)N(Cc2cc(OC4CCCC4)ccc2)CC3)ccc1	BACE_1379	0	Test	4.9586072	474.61120999999997	2.1092	2	1	5	33	0	4	5	71.459999	74.667999	124.7058	56.979	0	0	0	0	0	0	0	1	0	1	0	0	1	1	0	0	0	1	0	1	0	0	0	0	1	0	0	1	0	0	1
1346	O=C1N(C)C(N)=NC(C2C(c3ccc(-c4cc(CCC)ccc4)cc3)C2)=C1	BACE_1380	0	Test	4.9586072	359.46411	5.2581	2	1	5	27	0	2	4	60.91	56.834998999999996	110.3681	51.030998	0	0	0	0	0	0	0	1	0	1	0	0	1	1	0	0	1	1	0	0	0	1	0	0	0	0	0	0	0	1	0
1347	Fc1cc(N2S(=O)(=O)NCC32CC(C)N(Cc2cc(OCC(C)C)ccc2)CC3)ccc1	BACE_1381	0	Test	4.9507818	462.60049000000004	1.8989	2	1	6	32	0	4	4	71.459999	74.167999	122.0374	55.917999	0	0	0	0	0	0	0	1	0	1	0	0	1	1	0	0	0	1	0	1	0	0	0	0	1	0	0	1	0	0	1
1348	O(C)c1ccc(C2(c3cc(-c4cncnc4)ccc3)N=C(N)OC2)cc1	BACE_1382	0	Test	4.9430952	346.38251	2.6654	5	0	4	26	0	1	4	82.620003	56.751999	98.154999	47.165001000000004	0	0	0	0	0	0	0	1	0	1	0	0	1	0	0	0	1	1	0	1	0	1	0	0	0	0	0	0	1	1	0
1349	O=C1N(C)C(N)=NC(C)(C2C(c3cc(-c4cnccc4)ccc3)C2)C1	BACE_1383	0	Test	4.9281182	334.41489	2.0541999	3	0	3	25	0	3	4	71.58000200000001	54.250999	96.5718	44.057999	0	0	0	0	0	0	0	1	0	1	0	0	1	1	0	0	1	1	0	1	0	1	0	0	0	0	0	0	1	1	1
1350	O(C)c1nc(-c2ccc(C3C(C=4N=C(N)N(C)C(=O)C=4)C3)cc2)cnc1	BACE_1384	0	Test	4.8996300999999995	349.38651	2.5122001	5	1	4	26	0	2	4	95.91999799999999	59.334998999999996	98.215797	45.492001	0	0	0	0	0	0	0	1	0	1	0	0	1	1	0	0	1	1	0	0	0	1	0	0	0	0	0	0	0	1	0
1351	S(=O)(=O)(Oc1cc(C(=O)NC(C(O)CNC(C(=O)NC2CCCCC2)C)Cc2ccccc2)ccc1)Cc1ccccc1	BACE_1385	0	Test	4.8860559	608.7681299999999	3.3771	4	4	14	43	0	4	4	146.78999	102.751	163.5872	76.021004	0	0	0	0	0	0	0	1	0	1	0	0	1	1	0	0	1	1	0	0	0	0	1	0	1	0	0	0	0	0	0
1352	NC=1C(C)=NC(C)(c2cc(-c3cnccc3)ccc2)N=1	BACE_1386	0	Test	4.8860559	264.32501	1.3024	3	0	2	20	0	1	3	63.630001	42.584998999999996	79.2239	36.988997999999995	0	0	0	0	0	0	0	1	0	0	0	0	1	0	0	0	1	1	0	1	0	1	0	0	0	0	0	0	1	1	0
1353	Clc1cc(F)cc(-c2cc(C34N=C(N)OC3COCC4)ccc2)c1	BACE_1387	0	Test	4.8827291	346.7832	3.5257001000000003	3	0	2	24	0	2	4	56.84	57.195999	89.014198	41.521999	0	0	0	0	0	0	0	0	0	1	0	0	1	1	0	0	1	1	0	1	0	1	0	0	0	0	0	0	1	0	0
1354	O(CCC)c1cc(-c2ccc(C3C(C=4N=C(N)N(C)C(=O)C=4)C3)cc2)ccc1	BACE_1388	0	Test	4.8538718	375.4635	4.7156	3	1	6	28	0	2	4	70.139999	60.334998999999996	111.8603	51.667999	0	0	0	0	0	0	0	1	0	1	0	0	1	1	0	0	1	1	0	0	0	1	0	0	0	0	0	0	0	1	0
1355	O=C1N(C)C(N)=NC(C2C(c3ccc(-c4sccc4)cc3)C2)=C1	BACE_1389	0	Test	4.850781	323.41211	3.5854001	2	1	3	23	0	2	4	89.150002	50.000999	92.840202	43.959998999999996	0	0	0	0	0	0	0	1	0	1	0	0	1	1	0	0	1	1	0	0	0	1	0	0	0	0	0	0	0	1	0
1356	O(C)c1cc(-c2ccc(C3C(C=4N=C(N)N(C)C(=O)C=4)C3)cc2)ccc1	BACE_1390	0	Test	4.844664099999999	347.41031	3.8431001000000005	3	1	4	26	0	2	4	70.139999	57.334998999999996	102.5881	47.998001	0	0	0	0	0	0	0	1	0	1	0	0	1	1	0	0	1	1	0	0	0	1	0	0	0	0	0	0	0	1	0
1357	S(=O)(=O)(C)N1C(C)=C(C(=O)NOCc2ccccc2)[C@H](C)C(C(=O)N[C@H]([C@H](O)CNC2CC2)Cc2ccccc2)=C1C	BACE_1391	0	Test	4.8268142	597.74542	1.8573	5	4	13	42	3	4	4	150.03	100.085	158.7365	70.047997	0	0	0	0	0	0	0	1	0	1	0	0	1	1	0	0	1	1	0	0	0	0	1	0	1	0	0	0	0	0	1
1358	S(C)c1cc(-c2ccc(C3C(C=4N=C(N)N(C)C(=O)C=4)C3)cc2)ccc1	BACE_1392	0	Test	4.8268142	363.47589	4.4013	2	1	4	26	0	2	4	86.209999	55.667999	109.0314	50.361000000000004	0	0	0	0	0	0	0	1	0	1	0	0	1	1	0	0	1	1	0	0	0	1	0	0	0	0	0	0	0	1	0
1359	O=C(OC)CN1C(C)=C(C(=O)NOCc2ccccc2)[C@@H](C)C(C(=O)N[C@H]([C@H](O)CNC2CC2)Cc2ccccc2)=C1C	BACE_1393	0	Test	4.8181557999999995	591.71771	2.5141001	6	4	15	43	3	3	4	133.81	98.834999	161.3466	70.602997	0	0	0	0	0	0	0	1	0	1	0	0	1	1	0	0	1	1	0	0	0	0	1	0	1	0	0	0	0	0	1
1360	O=C(OCC)CN1C(C)=C(C(=O)NOCc2ccccc2)[C@H](C)C(C(=O)N[C@H]([C@H](O)CNC2CC2)Cc2ccccc2)=C1C	BACE_1394	0	Test	4.8096681	605.74432	2.8629	6	4	16	44	3	3	4	133.81	100.335	166.0946	72.438004	0	0	0	0	0	0	0	1	0	1	0	0	1	1	0	0	1	1	0	0	0	0	1	0	1	0	0	0	0	0	1
1361	O=[N+]([O-])c1ccc(C(=O)N[C@H](C(=O)N[C@H]([C@@H](O)C[C@H](C(=O)NCC(C)C)C)CC(C)C)Cc2ccccc2)cc1	BACE_1395	0	Test	4.8032708	554.67767	4.4144001	4	4	15	40	4	4	2	150.67	102.5	153.40649	66.146004	0	0	0	0	0	0	0	1	0	1	0	0	1	1	0	0	1	1	0	0	0	0	0	0	1	0	0	0	0	0	0
1362	Fc1cc(-c2cc(C3(C)N=C(N)[C@@H]4N3CCCC4)ccc2)cnc1	BACE_1396	0	Test	4.7958798	324.3952	2.5699	2	0	2	24	1	2	4	54.509997999999996	52.917999	92.456001	42.046001000000004	0	0	0	0	0	0	0	1	0	1	0	0	1	1	0	0	1	1	0	1	0	1	0	0	0	0	0	0	1	1	1
1363	S(=O)(=O)(C)N1C(C)=C(C(=O)N[C@H]([C@H](O)CNC2CC2)Cc2ccccc2)[C@H](C)C(C(=O)N[C@H](C)c2ccccc2)=C1C	BACE_1397	0	Test	4.7931738	595.77258	2.3889	4	4	12	42	4	5	4	140.8	98.417999	161.5356	71.246002	0	0	0	0	0	0	0	1	0	1	0	0	1	1	0	0	1	1	0	0	0	0	1	0	1	0	0	0	0	0	1
1364	O=C(OC(C)C)CN1C(C)=C(C(=O)OCc2ccccc2)[C@@H](C)C(C(=O)N[C@H]([C@H](O)CNC2CC2)Cc2ccccc2)=C1	BACE_1398	0	Test	4.7931738	590.72968	3.5281	6	3	16	43	3	3	4	121.78	98.000999	161.1254	71.086998	0	0	0	0	0	0	0	1	0	1	0	1	1	1	0	0	1	1	0	0	0	0	1	0	1	0	0	0	0	0	1
1365	S(=O)(=O)(C)N1C(C)=C(C(=O)N[C@H]([C@H](O)CNC2CC2)Cc2ccccc2)[C@H](CC)C(C(=O)N[C@H](C)c2ccccc2)=C1C	BACE_1399	0	Test	4.7904849	609.7991900000001	2.8450999	4	4	13	43	4	5	4	140.8	99.917999	166.1366	73.081001	0	0	0	0	0	0	0	1	0	1	0	0	1	1	0	0	1	1	0	0	0	0	1	0	1	0	0	0	0	0	1
1366	S(=O)(=O)(N(C)c1cc(C(=O)NC(C)c2ccc(F)cc2)cc(-n2nnc(C(N)(Cc3ccccc3)C)c2)c1)C	BACE_1400	0	Test	4.7878122	551.65552	2.5664001	4	2	9	39	0	3	4	133.21001	96.835999	147.97839	69.76799799999999	0	0	0	0	0	0	0	1	0	1	0	0	1	1	0	0	1	1	0	1	1	0	0	0	1	0	0	0	0	1	1
1367	O=C(Nc1cc(-c2cc(C3C(C4(C)N=C(N)N(C)C(=O)C4)C3)ccc2)ccc1)C	BACE_1401	0	Test	4.779892	390.47809	2.3252001	3	1	4	29	0	3	4	87.790001	66.084999	111.8109	50.417999	0	0	0	0	0	0	0	1	0	1	0	0	1	1	0	0	1	1	0	1	0	1	0	0	1	0	0	0	1	0	1
1368	NC=1C(C(C)C)=NC(c2cc(-c3cncnc3)ccc2)(c2ccccc2)N=1	BACE_1402	0	Test	4.7447281	355.43561	3.4266	4	0	4	27	0	1	4	76.519997	56.584998999999996	106.9769	50.494999	0	0	0	0	0	0	0	1	0	0	0	0	1	1	0	0	1	1	0	1	0	1	0	0	0	0	0	0	1	1	0
1369	O=C1N(C)C(N)=NC(C)(C2C(c3ccccc3)C2)C1	BACE_1403	0	Test	4.7447281	257.3309	1.6864001	2	0	2	19	0	3	3	58.689999	41.917	73.592499	32.387001	0	0	0	0	0	0	0	1	0	1	0	0	1	1	0	0	1	1	0	1	0	1	0	0	0	0	0	0	1	0	1
1370	S(=O)(=O)(N(C)c1cc(C(=O)NC(C)c2ccc(F)cc2)cc(CNC(=O)C(N)(CO)Cc2ccccc2)c1)C	BACE_1404	0	Test	4.742321	557.6568	0.9461	4	4	11	39	0	3	3	151.83	103.336	145.55811	68.24299599999999	0	0	0	0	0	0	0	1	0	1	0	0	1	1	0	0	1	1	0	1	1	0	0	0	1	0	0	0	0	0	1
1371	Brc1c(C2C(C(=O)N3CCC(c4ccccc4)CC3)CNC2)cccc1	BACE_1405	0	Test	4.7212458	414.35861	2.4195001	1	1	3	26	0	2	4	36.919998	51.417	107.2099	49.224998	0	0	0	0	0	0	0	0	0	1	0	0	1	1	0	0	1	1	0	0	0	0	1	0	0	0	0	0	0	0	1
1372	O=C(N1CCC(c2ccccc2)CC1)C1C(c2ccccc2)CNC1	BACE_1406	0	Test	4.7212458	335.46259	1.6711	1	1	3	25	0	2	4	36.919998	49.0	99.587097	46.598999	0	0	0	0	0	0	0	0	0	1	0	0	1	1	0	0	1	1	0	0	0	0	1	0	0	0	0	0	0	0	1
1373	FC(F)(F)c1ccc(/C=C/C(=O)N[C@H](C(=O)N[C@H]([C@@H](O)C[C@H](C(=O)NCC(C)C)C)CC(C)C)Cc2ccccc2)cc1	BACE_1407	0	Test	4.709075	603.7153900000001	5.8234	4	4	16	43	4	4	2	107.53	115.75	162.299	69.34899899999999	0	0	0	0	0	0	0	1	0	1	0	1	1	1	0	0	1	1	0	1	0	0	0	0	1	0	0	0	0	0	0
1374	Brc1cc(CCC=2N=C(N)N(C)C(=O)C=2)ccc1	BACE_1408	0	Test	4.7033347999999995	308.1738	3.2030001	2	1	3	18	0	0	2	60.91	42.084998999999996	75.99430100000001	34.167	0	0	0	0	0	0	0	1	0	1	0	0	1	0	0	0	1	1	0	0	0	1	0	0	0	0	0	0	0	1	0
1375	O=C(C)N1C(C)(c2cc(-c3cc(OC)ccc3)ccc2)N=C(N)C1	BACE_1409	0	Test	4.6989697999999995	323.38889	1.7056	3	0	3	24	0	1	3	67.91999799999999	54.251999	93.2444	43.051998	0	0	0	0	0	0	0	1	0	1	0	0	1	0	0	0	1	1	0	1	0	1	0	0	0	0	0	0	1	0	1
1376	O(C)c1cc([C@@]2(c3ccccc3)N=C(N)N3C2=NCCC3)ccc1	BACE_1410	0	Test	4.6925039	321.39621	0.80830002	2	0	3	24	1	1	4	64.82	46.584998999999996	91.34850300000001	43.573002	0	0	0	0	0	0	0	1	0	1	0	0	1	0	0	0	1	1	0	1	0	1	0	0	0	0	0	0	1	0	1
1377	O=C1N(C)C(N)=NC(C2C(c3ccc(-c4cc(CC#N)ccc4)cc3)C2)=C1	BACE_1411	0	Test	4.6861329000000005	356.42041	3.7732	3	1	4	27	0	2	4	84.699997	61.834998999999996	107.7819	49.213001	0	0	0	0	0	0	0	1	0	1	0	0	1	1	0	1	1	1	0	0	0	1	0	0	0	0	1	0	0	1	0
1378	O=C1N(C)C(N)=NC(C)(C2C(c3cc(-c4cc(CO)ccc4)ccc3)C2)C1	BACE_1412	0	Test	4.6819372	363.45279	2.6003001	3	1	4	27	0	3	4	78.91999799999999	60.417999	105.5446	47.783001	0	0	0	0	0	0	0	1	0	1	0	0	1	1	0	0	1	1	0	1	0	1	0	0	0	0	0	0	1	0	1
1379	Fc1cc(N2S(=O)(=O)NCC32CC(C)N(Cc2ccccc2)CC3)ccc1	BACE_1413	0	Test	4.6798539	390.49481000000003	0.72350001	1	1	3	27	0	4	4	62.23	64.167999	101.8302	47.941002000000005	0	0	0	0	0	0	0	1	0	1	0	0	1	1	0	0	0	1	0	1	0	0	0	0	1	0	0	1	0	0	1
1380	S(=O)(=O)(C)N1C(C)=C(C(=O)NOCc2ccccc2)[C@@H](c2ccccc2)C(C(=O)N[C@H]([C@H](O)CNC2CC2)Cc2ccccc2)=C1C	BACE_1414	0	Test	4.6695862	659.81482	2.8894999	5	4	14	47	3	4	5	150.03	109.75200000000001	178.8315	81.137001	0	0	0	0	0	0	0	1	0	1	0	0	1	1	0	0	1	1	0	0	0	0	1	0	1	0	0	0	0	0	1
1381	FC(F)(F)c1cc(C2(c3ccccc3)N=C(N)N3C2=NCCC3)ccc1	BACE_1415	0	Test	4.6595559	359.36818999999997	1.767	1	0	3	26	0	1	4	55.59	66.334999	90.859001	42.662997999999995	0	0	0	0	0	0	0	0	0	1	0	0	1	0	0	0	1	1	0	1	0	1	0	0	0	0	0	0	1	0	1
1382	S(=O)(=O)(N(C)c1cc(C(=O)NC(C)c2ccc(F)cc2)cc(COCC(N)(CC)Cc2ccccc2)c1)C	BACE_1416	0	Test	4.657578	542.68518	2.9539001	3	2	12	38	0	3	3	111.73	93.168999	146.62781	68.640999	0	0	0	0	0	0	0	1	0	1	0	0	1	1	0	0	1	1	0	1	1	0	0	0	1	0	0	0	0	0	1
1383	S(=O)(=O)(N(C)c1cc(C(=O)OCC(O)(CN)Cc2ccccc2)cc(C(=O)NC(C)c2ccc(F)cc2)c1)C	BACE_1417	0	Test	4.6536469	558.64148	1.5934	5	3	12	39	0	3	3	149.03	104.336	143.60831000000002	67.528999	0	0	0	0	0	0	0	1	0	1	0	0	1	1	0	0	1	1	0	1	1	0	0	0	1	0	0	0	0	0	1
1384	S(=O)(=O)(N(C)c1cc(C(=O)NC(C)c2ccc(F)cc2)cc(CCCC(N)(CO)Cc2ccccc2)c1)C	BACE_1418	0	Test	4.6497521	542.68518	2.9065001	3	3	12	38	0	3	3	122.73	95.168999	146.561	68.640999	0	0	0	0	0	0	0	1	0	1	0	0	1	1	0	0	1	1	0	1	1	0	0	0	1	0	0	0	0	0	1
1385	Fc1cc(N2S(=O)(=O)NCC32CC(C)N(Cc2cc(OCCC)ccc2)CC3)ccc1	BACE_1419	0	Test	4.6363878	448.57390999999996	1.5796	2	1	6	31	0	4	4	71.459999	72.334999	117.5656	54.083	0	0	0	0	0	0	0	1	0	1	0	0	1	1	0	0	0	1	0	1	0	0	0	0	1	0	0	1	0	0	1
1386	O=C(OC(C)C)CN1C(C)=C(C(=O)N[C@H]([C@H](O)CNCc2cc(OC)ccc2)Cc2ccccc2)[C@H](CCC)C(C(=O)C)=C1C	BACE_1420	0	Test	4.634511900000001	620.7987099999999	3.1710000000000003	6	3	17	45	3	3	3	121.78	103.50200000000001	177.0923	75.530998	0	0	0	0	0	0	0	1	0	1	0	0	1	1	0	0	1	1	0	0	0	0	1	0	1	0	0	0	0	0	1
1387	O=C1N(C)C(N)=NC(C2C(c3ccc(-c4cc(CC)ccc4)cc3)C2)=C1	BACE_1421	0	Test	4.634511900000001	345.4375	4.8018999	2	1	4	26	0	2	4	60.91	55.334998999999996	105.7671	49.195999	0	0	0	0	0	0	0	1	0	1	0	0	1	1	0	0	1	1	0	0	0	1	0	0	0	0	0	0	0	1	0
1388	O(C)c1ccc(-c2cc(C3C(C4(C)N=C(N)N(C)C(=O)C4)C3)ccc2)cc1	BACE_1422	0	Test	4.6326442000000005	363.45279	3.1884	3	0	4	27	0	3	4	67.91999799999999	58.417999	105.1919	47.783001	0	0	0	0	0	0	0	1	0	1	0	0	1	1	0	0	1	1	0	1	0	1	0	0	0	0	0	0	1	0	1
1389	O(Cc1cc(-c2ccc(C3C(C=4N=C(N)N(C)C(=O)C=4)C3)cc2)ccc1)C	BACE_1423	0	Test	4.6143942000000004	361.43689	3.6635001000000003	3	1	5	27	0	2	4	70.139999	58.834998999999996	107.69200000000001	49.833	0	0	0	0	0	0	0	1	0	1	0	0	1	1	0	0	1	1	0	0	0	1	0	0	0	0	0	0	0	1	0
1390	O=C1N(C)C(N)=NC(C2C(c3ccc(-c4cc(CCO)ccc4)cc3)C2)=C1	BACE_1424	0	Test	4.610834099999999	361.43689	3.5762	3	2	5	27	0	2	4	81.139999	60.834998999999996	107.6954	49.833	0	0	0	0	0	0	0	1	0	1	0	0	1	1	0	0	1	1	0	0	0	1	0	0	0	0	0	0	0	1	0
1391	O=C(OC(C)C)CN1C=C(C(OC(C)(C)C)=O)[C@@H](CCC)C(C(=O)N[C@H]([C@H](O)CNC2CC2)Cc2ccccc2)=C1	BACE_1425	0	Test	4.6090651	570.73999	3.2746	6	3	17	41	3	3	3	121.78	93.417	153.7001	65.502998	0	0	0	0	0	0	0	1	0	1	0	1	1	1	0	0	1	1	0	1	0	0	1	0	1	0	0	0	0	0	1
1392	S(=O)(=O)(N(C)c1cc(C(=O)NC(C)c2ccc(F)cc2)cc(C(=O)NCC(O)(CO)Cc2ccccc2)c1)C	BACE_1426	0	Test	4.6038008	557.63361	2.2405	5	4	11	39	0	3	3	144.42	106.336	145.7227	67.141998	0	0	0	0	0	0	0	1	0	1	0	0	1	1	0	0	1	1	0	1	0	0	0	0	1	0	0	0	0	0	1
1393	O(C)c1ccc(C2(c3nc(N)sc3)CCCC2)cc1	BACE_1427	0	Test	4.6020598	274.3812	3.2837998999999995	2	1	3	19	0	0	3	76.379997	38.250999	78.701599	36.027	0	0	0	0	0	0	0	1	0	1	0	0	1	0	0	0	0	1	0	1	0	1	0	0	0	0	0	0	0	1	0
1394	O=C1N(C)C(N)=NC(C2C(c3ccc(-c4ccccc4)cc3)C2)=C1	BACE_1428	0	Test	4.5917601999999995	317.3844	3.8594998999999994	2	1	3	24	0	2	4	60.91	52.167999	96.124901	45.526001	0	0	0	0	0	0	0	1	0	1	0	0	1	1	0	0	1	1	0	0	0	1	0	0	0	0	0	0	0	1	0
1395	O=C(OC(C)C)CN1C(C)=C(C(=O)C)[C@@H](C)C(C(=O)N[C@H]([C@H](O)CNCc2cc(OC)ccc2)Cc2ccccc2)=C1	BACE_1429	0	Test	4.5833601999999996	578.7189900000001	1.7449	6	3	15	42	3	3	3	121.78	98.834999	162.07179	70.02600100000001	0	0	0	0	0	0	0	1	0	1	0	1	1	1	0	0	1	1	0	0	0	0	1	0	1	0	0	0	0	0	1
1396	Fc1cc(NC[C@@H](O)[C@@H](NC(=O)C=2[C@H](C)C(C(=O)C)=C(C)N(CC(=O)OC(C)C)C=2C)Cc2ccccc2)ccc1	BACE_1430	0	Test	4.5783958	565.67548	3.9821998999999995	5	3	13	41	3	3	3	107.97	102.00200000000001	160.28931	67.07599599999999	0	0	0	0	0	0	0	1	0	1	0	0	1	1	0	0	1	1	0	0	0	0	0	0	1	0	0	0	0	0	1
1397	O=C(OC(C)C)CN1C(C)=C(C(=O)N[C@H]([C@H](O)CNc2cc(OC)ccc2)Cc2ccccc2)[C@H](CCC)C(C(=O)C)=C1C	BACE_1431	0	Test	4.575119	605.76422	4.6726999000000005	6	3	16	44	3	3	3	117.2	102.50200000000001	175.7381	73.308998	0	0	0	0	0	0	0	1	0	1	0	0	1	1	0	0	1	1	0	0	0	0	0	0	1	0	0	0	0	0	1
1398	Clc1cc(F)cc(-c2cc(C34N=C(N)OC3CCCC4)ccc2)c1	BACE_1432	0	Test	4.575119	344.81039	5.1490002	2	0	2	24	0	2	4	47.610001000000004	55.195999	91.816498	42.720001	0	0	0	0	0	0	0	0	0	1	0	0	1	1	0	0	1	1	0	1	0	1	0	0	0	0	0	0	1	0	0
1399	O=C(OCCCN1C(C)=C(C(=O)OCc2ccccc2)[C@@H](C)C(C(=O)N[C@H]([C@H](O)CNC2CC2)Cc2ccccc2)=C1C)C	BACE_1433	0	Test	4.5702481	604.75623	3.5105	6	3	17	44	3	3	4	121.78	99.334999	167.2332	72.92199699999999	0	0	0	0	0	0	0	1	0	1	0	0	1	1	0	0	1	1	0	0	0	0	1	0	1	0	0	0	0	0	1
1400	Fc1cc(NC[C@@H](O)[C@@H](NC(=O)C=2[C@H](CCC)C(C(=O)C)=C(C)N(CC(=O)OC(C)C)C=2C)Cc2ccccc2)ccc1	BACE_1434	0	Test	4.5670309	593.7287	4.8945999	5	3	15	43	3	3	3	107.97	105.00200000000001	169.4913	70.746002	0	0	0	0	0	0	0	1	0	1	0	0	1	1	0	0	1	1	0	0	0	0	0	0	1	0	0	0	0	0	1
1401	O=C(O)C(NC1=NC(C)(C)Cc2c1cccc2)Cc1ccccc1	BACE_1435	0	Test	4.5654311	321.39291000000003	2.9686999	1	0	5	24	0	1	3	64.519997	57.417999	91.773399	42.785999	0	0	0	0	0	0	0	1	0	1	0	0	1	1	0	0	1	1	0	1	0	0	0	0	1	0	0	0	1	0	0
1402	Fc1cnc(C(=O)Nc2cc(C34N=C(N)OC3COCC4)ccc2)cc1	BACE_1436	0	Test	4.563838	356.35101000000003	1.4055001	5	1	3	26	0	2	4	98.83000200000001	65.584999	89.79920200000001	41.570999	0	0	0	0	0	0	0	0	0	1	0	0	1	1	0	0	1	1	0	1	0	1	0	0	1	0	0	0	1	1	0
1403	O=C(N(C(C)C)C)CN1C(C)=C(C(=O)OCc2ccccc2)[C@@H](C)C(C(=O)N[C@H]([C@H](O)CNC2CC2)Cc2ccccc2)=C1C	BACE_1437	0	Test	4.5497508	617.7981	3.6004	5	3	15	45	3	3	4	115.79	100.16799999999999	173.79041	75.471001	0	0	0	0	0	0	0	1	0	1	0	0	1	1	0	0	1	1	0	0	0	0	1	0	1	0	0	0	0	0	1
1404	O=C(CN1C(C)=C(C(=O)OCc2ccccc2)[C@@H](C)C(C(=O)N[C@H]([C@H](O)CNC2CC2)Cc2ccccc2)=C1C)N1CCOCC1	BACE_1438	0	Test	4.5466819	631.78162	2.5618	6	3	14	46	3	3	5	125.02	102.335	173.6987	75.334	0	0	0	0	0	0	0	1	0	1	0	0	1	1	0	0	1	1	0	0	0	0	1	0	1	0	0	0	0	0	1
1405	O=C(OC(C)C)CN1C(C)=C(C(=O)N[C@H]([C@H](O)CNC2CC2)Cc2ccccc2)[C@H](C)C(C(=O)C)=C1C	BACE_1439	0	Test	4.533133	512.66089	2.1932001	5	3	13	37	3	3	3	112.55	85.000999	141.1133	59.361000000000004	0	0	0	0	0	0	0	1	0	1	0	0	1	1	0	0	1	1	0	0	0	0	1	0	1	0	0	0	0	0	1
1406	Fc1cc(NC[C@@H](O)[C@@H](NC(=O)C=2[C@H](C)C(C(=O)C)=C(C)N(CC(=O)OC(C)C)C=2)Cc2ccccc2)ccc1	BACE_1440	0	Test	4.533133	551.64893	3.4684998999999994	5	3	13	40	3	3	3	107.97	100.335	154.47079	65.240997	0	0	0	0	0	0	0	1	0	1	0	1	1	1	0	0	1	1	0	0	0	0	0	0	1	0	0	0	0	0	1
1407	Brc1ccc(COC(=O)C2NCC3(C(=O)Nc4c3cccc4)C2)cc1	BACE_1441	0	Test	4.5301781	402.26181	1.41	3	2	4	25	0	2	4	72.010002	57.834998999999996	94.413696	44.443001	0	0	0	0	0	0	0	0	0	1	0	0	1	1	0	0	1	1	0	1	0	0	1	0	1	0	0	0	0	0	0
1408	O=C(OC(C)C)CN1C=C(C(=O)N[C@H]([C@H](O)CNC2CC2)Cc2ccccc2)[C@H](CCC)C(C(=O)N[C@H](C)c2ccccc2)=C1	BACE_1442	0	Test	4.528708	617.7981	3.6570001000000003	5	4	17	45	4	4	4	124.58	100.167	170.87691	75.471001	0	0	0	0	0	0	0	1	0	1	0	1	1	1	0	0	1	1	0	0	0	0	1	0	1	0	0	0	0	0	1
1409	S(=O)(=O)(N(C)c1cc(C(=O)NC(C)c2ccc(F)cc2)cc(-c2sc(C(N)(Cc3ccccc3)C)nn2)c1)C	BACE_1443	0	Test	4.5243292	568.7058099999999	2.8250999	4	2	9	39	0	3	4	156.52	96.335999	152.51961	71.350998	0	0	0	0	0	0	0	1	0	1	0	0	1	1	0	0	1	1	0	1	1	0	0	0	1	0	0	0	0	1	1
1410	Fc1cc(F)cc(CC(NC(=O)C)C(O)CNC2(c3sccc3)CCCCC2)c1	BACE_1444	0	Test	4.5228791	423.5397	2.6034999	2	3	8	29	0	2	3	94.18	72.084	108.0506	49.931999	0	0	0	0	0	0	0	1	0	1	0	0	1	1	0	0	1	1	0	1	0	0	1	0	1	0	0	0	0	0	0
1411	Clc1cnc(C(=O)Nc2cc([C@@]3(C)C(=O)N(C)CC(N)=N3)ccc2)cc1	BACE_1445	0	Test	4.5228791	371.8208	1.1063	4	1	3	26	1	1	3	100.68	65.029999	97.284302	44.568999999999996	0	0	0	0	0	0	0	1	0	1	0	0	1	0	0	0	1	1	0	1	0	1	0	0	1	0	0	0	1	1	1
1412	Clc1cnc(C(=O)Nc2cc([C@]3(C)N=C(N)C(=O)N(C)C3)ccc2)cc1	BACE_1446	0	Test	4.5228791	371.8208	1.3197	4	1	3	26	1	1	3	100.68	65.029999	97.434502	44.568999999999996	0	0	0	0	0	0	0	1	0	1	0	0	1	0	0	0	1	1	0	1	0	1	0	0	1	0	0	0	1	1	1
1413	Clc1cnc(C(=O)Nc2cc(c(F)cc2)[C@]2(C)N=C(N)C(=O)N(C)C2)cc1	BACE_1447	0	Test	4.5228791	389.81131	1.5252	4	1	3	27	1	1	3	100.68	72.696999	97.650902	44.478001	0	0	0	0	0	0	0	1	0	1	0	0	1	0	0	0	1	1	0	1	0	1	0	0	1	0	0	0	1	1	1
1414	NC1=N[C@@](c2cc(C(C)(C)C)ccc2)(c2ccccc2)C=2N1CCCN=2	BACE_1448	0	Test	4.5199928	347.47659	2.2251	1	0	3	26	1	1	4	55.59	48.334998999999996	103.5512	48.441002000000005	0	0	0	0	0	0	0	1	0	1	0	0	1	0	0	0	1	1	0	1	0	1	0	0	0	0	0	0	1	0	1
1415	O=C(OC(C)C)CN1C=C(C(OC(C)(C)C)=O)[C@@H](CCC)C(C(=O)N[C@H]([C@H](O)CNc2cc(OC)ccc2)Cc2ccccc2)=C1	BACE_1449	0	Test	4.5171269999999994	635.79022	4.8417001	7	3	18	46	3	3	3	126.43	107.91799999999999	179.12288999999998	75.780998	0	0	0	0	0	0	0	1	0	1	0	1	1	1	0	0	1	1	0	1	0	0	0	0	1	0	0	0	0	0	1
1416	O=C(OC(C)C)CN1C=C(C(=O)N[C@H]([C@H](O)CNc2cc(OC)ccc2)Cc2ccccc2)[C@H](CCC)C(C(=O)N[C@H](C)c2ccccc2)=C1	BACE_1450	0	Test	4.505846	682.84821	5.224100099999999	6	4	18	50	4	4	4	129.23	114.66799999999999	196.2997	85.749001	0	0	0	0	0	0	0	1	0	1	0	1	1	1	0	0	1	1	0	0	0	0	0	0	1	0	0	0	0	0	1
1417	O=C(OC(C)C)CN1C=C(C(OC(C)(C)C)=O)[C@@H](C)C(C(=O)N[C@H]([C@H](O)CNC2CC2)Cc2ccccc2)=C1	BACE_1451	0	Test	4.4962091	542.6868900000001	2.3622	6	3	15	39	3	3	3	121.78	90.417	144.49809	61.833	0	0	0	0	0	0	0	1	0	1	0	1	1	1	0	0	1	1	0	1	0	0	1	0	1	0	0	0	0	0	1
1418	O(C)c1ccc(C(Cc2ccccc2)c2nc(N)sc2)cc1	BACE_1452	0	Test	4.4948502	310.4133	3.8145001000000005	2	1	5	22	0	1	3	76.379997	45.500999	91.599503	44.220001	0	0	0	0	0	0	0	1	0	1	0	0	1	1	0	0	0	1	0	0	0	1	0	0	0	0	0	0	0	1	0
1419	O=C(OC(C)C)CN1C=C(C(=O)N[C@H]([C@H](O)CNC2CC2)Cc2ccccc2)[C@H](C)C(C(=O)N[C@H](C)c2ccccc2)=C1	BACE_1453	0	Test	4.4841261	589.74487	2.7446001	5	4	15	43	4	4	4	124.58	97.167	161.6749	71.80100300000001	0	0	0	0	0	0	0	1	0	1	0	1	1	1	0	0	1	1	0	0	0	0	1	0	1	0	0	0	0	0	1
1420	O=C(OC(C)C)CN1C(C)=C(C(=O)N[C@H]([C@H](O)CNC2CC2)Cc2ccccc2)[C@H](CCC)C(C(=O)C)=C1C	BACE_1454	0	Test	4.4801722	540.7139900000001	3.1056001	5	3	15	39	3	3	3	112.55	88.000999	150.31531	63.030998	0	0	0	0	0	0	0	1	0	1	0	0	1	1	0	0	1	1	0	0	0	0	1	0	1	0	0	0	0	0	1
1421	N#Cc1cc(-c2cc(C34N=C(N)OC3CCCC4)ccc2)ccc1	BACE_1455	0	Test	4.468521099999999	317.3844	4.158	3	0	2	24	0	2	4	71.400002	51.917999	92.532997	42.693001	0	0	0	0	0	0	0	0	0	1	0	0	1	1	0	1	1	1	0	1	0	1	0	0	0	0	1	0	1	0	0
1422	O(CC1CC1)c1cc(-c2ccc(C3C(C=4N=C(N)N(C)C(=O)C=4)C3)cc2)ccc1	BACE_1456	0	Test	4.4672461	387.47421	5.675300099999999	3	1	6	29	0	2	5	70.139999	59.667999	111.6183	52.729	0	0	0	0	0	0	0	1	0	1	0	0	1	1	0	0	1	1	0	0	0	1	0	0	0	0	0	0	0	1	0
1423	O=C(NC(C(O)CNC(C)(C)c1cc(OC)ccc1)Cc1ccccc1)c1cc(N2C(=O)CCC2)c2c(n(CC)cc2)c1	BACE_1457	0	Test	4.4559321	583.7403	3.1849	4	3	12	43	0	2	5	100.41	93.918999	165.17731	77.391998	0	0	0	0	0	0	0	1	0	1	0	0	1	1	0	0	1	1	1	1	0	0	1	0	1	0	0	0	0	0	1
1424	NC=1OC2C(c3cc(-c4cncnc4)ccc3)(N=1)CCCC2	BACE_1458	0	Test	4.4522252	294.35101000000003	2.5004001000000002	4	0	2	22	0	2	4	73.389999	45.750999	83.4916	38.334998999999996	0	0	0	0	0	0	0	0	0	1	0	0	1	1	0	0	1	1	0	1	0	1	0	0	0	0	0	0	1	1	0
1425	O(C)c1cc(-c2cc(C34N=C(N)OC3COCC4)ccc2)ccc1	BACE_1459	0	Test	4.430625900000001	324.37369	2.6394	4	0	3	24	0	2	4	66.07	50.917999	90.4562	42.115002000000004	0	0	0	0	0	0	0	1	0	1	0	0	1	1	0	0	1	1	0	1	0	1	0	0	0	0	0	0	1	0	0
1426	Clc1ccc(C2(c3nc(N)sc3)CCCC2)cc1	BACE_1460	0	Test	4.420217	278.80029	3.9646001	1	1	2	18	0	0	3	67.150002	36.861999999999995	77.043198	35.525002	0	0	0	0	0	0	0	0	0	1	0	0	1	0	0	0	0	1	0	1	0	1	0	0	0	0	0	0	0	1	0
1427	O=C(NC(C(O)CNCc1cc(OC)ccc1)Cc1ccccc1)c1c2c(n(CCCC)c1)cccc2	BACE_1461	0	Test	4.420217	500.6517	4.000599899999999	3	3	13	37	0	2	4	80.099998	78.334999	144.37288999999998	69.389	0	0	0	0	0	0	0	1	0	1	0	0	1	1	0	0	1	1	1	0	0	0	1	0	1	0	0	0	0	0	0
1428	O(C)c1cc(-c2cc(C34N=C(N)OC3CCCC4)ccc2)ccc1	BACE_1462	0	Test	4.420217	322.40091	4.2627001	3	0	3	24	0	2	4	56.84	48.917999	93.258499	43.313	0	0	0	0	0	0	0	1	0	1	0	0	1	1	0	0	1	1	0	1	0	1	0	0	0	0	0	0	1	0	0
1429	O=C(Nc1cc(C23N=C(N)OC2COCC3)ccc1)c1nc(C)oc1	BACE_1463	0	Test	4.4179368	342.34921	0.32640001	6	1	3	25	0	2	4	111.97	59.084998999999996	86.42939799999999	39.205002	0	0	0	0	0	0	0	1	0	1	0	0	1	1	0	0	1	1	0	1	0	1	0	0	1	0	0	0	1	1	0
1430	O=C(N(C)C)CN1C(C)=C(C(=O)OCc2ccccc2)[C@H](C)C(C(=O)N[C@H]([C@H](O)CNC2CC2)Cc2ccccc2)=C1C	BACE_1464	0	Test	4.4078231	589.74487	2.8741	5	3	14	43	3	3	4	115.79	96.834999	164.62421	71.80100300000001	0	0	0	0	0	0	0	1	0	1	0	0	1	1	0	0	1	1	0	0	0	0	1	0	1	0	0	0	0	0	1
1431	O=C1N(C)C(N)=NC(C2C(c3ccc(-c4c(C)cccc4)cc3)C2)=C1	BACE_1465	0	Test	4.4045038	331.41089	4.3456998	2	1	3	25	0	2	4	60.91	53.834998999999996	101.1661	47.361000000000004	0	0	0	0	0	0	0	1	0	1	0	0	1	1	0	0	1	1	0	0	0	1	0	0	0	0	0	0	0	1	0
1432	S(=O)(=O)(N(Cc1ccccc1)C)c1cc(C(=O)NC(C(O)CNC(C(=O)NC2CCCCC2)C)Cc2ccccc2)ccc1	BACE_1466	0	Test	4.387216099999999	621.80988	2.9356999	4	4	14	44	0	4	4	140.8	103.251	170.4337	78.57	0	0	0	0	0	0	0	1	0	1	0	0	1	1	0	0	1	1	0	0	0	0	1	0	1	0	0	0	0	0	1
1433	Clc1cnc(C(=O)Nc2cc(C34N=C(N)SCCC3C4)ccc2)cc1	BACE_1467	0	Test	4.3851032	372.8718	3.194	4	1	3	25	0	2	4	105.67	56.528999	99.469803	45.358002	0	0	0	0	0	0	0	0	0	1	0	0	1	1	0	0	1	1	0	1	0	1	0	0	1	0	0	0	1	1	0
1434	Fc1cc(F)cc(CC(NC(=O)C)C(O)CNC2(c3occ(C(C)(C)C)n3)CC2)c1	BACE_1468	0	Test	4.3677449	422.48870999999997	2.4716001	4	3	9	30	0	2	3	91.970001	75.667999	102.1665	47.787997999999995	0	0	0	0	0	0	0	1	0	1	0	0	1	1	0	0	1	1	0	1	0	0	1	0	1	0	0	0	0	1	0
1435	S(=O)(=O)(Cc1cc(C(=O)NC(C(O)CNC(C(=O)NC2CCCCC2)C)Cc2ccccc2)ccc1)c1ccccc1	BACE_1469	0	Test	4.3565469000000006	592.76868	3.3447001000000003	4	4	13	42	0	4	4	137.56	99.250999	162.237	75.384003	0	0	0	0	0	0	0	1	0	1	0	0	1	1	0	0	1	1	0	0	0	0	1	0	1	0	0	0	0	0	0
1436	O(C)c1c(C)cc([C@@]2(C(=O)N(C)C(N)=N2)C23CC4CC(C2)CC(C3)C4)cc1	BACE_1470	0	Test	4.346787	367.48458999999997	3.7265998999999996	3	0	3	27	1	1	5	67.91999799999999	55.333999999999996	104.0114	44.320999	0	0	0	0	0	0	0	1	0	1	0	0	1	1	0	0	1	1	0	1	0	1	0	0	0	0	0	0	1	0	1
1437	Clc1cc(-c2cc(C34N=C(N)OC3COCC4)ccc2)cnc1	BACE_1471	0	Test	4.3391352	329.78078999999997	2.1696	4	0	2	23	0	2	4	69.730003	50.528999	86.6409	40.360001000000004	0	0	0	0	0	0	0	0	0	1	0	0	1	1	0	0	1	1	0	1	0	1	0	0	0	0	0	0	1	1	0
1438	N#Cc1cc(-c2cc(C34N=C(N)OC3COCC4)ccc2)ccc1	BACE_1472	0	Test	4.3334817999999995	319.35721	2.5346999	4	0	2	24	0	2	4	80.629997	53.917999	89.730698	41.494999	0	0	0	0	0	0	0	0	0	1	0	0	1	1	0	1	1	1	0	1	0	1	0	0	0	0	1	0	1	0	0
1439	O=C1N(C)C(N)=NC(C2C(c3ccc(-c4cscc4)cc3)C2)=C1	BACE_1473	0	Test	4.3325472000000005	323.41211	3.1568999	2	1	3	23	0	2	4	89.150002	50.000999	93.21219599999999	43.959998999999996	0	0	0	0	0	0	0	1	0	1	0	0	1	1	0	0	1	1	0	0	0	1	0	0	0	0	0	0	0	1	0
1440	Fc1c(-c2cc(C34N=C(N)OC3CCCC4)ccc2)cccn1	BACE_1474	0	Test	4.3306832	311.35339	3.7179998999999997	3	0	2	23	0	2	4	60.5	52.417999	85.869499	39.497002	0	0	0	0	0	0	0	0	0	1	0	0	1	1	0	0	1	1	0	1	0	1	0	0	0	0	0	0	1	1	0
1441	Brc1c(C2C(C(=O)N3C(c4ccccc4)COCC3)CNC2)cccc1	BACE_1475	0	Test	4.327901799999999	416.33151000000004	1.5182	2	1	3	26	0	3	4	46.150002	53.417	103.7824	48.027	0	0	0	0	0	0	0	0	0	1	0	0	1	1	0	0	1	1	0	0	0	0	1	0	0	0	0	0	0	0	1
1442	O=C(NCCCC)NCc1ccc(CN2C(=O)C(CC(C)C)(CCc3ccccc3)NC2=N)cc1	BACE_1476	0	Test	4.3010302000000005	477.6416	5.5644002	3	3	12	35	0	1	3	97.32	77.084999	140.07629	61.717999	0	0	0	0	0	0	0	1	0	1	0	0	1	1	0	0	1	1	0	1	0	0	0	1	1	0	0	0	0	0	1
1443	S(=O)(=O)(Cc1ccccc1)c1cc(C(=O)NC(C(O)CNC(C(=O)NC2CCCCC2)C)Cc2ccccc2)ccc1	BACE_1477	0	Test	4.3010302000000005	592.76868	3.3447001000000003	4	4	13	42	0	4	4	137.56	99.250999	162.237	75.384003	0	0	0	0	0	0	0	1	0	1	0	0	1	1	0	0	1	1	0	0	0	0	1	0	1	0	0	0	0	0	0
1444	O=C1N(C)C(N)=NC(C2C(c3ccc(-c4scc(C)c4)cc3)C2)=C1	BACE_1478	0	Test	4.294992	337.43869	4.0716	2	1	3	24	0	2	4	89.150002	51.667999	97.881401	45.794998	0	0	0	0	0	0	0	1	0	1	0	0	1	1	0	0	1	1	0	0	0	1	0	0	0	0	0	0	0	1	0
1445	O(C)c1nc(-c2ccc(C3C(C=4N=C(N)N(C)C(=O)C=4)C3)cc2)ccc1	BACE_1479	0	Test	4.2732730000000005	348.39841	3.6628001000000006	4	1	4	26	0	2	4	83.029999	58.334998999999996	100.3727	46.744999	0	0	0	0	0	0	0	1	0	1	0	0	1	1	0	0	1	1	0	0	0	1	0	0	0	0	0	0	0	1	0
1446	Clc1cc2nc(N)n(C(CC(=O)NCc3cc(F)ccc3)CC(C)C)c2cc1	BACE_1480	0	Test	4.2676058	402.89291000000003	4.6718998	2	2	7	28	0	1	3	72.940002	67.445999	108.0834	49.924999	0	0	0	0	0	0	0	1	0	1	0	0	1	1	0	0	1	1	1	0	0	1	0	0	1	0	0	0	0	1	0
1447	O(C(C)C)c1cc(-c2ccc(C3C(C=4N=C(N)N(C)C(=O)C=4)C3)cc2)ccc1	BACE_1481	0	Test	4.2676058	375.4635	4.5693998	3	1	5	28	0	2	4	70.139999	60.667999	111.7543	51.667999	0	0	0	0	0	0	0	1	0	1	0	0	1	1	0	0	1	1	0	0	0	1	0	0	0	0	0	0	0	1	0
1448	Brc1c(C2C(C(=O)N3C(c4ccccc4)CCCC3)CNC2)cccc1	BACE_1482	0	Test	4.2441249	414.35861	2.7477	1	1	3	26	0	3	4	36.919998	51.417	106.8491	49.224998	0	0	0	0	0	0	0	0	0	1	0	0	1	1	0	0	1	1	0	0	0	0	1	0	0	0	0	0	0	0	1
1449	Clc1cc2nc(N)n(CCCC(=O)N(CC3CCCCC3)C)c2cc1	BACE_1483	0	Test	4.229147900000001	362.89691	3.9895998999999995	2	1	6	25	0	0	3	64.150002	53.278999	100.5585	43.658001	0	0	0	0	0	0	0	1	0	1	0	0	1	1	0	0	1	1	1	0	0	1	0	0	0	0	0	0	0	1	1
1450	O=C1N(C)C(N)=NC(C2C(c3ccc(-c4occc4)cc3)C2)=C1	BACE_1484	0	Test	4.229147900000001	307.3465	3.0272	3	1	3	23	0	2	4	74.050003	51.667999	86.396896	41.234001	0	0	0	0	0	0	0	1	0	1	0	0	1	1	0	0	1	1	0	0	0	1	0	0	0	0	0	0	0	1	0
1451	O=C(N)c1cc(-c2ccc(C3C(C=4N=C(N)N(C)C(=O)C=4)C3)cc2)ccc1	BACE_1485	0	Test	4.222572799999999	360.40909	2.8303001	3	2	4	27	0	2	4	104.0	64.501999	104.8276	48.798	0	0	0	0	0	0	0	1	0	1	0	0	1	1	0	0	1	1	0	0	0	1	0	0	0	0	0	0	0	1	0
1452	Brc1c(O)ccc(CC2C(O)C(NCc3ccccc3)CS(=O)(=O)C2)c1	BACE_1486	0	Test	4.180456200000001	441.35919	1.5520999	3	3	5	26	0	4	3	99.589996	64.334	102.6304	48.168999	0	0	0	0	0	0	0	0	0	1	0	0	1	1	0	0	0	1	0	0	0	0	1	0	0	0	0	0	0	0	0
1453	O=C(Nc1cc(-c2ccc(C3C(C=4N=C(N)N(C)C(=O)C=4)C3)cc2)ccc1)C	BACE_1487	0	Test	4.154902	374.4357	2.9798999	3	2	4	28	0	2	4	90.010002	65.001999	109.2071	50.632999	0	0	0	0	0	0	0	1	0	1	0	0	1	1	0	0	1	1	0	0	0	1	0	0	1	0	0	0	0	1	0
1454	S(=O)(=O)(N(C)c1cc(OCCC(N)(CO)Cc2ccccc2)cc(C(=O)NC(C)c2ccc(F)cc2)c1)C	BACE_1488	0	Test	4.151811100000001	544.65802	1.784	4	3	12	38	0	3	3	131.96001	97.168999	143.40939	67.443001	0	0	0	0	0	0	0	1	0	1	0	0	1	1	0	0	1	1	0	1	1	0	0	0	1	0	0	0	0	0	1
1455	Clc1cc2nc(N)n(C(CC(=O)NCc3ccccc3)CC)c2cc1	BACE_1489	0	Test	4.1426668	356.84921	3.7584	2	2	6	25	0	1	3	72.940002	56.445999	98.7174	46.346001	0	0	0	0	0	0	0	1	0	1	0	0	1	1	0	0	1	1	1	0	0	1	0	0	1	0	0	0	0	1	0
1456	Clc1cc2c(C(NC(Cc3ccccc3)c3nc4occc4cn3)=NC(C)(C)C2)cc1	BACE_1490	0	Test	4.1325331	430.92929000000004	5.0834999000000005	4	0	5	31	0	1	5	63.310001	64.029999	119.4282	57.431999	0	0	0	0	0	0	0	1	0	1	0	0	1	1	0	0	1	1	1	1	0	0	0	0	1	0	0	0	1	1	0
1457	Clc1cc2nc(N)n(C(CC(=O)NC(C(=O)OC)COC(C)(C)C)CC)c2cc1	BACE_1491	0	Test	4.124939	424.92169	2.8178	5	2	10	29	0	2	2	108.47	71.028999	109.5511	47.626999	0	0	0	0	0	0	0	1	0	1	0	0	1	1	0	0	1	1	1	1	0	1	0	0	1	0	0	0	0	1	0
1458	Clc1cc2nc(N)n(CCCC(=O)NCC3CCCCC3)c2cc1	BACE_1492	0	Test	4.0809220999999996	348.8703	3.7837	2	2	6	24	0	0	3	72.940002	51.778999	95.66179699999999	41.823002	0	0	0	0	0	0	0	0	0	1	0	0	1	1	0	0	1	1	1	0	0	1	0	0	1	0	0	0	0	1	0
1459	O=C(C)N1CCC(OC(=O)C2NCC3(C(=O)Nc4c3cccc4)C2)CC1	BACE_1493	0	Test	4.0772737999999995	358.41159	-1.5515	4	2	3	26	0	2	4	92.32	62.250999	91.90059699999999	40.566002000000005	0	0	0	0	0	0	0	1	0	1	0	0	1	1	0	0	1	1	0	1	0	0	1	0	1	0	0	0	0	0	1
1460	Clc1cc2nc(N)n(C(CC(=O)NC(C(=O)O)COC(C)(C)C)CC)c2cc1	BACE_1494	0	Test	4.0604811000000005	409.88707999999997	1.8890001	3	2	9	28	0	2	2	122.3	74.528999	102.5042	45.042	0	0	0	0	0	0	0	1	0	1	0	0	1	1	0	0	1	1	1	1	0	1	0	0	1	0	0	0	0	1	0
1461	Clc1cc2nc(N)n(C(CC(=O)NCCC(C)(C)C)CC)c2cc1	BACE_1495	0	Test	4.0222758999999995	350.8862	3.9616001000000005	2	2	7	24	0	1	2	72.940002	53.528999	97.001701	42.597	0	0	0	0	0	0	0	1	0	1	0	0	1	1	0	0	1	1	1	1	0	1	0	0	1	0	0	0	0	1	0
1462	Fc1cc(N2S(=O)(=O)NCC32CC(C)N(Cc2cc(OC)ccc2)CC3)ccc1	BACE_1496	0	Test	4.0030508000000005	420.52081	0.70709997	2	1	4	29	0	4	4	71.459999	69.334999	108.2934	50.412997999999995	0	0	0	0	0	0	0	1	0	1	0	0	1	1	0	0	0	1	0	1	0	0	0	0	1	0	0	1	0	0	1
1463	S(=O)(=O)(N(C)c1cc(C(=O)OCC(NC)(CO)Cc2ccccc2)cc(C(=O)NC(C)c2ccc(F)cc2)c1)C	BACE_1497	0	Test	4.0	572.66809	1.7993	5	3	13	40	0	3	3	138.0	105.336	148.505	69.363998	0	0	0	0	0	0	0	1	0	1	0	0	1	1	0	0	1	1	0	1	0	0	1	0	1	0	0	0	0	0	1
1464	S(=O)(=O)(N(C)c1cc(NCCC(N)(CO)Cc2ccccc2)cc(C(=O)NC(C)c2ccc(F)cc2)c1)C	BACE_1498	0	Test	4.0	543.67322	1.6091	3	4	12	38	0	3	3	134.75999	96.168999	147.14	68.156998	0	0	0	0	0	0	0	1	0	1	0	0	1	1	0	0	1	1	0	1	1	0	0	0	1	0	0	0	0	0	1
1465	S(=O)(=O)(N(C)c1cc(SCCC(N)(CO)Cc2ccccc2)cc(C(=O)NC(C)c2ccc(F)cc2)c1)C	BACE_1499	0	Test	4.0	560.72357	2.3422	3	3	12	38	0	3	3	148.03	95.501999	149.85271	69.806	0	0	0	0	0	0	0	1	0	1	0	0	1	1	0	0	1	1	0	1	1	0	0	0	1	0	0	0	0	0	1
1466	S(=O)(=O)(N(C)c1cc(S(=O)(=O)CCC(N)(CO)Cc2ccccc2)cc(C(=O)NC(C)c2ccc(F)cc2)c1)C	BACE_1500	0	Test	4.0	592.72241	1.3264	4	3	12	40	0	4	3	165.25	108.586	150.70081000000002	70.643997	0	0	0	0	0	0	0	1	0	1	0	0	1	1	0	0	1	1	0	1	1	0	0	0	1	0	0	0	0	0	1
1467	S(=O)(=O)(N(C)c1cc(C(=O)NC(C)c2ccc(F)cc2)cc(COCC(N)(COC)Cc2ccccc2)c1)C	BACE_1501	0	Test	4.0	558.68457	1.9505	4	2	13	39	0	3	3	120.96	96.668999	148.39909	69.278	0	0	0	0	0	0	0	1	0	1	0	0	1	1	0	0	1	1	0	1	1	0	0	0	1	0	0	0	0	0	1
1468	O=C(N(CCCC)C)n1c2ncccc2c(C(=O)NC(C(O)CNC(=O)c2cc(OC)ccc2)Cc2ccccc2)c1	BACE_1502	0	Test	4.0	571.66669	4.3660998	6	3	12	42	0	2	4	125.79	99.668999	158.8194	72.942001	0	0	0	0	0	0	0	1	0	1	0	0	1	1	0	0	1	1	1	0	0	0	0	0	1	0	0	0	0	1	1
1469	S(=O)(=O)(NCC(O)C(NC(=O)c1c2c(n(C(=O)N(CCCC)C)c1)nccc2)Cc1ccccc1)c1cc(OC)ccc1	BACE_1503	0	Test	4.0	607.7204	4.069099899999999	6	3	13	43	0	3	4	151.24001	105.919	162.3967	74.859001	0	0	0	0	0	0	0	1	0	1	0	0	1	1	0	0	1	1	1	0	0	0	0	0	1	0	0	0	0	1	1
1470	O=C(N(CCCC)C)n1c2ncccc2c(C(=O)NC(C(O)CNC2CC2)Cc2ccccc2)c1	BACE_1504	0	Test	4.0	478.60641	3.3996	4	3	11	35	0	2	4	104.07	76.500999	130.1131	60.743	0	0	0	0	0	0	0	1	0	1	0	0	1	1	0	0	1	1	1	0	0	0	1	0	1	0	0	0	0	1	1
1471	Brc1c(O)ccc(CC2C(O)C(N)CS(=O)(=O)C2)c1	BACE_1505	0	Test	4.0	351.23669	-0.23729999	3	3	2	19	0	4	2	110.62	52.167	73.121101	33.41	0	0	0	0	0	0	0	0	0	1	0	0	1	1	0	0	0	1	0	0	1	0	0	0	0	0	0	0	0	0	0
1472	NC=1C(C(C)C)=NC(C)(c2cc(-c3cnccc3)ccc2)N=1	BACE_1506	0	Test	4.0	292.3782	2.4317999	3	0	3	22	0	1	3	63.630001	45.917999	88.425301	40.659	0	0	0	0	0	0	0	1	0	0	0	0	1	1	0	0	1	1	0	1	0	1	0	0	0	0	0	0	1	1	0
1473	O(C)c1nccc(-c2ccc(C3C(C=4N=C(N)N(C)C(=O)C=4)C3)cc2)c1	BACE_1507	0	Test	3.9355421	348.39841	3.2342999	4	1	4	26	0	2	4	83.029999	58.334998999999996	100.7447	46.744999	0	0	0	0	0	0	0	1	0	1	0	0	1	1	0	0	1	1	0	0	0	1	0	0	0	0	0	0	0	1	0
1474	O=C1N(C)C(N)=NC(C2C(c3ccc(-c4ccc(C)cc4)cc3)C2)=C1	BACE_1508	0	Test	3.9244529999999997	331.41089	4.3456998	2	1	3	25	0	2	4	60.91	53.834998999999996	101.1661	47.361000000000004	0	0	0	0	0	0	0	1	0	1	0	0	1	1	0	0	1	1	0	0	0	1	0	0	0	0	0	0	0	1	0
1475	O=C1N(C)C(N)=NC(C)([C@@H]2[C@@H](c3ccccc3)C2)C1	BACE_1509	0	Test	3.879426	257.3309	1.6864001	2	0	2	19	2	3	3	58.689999	41.917	73.592499	32.387001	0	0	0	0	0	0	0	1	0	1	0	0	1	1	0	0	1	1	0	1	0	1	0	0	0	0	0	0	1	0	1
1476	Clc1cc2c(C(NC(Cc3ccccc3)c3ncccn3)=NC(C)(C)C2)cc1	BACE_1510	0	Test	3.8629620000000005	390.90851000000004	4.5478001	3	0	5	28	0	1	4	50.169998	57.195999	111.1332	53.366001000000004	0	0	0	0	0	0	0	1	0	1	0	0	1	1	0	0	1	1	0	1	0	0	0	0	1	0	0	0	1	1	0
1477	Fc1cc(F)cc(CC(NC(=O)C)C(O)CNC2(c3occ(C(C)(C)C)n3)CCCCC2)c1	BACE_1511	0	Test	3.8607508999999998	464.56839	2.8282001	4	3	9	33	0	2	3	91.970001	81.667999	118.8811	53.292999	0	0	0	0	0	0	0	1	0	1	0	0	1	1	0	0	1	1	0	1	0	0	1	0	1	0	0	0	0	1	0
1478	FC(F)(F)C(Oc1c(N)c(F)cc(CC2C(O)C(N)C[SH0](=O)C2)c1)COC	BACE_1512	0	Test	3.8239089999999996	415.4234	-0.4666	3	3	7	27	0	5	2	128.63	85.47200000000001	91.871597	39.179001	0	0	0	0	0	0	0	1	0	1	0	0	1	1	0	0	0	1	0	1	1	1	0	0	0	0	0	0	0	0	0
1479	O=C1N(C)C(N)=NC(C2C(c3ccc(-c4sc(C)cc4)cc3)C2)=C1	BACE_1513	0	Test	3.782516	337.43869	3.8680000000000003	2	1	3	24	0	2	4	89.150002	51.667999	97.739799	45.794998	0	0	0	0	0	0	0	1	0	1	0	0	1	1	0	0	1	1	0	0	0	1	0	0	0	0	0	0	0	1	0
1480	O=C1N(C)C(N)=NC(CCc2ccccc2)=C1	BACE_1515	0	Test	3.767004	229.27768999999998	2.4546001	2	1	3	17	0	0	2	60.91	39.667999	68.371498	31.541	0	0	0	0	0	0	0	1	0	1	0	0	1	0	0	0	1	1	0	0	0	1	0	0	0	0	0	0	0	1	0
1481	Clc1cc2c(C(NC(Cc3ccccc3)c3ocnn3)=NC(C)(C)C2)cc1	BACE_1516	0	Test	3.7330629999999996	380.87061	4.0056	4	0	5	27	0	1	4	63.310001	56.695999	107.7117	49.074001	0	0	0	0	0	0	0	1	0	1	0	0	1	1	0	0	1	1	0	1	0	0	0	0	1	0	0	0	1	1	0
1482	Clc1cc2nc(N)n(CCCC(=O)NC(C)C)c2cc1	BACE_1517	0	Test	3.714443	294.77991000000003	2.3211999	2	2	5	20	0	0	2	72.940002	46.778999	79.083199	35.257	0	0	0	0	0	0	0	1	0	1	0	0	1	1	0	0	1	1	1	0	0	1	0	0	1	0	0	0	0	1	0
1483	Clc1cc2nc(N)n(CCCC(=O)N(Cc3cc(F)ccc3)C)c2cc1	BACE_1518	0	Test	3.7121980000000003	374.83969	3.5897998999999996	2	1	6	26	0	0	3	64.150002	63.779999	99.6427	46.255001	0	0	0	0	0	0	0	1	0	1	0	0	1	0	0	0	1	1	1	0	0	1	0	0	0	0	0	0	0	1	1
1484	O=C1N(C)C(N)=NC(CCc2ccc(-c3ccccc3)cc2)=C1	BACE_1519	0	Test	3.6989701	305.37369	3.9730000000000003	2	1	4	23	0	0	3	60.91	51.001999	93.507698	44.465	0	0	0	0	0	0	0	1	0	1	0	0	1	0	0	0	1	1	0	0	0	1	0	0	0	0	0	0	0	1	0
1485	O=C(Nc1cc(C23N=C(N)OC2COCC3)ccc1)c1ncccc1	BACE_1520	0	Test	3.6989701	338.3605	1.2	5	1	3	25	0	2	4	98.83000200000001	57.917999	89.582802	41.661999	0	0	0	0	0	0	0	0	0	1	0	0	1	1	0	0	1	1	0	1	0	1	0	0	1	0	0	0	1	1	0
1486	Brc1cc(C23N=C(N)OC2CCCC3)ccc1	BACE_1521	0	Test	3.6989701	295.17499	3.5091	2	0	1	17	0	2	3	47.610001000000004	34.834	69.281898	30.542999	0	0	0	0	0	0	0	0	0	1	0	0	1	1	0	0	1	1	0	1	0	1	0	0	0	0	0	0	1	0	0
1487	O=C(Nc1cc(C23N=C(N)OC2CCCC3)ccc1)c1ncccc1	BACE_1522	0	Test	3.6989701	336.3877	2.8232999	4	1	3	25	0	2	4	89.599998	55.917999	92.385101	42.860001000000004	0	0	0	0	0	0	0	0	0	1	0	0	1	1	0	0	1	1	0	1	0	1	0	0	1	0	0	0	1	1	0
1488	O=C1N(C)C(N)=N[C@](CCc2ccccc2)(C)C1	BACE_1523	0	Test	3.6989701	245.32021	1.9431	2	0	3	18	1	1	2	58.689999	40.750999	70.97530400000001	31.326	0	0	0	0	0	0	0	1	0	1	0	0	1	0	0	0	1	1	0	1	0	1	0	0	0	0	0	0	1	0	1
1489	Nc1scc(C2(c3ccccc3)CCCC2)n1	BACE_1524	0	Test	3.6635399	244.35519	3.3002	1	1	2	17	0	0	3	67.150002	33.084	72.238403	33.555	0	0	0	0	0	0	0	0	0	1	0	0	1	0	0	0	0	1	0	1	0	1	0	0	0	0	0	0	0	1	0
1490	Clc1cc2nc(N)n(C(CC(=O)NCc3ncccc3)CC(C)C)c2cc1	BACE_1525	0	Test	3.628932	385.8905	3.5309	3	2	7	27	0	1	3	85.83000200000001	60.778999	105.3381	48.763000000000005	0	0	0	0	0	0	0	1	0	1	0	0	1	1	0	0	1	1	1	0	0	1	0	0	1	0	0	0	0	1	0
1491	Clc1cc2nc(N)n(C(CC(=O)NCC3CC3)CC)c2cc1	BACE_1526	0	Test	3.6143939	320.81711	4.007100100000001	2	2	6	22	0	1	3	72.940002	47.611999999999995	83.135002	38.153	0	0	0	0	0	0	0	1	0	1	0	0	1	1	0	0	1	1	1	0	0	1	0	0	1	0	0	0	0	1	0
1492	Clc1cc2nc(N)n(C(CC(=O)NC(C)C)CC(C)C)c2cc1	BACE_1527	0	Test	3.6090650999999996	336.85958999999997	3.6092	2	2	6	23	0	1	2	72.940002	51.945	92.420601	40.762001	0	0	0	0	0	0	0	1	0	1	0	0	1	1	0	0	1	1	1	0	0	1	0	0	1	0	0	0	0	1	0
1493	Clc1cc2nc(N)n(CCCC(=O)NCc3cc(F)ccc3)c2cc1	BACE_1528	0	Test	3.6038010000000003	360.81311	3.3838998999999994	2	2	6	25	0	0	3	72.940002	62.279999	94.746002	44.419998	0	0	0	0	0	0	0	0	0	1	0	0	1	0	0	0	1	1	1	0	0	1	0	0	1	0	0	0	0	1	0
1494	Clc1cc2c(C(NC(Cc3ccccc3)c3nc(C)ccn3)=NC(C)(C)C2)cc1	BACE_1529	0	Test	3.6020601	404.93509	4.8304	3	0	5	29	0	1	4	50.169998	58.862999	116.0328	55.201	0	0	0	0	0	0	0	1	0	1	0	0	1	1	0	0	1	1	0	1	0	0	0	0	1	0	0	0	1	1	0
1495	Clc1cc2nc(N)n(C(CC(=O)NCc3ccc(F)cc3)CC)c2cc1	BACE_1530	0	Test	3.5783961000000004	374.83969	3.9639001000000005	2	2	6	26	0	1	3	72.940002	64.112999	98.9338	46.255001	0	0	0	0	0	0	0	1	0	1	0	0	1	1	0	0	1	1	1	0	0	1	0	0	1	0	0	0	0	1	0
1496	Clc1cc2nc(N)n(C(CC(=O)NCCC3CNCC3)CC)c2cc1	BACE_1531	0	Test	3.5686359	364.89291000000003	1.0972	2	3	7	25	0	2	3	89.550003	54.111999999999995	97.378197	43.561001	0	0	0	0	0	0	0	1	0	1	0	0	1	1	0	0	1	1	1	0	0	1	1	0	1	0	0	0	0	1	0
1497	Clc1cc2nc(N)n(CCCC(=O)NC3CCN(C)CC3)c2cc1	BACE_1532	0	Test	3.488117	350.8663	0.145	2	2	5	24	0	0	3	77.379997	52.445999	93.270103	41.726002	0	0	0	0	0	0	0	1	0	1	0	0	1	1	0	0	1	1	1	0	0	1	0	0	1	0	0	1	0	1	0
1498	Clc1cc2c(C(NC(Cc3ccccc3)c3oc(C)nn3)=NC(C)(C)C2)cc1	BACE_1533	0	Test	3.468904	394.89718999999997	4.266399900000001	4	0	5	28	0	1	4	63.310001	58.362999	112.6267	50.909	0	0	0	0	0	0	0	1	0	1	0	0	1	1	0	0	1	1	0	1	0	0	0	0	1	0	0	0	1	1	0
1499	Clc1cc2nc(N)n(C(CC(=O)NCc3cc(F)ccc3)CC)c2cc1	BACE_1534	0	Test	3.4685211000000002	374.83969	3.9639001000000005	2	2	6	26	0	1	3	72.940002	64.112999	98.9338	46.255001	0	0	0	0	0	0	0	1	0	1	0	0	1	1	0	0	1	1	1	0	0	1	0	0	1	0	0	0	0	1	0
1500	Clc1cc2nc(N)n(C(CC(=O)N(CC3CCCCC3)C)CC)c2cc1	BACE_1535	0	Test	3.4259689	376.92349	4.5696001	2	1	6	26	0	1	3	64.150002	55.111999999999995	104.7463	45.493	0	0	0	0	0	0	0	1	0	1	0	0	1	1	0	0	1	1	1	0	0	1	0	0	0	0	0	0	0	1	1
1501	Clc1cc2nc(N)n(CCCC(=O)NCc3ncccc3)c2cc1	BACE_1536	0	Test	3.37059	343.8107	2.2428999	3	2	6	24	0	0	3	85.83000200000001	55.612999	92.000702	43.257999	0	0	0	0	0	0	0	0	0	1	0	0	1	0	0	0	1	1	1	0	0	1	0	0	1	0	0	0	0	1	0
1502	Clc1cc2nc(N)n(C(CC(=O)NCCN3CCOCC3)CC)c2cc1	BACE_1537	0	Test	3.3565471	380.8923	0.44060001	3	2	7	26	0	1	3	86.610001	57.445999	99.100403	44.198002	0	0	0	0	0	0	0	1	0	1	0	0	1	1	0	0	1	1	1	0	0	1	0	0	1	0	0	1	0	1	0
1503	Clc1cc2nc(N)n(CCCC(=O)NCCC3CNCC3)c2cc1	BACE_1538	0	Test	3.352617	350.8663	0.51719999	2	3	7	24	0	1	3	89.550003	52.278999	93.190399	41.726002	0	0	0	0	0	0	0	0	0	1	0	0	1	1	0	0	1	1	1	0	0	1	1	0	1	0	0	0	0	1	0
1504	N(C(Cc1ccccc1)c1[nH]nnn1)C1=NC(C)(C)Cc2c1cccc2	BACE_1539	0	Test	3.1947711	346.42888999999997	3.7088001000000004	4	0	5	26	0	1	4	78.849998	52.917999	104.3375	46.993999	0	0	0	0	0	0	0	1	0	1	0	0	1	1	0	0	1	1	0	1	0	0	0	0	1	1	0	0	1	1	0
1505	Clc1cc2nc(N)n(C(CC(=O)NC(C)C)CC)c2cc1	BACE_1540	0	Test	3.1580150000000002	308.8064	2.9012001	2	2	5	21	0	1	2	72.940002	48.611999999999995	83.271004	37.091999	0	0	0	0	0	0	0	1	0	1	0	0	1	1	0	0	1	1	1	0	0	1	0	0	1	0	0	0	0	1	0
1506	Clc1cc2nc(N)[nH]c2cc1	BACE_1541	0	Test	3.1360829	167.5956	1.4715	1	2	0	11	0	0	2	54.700001	26.278999	44.1735	20.975	0	0	0	0	0	0	0	0	0	0	0	0	1	0	0	0	0	1	1	0	0	1	0	0	0	1	0	0	0	1	0
1507	Clc1cc2nc(N)n(CCCC(=O)NCCN3CCOCC3)c2cc1	BACE_1542	0	Test	3.082494	366.86569	-0.13940001	3	2	7	25	0	0	3	86.610001	55.612999	94.912598	42.362999	0	0	0	0	0	0	0	0	0	1	0	0	1	0	0	0	1	1	1	0	0	1	0	0	1	0	0	1	0	1	0
1508	Clc1cc2nc(N)n(C(CC(=O)NCC3CCOCC3)CC)c2cc1	BACE_1543	0	Test	3.0	364.86969	2.5941999	3	2	6	25	0	1	3	82.16999799999999	55.611999999999995	97.397301	42.459998999999996	0	0	0	0	0	0	0	1	0	1	0	0	1	1	0	0	1	1	1	0	0	1	0	0	1	0	0	0	0	1	0
1509	Clc1cc2nc(N)n(C(CC(=O)NCc3ncccc3)CC)c2cc1	BACE_1544	0	Test	3.0	357.83731	2.8229001	3	2	6	25	0	1	3	85.83000200000001	57.445999	96.188499	45.092999	0	0	0	0	0	0	0	1	0	1	0	0	1	1	0	0	1	1	1	0	0	1	0	0	1	0	0	0	0	1	0
1510	Brc1cc(C2C(C=3N=C(N)N(C)C(=O)C=3)C2)ccc1	BACE_1545	0	Test	2.953115	320.18451	3.0895	2	1	2	19	0	2	3	60.91	43.250999	78.61150400000001	35.228001	0	0	0	0	0	0	0	1	0	1	0	0	1	1	0	0	1	1	0	0	0	1	0	0	0	0	0	0	0	1	0
1511	O=C1N(C)C(N)=NC(C2C(c3cc(-c4ccccc4)ccc3)C2)=C1	BACE_1546	0	Test	2.7332981	317.3844	3.8594998999999994	2	1	3	24	0	2	4	60.91	52.167999	96.124901	45.526001	0	0	0	0	0	0	0	1	0	1	0	0	1	1	0	0	1	1	0	0	0	1	0	0	0	0	0	0	0	1	0
1512	Clc1cc2nc(N)n(CCCC(=O)NCC3CC3)c2cc1	BACE_1547	0	Test	2.5445458999999997	306.79059	3.4270998999999995	2	2	6	21	0	0	3	72.940002	45.778999	78.947197	36.318001	0	0	0	0	0	0	0	0	0	1	0	0	1	1	0	0	1	1	1	0	0	1	0	0	1	0	0	0	0	1	0
[truncated: 547 more columns]
