# Supplementary material for: Could graph neural networks learn better molecular representation for drug discovery? A comparison study of descriptor-based and graph-based models
Source: J Cheminform. 2021 Feb 17;13:12. doi: 10.1186/s13321-020-00479-8 (PMC7888189; doi:10.1186/s13321-020-00479-8)
Supplement: Supplementary file 1 — Additional file 1. The datasets for the single tasks. [file 13321_2020_479_MOESM1_ESM.zip › ReferencedData/washed_dataset/bbbp_washed.csv]

	num	name	p_np	smiles	cano_smiles
1	2	Terbutylchlorambucil	1	ClCCN(CCCl)c1ccc(CCCC(=O)OC(C)(C)C)cc1	CC(C)(C)OC(=O)CCCc1ccc(N(CCCl)CCCl)cc1
2	3	40730	1	Fc1c(N2CCN(C)CC2)c2OCC(C)N3c2c(C(=O)C(C(=O)O)=C3)c1	CC1COc2c(N3CCN(C)CC3)c(F)cc3c(=O)c(C(=O)O)cn1c23
3	4	24	1	O=C(NCCCOc1cc(CN2CCCCC2)ccc1)C	CC(=O)NCCCOc1cccc(CN2CCCCC2)c1
4	5	cloxacillin	1	Clc1c(-c2c(C(=O)N[C@@H]3C(=O)N4[C@@H](C(=O)O)C(C)(C)S[C@H]34)c(C)on2)cccc1	Cc1onc(-c2ccccc2Cl)c1C(=O)N[C@@H]1C(=O)N2[C@@H](C(=O)O)C(C)(C)S[C@H]12
5	6	cefoperazone	1	S(CC1=C(C(=O)O)N2C(=O)[C@@H](NC(=O)[C@H](NC(=O)N3C(=O)C(=O)N(CC)CC3)c3ccc(O)cc3)[C@H]2SC1)c1n(C)nnn1	CCN1CCN(C(=O)N[C@@H](C(=O)N[C@@H]2C(=O)N3C(C(=O)O)=C(CSc4nnnn4C)CS[C@H]23)c2ccc(O)cc2)C(=O)C1=O
6	7	rolitetracycline	1	O=C/1[C@@H](N(C)C)[C@H]2[C@@](O)(C(=O)\C\1=C(/O)\NCN1CCCC1)C(=O)C1=C(O)c3c(O)cccc3[C@](O)(C)[C@H]1C2	CN(C)[C@@H]1C(=O)/C(=C(/O)NCN2CCCC2)C(=O)[C@@]2(O)C(=O)C3=C(O)c4c(O)cccc4[C@@](C)(O)[C@H]3C[C@@H]12
7	8	ondansetron	1	O=C1C(Cn2c(C)ncc2)CCc2n(C)c3c(c12)cccc3	Cc1nccn1CC1CCc2c(c3ccccc3n2C)C1=O
8	9	diltiazem	1	O=C(O[C@@H]1[C@H](c2ccc(OC)cc2)Sc2c(N(CCN(C)C)C1=O)cccc2)C	COc1ccc([C@@H]2Sc3ccccc3N(CCN(C)C)C(=O)[C@@H]2OC(C)=O)cc1
9	10	Amiloride	1	Clc1c(N)nc(N)c(C(=O)/N=C(\N)/N)n1	NC(N)=NC(=O)c1nc(Cl)c(N)nc1N
10	11	M2L-663581	0	Clc1c2C(=O)N(C)Cc3c(-c4nc(C(O)(CO)C)on4)ncn3-c2ccc1	CN1Cc2c(-c3noc(C(C)(O)CO)n3)ncn2-c2cccc(Cl)c2C1=O
11	12	alovudine	1	F[C@@H]1[C@@H](CO)O[C@@H](N2C(=O)NC(=O)C(C)=C2)C1	Cc1cn([C@H]2C[C@H](F)[C@@H](CO)O2)c(=O)[nH]c1=O
12	13	18	1	ClCCl	ClCCl
13	14	24959	1	O=C(NC(C(O)CN1C(C(=O)NC(C)(C)C)CC2C(C1)CCCC2)Cc1ccccc1)C(NC(=O)c1nc2c(cc1)cccc2)CC(=O)N	CC(C)(C)NC(=O)C1CC2CCCCC2CN1CC(O)C(Cc1ccccc1)NC(=O)C(CC(N)=O)NC(=O)c1ccc2ccccc2n1
14	15	methadone	1	O=C(C(CC(N(C)C)C)(c1ccccc1)c1ccccc1)CC	CCC(=O)C(CC(C)N(C)C)(c1ccccc1)c1ccccc1
15	16	alfentanil	1	O=C(N(c1ccccc1)C1(COC)CCN(CCN2C(=O)N(CC)N=N2)CC1)CC	CCC(=O)N(c1ccccc1)C1(COC)CCN(CCn2nnn(CC)c2=O)CC1
17	18	hyoscyamine	1	O=C(OC1CC2N(C)C(C1)CC2)[C@H](CO)c1ccccc1	CN1C2CCC1CC(OC(=O)[C@H](CO)c1ccccc1)C2
18	19	glyburide	1	Clc1cc(C(=O)NCCc2ccc(S(=O)(=O)NC(=O)NC3CCCCC3)cc2)c(OC)cc1	COc1ccc(Cl)cc1C(=O)NCCc1ccc(S(=O)(=O)NC(=O)NC2CCCCC2)cc1
19	20	lamotrigine	1	Clc1c(Cl)cccc1-c1c(N)nc(N)nn1	Nc1nnc(-c2cccc(Cl)c2Cl)c(N)n1
20	21	2-Methylpentane	1	C(CCC)(C)C	CCCC(C)C
21	22	Dexamfetamine	1	N[C@H](Cc1ccccc1)C	C[C@H](N)Cc1ccccc1
22	23	SKF-93619	0	S(CCNC1=NC(=O)C(Cc2cc3c(cc2)cccc3)=CN1)Cc1oc(CN(C)C)cc1	CN(C)Cc1ccc(CSCCNc2nc(=O)c(Cc3ccc4ccccc4c3)c[nH]2)o1
23	24	nadolol	1	O(CC(O)CNC(C)(C)C)c1c2c(ccc1)C[C@@H](O)[C@@H](O)C2	CC(C)(C)NCC(O)COc1cccc2c1C[C@H](O)[C@H](O)C2
24	25	sufentanil	1	O=C(N(c1ccccc1)C1(COC)CCN(CCc2sccc2)CC1)CC	CCC(=O)N(c1ccccc1)C1(COC)CCN(CCc2cccs2)CC1
25	26	12	0	Brc1c(CSCCN/C(=N\C#N)/NCC)nccc1	CCN/C(=N/C#N)NCCSCc1ncccc1Br
26	27	zolpidem	1	O=C(N(C)C)Cc1c(-c2ccc(C)cc2)nc2n1C=C(C)C=C2	Cc1ccc(-c2nc3ccc(C)cn3c2CC(=O)N(C)C)cc1
27	28	clozapine	1	Clc1cc2NC(N3CCN(C)CC3)=C3C(=Nc2cc1)C=CC=C3	CN1CCN(C2=c3ccccc3=Nc3ccc(Cl)cc3N2)CC1
28	29	Org12692	1	Clc1c(C(F)(F)F)ccc(N2CCNCC2)n1	FC(F)(F)c1ccc(N2CCNCC2)nc1Cl
29	30	piperacillin	1	O=C(N[C@@H]1C(=O)N2[C@@H](C(=O)O)C(C)(C)S[C@H]12)[C@H](NC(=O)N1C(=O)C(=O)N(CC)CC1)c1ccccc1	CCN1CCN(C(=O)N[C@@H](C(=O)N[C@@H]2C(=O)N3[C@@H](C(=O)O)C(C)(C)S[C@H]23)c2ccccc2)C(=O)C1=O
30	31	Pentobarbital	1	O=C1C(C(CCC)C)(CC)C(=O)NC(=O)N1	CCCC(C)C1(CC)C(=O)NC(=O)NC1=O
31	32	Levofloxacin	1	Fc1c(N2CCN(C)CC2)c2OC[C@H](C)N3c2c(C(=O)C(C(=O)O)=C3)c1	C[C@H]1COc2c(N3CCN(C)CC3)c(F)cc3c(=O)c(C(=O)O)cn1c23
32	33	compound 40	1	O=C(NCCCOc1cc(CN2CCCCC2)ccc1)c1ccccc1	O=C(NCCCOc1cccc(CN2CCCCC2)c1)c1ccccc1
33	34	RO19-4603	1	O(C(C)(C)C)C(=O)c1ncn2-c3c(C(=O)N(C)Cc12)scc3	CN1Cc2c(C(=O)OC(C)(C)C)ncn2-c2ccsc2C1=O
34	35	fentanyl	1	O=C(N(c1ccccc1)C1CCN(CCc2ccccc2)CC1)CC	CCC(=O)N(c1ccccc1)C1CCN(CCc2ccccc2)CC1
35	36	etomidate	1	O=C(OCC)c1n(C(C)c2ccccc2)cnc1	CCOC(=O)c1cncn1C(C)c1ccccc1
36	37	11a	0	N(C)(C)c1nccc(-c2[nH]nc(N)n2)c1	CN(C)c1cc(-c2nc(N)n[nH]2)ccn1
37	38	prochlorperazine	1	Clc1cc2N(CCCN3CCN(C)CC3)c3c(Sc2cc1)cccc3	CN1CCN(CCCN2c3ccccc3Sc3ccc(Cl)cc32)CC1
38	39	2-(3'-Iodo-4'-aminophenyl)-6-hydroxybenzothiazole	1	Ic1c(N)ccc(-c2sc3c(n2)ccc(O)c3)c1	Nc1ccc(-c2nc3ccc(O)cc3s2)cc1I
39	40	compound 34	0	O=C(Nc1cc(-c2nc(/N=C(\N)/N)sc2)ccc1)C	CC(=O)Nc1cccc(-c2csc(N=C(N)N)n2)c1
40	41	granisetron	1	O=C(NC1C[C@@H]2N(C)[C@H](C1)CCC2)c1nn(C)c2c1cccc2	CN1[C@H]2CCC[C@@H]1CC(NC(=O)c1nn(C)c3ccccc13)C2
41	42	thiamphenicol	1	ClC(Cl)C(=O)N[C@@H]([C@H](O)c1ccc(S(=O)(=O)C)cc1)CO	CS(=O)(=O)c1ccc([C@@H](O)[C@@H](CO)NC(=O)C(Cl)Cl)cc1
42	43	16	1	N(=C(\N)/N)\c1scc(-c2ccccc2)n1	NC(N)=Nc1nc(-c2ccccc2)cs1
43	44	mexiletine	1	O(CC(N)C)c1c(C)cccc1C	Cc1cccc(C)c1OCC(C)N
44	45	dextropropoxyphene	1	O=C(O[C@]([C@@H](CN(C)C)C)(Cc1ccccc1)c1ccccc1)CC	CCC(=O)O[C@](Cc1ccccc1)(c1ccccc1)[C@H](C)CN(C)C
45	46	Nor-1-chlorpromazine	1	Clc1cc2N(CCCNC)c3c(Sc2cc1)cccc3	CNCCCN1c2ccccc2Sc2ccc(Cl)cc21
46	47	compound 37	1	O=[N+]([O-])C=1C(Nc2cc(-c3oc(CN(C)C)cc3)ccc2)N=CC=1	CN(C)Cc1ccc(-c2cccc(NC3N=CC=C3[N+](=O)[O-])c2)o1
47	48	cefamandole	1	S(CC1=C(C(=O)O)N2C(=O)[C@@H](NC(=O)[C@H](O)c3ccccc3)[C@H]2SC1)c1n(C)nnn1	Cn1nnnc1SCC1=C(C(=O)O)N2C(=O)[C@@H](NC(=O)[C@H](O)c3ccccc3)[C@H]2SC1
48	49	Y-G 15	1	N(CCc1ncccc1)(C)C	CN(C)CCc1ccccn1
49	50	Org13011	1	FC(F)(F)c1cc(N2CCN(CCCCN3C(=O)CCC3)CC2)ncc1	O=C1CCCN1CCCCN1CCN(c2cc(C(F)(F)F)ccn2)CC1
50	51	Quinidine	1	O(C)c1cc2c([C@H](O)[C@@H]3N4C[C@H](C=C)[C@H](C3)CC4)ccnc2cc1	C=C[C@H]1CN2CC[C@H]1C[C@@H]2[C@@H](O)c1ccnc2ccc(OC)cc12
51	52	38480	1	C(C)c1ccccc1	CCc1ccccc1
52	53	17	1	N(=C(\N)/N)\c1scc(-c2cc(N)ccc2)n1	NC(N)=Nc1nc(-c2cccc(N)c2)cs1
53	54	vinblastine	1	O=C(O[C@H]1[C@](O)(C(=O)OC)[C@@H]2N(C)c3c(cc(c(OC)c3)[C@]3(C(=O)OC)c4[nH]c5c(c4CCN4C[C@](O)(CC)C[C@H](C3)C4)cccc5)[C@@]32[C@@H]2[C@@]1(CC)C=CCN2CC3)C	CC[C@]1(O)C[C@H]2CN(CCc3c([nH]c4ccccc34)[C@@](C(=O)OC)(c3cc4c(cc3OC)N(C)[C@H]3[C@@](O)(C(=O)OC)[C@H](OC(C)=O)[C@]5(CC)C=CCN6CC[C@]43[C@@H]65)C2)C1
54	55	Bacitracin	1	O=C(Nc1cc(C(=O)C)c(OCC(O)CNC(C)C)cc1)CCC	CCCC(=O)Nc1ccc(OCC(O)CNC(C)C)c(C(C)=O)c1
55	56	Nor-2-chlorpromazine	1	Clc1cc2N(CCCN)c3c(Sc2cc1)cccc3	NCCCN1c2ccccc2Sc2ccc(Cl)cc21
56	57	compound 36	1	S(CCNc1c([N+](=O)[O-])c(Cc2ccccc2)c[nH]1)Cc1oc(CN(C)C)cc1	CN(C)Cc1ccc(CSCCNc2[nH]cc(Cc3ccccc3)c2[N+](=O)[O-])o1
57	58	19	0	N#C/N=C(/NC)\Nc1cc(-c2nc(/N=C(\N)/N)sc2)ccc1	CN/C(=N/C#N)Nc1cccc(-c2csc(N=C(N)N)n2)c1
58	59	Y-G 14	1	N(CCc1ncccc1)C	CNCCc1ccccn1
59	60	15	1	S(CCNC=1C(N(O)O)=C(Cc2ccccc2)CN=1)Cc1ncccc1	ON(O)C1=C(Cc2ccccc2)CN=C1NCCSCc1ccccn1
60	61	sertraline	1	Clc1c(Cl)ccc([C@H]2c3c([C@@H](NC)CC2)cccc3)c1	CN[C@H]1CC[C@@H](c2ccc(Cl)c(Cl)c2)c2ccccc21
61	62	22767	1	S(CCN[C-]([N+]C#N)NC)Cc1nc(N[C-]([N+])N)sc1	CN[C-]([N+]C#N)NCCSCc1csc(N[C-]([N+])N)n1
62	64	vincristine	1	O=C(O[C@H]1[C@](O)(C(=O)OC)[C@@H]2N(C=O)c3c(cc(c(OC)c3)[C@]3(C(=O)OC)c4[nH]c5c(c4CCN4C[C@](O)(CC)C[C@H](C3)C4)cccc5)[C@@]32[C@@H]2[C@@]1(CC)C=CCN2CC3)C	CC[C@]1(O)C[C@H]2CN(CCc3c([nH]c4ccccc34)[C@@](C(=O)OC)(c3cc4c(cc3OC)N(C=O)[C@H]3[C@@](O)(C(=O)OC)[C@H](OC(C)=O)[C@]5(CC)C=CCN6CC[C@]43[C@@H]65)C2)C1
63	65	SB-222200	1	O=C(NC(CC)c1ccccc1)c1c(C)c(-c2ccccc2)nc2c1cccc2	CCC(NC(=O)c1c(C)c(-c2ccccc2)nc2ccccc12)c1ccccc1
64	66	SB-656104-A	1	Clc1cc(OC2CCN(CCC3N(S(=O)(=O)c4cc5[nH]ccc5cc4)CCC3)CC2)ccc1	O=S(=O)(c1ccc2cc[nH]c2c1)N1CCCC1CCN1CCC(Oc2cccc(Cl)c2)CC1
65	67	compound 38	1	O=[N+]([O-])C=1C(Nc2cc(-c3nccc(CN(C)C)c3)ccc2)N=CC=1	CN(C)Cc1ccnc(-c2cccc(NC3N=CC=C3[N+](=O)[O-])c2)c1
66	68	maprotiline	1	N(CCCC12c3c(cccc3)C(c3c1cccc3)CC2)C	CNCCCC12CCC(c3ccccc31)c1ccccc12
67	69	compound 43	1	O(CCCNc1sccn1)c1cc(CN2CCCCC2)ccc1	c1cc(CN2CCCCC2)cc(OCCCNc2nccs2)c1
68	70	MIL-663581	0	Clc1c2C(=O)N(C)Cc3c(-c4nc(C(O)(C)C)on4)ncn3-c2ccc1	CN1Cc2c(-c3noc(C(C)(C)O)n3)ncn2-c2cccc(Cl)c2C1=O
69	71	cefotaxime	1	O=C(N[C@H]1C(=O)N2C(C(=O)O)=C(COC(=O)C)CS[C@@H]12)/C(=N/OC)/c1nc(N)sc1	CO/N=C(/C(=O)N[C@H]1C(=O)N2C(C(=O)O)=C(COC(C)=O)CS[C@@H]12)c1csc(N)n1
70	72	carbamazepine-10	1	O=C(N)N1c2c(cccc2)C2OC2c2c1cccc2	NC(=O)N1c2ccccc2C2OC2c2ccccc21
71	73	Cyclohexane	1	C1CCCCC1	C1CCCCC1
72	74	2	1	N(=C(\N)/N)\c1scc(C)n1	Cc1csc(N=C(N)N)n1
73	75	SKF89124	1	O=C1Nc2c(O)ccc(CCN(CCC)CCC)c2C1	CCCN(CCC)CCc1ccc(O)c2c1CC(=O)N2
74	76	Org5222	1	Clc1cc2c(Oc3c(cccc3)C3C2CN(C)C3)cc1	CN1CC2c3ccccc3Oc3ccc(Cl)cc3C2C1
75	77	compound 35	0	S(CCNC1C([N+](=O)[O-])=CC=N1)Cc1oc(CN(C)C)cc1	CN(C)Cc1ccc(CSCCNC2N=CC=C2[N+](=O)[O-])o1
76	78	cefuroxime	1	O=C(OCC1=C(C(=O)O)N2C(=O)[C@@H](NC(=O)/C(=N/OC)/c3occc3)[C@H]2SC1)N	CO/N=C(/C(=O)N[C@@H]1C(=O)N2C(C(=O)O)=C(COC(N)=O)CS[C@H]12)c1ccco1
77	79	compound 45	1	O(CCCNc1oc2c(n1)cccc2)c1cc(CN2CCCCC2)ccc1	c1cc(CN2CCCCC2)cc(OCCCNc2nc3ccccc3o2)c1
78	80	Org4428	1	OC12c3c(Oc4c(C)cccc4C1CN(C)CC2)cccc3	Cc1cccc2c1Oc1ccccc1C1(O)CCN(C)CC21
79	81	compound 32	1	S(CCNC1C([N+](=O)[O-])=CC=N1)Cc1ncccc1	O=[N+]([O-])C1=CC=NC1NCCSCc1ccccn1
80	82	Bretyliumtosilate	1	S(CCC)c1cc2nc(NC(=O)OC)[nH]c2cc1	CCCSc1ccc2[nH]c(NC(=O)OC)nc2c1
81	83	Y-G 20	0	NCCc1nc2n(c1)C=CC=C2	NCCc1cn2ccccc2n1
82	84	ornidazole	1	ClCC(O)Cn1c(C)ncc1[N+](=O)[O-]	Cc1ncc([N+](=O)[O-])n1CC(O)CCl
83	85	SKF101468	1	O=C1Nc2c(c(CCN(CCC)CCC)ccc2)C1	CCCN(CCC)CCc1cccc2c1CC(=O)N2
84	86	Org30526	1	Clc1cc2c(Oc3c(cccc3)C3C2CNC3)cc1	Clc1ccc2c(c1)C1CNCC1c1ccccc1O2
85	87	36	1	N(CC/C=C/1\c2c(cccc2)CCc2c\1cccc2)(C)C	CN(C)CCC=C1c2ccccc2CCc2ccccc21
86	88	ceftriaxone	1	S(CC1=C(C(=O)O)N2C(=O)[C@@H](NC(=O)/C(=N/OC)/c3nc(N)sc3)[C@H]2SC1)C=1N(C)NC(=O)C(=O)N=1	CO/N=C(/C(=O)N[C@@H]1C(=O)N2C(C(=O)O)=C(CSc3nc(=O)c(=O)[nH]n3C)CS[C@H]12)c1csc(N)n1
87	89	compound 42	1	O(CCCNc1ncccc1)c1cc(CN2CCCCC2)ccc1	c1ccc(NCCCOc2cccc(CN3CCCCC3)c2)nc1
88	90	Org32104	1	OC12c3c(Oc4c(C)cccc4C1CNCC2)cccc3	Cc1cccc2c1Oc1ccccc1C1(O)CCNCC21
89	91	compound 31	1	Brc1c(CSCCNC2C([N+](=O)[O-])=CC=N2)nccc1	O=[N+]([O-])C1=CC=NC1NCCSCc1ncccc1Br
90	92	SB204457	1	O=C(NC1C=2C(c3c(OC)c(OC)c(OC)cc3CC1)=CC=C(OC)C(=O)C=2)C	COc1cc2c(c(OC)c1OC)-c1ccc(OC)c(=O)cc1C(NC(C)=O)CC2
91	93	compound 41	1	O(CCCO)c1cc(CN2CCCCC2)ccc1	OCCCOc1cccc(CN2CCCCC2)c1
92	94	clomethiazole	1	ClCCc1c(C)ncs1	Cc1ncsc1CCCl
93	95	celiprolol	1	O=C(N(CC)CC)Nc1cc(C(=O)C)c(OCC(O)CNC(C)(C)C)cc1	CCN(CC)C(=O)Nc1ccc(OCC(O)CNC(C)(C)C)c(C(C)=O)c1
94	96		1	ClCC(F)(F)F	FC(F)(F)CCl
95	97	33	1	Clc1c2C(=O)N(C)Cc3c(-c4nc(C(C)C)on4)ncn3-c2ccc1	CC(C)c1nc(-c2ncn3c2CN(C)C(=O)c2c(Cl)cccc2-3)no1
96	98	cefoxitin	1	O=C(OCC1=C(C(=O)O)N2C(=O)[C@@](OC)(NC(=O)Cc3sccc3)[C@H]2SC1)N	CO[C@@]1(NC(=O)Cc2cccs2)C(=O)N2C(C(=O)O)=C(COC(N)=O)CS[C@@H]21
97	99	Org34167	1	NC(CC=C)c1c(-c2noc3c2cccc3)cccc1	C=CCC(N)c1ccccc1-c1noc2ccccc12
98	100	9-OH Risperidone	1	Fc1cc2onc(C3CCN(CCC=4C(=O)N5C(C(O)CCC5)=NC=4C)CC3)c2cc1	Cc1nc2n(c(=O)c1CCN1CCC(c3noc4cc(F)ccc34)CC1)CCCC2O
99	101	acetaminophen	1	O=C(Nc1ccc(O)cc1)C	CC(=O)Nc1ccc(O)cc1
101	103	allopurinol	0	O=C1N=CN=C2NNC=C12	O=c1ncnc2[nH][nH]cc1-2
102	104	Alprostadil	0	O=C(O)CCCCCC[C@@H]1[C@@H](/C=C/[C@@H](O)CCCCC)[C@H](O)CC1=O	CCCCC[C@H](O)/C=C/[C@H]1[C@H](O)CC(=O)[C@@H]1CCCCCCC(=O)O
103	105	aminophylline	0	O=C1N(C)C(=O)c2[nH]cnc2N1C	Cn1c(=O)c2[nH]cnc2n(C)c1=O
104	106	Amiodarone	0	Ic1c(OCCN(CC)CC)c(I)cc(C(=O)c2c(CCCC)oc3c2cccc3)c1	CCCCc1oc2ccccc2c1C(=O)c1cc(I)c(OCCN(CC)CC)c(I)c1
105	107	amoxicillin	0	O=C(N[C@@H]1C(=O)N2[C@@H](C(=O)O)C(C)(C)S[C@H]12)[C@H](N)c1ccc(O)cc1	CC1(C)S[C@@H]2[C@H](NC(=O)[C@H](N)c3ccc(O)cc3)C(=O)N2[C@H]1C(=O)O
106	108	ampicillin	0	O=C(N[C@@H]1C(=O)N2[C@@H](C(=O)O)C(C)(C)S[C@H]12)[C@H](N)c1ccccc1	CC1(C)S[C@@H]2[C@H](NC(=O)[C@H](N)c3ccccc3)C(=O)N2[C@H]1C(=O)O
107	109	androsan	0	O=C1C=C2[C@@](C)([C@@H]3[C@H]([C@H]4[C@@](C)([C@](O)(C)CC4)CC3)CC2)CC1	C[C@]1(O)CC[C@H]2[C@@H]3CCC4=CC(=O)CC[C@]4(C)[C@H]3CC[C@@]21C
108	110	oxaflumazine	1	FC(F)(F)c1cc2N(CCCN3CCN(CCC4OCCCO4)CC3)c3c(Sc2cc1)cccc3	FC(F)(F)c1ccc2c(c1)N(CCCN1CCN(CCC3OCCCO3)CC1)c1ccccc1S2
109	111	oxazepam	1	Clc1cc2C(c3ccccc3)=NC(O)C(=O)Nc2cc1	O=C1Nc2ccc(Cl)cc2C(c2ccccc2)=NC1O
110	112	oxiperomide	1	O(CCN1CCC(N2C(=O)Nc3c2cccc3)CC1)c1ccccc1	O=c1[nH]c2ccccc2n1C1CCN(CCOc2ccccc2)CC1
111	113	oxycodone	1	O(C)c1c2O[C@H]3C(=O)CC[C@@]4(O)[C@@H]5N(C)CC[C@]34c2c(cc1)C5	COc1ccc2c3c1O[C@H]1C(=O)CC[C@@]4(O)[C@@H](C2)N(C)CC[C@]314
112	114	oxymorphone	1	O=C1[C@@H]2Oc3c(O)ccc4c3[C@@]32[C@](O)([C@H](N(C)CC3)C4)CC1	CN1CC[C@]23c4c5ccc(O)c4O[C@H]2C(=O)CC[C@@]3(O)[C@H]1C5
113	115	pecazine	1	C(N1c2c(Sc3c1cccc3)cccc2)C1CN(C)CCC1	CN1CCCC(CN2c3ccccc3Sc3ccccc32)C1
114	116	pemoline	1	O=C1C(c2ccccc2)OC(N)=N1	NC1=NC(=O)C(c2ccccc2)O1
115	117	pentazocine	1	Oc1cc2[C@@]3(C)[C@H](C)[C@H](N(C/C=C(\C)/C)CC3)Cc2cc1	CC(C)=CCN1CC[C@@]2(C)c3cc(O)ccc3C[C@@H]1[C@H]2C
116	118	Ethionamide	1	S=C(N)c1cc(CC)ncc1	CCc1cc(C(N)=S)ccn1
117	119	Etoposide	0	O([C@H]1[C@H](O)[C@@H](O)[C@@H]2O[C@H](C)OC[C@H]2O1)[C@@H]1c2c([C@@H](c3cc(OC)c(O)c(OC)c3)[C@H]3C(=O)OCC13)cc1OCOc1c2	COc1cc([C@@H]2c3cc4c(cc3[C@@H](O[C@@H]3O[C@@H]5CO[C@@H](C)O[C@H]5[C@H](O)[C@H]3O)C3COC(=O)[C@@H]32)OCO4)cc(OC)c1O
118	120	Famotidine	1	S(=O)(=O)(/N=C(/N)\CCSCc1nc(/N=C(\N)/N)sc1)N	NC(N)=Nc1nc(CSCC/C(N)=N\S(N)(=O)=O)cs1
119	121	Fluconazole	1	Fc1c(C(O)(Cn2ncnc2)Cn2ncnc2)ccc(F)c1	OC(Cn1cncn1)(Cn1cncn1)c1ccc(F)cc1F
120	122	Foscarnetsodium	1	P(=O)([O-])([O-])C(=O)O	O=C(O)P(=O)([O-])[O-]
121	123	Gabapentin	1	O=C(O)CC1(CN)CCCCC1	NCC1(CC(=O)O)CCCCC1
122	124	Nafcillin	0	O=C(O)[C@H]1C(C)(C)S[C@@H]2[C@H](NC(=O)c3c(OCC)ccc4c3cccc4)C(=O)N12	CCOc1ccc2ccccc2c1C(=O)N[C@@H]1C(=O)N2[C@@H](C(=O)O)C(C)(C)S[C@H]12
123	125	Nalidixicacid	0	O=C(O)C=1C(=O)c2c(N(CC)C=1)nc(C)cc2	CCn1cc(C(=O)O)c(=O)c2ccc(C)nc21
124	126	Nelfinavir	0	S(C[C@H](NC(=O)c1c(C)c(O)ccc1)[C@H](O)CN1[C@H](C(=O)NC(C)(C)C)C[C@H]2[C@@H](C1)CCCC2)c1ccccc1	Cc1c(O)cccc1C(=O)N[C@@H](CSc1ccccc1)[C@H](O)CN1C[C@H]2CCCC[C@H]2C[C@H]1C(=O)NC(C)(C)C
125	127	Astemizole	0	Fc1ccc(Cn2c(NC3CCN(CCc4ccc(OC)cc4)CC3)nc3c2cccc3)cc1	COc1ccc(CCN2CCC(Nc3nc4ccccc4n3Cc3ccc(F)cc3)CC2)cc1
127	129	Auxeomycin	0	Clc1c2[C@](O)(C)[C@@H]3C(C(=O)[C@]4(O)C(=O)/C(=C(/O)\N)/C(=O)[C@@H](N(C)C)[C@@H]4C3)=C(O)c2c(O)cc1	CN(C)[C@@H]1C(=O)/C(=C(/N)O)C(=O)[C@@]2(O)C(=O)C3=C(O)c4c(O)ccc(Cl)c4[C@@](C)(O)[C@H]3C[C@@H]12
128	130	Betamethasone	0	F[C@]12[C@@H](O)C[C@]3(C)[C@@](O)(C(=O)CO)[C@@H](C)C[C@H]3[C@@H]1CCC=1[C@]2(C)C=CC(=O)C=1	C[C@H]1C[C@H]2[C@@H]3CCC4=CC(=O)C=C[C@]4(C)[C@@]3(F)[C@@H](O)C[C@]2(C)[C@@]1(O)C(=O)CO
129	131	carbenicillin	0	O=C(O)C(C(=O)N[C@@H]1C(=O)N2[C@@H](C(=O)O)C(C)(C)S[C@H]12)c1ccccc1	CC1(C)S[C@@H]2[C@H](NC(=O)C(C(=O)O)c3ccccc3)C(=O)N2[C@H]1C(=O)O
130	132	carbidopa	0	O=C(O)[C@@](NN)(Cc1cc(O)c(O)cc1)C	C[C@@](Cc1ccc(O)c(O)c1)(NN)C(=O)O
131	133	carteolol	0	O(CC(O)CNC(C)(C)C)c1c2c(NC(=O)CC2)ccc1	CC(C)(C)NCC(O)COc1cccc2c1CCC(=O)N2
132	134	Cefazolin	0	S(CC1=C(C(=O)O)N2C(=O)[C@@H](NC(=O)Cn3nnnc3)[C@H]2SC1)c1sc(C)nn1	Cc1nnc(SCC2=C(C(=O)O)N3C(=O)[C@@H](NC(=O)Cn4cnnn4)[C@H]3SC2)s1
133	135	cephapirin	0	S(CC(=O)N[C@@H]1C(=O)N2C(C(=O)O)=C(COC(=O)C)CS[C@H]12)c1ccncc1	CC(=O)OCC1=C(C(=O)O)N2C(=O)[C@@H](NC(=O)CSc3ccncc3)[C@H]2SC1
134	136	chlorambucil	0	ClCCN(CCCl)c1ccc(CCCC(=O)O)cc1	O=C(O)CCCc1ccc(N(CCCl)CCCl)cc1
135	137	pergolide	1	S(C[C@H]1CN(CCC)[C@H]2[C@@H](c3c4c([nH]cc4C2)ccc3)C1)C	CCCN1C[C@H](CSC)C[C@@H]2c3cccc4[nH]cc(c34)C[C@H]21
136	138	perlapine	1	CN1CCN(C2=Nc3c(cccc3)Cc3c2cccc3)CC1	CN1CCN(C2=Nc3ccccc3Cc3ccccc32)CC1
137	139	perphenazine-HCl	1	Clc1cc2N(CCCN3CCN(CCO)CC3)c3c(Sc2cc1)cccc3	OCCN1CCN(CCCN2c3ccccc3Sc3ccc(Cl)cc32)CC1
138	140	pethidine	1	O=C(OCC)C1(c2ccccc2)CCN(C)CC1	CCOC(=O)C1(c2ccccc2)CCN(C)CC1
139	141	phencyclidine	1	N1(C2(c3ccccc3)CCCCC2)CCCCC1	c1ccc(C2(N3CCCCC3)CCCCC2)cc1
140	142	phenelzine sulfate	1	N(N)CCc1ccccc1	NNCCc1ccccc1
141	143	phenobarbital	1	O=C1C(CC)(c2ccccc2)C(=O)NC(=O)N1	CCC1(c2ccccc2)C(=O)NC(=O)NC1=O
142	144	phenprobamate	1	O=C(OCCCc1ccccc1)N	NC(=O)OCCCc1ccccc1
143	145	physostigmine	1	O=C(Oc1cc2[C@@]3(C)[C@@H](N(C)c2cc1)N(C)CC3)NC	CNC(=O)Oc1ccc2c(c1)[C@]1(C)CCN(C)[C@@H]1N2C
144	146	Norepinephrine	0	OC(CN)c1cc(O)c(O)cc1	NCC(O)c1ccc(O)c(O)c1
145	147	Omeprazole	0	[SH0](=O)(Cc1c(C)c(OC)c(C)cn1)c1[nH]c2c(n1)ccc(OC)c2	COc1ccc2nc(S(=O)Cc3ncc(C)c(OC)c3C)[nH]c2c1
146	148	Oxacillin	0	O=C(O)[C@H]1C(C)(C)S[C@@H]2[C@H](NC(=O)c3c(C)onc3-c3ccccc3)C(=O)N12	Cc1onc(-c2ccccc2)c1C(=O)N[C@@H]1C(=O)N2[C@@H](C(=O)O)C(C)(C)S[C@H]12
147	149	Pentostatin	1	OC[C@@H]1[C@@H](O)C[C@H](n2c3NC=NC[C@@H](O)c3nc2)O1	OC[C@H]1O[C@@H](n2cnc3c2NC=NC[C@H]3O)C[C@@H]1O
148	150	Phenoxymethylpenicillin	0	O=C(N[C@@H]1C(=O)N2[C@@H](C(=O)O)C(C)(C)S[C@H]12)COc1ccccc1	CC1(C)S[C@@H]2[C@H](NC(=O)COc3ccccc3)C(=O)N2[C@H]1C(=O)O
149	151	chloramphenicol	0	ClC(Cl)C(=O)NC(C(O)c1ccc([N+](=O)[O-])cc1)CO	O=C(NC(CO)C(O)c1ccc([N+](=O)[O-])cc1)C(Cl)Cl
150	152	chlorothiazide	0	Clc1c(S(=O)(=O)N)cc2S(=O)(=O)N=CNc2c1	NS(=O)(=O)c1cc2c(cc1Cl)NC=NS2(=O)=O
151	153	chlorpropamide	0	Clc1ccc(S(=O)(=O)NC(=O)NCCC)cc1	CCCNC(=O)NS(=O)(=O)c1ccc(Cl)cc1
152	154	Chlortetracycline	0	Clc1c2[C@](O)(C)[C@@H]3C(C(=O)[C@]4(O)C(=O)/C(=C(\O)/N)/C(=O)[C@@H](N(C)C)[C@@H]4C3)=C(O)c2c(O)cc1	CN(C)[C@@H]1C(=O)/C(=C(\N)O)C(=O)[C@@]2(O)C(=O)C3=C(O)c4c(O)ccc(Cl)c4[C@@](C)(O)[C@H]3C[C@@H]12
153	155	chlorthalidone	0	Clc1c(S(=O)(=O)N)cc(C2(O)NC(=O)c3c2cccc3)cc1	NS(=O)(=O)c1cc(C2(O)NC(=O)c3ccccc32)ccc1Cl
154	156	clofibrate	0	Clc1ccc(OC(C(=O)OCC)(C)C)cc1	CCOC(=O)C(C)(C)Oc1ccc(Cl)cc1
155	157	clofibric acid	0	Clc1ccc(OC(C(=O)O)(C)C)cc1	CC(C)(Oc1ccc(Cl)cc1)C(=O)O
156	158	clotrimazole	0	Clc1c(C(n2cncc2)(c2ccccc2)c2ccccc2)cccc1	Clc1ccccc1C(c1ccccc1)(c1ccccc1)n1ccnc1
157	159	corticosterone	0	O=C(CO)[C@@H]1[C@]2(C)[C@H]([C@H]3[C@H]([C@@H](O)C2)[C@]2(C)C(=CC(=O)CC2)CC3)CC1	C[C@]12C[C@H](O)[C@H]3[C@@H](CCC4=CC(=O)CC[C@@]43C)[C@@H]1CC[C@@H]2C(=O)CO
158	160	Cortisone	0	O=C(CO)[C@]1(O)[C@]2(C)[C@H]([C@H]3[C@H](C(=O)C2)[C@]2(C)C(=CC(=O)CC2)CC3)CC1	C[C@]12CC(=O)[C@H]3[C@@H](CCC4=CC(=O)CC[C@@]43C)[C@@H]1CC[C@]2(O)C(=O)CO
159	161	piflutixol	1	FC(F)(F)c1cc2/C(=C\CCN3CCC(CCO)CC3)/c3c(Sc2cc1)cc(F)cc3	OCCC1CCN(CC/C=C2/c3ccc(F)cc3Sc3ccc(C(F)(F)F)cc32)CC1
160	162	pimozide	1	Fc1ccc(C(CCCN2CCC(N3C(=O)Nc4c3cccc4)CC2)c2ccc(F)cc2)cc1	O=c1[nH]c2ccccc2n1C1CCN(CCCC(c2ccc(F)cc2)c2ccc(F)cc2)CC1
161	163	pinoxepin	1	Clc1cc2/C(=C/CCN3CCN(CCO)CC3)/c3c(cccc3)COc2cc1	OCCN1CCN(CC/C=C2\c3ccccc3COc3ccc(Cl)cc32)CC1
162	164	pipamperone	1	Fc1ccc(C(=O)CCCN2CCC(C(=O)N)(N3CCCCC3)CC2)cc1	NC(=O)C1(N2CCCCC2)CCN(CCCC(=O)c2ccc(F)cc2)CC1
163	165	prazepam	1	Clc1cc2C(c3ccccc3)=NCC(=O)N(CC3CC3)c2cc1	O=C1CN=C(c2ccccc2)c2cc(Cl)ccc2N1CC1CC1
164	166	pregnanolone	1	O=C(C)[C@@H]1[C@]2(C)[C@H]([C@H]3[C@@H]([C@]4(C)[C@@H](C[C@H](O)CC4)CC3)CC2)CC1	CC(=O)[C@H]1CC[C@H]2[C@@H]3CC[C@@H]4C[C@H](O)CC[C@]4(C)[C@H]3CC[C@]12C
165	167	primidone	1	O=C1C(CC)(c2ccccc2)C(=O)NCN1	CCC1(c2ccccc2)C(=O)NCNC1=O
166	168	procaine	1	O=C(OCCN(CC)CC)c1ccc(N)cc1	CCN(CC)CCOC(=O)c1ccc(N)cc1
167	169	procyclidine	1	OC(CCN1CCCC1)(c1ccccc1)C1CCCCC1	OC(CCN1CCCC1)(c1ccccc1)C1CCCCC1
168	170	promazine	1	N(CCCN1c2c(Sc3c1cccc3)cccc2)(C)C	CN(C)CCCN1c2ccccc2Sc2ccccc21
169	171	Pindolol	1	O(CC(O)CNC(C)C)c1c2c([nH]cc2)ccc1	CC(C)NCC(O)COc1cccc2[nH]ccc12
170	172	Plicamycin	1	O=C([C@@H](O)[C@H](O)C)[C@@H](OC)[C@H]1[C@H](O[C@@H]2O[C@H](C)[C@@H](O)[C@H](O[C@@H]3O[C@H](C)[C@@H](O)[C@H](O[C@@H]4O[C@H](C)[C@@H](O)[C@](O)(C)C4)C3)C2)C(=O)c2c(O)c3c(O)c(C)c(O[C@@H]4O[C@H](C)[C@@H](O)[C@H](O[C@@H]5O[C@H](C)[C@@H](O)[C@H](O)C5)C4)cc3cc2C1	CO[C@H](C(=O)[C@@H](O)[C@@H](C)O)[C@@H]1Cc2cc3cc(O[C@H]4C[C@@H](O[C@H]5C[C@@H](O)[C@H](O)[C@@H](C)O5)[C@H](O)[C@@H](C)O4)c(C)c(O)c3c(O)c2C(=O)[C@H]1O[C@H]1C[C@@H](O[C@H]2C[C@@H](O[C@H]3C[C@](C)(O)[C@H](O)[C@@H](C)O3)[C@H](O)[C@@H](C)O2)[C@H](O)[C@@H](C)O1
171	173	Pravastatin	0	O=C(O[C@@H]1[C@@H]2[C@@H](CC[C@@H](O)C[C@@H](O)CC(=O)O)[C@@H](C)C=CC2=C[C@@H](O)C1)[C@H](CC)C	CC[C@H](C)C(=O)O[C@H]1C[C@H](O)C=C2C=C[C@H](C)[C@H](CC[C@@H](O)C[C@@H](O)CC(=O)O)[C@H]21
172	174	Praziquantel	1	O=C(N1CC(=O)N2C(c3c(cccc3)CC2)C1)C1CCCCC1	O=C(C1CCCCC1)N1CC(=O)N2CCc3ccccc3C2C1
173	175	Trimethoprim	1	O(C)c1c(OC)cc(Cc2c(N)nc(N)nc2)cc1OC	COc1cc(Cc2cnc(N)nc2N)cc(OC)c1OC
175	177	Trometamol	0	OCC(N)(CO)CO	NC(CO)(CO)CO
176	178	Trovafloxacin	1	Fc1c(N2c3nc(N4C[C@H]5C(N)[C@H]5C4)c(F)cc3C(=O)C(C(=O)O)=C2)ccc(F)c1	NC1[C@@H]2CN(c3nc4c(cc3F)c(=O)c(C(=O)O)cn4-c3ccc(F)cc3F)C[C@H]12
177	179	Urea	1	O=C(N)N	NC(N)=O
178	180	coumarin	0	O=C1Oc2c(cccc2)C=C1	O=c1ccc2ccccc2o1
179	181	dapsone	0	S(=O)(=O)(c1ccc(N)cc1)c1ccc(N)cc1	Nc1ccc(S(=O)(=O)c2ccc(N)cc2)cc1
180	182	Dehydrocholic acid	0	O=C(O)CC[C@@H](C)[C@@H]1[C@@]2(C)C(=O)C[C@@H]3[C@]4(C)[C@H](CC(=O)[C@H]3[C@@H]2CC1)CC(=O)CC4	C[C@H](CCC(=O)O)[C@H]1CC[C@H]2[C@@H]3C(=O)C[C@@H]4CC(=O)CC[C@]4(C)[C@H]3CC(=O)[C@@]21C
181	183	dicumarol	0	O=C1C(CC2=C(O)Oc3c(C2=O)cccc3)=C(O)Oc2c1cccc2	O=c1c(Cc2c(O)oc3ccccc3c2=O)c(O)oc2ccccc12
182	184	dicyclomine	0	O=C(OCCN(CC)CC)C1(C2CCCCC2)CCCCC1	CCN(CC)CCOC(=O)C1(C2CCCCC2)CCCCC1
183	185	Diethylstilbestrol	0	Oc1ccc(/C(=C(\CC)/c2ccc(O)cc2)/CC)cc1	CC/C(=C(/CC)c1ccc(O)cc1)c1ccc(O)cc1
184	186	Digitoxin	0	O([C@@H]1[C@@H](C)O[C@@H](O[C@@H]2C[C@@H]3[C@@](C)([C@@H]4[C@H]([C@]5(O)[C@@](C)([C@H](C6=CC(=O)OC6)CC5)CC4)CC3)CC2)C[C@@H]1O)[C@@H]1O[C@H](C)[C@@H](O[C@@H]2O[C@H](C)[C@@H](O)[C@@H](O)C2)[C@@H](O)C1	C[C@H]1O[C@@H](O[C@H]2[C@@H](O)C[C@H](O[C@H]3[C@@H](O)C[C@H](O[C@H]4CC[C@]5(C)[C@H]6CC[C@]7(C)[C@H](C8=CC(=O)OC8)CC[C@]7(O)[C@@H]6CC[C@@H]5C4)O[C@@H]3C)O[C@@H]2C)C[C@H](O)[C@@H]1O
185	187	Digoxin	0	O([C@@H]1[C@@H](C)O[C@@H](O[C@@H]2C[C@@H]3[C@@](C)([C@@H]4[C@H]([C@]5(O)[C@](C)([C@H](O)C4)[C@@H](C4=CC(=O)OC4)CC5)CC3)CC2)C[C@@H]1O)[C@@H]1O[C@H](C)[C@@H](O[C@@H]2O[C@H](C)[C@@H](O)[C@@H](O)C2)[C@@H](O)C1	C[C@H]1O[C@@H](O[C@H]2[C@@H](O)C[C@H](O[C@H]3[C@@H](O)C[C@H](O[C@H]4CC[C@]5(C)[C@H]6C[C@@H](O)[C@]7(C)[C@@H](C8=CC(=O)OC8)CC[C@]7(O)[C@@H]6CC[C@@H]5C4)O[C@@H]3C)O[C@@H]2C)C[C@H](O)[C@@H]1O
186	188	Domperidone	0	Clc1cc2NC(=O)N(C3CCN(CCCN4C(=O)Nc5c4cccc5)CC3)c2cc1	O=c1[nH]c2ccccc2n1CCCN1CCC(n2c(=O)[nH]c3cc(Cl)ccc32)CC1
187	189	promethazine-HCl	1	N(C(CN1c2c(Sc3c1cccc3)cccc2)C)(C)C	CC(CN1c2ccccc2Sc2ccccc21)N(C)C
188	190	propiomazine	1	O=C(CC)c1cc2N(CC(N(C)C)C)c3c(Sc2cc1)cccc3	CCC(=O)c1ccc2c(c1)N(CC(C)N(C)C)c1ccccc1S2
189	191	propofol	1	Oc1c(C(C)C)cccc1C(C)C	CC(C)c1cccc(C(C)C)c1O
190	192	protriptyline	1	N(CCCC1c2c(cccc2)C=Cc2c1cccc2)C	CNCCCC1c2ccccc2C=Cc2ccccc21
191	193	pyridazinone	1	O=C1C=NNC=C1	O=c1cc[nH]nc1
192	194	quazepam	1	Clc1cc2C(c3c(F)cccc3)=NCC(=S)N(CC(F)(F)F)c2cc1	Fc1ccccc1C1=NCC(=S)N(CC(F)(F)F)c2ccc(Cl)cc21
193	195	rescinnamine	1	O=C(O[C@H]1[C@H](OC)[C@@H](C(=O)OC)[C@@H]2[C@H](C1)CN1[C@@H](c3[nH]c4c(c3CC1)ccc(OC)c4)C2)/C=C/c1cc(OC)c(OC)c(OC)c1	COC(=O)[C@H]1[C@H]2C[C@@H]3c4[nH]c5cc(OC)ccc5c4CCN3C[C@H]2C[C@@H](OC(=O)/C=C/c2cc(OC)c(OC)c(OC)c2)[C@@H]1OC
194	196	reserpine	1	O=C(OC)[C@@H]1[C@@H](OC)[C@H](OC(=O)c2cc(OC)c(OC)c(OC)c2)C[C@H]2[C@@H]1C[C@H]1N(C2)CCc2c3c([nH]c12)cc(OC)cc3	COC(=O)[C@H]1[C@H]2C[C@@H]3c4[nH]c5cc(OC)ccc5c4CCN3C[C@H]2C[C@@H](OC(=O)c2cc(OC)c(OC)c(OC)c2)[C@@H]1OC
195	197	secobarbital	1	O=C1C(C(CCC)C)(CC=C)C(=O)NC(=O)N1	C=CCC1(C(C)CCC)C(=O)NC(=O)NC1=O
196	198	spiclomazine	1	Clc1cc2N(CCCN3CCC4(SCC(=O)N4)CC3)c3c(Sc2cc1)cccc3	O=C1CSC2(CCN(CCCN3c4ccccc4Sc4ccc(Cl)cc43)CC2)N1
197	199	Atovaquone	0	Clc1ccc(C2CCC(C=3C(=O)C(=O)c4c(C=3O)cccc4)CC2)cc1	O=C1C(=O)c2ccccc2C(O)=C1C1CCC(c2ccc(Cl)cc2)CC1
198	200	Azelaicacid	0	O=C(O)CCCCCCCC(=O)O	O=C(O)CCCCCCCC(=O)O
199	201	Azithromycin	0	O([C@H]1[C@@](O)(C)C[C@@H](C)CN(C)[C@H](C)[C@@H](O)[C@@](O)(C)[C@@H](CC)OC(=O)[C@H](C)[C@@H](O[C@@H]2O[C@@H](C)[C@H](O)[C@@](OC)(C)C2)C1C)[C@H]1[C@H](O)[C@@H](N(C)C)C[C@@H](C)O1	CC[C@H]1OC(=O)[C@H](C)[C@@H](O[C@H]2C[C@@](C)(OC)[C@@H](O)[C@H](C)O2)C(C)[C@@H](O[C@@H]2O[C@H](C)C[C@H](N(C)C)[C@H]2O)[C@](C)(O)C[C@@H](C)CN(C)[C@H](C)[C@@H](O)[C@]1(C)O
200	202	Bacitracin	0	O=C(NCCCC[C@H]1C(=O)N[C@H](CCCN)C(=O)N[C@@H]([C@H](CC)C)C(=O)N[C@H](Cc2ccccc2)C(=O)N[C@@H](Cc2[nH]cnc2)C(=O)N[C@H](CC(=O)O)C(=O)N[C@@H](CC(=O)N)C(=O)N1)[C@@H](NC(=O)[C@H](NC(=O)[C@@H](NC(=O)C1N=C(C(N)C(CC)C)SC1)CC(C)C)CCC(=O)O)[C@H](CC)C	CCC(C)C(N)C1=NC(C(=O)N[C@@H](CC(C)C)C(=O)N[C@H](CCC(=O)O)C(=O)N[C@H](C(=O)NCCCC[C@@H]2NC(=O)[C@H](CC(N)=O)NC(=O)[C@@H](CC(=O)O)NC(=O)[C@H](Cc3cnc[nH]3)NC(=O)[C@@H](Cc3ccccc3)NC(=O)[C@H]([C@@H](C)CC)NC(=O)[C@@H](CCCN)NC2=O)[C@@H](C)CC)CS1
201	203	Bethanechol	0	O=C(OC(C[N+](C)(C)C)C)N	CC(C[N+](C)(C)C)OC(N)=O
202	204	Bretyliumtosilate	0	Brc1c(C[N+](CC)(C)C)cccc1	CC[N+](C)(C)Cc1ccccc1Br
203	205	Bromocriptine	0	Brc1[nH]c2c3c(ccc2)C=2[C@H](N(C)C[C@H](C(=O)N[C@@]4(C(C)C)C(=O)N5[C@@H](CC(C)C)C(=O)N6[C@H]([C@]5(O)O4)CCC6)C=2)Cc13	CC(C)C[C@H]1C(=O)N2CCC[C@H]2[C@]2(O)O[C@](NC(=O)[C@@H]3C=C4c5cccc6[nH]c(Br)c(c56)C[C@H]4N(C)C3)(C(C)C)C(=O)N12
204	206	Buprenorphine	1	O(C)[C@]12[C@@H]([C@](O)(C(C)(C)C)C)C[C@@]3([C@@H]4[N@@](CC5CC5)CC[C@@]53[C@H]1Oc1c(O)ccc(c51)C4)CC2	CO[C@]12CC[C@@]3(C[C@@H]1[C@](C)(O)C(C)(C)C)[C@H]1Cc4ccc(O)c5c4[C@@]3(CCN1CC1CC1)[C@H]2O5
205	207	dopamine	0	Oc1c(O)ccc(CCN)c1	NCCc1ccc(O)c(O)c1
206	208	doxorubicin	0	O=C(CO)[C@@]1(O)C[C@H](O[C@@H]2O[C@@H](C)[C@@H](O)[C@@H](N)C2)c2c(O)c3C(=O)c4c(OC)cccc4C(=O)c3c(O)c2C1	COc1cccc2c1C(=O)c1c(O)c3c(c(O)c1C2=O)C[C@@](O)(C(=O)CO)C[C@@H]3O[C@H]1C[C@H](N)[C@H](O)[C@H](C)O1
207	209	doxycycline	0	O=C/1[C@@H](N(C)C)[C@@H]2[C@@H](O)[C@@H]3[C@@H](C)c4c(c(O)ccc4)C(O)=C3C(=O)[C@]2(O)C(=O)\C\1=C(/O)\N	C[C@H]1c2cccc(O)c2C(O)=C2C(=O)[C@]3(O)C(=O)/C(=C(/N)O)C(=O)[C@@H](N(C)C)[C@@H]3[C@@H](O)[C@@H]21
208	210	Dyclonine	0	O=C(CCN1CCCCC1)c1ccc(OCCCC)cc1	CCCCOc1ccc(C(=O)CCN2CCCCC2)cc1
209	211	Econazole	0	Clc1c(C(OCc2ccc(Cl)cc2)Cn2cncc2)ccc(Cl)c1	Clc1ccc(COC(Cn2ccnc2)c2ccc(Cl)cc2Cl)cc1
210	212	enkephalin	0	O=C(N[C@H](C(=O)N)C(C)C)[C@@H](NC(=O)CNC(=O)[C@H](NC(=O)[C@@H](N)Cc1ccc(O)cc1)C)Cc1ccccc1	CC(C)[C@H](NC(=O)[C@H](Cc1ccccc1)NC(=O)CNC(=O)[C@@H](C)NC(=O)[C@@H](N)Cc1ccc(O)cc1)C(N)=O
211	213	Ephedrine	0	O[C@@H]([C@@H](NC)C)c1ccccc1	CN[C@@H](C)[C@H](O)c1ccccc1
212	214	epinephrine	0	O[C@@H](CNC)c1cc(O)c(O)cc1	CNC[C@H](O)c1ccc(O)c(O)c1
213	215	erythromycin	0	O([C@@H]1[C@@H](C)[C@H](O[C@@H]2O[C@@H](C)[C@H](O)[C@@](OC)(C)C2)[C@@H](C)C(=O)O[C@H](CC)[C@](O)(C)[C@H](O)[C@@H](C)C(=O)[C@H](C)C[C@]1(O)C)[C@H]1[C@H](O)[C@@H](N(C)C)C[C@@H](C)O1	CC[C@H]1OC(=O)[C@H](C)[C@@H](O[C@H]2C[C@@](C)(OC)[C@@H](O)[C@H](C)O2)[C@H](C)[C@@H](O[C@@H]2O[C@H](C)C[C@H](N(C)C)[C@H]2O)[C@](C)(O)C[C@@H](C)C(=O)[C@H](C)[C@@H](O)[C@]1(C)O
214	216	estradiol	0	O[C@@H]1[C@]2(C)[C@H]([C@H]3[C@@H](c4c(cc(O)cc4)CC3)CC2)CC1	C[C@]12CC[C@@H]3c4ccc(O)cc4CC[C@H]3[C@@H]1CC[C@@H]2O
215	217	tacrine	1	Nc1c2c(nc3c1CCCC3)cccc2	Nc1c2c(nc3ccccc13)CCCC2
216	218	temazepam	1	Clc1cc2C(c3ccccc3)=NC(O)C(=O)N(C)c2cc1	CN1C(=O)C(O)N=C(c2ccccc2)c2cc(Cl)ccc21
217	219	tetrabenzine	1	O(C)c1c(OC)cc2c(c1)C1N(CC(CC(C)C)C(=O)C1)CC2	COc1cc2c(cc1OC)C1CC(=O)C(CC(C)C)CN1CC2
218	220	thc	1	Oc1c2[C@H]3[C@H](C(C)(C)Oc2cc(CCCCC)c1)CCC(C)=C3	CCCCCc1cc(O)c2c(c1)OC(C)(C)[C@@H]1CCC(C)=C[C@@H]21
219	221	thebaine	1	O(C)c1c2O[C@H]3C(OC)=CC=C4[C@@H]5N(C)CC[C@]34c2c(cc1)C5	COC1=CC=C2[C@H]3Cc4ccc(OC)c5c4[C@@]2(CCN3C)[C@H]1O5
220	222	thiethylperazine	1	S(CC)c1cc2N(CCCN3CCN(C)CC3)c3c(Sc2cc1)cccc3	CCSc1ccc2c(c1)N(CCCN1CCN(C)CC1)c1ccccc1S2
221	223	thioridazine	1	S(C)c1cc2N(CCC3N(C)CCCC3)c3c(Sc2cc1)cccc3	CSc1ccc2c(c1)N(CCC1CCCCN1C)c1ccccc1S2
222	224	thiothixene	1	S(=O)(=O)(N(C)C)c1cc2/C(=C\CCN3CCN(C)CC3)/c3c(Sc2cc1)cccc3	CN1CCN(CC/C=C2/c3ccccc3Sc3ccc(S(=O)(=O)N(C)C)cc32)CC1
223	225	tranylcypromine	1	N[C@H]1[C@H](c2ccccc2)C1	N[C@@H]1C[C@H]1c1ccccc1
224	226	trazodone	1	Clc1cc(N2CCN(CCCN3C(=O)N4C(=N3)C=CC=C4)CC2)ccc1	O=c1n(CCCN2CCN(c3cccc(Cl)c3)CC2)nc2ccccn12
225	227	Busulfan	1	S(=O)(=O)(OCCCCOS(=O)(=O)C)C	CS(=O)(=O)OCCCCOS(C)(=O)=O
226	228	Cefradine	0	O=C(N[C@@H]1C(=O)N2C(C(=O)O)=C(C)CS[C@H]12)[C@H](N)C1=CCC=CC1	CC1=C(C(=O)O)N2C(=O)[C@@H](NC(=O)[C@H](N)C3=CCC=CC3)[C@H]2SC1
227	229	Chloroquine	1	Clc1cc2nccc(NC(CCCN(CC)CC)C)c2cc1	CCN(CC)CCCC(C)Nc1ccnc2cc(Cl)ccc12
228	230	Cisapride	1	Clc1c(N)cc(OC)c(C(=O)NC2C(OC)CN(CCCOc3ccc(F)cc3)CC2)c1	COc1cc(N)c(Cl)cc1C(=O)NC1CCN(CCCOc2ccc(F)cc2)CC1OC
229	231	Cladribine	1	Clc1nc(N)c2ncn([C@@H]3O[C@H](CO)[C@@H](O)C3)c2n1	Nc1nc(Cl)nc2c1ncn2[C@H]1C[C@H](O)[C@@H](CO)O1
230	232	Clidiniumbromide	0	O=C(OC1C2CC[N+](C)(C1)CC2)C(O)(c1ccccc1)c1ccccc1	C[N+]12CCC(CC1)C(OC(=O)C(O)(c1ccccc1)c1ccccc1)C2
231	233	estrone	0	O=C1[C@]2(C)[C@H]([C@H]3[C@@H](c4c(cc(O)cc4)CC3)CC2)CC1	C[C@]12CC[C@@H]3c4ccc(O)cc4CC[C@H]3[C@@H]1CCC2=O
232	234	Ethacrynic acid	0	Clc1c(Cl)c(C(=O)C(=C)CC)ccc1OCC(=O)O	C=C(CC)C(=O)c1ccc(OCC(=O)O)c(Cl)c1Cl
233	235	ethinylestradiol	0	Oc1cc2c([C@@H]3[C@H]([C@H]4[C@@](C)([C@](O)(C#C)CC4)CC3)CC2)cc1	C#C[C@]1(O)CC[C@H]2[C@@H]3CCc4cc(O)ccc4[C@H]3CC[C@@]21C
234	236	fenoterol	0	OC(CNC(Cc1ccc(O)cc1)C)c1cc(O)cc(O)c1	CC(Cc1ccc(O)cc1)NCC(O)c1cc(O)cc(O)c1
235	237	floxuridine	0	FC=1C(=O)NC(=O)N([C@@H]2O[C@H](CO)[C@@H](O)C2)C=1	O=c1[nH]c(=O)n([C@H]2C[C@H](O)[C@@H](CO)O2)cc1F
236	238	Flucloxacillin	0	Clc1c(-c2c(C(=O)N[C@@H]3C(=O)N4[C@@H](C(=O)O)C(C)(C)S[C@H]34)c(C)on2)c(F)ccc1	Cc1onc(-c2c(F)cccc2Cl)c1C(=O)N[C@@H]1C(=O)N2[C@@H](C(=O)O)C(C)(C)S[C@H]12
237	239	fluorouracil	0	FC=1C(=O)NC(=O)NC=1	O=c1[nH]cc(F)c(=O)[nH]1
238	240	furosemide	0	Clc1c(S(=O)(=O)N)cc(C(=O)O)c(NCc2occc2)c1	NS(=O)(=O)c1cc(C(=O)O)c(NCc2ccco2)cc1Cl
239	241	ganciclovir	0	O(C(CO)CO)Cn1c2NC(N)=NC(=O)c2nc1	Nc1nc(=O)c2ncn(COC(CO)CO)c2[nH]1
240	242	glycopyrrolate	0	O=C(OC1C[N+](C)(C)CC1)C(O)(c1ccccc1)C1CCCC1	C[N+]1(C)CCC(OC(=O)C(O)(c2ccccc2)C2CCCC2)C1
241	243	trifluperidol	1	FC(F)(F)c1cc(C2(O)CCN(CCCC(=O)c3ccc(F)cc3)CC2)ccc1	O=C(CCCN1CCC(O)(c2cccc(C(F)(F)F)c2)CC1)c1ccc(F)cc1
242	244	triflupromazine	1	FC(F)(F)c1cc2N(CCCN(C)C)c3c(Sc2cc1)cccc3	CN(C)CCCN1c2ccccc2Sc2ccc(C(F)(F)F)cc21
243	245	trifluroperazine	1	FC(F)(F)c1cc2N(CCCN3CCN(C)CC3)c3c(Sc2cc1)cccc3	CN1CCN(CCCN2c3ccccc3Sc3ccc(C(F)(F)F)cc32)CC1
244	246	trihexyphenidyl	1	OC(CCN1CCCCC1)(c1ccccc1)C1CCCCC1	OC(CCN1CCCCC1)(c1ccccc1)C1CCCCC1
245	247	trimetozine	1	O=C(N1CCOCC1)c1cc(OC)c(OC)c(OC)c1	COc1cc(C(=O)N2CCOCC2)cc(OC)c1OC
246	248	trimipramine	1	N(CC(CN1c2c(cccc2)CCc2c1cccc2)C)(C)C	CC(CN(C)C)CN1c2ccccc2CCc2ccccc21
247	249	tybamate	1	O=C(OCC(COC(=O)N)(CCC)C)NCCCC	CCCCNC(=O)OCC(C)(CCC)COC(N)=O
248	250	uridine	1	O=C1N(C2C(O)C(O)C(CO)O2)C=CC(=O)N1	O=c1ccn(C2OC(CO)C(O)C2O)c(=O)[nH]1
249	251	valproicacid	1	O=C(O)C(CCC)CCC	CCCC(CCC)C(=O)O
250	252	zimelidine	1	Brc1ccc(/C(=C\CN(C)C)/c2cnccc2)cc1	CN(C)C/C=C(\c1ccc(Br)cc1)c1cccnc1
251	253	Clofazimine	0	Clc1ccc(NC=2/C(=N\C(C)C)/C=C3N(c4ccc(Cl)cc4)c4c(N=C3C=2)cccc4)cc1	CC(C)/N=c1/cc2n(-c3ccc(Cl)cc3)c3ccccc3nc-2cc1Nc1ccc(Cl)cc1
252	254	Colchicine	0	O=C(N[C@@H]1C=2C(c3c(OC)c(OC)c(OC)cc3CC1)=CC=C(OC)C(=O)C=2)C	COc1cc2c(c(OC)c1OC)-c1ccc(OC)c(=O)cc1[C@@H](NC(C)=O)CC2
253	255	Cromoglicicacid	0	O=C(O)C=1Oc2c(c(OCC(O)COc3cc4C(=O)C=C(C(=O)O)Oc4cc3)ccc2)C(=O)C=1	O=C(O)c1cc(=O)c2cc(OCC(O)COc3cccc4oc(C(=O)O)cc(=O)c34)ccc2o1
254	256	Cycloserine	1	O=C1C(N)CON1	NC1CONC1=O
255	257	Hydroxycarbamide	1	O=C(NO)N	NC(=O)NO
256	258	Ipratropiumbromide	0	O=C(OC1CC2[N+](C(C)C)(C)C(C1)CC2)C(CO)c1ccccc1	CC(C)[N+]1(C)C2CCC1CC(OC(=O)C(CO)c1ccccc1)C2
257	259	guanabenz	0	Clc1c(/C=N/N=C(\N)/N)c(Cl)ccc1	NC(N)=N/N=C/c1c(Cl)cccc1Cl
258	260	guanethidinesulfate	0	N(=C(\N)/N)\CCN1CCCCCCC1	NC(N)=NCCN1CCCCCCC1
259	261	homatropine	0	O=C(OC1CC2N(C)C(C1)CC2)C(O)c1ccccc1	CN1C2CCC1CC(OC(=O)C(O)c1ccccc1)C2
260	262	hydralazine	0	N(N)c1nncc2c1cccc2	NNc1nncc2ccccc12
261	263	Hydrochlorothiazide	0	Clc1c(S(=O)(=O)N)cc2S(=O)(=O)NCNc2c1	NS(=O)(=O)c1cc2c(cc1Cl)NCNS2(=O)=O
262	264	Hydrocortisone	0	O=C(CO)[C@]1(O)[C@]2(C)[C@H]([C@H]3[C@H]([C@@H](O)C2)[C@]2(C)C(=CC(=O)CC2)CC3)CC1	C[C@]12C[C@H](O)[C@H]3[C@@H](CCC4=CC(=O)CC[C@@]43C)[C@@H]1CC[C@]2(O)C(=O)CO
263	265	hydroflumethiazide	0	S(=O)(=O)(N)c1c(C(F)(F)F)cc2NCNS(=O)(=O)c2c1	NS(=O)(=O)c1cc2c(cc1C(F)(F)F)NCNS2(=O)=O
264	266	ibuprofen	0	O=C(O)C(C)c1ccc(CC(C)C)cc1	CC(C)Cc1ccc(C(C)C(=O)O)cc1
266	268	35	0	Clc1c2C(=O)N(C)Cc3c(-c4nc([C@](O)(CO)C)on4)ncn3-c2ccc1	CN1Cc2c(-c3noc([C@](C)(O)CO)n3)ncn2-c2cccc(Cl)c2C1=O
268	270	1-48	1	Oc1c2NC(=C)Cc2c(CCN(CCC)CCC)cc1	C=C1Cc2c(CCN(CCC)CCC)ccc(O)c2N1
269	271	9-OH-risperidone	1	Fc1cc2onc(C3CCN(CCC=4C(=O)N5C([C@H](O)CCC5)=NC=4C)CC3)c2cc1	Cc1nc2n(c(=O)c1CCN1CCC(c3noc4cc(F)ccc34)CC1)CCC[C@H]2O
270	272	Alprazolam	1	Clc1cc2C(c3ccccc3)=NCc3n(c(C)nn3)-c2cc1	Cc1nnc2n1-c1ccc(Cl)cc1C(c1ccccc1)=NC2
271	273	BCNU	1	ClCCN(N=O)C(=O)NCCCl	O=NN(CCCl)C(=O)NCCCl
272	274	Itraconazole	0	Clc1c([C@]2(Cn3ncnc3)O[C@@H](COc3ccc(N4CCN(c5ccc(N6C(=O)N(C(CC)C)N=C6)cc5)CC4)cc3)CO2)ccc(Cl)c1	CCC(C)n1ncn(-c2ccc(N3CCN(c4ccc(OC[C@H]5CO[C@](Cn6cncn6)(c6ccc(Cl)cc6Cl)O5)cc4)CC3)cc2)c1=O
273	275	Kanamycin	0	O(C1C(O)C(OC2C(O)C(N)C(O)C(CO)O2)C(N)CC1N)C1C(O)C(O)C(O)C(CN)O1	NCC1OC(OC2C(N)CC(N)C(OC3OC(CO)C(O)C(N)C3O)C2O)C(O)C(O)C1O
274	276	Ketoprofen	1	O=C(O)C(C)c1cc(C(=O)c2ccccc2)ccc1	CC(C(=O)O)c1cccc(C(=O)c2ccccc2)c1
275	277	Ketorolac	0	O=C(c1n2c(C(C(=O)O)CC2)cc1)c1ccccc1	O=C(c1ccccc1)c1ccc2n1CCC2C(=O)O
276	278	Metaraminol	0	O[C@@H]([C@@H](N)C)c1cc(O)ccc1	C[C@H](N)[C@H](O)c1cccc(O)c1
277	279	isoniazid	0	O=C(NN)c1ccncc1	NNC(=O)c1ccncc1
278	280	Isoproterenol	0	OC(CNC(C)C)c1cc(O)c(O)cc1	CC(C)NCC(O)c1ccc(O)c(O)c1
279	281	Isoquercitrin	0	O([C@H]1[C@H](O)[C@@H](O)[C@H](O)[C@@H](CO)O1)C1=C(c2cc(O)c(O)cc2)Oc2c(c(O)cc(O)c2)C1=O	O=c1c(O[C@@H]2O[C@H](CO)[C@@H](O)[C@H](O)[C@H]2O)c(-c2ccc(O)c(O)c2)oc2cc(O)cc(O)c12
280	282	Ketoconazole	0	Clc1c([C@]2(Cn3cncc3)O[C@@H](COc3ccc(N4CCN(C(=O)C)CC4)cc3)CO2)ccc(Cl)c1	CC(=O)N1CCN(c2ccc(OC[C@H]3CO[C@](Cn4ccnc4)(c4ccc(Cl)cc4Cl)O3)cc2)CC1
281	283	labetalol	0	O=C(N)c1c(O)ccc(C(O)CNC(CCc2ccccc2)C)c1	CC(CCc1ccccc1)NCC(O)c1ccc(O)c(C(N)=O)c1
283	285	mannitol	0	OC(C(O)C(O)CO)C(O)CO	OCC(O)C(O)C(O)C(O)CO
284	286	Meclocycline	0	Clc1c2C(=C)C3C(O)C4C(O)(C(=O)/C(=C(\O)/N)/C(=O)C4N(C)C)C(=O)C3=C(O)c2c(O)cc1	C=C1c2c(Cl)ccc(O)c2C(O)=C2C(=O)C3(O)C(=O)/C(=C(/N)O)C(=O)C(N(C)C)C3C(O)C12
285	287	Meclofenamate	0	Clc1c(Nc2c(C(=O)O)cccc2)c(Cl)ccc1C	Cc1ccc(Cl)c(Nc2ccccc2C(=O)O)c1Cl
286	288	Mefenamic_acid	0	O=C(O)c1c(Nc2c(C)c(C)ccc2)cccc1	Cc1cccc(Nc2ccccc2C(=O)O)c1C
287	289	Cimetidine	0	S(CCN/C(=N/C)/NC#N)Cc1c(C)[nH]cn1	C/N=C(\NC#N)NCCSCc1nc[nH]c1C
288	290	Clonidine	1	Clc1c(NC2=NCCN2)c(Cl)ccc1	Clc1cccc(Cl)c1NC1=NCCN1
289	291	Didanosine	0	O=C1N=CNc2n([C@@H]3O[C@H](CO)CC3)cnc12	O=c1nc[nH]c2c1ncn2[C@H]1CC[C@@H](CO)O1
290	292	Metoprolol	1	O(CCc1ccc(OCC(O)CNC(C)C)cc1)C	COCCc1ccc(OCC(O)CNC(C)C)cc1
291	293	Metronidazole	1	O=[N+]([O-])c1n(CCO)c(C)nc1	Cc1ncc([N+](=O)[O-])n1CCO
292	294	Mifepristone	0	O=C1C=C2C(=C3[C@@H](c4ccc(N(C)C)cc4)C[C@]4(C)[C@](O)(C#CC)CC[C@H]4[C@@H]3CC2)CC1	CC#C[C@]1(O)CC[C@H]2[C@@H]3CCC4=CC(=O)CCC4=C3[C@@H](c3ccc(N(C)C)cc3)C[C@@]21C
293	295	Minocycline	1	O=C(N)C=1C(=O)[C@@]2(O)C(O)=C3C(=O)c4c(O)ccc(N(C)C)c4C[C@H]3C[C@H]2[C@H](N(C)C)C=1O	CN(C)c1ccc(O)c2c1C[C@H]1C[C@H]3[C@H](N(C)C)C(O)=C(C(N)=O)C(=O)[C@@]3(O)C(O)=C1C2=O
294	296	Moclobemide	1	Clc1ccc(C(=O)NCCN2CCOCC2)cc1	O=C(NCCN1CCOCC1)c1ccc(Cl)cc1
295	297	Propanthelinebromide	0	O=C(OCC[N+](C(C)C)(C(C)C)C)C1c2c(Oc3c1cccc3)cccc2	CC(C)[N+](C)(CCOC(=O)C1c2ccccc2Oc2ccccc21)C(C)C
296	298	Pyrazinamide	1	O=C(N)c1nccnc1	NC(=O)c1cnccn1
297	299	Pyridostigminebromide	1	O=C(Oc1c[n+](C)ccc1)N(C)C	CN(C)C(=O)Oc1ccc[n+](C)c1
298	300	Pyrimethamine	1	Clc1ccc(-c2c(N)nc(N)nc2CC)cc1	CCc1nc(N)nc(N)c1-c1ccc(Cl)cc1
299	301	Quinine	0	O(C)c1cc2c([C@@H](O)[C@H]3N4C[C@H](C=C)[C@@H](C3)CC4)ccnc2cc1	C=C[C@H]1CN2CC[C@@H]1C[C@H]2[C@H](O)c1ccnc2ccc(OC)cc12
300	302	melphalan	0	ClCCN(CCCl)c1ccc(CC(N)C(=O)O)cc1	NC(Cc1ccc(N(CCCl)CCCl)cc1)C(=O)O
301	303	mepenzolatebromide	0	O=C(OC1C[N+](C)(C)CCC1)C(O)(c1ccccc1)c1ccccc1	C[N+]1(C)CCCC(OC(=O)C(O)(c2ccccc2)c2ccccc2)C1
302	304	mepiramine	0	O(C)c1ccc(CN(CCN(C)C)c2ncccc2)cc1	COc1ccc(CN(CCN(C)C)c2ccccn2)cc1
304	306	mestranol	0	O(C)c1cc2c([C@@H]3[C@H]([C@H]4[C@@](C)([C@](O)(C#C)CC4)CC3)CC2)cc1	C#C[C@]1(O)CC[C@H]2[C@@H]3CCc4cc(OC)ccc4[C@H]3CC[C@@]21C
305	307	methantheline	0	O=C(OCC[N+](CC)(CC)C)C1c2c(Oc3c1cccc3)cccc2	CC[N+](C)(CC)CCOC(=O)C1c2ccccc2Oc2ccccc21
306	308	methotrexate	0	O=C(O)[C@@H](NC(=O)c1ccc(N(Cc2nc3c(N)nc(N)nc3nc2)C)cc1)CCC(=O)O	CN(Cc1cnc2nc(N)nc(N)c2n1)c1ccc(C(=O)N[C@@H](CCC(=O)O)C(=O)O)cc1
307	309	Methyclothiazide	0	ClCC1N(C)S(=O)(=O)c2c(N1)cc(Cl)c(S(=O)(=O)N)c2	CN1C(CCl)Nc2cc(Cl)c(S(N)(=O)=O)cc2S1(=O)=O
308	310	methyldopa	0	O=C(O)[C@@](N)(Cc1cc(O)c(O)cc1)C	C[C@](N)(Cc1ccc(O)c(O)c1)C(=O)O
309	311	Icotidine	0	O(C)c1c(CCCCNC2=NC=C(Cc3cnc(C)cc3)C(=O)N2)nccc1	COc1cccnc1CCCCNc1ncc(Cc2ccc(C)nc2)c(=O)[nH]1
311	313	Lupitidine	0	S(CCNC1=NC=C(Cc2cnc(C)cc2)C(=O)N1)Cc1oc(C(N)(C)C)cc1	Cc1ccc(Cc2cnc(NCCSCc3ccc(C(C)(C)N)o3)[nH]c2=O)cn1
312	314	Mianserin	1	CN1CC2N(c3c(cccc3)Cc3c2cccc3)CC1	CN1CCN2c3ccccc3Cc3ccccc3C2C1
313	315	Midazolam	1	Clc1cc2C(c3c(F)cccc3)=NCc3n(c(C)nc3)-c2cc1	Cc1ncc2n1-c1ccc(Cl)cc1C(c1ccccc1F)=NC2
314	316	Ritonavir	0	O=C(OCc1scnc1)N[C@H]([C@@H](O)C[C@@H](NC(=O)[C@@H](NC(=O)N(Cc1nc(C(C)C)sc1)C)C(C)C)Cc1ccccc1)Cc1ccccc1	CC(C)c1nc(CN(C)C(=O)N[C@H](C(=O)N[C@@H](Cc2ccccc2)C[C@H](O)[C@H](Cc2ccccc2)NC(=O)OCc2cncs2)C(C)C)cs1
315	317	Saquinavir	0	O=C(N[C@H]([C@H](O)CN1[C@H](C(=O)NC(C)(C)C)C[C@H]2[C@@H](C1)CCCC2)Cc1ccccc1)[C@@H](NC(=O)c1nc2c(cc1)cccc2)CC(=O)N	CC(C)(C)NC(=O)[C@@H]1C[C@@H]2CCCC[C@@H]2CN1C[C@@H](O)[C@H](Cc1ccccc1)NC(=O)[C@H](CC(N)=O)NC(=O)c1ccc2ccccc2n1
316	318	Sevoflurane	1	FC(F)(F)C(OCF)C(F)(F)F	FCOC(C(F)(F)F)C(F)(F)F
317	319	Sodiumamidotrizoate	0	Ic1c(NC(=O)C)c(I)c(C(=O)O)c(I)c1NC(=O)C	CC(=O)Nc1c(I)c(NC(C)=O)c(I)c(C(=O)O)c1I
318	320	Sotalol	1	S(=O)(=O)(Nc1ccc(C(O)CNC(C)C)cc1)C	CC(C)NCC(O)c1ccc(NS(C)(=O)=O)cc1
319	321	Stavudine	1	O=C1N([C@@H]2O[C@H](CO)C=C2)C=C(C)C(=O)N1	Cc1cn([C@H]2C=C[C@@H](CO)O2)c(=O)[nH]c1=O
320	322	Streptomycin	0	O=C[C@]1(O)[C@@H](O[C@H]2[C@@H](NC)[C@H](O)[C@@H](O)[C@H](CO)O2)[C@H](O[C@H]2[C@H](O)[C@@H](O)[C@H](/N=C(\N)/N)[C@@H](O)[C@@H]2/N=C(\N)/N)O[C@H]1C	CN[C@@H]1[C@H](O[C@H]2[C@H](O[C@@H]3[C@@H](N=C(N)N)[C@H](O)[C@@H](N=C(N)N)[C@H](O)[C@H]3O)O[C@@H](C)[C@]2(O)C=O)O[C@@H](CO)[C@H](O)[C@H]1O
321	323	Sulfadiazine	1	S(=O)(=O)(Nc1ncccn1)c1ccc(N)cc1	Nc1ccc(S(=O)(=O)Nc2ncccn2)cc1
322	324	Sulfafurazole	1	S(=O)(=O)(Nc1c(C)c(C)no1)c1ccc(N)cc1	Cc1noc(NS(=O)(=O)c2ccc(N)cc2)c1C
325	327	nandrolone	0	O=C1C=C2[C@@H]([C@@H]3[C@H]([C@H]4[C@@](C)([C@@H](O)CC4)CC3)CC2)CC1	C[C@]12CC[C@@H]3[C@H]4CCC(=O)C=C4CC[C@H]3[C@@H]1CC[C@@H]2O
326	328	neodicoumarol	0	O=C(OCC)C(C1=C(O)Oc2c(C1=O)cccc2)C1=C(O)Oc2c(C1=O)cccc2	CCOC(=O)C(c1c(O)oc2ccccc2c1=O)c1c(O)oc2ccccc2c1=O
327	329	Nicotinyl alcohol	0	OCc1cnccc1	OCc1cccnc1
328	330	norethindrone	0	O=C1C=C2[C@@H]([C@@H]3[C@H]([C@H]4[C@@](C)([C@](O)(C#C)CC4)CC3)CC2)CC1	C#C[C@]1(O)CC[C@H]2[C@@H]3CCC4=CC(=O)CC[C@@H]4[C@H]3CC[C@@]21C
329	331	norfenefrine	0	OC(CN)c1cc(O)ccc1	NCC(O)c1cccc(O)c1
330	332	nylidrin	0	OC(C(NC(CCc1ccccc1)C)C)c1ccc(O)cc1	CC(CCc1ccccc1)NC(C)C(O)c1ccc(O)cc1
331	333	Oxandrolone	0	O=C1OC[C@]2(C)[C@@H]3[C@H]([C@H]4[C@@](C)([C@](O)(C)CC4)CC3)CC[C@H]2C1	C[C@]12COC(=O)C[C@@H]1CC[C@@H]1[C@@H]2CC[C@@]2(C)[C@H]1CC[C@]2(C)O
332	334	Oxaprozin	0	O=C(O)CCc1oc(c(-c2ccccc2)n1)-c1ccccc1	O=C(O)CCc1nc(-c2ccccc2)c(-c2ccccc2)o1
333	335	Mirtazapine	1	CN1CC2N(c3ncccc3Cc3c2cccc3)CC1	CN1CCN2c3ncccc3Cc3ccccc3C2C1
334	336	Nevirapine	1	O=C1Nc2c(C)ccnc2N(C2CC2)c2ncccc12	Cc1ccnc2c1NC(=O)c1cccnc1N2C1CC1
336	338	Org30526	1	Clc1cc2[C@@H]3[C@H](c4c(Oc2cc1)cccc4)CNC3	Clc1ccc2c(c1)[C@H]1CNC[C@H]1c1ccccc1O2
337	339	Org32104	1	O[C@]12[C@@H](c3c(c(C)ccc3)Oc3c1cccc3)CNCC2	Cc1cccc2c1Oc1ccccc1[C@@]1(O)CCNC[C@H]21
338	340	Org34167	1	N[C@@H](CC=C)c1c(-c2noc3c2cccc3)cccc1	C=CC[C@H](N)c1ccccc1-c1noc2ccccc12
339	341	Org4428	1	O[C@]12[C@@H](c3c(c(C)ccc3)Oc3c1cccc3)C[N@@](C)CC2	Cc1cccc2c1Oc1ccccc1[C@@]1(O)CCN(C)C[C@H]21
340	342	Org5222	1	Clc1cc2[C@@H]3[C@H](c4c(Oc2cc1)cccc4)CN(C)C3	CN1C[C@@H]2c3cc(Cl)ccc3Oc3ccccc3[C@@H]2C1
341	343	Ranitidine	0	S(CCN/C(/NC)=C\[N+](=O)[O-])Cc1oc(CN(C)C)cc1	CN/C(=C/[N+](=O)[O-])NCCSCc1ccc(CN(C)C)o1
342	344	Sulfamethoxazole	1	S(=O)(=O)(Nc1noc(C)c1)c1ccc(N)cc1	Cc1cc(NS(=O)(=O)c2ccc(N)cc2)no1
343	345	Tamoxifen	1	O(CCN(C)C)c1ccc(/C(=C(/CC)\c2ccccc2)/c2ccccc2)cc1	CC/C(=C(\c1ccccc1)c1ccc(OCCN(C)C)cc1)c1ccccc1
344	346	Ticarcillin	1	O=C(O)[C@@H](C(=O)N[C@@H]1C(=O)N2[C@@H](C(=O)O)C(C)(C)S[C@H]12)c1cscc1	CC1(C)S[C@@H]2[C@H](NC(=O)[C@H](C(=O)O)c3ccsc3)C(=O)N2[C@H]1C(=O)O
345	347	Topotecan	1	O=C1[C@](O)(CC)C2=C(C(=O)N3C(c4nc5c(c(CN(C)C)c(O)cc5)cc4C3)=C2)CO1	CC[C@@]1(O)C(=O)OCc2c1cc1n(c2=O)Cc2cc3c(CN(C)C)c(O)ccc3nc2-1
346	348	Zalcitabine	1	O=C1N([C@@H]2O[C@H](CO)CC2)C=CC(N)=N1	Nc1ccn([C@H]2CC[C@@H](CO)O2)c(=O)n1
347	349	Zonisamide	1	S(=O)(=O)(N)Cc1noc2c1cccc2	NS(=O)(=O)Cc1noc2ccccc12
348	350	AmphotericinB	0	O=C(O)[C@@H]1[C@@H](O)C[C@]2(O)O[C@H]1C[C@@H](O[C@H]1[C@@H](O)[C@@H](N)[C@H](O)[C@@H](C)O1)/C=C\C=C/C=C\C=C/C=C\C=C/C=C\[C@H](C)[C@@H](O)[C@@H](C)[C@H](C)OC(=O)C[C@H](O)C[C@H](O)CC[C@@H](O)[C@H](O)C[C@H](O)C2	C[C@@H]1OC(=O)C[C@H](O)C[C@H](O)CC[C@@H](O)[C@H](O)C[C@H](O)C[C@]2(O)C[C@H](O)[C@@H](C(=O)O)[C@H](C[C@@H](O[C@@H]3O[C@H](C)[C@@H](O)[C@H](N)[C@@H]3O)/C=C\C=C/C=C\C=C/C=C\C=C/C=C\[C@H](C)[C@@H](O)[C@H]1C)O2
349	351	Calcium-folinate	1	O=C(O)[C@@H](NC(=O)c1ccc(NCC2N(C=O)C=3C(=O)N=C(N)NC=3NC2)cc1)CCC(=O)O	Nc1nc(=O)c2c([nH]1)NCC(CNc1ccc(C(=O)N[C@@H](CCC(=O)O)C(=O)O)cc1)N2C=O
350	352	oxytetracycline	0	O=C/1[C@@H](N(C)C)[C@@H]2[C@@H](O)[C@@H]3[C@@](O)(C)c4c(c(O)ccc4)C(O)=C3C(=O)[C@]2(O)C(=O)\C\1=C(\O)/N	CN(C)[C@@H]1C(=O)/C(=C(/N)O)C(=O)[C@@]2(O)C(=O)C3=C(O)c4c(O)cccc4[C@@](C)(O)[C@H]3[C@H](O)[C@@H]12
351	353	papaverine	0	O(C)c1c(OC)ccc(Cc2nccc3c2cc(OC)c(OC)c3)c1	COc1ccc(Cc2nccc3cc(OC)c(OC)cc23)cc1OC
352	354	penicillin G	0	O=C(N[C@@H]1C(=O)N2[C@@H](C(=O)O)C(C)(C)S[C@H]12)Cc1ccccc1	CC1(C)S[C@@H]2[C@H](NC(=O)Cc3ccccc3)C(=O)N2[C@H]1C(=O)O
353	355	phenacetin	0	O=C(Nc1ccc(OCC)cc1)C	CCOc1ccc(NC(C)=O)cc1
354	356	phenazopyridine	0	N(=Nc1ccccc1)c1c(N)nc(N)cc1	Nc1ccc(N=Nc2ccccc2)c(N)n1
355	357	pheniramine	0	N(CCC(c1ncccc1)c1ccccc1)(C)C	CN(C)CCC(c1ccccc1)c1ccccn1
356	358	Phenolphthalein	0	O=C1OC(c2ccc(O)cc2)(c2ccc(O)cc2)c2c1cccc2	O=C1OC(c2ccc(O)cc2)(c2ccc(O)cc2)c2ccccc21
357	359	phenoxybenzamine	0	ClCCN(C(COc1ccccc1)C)Cc1ccccc1	CC(COc1ccccc1)N(CCCl)Cc1ccccc1
358	360	Phenylbutazone	0	O=C1N(N(c2ccccc2)C(=O)C1CCCC)c1ccccc1	CCCCC1C(=O)N(c2ccccc2)N(c2ccccc2)C1=O
359	361	pirbuterol	0	OC(CNC(C)(C)C)c1nc(CO)c(O)cc1	CC(C)(C)NCC(O)c1ccc(O)c(CO)n1
360	362	Risperidone	1	Fc1cc2onc(C3CCN(CCC=4C(=O)N5C(=NC=4C)CCCC5)CC3)c2cc1	Cc1nc2n(c(=O)c1CCN1CCC(c3noc4cc(F)ccc34)CC1)CCCC2
361	363	Phenserine	1	O=C(Oc1cc2[C@@]3(C)[C@@H](N(C)c2cc1)N(C)CC3)Nc1ccccc1	CN1CC[C@@]2(C)c3cc(OC(=O)Nc4ccccc4)ccc3N(C)[C@@H]12
362	364	Temelastine	0	Brc1cc(C)c(CCCCNC2=NC=C(Cc3cnc(C)cc3)C(=O)N2)nc1	Cc1ccc(Cc2cnc(NCCCCc3ncc(Br)cc3C)[nH]c2=O)cn1
363	365	Tibolone	1	O=C1CC2=C([C@@H]3[C@@H]([C@H](C)C2)[C@H]2[C@@](C)([C@](O)(C#C)CC2)CC3)CC1	C#C[C@]1(O)CC[C@H]2[C@H]3[C@H](CC[C@@]21C)C1=C(CC(=O)CC1)C[C@H]3C
364	366	Ceftazidime	1	O(/N=C(/C(=O)N[C@@H]1C(=O)N2C(C(=O)[O-])=C(C[n+]3ccccc3)CS[C@H]12)\c1nc(N)sc1)C(C(=O)O)(C)C	CC(C)(O/N=C(/C(=O)N[C@@H]1C(=O)N2C(C(=O)[O-])=C(C[n+]3ccccc3)CS[C@H]12)c1csc(N)n1)C(=O)O
365	367	Flucytosine	1	FC1=C(N)NC(=O)N=C1	Nc1[nH]c(=O)ncc1F
366	368	Guanadrel	0	N(=C(\N)/N)\CC1OC2(OC1)CCCCC2	NC(N)=NCC1COC2(CCCCC2)O1
367	369	Lomustine	1	ClCCN(N=O)C(=O)NC1CCCCC1	O=NN(CCCl)C(=O)NC1CCCCC1
368	370	Mesna	0	S(=O)(=O)([O-])CCS	O=S(=O)([O-])CCS
369	371	Streptozotocin	0	O=NN(C(=O)N[C@@H]1[C@@H](O)[C@H](O)[C@@H](CO)O[C@@H]1O)C	CN(N=O)C(=O)N[C@H]1[C@@H](O)O[C@H](CO)[C@@H](O)[C@@H]1O
370	372	Teniposide	1	O(C)c1c(O)c(OC)cc([C@H]2[C@H]3C(=O)OC[C@@H]3[C@H](OC3C(O)C(O)C4OC(c5sccc5)OCC4O3)c3c2cc2OCOc2c3)c1	COc1cc([C@@H]2c3cc4c(cc3[C@@H](OC3OC5COC(c6cccs6)OC5C(O)C3O)[C@H]3COC(=O)[C@H]23)OCO4)cc(OC)c1O
371	373	Thiotepa	1	S=P(N1CC1)(N1CC1)N1CC1	S=P(N1CC1)(N1CC1)N1CC1
372	374	Vancomycin	0	Clc1c2Oc3c(O[C@H]4[C@H](O[C@@H]5O[C@@H](C)[C@@H](O)[C@](N)(C)C5)[C@@H](O)[C@H](O)[C@@H](CO)O4)c4Oc5c(Cl)cc([C@@H](O)[C@H]6C(=O)N[C@@H](C(=O)O)c7c(c(O)cc(O)c7)-c7c(O)ccc([C@H](C(=O)N6)NC(=O)[C@H](NC(=O)[C@H](CC(=O)N)NC(=O)C(NC(=O)[C@H](NC)CC(C)C)[C@H](O)c(c1)cc2)c(c3)c4)c7)cc5	CN[C@H](CC(C)C)C(=O)NC1C(=O)N[C@@H](CC(N)=O)C(=O)N[C@H]2C(=O)N[C@H]3C(=O)N[C@H](C(=O)N[C@@H](C(=O)O)c4cc(O)cc(O)c4-c4cc3ccc4O)[C@H](O)c3ccc(c(Cl)c3)Oc3cc2cc(c3O[C@@H]2O[C@H](CO)[C@@H](O)[C@H](O)[C@H]2O[C@H]2C[C@](C)(N)[C@H](O)[C@H](C)O2)Oc2ccc(cc2Cl)[C@H]1O
373	375	Polythiazide	0	Clc1c(S(=O)(=O)N)cc2S(=O)(=O)N(C)C(CSCC(F)(F)F)Nc2c1	CN1C(CSCC(F)(F)F)Nc2cc(Cl)c(S(N)(=O)=O)cc2S1(=O)=O
374	376	prednisolone	0	O=C(CO)[C@]1(O)[C@]2(C)[C@H]([C@H]3[C@H]([C@@H](O)C2)[C@]2(C)C(=CC(=O)C=C2)CC3)CC1	C[C@]12C[C@H](O)[C@H]3[C@@H](CCC4=CC(=O)C=C[C@@]43C)[C@@H]1CC[C@]2(O)C(=O)CO
375	377	prednisone	0	O=C(CO)[C@]1(O)[C@]2(C)[C@H]([C@H]3[C@@H]([C@]4(C)C(=CC(=O)C=C4)CC3)C(=O)C2)CC1	C[C@]12CC(=O)[C@H]3[C@@H](CCC4=CC(=O)C=C[C@@]43C)[C@@H]1CC[C@]2(O)C(=O)CO
376	378	probenecid	0	S(=O)(=O)(N(CCC)CCC)c1ccc(C(=O)O)cc1	CCCN(CCC)S(=O)(=O)c1ccc(C(=O)O)cc1
377	379	progesterone	0	O=C(C)[C@@H]1[C@]2(C)[C@H]([C@H]3[C@@H]([C@]4(C)C(=CC(=O)CC4)CC3)CC2)CC1	CC(=O)[C@H]1CC[C@H]2[C@@H]3CCC4=CC(=O)CC[C@]4(C)[C@H]3CC[C@]12C
379	381	proscillaridin	0	O=C1OC=C([C@@H]2[C@]3(C)[C@@](O)([C@H]4[C@@H]([C@]5(C)C(=C[C@@H](OC6C(O)C(O)C(O)C(C)O6)CC5)CC4)CC3)CC2)C=C1	CC1OC(O[C@@H]2C=C3CC[C@@H]4[C@H](CC[C@]5(C)[C@@H](c6ccc(=O)oc6)CC[C@]45O)[C@@]3(C)CC2)C(O)C(O)C1O
380	382	puromycin	0	O=C(NC1[C@@H](O)[C@H](n2c3ncnc(N(C)C)c3nc2)O[C@@H]1CO)[C@@H](N)Cc1ccc(OC)cc1	COc1ccc(C[C@H](N)C(=O)NC2[C@@H](CO)O[C@@H](n3cnc4c(N(C)C)ncnc43)[C@@H]2O)cc1
381	383	ribavirin	0	O=C(N)c1nn([C@H]2[C@H](O)[C@H](O)[C@@H](CO)O2)cn1	NC(=O)c1ncn([C@@H]2O[C@H](CO)[C@@H](O)[C@H]2O)n1
382	384	Tiotidine	1	S(CCN/C(=N/C)/NC#N)Cc1nc(/N=C(\N)/N)sc1	C/N=C(\NC#N)NCCSCc1csc(N=C(N)N)n1
383	385	Zolantidine	1	O(CCCNc1sc2c(n1)cccc2)c1cc(CN2CCCCC2)ccc1	c1cc(CN2CCCCC2)cc(OCCCNc2nc3ccccc3s2)c1
384	386	1-hydroxymidazolam	1	Clc1cc2C(c3c(F)cccc3)=NCc3n(c(CO)nc3)-c2cc1	OCc1ncc2n1-c1ccc(Cl)cc1C(c1ccccc1F)=NC2
385	387	111-trichloroethane	1	ClC(Cl)(Cl)C	CC(Cl)(Cl)Cl
387	389	2-methylpropanol	1	OCC(C)C	CC(C)CO
388	390		1	C(CC)(C)(C)C	CCC(C)(C)C
389	391	Vidarabine	1	OCC1C(O)C(O)C(n2c3ncnc(N)c3nc2)O1	Nc1ncnc2c1ncn2C1OC(CO)C(O)C1O
390	392	Bis-hydroxylated-L-663581	0	Clc1c2C(=O)N(C)Cc3c(-c4nc(C(CO)(CO)C)on4)ncn3-c2ccc1	CN1Cc2c(-c3noc(C(C)(CO)CO)n3)ncn2-c2cccc(Cl)c2C1=O
391	393	ICI17148	1	[N+]([C-](N)N)c1scc(C)n1	Cc1csc([N+][C-](N)N)n1
393	395	Thioperamide	1	S=C(NC1CCCCC1)N1CCC(c2[nH]cnc2)CC1	S=C(NC1CCCCC1)N1CCC(c2cnc[nH]2)CC1
394	396	rifampin	0	O=C(OC1C(C)C(O)C(C)C(O)C(C)/C=C/C=C(\C)/C(=O)NC=2/C(=C/NN3CCN(C)CC3)/C(=O)c3c(c(O)c(C)c4OC(C)(C(=O)c34)O/C=C\C(OC)C1C)C=2O)C	COC1/C=C\OC2(C)Oc3c(C)c(O)c4c(c3C2=O)C(=O)/C(=C\NN2CCN(C)CC2)C(=C4O)NC(=O)/C(C)=C/C=C/C(C)C(O)C(C)C(O)C(C)C(OC(C)=O)C1C
395	397	salicylic acid	0	O=C(O)c1c(O)cccc1	O=C(O)c1ccccc1O
396	398	scopolamine	0	O=C(OC1C[C@@H]2N(C)[C@@H]([C@H]3O[C@@H]23)C1)[C@H](CO)c1ccccc1	CN1[C@H]2CC(OC(=O)[C@H](CO)c3ccccc3)C[C@@H]1[C@H]1O[C@@H]21
397	399	Spironolactone	0	S(C(=O)C)[C@H]1[C@H]2[C@H]3[C@@](C)([C@@]4(OC(=O)CC4)CC3)CC[C@@H]2[C@]2(C)C(=CC(=O)CC2)C1	CC(=O)S[C@@H]1CC2=CC(=O)CC[C@]2(C)[C@H]2CC[C@@]3(C)[C@@H](CC[C@@]34CCC(=O)O4)[C@@H]21
398	400	Stanozolol	0	O[C@]1(C)[C@]2(C)[C@H]([C@H]3[C@@H]([C@]4(C)[C@H](Cc5[nH]ncc5C4)CC3)CC2)CC1	C[C@]12Cc3cn[nH]c3C[C@@H]1CC[C@@H]1[C@@H]2CC[C@@]2(C)[C@H]1CC[C@]2(C)O
399	401	sulfasalazine	0	S(=O)(=O)(Nc1ncccc1)c1ccc(N/N=C/2\C=C(C(=O)O)C(=O)C=C\2)cc1	O=C(O)C1=C/C(=N\Nc2ccc(S(=O)(=O)Nc3ccccn3)cc2)C=CC1=O
400	402	Terconazole	0	Clc1c([C@]2(Cn3ncnc3)O[C@@H](COc3ccc(N4CCN(C(C)C)CC4)cc3)CO2)ccc(Cl)c1	CC(C)N1CCN(c2ccc(OC[C@H]3CO[C@](Cn4cncn4)(c4ccc(Cl)cc4Cl)O3)cc2)CC1
401	403	testolactone	0	O=C1C=C2[C@@](C)([C@@H]3[C@H]([C@H]4[C@@](C)(OC(=O)CC4)CC3)CC2)C=C1	C[C@]12CC[C@H]3[C@@H](CCC4=CC(=O)C=C[C@@]43C)[C@@H]1CCC(=O)O2
402	404	testosterone	0	O=C1C=C2[C@@](C)([C@@H]3[C@H]([C@H]4[C@@](C)([C@@H](O)CC4)CC3)CC2)CC1	C[C@]12CC[C@H]3[C@@H](CCC4=CC(=O)CC[C@@]43C)[C@@H]1CC[C@@H]2O
403	405	TetraCycline	0	O=C/1[C@@H](N(C)C)[C@H]2[C@@](O)(C(=O)\C\1=C(/O)\N)C(=O)C1=C(O)c3c(O)cccc3[C@](O)(C)[C@H]1C2	CN(C)[C@@H]1C(=O)/C(=C(\N)O)C(=O)[C@@]2(O)C(=O)C3=C(O)c4c(O)cccc4[C@@](C)(O)[C@H]3C[C@@H]12
404	406	3-methylhexane	1	C(CCC)(CC)C	CCCC(C)CC
405	407	3-methylpentane	1	C(CC)(CC)C	CCC(C)CC
406	408	4-hydroxymidazolam	1	Clc1cc2C(c3c(F)cccc3)=NC(O)c3n(c(C)nc3)-c2cc1	Cc1ncc2n1-c1ccc(Cl)cc1C(c1ccccc1F)=NC2O
407	409	Aminopyrine	1	O=C1N(N(C)C(C)=C1N(C)C)c1ccccc1	Cc1c(N(C)C)c(=O)n(-c2ccccc2)n1C
408	410	Atenolol	0	O=C(N)Cc1ccc(OCC(O)CNC(C)C)cc1	CC(C)NCC(O)COc1ccc(CC(N)=O)cc1
409	411	Benzene	1	c1ccccc1	c1ccccc1
410	412	Bretazenil	1	Brc1c2C(=O)N3[C@H](c4c(C(OC(C)(C)C)=O)ncn4-c2ccc1)CCC3	CC(C)(C)OC(=O)c1ncn2c1[C@@H]1CCCN1C(=O)c1c(Br)cccc1-2
411	413	Bromperidol	1	Brc1ccc(C2(O)CCN(CCCC(=O)c3ccc(F)cc3)CC2)cc1	O=C(CCCN1CCC(O)(c2ccc(Br)cc2)CC1)c1ccc(F)cc1
412	414	Mefloquine	1	FC(F)(F)c1nc2c(C(F)(F)F)cccc2c(C(O)C2NCCCC2)c1	OC(c1cc(C(F)(F)F)nc2c(C(F)(F)F)cccc12)C1CCCCN1
414	416	Tifluadom	1	Fc1c(C2=NCC(CNC(=O)c3cscc3)N(C)c3c2cccc3)cccc1	CN1c2ccccc2C(c2ccccc2F)=NCC1CNC(=O)c1ccsc1
415	417	aldosterone	0	O=C(CO)[C@@H]1[C@]2(C=O)[C@H]([C@H]3[C@H]([C@@H](O)C2)[C@]2(C)C(=CC(=O)CC2)CC3)CC1	C[C@]12CCC(=O)C=C1CC[C@@H]1[C@@H]2[C@@H](O)C[C@]2(C=O)[C@@H](C(=O)CO)CC[C@@H]12
416	418	BRL52537	1	Clc1c(Cl)ccc(CC(=O)N2[C@H](CN3CCCC3)CCCC2)c1	O=C(Cc1ccc(Cl)c(Cl)c1)N1CCCC[C@H]1CN1CCCC1
417	419	BRL52580	1	Clc1c(Cl)ccc(CC(=O)N2[C@H](CN3CCCC3)c3c(cccc3)CC2)c1	O=C(Cc1ccc(Cl)c(Cl)c1)N1CCc2ccccc2[C@H]1CN1CCCC1
418	420	BRL52656	1	FC(F)(F)c1ccc(CC(=O)N2[C@H](CN3CCCC3)CCCC2)cc1	O=C(Cc1ccc(C(F)(F)F)cc1)N1CCCC[C@H]1CN1CCCC1
419	421	BRL52871	1	Clc1c(Cl)ccc(CC(=O)N2[C@H](CN3CCCC3)c3c(scc3)CC2)c1	O=C(Cc1ccc(Cl)c(Cl)c1)N1CCc2sccc2[C@H]1CN1CCCC1
421	423	thioguanine	0	S=C1N=C(N)Nc2nc[nH]c12	Nc1nc(=S)c2[nH]cnc2[nH]1
422	424	tolazamide	0	S(=O)(=O)(NC(=O)NN1CCCCCC1)c1ccc(C)cc1	Cc1ccc(S(=O)(=O)NC(=O)NN2CCCCCC2)cc1
423	425	tolbutamide	0	S(=O)(=O)(NC(=O)NCCCC)c1ccc(C)cc1	CCCCNC(=O)NS(=O)(=O)c1ccc(C)cc1
424	426	Triamcinolone	0	F[C@]12[C@@H](O)C[C@]3(C)[C@@](O)(C(=O)CO)[C@H](O)C[C@H]3[C@@H]1CCC=1[C@]2(C)C=CC(=O)C=1	C[C@]12C[C@H](O)[C@@]3(F)[C@@H](CCC4=CC(=O)C=C[C@@]43C)[C@@H]1C[C@@H](O)[C@]2(O)C(=O)CO
425	427	Triamterene	0	Nc1c(-c2ccccc2)nc2c(N)nc(N)nc2n1	Nc1nc(N)c2nc(-c3ccccc3)c(N)nc2n1
426	428	Trichlormethiazide	0	ClC(Cl)C1NS(=O)(=O)c2c(N1)cc(Cl)c(S(=O)(=O)N)c2	NS(=O)(=O)c1cc2c(cc1Cl)NC(C(Cl)Cl)NS2(=O)=O
427	429	valinomycin	0	O=C1[C@H](C(C)C)NC(=O)[C@H](C)OC(=O)[C@@H](C(C)C)NC(=O)[C@@H](C(C)C)OC(=O)[C@H](C(C)C)NC(=O)[C@H](C)OC(=O)C(C(C)C)NC(=O)[C@@H](C(C)C)OC(=O)[C@H](C(C)C)NC(=O)[C@H](C)OC(=O)[C@@H](C(C)C)NC(=O)[C@@H](C(C)C)O1	CC(C)C1NC(=O)[C@@H](C(C)C)OC(=O)[C@H](C(C)C)NC(=O)[C@H](C)OC(=O)[C@@H](C(C)C)NC(=O)[C@@H](C(C)C)OC(=O)[C@H](C(C)C)NC(=O)[C@H](C)OC(=O)[C@@H](C(C)C)NC(=O)[C@@H](C(C)C)OC(=O)[C@H](C(C)C)NC(=O)[C@H](C)OC1=O
428	430	verapamil	0	O(C)c1c(OC)ccc(C(C#N)(C(C)C)CCCN(CCc2cc(OC)c(OC)cc2)C)c1	COc1ccc(CCN(C)CCCC(C#N)(c2ccc(OC)c(OC)c2)C(C)C)cc1OC
429	431	warfarin	0	O=C(CC(c1ccccc1)C1=C(O)Oc2c(C1=O)cccc2)C	CC(=O)CC(c1ccccc1)c1c(O)oc2ccccc2c1=O
430	432	Butanone	1	O=C(CC)C	CCC(C)=O
431	433	Cyclopropane	1	C1CC1	C1CC1
432	434	Desmethyldesipramine	1	NCCCN1c2c(cccc2)CCc2c1cccc2	NCCCN1c2ccccc2CCc2ccccc21
434	436	Diethylether	1	O(CC)CC	CCOCC
435	437	Divinylether	1	O(C=C)C=C	C=COC=C
436	438	Enflurane	1	ClC(F)C(F)(F)OC(F)F	FC(F)OC(F)(F)C(F)Cl
437	439	BRL52974	0	Clc1c(Cl)ccc(CC(=O)N2[C@H](CN3CCCC3)c3nc[nH]c3CC2)c1	O=C(Cc1ccc(Cl)c(Cl)c1)N1CCc2[nH]cnc2[C@H]1CN1CCCC1
438	440	BRL53087	1	Clc1c(Cl)ccc(CC(=O)N2[C@@H](CN3CCCC3)CC(C)(C)CC2)c1	CC1(C)CCN(C(=O)Cc2ccc(Cl)c(Cl)c2)[C@@H](CN2CCCC2)C1
439	441	carebastine	0	O=C(O)C(C)(C)c1ccc(C(=O)CCCN2CCC(OC(c3ccccc3)c3ccccc3)CC2)cc1	CC(C)(C(=O)O)c1ccc(C(=O)CCCN2CCC(OC(c3ccccc3)c3ccccc3)CC2)cc1
440	442	cetirizine	0	Clc1ccc(C(N2CCN(CCOCC(=O)O)CC2)c2ccccc2)cc1	O=C(O)COCCN1CCN(C(c2ccccc2)c2ccc(Cl)cc2)CC1
441	443	ciprofloxacin	0	Fc1c(N2CCNCC2)cc2N(C3CC3)C=C(C(=O)O)C(=O)c2c1	O=C(O)c1cn(C2CC2)c2cc(N3CCNCC3)c(F)cc2c1=O
442	444	cp102	0	O=C1C(O)=C(CC)N(CCO)C=C1	CCc1c(O)c(=O)ccn1CCO
443	445	cp107	0	O=C1C(O)=C(CC)N(CCCCO)C=C1	CCc1c(O)c(=O)ccn1CCCCO
444	446	yohimbine	0	O=C(OC)[C@H]1[C@@H](O)CC[C@@H]2[C@@H]1C[C@@H]1N(C2)CCc2c3c([nH]c12)cccc3	COC(=O)[C@H]1[C@@H](O)CC[C@H]2CN3CCc4c([nH]c5ccccc45)[C@@H]3C[C@@H]21
445	447	zidovudine	0	O=C1N([C@@H]2O[C@H](CO)[C@@H](N=[N+]=[N-])C2)C=C(C)C(=O)N1	Cc1cn([C@H]2C[C@H](N=[N+]=[N-])[C@@H](CO)O2)c(=O)[nH]c1=O
446	448	acepromazine	1	O=C(C)c1cc2N(CCCN(C)C)c3c(Sc2cc1)cccc3	CC(=O)c1ccc2c(c1)N(CCCN(C)C)c1ccccc1S2
447	449	acetophenazine	1	O=C(C)c1cc2N(CCCN3CCN(CCO)CC3)c3c(Sc2cc1)cccc3	CC(=O)c1ccc2c(c1)N(CCCN1CCN(CCO)CC1)c1ccccc1S2
448	450	acetozalamide	1	S(=O)(=O)(N)c1sc(NC(=O)C)nn1	CC(=O)Nc1nnc(S(N)(=O)=O)s1
449	451	allobarbital	1	O=C1C(CC=C)(CC=C)C(=O)NC(=O)N1	C=CCC1(CC=C)C(=O)NC(=O)NC1=O
450	452	amantadine	1	NC12CC3CC(C1)CC(C2)C3	NC12CC3CC(CC(C3)C1)C2
452	454	amobarbital	1	O=C1C(CCC(C)C)(CC)C(=O)NC(=O)N1	CCC1(CCC(C)C)C(=O)NC(=O)NC1=O
453	455	amphetamine	1	NC(Cc1ccccc1)C	CC(N)Cc1ccccc1
454	456	Ethanol	1	OCC	CCO
456	458	Flumazenil	1	Fc1cc2C(=O)N(C)Cc3c(C(=O)OCC)ncn3-c2cc1	CCOC(=O)c1ncn2c1CN(C)C(=O)c1cc(F)ccc1-2
457	459	Flunitrazepam	1	Fc1c(C2=NCC(=O)N(C)c3c2cc([N+](=O)[O-])cc3)cccc1	CN1C(=O)CN=C(c2ccccc2F)c2cc([N+](=O)[O-])ccc21
458	460	Fluroxene	1	FC(F)(F)COC=C	C=COCC(F)(F)F
459	461	Halothane	1	BrC(Cl)C(F)(F)F	FC(F)(F)C(Cl)Br
460	462	Heptane	1	C(CCC)CCC	CCCCCCC
461	463	Hexane	1	C(CCC)CC	CCCCCC
462	464	cp20	1	O=C1C(O)=C(C)N(C)C=C1	Cc1c(O)c(=O)ccn1C
463	465	cp21	1	O=C1C(O)=C(C)N(CC)C=C1	CCn1ccc(=O)c(O)c1C
464	466	cp24	1	O=C1C(O)=C(C)N(CCCC)C=C1	CCCCn1ccc(=O)c(O)c1C
465	467	cp25	1	O=C1C(O)=C(C)N(CCCCC)C=C1	CCCCCn1ccc(=O)c(O)c1C
467	469	cp41	0	O=C1C(O)=C(C)N(CCCO)C=C1	Cc1c(O)c(=O)ccn1CCCO
468	470	cp94	1	O=C1C(O)=C(CC)N(CC)C=C1	CCc1c(O)c(=O)ccn1CC
469	471	difloxacin	0	Fc1c(N2CCN(C)CC2)cc2N(c3ccc(F)cc3)C=C(C(=O)O)C(=O)c2c1	CN1CCN(c2cc3c(cc2F)c(=O)c(C(=O)O)cn3-c2ccc(F)cc2)CC1
470	472	antipyrine	1	O=C1N(N(C)C(C)=C1)c1ccccc1	Cc1cc(=O)n(-c2ccccc2)n1C
471	473	apomorphine	1	Oc1c(O)ccc2c1-c1c3[C@H](N(C)CCc3ccc1)C2	CN1CCc2cccc3c2[C@H]1Cc1ccc(O)c(O)c1-3
472	474	arecoline	1	O=C(OC)C1=CCCN(C)C1	COC(=O)C1=CCCN(C)C1
473	475	azaperone	1	Fc1ccc(C(=O)CCCN2CCN(c3ncccc3)CC2)cc1	O=C(CCCN1CCN(c2ccccn2)CC1)c1ccc(F)cc1
474	476	benactyzine	1	O=C(OCCN(CC)CC)C(O)(c1ccccc1)c1ccccc1	CCN(CC)CCOC(=O)C(O)(c1ccccc1)c1ccccc1
475	477	benperidol	1	Fc1ccc(C(=O)CCCN2CCC(N3C(=O)Nc4c3cccc4)CC2)cc1	O=C(CCCN1CCC(n2c(=O)[nH]c3ccccc32)CC1)c1ccc(F)cc1
476	478	benzocaine	1	O=C(OCC)c1ccc(N)cc1	CCOC(=O)c1ccc(N)cc1
477	479	benzquinamide	1	O=C(OC1C(C(=O)N(CC)CC)CN2C(c3c(cc(OC)c(OC)c3)CC2)C1)C	CCN(CC)C(=O)C1CN2CCc3cc(OC)c(OC)cc3C2CC1OC(C)=O
478	480	benztropine	1	O(C(c1ccccc1)c1ccccc1)C1CC2N(C)C(C1)CC2	CN1C2CCC1CC(OC(c1ccccc1)c1ccccc1)C2
479	481	biperiden	1	OC(CCN1CCCCC1)(c1ccccc1)C1C2C=CC(C1)C2	OC(CCN1CCCCC1)(c1ccccc1)C1CC2C=CC1C2
480	482	Hexobarbital	1	O=C1N(C)C(=O)NC(=O)C1(C)C1=CCCCC1	CN1C(=O)NC(=O)C(C)(C2=CCCCC2)C1=O
481	483	Indinavir	1	O=C(N[C@@H]1[C@H](O)Cc2c1cccc2)[C@@H](C[C@H](O)CN1[C@H](C(=O)NC(C)(C)C)CN(Cc2cnccc2)CC1)Cc1ccccc1	CC(C)(C)NC(=O)[C@@H]1CN(Cc2cccnc2)CCN1C[C@@H](O)C[C@@H](Cc1ccccc1)C(=O)N[C@H]1c2ccccc2C[C@H]1O
482	484	Isoflurane	1	ClC(OC(F)F)C(F)(F)F	FC(F)OC(Cl)C(F)(F)F
483	485	Methohexital	1	O=C1N(C)C(=O)NC(=O)C1(C(C#CCC)C)CC=C	C=CCC1(C(C)C#CCC)C(=O)NC(=O)N(C)C1=O
484	486	Methoxyflurane	1	ClC(Cl)C(F)(F)OC	COC(F)(F)C(Cl)Cl
485	487	Methylcyclopentane	1	CC1CCCC1	CC1CCCC1
488	490	doxylamine	1	O(C(C)(c1ncccc1)c1ccccc1)CCN(C)C	CN(C)CCOC(C)(c1ccccc1)c1ccccn1
489	491	EMD60400	0	O=C(N([C@@H](C[N@@]1C[C@H](O)CC1)c1ccccc1)C)Cc1c(N)cccc1	CN(C(=O)Cc1ccccc1N)[C@@H](CN1CC[C@@H](O)C1)c1ccccc1
490	492	enoxacin	0	Fc1c(N2CCNCC2)nc2N(CC)C=C(C(=O)O)C(=O)c2c1	CCn1cc(C(=O)O)c(=O)c2cc(F)c(N3CCNCC3)nc21
491	493	fleroxacin	0	FCCN1c2c(F)c(N3CCN(C)CC3)c(F)cc2C(=O)C(C(=O)O)=C1	CN1CCN(c2c(F)cc3c(=O)c(C(=O)O)cn(CCF)c3c2F)CC1
492	494	GR85571	1	Clc1c(Cl)ccc(CC(=O)N2[C@@H](CN3CCCC3)CN(C(=O)C)CC2)c1	CC(=O)N1CCN(C(=O)Cc2ccc(Cl)c(Cl)c2)[C@@H](CN2CCCC2)C1
493	495	GR88377	1	Clc1c(Cl)ccc(CC(=O)N2[C@H](CN3CCCC3)c3c(occ3)CC2)c1	O=C(Cc1ccc(Cl)c(Cl)c1)N1CCc2occc2[C@H]1CN1CCCC1
494	496	GR89696	1	Clc1c(Cl)ccc(CC(=O)N2[C@@H](CN3CCCC3)CN(C(=O)OC)CC2)c1	COC(=O)N1CCN(C(=O)Cc2ccc(Cl)c(Cl)c2)[C@@H](CN2CCCC2)C1
495	497	bromazepam	1	Brc1cc2C(c3ncccc3)=NCC(=O)Nc2cc1	O=C1CN=C(c2ccccn2)c2cc(Br)ccc2N1
496	498	buclizine	1	Clc1ccc(C(N2CCN(Cc3ccc(C(C)(C)C)cc3)CC2)c2ccccc2)cc1	CC(C)(C)c1ccc(CN2CCN(C(c3ccccc3)c3ccc(Cl)cc3)CC2)cc1
497	499	bufotenine	1	Oc1cc2c(CCN(C)C)c[nH]c2cc1	CN(C)CCc1c[nH]c2ccc(O)cc12
498	500	bupropion	1	Clc1cc(C(=O)C(NC(C)(C)C)C)ccc1	CC(NC(C)(C)C)C(=O)c1cccc(Cl)c1
499	501	buramate	1	O=C(OCCO)NCc1ccccc1	O=C(NCc1ccccc1)OCCO
500	502	butabarbital	1	O=C1C(C(CC)C)(CC)C(=O)NC(=O)N1	CCC(C)C1(CC)C(=O)NC(=O)NC1=O
501	503	caffeine	1	O=C1N(C)C(=O)c2n(C)cnc2N1C	Cn1c(=O)c2c(ncn2C)n(C)c1=O
502	504	cannabidiol	1	Oc1c(c(O)cc(CCCCC)c1)C1[C@H](C(=C)C)CCC(C)=C1	C=C(C)[C@@H]1CCC(C)=CC1c1c(O)cc(CCCCC)cc1O
503	505	capuride	1	O=C(NC(=O)C(C(CC)C)CC)N	CCC(C)C(CC)C(=O)NC(N)=O
504	506	carbamazepine	1	O=C(N)N1c2c(cccc2)C=Cc2c1cccc2	NC(=O)N1c2ccccc2C=Cc2ccccc21
505	507	Northioridazine	1	S(C)c1cc2N(CCC3CNCCC3)c3c(Sc2cc1)cccc3	CSc1ccc2c(c1)N(CCC1CCCNC1)c1ccccc1S2
507	509	Paraxanthine	1	O=C1N(C)C(=O)c2n(C)cnc2N1	Cn1c(=O)[nH]c2ncn(C)c2c1=O
508	510	Pentane	1	C(CC)CC	CCCCC
509	511	Propanol	1	OCCC	CCCO
510	512	Propanone	1	O=C(C)C	CC(C)=O
511	513	GR89696_et	1	Clc1c(Cl)ccc(CC(=O)N2[C@@H](CN3CCCC3)CN(C(=O)OCC)CC2)c1	CCOC(=O)N1CCN(C(=O)Cc2ccc(Cl)c(Cl)c2)[C@@H](CN2CCCC2)C1
512	514	GR89696_pr	1	Clc1c(Cl)ccc(CC(=O)N2[C@@H](CN3CCCC3)CN(C(=O)OCCC)CC2)c1	CCCOC(=O)N1CCN(C(=O)Cc2ccc(Cl)c(Cl)c2)[C@@H](CN2CCCC2)C1
513	515	GR91272	1	Clc1c(Cl)ccc(CC(=O)N2[C@H](C[N@@]3C[C@H](O)CC3)c3c(occ3)CC2)c1	O=C(Cc1ccc(Cl)c(Cl)c1)N1CCc2occc2[C@H]1CN1CC[C@@H](O)C1
514	516	GR94839	0	Clc1c(Cl)ccc(CC(=O)N2[C@@H](C[N@@]3C[C@H](O)CC3)CN(C(=O)C)CC2)c1	CC(=O)N1CCN(C(=O)Cc2ccc(Cl)c(Cl)c2)[C@@H](CN2CC[C@@H](O)C2)C1
515	517	GR94839_A	0	FC(F)(F)c1ccc(CC(=O)N2[C@@H](C[N@@]3C[C@H](O)CC3)CN(C(=O)C)CC2)cc1	CC(=O)N1CCN(C(=O)Cc2ccc(C(F)(F)F)cc2)[C@@H](CN2CC[C@@H](O)C2)C1
516	518	GR94839_B	0	S(C)c1ccc(CC(=O)N2[C@@H](C[N@@]3C[C@H](O)CC3)CN(C(=O)C)CC2)cc1	CSc1ccc(CC(=O)N2CCN(C(C)=O)C[C@@H]2CN2CC[C@@H](O)C2)cc1
517	519	GR94839_C	0	Fc1cc(F)cc(CC(=O)N2[C@@H](C[N@@]3C[C@H](O)CC3)CN(C(=O)C)CC2)c1	CC(=O)N1CCN(C(=O)Cc2cc(F)cc(F)c2)[C@@H](CN2CC[C@@H](O)C2)C1
518	520	GR94839_D	0	O=C(Cc1cc(OC)ccc1)N1[C@@H](C[N@@]2C[C@H](O)CC2)CN(C(=O)C)CC1	COc1cccc(CC(=O)N2CCN(C(C)=O)C[C@@H]2CN2CC[C@@H](O)C2)c1
519	521	GR94839_E	0	O=[N+]([O-])c1ccc(CC(=O)N2[C@@H](C[N@@]3C[C@@H](O)CC3)CN(C(=O)C)CC2)cc1	CC(=O)N1CCN(C(=O)Cc2ccc([N+](=O)[O-])cc2)[C@@H](CN2CC[C@H](O)C2)C1
520	522	GR94839_F	0	O=C(Cc1ccc(OC)cc1)N1[C@@H](C[N@@]2C[C@H](O)CC2)CN(C(=O)C)CC1	COc1ccc(CC(=O)N2CCN(C(C)=O)C[C@@H]2CN2CC[C@@H](O)C2)cc1
521	523	carphenazine	1	O=C(CC)c1cc2N(CCCN3CCN(CCO)CC3)c3c(Sc2cc1)cccc3	CCC(=O)c1ccc2c(c1)N(CCCN1CCN(CCO)CC1)c1ccccc1S2
522	524	cartazolate	1	O=C(OCC)c1c(NCCCC)c2c(n(CC)nc2)nc1	CCCCNc1c(C(=O)OCC)cnc2c1cnn2CC
523	525	centazolone	1	O=C1N(N)C=Nc2c1cc1c(c2)cccc1	Nn1cnc2cc3ccccc3cc2c1=O
524	526	chloralhydrate	1	ClC(Cl)(Cl)C(O)O	OC(O)C(Cl)(Cl)Cl
525	527	chlordiazepoxide	1	ClC1=CC2=C(N(O)C/C(=N/C)/N=C2C=C1)c1ccccc1	C/N=C1/CN(O)C(c2ccccc2)=c2cc(Cl)ccc2=N1
526	528	chlorpromazine	1	Clc1cc2N(CCCN(C)C)c3c(Sc2cc1)cccc3	CN(C)CCCN1c2ccccc2Sc2ccc(Cl)cc21
527	529	chlorprothixene	1	Clc1cc2/C(=C/CCN(C)C)/c3c(Sc2cc1)cccc3	CN(C)CC/C=C1\c2ccccc2Sc2ccc(Cl)cc21
528	530	chlorzoxazone	1	Clc1cc2NC(=O)Oc2cc1	O=c1[nH]c2cc(Cl)ccc2o1
529	531	choline	1	OCC[N+](C)(C)C	C[N+](C)(C)CCO
530	532	clobazam	1	Clc1cc2N(c3ccccc3)C(=O)CC(=O)N(C)c2cc1	CN1C(=O)CC(=O)N(c2ccccc2)c2cc(Cl)ccc21
534	536	Salicyluricacid	1	O=C(O)CNC(=O)c1c(O)cccc1	O=C(O)CNC(=O)c1ccccc1O
535	537	Sulforidazine	1	S(=O)(=O)(C)c1cc2N(CCC3N(C)CCCC3)c3c(Sc2cc1)cccc3	CN1CCCCC1CCN1c2ccccc2Sc2ccc(S(C)(=O)=O)cc21
536	538	Teflurane	1	BrC(F)C(F)(F)F	FC(Br)C(F)(F)F
537	539	Theobromine	1	O=C1N(C)c2ncn(C)c2C(=O)N1	Cn1cnc2c1c(=O)[nH]c(=O)n2C
538	540	Thiopental	0	S=C1NC(=O)C(C(CCC)C)(CC)C(=O)N1	CCCC(C)C1(CC)C(=O)NC(=S)NC1=O
539	541	Toluene	1	Cc1ccccc1	Cc1ccccc1
540	542	Triazolam	1	Clc1c(C2=NCc3n(c(C)nn3)-c3c2cc(Cl)cc3)cccc1	Cc1nnc2n1-c1ccc(Cl)cc1C(c1ccccc1Cl)=NC2
541	543	GR94839_G	0	O=[N+]([O-])c1cc(CC(=O)N2[C@@H](C[N@@]3C[C@@H](O)CC3)CN(C(=O)C)CC2)ccc1	CC(=O)N1CCN(C(=O)Cc2cccc([N+](=O)[O-])c2)[C@@H](CN2CC[C@H](O)C2)C1
542	544	GR94839_H	0	O=C(Cc1ccccc1)N1[C@@H](C[N@@]2C[C@H](O)CC2)CN(C(=O)C)CC1	CC(=O)N1CCN(C(=O)Cc2ccccc2)[C@@H](CN2CC[C@@H](O)C2)C1
543	545	GR94839_I	0	[S@@H0](=O)(C)c1ccc(CC(=O)N2[C@@H](C[N@@]3C[C@@H](O)CC3)CN(C(=O)C)CC2)cc1	CC(=O)N1CCN(C(=O)Cc2ccc([S@](C)=O)cc2)[C@@H](CN2CC[C@H](O)C2)C1
544	546	GR94839_L	0	S(=O)(=O)(C)c1ccc(CC(=O)N2[C@@H](C[N@@]3C[C@@H](O)CC3)CN(C(=O)C)CC2)cc1	CC(=O)N1CCN(C(=O)Cc2ccc(S(C)(=O)=O)cc2)[C@@H](CN2CC[C@H](O)C2)C1
545	547	ICI197067	1	Clc1c(Cl)ccc(CC(=O)N([C@@H](C(C)C)CN2CCCC2)C)c1	CC(C)[C@@H](CN1CCCC1)N(C)C(=O)Cc1ccc(Cl)c(Cl)c1
546	548	ICI199441	1	Clc1c(Cl)ccc(CC(=O)N([C@@H](CN2CCCC2)c2ccccc2)C)c1	CN(C(=O)Cc1ccc(Cl)c(Cl)c1)[C@@H](CN1CCCC1)c1ccccc1
547	549	isoxicam	0	O=S1(=O)N(C)/C(=C(\O)/Nc2noc(C)c2)/C(=O)c2c1cccc2	Cc1cc(N/C(O)=C2\C(=O)c3ccccc3S(=O)(=O)N2C)no1
548	550	Levallorphan	1	Oc1cc2c(cc1)C[C@H]1N(CC=C)CC[C@@]32[C@H]1CCCC3	C=CCN1CC[C@]23CCCC[C@H]2[C@H]1Cc1ccc(O)cc13
549	551	lomefloxacin	0	Fc1c(N2CC(C)NCC2)c(F)cc2C(=O)C(C(=O)O)=CN(CC)c12	CCn1cc(C(=O)O)c(=O)c2cc(F)c(N3CCNC(C)C3)c(F)c21
551	553	clomipramine	1	Clc1cc2N(CCCN(C)C)c3c(cccc3)CCc2cc1	CN(C)CCCN1c2ccccc2CCc2ccc(Cl)cc21
552	554	clonazepam	1	Clc1c(C2=NCC(=O)Nc3c2cc([N+](=O)[O-])cc3)cccc1	O=C1CN=C(c2ccccc2Cl)c2cc([N+](=O)[O-])ccc2N1
553	555	clopenthixol	1	Clc1cc2/C(=C/CCN3CCN(CCO)CC3)/c3c(Sc2cc1)cccc3	OCCN1CCN(CC/C=C2\c3ccccc3Sc3ccc(Cl)cc32)CC1
554	556	clopimozide	1	Clc1cc2NC(=O)N(C3CCN(CCCC(c4ccc(F)cc4)c4ccc(F)cc4)CC3)c2cc1	O=c1[nH]c2cc(Cl)ccc2n1C1CCN(CCCC(c2ccc(F)cc2)c2ccc(F)cc2)CC1
555	557	cocaine	1	O=C(OC)[C@H]1[C@@H](OC(=O)c2ccccc2)CC2N(C)C1CC2	COC(=O)[C@@H]1C2CCC(C[C@@H]1OC(=O)c1ccccc1)N2C
556	558	codeine	1	O(C)c1c2O[C@H]3[C@@H](O)C=C[C@H]4[C@@H]5N(C)CC[C@]34c2c(cc1)C5	COc1ccc2c3c1O[C@H]1[C@@H](O)C=C[C@H]4[C@@H](C2)N(C)CC[C@]314
557	559	cyclazocine	1	Oc1cc2C3(C)C(C)C(N(CC4CC4)CC3)Cc2cc1	CC1C2Cc3ccc(O)cc3C1(C)CCN2CC1CC1
558	560	cyclophenazine	1	FC(F)(F)c1cc2N(CCCN3CCN(C4CC4)CC3)c3c(Sc2cc1)cccc3	FC(F)(F)c1ccc2c(c1)N(CCCN1CCN(C3CC3)CC1)c1ccccc1S2
559	561	deanol	1	OCCN(C)C	CN(C)CCO
561	563	Trichloroethylene	1	Cl/C(/Cl)=C\Cl	ClC=C(Cl)Cl
562	564	Trichloromethane	1	ClC(Cl)Cl	ClC(Cl)Cl
565	567	Y-G16	1	NCCc1sccn1	NCCc1nccs1
566	568	Y-G19	0	NCCc1scc(-c2ccccc2)n1	NCCc1nc(-c2ccccc2)cs1
568	570	m-Xylene	1	Cc1cc(C)ccc1	Cc1cccc(C)c1
570	572	meloxicam	0	O=S1(=O)N(C)/C(=C(/O)\Nc2sc(C)cn2)/C(=O)c2c1cccc2	Cc1cnc(N/C(O)=C2/C(=O)c3ccccc3S(=O)(=O)N2C)s1
571	573	Nalorphine	1	O[C@@H]1[C@@H]2Oc3c(O)ccc4c3[C@@]32[C@H]([C@H](N(CC=C)CC3)C4)C=C1	C=CCN1CC[C@]23c4c5ccc(O)c4O[C@H]2[C@@H](O)C=C[C@H]3[C@H]1C5
572	574	naltrexone	1	O=C1[C@@H]2Oc3c(O)ccc4c3[C@@]32[C@](O)([C@H](N(CC2CC2)CC3)C4)CC1	O=C1CC[C@@]2(O)[C@H]3Cc4ccc(O)c5c4[C@@]2(CCN3CC2CC2)[C@H]1O5
573	575	norfloxacin	0	Fc1c(N2CCNCC2)cc2N(CC)C=C(C(=O)O)C(=O)c2c1	CCn1cc(C(=O)O)c(=O)c2cc(F)c(N3CCNCC3)cc21
574	576	pefloxacin	0	Fc1c(N2CCN(C)CC2)cc2N(CC)C=C(C(=O)O)C(=O)c2c1	CCn1cc(C(=O)O)c(=O)c2cc(F)c(N3CCN(C)CC3)cc21
575	577	piroxicam	0	O=S1(=O)N(C)/C(=C(/O)\Nc2ncccc2)/C(=O)c2c1cccc2	CN1/C(=C(/O)Nc2ccccn2)C(=O)c2ccccc2S1(=O)=O
576	578	roxindole	1	Oc1cc2c(CCCCN3CC=C(c4ccccc4)CC3)c[nH]c2cc1	Oc1ccc2[nH]cc(CCCCN3CC=C(c4ccccc4)CC3)c2c1
577	579	deserpidine	1	O=C(OC)[C@@H]1[C@@H](OC)[C@H](OC(=O)c2cc(OC)c(OC)c(OC)c2)C[C@H]2[C@@H]1C[C@H]1N(C2)CCc2c3c([nH]c12)cccc3	COC(=O)[C@H]1[C@H]2C[C@@H]3c4[nH]c5ccccc5c4CCN3C[C@H]2C[C@@H](OC(=O)c2cc(OC)c(OC)c(OC)c2)[C@@H]1OC
578	580	desipramine	1	N(CCCN1c2c(cccc2)CCc2c1cccc2)C	CNCCCN1c2ccccc2CCc2ccccc21
579	581	diazepam	1	Clc1cc2C(c3ccccc3)=NCC(=O)N(C)c2cc1	CN1C(=O)CN=C(c2ccccc2)c2cc(Cl)ccc21
580	582	dihydrocodeine	1	O(C)c1c2O[C@H]3[C@@H](O)CC[C@H]4[C@@H]5N(C)CC[C@]34c2c(cc1)C5	COc1ccc2c3c1O[C@H]1[C@@H](O)CC[C@H]4[C@@H](C2)N(C)CC[C@]314
581	583	dihydromorphine	1	Oc1c2OC3C(O)CCC4C53c2c(cc1)CC4N(C)CC5	CN1CCC23c4c5ccc(O)c4OC2C(O)CCC3C1C5
582	584	diphenhydramine	1	O(C(c1ccccc1)c1ccccc1)CCN(C)C	CN(C)CCOC(c1ccccc1)c1ccccc1
583	585	diphenhylhydantoin	1	O=C1C(c2ccccc2)(c2ccccc2)NC(=O)N1	O=C1NC(=O)C(c2ccccc2)(c2ccccc2)N1
584	586	dixyrazine	1	O(CCO)CCN1CCN(CC(CN2c3c(Sc4c2cccc4)cccc3)C)CC1	CC(CN1CCN(CCOCCO)CC1)CN1c2ccccc2Sc2ccccc21
585	587	DMT	1	O=C(OC)c1ccc(C(=O)OC)cc1	COC(=O)c1ccc(C(=O)OC)cc1
586	588	o-Xylene	1	Cc1c(C)cccc1	Cc1ccccc1C
587	589	p-Xylene	1	Cc1ccc(C)cc1	Cc1ccc(C)cc1
588	590	2-propanol	1	OC(C)C	CC(C)O
590	592	SB-222200	1	O=C(N[C@@H](CC)c1ccccc1)c1c(C)c(-c2ccccc2)nc2c1cccc2	CC[C@H](NC(=O)c1c(C)c(-c2ccccc2)nc2ccccc12)c1ccccc1
592	594	Delavirdine	0	S(=O)(=O)(Nc1cc2c([nH]c(C(=O)N3CCN(c4c(NC(C)C)cccn4)CC3)c2)cc1)C	CC(C)Nc1cccnc1N1CCN(C(=O)c2cc3cc(NS(C)(=O)=O)ccc3[nH]2)CC1
593	595	Ebastine	0	O=C(CCCN1CCC(OC(c2ccccc2)c2ccccc2)CC1)c1ccc(C(C)(C)C)cc1	CC(C)(C)c1ccc(C(=O)CCCN2CCC(OC(c3ccccc3)c3ccccc3)CC2)cc1
594	596	Pirenzepine	1	O=C(CN1CCN(C)CC1)N1c2ncccc2NC(=O)c2c1cccc2	CN1CCN(CC(=O)N2c3ccccc3C(=O)Nc3cccnc32)CC1
595	597	RP60180	1	O=C(NCCC)c1cc2N([C@H](CN3CCCC3)C)c3c(Sc2cc1)cccc3	CCCNC(=O)c1ccc2c(c1)N([C@@H](C)CN1CCCC1)c1ccccc1S2
596	598	rufloxacin	0	Fc1c(N2CCN(C)CC2)c2SCCN3c2c(C(=O)C(C(=O)O)=C3)c1	CN1CCN(c2c(F)cc3c(=O)c(C(=O)O)cn4c3c2SCC4)CC1
597	599	salbutamol	0	OC(CNC(C)(C)C)c1cc(CO)c(O)cc1	CC(C)(C)NCC(O)c1ccc(O)c(CO)c1
598	600	Sankyo	1	Clc1c(Cl)ccc(CC(=O)N2[C@@H](CN3CCCC3)C[N@@](C)CC2)c1	CN1CCN(C(=O)Cc2ccc(Cl)c(Cl)c2)[C@@H](CN2CCCC2)C1
599	601	SB201708	1	Clc1c(Cl)ccc(CC(=O)N2[C@H](CN3CCCC3)c3n(ccn3)CC2)c1	O=C(Cc1ccc(Cl)c(Cl)c1)N1CCn2ccnc2[C@H]1CN1CCCC1
600	602	SB204454	0	Clc1c(Cl)ccc(CC(=O)N2[C@@H](CN3CCCC3)C[C@]3(C(=O)NC(=O)N3)CC2)c1	O=C1NC(=O)[C@@]2(CCN(C(=O)Cc3ccc(Cl)c(Cl)c3)[C@@H](CN3CCCC3)C2)N1
601	603	SB204459	0	Clc1c(Cl)ccc(CC(=O)N2[C@H](C[N@@]3C[C@H](O)CC3)c3n(ccn3)CC2)c1	O=C(Cc1ccc(Cl)c(Cl)c1)N1CCn2ccnc2[C@H]1CN1CC[C@@H](O)C1
602	604	SB204484	1	Clc1c(Cl)ccc(CC(=O)N2[C@H](CN3CCCC3)c3n(ncn3)CC2)c1	O=C(Cc1ccc(Cl)c(Cl)c1)N1CCn2ncnc2[C@H]1CN1CCCC1
603	605	SB205563	0	Clc1c(Cl)ccc(CC(=O)N2[C@@H](C[N@@]3C[C@H](O)CC3)C[N@@](CCO)CC2)c1	O=C(Cc1ccc(Cl)c(Cl)c1)N1CCN(CCO)C[C@@H]1CN1CC[C@@H](O)C1
604	606	doxepin	1	N(CC/C=C\1/c2c(OCc3c/1cccc3)cccc2)(C)C	CN(C)CC/C=C1\c2ccccc2COc2ccccc21
606	608	droperidol	1	Fc1ccc(C(=O)CCCN2CC=C(N3C(=O)Nc4c3cccc4)CC2)cc1	O=C(CCCN1CC=C(n2c(=O)[nH]c3ccccc32)CC1)c1ccc(F)cc1
607	609	ectylurea	1	O=C(NC(=O)/C(=C\C)/CC)N	C/C=C(/CC)C(=O)NC(N)=O
608	610	emylcamate	1	O=C(OC(CC)(CC)C)N	CCC(C)(CC)OC(N)=O
609	611	estazolam	1	Clc1cc2C(c3ccccc3)=NCc3n(-c2cc1)cnn3	Clc1ccc2c(c1)C(c1ccccc1)=NCc1nncn1-2
610	612	etaqualone	1	O=C1N(c2c(CC)cccc2)C(C)=Nc2c1cccc2	CCc1ccccc1-n1c(C)nc2ccccc2c1=O
611	613	etazolate	1	O=C(OCC)c1c(N/N=C(\C)/C)c2c(n(CC)nc2)nc1	CCOC(=O)c1cnc2c(cnn2CC)c1NN=C(C)C
612	614	ethchlorvynol	1	Cl/C=C/C(O)(C#C)CC	C#CC(O)(/C=C/Cl)CC
613	615	ethinamate	1	O=C(OC1(C#C)CCCCC1)N	C#CC1(OC(N)=O)CCCCC1
614	616	5-6	1	S(CCN[C-]([N+]C#N)NC)Cc1nc([N+][C-](N)N)sc1	CN[C-]([N+]C#N)NCCSCc1csc([N+][C-](N)N)n1
618	620	5-69	1	S=C(NC1CCCCC1)N1CCC(c2nc[nH]c2)CC1	S=C(NC1CCCCC1)N1CCC(c2c[nH]cn2)CC1
619	621	7-K06	1	Clc1cc2[C@@H]3[C@@H](c4c(Oc2cc1)cccc4)C[N@@](C)CC3	CN1CC[C@@H]2c3cc(Cl)ccc3Oc3ccccc3[C@H]2C1
620	622	7-K08	1	Clc1nc(N2CCN(CCCCN3C(=O)CCC3)CC2)cc(C(F)(F)F)c1	O=C1CCCN1CCCCN1CCN(c2cc(C(F)(F)F)cc(Cl)n2)CC1
621	623	7-K10	1	Clc1cc2[C@@H]3[C@@H](c4c(Oc2cc1)cccc4)CNCC3	Clc1ccc2c(c1)[C@H]1CCNC[C@@H]1c1ccccc1O2
622	624	SB205605	0	Clc1c(Cl)ccc(CC(=O)N2[C@H](C[N@@]3C[C@H](O)CC3)c3nc[nH]c3CC2)c1	O=C(Cc1ccc(Cl)c(Cl)c1)N1CCc2[nH]cnc2[C@H]1CN1CC[C@@H](O)C1
623	625	skb_a	1	O=C(N[C@@H](CC)c1ccccc1)c1c(O)c(-c2ccccc2)nc2c1cccc2	CC[C@H](NC(=O)c1c(O)c(-c2ccccc2)nc2ccccc12)c1ccccc1
624	626	skb_c	1	O=C(N[C@@H](CC)c1ccccc1)c1c(OCCCN(C)C)c(-c2ccccc2)nc2c1cccc2	CC[C@H](NC(=O)c1c(OCCCN(C)C)c(-c2ccccc2)nc2ccccc12)c1ccccc1
625	627	skb-d	0	O=C(O)COc1c(-c2ccccc2)nc2c(c1C(=O)N[C@@H](CC)c1ccccc1)cccc2	CC[C@H](NC(=O)c1c(OCC(=O)O)c(-c2ccccc2)nc2ccccc12)c1ccccc1
626	628	skb-e	0	O=C(O)CCCOc1c(-c2ccccc2)nc2c(c1C(=O)N[C@@H](CC)c1ccccc1)cccc2	CC[C@H](NC(=O)c1c(OCCCC(=O)O)c(-c2ccccc2)nc2ccccc12)c1ccccc1
627	629	skb-f	0	O=C(NCCOc1c(-c2ccccc2)nc2c(c1C(=O)N[C@@H](CC)c1ccccc1)cccc2)Cc1c(C(=O)O)cccc1	CC[C@H](NC(=O)c1c(OCCNC(=O)Cc2ccccc2C(=O)O)c(-c2ccccc2)nc2ccccc12)c1ccccc1
628	630	skb-g	0	O=C(NCCOc1c(-c2ccccc2)nc2c(c1C(=O)N[C@@H](CC)c1ccccc1)cccc2)Cc1ncccc1	CC[C@H](NC(=O)c1c(OCCNC(=O)Cc2ccccn2)c(-c2ccccc2)nc2ccccc12)c1ccccc1
629	631	skb-h	0	O=C(NCCOc1c(-c2ccccc2)nc2c(c1C(=O)N[C@@H](CC)c1ccccc1)cccc2)[C@H]1NCCC1	CC[C@H](NC(=O)c1c(OCCNC(=O)[C@@H]2CCCN2)c(-c2ccccc2)nc2ccccc12)c1ccccc1
630	632	skb-i	0	O=C(N[C@@H](CC)c1ccccc1)c1c(Cn2cncc2)c(-c2ccccc2)nc2c1cccc2	CC[C@H](NC(=O)c1c(Cn2ccnc2)c(-c2ccccc2)nc2ccccc12)c1ccccc1
631	633	sparfloxacin	0	Fc1c(N2C[C@@H](C)N[C@@H](C)C2)c(F)c2N(C3CC3)C=C(C(=O)O)C(=O)c2c1N	C[C@H]1CN(c2c(F)c(N)c3c(=O)c(C(=O)O)cn(C4CC4)c3c2F)C[C@@H](C)N1
632	634	ethosuximide	1	O=C1C(CC)(C)CC(=O)N1	CCC1(C)CC(=O)NC1=O
633	635	etymemazine	1	N(CC(CN1c2c(Sc3c1cccc3)ccc(CC)c2)C)(C)C	CCc1ccc2c(c1)N(CC(C)CN(C)C)c1ccccc1S2
634	636	flupentixol	1	FC(F)(F)c1cc2/C(=C/CCN3CCN(CCO)CC3)/c3c(Sc2cc1)cccc3	OCCN1CCN(CC/C=C2\c3ccccc3Sc3ccc(C(F)(F)F)cc32)CC1
635	637	fluphenazine	1	FC(F)(F)c1cc2N(CCCN3CCN(CCO)CC3)c3c(Sc2cc1)cccc3	OCCN1CCN(CCCN2c3ccccc3Sc3ccc(C(F)(F)F)cc32)CC1
636	638	flurazepam	1	Clc1cc2C(c3c(F)cccc3)=NCC(=O)N(CCN(CC)CC)c2cc1	CCN(CC)CCN1C(=O)CN=C(c2ccccc2F)c2cc(Cl)ccc21
637	639	glaziovine	1	O(C)c1c(O)c2C3(C=CC(=O)C=C3)CC3N(C)CCc(c23)c1	COc1cc2c3c(c1O)C1(C=CC(=O)C=C1)CC3N(C)CC2
638	640	glutethimide	1	O=C1C(CC)(c2ccccc2)CCC(=O)N1	CCC1(c2ccccc2)CCC(=O)NC1=O
639	641	haloperidol	1	Clc1ccc(C2(O)CCN(CCCC(=O)c3ccc(F)cc3)CC2)cc1	O=C(CCCN1CCC(O)(c2ccc(Cl)cc2)CC1)c1ccc(F)cc1
640	642	harmalol	1	O=C1C=C2NC3=C(C)NC=CC3=C2C=C1	Cc1[nH]ccc2c1[nH]c1cc(=O)ccc12
641	643	harman	1	Cc1nccc2c1[nH]c1c2cccc1	Cc1nccc2c1[nH]c1ccccc12
642	644	12	0	Brc1c(CSCCNC(NC#N)NCC)nccc1	CCNC(NC#N)NCCSCc1ncccc1Br
643	645	14	1	S(CCNc1c([N+](=O)[O-])cc[nH]1)Cc1ncccc1	O=[N+]([O-])c1cc[nH]c1NCCSCc1ccccn1
644	646	15	1	S(C(CNc1c([N+](=O)[O-])cc[nH]1)(C)C)C(C)(C)c1nc(C)c(C)c(C)c1	Cc1cc(C(C)(C)SC(C)(C)CNc2[nH]ccc2[N+](=O)[O-])nc(C)c1C
645	647	16	1	[N+]([C-](N)N)c1scc(-c2ccccc2)n1	N[C-](N)[N+]c1nc(-c2ccccc2)cs1
646	648	17	0	[N+]([C-](N)N)c1scc(-c2cc(N)ccc2)n1	Nc1cccc(-c2csc([N+][C-](N)N)n2)c1
647	649	18	0	O=C(Nc1cc(-c2nc([N+][C-](N)N)sc2)ccc1)C	CC(=O)Nc1cccc(-c2csc([N+][C-](N)N)n2)c1
648	650	19	0	[N+](C#N)[C-](NC)Nc1cc(-c2nc([N+][C-](N)N)sc2)ccc1	CN[C-]([N+]C#N)Nc1cccc(-c2csc([N+][C-](N)N)n2)c1
650	652	22	1	N(C(N)(C)C)(C(N)(C)C)C(C)(C)c1c(C)c(C)c(C)o1	Cc1oc(C(C)(C)N(C(C)(C)N)C(C)(C)N)c(C)c1C
651	653	23	1	O=C1C(C(N)CC(C([N@](C(N)(N)C)C(C)(C)C)(C)C)C)=[O+]NC=C1C	Cc1c[nH][o+]c(C(N)CC(C)C(C)(C)N(C(C)(C)C)C(C)(N)N)c1=O
652	654	tamitinol	1	S(Cc1c(CNCC)c(O)c(C)nc1)C	CCNCc1c(CSC)cnc(C)c1O
653	655	tenoxicam	0	O=S1(=O)N(C)/C(=C(\O)/Nc2ncccc2)/C(=O)c2sccc12	CN1/C(=C(\O)Nc2ccccn2)C(=O)c2sccc2S1(=O)=O
654	656	terfenadine	0	OC(c1ccccc1)(c1ccccc1)C1CCN(CCCC(O)c2ccc(C(C)(C)C)cc2)CC1	CC(C)(C)c1ccc(C(O)CCCN2CCC(C(O)(c3ccccc3)c3ccccc3)CC2)cc1
655	657	U50488	1	Clc1c(Cl)ccc(CC(=O)N(C)C2[C@H](N3CCCC3)CCCC2)c1	CN(C(=O)Cc1ccc(Cl)c(Cl)c1)C1CCCC[C@H]1N1CCCC1
656	658	heroin	1	O=C(O[C@@H]1[C@@H]2Oc3c(OC(=O)C)ccc4c3[C@@]32[C@H]([C@H](N(C)CC3)C4)C=C1)C	CC(=O)Oc1ccc2c3c1O[C@H]1[C@@H](OC(C)=O)C=C[C@H]4[C@@H](C2)N(C)CC[C@]314
657	659	hexapropymate	1	O=C(OC1(CC#C)CCCCC1)N	C#CCC1(OC(N)=O)CCCCC1
658	660	homophenazine	1	FC(F)(F)c1cc2Sc3c(N(CCCN4CCN(CCO)CCC4)c2cc1)cccc3	OCCN1CCCN(CCCN2c3ccccc3Sc3cc(C(F)(F)F)ccc32)CC1
659	661	hydrocodone	1	O(C)c1c2O[C@H]3C(=O)CC[C@H]4[C@@H]5N(C)CC[C@]34c2c(cc1)C5	COc1ccc2c3c1O[C@H]1C(=O)CC[C@H]4[C@@H](C2)N(C)CC[C@]314
660	662	hydroxyphenamate	1	O=C(OCC(O)(CC)c1ccccc1)N	CCC(O)(COC(N)=O)c1ccccc1
661	663	hydroxyzine	1	Clc1ccc(C(N2CCN(CCOCCO)CC2)c2ccccc2)cc1	OCCOCCN1CCN(C(c2ccccc2)c2ccc(Cl)cc2)CC1
662	664	imipramine	1	N(CCCN1c2c(cccc2)CCc2c1cccc2)(C)C	CN(C)CCCN1c2ccccc2CCc2ccccc21
663	665	ketamine	1	Clc1c(C2(NC)C(=O)CCCC2)cccc1	CNC1(c2ccccc2Cl)CCCCC1=O
664	666	kynurenic acid	1	O=C(O)C=1Nc2c(C(=O)C=1)cccc2	O=C(O)c1cc(=O)c2ccccc2[nH]1
672	674	8-5	0	S(CCNC1=NCC(Cc2cnc(C)cc2)=CN1)Cc1oc(CN(C)C)cc1	Cc1ccc(CC2=CNC(NCCSCc3ccc(CN(C)C)o3)=NC2)cn1
673	675	BBcpd10	0	N(C)(C)c1nccc(-c2nc(N)[nH]n2)c1	CN(C)c1cc(-c2n[nH]c(N)n2)ccn1
674	676	9-C1	1	O=C1N(C)C(=O)c2nc[nH]c2N1C	Cn1c(=O)c2nc[nH]c2n(C)c1=O
675	677	lenperone	1	Fc1ccc(C(=O)CCCN2CCC(C(=O)c3ccc(F)cc3)CC2)cc1	O=C(CCCN1CCC(C(=O)c2ccc(F)cc2)CC1)c1ccc(F)cc1
676	678	levorphanol	1	Oc1cc2c(cc1)C[C@H]1N(C)CC[C@@]32[C@H]1CCCC3	CN1CC[C@]23CCCC[C@H]2[C@H]1Cc1ccc(O)cc13
677	679	lidocaine	1	O=C(Nc1c(C)cccc1C)CN(CC)CC	CCN(CC)CC(=O)Nc1c(C)cccc1C
678	680	lorazepam	1	Clc1c(C2=NC(O)C(=O)Nc3c2cc(Cl)cc3)cccc1	O=C1Nc2ccc(Cl)cc2C(c2ccccc2Cl)=NC1O
679	681	lorcainide	1	Clc1ccc(N(C(=O)Cc2ccccc2)C2CCN(C(C)C)CC2)cc1	CC(C)N1CCC(N(C(=O)Cc2ccccc2)c2ccc(Cl)cc2)CC1
680	682	meclofenoxate	1	Clc1ccc(OCC(=O)OCCN(C)C)cc1	CN(C)CCOC(=O)COc1ccc(Cl)cc1
681	683	mecloqualone	1	Clc1c(N2C(C)=Nc3c(C2=O)cccc3)cccc1	Cc1nc2ccccc2c(=O)n1-c1ccccc1Cl
682	684	medazepam	1	Clc1cc2C(c3ccccc3)=NCCN(C)c2cc1	CN1CCN=C(c2ccccc2)c2cc(Cl)ccc21
683	685	meprobamate	1	O=C(OCC(COC(=O)N)(CCC)C)N	CCCC(C)(COC(N)=O)COC(N)=O
684	686	9-C15	1	O(C)c1cc(CN[C@H]2[C@H](c3ccccc3)NCCC2)c2OCCc2c1	COc1cc2c(c(CN[C@@H]3CCCN[C@H]3c3ccccc3)c1)OCC2
685	687	9-C17	1	[N+]([C-](Nc1cc(CC)ccc1)C)c1cc(CC)ccc1	CCc1cccc([N+][C-](C)Nc2cccc(CC)c2)c1
686	688	9-C7	1	Clc1c(Cl)cc2c(n(CCN)nc2)c1	NCCn1ncc2cc(Cl)c(Cl)cc21
687	689	Abacavir	1	OC[C@@H]1C=C[C@H](n2c3nc(N)nc(NC4CC4)c3nc2)C1	Nc1nc(NC2CC2)c2ncn([C@H]3C=C[C@@H](CO)C3)c2n1
689	691	Aciclovir	1	O(CCO)Cn1c2NC(N)=NC(=O)c2nc1	Nc1nc(=O)c2ncn(COCCO)c2[nH]1
690	692	Albendazole	1	S(CCC)c1cc2[nH]c(NC(=O)OC)nc2cc1	CCCSc1ccc2nc(NC(=O)OC)[nH]c2c1
691	693	Amifostine	0	S(P(=O)(O)O)CCNCCCN	NCCCNCCSP(=O)(O)O
692	694	mescaline	1	O(C)c1c(OC)cc(CCN)cc1OC	COc1cc(CCN)cc(OC)c1OC
693	695	mesoridazine	1	[SH0](=O)(C)c1cc2N(CCC3N(C)CCCC3)c3c(Sc2cc1)cccc3	CN1CCCCC1CCN1c2ccccc2Sc2ccc(S(C)=O)cc21
694	696	methamphetamine	1	N([C@H](Cc1ccccc1)C)C	CN[C@@H](C)Cc1ccccc1
695	697	methaqualone	1	O=C1N(c2c(C)cccc2)C(C)=Nc2c1cccc2	Cc1ccccc1-n1c(C)nc2ccccc2c1=O
696	698	methocarbamol	1	O=C(OCC(O)COc1c(OC)cccc1)N	COc1ccccc1OCC(O)COC(N)=O
697	699	methopromazine	1	O(C)c1cc2N(CCCN(C)C)c3c(Sc2cc1)cccc3	COc1ccc2c(c1)N(CCCN(C)C)c1ccccc1S2
698	700	methotrimeprazine	1	O(C)c1cc2N(C[C@@H](CN(C)C)C)c3c(Sc2cc1)cccc3	COc1ccc2c(c1)N(C[C@H](C)CN(C)C)c1ccccc1S2
699	701	methylpentynol	1	OC(C#C)(CC)C	C#CC(C)(O)CC
700	702	methylphenidate	1	O=C(OC)C(c1ccccc1)C1NCCCC1	COC(=O)C(c1ccccc1)C1CCCCN1
701	703	methyprylon	1	O=C1C(CC)(CC)C(=O)NCC1C	CCC1(CC)C(=O)NCC(C)C1=O
702	704	Amikacin	1	O=C(N[C@H]1[C@H](O[C@@H]2[C@H](O)[C@@H](N)[C@H](O)[C@@H](CO)O2)[C@@H](O)[C@H](O[C@@H]2[C@H](O)[C@@H](O)[C@H](O)[C@@H](CN)O2)[C@@H](N)C1)[C@@H](O)CCN	NCC[C@H](O)C(=O)N[C@@H]1C[C@H](N)[C@@H](O[C@H]2O[C@H](CN)[C@@H](O)[C@H](O)[C@H]2O)[C@H](O)[C@H]1O[C@H]1O[C@H](CO)[C@@H](O)[C@H](N)[C@H]1O
703	705	Aminosalicylicacid	0	O=C(O)c1c(O)cc(N)cc1	Nc1ccc(C(=O)O)c(O)c1
704	706	Cytarabine	1	O=C1N([C@H]2[C@@H](O)[C@H](O)[C@@H](CO)O2)C=CC(N)=N1	Nc1ccn([C@@H]2O[C@H](CO)[C@@H](O)[C@@H]2O)c(=O)n1
705	707	Dacarbazine	1	O=C(N)C=1/C(=N\NN(C)C)/N=CN=1	CN(C)N/N=C1/N=CN=C1C(N)=O
706	708	Daunorubicin	0	O=C(C)[C@@]1(O)C[C@H](O[C@@H]2O[C@@H](C)[C@@H](O)[C@@H](N)C2)c2c(O)c3C(=O)c4c(OC)cccc4C(=O)c3c(O)c2C1	COc1cccc2c1C(=O)c1c(O)c3c(c(O)c1C2=O)C[C@@](O)(C(C)=O)C[C@@H]3O[C@H]1C[C@H](N)[C@H](O)[C@H](C)O1
707	709	Demeclocycline	0	Clc1c2[C@@H](O)[C@@H]3C(C(=O)[C@]4(O)C(=O)/C(=C(\O)/N)/C(=O)[C@@H](N(C)C)[C@@H]4C3)=C(O)c2c(O)cc1	CN(C)[C@@H]1C(=O)/C(=C(\N)O)C(=O)[C@@]2(O)C(=O)C3=C(O)c4c(O)ccc(Cl)c4[C@@H](O)[C@H]3C[C@@H]12
708	710	Desmethylclobazam	1	Clc1cc2N(c3ccccc3)C(=O)CC(=O)Nc2cc1	O=C1CC(=O)N(c2ccccc2)c2cc(Cl)ccc2N1
709	711	Desmonomethylpromazine	1	N(CCCN1c2c(Sc3c1cccc3)cccc2)C	CNCCCN1c2ccccc2Sc2ccccc21
710	712	Dexrazoxane	0	O=C1NC(=O)CN([C@H](CN2CC(=O)NC(=O)C2)C)C1	C[C@@H](CN1CC(=O)NC(=O)C1)N1CC(=O)NC(=O)C1
712	714	moperone	1	Fc1ccc(C(=O)CCCN2CCC(O)(c3ccc(C)cc3)CC2)cc1	Cc1ccc(C2(O)CCN(CCCC(=O)c3ccc(F)cc3)CC2)cc1
713	715	morphine	1	Oc1c2O[C@H]3C(O)C=C[C@H]4[C@@H]5N(C)CC[C@]34c2c(cc1)C5	CN1CC[C@]23c4c5ccc(O)c4O[C@H]2C(O)C=C[C@H]3[C@H]1C5
714	716	MPTP	1	CN1CC=C(c2ccccc2)CC1	CN1CC=C(c2ccccc2)CC1
715	717	naloxone	1	O=C1[C@@H]2Oc3c(O)ccc4c3[C@@]32[C@](O)([C@H](N(CC=C)CC3)C4)CC1	C=CCN1CC[C@]23c4c5ccc(O)c4O[C@H]2C(=O)CC[C@@]3(O)[C@H]1C5
716	718	nicotine	1	CN1[C@H](c2cnccc2)CCC1	CN1CCC[C@H]1c1cccnc1
717	719	nitrazepam	1	O=[N+]([O-])c1cc2C(c3ccccc3)=NCC(=O)Nc2cc1	O=C1CN=C(c2ccccc2)c2cc([N+](=O)[O-])ccc2N1
718	720	nordazepam	1	Clc1cc2C(c3ccccc3)=NCC(=O)Nc2cc1	O=C1CN=C(c2ccccc2)c2cc(Cl)ccc2N1
719	721	nortriptyline	1	N(CC/C=C/1\c2c(cccc2)CCc2c\1cccc2)C	CNCCC=C1c2ccccc2CCc2ccccc21
720	722	orphenadrine	1	O(C(c1c(C)cccc1)c1ccccc1)CCN(C)C	Cc1ccccc1C(OCCN(C)C)c1ccccc1
721	723	Dextromethorphan	1	O(C)c1cc2c(cc1)C[C@@H]1N(C)CC[C@]32[C@@H]1CCCC3	COc1ccc2c(c1)[C@]13CCCC[C@@H]1[C@H](C2)N(C)CC3
722	724	Dihydroergotamine	0	O=C(N[C@@]1(C)C(=O)N2[C@@H](Cc3ccccc3)C(=O)N3[C@H]([C@]2(O)O1)CCC3)[C@H]1CN(C)[C@H]2[C@@H](c3c4c([nH]cc4C2)ccc3)C1	CN1C[C@H](C(=O)N[C@]2(C)O[C@@]3(O)[C@@H]4CCCN4C(=O)[C@H](Cc4ccccc4)N3C2=O)C[C@@H]2c3cccc4[nH]cc(c34)C[C@H]21
723	725	Disulfiram	1	S(SC(=S)N(CC)CC)C(=S)N(CC)CC	CCN(CC)C(=S)SSC(=S)N(CC)CC
724	726	Efavirenz	0	Clc1cc2[C@](C(F)(F)F)(C#CC3CC3)OC(=O)Nc2cc1	O=C1Nc2ccc(Cl)cc2[C@@](C#CC2CC2)(C(F)(F)F)O1
725	727	Enalapril	0	O=C(OCC)[C@@H](N[C@H](C(=O)N1[C@H](C(=O)O)CCC1)C)CCc1ccccc1	CCOC(=O)[C@H](CCc1ccccc1)N[C@@H](C)C(=O)N1CCC[C@H]1C(=O)O
726	728	Ethambutol	0	OC[C@@H](NCCN[C@H](CO)CC)CC	CC[C@@H](CO)NCCN[C@@H](CC)CO
727	729	aclarubicin	0	O=C(OC)[C@H]1[C@@](O)(CC)C[C@H](OC2OC(C)C(OC3OC(C)C(OC4OC(C)C(=O)CC4)C(O)C3)C(N(C)C)C2)c2c(O)c3C(=O)c4c(O)cccc4C(=O)c3cc12	CC[C@@]1(O)C[C@H](OC2CC(N(C)C)C(OC3CC(O)C(OC4CCC(=O)C(C)O4)C(C)O3)C(C)O2)c2c(cc3c(c2O)C(=O)c2c(O)cccc2C3=O)[C@H]1C(=O)OC
728	730	adicillin	0	O=C(O)[C@H](N)CCCC(=O)N[C@@H]1C(=O)N2[C@@H](C(=O)O)C(C)(C)S[C@H]12	CC1(C)S[C@@H]2[C@H](NC(=O)CCC[C@@H](N)C(=O)O)C(=O)N2[C@H]1C(=O)O
729	731	adrenaline	0	OC(CNC)c1cc(O)c(O)cc1	CNCC(O)c1ccc(O)c(O)c1
730	732	adriamycinol-aglycone	0	O=C(CO)C1(O)CC(O)c2c(O)c3C(=O)c4c(OC)cccc4C(=O)c3c(O)c2C1	COc1cccc2c1C(=O)c1c(O)c3c(c(O)c1C2=O)CC(O)(C(=O)CO)CC3O
731	733	almecillin	0	S(CC(=O)NC1C(=O)N2C(C(=O)O)C(C)(C)SC12)CC=C	C=CCSCC(=O)NC1C(=O)N2C1SC(C)(C)C2C(=O)O
732	734	amantocillin	0	O=C(O)[C@H]1C(C)(C)S[C@@H]2[C@H](NC(=O)C34CC5(N)C[C@H](C3)C[C@@H](C5)C4)C(=O)N12	CC1(C)S[C@@H]2[C@H](NC(=O)C34C[C@@H]5C[C@@H](CC(N)(C5)C3)C4)C(=O)N2[C@H]1C(=O)O
733	735	amdinocillinpivoxil	0	O=C(OCOC(=O)C1C(C)(C)S[C@@H]2[C@H](/N=C/N3CCCCCC3)C(=O)N12)C(C)(C)C	CC(C)(C)C(=O)OCOC(=O)C1N2C(=O)[C@@H](/N=C/N3CCCCCC3)[C@H]2SC1(C)C
734	736	amicycline	0	O=C/1[C@@H](N(C)C)[C@H]2[C@@](O)(C(=O)\C\1=C(/O)\N)C(=O)C1=C(O)c3c(O)c(N)ccc3C[C@H]1C2	CN(C)[C@@H]1C(=O)/C(=C(\N)O)C(=O)[C@@]2(O)C(=O)C3=C(O)c4c(ccc(N)c4O)C[C@H]3C[C@@H]12
735	737	amrubicin	0	O=C(C)[C@@]1(N)C[C@H](O[C@@H]2OC[C@@H](O)[C@@H](O)C2)c2c(O)c3C(=O)c4c(C(=O)c3c(O)c2C1)cccc4	CC(=O)[C@]1(N)Cc2c(O)c3c(c(O)c2[C@@H](O[C@H]2C[C@H](O)[C@H](O)CO2)C1)C(=O)c1ccccc1C3=O
736	738	apalcillin	0	O=C(NC1C(=O)N2[C@@H](C(=O)O)C(C)(C)S[C@H]12)[C@H](NC(=O)C=1C(=O)c2ncccc2NC=1)c1ccccc1	CC1(C)S[C@@H]2C(NC(=O)[C@H](NC(=O)c3c[nH]c4cccnc4c3=O)c3ccccc3)C(=O)N2[C@H]1C(=O)O
737	739	apicycline	0	O=C(O)C(N/C(/O)=C/1\C(=O)[C@@H](N(C)C)[C@H]2[C@@](O)(C\1=O)C(=O)C1=C(O)c3c(O)cccc3[C@](O)(C)[C@H]1C2)N1CCN(CCO)CC1	CN(C)[C@@H]1C(=O)/C(=C(/O)NC(C(=O)O)N2CCN(CCO)CC2)C(=O)[C@@]2(O)C(=O)C3=C(O)c4c(O)cccc4[C@@](C)(O)[C@H]3C[C@@H]12
738	740	apramycin	0	O([C@H]1[C@H](O)[C@@H](O)[C@H](N)C[C@@H]1N)[C@H]1[C@H](N)C[C@@H]2O[C@H](O[C@@H]3[C@H](O)[C@@H](O)[C@H](N)[C@@H](CO)O3)[C@@H](NC)[C@@H](O)[C@H]2O1	CN[C@@H]1[C@@H](O[C@H]2O[C@H](CO)[C@@H](N)[C@H](O)[C@H]2O)O[C@H]2C[C@@H](N)[C@H](O[C@@H]3[C@@H](N)C[C@@H](N)[C@H](O)[C@H]3O)O[C@@H]2[C@@H]1O
739	741	arbekacin	0	O=C(N[C@H]1[C@H](O[C@@H]2[C@H](O)[C@@H](N)[C@H](O)[C@@H](CO)O2)[C@@H](O)[C@H](O[C@@H]2[C@H](N)CC[C@@H](CN)O2)[C@@H](N)C1)[C@@H](O)CCN	NCC[C@H](O)C(=O)N[C@@H]1C[C@H](N)[C@@H](O[C@H]2O[C@H](CN)CC[C@H]2N)[C@H](O)[C@H]1O[C@H]1O[C@H](CO)[C@@H](O)[C@H](N)[C@H]1O
740	742	aspoxicillin	0	O=C(N[C@@H](C(=O)N[C@@H]1C(=O)N2[C@@H](C(=O)O)C(C)(C)S[C@H]12)c1ccc(O)cc1)[C@H](N)CC(=O)NC	CNC(=O)C[C@@H](N)C(=O)N[C@@H](C(=O)N[C@@H]1C(=O)N2[C@@H](C(=O)O)C(C)(C)S[C@H]12)c1ccc(O)cc1
741	743	astromicin	0	O=C(N(C)[C@@H]1[C@@H](OC)[C@@H](O)[C@H](N)[C@@H](O[C@@H]2[C@H](N)CC[C@@H](C(N)C)O2)[C@@H]1O)CN	CO[C@H]1[C@@H](O)[C@H](N)[C@@H](O[C@H]2O[C@H](C(C)N)CC[C@H]2N)[C@H](O)[C@@H]1N(C)C(=O)CN
742	744	aztreonam	0	S(=O)(=O)([O-])N1[C@@H](C)[C@H](NC(=O)/C(=N/OC(C(=O)O)(C)C)/c2nc([N+])sc2)C1=O	C[C@H]1[C@H](NC(=O)/C(=N/OC(C)(C)C(=O)O)c2csc([N+])n2)C(=O)N1S(=O)(=O)[O-]
743	745	bacmecillinam	0	O=C(OC(OC(=O)[C@H]1C(C)(C)S[C@@H]2[C@H](/N=C/N3CCCCCC3)C(=O)N12)C)OCC	CCOC(=O)OC(C)OC(=O)[C@@H]1N2C(=O)[C@@H](/N=C/N3CCCCCC3)[C@H]2SC1(C)C
744	746	bekanamycin	0	O(C1C(O)C(OC2C(N)C(O)C(O)C(CN)O2)C(N)CC1N)C1C(O)C(N)C(O)C(CO)O1	NCC1OC(OC2C(N)CC(N)C(OC3OC(CO)C(O)C(N)C3O)C2O)C(N)C(O)C1O
745	747	benserazide	0	O=C(NNCc1c(O)c(O)c(O)cc1)C(N)CO	NC(CO)C(=O)NNCc1ccc(O)c(O)c1O
746	748	bepridil	0	O(CC(C)C)CC(CN(Cc1ccccc1)c1ccccc1)N1CCCC1	CC(C)COCC(CN(Cc1ccccc1)c1ccccc1)N1CCCC1
747	749	berythromycin	0	O(C)C1(C)C(O)C(C)OC(O[C@@H]2[C@@H](C)C(=O)O[C@H](CC)[C@H](C)[C@H](O)[C@@H](C)C(=O)[C@H](C)C[C@](O)(C)[C@H](OC3C(O)C(N(C)C)CC(C)O3)C2C)C1	CC[C@H]1OC(=O)[C@H](C)[C@@H](OC2CC(C)(OC)C(O)C(C)O2)C(C)[C@@H](OC2OC(C)CC(N(C)C)C2O)[C@](C)(O)C[C@@H](C)C(=O)[C@H](C)[C@@H](O)[C@H]1C
748	750	butikacin	0	O(C1C(O)C(OC2C(O)C(O)C(O)C(CN)O2)C(N)CC1NCC(O)CCN)C1C(O)C(N)C(O)C(CO)O1	NCCC(O)CNC1CC(N)C(OC2OC(CN)C(O)C(O)C2O)C(O)C1OC1OC(CO)C(O)C(N)C1O
749	751	carbuterol	0	O=C(Nc1c(O)ccc(C(O)CNC(C)(C)C)c1)N	CC(C)(C)NCC(O)c1ccc(O)c(NC(N)=O)c1
750	752	carfecillin	0	O=C(Oc1ccccc1)C(C(=O)N[C@@H]1C(=O)N2[C@@H](C(=O)O)C(C)(C)S[C@H]12)c1ccccc1	CC1(C)S[C@@H]2[C@H](NC(=O)C(C(=O)Oc3ccccc3)c3ccccc3)C(=O)N2[C@H]1C(=O)O
751	753	carindacillin	0	O=C(Oc1cc2c(cc1)CCC2)C(C(=O)N[C@@H]1C(=O)N2[C@@H](C(=O)O)C(C)(C)S[C@H]12)c1ccccc1	CC1(C)S[C@@H]2[C@H](NC(=O)C(C(=O)Oc3ccc4c(c3)CCC4)c3ccccc3)C(=O)N2[C@H]1C(=O)O
752	754	carubicin	0	O=C(C)[C@@]1(O)CC(OC2OC(C)C(O)C(N)C2)c2c(O)c3C(=O)c4c(O)cccc4C(=O)c3c(O)c2C1	CC(=O)[C@]1(O)Cc2c(O)c3c(c(O)c2C(OC2CC(N)C(O)C(C)O2)C1)C(=O)c1c(O)cccc1C3=O
753	755	carumonam	0	S(=O)(=O)(O)N1C(=O)[C@@H](NC(=O)/C(=N/OCC(=O)O)/c2nc(N)sc2)C1COC(=O)N	NC(=O)OCC1[C@H](NC(=O)/C(=N/OCC(=O)O)c2csc(N)n2)C(=O)N1S(=O)(=O)O
754	756	cefaclor	0	ClC1=C(C(=O)O)N2C(=O)[C@@H](NC(=O)[C@H](N)c3ccccc3)[C@H]2SC1	N[C@@H](C(=O)N[C@@H]1C(=O)N2C(C(=O)O)=C(Cl)CS[C@H]12)c1ccccc1
755	757	cefadroxil	0	O=C(N[C@@H]1C(=O)N2C(C(=O)O)=C(C)CS[C@H]12)[C@H](N)c1ccc(O)cc1	CC1=C(C(=O)O)N2C(=O)[C@@H](NC(=O)[C@H](N)c3ccc(O)cc3)[C@H]2SC1
756	758	cefalexin	0	O=C(N[C@@H]1C(=O)N2C(C(=O)O)=C(C)CS[C@H]12)[C@H](N)c1ccccc1	CC1=C(C(=O)O)N2C(=O)[C@@H](NC(=O)[C@H](N)c3ccccc3)[C@H]2SC1
757	759	cefaloram	0	O=C(N[C@@H]1C(=O)N2C(C(=O)O)=C(COC(=O)C)CS[C@H]12)Cc1ccccc1	CC(=O)OCC1=C(C(=O)O)N2C(=O)[C@@H](NC(=O)Cc3ccccc3)[C@H]2SC1
758	760	cefaparole	0	S(CC1=C(C(=O)O)N2C(=O)[C@@H](NC(=O)C(N)c3ccc(O)cc3)[C@H]2SC1)c1sc(C)nn1	Cc1nnc(SCC2=C(C(=O)O)N3C(=O)[C@@H](NC(=O)C(N)c4ccc(O)cc4)[C@H]3SC2)s1
759	761	cefatrizine	0	S(CC1=C(C(=O)O)N2C(=O)[C@@H](NC(=O)C(N)c3ccc(O)cc3)[C@H]2SC1)c1n[nH]nc1	NC(C(=O)N[C@@H]1C(=O)N2C(C(=O)O)=C(CSc3cn[nH]n3)CS[C@H]12)c1ccc(O)cc1
760	762	cefazaflur	0	S(C(F)(F)F)CC(=O)N[C@@H]1C(=O)N2C(C(=O)O)=C(CSc3n(C)nnn3)CS[C@H]12	Cn1nnnc1SCC1=C(C(=O)O)N2C(=O)[C@@H](NC(=O)CSC(F)(F)F)[C@H]2SC1
761	763	cefazedone	0	ClC=1C(=O)C(Cl)=CN(CC(=O)N[C@@H]2C(=O)N3C(C(=O)O)=C(CSc4sc(C)nn4)CS[C@H]23)C=1	Cc1nnc(SCC2=C(C(=O)O)N3C(=O)[C@@H](NC(=O)Cn4cc(Cl)c(=O)c(Cl)c4)[C@H]3SC2)s1
762	764	cefcanel	0	S(CC1=C(C(=O)O)N2C(=O)[C@@H](NC(=O)[C@H](O)c3ccccc3)[C@H]2SC1)c1sc(C)nn1	Cc1nnc(SCC2=C(C(=O)O)N3C(=O)[C@@H](NC(=O)[C@H](O)c4ccccc4)[C@H]3SC2)s1
763	765	cefcanel-daloxate	0	S(CC1=C(C(=O)OCC2=C(C)OC(=O)O2)N2C(=O)C(NC(=O)C(OC(=O)C(N)C)c3ccccc3)C2SC1)c1sc(C)nn1	Cc1nnc(SCC2=C(C(=O)OCc3oc(=O)oc3C)N3C(=O)C(NC(=O)C(OC(=O)C(C)N)c4ccccc4)C3SC2)s1
764	766	cefcapene	0	O=C(OCC1=C(C(=O)O)N2C(=O)[C@@H](NC(=O)/C(=C/CC)/c3nc(N)sc3)[C@H]2SC1)N	CC/C=C(/C(=O)N[C@@H]1C(=O)N2C(C(=O)O)=C(COC(N)=O)CS[C@H]12)c1csc(N)n1
765	767	cefdaloxime	0	O=C(N[C@@H]1C(=O)N2C(C(=O)O)=C(COC)CS[C@H]12)/C(=N/O)/c1nc(N)sc1	COCC1=C(C(=O)O)N2C(=O)[C@@H](NC(=O)/C(=N/O)c3csc(N)n3)[C@H]2SC1
766	768	cefdinir	0	O=C(N[C@@H]1C(=O)N2C(C(=O)O)=C(C=C)CS[C@H]12)/C(=N/O)/c1nc(N)sc1	C=CC1=C(C(=O)O)N2C(=O)[C@@H](NC(=O)/C(=N/O)c3csc(N)n3)[C@H]2SC1
767	769	cefditoren	0	O=C(NC1C(=O)N2C(C(=O)O)=C(/C=C\c3c(C)ncs3)CS[C@H]12)/C(=N/OC)/c1nc(N)sc1	CO/N=C(/C(=O)NC1C(=O)N2C(C(=O)O)=C(/C=C\c3scnc3C)CS[C@H]12)c1csc(N)n1
768	770	cefedrolor	0	Clc1c(O)ccc([C@@H](N)C(=O)N[C@@H]2C(=O)N3C(C(=O)O)=C(C)CS[C@H]23)c1	CC1=C(C(=O)O)N2C(=O)[C@@H](NC(=O)[C@H](N)c3ccc(O)c(Cl)c3)[C@H]2SC1
769	771	cefetamet	0	O=C(N[C@@H]1C(=O)N2C(C(=O)O)=C(C)CS[C@H]12)/C(=N/OC)/c1nc(N)sc1	CO/N=C(/C(=O)N[C@@H]1C(=O)N2C(C(=O)O)=C(C)CS[C@H]12)c1csc(N)n1
770	772	cefetrizole	0	S(CC1=C(C(=O)O)N2C(=O)[C@@H](NC(=O)Cc3sccc3)[C@H]2SC1)c1[nH]ncn1	O=C(Cc1cccs1)N[C@@H]1C(=O)N2C(C(=O)O)=C(CSc3ncn[nH]3)CS[C@H]12
771	773	cefivitril	0	S(/C=C\C#N)CC(=O)N[C@@H]1C(=O)N2C(C(=O)O)=C(CSc3n(C)nnn3)CS[C@H]12	Cn1nnnc1SCC1=C(C(=O)O)N2C(=O)[C@@H](NC(=O)CS/C=C\C#N)[C@H]2SC1
772	774	cefixime	0	O=C(N[C@@H]1C(=O)N2C(C(=O)O)=C(C=C)CS[C@H]12)/C(=N/OCC(=O)O)/c1nc(N)sc1	C=CC1=C(C(=O)O)N2C(=O)[C@@H](NC(=O)/C(=N/OCC(=O)O)c3csc(N)n3)[C@H]2SC1
773	775	cefmenoxime	0	S(CC1=C(C(=O)O)N2C(=O)[C@@H](NC(=O)/C(=N/OC)/c3nc(N)sc3)[C@H]2SC1)c1n(C)nnn1	CO/N=C(/C(=O)N[C@@H]1C(=O)N2C(C(=O)O)=C(CSc3nnnn3C)CS[C@H]12)c1csc(N)n1
774	776	cefmetazole	0	S(CC#N)CC(=O)N[C@]1(OC)C(=O)N2C(C(=O)O)=C(CSc3n(C)nnn3)CS[C@H]12	CO[C@@]1(NC(=O)CSCC#N)C(=O)N2C(C(=O)O)=C(CSc3nnnn3C)CS[C@@H]21
775	777	cefminox	0	S(C[C@@H](N)C(=O)O)CC(=O)N[C@]1(OC)C(=O)N2C(C(=O)O)=C(CSc3n(C)nnn3)CS[C@H]12	CO[C@@]1(NC(=O)CSC[C@@H](N)C(=O)O)C(=O)N2C(C(=O)O)=C(CSc3nnnn3C)CS[C@@H]21
776	778	cefodizime	0	S(CC1=C(C(=O)O)N2C(=O)[C@@H](NC(=O)/C(=N\OC)/c3nc(N)sc3)[C@H]2SC1)c1sc(CC(=O)O)c(C)n1	CO/N=C(\C(=O)N[C@@H]1C(=O)N2C(C(=O)O)=C(CSc3nc(C)c(CC(=O)O)s3)CS[C@H]12)c1csc(N)n1
777	779	cefonicid	0	S(=O)(=O)(O)Cn1c(SCC2=C(C(=O)O)N3C(=O)[C@@H](NC(=O)C(O)c4ccccc4)[C@H]3SC2)nnn1	O=C(O)C1=C(CSc2nnnn2CS(=O)(=O)O)CS[C@@H]2[C@H](NC(=O)C(O)c3ccccc3)C(=O)N12
778	780	ceforanide	0	S(CC1=C(C(=O)O)N2C(=O)[C@@H](NC(=O)Cc3c(CN)cccc3)[C@H]2SC1)c1n(CC(=O)O)nnn1	NCc1ccccc1CC(=O)N[C@@H]1C(=O)N2C(C(=O)O)=C(CSc3nnnn3CC(=O)O)CS[C@H]12
779	781	cefotetan	0	S(CC1=C(C(=O)O)N2C(=O)[C@@](OC)(NC(=O)C3S/C(=C(/C(=O)O)\C(=O)N)/S3)[C@H]2SC1)c1n(C)nnn1	CO[C@@]1(NC(=O)C2SC(=C(C(N)=O)C(=O)O)S2)C(=O)N2C(C(=O)O)=C(CSc3nnnn3C)CS[C@@H]21
780	782	cefotiam	0	S(CC1=C(C(=O)O)N2C(=O)[C@@H](NC(=O)Cc3nc(N)sc3)[C@H]2SC1)c1n(CCN(C)C)nnn1	CN(C)CCn1nnnc1SCC1=C(C(=O)O)N2C(=O)[C@@H](NC(=O)Cc3csc(N)n3)[C@H]2SC1
781	783	cefoxazole	0	Clc1c(-c2c(C(=O)N[C@@H]3C(=O)N4C(C(=O)O)=C(COC(=O)C)CS[C@H]34)c(C)on2)cccc1	CC(=O)OCC1=C(C(=O)O)N2C(=O)[C@@H](NC(=O)c3c(-c4ccccc4Cl)noc3C)[C@H]2SC1
782	784	cefpiramide	0	S(CC1=C(C(=O)O)N2C(=O)C(NC(=O)[C@H](NC(=O)C=3C(=O)C=C(C)NC=3)c3ccc(O)cc3)[C@H]2SC1)c1n(C)nnn1	Cc1cc(=O)c(C(=O)N[C@@H](C(=O)NC2C(=O)N3C(C(=O)O)=C(CSc4nnnn4C)CS[C@H]23)c2ccc(O)cc2)c[nH]1
783	785	cefpodoxime	0	O=C(N[C@@H]1C(=O)N2C(C(=O)O)=C(COC)CS[C@H]12)/C(=N/OC)/c1nc(N)sc1	COCC1=C(C(=O)O)N2C(=O)[C@@H](NC(=O)/C(=N/OC)c3csc(N)n3)[C@H]2SC1
784	786	cefprozil	0	O=C(N[C@@H]1C(=O)N2C(C(=O)O)=C(/C=C/C)CS[C@H]12)[C@H](N)c1ccc(O)cc1	C/C=C/C1=C(C(=O)O)N2C(=O)[C@@H](NC(=O)[C@H](N)c3ccc(O)cc3)[C@H]2SC1
785	787	cefrotil	0	O=C(N[C@@H]1C(=O)N2C(C(=O)O)=C(C)CS[C@H]12)Cc1ccc(C2=NCCCN2)cc1	CC1=C(C(=O)O)N2C(=O)[C@@H](NC(=O)Cc3ccc(C4=NCCCN4)cc3)[C@H]2SC1
786	788	cefroxadine	0	O=C(NC1C(=O)N2C(C(=O)O)=C(OC)CSC12)C(N)C1C=CCC=C1	COC1=C(C(=O)O)N2C(=O)C(NC(=O)C(N)C3C=CCC=C3)C2SC1
787	789	cefsumide	0	S(=O)(=O)(Nc1cc([C@@H](N)C(=O)N[C@@H]2C(=O)N3C(C(=O)O)=C(C)CS[C@H]23)ccc1)C	CC1=C(C(=O)O)N2C(=O)[C@@H](NC(=O)[C@H](N)c3cccc(NS(C)(=O)=O)c3)[C@H]2SC1
788	790	cefteram	0	O=C(N[C@@H]1C(=O)N2C(C(=O)O)=C(Cn3nc(C)nn3)CS[C@H]12)/C(=N/OC)/c1nc(N)sc1	CO/N=C(/C(=O)N[C@@H]1C(=O)N2C(C(=O)O)=C(Cn3nnc(C)n3)CS[C@H]12)c1csc(N)n1
789	791	ceftezole	0	S(CC1=C(C(=O)O)N2C(=O)[C@@H](NC(=O)Cn3nnnc3)[C@H]2SC1)c1scnn1	O=C(Cn1cnnn1)N[C@@H]1C(=O)N2C(C(=O)O)=C(CSc3nncs3)CS[C@H]12
790	792	ceftibuten	0	O=C(N[C@@H]1C(=O)N2C(C(=O)O)=CCS[C@H]12)/C(=C/CC(=O)O)/c1nc(N)sc1	Nc1nc(/C(=C\CC(=O)O)C(=O)N[C@@H]2C(=O)N3C(C(=O)O)=CCS[C@H]23)cs1
791	793	ceftiofur	0	S(C(=O)c1occc1)CC1=C(C(=O)O)N2C(=O)[C@@H](NC(=O)/C(=N/OC)/c3nc(N)sc3)[C@H]2SC1	CO/N=C(/C(=O)N[C@@H]1C(=O)N2C(C(=O)O)=C(CSC(=O)c3ccco3)CS[C@H]12)c1csc(N)n1
792	794	ceftiolene	0	S(/C=C/C1=C(C(=O)O)N2C(=O)[C@@H](NC(=O)/C(=N/OC)/c3nc(N)sc3)[C@H]2SC1)C=1N(CC=O)C(=O)C(=O)NN=1	CO/N=C(/C(=O)N[C@@H]1C(=O)N2C(C(=O)O)=C(/C=C/Sc3n[nH]c(=O)c(=O)n3CC=O)CS[C@H]12)c1csc(N)n1
793	795	ceftioxide	0	O=C(N[C@@H]1C(=O)N2C(C(=O)O)=C(COC(=O)C)C[SH0](=O)[C@H]12)/C(=N/OC)/c1nc(N)sc1	CO/N=C(/C(=O)N[C@@H]1C(=O)N2C(C(=O)O)=C(COC(C)=O)CS(=O)[C@H]12)c1csc(N)n1
794	796	ceftizoxime	0	O=C(N[C@@H]1C(=O)N2C(C(=O)O)=CCS[C@H]12)/C(=N/OC)/c1nc(N)sc1	CO/N=C(/C(=O)N[C@@H]1C(=O)N2C(C(=O)O)=CCS[C@H]12)c1csc(N)n1
795	797	cefuracetime	0	O=C(N[C@@H]1C(=O)N2C(C(=O)O)=C(COC(=O)C)CS[C@H]12)/C(=N/OC)/c1occc1	CO/N=C(/C(=O)N[C@@H]1C(=O)N2C(C(=O)O)=C(COC(C)=O)CS[C@H]12)c1ccco1
796	798	cefuroxime-axetil	0	O=C(OCC1=C(C(=O)OC(OC(=O)C)C)N2C(=O)[C@@H](NC(=O)/C(=N/OC)/c3occc3)[C@H]2SC1)N	CO/N=C(/C(=O)N[C@@H]1C(=O)N2C(C(=O)OC(C)OC(C)=O)=C(COC(N)=O)CS[C@H]12)c1ccco1
797	799	cefuroxime-pivoxetil	0	O=C(OCC1=C(C(=O)OC(OC(=O)CCCOC)C)N2C(=O)[C@@H](NC(=O)/C(=N/OC)/c3occc3)[C@H]2SC1)N	COCCCC(=O)OC(C)OC(=O)C1=C(COC(N)=O)CS[C@@H]2[C@H](NC(=O)/C(=N/OC)c3ccco3)C(=O)N12
798	800	cefuzonam	0	S(CC1=C(C(=O)O)N2C(=O)[C@@H](NC(=O)/C(=N/OC)/c3nc(N)sc3)[C@H]2SC1)c1snnc1	CO/N=C(/C(=O)N[C@@H]1C(=O)N2C(C(=O)O)=C(CSc3cnns3)CS[C@H]12)c1csc(N)n1
799	801	cephacetrile	0	O=C(N[C@H]1C(=O)N2C(C(=O)O)=C(COC(=O)C)CS[C@@H]12)CC#N	CC(=O)OCC1=C(C(=O)O)N2C(=O)[C@H](NC(=O)CC#N)[C@@H]2SC1
800	802	cephaloglycin	0	O=C(N[C@@H]1C(=O)N2C(C(=O)O)=C(COC(=O)C)CS[C@H]12)[C@H](N)c1ccccc1	CC(=O)OCC1=C(C(=O)O)N2C(=O)[C@@H](NC(=O)[C@H](N)c3ccccc3)[C@H]2SC1
801	803	cephalosporin-c	0	O=C(O)[C@H](N)CCCC(=O)N[C@@H]1C(=O)N2C(C(=O)O)=C(COC(=O)C)CS[C@H]12	CC(=O)OCC1=C(C(=O)O)N2C(=O)[C@@H](NC(=O)CCC[C@@H](N)C(=O)O)[C@H]2SC1
802	804	cephalothin	0	O=C(N[C@@H]1C(=O)N2C(C(=O)O)=C(COC(=O)C)CS[C@H]12)Cc1sccc1	CC(=O)OCC1=C(C(=O)O)N2C(=O)[C@@H](NC(=O)Cc3cccs3)[C@H]2SC1
803	805	cetocycline	0	O=C(C)C=1C(=O)[C@H](N)[C@H]2[C@@](O)(C=1O)C(=O)c1c(O)c3c(O)c(C)ccc3c(C)c1C2	CC(=O)C1=C(O)[C@@]2(O)C(=O)c3c(c(C)c4ccc(C)c(O)c4c3O)C[C@H]2[C@@H](N)C1=O
804	806	clarithromycin	0	O([C@@H]1[C@@H](C)[C@H](O[C@@H]2O[C@@H](C)[C@H](O)[C@@](OC)(C)C2)[C@@H](C)C(=O)O[C@H](CC)[C@](O)(C)[C@H](O)[C@@H](C)C(=O)[C@H](C)C[C@]1(OC)C)[C@H]1[C@H](O)[C@@H](N(C)C)C[C@@H](C)O1	CC[C@H]1OC(=O)[C@H](C)[C@@H](O[C@H]2C[C@@](C)(OC)[C@@H](O)[C@H](C)O2)[C@H](C)[C@@H](O[C@@H]2O[C@H](C)C[C@H](N(C)C)[C@H]2O)[C@](C)(OC)C[C@@H](C)C(=O)[C@H](C)[C@@H](O)[C@]1(C)O
805	807	clindamycin	0	ClC(C(NC(=O)[C@H]1N(C)C[C@H](CCC)C1)[C@@H]1[C@H](O)[C@H](O)[C@@H](O)[C@@H](SC)O1)C	CCC[C@@H]1C[C@@H](C(=O)NC(C(C)Cl)[C@H]2O[C@H](SC)[C@H](O)[C@@H](O)[C@H]2O)N(C)C1
806	808	clindamycin-phosphate	0	ClC(C(NC(=O)[C@H]1N(C)C[C@H](CCC)C1)[C@@H]1[C@H](O)[C@H](O)[C@@H](OP(=O)(O)O)[C@@H](SC)O1)C	CCC[C@@H]1C[C@@H](C(=O)NC(C(C)Cl)[C@H]2O[C@H](SC)[C@H](OP(=O)(O)O)[C@@H](O)[C@H]2O)N(C)C1
807	809	clometocillin	0	Clc1c(Cl)ccc(C(OC)C(=O)N[C@@H]2C(=O)N3[C@@H](C(=O)O)C(C)(C)S[C@H]23)c1	COC(C(=O)N[C@@H]1C(=O)N2[C@@H](C(=O)O)C(C)(C)S[C@H]12)c1ccc(Cl)c(Cl)c1
808	810	clomocycline	0	Clc1c2[C@](O)(C)[C@@H]3C(C(=O)[C@]4(O)C(=O)/C(=C(\O)/NCO)/C(=O)[C@@H](N(C)C)[C@@H]4C3)=C(O)c2c(O)cc1	CN(C)[C@@H]1C(=O)/C(=C(/O)NCO)C(=O)[C@@]2(O)C(=O)C3=C(O)c4c(O)ccc(Cl)c4[C@@](C)(O)[C@H]3C[C@@H]12
809	811	cyclacillin	0	O=C(O)[C@H]1C(C)(C)S[C@@H]2[C@H](NC(=O)C3(N)CCCCC3)C(=O)N12	CC1(C)S[C@@H]2[C@H](NC(=O)C3(N)CCCCC3)C(=O)N2[C@H]1C(=O)O
810	812	cyclosporina	0	O=C1N(C)C(C(O)C(C/C=C/C)C)C(=O)NC(CC)C(=O)N(C)CC(=O)N(C)C(CC(C)C)C(=O)NC(C(C)C)C(=O)N(C)C(CC(C)C)C(=O)NC(C)C(=O)NC(C)C(=O)N(C)C(CC(C)C)C(=O)N(C)C(CC(C)C)C(=O)N(C)C1C(C)C	C/C=C/CC(C)C(O)C1C(=O)NC(CC)C(=O)N(C)CC(=O)N(C)C(CC(C)C)C(=O)NC(C(C)C)C(=O)N(C)C(CC(C)C)C(=O)NC(C)C(=O)NC(C)C(=O)N(C)C(CC(C)C)C(=O)N(C)C(CC(C)C)C(=O)N(C)C(C(C)C)C(=O)N1C
811	813	dactinomycin	0	O=C(NC1C(=O)NC(C(C)C)C(=O)N2C(C(=O)N(C)CC(=O)N(C)C(C(C)C)C(=O)OC1C)CCC2)c1c2N=C3C(C(=O)NC4C(=O)NC(C(C)C)C(=O)N5C(C(=O)N(C)CC(=O)N(C)C(C(C)C)C(=O)OC4C)CCC5)=C(N)C(=O)C(C)=C3Oc2c(C)cc1	Cc1c2oc3c(C)ccc(C(=O)NC4C(=O)NC(C(C)C)C(=O)N5CCCC5C(=O)N(C)CC(=O)N(C)C(C(C)C)C(=O)OC4C)c3nc-2c(C(=O)NC2C(=O)NC(C(C)C)C(=O)N3CCCC3C(=O)N(C)CC(=O)N(C)C(C(C)C)C(=O)OC2C)c(N)c1=O
812	814	demecycline	0	O=C/1[C@@H](N(C)C)[C@H]2[C@@](O)(C(=O)\C\1=C(/O)\N)C(=O)C1=C(O)c3c(O)cccc3[C@@H](O)[C@H]1C2	CN(C)[C@@H]1C(=O)/C(=C(\N)O)C(=O)[C@@]2(O)C(=O)C3=C(O)c4c(O)cccc4[C@@H](O)[C@H]3C[C@@H]12
813	815	detorubicin	0	O=C(OCC(=O)C1(O)CC(OC2OC(C)C(O)C(N)C2)c2c(O)c3C(=O)c4c(OC)cccc4C(=O)c3c(O)c2C1)C(OCC)OCC	CCOC(OCC)C(=O)OCC(=O)C1(O)Cc2c(O)c3c(c(O)c2C(OC2CC(N)C(O)C(C)O2)C1)C(=O)c1c(OC)cccc1C3=O
814	816	dibekacin	0	O(C1C(O)C(OC2C(N)CCC(CN)O2)C(N)CC1N)C1C(O)C(N)C(O)C(CO)O1	NCC1CCC(N)C(OC2C(N)CC(N)C(OC3OC(CO)C(O)C(N)C3O)C2O)O1
815	817	dicloxacillin	0	Clc1c(-c2c(C(=O)N[C@@H]3C(=O)N4[C@@H](C(=O)O)C(C)(C)S[C@H]34)c(C)on2)c(Cl)ccc1	Cc1onc(-c2c(Cl)cccc2Cl)c1C(=O)N[C@@H]1C(=O)N2[C@@H](C(=O)O)C(C)(C)S[C@H]12
816	818	dihydrostreptomycin	0	O([C@@H]1[C@@H](O)[C@H](O)[C@@H](/N=C(\N)/N)[C@H](O)[C@H]1/N=C(\N)/N)[C@H]1[C@H](O[C@H]2[C@@H](NC)[C@H](O)[C@@H](O)[C@H](CO)O2)[C@@](O)(CO)[C@H](C)O1	CN[C@@H]1[C@H](O[C@H]2[C@H](O[C@@H]3[C@@H](O)[C@H](O)[C@@H](N=C(N)N)[C@H](O)[C@H]3N=C(N)N)O[C@@H](C)[C@]2(O)CO)O[C@@H](CO)[C@H](O)[C@H]1O
817	819	diosmin	0	O(C[C@@H]1[C@@H](O)[C@H](O)[C@@H](O)[C@H](Oc2cc(O)c3C(=O)C=C(c4cc(O)c(OC)cc4)Oc3c2)O1)[C@H]1[C@H](O)[C@H](O)[C@@H](O)[C@H](C)O1	COc1ccc(-c2cc(=O)c3c(O)cc(O[C@@H]4O[C@H](CO[C@@H]5O[C@@H](C)[C@H](O)[C@@H](O)[C@H]5O)[C@@H](O)[C@H](O)[C@H]4O)cc3o2)cc1O
818	820	dipivefrin	0	O=C(Oc1c(OC(=O)C(C)(C)C)ccc(C(O)CNC)c1)C(C)(C)C	CNCC(O)c1ccc(OC(=O)C(C)(C)C)c(OC(=O)C(C)(C)C)c1
819	821	diproleandomycin	0	O=C(O[C@H]1[C@@H](C)[C@@H](C)OC(=O)C(C)[C@@H](O[C@@H]2O[C@@H](C)[C@H](OC(=O)CC)[C@@H](OC)C2)[C@H](C)[C@@H](O[C@H]2[C@H](O)[C@@H](N(C)C)C[C@@H](C)O2)C(C)C[C@@]2(C(=O)[C@@H]1C)OC2)CC	CCC(=O)O[C@H]1[C@H](C)O[C@@H](O[C@@H]2C(C)C(=O)O[C@H](C)[C@H](C)[C@H](OC(=O)CC)[C@@H](C)C(=O)[C@]3(CO3)CC(C)[C@H](O[C@@H]3O[C@H](C)C[C@H](N(C)C)[C@H]3O)[C@H]2C)C[C@@H]1OC
820	822	dipyridamole	0	OCCN(CCO)c1nc(N2CCCCC2)c2nc(N(CCO)CCO)nc(N3CCCCC3)c2n1	OCCN(CCO)c1nc(N2CCCCC2)c2nc(N(CCO)CCO)nc(N3CCCCC3)c2n1
821	823	dirithromycin	0	O(CCOC)C[C@H]1O[C@@H]2[C@@H](C)[C@H]([C@H](C)C[C@](O)(C)[C@H](O[C@H]3[C@H](O)[C@@H](N(C)C)C[C@@H](C)O3)[C@@H](C)[C@H](O[C@@H]3O[C@@H](C)[C@H](O)[C@@](OC)(C)C3)[C@@H](C)C(=O)O[C@H](CC)[C@]2(O)C)N1	CC[C@H]1OC(=O)[C@H](C)[C@@H](O[C@H]2C[C@@](C)(OC)[C@@H](O)[C@H](C)O2)[C@H](C)[C@@H](O[C@@H]2O[C@H](C)C[C@H](N(C)C)[C@H]2O)[C@](C)(O)C[C@@H](C)[C@@H]2N[C@@H](COCCOC)O[C@H]([C@H]2C)[C@]1(C)O
822	824	docetaxel	0	O=C(OC(C)(C)C)N[C@H]([C@@H](O)C(=O)O[C@@H]1C(C)=C2[C@@H](O)C(=O)[C@]3(C)[C@@H](O)C[C@@H]4[C@](OC(=O)C)([C@H]3[C@H](OC(=O)c3ccccc3)[C@@](O)(C2(C)C)C1)CO4)c1ccccc1	CC(=O)O[C@@]12CO[C@@H]1C[C@H](O)[C@@]1(C)C(=O)[C@H](O)C3=C(C)[C@@H](OC(=O)[C@H](O)[C@@H](NC(=O)OC(C)(C)C)c4ccccc4)C[C@@](O)([C@@H](OC(=O)c4ccccc4)[C@@H]12)C3(C)C
823	825	efrotomycin	0	O=C(NC/C=C/C=C(\C(OC)C(C)C1C(O)C(O)C(/C=C/C=C/C=C(\C(=O)C2=C(O)N(C)C=CC2=O)/C)O1)/C)C(CC)C1(O)C(O)C(OC2C(O)C(OC)C(OC3C(OC)C(O)C(OC)C(C)O3)C(C)O2)C(C)(C)C(/C=C/C=C/C)O1	C/C=C/C=C/C1OC(O)(C(CC)C(=O)NC/C=C/C=C(/C)C(OC)C(C)C2OC(/C=C/C=C/C=C(/C)C(=O)c3c(O)n(C)ccc3=O)C(O)C2O)C(O)C(OC2OC(C)C(OC3OC(C)C(OC)C(O)C3OC)C(OC)C2O)C1(C)C
824	826	emetine	0	O(C)c1c(OC)cc2c([C@@H](C[C@@H]3[C@@H](CC)CN4[C@H](c5c(cc(OC)c(OC)c5)CC4)C3)NCC2)c1	CC[C@H]1CN2CCc3cc(OC)c(OC)cc3[C@@H]2C[C@@H]1C[C@H]1NCCc2cc(OC)c(OC)cc21
825	827	epicillin	0	O=C(N[C@@H]1C(=O)N2[C@@H](C(=O)O)C(C)(C)S[C@H]12)[C@H](N)C1=CCC=CC1	CC1(C)S[C@@H]2[C@H](NC(=O)[C@H](N)C3=CCC=CC3)C(=O)N2[C@H]1C(=O)O
826	828	eqvalan	0	O(C)[C@@H]1[C@@H](OC2O[C@@H](C)[C@H](O)[C@@H](OC)C2)[C@H](C)O[C@@H](O[C@H]/2[C@@H](C)/C=C/C=C\3/[C@]4(O)[C@@H]([C@H](O)C(C)=C[C@H]4C(=O)OC4C[C@@]5(O[C@H](C(CC)C)[C@@H](C)CC5)O[C@H](C/C=C\2/C)C4)OC/3)C1	CCC(C)[C@H]1O[C@]2(CC[C@@H]1C)CC1C[C@@H](C/C=C(/C)[C@@H](O[C@H]3C[C@H](OC)[C@@H](OC4C[C@H](OC)[C@@H](O)[C@H](C)O4)[C@H](C)O3)[C@@H](C)/C=C/C=C3\CO[C@@H]4[C@H](O)C(C)=C[C@@H](C(=O)O1)[C@]34O)O2
827	829	esorubicin	0	O=C(CO)[C@]1(O)C[C@@H](OC2OC(C)CC(N)C2)c2c(O)c3C(=O)c4c(OC)cccc4C(=O)c3c(O)c2C1	COc1cccc2c1C(=O)c1c(O)c3c(c(O)c1C2=O)C[C@](O)(C(=O)CO)C[C@H]3OC1CC(N)CC(C)O1
828	830	etamocycline	0	O=C/1[C@@H](N(C)C)[C@H]2[C@@](O)(C(=O)\C\1=C(/O)\NCN(CCN(CN/C(/O)=C/1\C(=O)[C@@H](N(C)C)[C@H]3[C@@](O)(C\1=O)C(=O)C1=C(O)c4c(O)cccc4[C@](O)(C)[C@H]1C3)C)C)C(=O)C1=C(O)c3c(O)cccc3[C@](O)(C)[C@H]1C2	CN(CCN(C)CN/C(O)=C1\C(=O)[C@@H](N(C)C)[C@@H]2C[C@H]3C(=C(O)c4c(O)cccc4[C@@]3(C)O)C(=O)[C@]2(O)C1=O)CN/C(O)=C1\C(=O)[C@@H](N(C)C)[C@@H]2C[C@H]3C(=C(O)c4c(O)cccc4[C@@]3(C)O)C(=O)[C@]2(O)C1=O
829	831	etilefrine	0	OC(CNCC)c1cc(O)ccc1	CCNCC(O)c1cccc(O)c1
830	832	felodipine	0	Clc1c(Cl)cccc1C1C(C(=O)OCC)=C(C)NC(C)=C1C(=O)OC	CCOC(=O)C1=C(C)NC(C)=C(C(=O)OC)C1c1cccc(Cl)c1Cl
831	833	fenbenicillin	0	O=C(N[C@@H]1C(=O)N2[C@@H](C(=O)O)C(C)(C)S[C@H]12)C(Oc1ccccc1)c1ccccc1	CC1(C)S[C@@H]2[C@H](NC(=O)C(Oc3ccccc3)c3ccccc3)C(=O)N2[C@H]1C(=O)O
832	834	fenoxazoline	0	O(CC1=NCCN1)c1c(C(C)C)cccc1	CC(C)c1ccccc1OCC1=NCCN1
833	835	fexofenadine	0	O=C(O)C(C)(C)c1ccc(C(O)CCCN2CCC(C(O)(c3ccccc3)c3ccccc3)CC2)cc1	CC(C)(C(=O)O)c1ccc(C(O)CCCN2CCC(C(O)(c3ccccc3)c3ccccc3)CC2)cc1
834	836	fibracillin	0	Clc1ccc(OC(C(=O)N[C@@H](C(=O)N[C@@H]2C(=O)N3[C@@H](C(=O)O)C(C)(C)S[C@H]23)c2ccccc2)(C)C)cc1	CC(C)(Oc1ccc(Cl)cc1)C(=O)N[C@@H](C(=O)N[C@@H]1C(=O)N2[C@@H](C(=O)O)C(C)(C)S[C@H]12)c1ccccc1
835	837	flomoxef	0	S(C(F)(F)F)CC(=O)N[C@]1(OC)C(=O)N2C(C(=O)O)=C(CSc3n(CCO)nnn3)CO[C@H]12	CO[C@@]1(NC(=O)CSC(F)(F)F)C(=O)N2C(C(=O)O)=C(CSc3nnnn3CCO)CO[C@@H]21
836	838	flurithromycin	0	F[C@]1(C)C(=O)[C@H](C)[C@@H](O)[C@@](O)(C)[C@@H](CC)OC(=O)[C@H](C)[C@@H](O[C@@H]2O[C@@H](C)[C@H](O)[C@@](OC)(C)C2)[C@H](C)[C@@H](O[C@H]2[C@H](O)[C@@H](N(C)C)C[C@@H](C)O2)[C@@](O)(C)C1	CC[C@H]1OC(=O)[C@H](C)[C@@H](O[C@H]2C[C@@](C)(OC)[C@@H](O)[C@H](C)O2)[C@H](C)[C@@H](O[C@@H]2O[C@H](C)C[C@H](N(C)C)[C@H]2O)[C@](C)(O)C[C@](C)(F)C(=O)[C@H](C)[C@@H](O)[C@]1(C)O
837	839	fropenem	0	O=C(O)C1=C([C@@H]2OCCC2)S[C@@H]2[C@@H]([C@H](O)C)C(=O)N12	C[C@@H](O)[C@H]1C(=O)N2C(C(=O)O)=C([C@H]3CCCO3)S[C@H]12
838	840	fumoxicillin	0	O=C(N[C@@H]1C(=O)N2[C@@H](C(=O)O)C(C)(C)S[C@H]12)[C@@H](/N=C/c1occc1)c1ccc(O)cc1	CC1(C)S[C@@H]2[C@H](NC(=O)[C@@H](/N=C/c3ccco3)c3ccc(O)cc3)C(=O)N2[C@H]1C(=O)O
839	841	furbucillin	0	O=C(N[C@@H]1C(=O)N2[C@@H](C(=O)O)C(C)(C)S[C@H]12)C(OC(=O)c1occc1)CC(C)C	CC(C)CC(OC(=O)c1ccco1)C(=O)N[C@@H]1C(=O)N2[C@@H](C(=O)O)C(C)(C)S[C@H]12
840	842	fusidic-acid	0	O=C(O)/C(/CC/C=C(\C)/C)=C/1\[C@@H](OC(=O)C)C[C@]2(C)[C@]3(C)[C@@H]([C@H](O)C[C@@H]\12)[C@]1(C)[C@H]([C@H](C)[C@H](O)CC1)CC3	CC(=O)O[C@H]1C[C@@]2(C)[C@@H](C[C@@H](O)[C@H]3[C@@]4(C)CC[C@@H](O)[C@@H](C)[C@@H]4CC[C@@]32C)/C1=C(\CCC=C(C)C)C(=O)O
841	843	gentamicin	0	O(C1C(O)C(OC2C(O)C(NC)C(O)(C)CO2)C(N)CC1N)C1C(N)CCC(C(NC)C)O1	CNC(C)C1CCC(N)C(OC2C(N)CC(N)C(OC3OCC(C)(O)C(NC)C3O)C2O)O1
842	844	gloximonam	0	O=C(N[C@H]1[C@H](C)N(OCC(=O)OCC(=O)OC(C)(C)C)C1=O)/C(=N/OC)/c1nc(N)sc1	CO/N=C(/C(=O)N[C@@H]1C(=O)N(OCC(=O)OCC(=O)OC(C)(C)C)[C@H]1C)c1csc(N)n1
843	845	gramicidin-s-2	0	O=C1C(Cc2ccccc2)NC(=O)C(CC(C)C)NC(=O)C(CCCN)NC(=O)C(C(C)C)NC(=O)C2N(C(=O)C(Cc3ccccc3)NC(=O)C(CC(C)C)NC(=O)C(CCCN)NC(=O)C(C(C)C)NC(=O)C3N1CCC3)CCC2	CC(C)CC1NC(=O)C(CCCN)NC(=O)C(C(C)C)NC(=O)C2CCCN2C(=O)C(Cc2ccccc2)NC(=O)C(CC(C)C)NC(=O)C(CCCN)NC(=O)C(C(C)C)NC(=O)C2CCCN2C(=O)C(Cc2ccccc2)NC1=O
844	846	grepafloxacin	0	Fc1c(C)c2C(=O)C(C(=O)O)=CN(C3CC3)c2cc1N1CC(C)NCC1	Cc1c(F)c(N2CCNC(C)C2)cc2c1c(=O)c(C(=O)O)cn2C1CC1
845	847	guamecycline	0	O=C1/C(=C(\O)/NCN2CCN(C(/N=C(\N)/N)=N)CC2)/C(=O)C(N(C)C)C2C1(O)C(=O)C1=C(O)c3c(O)cccc3C(O)(C)C1C2	CN(C)C1C(=O)/C(=C(/O)NCN2CCN(C(=N)N=C(N)N)CC2)C(=O)C2(O)C(=O)C3=C(O)c4c(O)cccc4C(C)(O)C3CC12
846	848	hetacillin	0	O=C(O)[C@H]1C(C)(C)S[C@@H]2[C@H](N3C(=O)[C@@H](c4ccccc4)NC3(C)C)C(=O)N12	CC1(C)S[C@@H]2[C@H](N3C(=O)[C@@H](c4ccccc4)NC3(C)C)C(=O)N2[C@H]1C(=O)O
847	849	hydroxyamphetamine	0	ONC(Cc1ccccc1)C	CC(Cc1ccccc1)NO
848	850	hydroxyephedrine	0	OC(C(NC)C)c1ccc(O)cc1	CNC(C)C(O)c1ccc(O)cc1
849	851	hymecromone	0	O=C1Oc2c(C(C)=C1)ccc(O)c2	Cc1cc(=O)oc2cc(O)ccc12
850	852	idarubicin	0	O=C(C)[C@@]1(O)C[C@H](O[C@@H]2O[C@@H](C)[C@@H](O)[C@@H](N)C2)c2c(O)c3C(=O)c4c(C(=O)c3c(O)c2C1)cccc4	CC(=O)[C@]1(O)Cc2c(O)c3c(c(O)c2[C@@H](O[C@H]2C[C@H](N)[C@H](O)[C@H](C)O2)C1)C(=O)c1ccccc1C3=O
851	853	imipenem	0	S(CC/N=C/N)C1=C(C(=O)O)N2C(=O)[C@H]([C@@H](O)C)[C@H]2C1	C[C@H](O)[C@H]1C(=O)N2C(C(=O)O)=C(SCC/N=C/N)C[C@H]12
852	854	isepamicin	0	O=C(NC1C(OC2C(O)C(NC)C(O)(C)CO2)C(O)C(OC2C(O)C(O)C(O)C(CN)O2)C(N)C1)C(O)CN	CNC1C(O)C(OC2C(NC(=O)C(O)CN)CC(N)C(OC3OC(CN)C(O)C(O)C3O)C2O)OCC1(C)O
853	855	isopropicillin	0	O=C(N[C@@H]1C(=O)N2[C@@H](C(=O)O)C(C)(C)S[C@H]12)C(Oc1ccccc1)(C)C	CC(C)(Oc1ccccc1)C(=O)N[C@@H]1C(=O)N2[C@@H](C(=O)O)C(C)(C)S[C@H]12
854	856	josamycin	0	O=C(O[C@H]1[C@H](C)O[C@@H](O[C@H]2[C@H](N(C)C)[C@@H](O)[C@H](O[C@@H]3[C@@H](OC)[C@H](OC(=O)C)CC(=O)O[C@H](C)C/C=C/C=C/[C@H](O)[C@H](C)C[C@@H]3CC=O)O[C@@H]2C)C[C@]1(O)C)CC(C)C	CO[C@@H]1[C@@H](O[C@@H]2O[C@H](C)[C@@H](O[C@H]3C[C@@](C)(O)[C@@H](OC(=O)CC(C)C)[C@H](C)O3)[C@H](N(C)C)[C@H]2O)[C@@H](CC=O)C[C@@H](C)[C@@H](O)/C=C/C=C/C[C@@H](C)OC(=O)C[C@H]1OC(C)=O
855	857	lenampicillin	0	O=C(N[C@@H]1C(=O)N2[C@@H](C(=O)OCC3=C(C)OC(=O)O3)C(C)(C)S[C@H]12)[C@H](N)c1ccccc1	Cc1oc(=O)oc1COC(=O)[C@@H]1N2C(=O)[C@@H](NC(=O)[C@H](N)c3ccccc3)[C@H]2SC1(C)C
856	858	lenapenem	0	S([C@H]1C[C@@H]([C@H](O)CCNC)NC1)C=1[C@H](C)[C@@H]2[C@@H]([C@H](O)C)C(=O)N2C=1C(=O)O	CNCC[C@@H](O)[C@@H]1C[C@H](SC2=C(C(=O)O)N3C(=O)[C@H]([C@@H](C)O)[C@H]3[C@H]2C)CN1
857	859	leurubicin	0	O=C(N[C@@H]1[C@H](O)[C@H](C)O[C@@H](O[C@@H]2c3c(O)c4C(=O)c5c(OC)cccc5C(=O)c4c(O)c3C[C@@](O)(C(=O)CO)C2)C1)[C@@H](N)CC(C)C	COc1cccc2c1C(=O)c1c(O)c3c(c(O)c1C2=O)C[C@@](O)(C(=O)CO)C[C@@H]3O[C@H]1C[C@H](NC(=O)[C@@H](N)CC(C)C)[C@H](O)[C@H](C)O1
858	860	lexithromycin	0	O(/N=C\1/[C@H](C)[C@@H](O)[C@@](O)(C)[C@@H](CC)OC(=O)[C@H](C)[C@@H](OC2OC(C)C(O)C(OC)(C)C2)C(C)[C@@H](OC2C(O)C(N(C)C)CC(C)O2)[C@@](O)(C)C[C@H]/1C)C	CC[C@H]1OC(=O)[C@H](C)[C@@H](OC2CC(C)(OC)C(O)C(C)O2)C(C)[C@@H](OC2OC(C)CC(N(C)C)C2O)[C@](C)(O)C[C@@H](C)/C(=N\OC)[C@H](C)[C@@H](O)[C@]1(C)O
859	861	lincomycin	0	S(C)C1C(O)C(O)C(O)C(C(NC(=O)C2N(C)CC(CCC)C2)C(O)C)O1	CCCC1CC(C(=O)NC(C(C)O)C2OC(SC)C(O)C(O)C2O)N(C)C1
860	862	loracarbef	0	ClC1=C(C(=O)O)N2C(=O)C(NC(=O)[C@H](N)c3ccccc3)C2CC1	N[C@@H](C(=O)NC1C(=O)N2C(C(=O)O)=C(Cl)CCC12)c1ccccc1
861	863	losartan	0	Clc1c(CO)n(Cc2ccc(-c3c(-c4n[nH]nn4)cccc3)cc2)c(CCCC)n1	CCCCc1nc(Cl)c(CO)n1Cc1ccc(-c2ccccc2-c2nn[nH]n2)cc1
863	865	mecillinam	0	O=C(O)[C@H]1C(C)(C)S[C@@H]2[C@H](/N=C/N3CCCCCC3)C(=O)N12	CC1(C)S[C@@H]2[C@H](/N=C/N3CCCCCC3)C(=O)N2[C@H]1C(=O)O
864	866	mecloxamine	0	Clc1ccc(C(OC(CN(C)C)C)(C)c2ccccc2)cc1	CC(CN(C)C)OC(C)(c1ccccc1)c1ccc(Cl)cc1
865	867	medorubicin	0	O=C(CO)C1(O)CC(OC2OC(C)C(O)C(N)C2)c2c(O)c3C(=O)c4c(C(=O)c3c(O)c2C1)cccc4	CC1OC(OC2CC(O)(C(=O)CO)Cc3c(O)c4c(c(O)c32)C(=O)c2ccccc2C4=O)CC(N)C1O
866	868	meropenem	0	S([C@H]1C[C@@H](C(=O)N(C)C)NC1)C=1[C@H](C)C2C([C@@H](O)C)C(=O)N2C=1C(=O)O	C[C@H](O)C1C(=O)N2C(C(=O)O)=C(S[C@@H]3CN[C@H](C(=O)N(C)C)C3)[C@H](C)C12
867	869	metampicillin	0	O=C(NC1C(=O)N2C(C(=O)O)C(C)(C)SC12)C(N=C)c1ccccc1	C=NC(C(=O)NC1C(=O)N2C1SC(C)(C)C2C(=O)O)c1ccccc1
868	870	methacycline	0	O=C/1[C@@H](N(C)C)[C@@H]2[C@@H](O)[C@@H]3C(=C)c4c(c(O)ccc4)C(O)=C3C(=O)[C@]2(O)C(=O)\C\1=C(/O)\N	C=C1c2cccc(O)c2C(O)=C2C(=O)[C@]3(O)C(=O)/C(=C(/N)O)C(=O)[C@@H](N(C)C)[C@@H]3[C@@H](O)[C@H]12
869	871	methoxyphedrine	0	O=C(C(NC)C)c1ccc(OC)cc1	CNC(C)C(=O)c1ccc(OC)cc1
870	872	meticillin	0	O=C(O)[C@H]1C(C)(C)S[C@@H]2[C@H](NC(=O)c3c(OC)cccc3OC)C(=O)N12	COc1cccc(OC)c1C(=O)N[C@@H]1C(=O)N2[C@@H](C(=O)O)C(C)(C)S[C@H]12
871	873	mezlocillin	0	S(=O)(=O)(C)N1C(=O)N(C(=O)N[C@@H](C(=O)N[C@@H]2C(=O)N3[C@@H](C(=O)O)C(C)(C)S[C@H]23)c2ccccc2)CC1	CC1(C)S[C@@H]2[C@H](NC(=O)[C@H](NC(=O)N3CCN(S(C)(=O)=O)C3=O)c3ccccc3)C(=O)N2[C@H]1C(=O)O
872	874	mibefradil	0	Fc1cc2c([C@H](C(C)C)[C@@](OC(=O)COC)(CCN(CCCc3[nH]c4c(n3)cccc4)C)CC2)cc1	COCC(=O)O[C@]1(CCN(C)CCCc2nc3ccccc3[nH]2)CCc2cc(F)ccc2[C@@H]1C(C)C
873	875	midecamycin	0	O=C(O[C@@H]1[C@@H](C)O[C@@H](O[C@H]2[C@H](N(C)C)[C@@H](O)[C@H](OC3C(OC)C(OC(=O)CC)CC(=O)OC(C)C/C=C/C=C\C(O)C(C)CC3CC=O)O[C@@H]2C)C[C@]1(O)C)CC	CCC(=O)OC1CC(=O)OC(C)C/C=C/C=C\C(O)C(C)CC(CC=O)C(O[C@@H]2O[C@H](C)[C@@H](O[C@H]3C[C@@](C)(O)[C@H](OC(=O)CC)[C@@H](C)O3)[C@H](N(C)C)[C@H]2O)C1OC
874	876	mikamycin	0	O=C(NC1C(=O)NC(CC)C(=O)N2C(C(=O)N(C)C(Cc3ccc(N(C)C)cc3)C(=O)N3C(C(=O)NC(c4ccccc4)C(=O)OC1C)CC(=O)CC3)CCC2)c1c(O)cccn1	CCC1NC(=O)C(NC(=O)c2ncccc2O)C(C)OC(=O)C(c2ccccc2)NC(=O)C2CC(=O)CCN2C(=O)C(Cc2ccc(N(C)C)cc2)N(C)C(=O)C2CCCN2C1=O
875	877	mirincamycin	0	ClC(C(NC(=O)C1NCC(CCCCC)C1)C1C(O)C(O)C(O)C(SC)O1)C	CCCCCC1CNC(C(=O)NC(C(C)Cl)C2OC(SC)C(O)C(O)C2O)C1
876	878	mitomycin	0	O=C(OC[C@H]1[C@]2(OC)N(C=3C(=O)C(C)=C(N)C(=O)C1=3)C[C@@H]1N[C@H]21)N	CO[C@@]12[C@H](COC(N)=O)C3=C(C(=O)C(C)=C(N)C3=O)N1C[C@@H]1N[C@@H]12
877	879	moxalactam	0	S(CC1=C(C(=O)O)N2C(=O)[C@@](OC)(NC(=O)C(C(=O)O)c3ccc(O)cc3)[C@H]2OC1)c1n(C)nnn1	CO[C@@]1(NC(=O)C(C(=O)O)c2ccc(O)cc2)C(=O)N2C(C(=O)O)=C(CSc3nnnn3C)CO[C@@H]21
878	880	neamine	0	O([C@H]1[C@H](O)[C@@H](O)[C@H](N)C[C@@H]1N)[C@@H]1[C@H](N)[C@@H](O)[C@H](O)[C@@H](CN)O1	NC[C@H]1O[C@H](O[C@@H]2[C@@H](N)C[C@@H](N)[C@H](O)[C@H]2O)[C@H](N)[C@@H](O)[C@@H]1O
879	881	netilmicin	0	O([C@H]1[C@H](O)[C@@H](O[C@@H]2[C@H](O)[C@@H](NC)[C@](O)(C)CO2)[C@H](NCC)C[C@@H]1N)[C@@H]1[C@H](N)CC=C(CN)O1	CCN[C@@H]1C[C@H](N)[C@@H](O[C@H]2OC(CN)=CC[C@H]2N)[C@H](O)[C@H]1O[C@H]1OC[C@](C)(O)[C@H](NC)[C@H]1O
880	882	nicardipine	0	O=[N+]([O-])c1cc(C2C(C(=O)OCCN(Cc3ccccc3)C)=C(C)NC(C)=C2C(=O)OC)ccc1	COC(=O)C1=C(C)NC(C)=C(C(=O)OCCN(C)Cc2ccccc2)C1c1cccc([N+](=O)[O-])c1
881	883	nifedipine	0	O=[N+]([O-])c1c(C2C(C(=O)OC)=C(C)NC(C)=C2C(=O)OC)cccc1	COC(=O)C1=C(C)NC(C)=C(C(=O)OC)C1c1ccccc1[N+](=O)[O-]
882	884	nitrendipine	0	O=[N+]([O-])c1cc(C2C(C(=O)OCC)=C(C)NC(C)=C2C(=O)OC)ccc1	CCOC(=O)C1=C(C)NC(C)=C(C(=O)OC)C1c1cccc([N+](=O)[O-])c1
883	885	nitrocycline	0	O=[N+]([O-])c1c2c(c(O)cc1)C(O)=C1C(=O)[C@]3(O)C(=O)/C(=C(\O)/N)/C(=O)[C@@H](N(C)C)[C@@H]3C[C@@H]1C2	CN(C)[C@@H]1C(=O)/C(=C(\N)O)C(=O)[C@@]2(O)C(=O)C3=C(O)c4c(O)ccc([N+](=O)[O-])c4C[C@H]3C[C@@H]12
884	886	novobiocin	0	O=C(O[C@H]1[C@@H](O)[C@H](Oc2c(C)c3OC(O)=C(NC(=O)c4cc(C/C=C(\C)/C)c(O)cc4)C(=O)c3cc2)OC(C)(C)[C@@H]1OC)N	CO[C@@H]1[C@@H](OC(N)=O)[C@@H](O)[C@H](Oc2ccc3c(=O)c(NC(=O)c4ccc(O)c(CC=C(C)C)c4)c(O)oc3c2C)OC1(C)C
885	887	oleandomycin	0	O=C1[C@H](C)[C@@H](O)[C@@H](C)[C@@H](C)OC(=O)[C@H](C)[C@@H](OC2OC(C)C(O)C(OC)C2)[C@H](C)[C@@H](OC2C(O)C(N(C)C)CC(C)O2)[C@@H](C)C[C@]21OC2	COC1CC(O[C@@H]2[C@@H](C)C(=O)O[C@H](C)[C@H](C)[C@H](O)[C@@H](C)C(=O)[C@@]3(CO3)C[C@H](C)[C@H](OC3OC(C)CC(N(C)C)C3O)[C@H]2C)OC(C)C1O
886	888	oxetacillin	0	O=C(O)[C@H]1C(C)(C)S[C@@H]2[C@H]([N+]3C(=O)C(c4ccc(O)cc4)NC3(C)C)C(=O)N12	CC1(C)S[C@@H]2[C@H]([N+]3C(=O)C(c4ccc(O)cc4)NC3(C)C)C(=O)N2[C@H]1C(=O)O
887	889	oximonam	0	O=C(NC1[C@H](C)N(OCC(=O)O)C1=O)/C(=N/OC)/c1nc(N)sc1	CO/N=C(/C(=O)NC1C(=O)N(OCC(=O)O)[C@H]1C)c1csc(N)n1
888	890	paclitaxel	0	O=C(O[C@@H]1C(C)=C2[C@@H](OC(=O)C)C(=O)[C@]3(C)[C@@H](O)C[C@@H]4[C@](OC(=O)C)(C3[C@H](OC(=O)c3ccccc3)[C@@](O)(C2(C)C)C1)CO4)[C@H](O)[C@@H](NC(=O)c1ccccc1)c1ccccc1	CC(=O)O[C@H]1C(=O)[C@@]2(C)C([C@H](OC(=O)c3ccccc3)[C@]3(O)C[C@H](OC(=O)[C@H](O)[C@@H](NC(=O)c4ccccc4)c4ccccc4)C(C)=C1C3(C)C)[C@]1(OC(C)=O)CO[C@@H]1C[C@@H]2O
889	891	pecocycline	0	O=C(O)C1CN(CN/C(/O)=C/2\C(=O)[C@@H](N(C)C)[C@H]3[C@@](O)(C\2=O)C(=O)C2=C(O)c4c(O)cccc4[C@](O)(C)[C@H]2C3)CCC1	CN(C)[C@@H]1C(=O)/C(=C(/O)NCN2CCCC(C(=O)O)C2)C(=O)[C@@]2(O)C(=O)C3=C(O)c4c(O)cccc4[C@@](C)(O)[C@H]3C[C@@H]12
890	892	penamecillin	0	O=C(NC1C(=O)N2C(C(=O)OCOC(=O)C)C(C)(C)SC12)Cc1ccccc1	CC(=O)OCOC(=O)C1N2C(=O)C(NC(=O)Cc3ccccc3)C2SC1(C)C
891	893	penicillin	0	O=C(NC1C(=O)N2C(C(=O)O)C(C)(C)SC12)Cc1ccccc1	CC1(C)SC2C(NC(=O)Cc3ccccc3)C(=O)N2C1C(=O)O
892	894	penimocycline	0	O=C(NC1C(=O)N2C(C(=O)O)C(C)(C)SC12)C(NCN/C(/O)=C/1\C(=O)[C@@H](N(C)C)[C@H]2[C@@](O)(C\1=O)C(=O)C1=C(O)c3c(O)cccc3[C@](O)(C)[C@H]1C2)c1ccccc1	CN(C)[C@@H]1C(=O)/C(=C(/O)NCNC(C(=O)NC2C(=O)N3C2SC(C)(C)C3C(=O)O)c2ccccc2)C(=O)[C@@]2(O)C(=O)C3=C(O)c4c(O)cccc4[C@@](C)(O)[C@H]3C[C@@H]12
893	895	phenethicillin	0	O=C(NC1C(=O)N2C(C(=O)O)C(C)(C)SC12)C(Oc1ccccc1)C	CC(Oc1ccccc1)C(=O)NC1C(=O)N2C1SC(C)(C)C2C(=O)O
894	896	pipacycline	0	O=C1/C(=C(\O)/NCN2CCN(CCO)CC2)/C(=O)C(N(C)C)C2C1(O)C(=O)C1=C(O)c3c(O)cccc3C(O)(C)C1C2	CN(C)C1C(=O)/C(=C(/O)NCN2CCN(CCO)CC2)C(=O)C2(O)C(=O)C3=C(O)c4c(O)cccc4C(C)(O)C3CC12
895	897	pirarubicin	0	O=C(CO)[C@@]1(O)C[C@H](O[C@@H]2O[C@@H](C)[C@@H](O[C@@H]3OCCCC3)[C@@H](N)C2)c2c(O)c3C(=O)c4c(OC)cccc4C(=O)c3c(O)c2C1	COc1cccc2c1C(=O)c1c(O)c3c(c(O)c1C2=O)C[C@@](O)(C(=O)CO)C[C@@H]3O[C@H]1C[C@H](N)[C@H](O[C@H]2CCCCO2)[C@H](C)O1
896	898	pirbenicillin	0	O=C(NC(=O)CN)[C@@H](N(C(=N)c1ccncc1)C1C(=O)N2C(C(=O)O)C(C)(C)SC12)c1ccccc1	CC1(C)SC2C(N(C(=N)c3ccncc3)[C@H](C(=O)NC(=O)CN)c3ccccc3)C(=O)N2C1C(=O)O
897	899	piridicillin	0	S(=O)(=O)(N(CCO)CCO)c1ccc(C=2NC(=O)C(C(=O)N[C@@H](C(=O)N[C@@H]3C(=O)N4[C@@H](C(=O)O)C(C)(C)S[C@H]34)c3ccc(O)cc3)=CC=2)cc1	CC1(C)S[C@@H]2[C@H](NC(=O)[C@H](NC(=O)c3ccc(-c4ccc(S(=O)(=O)N(CCO)CCO)cc4)[nH]c3=O)c3ccc(O)cc3)C(=O)N2[C@H]1C(=O)O
898	900	piroxicillin	0	S(=O)(=O)(N)c1ccc(NC2=NC=C(NC(=O)N[C@@H](C(=O)N[C@@H]3C(=O)N4[C@@H](C(=O)O)C(C)(C)S[C@H]34)c3ccc(O)cc3)C(=O)N2)cc1	CC1(C)S[C@@H]2[C@H](NC(=O)[C@H](NC(=O)Nc3cnc(Nc4ccc(S(N)(=O)=O)cc4)[nH]c3=O)c3ccc(O)cc3)C(=O)N2[C@H]1C(=O)O
899	901	pivampicillin	0	O=C(N[C@@H]1C(=O)N2[C@@H](C(=O)OCOC(=O)C(C)(C)C)C(C)(C)S[C@H]12)[C@H](N)c1ccccc1	CC(C)(C)C(=O)OCOC(=O)[C@@H]1N2C(=O)[C@@H](NC(=O)[C@H](N)c3ccccc3)[C@H]2SC1(C)C
900	902	pivenfrine	0	O=C(Oc1cc(C(O)CNC)ccc1)C(C)(C)C	CNCC(O)c1cccc(OC(=O)C(C)(C)C)c1
901	903	prazocillin	0	Clc1c(-n2c(C(=O)N[C@@H]3C(=O)N4[C@@H](C(=O)O)C(C)(C)S[C@H]34)c(C)cn2)c(Cl)ccc1	Cc1cnn(-c2c(Cl)cccc2Cl)c1C(=O)N[C@@H]1C(=O)N2[C@@H](C(=O)O)C(C)(C)S[C@H]12
902	904	pristinamycin-ic	0	O=C(NC1C(=O)NC(C)C(=O)N2C(C(=O)N(C)C(Cc3ccc(N(C)C)cc3)C(=O)N3C(C(=O)NC(c4ccccc4)C(=O)OC1C)CC(=O)CC3)CCC2)c1c(O)cccn1	CC1NC(=O)C(NC(=O)c2ncccc2O)C(C)OC(=O)C(c2ccccc2)NC(=O)C2CC(=O)CCN2C(=O)C(Cc2ccc(N(C)C)cc2)N(C)C(=O)C2CCCN2C1=O
903	905	propafenone	0	O=C(CCc1ccccc1)c1c(OCC(O)CNCCC)cccc1	CCCNCC(O)COc1ccccc1C(=O)CCc1ccccc1
904	906	propicillin	0	O=C(NC1C(=O)N2C(C(=O)O)C(C)(C)SC12)C(Oc1ccccc1)CC	CCC(Oc1ccccc1)C(=O)NC1C(=O)N2C1SC(C)(C)C2C(=O)O
905	907	propikacin	0	O(C1C(O)C(OC2C(N)C(O)C(O)C(CN)O2)C(N)CC1NC(CO)CO)C1C(O)C(N)C(O)C(CO)O1	NCC1OC(OC2C(N)CC(NC(CO)CO)C(OC3OC(CO)C(O)C(N)C3O)C2O)C(N)C(O)C1O
906	908	quinacillin	0	O=C(O)[C@H]1C(C)(C)S[C@@H]2[C@H](NC(=O)c3c(C(=O)O)nc4c(n3)cccc4)C(=O)N12	CC1(C)S[C@@H]2[C@H](NC(=O)c3nc4ccccc4nc3C(=O)O)C(=O)N2[C@H]1C(=O)O
907	909	rifabutin	0	O=C(O[C@H]1[C@H](C)[C@H](O)[C@H](C)[C@@H](O)[C@@H](C)/C=C/C=C(/C)\C(=O)NC=2C(=O)c3c(O)c(C)c4O[C@@](C)(C(=O)c4c3C3=NC4(NC=23)CCN(CC(C)C)CC4)O/C=C/[C@H](OC)[C@H]1C)C	CO[C@H]1/C=C/O[C@@]2(C)Oc3c(C)c(O)c4c(c3C2=O)C2=NC3(CCN(CC(C)C)CC3)NC2=C(NC(=O)/C(C)=C\C=C\[C@H](C)[C@H](O)[C@@H](C)[C@@H](O)[C@@H](C)[C@H](OC(C)=O)[C@@H]1C)C4=O
908	910	rifametane	0	O=C(OC1C(C)C(O)C(C)C(O)C(C)/C=C/C=C(/C)\C(=O)Nc2c(/C=N\N=C(/N(CC)CC)\C)c(O)c3c(c(O)c(C)c4OC(C)(C(=O)c34)O/C=C\C(OC)C1C)c2O)C	CCN(CC)/C(C)=N\N=C/c1c2c(O)c3c(O)c(C)c4c(c3c1O)C(=O)C(C)(O/C=C\C(OC)C(C)C(OC(C)=O)C(C)C(O)C(C)C(O)C(C)/C=C/C=C(/C)C(=O)N2)O4
909	911	rifamexil	0	O=C(O[C@H]1[C@H](C)[C@H](O)[C@H](C)[C@@H](O)[C@@H](C)/C=C/C=C(/C)\C(=O)Nc2c(O)c3c(O)c(C)c4O[C@@](C)(C(=O)c4c3c3nc(N(CC)CC)sc23)O/C=C/[C@H](OC)[C@H]1C)C	CCN(CC)c1nc2c(s1)c1c(O)c3c(O)c(C)c4c(c32)C(=O)[C@@](C)(O/C=C/[C@H](OC)[C@@H](C)[C@@H](OC(C)=O)[C@H](C)[C@H](O)[C@H](C)[C@@H](O)[C@@H](C)/C=C/C=C(/C)C(=O)N1)O4
910	912	rifamide	0	O=C(N(CC)CC)COc1c2c3c(O)c(C)c4O[C@@](C)(C(=O)c24)O/C=C/[C@H](OC)[C@@H](C)[C@@H](OC(=O)C)[C@H](C)[C@H](O)[C@H](C)[C@@H](O)[C@@H](C)/C=C/C=C(/C)\C(=O)Nc(c3O)c1	CCN(CC)C(=O)COc1cc2c(O)c3c(O)c(C)c4c(c13)C(=O)[C@@](C)(O/C=C/[C@H](OC)[C@@H](C)[C@@H](OC(C)=O)[C@H](C)[C@H](O)[C@H](C)[C@@H](O)[C@@H](C)/C=C/C=C(/C)C(=O)N2)O4
911	913	rifampin	0	O=C(OC1C(C)C(O)C(C)C(O)C(C)/C=C/C=C(/C)\C(=O)Nc2c(/C=N/N3CCN(C)CC3)c(O)c3c(c(O)c(C)c4OC(C)(C(=O)c34)O/C=C/C(OC)C1C)c2O)C	COC1/C=C/OC2(C)Oc3c(C)c(O)c4c(O)c(c(/C=N/N5CCN(C)CC5)c(O)c4c3C2=O)NC(=O)/C(C)=C\C=C\C(C)C(O)C(C)C(O)C(C)C(OC(C)=O)C1C
912	914	rifamycin	0	O=C(O[C@H]1[C@H](C)[C@H](O)[C@H](C)[C@@H](O)[C@@H](C)/C=C/C=C(/C)\C(=O)Nc2c(O)c3c(O)c(C)c4O[C@@](C)(C(=O)c4c3c(O)c2)O/C=C/[C@H](OC)[C@H]1C)C	CO[C@H]1/C=C/O[C@@]2(C)Oc3c(C)c(O)c4c(O)c(cc(O)c4c3C2=O)NC(=O)/C(C)=C\C=C\[C@H](C)[C@H](O)[C@@H](C)[C@@H](O)[C@@H](C)[C@H](OC(C)=O)[C@@H]1C
913	915	rifapentine	0	O=C(O[C@H]1[C@H](C)[C@H](O)[C@H](C)[C@@H](O)[C@@H](C)/C=C/C=C(/C)\C(=O)NC=2/C(=C/NN3CCN(C4CCCC4)CC3)/C(=O)c3c(c(O)c(C)c4O[C@@](C)(C(=O)c34)O/C=C/[C@H](OC)[C@H]1C)C=2O)C	CO[C@H]1/C=C/O[C@@]2(C)Oc3c(C)c(O)c4c(c3C2=O)C(=O)/C(=C\NN2CCN(C3CCCC3)CC2)C(=C4O)NC(=O)/C(C)=C\C=C\[C@H](C)[C@H](O)[C@@H](C)[C@@H](O)[C@@H](C)[C@H](OC(C)=O)[C@@H]1C
914	916	rifaximin	0	O=C(O[C@H]1[C@H](C)[C@H](O)[C@H](C)[C@@H](O)[C@@H](C)/C=C/C=C(/C)\C(=O)Nc2c(O)c3c(O)c(C)c4O[C@@](C)(C(=O)c4c3c3nc4n(c23)C=CC(C)=C4)O/C=C/[C@H](OC)[C@H]1C)C	CO[C@H]1/C=C/O[C@@]2(C)Oc3c(C)c(O)c4c(O)c(c5c(nc6cc(C)ccn65)c4c3C2=O)NC(=O)/C(C)=C\C=C\[C@H](C)[C@H](O)[C@@H](C)[C@@H](O)[C@@H](C)[C@H](OC(C)=O)[C@@H]1C
915	917	ritipenem	0	O=C(OCC1=C(C(=O)O)N2C(=O)[C@H]([C@H](O)C)[C@H]2S1)N	C[C@@H](O)[C@H]1C(=O)N2C(C(=O)O)=C(COC(N)=O)S[C@H]12
916	918	rodorubicin	0	O([C@@H]1[C@H](C)O[C@@H](O[C@@H]2c3c(O)c4C(=O)c5c(O)cccc5C(=O)c4c(O)c3[C@@H](O[C@@H]3O[C@@H](C)[C@@H](O)[C@@H](N(C)C)C3)[C@@](O)(CC)C2)C[C@@H]1N(C)C)[C@@H]1O[C@@H](C)[C@H]2O[C@@H]3O[C@@H](C)C(=O)C[C@@H]3O[C@H]2C1	CC[C@@]1(O)C[C@H](O[C@H]2C[C@H](N(C)C)[C@H](O[C@H]3C[C@@H]4O[C@H]5CC(=O)[C@H](C)O[C@H]5O[C@@H]4[C@H](C)O3)[C@H](C)O2)c2c(O)c3c(c(O)c2[C@H]1O[C@H]1C[C@H](N(C)C)[C@H](O)[C@H](C)O1)C(=O)c1cccc(O)c1C3=O
917	919	rotamicillin	0	O=C(N[C@@H]1C(=O)N2[C@@H](C(=O)O)C(C)(C)S[C@H]12)[C@H](NC(=O)Cc1ccc(C2=NCCCN2)cc1)c1ccccc1	CC1(C)S[C@@H]2[C@H](NC(=O)[C@H](NC(=O)Cc3ccc(C4=NCCCN4)cc3)c3ccccc3)C(=O)N2[C@H]1C(=O)O
918	920	roxithromycin	0	O(/N=C\1/[C@H](C)[C@@H](O)[C@@](O)(C)[C@@H](CC)OC(=O)[C@H](C)[C@@H](O[C@@H]2O[C@@H](C)[C@H](O)[C@@](OC)(C)C2)[C@H](C)[C@@H](O[C@H]2[C@H](O)[C@@H](N(C)C)C[C@@H](C)O2)[C@@](O)(C)C[C@H]/1C)COCCOC	CC[C@H]1OC(=O)[C@H](C)[C@@H](O[C@H]2C[C@@](C)(OC)[C@@H](O)[C@H](C)O2)[C@H](C)[C@@H](O[C@@H]2O[C@H](C)C[C@H](N(C)C)[C@H]2O)[C@](C)(O)C[C@@H](C)/C(=N\OCOCCOC)[C@H](C)[C@@H](O)[C@]1(C)O
919	921	sanfetrinem	0	O=C(O)C=1N2C(=O)C(C(O)C)C2C2C=1C(OC)CCC2	COC1CCCC2C1=C(C(=O)O)N1C(=O)C(C(C)O)C21
920	922	sarmoxicillin	0	O=C(OCOC)C1C(C)(C)SC2C(N3C(=O)C(c4ccc(O)cc4)NC3(C)C)C(=O)N12	COCOC(=O)C1N2C(=O)C(N3C(=O)C(c4ccc(O)cc4)NC3(C)C)C2SC1(C)C
921	923	sarpicillin	0	O=C(OCOC)[C@H]1C(C)(C)S[C@@H]2[C@H](N3C(=O)C(c4ccccc4)NC3(C)C)C(=O)N12	COCOC(=O)[C@@H]1N2C(=O)[C@@H](N3C(=O)C(c4ccccc4)NC3(C)C)[C@H]2SC1(C)C
922	924	sedecamycin	0	O=C(NC\1C2(C)C(=O)C(C)C(OC2=O)CC(OC(=O)C)/C=C/C(/C)=C/CC(O)/C=C/C(/C)=C/1)C(=O)C	CC(=O)OC1/C=C/C(C)=C/CC(O)/C=C/C(C)=C/C(NC(=O)C(C)=O)C2(C)C(=O)OC(C1)C(C)C2=O
923	925	sisomicin	0	O([C@H]1[C@H](O)[C@@H](O[C@@H]2[C@H](O)[C@@H](NC)[C@](O)(C)CO2)[C@H](N)C[C@@H]1N)[C@@H]1[C@H](N)CC=C(CN)O1	CN[C@@H]1[C@@H](O)[C@@H](O[C@@H]2[C@@H](O)[C@H](O[C@H]3OC(CN)=CC[C@H]3N)[C@@H](N)C[C@H]2N)OC[C@]1(C)O
924	926	spiramycin	0	O=CCC1C(OC2C(O)C(N(C)C)C(OC3OC(C)C(O)C(O)(C)C3)C(C)O2)C(OC)C(O)CC(=O)OC(C)C/C=C/C=C/C(OC2OC(C)C(N(C)C)CC2)C(C)C1	COC1C(O)CC(=O)OC(C)C/C=C/C=C/C(OC2CCC(N(C)C)C(C)O2)C(C)CC(CC=O)C1OC1OC(C)C(OC2CC(C)(O)C(O)C(C)O2)C(N(C)C)C1O
925	927	sulbenicillin	0	S(=O)(=O)(O)C(C(=O)N[C@@H]1C(=O)N2[C@@H](C(=O)O)C(C)(C)S[C@H]12)c1ccccc1	CC1(C)S[C@@H]2[C@H](NC(=O)C(c3ccccc3)S(=O)(=O)O)C(=O)N2[C@H]1C(=O)O
926	928	sulopenem	0	S(C1=C(C(=O)O)N2C(=O)[C@H]([C@H](O)C)[C@H]2S1)C1C[SH0](=O)CC1	C[C@@H](O)[C@H]1C(=O)N2C(C(=O)O)=C(SC3CCS(=O)C3)S[C@H]12
928	930	suncillin	0	S(=O)(=O)([O-])N[C@@H](C(=O)N[C@@H]1C(=O)N2[C@@H](C(=O)[O-])C(C)(C)S[C@H]12)c1ccccc1	CC1(C)S[C@@H]2[C@H](NC(=O)[C@H](NS(=O)(=O)[O-])c3ccccc3)C(=O)N2[C@H]1C(=O)[O-]
929	931	tacrolimus	0	O(C)[C@H]1[C@H](O)CC[C@@H](/C=C(/C)\[C@@H]2[C@H](C)[C@@H](O)CC(=O)[C@H](CC=C)/C=C(\C)/C[C@H](C)C[C@H](OC)[C@@H]3[C@@H](OC)C[C@@H](C)[C@](O)(C(=O)C(=O)N4[C@H](C(=O)O2)CCCC4)O3)C1	C=CC[C@@H]1/C=C(\C)C[C@H](C)C[C@H](OC)[C@H]2O[C@@](O)(C(=O)C(=O)N3CCCC[C@H]3C(=O)O[C@H](/C(C)=C\[C@@H]3CC[C@@H](O)[C@H](OC)C3)[C@H](C)[C@@H](O)CC1=O)[C@H](C)C[C@@H]2OC
930	932	talampicillin	0	O=C(N[C@@H]1C(=O)N2[C@@H](C(=O)OC3OC(=O)c4c3cccc4)C(C)(C)S[C@H]12)[C@H](N)c1ccccc1	CC1(C)S[C@@H]2[C@H](NC(=O)[C@H](N)c3ccccc3)C(=O)N2[C@H]1C(=O)OC1OC(=O)c2ccccc21
931	933	tazobactam	0	O=C(O)[C@H]1[C@@](Cn2nncc2)(C)S(=O)(=O)[C@H]2N1C(=O)C2	C[C@]1(Cn2ccnn2)[C@H](C(=O)O)N2C(=O)C[C@H]2S1(=O)=O
932	934	teicoplanin	0	Clc1c2Oc3c(O[C@H]4[C@H](NC(=O)CCCCCCCCC)[C@@H](O)[C@H](O)[C@@H](CO)O4)c4Oc5c(Cl)cc(cc5)C[C@@H]5C(=O)N[C@H](C(=O)N[C@@H](C(=O)N[C@H]6C(=O)N[C@@H]([C@H](O[C@H]7[C@H](NC(=O)C)[C@@H](O)[C@H](O)[C@@H](CO)O7)c(c1)cc2)C(=O)N[C@@H](C(=O)O)c1c(c(O[C@@H]2[C@@H](O)[C@@H](O)[C@H](O)[C@@H](CO)O2)cc(O)c1)-c1c(O)ccc6c1)c(c3)c4)c1cc(O)cc(Oc2c(O)ccc([C@@H](N)C(=O)N5)c2)c1	CCCCCCCCCC(=O)N[C@H]1[C@H](Oc2c3cc4cc2Oc2ccc(cc2Cl)[C@@H](O[C@@H]2O[C@H](CO)[C@@H](O)[C@H](O)[C@H]2NC(C)=O)[C@@H]2NC(=O)[C@H](NC(=O)[C@@H]4NC(=O)[C@H]4NC(=O)[C@@H](Cc5ccc(c(Cl)c5)O3)NC(=O)[C@H](N)c3ccc(O)c(c3)Oc3cc(O)cc4c3)c3ccc(O)c(c3)-c3c(O[C@H]4O[C@H](CO)[C@@H](O)[C@H](O)[C@@H]4O)cc(O)cc3[C@H](C(=O)O)NC2=O)O[C@H](CO)[C@@H](O)[C@@H]1O
933	935	temocillin	0	O=C(O)C(C(=O)N[C@]1(OC)C(=O)N2[C@@H](C(=O)O)C(C)(C)S[C@H]12)c1cscc1	CO[C@@]1(NC(=O)C(C(=O)O)c2ccsc2)C(=O)N2[C@@H](C(=O)O)C(C)(C)S[C@@H]21
934	936	theodrenaline	0	O=C1N(C)C(=O)c2n(CCNCC(O)c3cc(O)c(O)cc3)cnc2N1C	Cn1c(=O)c2c(ncn2CCNCC(O)c2ccc(O)c(O)c2)n(C)c1=O
935	937	thiphencillin	0	S(CC(=O)NC1C(=O)N2C(C(=O)O)C(C)(C)SC12)c1ccccc1	CC1(C)SC2C(NC(=O)CSc3ccccc3)C(=O)N2C1C(=O)O
936	938	tigemonam	0	S(=O)(=O)(ON1C(=O)[C@@H](NC(=O)/C(=N/OCC(=O)O)/c2nc(N)sc2)C1(C)C)O	CC1(C)[C@H](NC(=O)/C(=N/OCC(=O)O)c2csc(N)n2)C(=O)N1OS(=O)(=O)O
937	939	tobicillin	0	O=C(OCc1cc(OC(=O)[C@H]2C(C)(C)S[C@@H]3[C@H](NC(=O)Cc4ccccc4)C(=O)N23)ccc1)C(C)C	CC(C)C(=O)OCc1cccc(OC(=O)[C@@H]2N3C(=O)[C@@H](NC(=O)Cc4ccccc4)[C@H]3SC2(C)C)c1
938	940	tobramycin	0	O([C@@H]1[C@@H](O)[C@H](O[C@@H]2[C@H](N)C[C@H](O)[C@@H](CN)O2)[C@@H](N)C[C@H]1N)[C@@H]1[C@H](O)[C@@H](N)[C@H](O)[C@@H](CO)O1	NC[C@H]1O[C@H](O[C@@H]2[C@@H](N)C[C@@H](N)[C@H](O[C@H]3O[C@H](CO)[C@@H](O)[C@H](N)[C@H]3O)[C@H]2O)[C@H](N)C[C@@H]1O
939	941	tolcapone	0	O=[N+]([O-])c1c(O)c(O)cc(C(=O)c2ccc(C)cc2)c1	Cc1ccc(C(=O)c2cc(O)c(O)c([N+](=O)[O-])c2)cc1
940	942	troleandomycin	0	O=C(O[C@H]1[C@@H](C)[C@@H](C)OC(=O)[C@H](C)[C@@H](O[C@@H]2O[C@@H](C)[C@H](OC(=O)C)[C@@H](OC)C2)[C@H](C)[C@@H](O[C@H]2[C@H](OC(=O)C)[C@@H](N(C)C)C[C@@H](C)O2)[C@@H](C)C[C@@]2(C(=O)[C@@H]1C)OC2)C	CO[C@H]1C[C@H](O[C@@H]2[C@@H](C)C(=O)O[C@H](C)[C@H](C)[C@H](OC(C)=O)[C@@H](C)C(=O)[C@]3(CO3)C[C@H](C)[C@H](O[C@@H]3O[C@H](C)C[C@H](N(C)C)[C@H]3OC(C)=O)[C@H]2C)O[C@@H](C)[C@@H]1OC(C)=O
941	943	trospectomycin	0	O=C1[C@]2(O)O[C@@H]3[C@@H](NC)[C@@H](O)[C@@H](NC)[C@H](O)[C@H]3O[C@@H]2O[C@H](CCCC)C1	CCCC[C@@H]1CC(=O)[C@]2(O)O[C@@H]3[C@@H](NC)[C@@H](O)[C@@H](NC)[C@H](O)[C@H]3O[C@@H]2O1
942	944	tymazoline	0	O(CC1=NCCN1)c1c(C(C)C)ccc(C)c1	Cc1ccc(C(C)C)c(OCC2=NCCN2)c1
943	945	vindesine	0	O=C(OC)[C@@]1(c2c(OC)cc3N(C)[C@H]4[C@@](O)(C(=O)N)[C@H](O)[C@@]5(CC)[C@@H]6N(CC=C5)CC[C@]46c3c2)c2[nH]c3c(c2CCN2C[C@](O)(CC)C[C@H](C1)C2)cccc3	CC[C@]1(O)C[C@H]2CN(CCc3c([nH]c4ccccc34)[C@@](C(=O)OC)(c3cc4c(cc3OC)N(C)[C@H]3[C@@](O)(C(N)=O)[C@H](O)[C@]5(CC)C=CCN6CC[C@]43[C@@H]65)C2)C1
944	946	virginiamycin-factor-m1	0	O=C1N2C(C(=O)OC(C(C)C)C(C)/C=C\C(=O)NC/C=C\C(\C)=C\C(O)CC(=O)Cc3occ1n3)=CCC2	CC1=C\C(O)CC(=O)Cc2nc(co2)C(=O)N2CCC=C2C(=O)OC(C(C)C)C(C)/C=C\C(=O)NC/C=C\1
945	947	xantocillin	0	Oc1ccc(/C=C(/[N+]#[C-])\C(\[N+]#[C-])=C/c2ccc(O)cc2)cc1	[C-]#[N+]C(=C/c1ccc(O)cc1)/C(=C\c1ccc(O)cc1)[N+]#[C-]
946	948	zorubicin	0	O=C(N/N=C(/C)\[C@@]1(O)C[C@H](O[C@@H]2O[C@@H](C)[C@@H](O)[C@@H](N)C2)c2c(O)c3C(=O)c4c(OC)cccc4C(=O)c3c(O)c2C1)c1ccccc1	COc1cccc2c1C(=O)c1c(O)c3c(c(O)c1C2=O)C[C@@](O)(/C(C)=N\NC(=O)c1ccccc1)C[C@@H]3O[C@H]1C[C@H](N)[C@H](O)[C@H](C)O1
947	949	cryofluorane	1	ClC(F)(F)C(Cl)(F)F	FC(F)(Cl)C(F)(F)Cl
948	950	gacyclidine	1	C[C@@H]1[C@@](N2CCCCC2)(c2sccc2)CCCC1	C[C@H]1CCCC[C@@]1(c1cccs1)N1CCCCC1
949	951	fenetylline	1	O=C1N(C)C(=O)c2n(CCNC(Cc3ccccc3)C)cnc2N1C	CC(Cc1ccccc1)NCCn1cnc2c1c(=O)n(C)c(=O)n2C
950	952	acaprazine	1	Clc1c(N2CCN(CCCNC(=O)C)CC2)cc(Cl)cc1	CC(=O)NCCCN1CCN(c2cc(Cl)ccc2Cl)CC1
951	953	acebrochol	1	Br[C@@H]1C(OC(=O)C)CC[C@]2(C)[C@@H]3[C@H]([C@H]4[C@@](C)([C@@H]([C@@H](CCCC(C)C)C)CC4)CC3)C[C@@H](Br)C12	CC(=O)OC1CC[C@@]2(C)C([C@@H]1Br)[C@H](Br)C[C@@H]1[C@@H]2CC[C@@]2(C)[C@H]1CC[C@@H]2[C@H](C)CCCC(C)C
952	954	acecarbromal	1	BrC(C(=O)NC(=O)NC(=O)C)(CC)CC	CCC(Br)(CC)C(=O)NC(=O)NC(C)=O
953	955	acefurtiamine	1	S(/C(=C(/N(C=O)Cc1c(N)nc(C)nc1)\C)/CCOC(=O)COC(=O)C)C(=O)c1occc1	CC(=O)OCC(=O)OCC/C(SC(=O)c1ccco1)=C(/C)N(C=O)Cc1cnc(C)nc1N
954	956	aceglutamide	1	O=C(O)C(NC(=O)C)CCC(=O)N	CC(=O)NC(CCC(N)=O)C(=O)O
955	957	aceperone	1	Fc1ccc(C(=O)CCCN2CCC(CNC(=O)C)(c3ccccc3)CC2)cc1	CC(=O)NCC1(c2ccccc2)CCN(CCCC(=O)c2ccc(F)cc2)CC1
956	958	acetaminosalol	1	O=C(Nc1ccc(OC(=O)c2c(O)cccc2)cc1)C	CC(=O)Nc1ccc(OC(=O)c2ccccc2O)cc1
958	960	acetiamine	1	S(/C(=C(/N(C=O)Cc1c(N)nc(C)nc1)\C)/CCOC(=O)C)C(=O)C	CC(=O)OCC/C(SC(C)=O)=C(/C)N(C=O)Cc1cnc(C)nc1N
959	961	acetorphan/racecadotril/ecadotril	1	S(C(=O)C)CC(C(=O)NCC(=O)OCc1ccccc1)Cc1ccccc1	CC(=O)SCC(Cc1ccccc1)C(=O)NCC(=O)OCc1ccccc1
960	962	acetorphine	1	O=C(Oc1c2O[C@@H]3C4(OC)[C@@H]([C@](O)(CCC)C)CC5(C63c2c(cc1)CC5N(C)CC6)C=C4)C	CCC[C@@](C)(O)[C@H]1CC23C=CC1(OC)[C@H]1Oc4c(OC(C)=O)ccc5c4C12CCN(C)C3C5
961	963	acetylmethadol/levacetylmethadol/alphacetylmethadol/betacetylmethadol	1	O=C(OC(C(CC(N(C)C)C)(c1ccccc1)c1ccccc1)CC)C	CCC(OC(C)=O)C(CC(C)N(C)C)(c1ccccc1)c1ccccc1
962	964	acevaltrate	1	O=C(O[C@@H]1[C@@]2(OC2)[C@H]2[C@H](OC(=O)CC(C)C)OC=C(COC(=O)C)C2=C1)CC(OC(=O)C)(C)C	CC(=O)OCC1=CO[C@@H](OC(=O)CC(C)C)[C@H]2C1=C[C@H](OC(=O)CC(C)(C)OC(C)=O)[C@]21CO1
963	965	acrocinonide	1	FC12C3(C)C(=CC(=O)C=C3)CCC1C1C(C)([C@]3(C(=O)CO)OC(C=C)O[C@@H]3C1)CC2O	C=CC1O[C@@H]2CC3C4CCC5=CC(=O)C=CC5(C)C4(F)C(O)CC3(C)[C@]2(C(=O)CO)O1
965	967	adafenoxate	1	Clc1ccc(OCC(=O)OCCNC23CC4CC(C2)CC(C3)C4)cc1	O=C(COc1ccc(Cl)cc1)OCCNC12CC3CC(CC(C3)C1)C2
966	968	adatanserin	1	O=C(NCCN1CCN(c2ncccn2)CC1)C12CC3CC(C1)CC(C2)C3	O=C(NCCN1CCN(c2ncccn2)CC1)C12CC3CC(CC(C3)C1)C2
967	969	alaproclate	1	Clc1ccc(CC(OC(=O)C(N)C)(C)C)cc1	CC(N)C(=O)OC(C)(C)Cc1ccc(Cl)cc1
968	970	alclometasone-dipropionate	1	Cl[C@H]1[C@@H]2[C@H]([C@@H](O)C[C@]3(C)[C@@](OC(=O)CC)(C(=O)COC(=O)CC)[C@H](C)C[C@@H]23)[C@]2(C)C(=CC(=O)C=C2)C1	CCC(=O)OCC(=O)[C@@]1(OC(=O)CC)[C@H](C)C[C@H]2[C@H]3[C@H]([C@@H](O)C[C@@]21C)[C@@]1(C)C=CC(=O)C=C1C[C@H]3Cl
969	971	alentemol	1	Oc1cc2c3c(c1)CC(N(CCC)CCC)Cc3ccc2	CCCN(CCC)C1Cc2cccc3cc(O)cc(c23)C1
970	972	alfadolone	1	O=C(CO)C1C2(C)[C@H](C3[C@H](C(=O)C2)C2(C)[C@H](C[C@H](O)CC2)CC3)CC1	CC12CC(=O)[C@H]3C(CC[C@H]4C[C@H](O)CCC43C)[C@@H]1CCC2C(=O)CO
971	973	alfaxalone/renanolone	1	O=C(C)[C@@H]1[C@]2(C)[C@H]([C@H]3[C@H](C(=O)C2)[C@]2(C)[C@H](C[C@H](O)CC2)CC3)CC1	CC(=O)[C@H]1CC[C@H]2[C@@H]3CC[C@H]4C[C@H](O)CC[C@]4(C)[C@H]3C(=O)C[C@]12C
972	974	algestone-acetonide	1	O=C(C)C12C3(C)C(C4C(C5(C)C(=CC(=O)CC5)CC4)CC3)CC1OC(C)(C)O2	CC(=O)C12OC(C)(C)OC1CC1C3CCC4=CC(=O)CCC4(C)C3CCC12C
973	975	aliflurane	1	ClC1(F)C(F)(F)C1(F)OC	COC1(F)C(F)(F)C1(F)Cl
974	976	alletorphine	1	O(C)C12C([C@](O)(CCC)C)CC3(C45c6c(c(O)ccc6CC3N(CC=C)CC4)OC15)C=C2	C=CCN1CCC23c4c5ccc(O)c4OC2C2(OC)C=CC3(CC2[C@](C)(O)CCC)C1C5
975	977	allomethadione	1	O=C1N(CC=C)C(=O)OC1C	C=CCN1C(=O)OC(C)C1=O
976	978	almoxatone	1	Clc1cc(COc2ccc(N3C(=O)O[C@H](CNC)C3)cc2)ccc1	CNC[C@@H]1CN(c2ccc(OCc3cccc(Cl)c3)cc2)C(=O)O1
977	979	alnespirone	1	O(C)c1c2c(OCC(N(CCCCN3C(=O)CC4(CC3=O)CCCC4)CCC)C2)ccc1	CCCN(CCCCN1C(=O)CC2(CCCC2)CC1=O)C1COc2cccc(OC)c2C1
978	980	alonimid	1	O=C1C2(c3c(C(=O)CC2)cccc3)CCC(=O)N1	O=C1CCC2(CCC(=O)c3ccccc32)C(=O)N1
979	981	aloracetam	1	O=C(NCCn1c(C)c(C=O)cc1C)C	CC(=O)NCCn1c(C)cc(C=O)c1C
980	982	alozafone	1	Clc1cc(C(=O)c2c(F)cccc2)c(N(C(=O)CN(C(CC#N)C)C)C)cc1	CC(CC#N)N(C)CC(=O)N(C)c1ccc(Cl)cc1C(=O)c1ccccc1F
981	983	alphameprodine/betameprodine	1	O=C(O[C@]1([C@@H](CC)CN(C)CC1)c1ccccc1)CC	CCC(=O)O[C@]1(c2ccccc2)CCN(C)C[C@@H]1CC
982	984	alphamethadol	1	O[C@@H](C(C[C@H](N(C)C)C)(c1ccccc1)c1ccccc1)CC	CC[C@@H](O)C(C[C@@H](C)N(C)C)(c1ccccc1)c1ccccc1
983	985	alpiropride	1	S(=O)(=O)(NC)c1c(N)cc(OC)c(C(=O)NCC2N(CC=C)CCC2)c1	C=CCN1CCCC1CNC(=O)c1cc(S(=O)(=O)NC)c(N)cc1OC
984	986	alrestatin	1	O=C(O)CN1C(=O)c2c3c(ccc2)cccc3C1=O	O=C(O)CN1C(=O)c2cccc3cccc(c23)C1=O
985	987	amcinafal	1	F[C@]12[C@@H](O)CC3(C)[C@]4(C(=O)CO)OC(CC)(CC)O[C@@H]4C[C@H]3C1CCC=1C2(C)C=CC(=O)C=1	CCC1(CC)O[C@@H]2C[C@H]3C4CCC5=CC(=O)C=CC5(C)[C@@]4(F)[C@@H](O)CC3(C)[C@]2(C(=O)CO)O1
986	988	amcinafide	1	F[C@]12[C@@H](O)CC3(C)[C@]4(C(=O)CO)O[C@](C)(c5ccccc5)O[C@@H]4C[C@H]3C1CCC=1C2(C)C=CC(=O)C=1	CC12C[C@H](O)[C@@]3(F)C(CCC4=CC(=O)C=CC43C)[C@@H]1C[C@H]1O[C@@](C)(c3ccccc3)O[C@]12C(=O)CO
987	989	amcinonide	1	F[C@]12[C@@H](O)C[C@]3(C)[C@]4(C(=O)COC(=O)C)OC5(O[C@@H]4C[C@H]3[C@@H]1CCC=1[C@]2(C)C=CC(=O)C=1)CCCC5	CC(=O)OCC(=O)[C@@]12OC3(CCCC3)O[C@@H]1C[C@H]1[C@@H]3CCC4=CC(=O)C=C[C@]4(C)[C@@]3(F)[C@@H](O)C[C@@]12C
988	990	amelometasone	1	F[C@]12[C@@H](O)C[C@]3(C)[C@@](OC(=O)CC)(C(=O)COC)[C@@H](C)C[C@H]3[C@@H]1CCC=1[C@]2(C)C=CC(=O)C=1	CCC(=O)O[C@]1(C(=O)COC)[C@@H](C)C[C@H]2[C@@H]3CCC4=CC(=O)C=C[C@]4(C)[C@@]3(F)[C@@H](O)C[C@@]21C
989	991	ameltolide	1	O=C(Nc1c(C)cccc1C)c1ccc(N)cc1	Cc1cccc(C)c1NC(=O)c1ccc(N)cc1
990	992	amesergide	1	O=C(NC1CCCCC1)[C@H]1CN(C)C2C(c3c4c(n(C(C)C)cc4C2)ccc3)C1	CC(C)n1cc2c3c(cccc31)C1C[C@@H](C(=O)NC3CCCCC3)CN(C)C1C2
991	993	amfetaminil	1	N#CC(NC(Cc1ccccc1)C)c1ccccc1	CC(Cc1ccccc1)NC(C#N)c1ccccc1
992	994	amineptine	1	O=C(O)CCCCCCNC1c2c(cccc2)CCc2c1cccc2	O=C(O)CCCCCCNC1c2ccccc2CCc2ccccc21
993	995	amisulpride	1	S(=O)(=O)(CC)c1c(N)cc(OC)c(C(=O)NCC2N(CC)CCC2)c1	CCN1CCCC1CNC(=O)c1cc(S(=O)(=O)CC)c(N)cc1OC
994	996	amitriptylinoxide	1	[O-][N+](CC/C=C/1\c2c(cccc2)CCc2c\1cccc2)(C)C	C[N+](C)([O-])CCC=C1c2ccccc2CCc2ccccc21
995	997	amixetrine	1	O(C(CN1CCCC1)c1ccccc1)CCC(C)C	CC(C)CCOC(CN1CCCC1)c1ccccc1
996	998	amperozide	1	Fc1ccc(C(CCCN2CCN(C(=O)NCC)CC2)c2ccc(F)cc2)cc1	CCNC(=O)N1CCN(CCCC(c2ccc(F)cc2)c2ccc(F)cc2)CC1
997	999	amphenidone	1	O=C1N(c2cc(N)ccc2)C=CC=C1	Nc1cccc(-n2ccccc2=O)c1
998	1000	ampyzine	1	N(C)(C)c1nccnc1	CN(C)c1cnccn1
999	1001	amylene-hydrate	1	OC(CC)(C)C	CCC(C)(C)O
1000	1002	anileridine	1	O=C(OCC)C1(c2ccccc2)CCN(CCc2ccc(N)cc2)CC1	CCOC(=O)C1(c2ccccc2)CCN(CCc2ccc(N)cc2)CC1
1001	1003	aniracetam	1	O=C(N1C(=O)CCC1)c1ccc(OC)cc1	COc1ccc(C(=O)N2CCCC2=O)cc1
1002	1004	anseculin	1	O(CCCN1CCN(c2c(OC)cccc2)CC1)c1c(OC)cc2OC(=O)C(C)=C(C)c2c1	COc1cc2oc(=O)c(C)c(C)c2cc1OCCCN1CCN(c2ccccc2OC)CC1
1003	1005	apadoline	1	O=C(NCCC)c1cc2N([C@@H](CN3CCCC3)C)c3c(Sc2cc1)cccc3	CCCNC(=O)c1ccc2c(c1)N([C@H](C)CN1CCCC1)c1ccccc1S2
1004	1006	aprobarbital	1	O=C1C(C(C)C)(CC=C)C(=O)NC(=O)N1	C=CCC1(C(C)C)C(=O)NC(=O)NC1=O
1005	1007	aripiprazole	1	Clc1c(Cl)cccc1N1CCN(CCCCOc2cc3NC(=O)CCc3cc2)CC1	O=C1CCc2ccc(OCCCCN3CCN(c4cccc(Cl)c4Cl)CC3)cc2N1
1006	1008	ascorbic-acid	1	O=C1C(O)=C(O)OC1C(O)CO	O=C1C(O)=C(O)OC1C(O)CO
1008	1010	atolide	1	O=C(Nc1c(C)cc(N(CC)CC)cc1)c1c(N)cccc1	CCN(CC)c1ccc(NC(=O)c2ccccc2N)c(C)c1
1009	1011	atromepine	1	O=C(OC1CC2N(C)C(C1)CC2)C(CO)(C)c1ccccc1	CN1C2CCC1CC(OC(=O)C(C)(CO)c1ccccc1)C2
1010	1012	atropine-oxide	1	O=C(OC1CC2[N+]([O-])(C)C(C1)CC2)C(CO)c1ccccc1	C[N+]1([O-])C2CCC1CC(OC(=O)C(CO)c1ccccc1)C2
1011	1013	avizafone	1	Clc1cc(C(=O)c2ccccc2)c(N(C(=O)CNC(=O)[C@@H](N)CCCCN)C)cc1	CN(C(=O)CNC(=O)[C@@H](N)CCCCN)c1ccc(Cl)cc1C(=O)c1ccccc1
1012	1014	axamozide	1	Clc1cc2NC(=O)N(C3CCN(CC4Oc5c(OC4)cccc5)CC3)c2cc1	O=c1[nH]c2cc(Cl)ccc2n1C1CCN(CC2COc3ccccc3O2)CC1
1013	1015	azabon	1	S(=O)(=O)(N1CC2CCC(C1)CC2)c1ccc(N)cc1	Nc1ccc(S(=O)(=O)N2CC3CCC(CC3)C2)cc1
1014	1016	azabuperone	1	Fc1ccc(C(=O)CCCN2CC3N(CC2)CCC3)cc1	O=C(CCCN1CCN2CCCC2C1)c1ccc(F)cc1
1015	1017	azacyclonol	1	OC(c1ccccc1)(c1ccccc1)C1CCNCC1	OC(c1ccccc1)(c1ccccc1)C1CCNCC1
1016	1018	azaloxan	1	O=C1N(C2CCN(CCC3Oc4c(OC3)cccc4)CC2)CCN1	O=C1NCCN1C1CCN(CCC2COc3ccccc3O2)CC1
1017	1019	azaquinzole	1	N12C(c3c(cccc3)CC1)CNCC2	c1ccc2c(c1)CCN1CCNCC21
1018	1020	azepindole	1	n12c3c(cc1CNCCC2)cccc3	c1ccc2c(c1)cc1n2CCCNC1
1019	1021	azipramine	1	N(CCc1n-2c3c(c1)cccc3CCc1c-2cccc1)(Cc1ccccc1)C	CN(CCc1cc2cccc3c2n1-c1ccccc1CC3)Cc1ccccc1
1020	1022	balaperidone	1	Fc1ccc([C@@H]2[C@@H]3[C@@H](CN(CCN4C(=O)Nc5c(C4=O)cccc5)C3)C2)cc1	O=c1[nH]c2ccccc2c(=O)n1CCN1C[C@H]2C[C@H](c3ccc(F)cc3)[C@H]2C1
1021	1023	bamifylline	1	O=C1N(C)C(=O)c2n(CCN(CCO)CC)c(Cc3ccccc3)nc2N1C	CCN(CCO)CCn1c(Cc2ccccc2)nc2c1c(=O)n(C)c(=O)n2C
1022	1024	barbital	1	O=C1C(CC)(CC)C(=O)NC(=O)N1	CCC1(CC)C(=O)NC(=O)NC1=O
1023	1025	batelapine	1	CN1CCN(C=2n3nc(C)nc3Cc3c(N=2)cccc3)CC1	Cc1nc2n(n1)C(N1CCN(C)CC1)=Nc1ccccc1C2
1024	1026	beclamide	1	ClCCC(=O)NCc1ccccc1	O=C(CCCl)NCc1ccccc1
1025	1027	beclomethasone/beclometasone	1	Cl[C@]12[C@@H](O)C[C@]3(C)[C@@](O)(C(=O)CO)[C@@H](C)C[C@H]3[C@@H]1CCC=1[C@]2(C)C=CC(=O)C=1	C[C@H]1C[C@H]2[C@@H]3CCC4=CC(=O)C=C[C@]4(C)[C@@]3(Cl)[C@@H](O)C[C@]2(C)[C@@]1(O)C(=O)CO
1026	1028	befloxatone	1	FC(F)(F)[C@H](O)CCOc1ccc(N2C(=O)O[C@@H](COC)C2)cc1	COC[C@H]1CN(c2ccc(OCC[C@@H](O)C(F)(F)F)cc2)C(=O)O1
1027	1029	bemegride	1	O=C1NC(=O)CC(CC)(C)C1	CCC1(C)CC(=O)NC(=O)C1
1028	1030	benfotiamine	1	S(/C(=C(\N(C=O)Cc1c(N)nc(C)nc1)/C)/CCOP(=O)(O)O)C(=O)c1ccccc1	C/C(=C(\CCOP(=O)(O)O)SC(=O)c1ccccc1)N(C=O)Cc1cnc(C)nc1N
1029	1031	benorilate	1	O=C(Oc1c(C(=O)Oc2ccc(NC(=O)C)cc2)cccc1)C	CC(=O)Nc1ccc(OC(=O)c2ccccc2OC(C)=O)cc1
1030	1032	bentazepam	1	O=C1N=C2SC3=C(C2=C(c2ccccc2)NC1)CCCC3	O=C1CNC(c2ccccc2)=c2c3c(sc2=N1)CCCC3
1031	1033	bentiamine	1	S(/C(=C(\N(C=O)Cc1c(N)nc(C)nc1)/C)/CCOC(=O)c1ccccc1)C(=O)c1ccccc1	C/C(=C(\CCOC(=O)c1ccccc1)SC(=O)c1ccccc1)N(C=O)Cc1cnc(C)nc1N
1032	1034	benzaprinoxide	1	Clc1c2c(/C(=C/CC[N+]([O-])(C)C)/c3c(cccc3)C=C2)ccc1	C[N+](C)([O-])CC/C=C1\c2ccccc2C=Cc2c(Cl)cccc21
1033	1035	benzindopyrine	1	C(Cc1ccncc1)c1c2c(n(Cc3ccccc3)c1)cccc2	c1ccc(Cn2cc(CCc3ccncc3)c3ccccc32)cc1
1034	1036	benzyl-alcohol	1	OCc1ccccc1	OCc1ccccc1
1035	1037	berupipam	1	Brc1cc([C@@H]2c3c(cc(Cl)c(O)c3)CCN(C)C2)c2OCCc2c1	CN1CCc2cc(Cl)c(O)cc2[C@@H](c2cc(Br)cc3c2OCC3)C1
1036	1038	bervastatin	1	Fc1ccc(C2=C(/C=C/[C@H](O)C[C@H](O)CC(=O)OCC)C3(Oc4c2cccc4)CCCC3)cc1	CCOC(=O)C[C@@H](O)C[C@@H](O)/C=C/C1=C(c2ccc(F)cc2)c2ccccc2OC12CCCC2
1037	1039	betamethasone-acibutate	1	F[C@]12[C@@H](O)C[C@]3(C)[C@@](OC(=O)c4ccccc4)(C(=O)CO)[C@@H](C)C[C@H]3[C@@H]1CCC=1[C@]2(C)C=CC(=O)C=1	C[C@H]1C[C@H]2[C@@H]3CCC4=CC(=O)C=C[C@]4(C)[C@@]3(F)[C@@H](O)C[C@]2(C)[C@@]1(OC(=O)c1ccccc1)C(=O)CO
1038	1040	betamethasone-benzoate	1	F[C@]12[C@@H](O)C[C@]3(C)[C@@](OC(=O)CCCC)(C(=O)CO)[C@@H](C)C[C@H]3[C@@H]1CCC=1[C@]2(C)C=CC(=O)C=1	CCCCC(=O)O[C@]1(C(=O)CO)[C@@H](C)C[C@H]2[C@@H]3CCC4=CC(=O)C=C[C@]4(C)[C@@]3(F)[C@@H](O)C[C@@]21C
1039	1041	binospirone	1	O=C1N(CCNCC2Oc3c(OC2)cccc3)C(=O)CC2(C1)CCCC2	O=C1CC2(CCCC2)CC(=O)N1CCNCC1COc2ccccc2O1
1040	1042	biotin	1	O=C(O)CCCCC1SCC2NC(=O)NC12	O=C(O)CCCCC1SCC2NC(=O)NC21
1041	1043	bipenamol	1	O=C1N2[C@H](SC(O)(C3S[C@H]4N(C(=O)C4)C3)C2)C1	O=C1C[C@H]2SC(C3(O)CN4C(=O)C[C@H]4S3)CN12
1042	1044	biriperone	1	Fc1ccc(C(=O)CCCN2CC3N(Cc4[nH]c5c(c4C3)cccc5)CC2)cc1	O=C(CCCN1CCN2Cc3[nH]c4ccccc4c3CC2C1)c1ccc(F)cc1
1043	1045	bisbentiamine	1	S(S/C(=C(/N(C=O)Cc1c(N)nc(C)nc1)\C)/CCOC(=O)c1ccccc1)/C(=C(/N(C=O)Cc1c(N)nc(C)nc1)\C)/CCOC(=O)c1ccccc1	C/C(=C(/CCOC(=O)c1ccccc1)SS/C(CCOC(=O)c1ccccc1)=C(\C)N(C=O)Cc1cnc(C)nc1N)N(C=O)Cc1cnc(C)nc1N
1044	1046	bisorcic	1	O=C(O)[C@@H](NC(=O)C)CCCNC(=O)C	CC(=O)NCCC[C@H](NC(C)=O)C(=O)O
1045	1047	blonanserin	1	Fc1ccc(-c2c3c(nc(N4CCN(CC)CC4)c2)CCCCCC3)cc1	CCN1CCN(c2cc(-c3ccc(F)cc3)c3c(n2)CCCCCC3)CC1
1046	1048	bremazocine	1	Oc1cc2[C@@]3(CC)C(C)(C)[C@H](N(CC4(O)CC4)CC3)Cc2cc1	CC[C@]12CCN(CC3(O)CC3)[C@H](Cc3ccc(O)cc31)C2(C)C
1047	1049	brofoxine	1	Brc1cc2C(C)(C)OC(=O)Nc2cc1	CC1(C)OC(=O)Nc2ccc(Br)cc21
1048	1050	bromisoval	1	BrC(C(=O)NC(=O)N)C(C)C	CC(C)C(Br)C(=O)NC(N)=O
1049	1051	bromoform	1	BrC(Br)Br	BrC(Br)Br
1050	1052	brosotamide	1	Brc1cc(C(=O)N)c(O)c(C)c1	Cc1cc(Br)cc(C(N)=O)c1O
1051	1053	brosuximide	1	Brc1cc(C2C(=O)NC(=O)C2)ccc1	O=C1CC(c2cccc(Br)c2)C(=O)N1
1052	1054	brotizolam	1	Brc1sc2-n3c(C)nnc3CN=C(c3c(Cl)cccc3)c2c1	Cc1nnc2n1-c1sc(Br)cc1C(c1ccccc1Cl)=NC2
1053	1055	buciclovir	1	O=C1N=C(N)Nc2n(CC[C@@H](O)CO)cnc12	Nc1nc(=O)c2ncn(CC[C@@H](O)CO)c2[nH]1
1054	1056	butacetin	1	O=C(Nc1ccc(OC(C)(C)C)cc1)C	CC(=O)Nc1ccc(OC(C)(C)C)cc1
1055	1057	butaclamol	1	O[C@]1(C(C)(C)C)C[C@@H]2N(C[C@@H]3c4c2cccc4CCc2c3cccc2)CC1	CC(C)(C)[C@]1(O)CCN2C[C@H]3c4ccccc4CCc4cccc(c43)[C@@H]2C1
1056	1058	butaperazine	1	O=C(CCC)c1cc2N(CCCN3CCN(C)CC3)c3c(Sc2cc1)cccc3	CCCC(=O)c1ccc2c(c1)N(CCCN1CCN(C)CC1)c1ccccc1S2
1057	1059	butoctamide	1	O=C(NCC(CCCC)CC)CC(O)C	CCCCC(CC)CNC(=O)CC(C)O
1058	1060	butorphanol	1	Oc1cc2c(cc1)C[C@H]1N(CC3CCC3)CC[C@@]32[C@@]1(O)CCCC3	Oc1ccc2c(c1)[C@@]13CCCC[C@@]1(O)[C@@H](C2)N(CC1CCC1)CC3
1059	1061	cabergoline	1	O=C(N(C(=O)[C@H]1CN(CC=C)[C@H]2[C@@H](c3c4c([nH]cc4C2)ccc3)C1)CCCN(C)C)NCC	C=CCN1C[C@H](C(=O)N(CCCN(C)C)C(=O)NCC)C[C@@H]2c3cccc4[nH]cc(c34)C[C@H]21
1060	1062	cafedrine	1	O=C1N(C)C(=O)c2n(CCNC(C(O)c3ccccc3)C)cnc2N1C	CC(NCCn1cnc2c1c(=O)n(C)c(=O)n2C)C(O)c1ccccc1
1061	1063	camazepam	1	Clc1cc2C(c3ccccc3)=NC(OC(=O)N(C)C)C(=O)N(C)c2cc1	CN(C)C(=O)OC1N=C(c2ccccc2)c2cc(Cl)ccc2N(C)C1=O
1062	1064	camphor	1	O=C1C2(C)C(C)(C)C(C1)CC2	CC12CCC(CC1=O)C2(C)C
1063	1065	caproxamine	1	O(/N=C(\CCCCC)/c1cc(N)c(C)cc1)CCN	CCCCC/C(=N\OCCN)c1ccc(C)c(N)c1
1064	1066	captodiame	1	S(C(c1ccc(SCCCC)cc1)c1ccccc1)CCN(C)C	CCCCSc1ccc(C(SCCN(C)C)c2ccccc2)cc1
1065	1067	carbubarb	1	O=C(OCCC1(CCCC)C(=O)NC(=O)NC1=O)N	CCCCC1(CCOC(N)=O)C(=O)NC(=O)NC1=O
1066	1068	carburazepam	1	Clc1cc2C(N(C(=O)N)CC(=O)N(C)c2cc1)c1ccccc1	CN1C(=O)CN(C(N)=O)C(c2ccccc2)c2cc(Cl)ccc21
1067	1069	carfimate	1	O=C(OC(C#C)c1ccccc1)N	C#CC(OC(N)=O)c1ccccc1
1068	1070	carmantadine	1	O=C(O)C1N(C23CC4CC(C2)CC(C3)C4)CC1	O=C(O)C1CCN1C12CC3CC(CC(C3)C1)C2
1069	1071	caroxazone	1	O=C(N)CN1C(=O)Oc2c(cccc2)C1	NC(=O)CN1Cc2ccccc2OC1=O
1070	1072	carperone	1	Fc1ccc(C(=O)CCCN2CCC(OC(=O)NC(C)C)CC2)cc1	CC(C)NC(=O)OC1CCN(CCCC(=O)c2ccc(F)cc2)CC1
1072	1074	carzenide	1	S(=O)(=O)(N)c1ccc(C(=O)O)cc1	NS(=O)(=O)c1ccc(C(=O)O)cc1
1073	1075	cathinone	1	O=C([C@@H](N)C)c1ccccc1	C[C@H](N)C(=O)c1ccccc1
1074	1076	cebaracetam	1	Clc1ccc(C2CN(CC(=O)N3CC(=O)NCC3)C(=O)C2)cc1	O=C1CN(C(=O)CN2CC(c3ccc(Cl)cc3)CC2=O)CCN1
1075	1077	celucloral	1	ClC(Cl)(Cl)C(OCCOCCOCC1OC(OC2C(OCCOCCOC(O)C(Cl)(Cl)Cl)C(O)C(O)OC2COCCOC(O)C(Cl)(Cl)Cl)C(O)C(OC(O)C(Cl)(Cl)Cl)C1)O	OC1OC(COCCOC(O)C(Cl)(Cl)Cl)C(OC2OC(COCCOCCOC(O)C(Cl)(Cl)Cl)CC(OC(O)C(Cl)(Cl)Cl)C2O)C(OCCOCCOC(O)C(Cl)(Cl)Cl)C1O
1076	1078	cerivastatin	1	Fc1ccc(-c2c(/C=C/[C@@H](O)C[C@@H](O)CC(=O)O)c(C(C)C)nc(C(C)C)c2COC)cc1	COCc1c(C(C)C)nc(C(C)C)c(/C=C/[C@@H](O)C[C@@H](O)CC(=O)O)c1-c1ccc(F)cc1
1077	1079	cetohexazine	1	O=C1C(C)=CC(C)=NN1	Cc1cc(C)c(=O)[nH]n1
1078	1080	cetophenicol/cetofenicol	1	ClC(Cl)C(=O)NC(C(O)c1ccc(C(=O)C)cc1)CO	CC(=O)c1ccc(C(O)C(CO)NC(=O)C(Cl)Cl)cc1
1079	1081	cetotiamine	1	S(C(=O)OCC)/C(=C(\N(C=O)Cc1c(N)nc(C)nc1)/C)/CCOC(=O)OCC	CCOC(=O)OCC/C(SC(=O)OCC)=C(\C)N(C=O)Cc1cnc(C)nc1N
1080	1082	chloralose	1	ClC(Cl)(Cl)[C@@H]1O[C@@H]2[C@@H](O)[C@@H]([C@H](O)CO)OC2O1	OC[C@@H](O)[C@H]1OC2O[C@H](C(Cl)(Cl)Cl)O[C@@H]2[C@H]1O
1081	1083	chlorhexadol/chloralodol	1	ClC(Cl)(Cl)C(OC(CC(O)(C)C)C)O	CC(CC(C)(C)O)OC(O)C(Cl)(Cl)Cl
1082	1084	chlormezanone	1	Clc1ccc(C2S(=O)(=O)CCC(=O)N2C)cc1	CN1C(=O)CCS(=O)(=O)C1c1ccc(Cl)cc1
1084	1087	chromocarb	1	O=C(O)C=1Oc2c(C(=O)C=1)cccc2	O=C(O)c1cc(=O)c2ccccc2o1
1085	1088	ciclesonide	1	O=C(OCC(=O)[C@]12[C@]3(C)[C@H]([C@H]4[C@H]([C@@H](O)C3)[C@]3(C)C(=CC(=O)C=C3)CC4)C[C@H]1O[C@@H](C1CCCCC1)O2)C(C)C	CC(C)C(=O)OCC(=O)[C@@]12O[C@H](C3CCCCC3)O[C@@H]1C[C@H]1[C@@H]3CCC4=CC(=O)C=C[C@]4(C)[C@H]3[C@@H](O)C[C@@]12C
1086	1089	ciclotizolam	1	Brc1sc2-n3c(C4CCCCC4)nnc3CN=C(c3c(Cl)cccc3)c2c1	Clc1ccccc1C1=NCc2nnc(C3CCCCC3)n2-c2sc(Br)cc21
1087	1090	cicortonide	1	ClCCOC1=CC=2C(C)([C@@]3(F)C(O)CC4(C)[C@]5(C(=O)COC(=O)C)OC(C)(C)O[C@@H]5C[C@H]4C3CC=2C#N)CC1	CC(=O)OCC(=O)[C@@]12OC(C)(C)O[C@@H]1C[C@H]1C3CC(C#N)=C4C=C(OCCCl)CCC4(C)[C@@]3(F)C(O)CC12C
1088	1091	cilobamine	1	Clc1c(Cl)ccc([C@]2(O)[C@@H](NC(C)C)C3CCC2CC3)c1	CC(C)N[C@H]1C2CCC(CC2)[C@]1(O)c1ccc(Cl)c(Cl)c1
1089	1092	cimemoxin	1	N(N)CC1CCCCC1	NNCC1CCCCC1
1090	1093	cimepanol	1	OC(C(C)C)C1CCCCC1	CC(C)C(O)C1CCCCC1
1091	1094	cimoxatone	1	O(CC1OC(=O)N(c2ccc(OCc3cc(C#N)ccc3)cc2)C1)C	COCC1CN(c2ccc(OCc3cccc(C#N)c3)cc2)C(=O)O1
1092	1095	cinoctramide	1	O=C(/C=C/c1cc(OC)c(OC)c(OC)c1)N1CCCCCCC1	COc1cc(/C=C/C(=O)N2CCCCCCC2)cc(OC)c1OC
1093	1096	cinolazepam	1	Clc1cc2C(c3c(F)cccc3)=NC(O)C(=O)N(CCC#N)c2cc1	N#CCCN1C(=O)C(O)N=C(c2ccccc2F)c2cc(Cl)ccc21
1094	1097	ciprazafone	1	Clc1c(C(=O)c2c(N(C(=O)CNC3CC3)C)ccc(Cl)c2)cccc1	CN(C(=O)CNC1CC1)c1ccc(Cl)cc1C(=O)c1ccccc1Cl
1095	1098	ciprocinonide	1	F[C@@H]1C=2[C@@](C)([C@@]3(F)[C@@H](O)C[C@]4(C)[C@]5(C(=O)COC(=O)C6CC6)OC(C)(C)O[C@@H]5C[C@H]4C3C1)C=CC(=O)C=2	CC1(C)O[C@@H]2C[C@H]3C4C[C@H](F)C5=CC(=O)C=C[C@]5(C)[C@@]4(F)[C@@H](O)C[C@]3(C)[C@]2(C(=O)COC(=O)C2CC2)O1
1096	1099	citatepine	1	N#Cc1cc2c(Sc3c(cccc3)C3=C2CCN(C)CC3)cc1	CN1CCC2=C(CC1)c1cc(C#N)ccc1Sc1ccccc12
1097	1100	clebopride	1	Clc1c(N)cc(OC)c(C(=O)NC2CCN(Cc3ccccc3)CC2)c1	COc1cc(N)c(Cl)cc1C(=O)NC1CCN(Cc2ccccc2)CC1
1098	1101	clidafidine	1	Clc1c(NC=2OCCN=2)c(Cl)ccc1	Clc1cccc(Cl)c1NC1=NCCO1
1099	1102	clobetasone	1	ClCC(=O)[C@@]1(O)[C@@H](C)C[C@@H]2[C@]1(C)CC(=O)[C@]1(F)[C@]3(C)C(=CC(=O)C=C3)CC[C@@H]21	C[C@H]1C[C@H]2[C@@H]3CCC4=CC(=O)C=C[C@]4(C)[C@@]3(F)C(=O)C[C@]2(C)[C@@]1(O)C(=O)CCl
1100	1103	clobetasone-butyrate	1	ClCC(=O)[C@@]1(OC(=O)CCC)[C@@H](C)C[C@@H]2[C@]1(C)CC(=O)[C@]1(F)[C@]3(C)C(=CC(=O)C=C3)CC[C@@H]21	CCCC(=O)O[C@]1(C(=O)CCl)[C@@H](C)C[C@H]2[C@@H]3CCC4=CC(=O)C=C[C@]4(C)[C@@]3(F)C(=O)C[C@@]21C
1101	1104	clocapramine	1	Clc1cc2N(CCCN3CCC(C(=O)N)(N4CCCCC4)CC3)c3c(cccc3)CCc2cc1	NC(=O)C1(N2CCCCC2)CCN(CCCN2c3ccccc3CCc3ccc(Cl)cc32)CC1
1102	1105	clocortolone	1	Cl[C@@]12C3(C)C([C@@H](F)CC1C1C(C)(C(C(=O)CO)[C@H](C)C1)CC2O)=CC(=O)C=C3	C[C@@H]1CC2C3C[C@H](F)C4=CC(=O)C=CC4(C)[C@@]3(Cl)C(O)CC2(C)C1C(=O)CO
1103	1106	clocortolone-acetate	1	ClC12[C@@H](O)C[C@]3(C)[C@@H](C(=O)COC(=O)C)[C@H](C)C[C@H]3[C@@H]1C[C@H](F)C=1[C@]2(C)C=CC(=O)C=1	CC(=O)OCC(=O)[C@H]1[C@H](C)C[C@H]2[C@@H]3C[C@H](F)C4=CC(=O)C=C[C@]4(C)C3(Cl)[C@@H](O)C[C@@]21C
1104	1107	clocortolone-pivalate	1	Cl[C@@]12C3(C)C([C@@H](F)CC1C1C(C)(C(C(=O)COC(=O)C(C)(C)C)[C@H](C)C1)CC2O)=CC(=O)C=C3	C[C@@H]1CC2C3C[C@H](F)C4=CC(=O)C=CC4(C)[C@@]3(Cl)C(O)CC2(C)C1C(=O)COC(=O)C(C)(C)C
1105	1108	clodazon	1	Clc1cc2N(c3ccccc3)C(=O)N(CCCN(C)C)c2cc1	CN(C)CCCn1c(=O)n(-c2ccccc2)c2cc(Cl)ccc21
1106	1109	clofenciclan	1	Clc1ccc(C2(OCCN(CC)CC)CCCCC2)cc1	CCN(CC)CCOC1(c2ccc(Cl)cc2)CCCCC1
1107	1110	clofluperol	1	Clc1c(C(F)(F)F)cc(C2(O)CCN(CCCC(=O)c3ccc(F)cc3)CC2)cc1	O=C(CCCN1CCC(O)(c2ccc(Cl)c(C(F)(F)F)c2)CC1)c1ccc(F)cc1
1109	1112	cloperidone	1	Clc1cc(N2CCN(CCCN3C(=O)Nc4c(C3=O)cccc4)CC2)ccc1	O=c1[nH]c2ccccc2c(=O)n1CCCN1CCN(c2cccc(Cl)c2)CC1
1110	1113	cloprednol	1	ClC=1C=2[C@@](C)([C@H]3[C@@H](O)C[C@]4(C)[C@@](O)(C(=O)CO)CC[C@H]4[C@@H]3C=1)C=CC(=O)C=2	C[C@]12C[C@H](O)[C@H]3[C@@H](C=C(Cl)C4=CC(=O)C=C[C@@]43C)[C@@H]1CC[C@]2(O)C(=O)CO
1111	1114	clorethate/cloretate	1	ClC(Cl)(Cl)COC(=O)OCC(Cl)(Cl)Cl	O=C(OCC(Cl)(Cl)Cl)OCC(Cl)(Cl)Cl
1112	1115	clorgiline	1	Clc1c(OCCCN(CC#C)C)ccc(Cl)c1	C#CCN(C)CCCOc1ccc(Cl)cc1Cl
1113	1116	cloroperone	1	Clc1ccc(C(=O)C2CCN(CCCC(=O)c3ccc(F)cc3)CC2)cc1	O=C(CCCN1CCC(C(=O)c2ccc(Cl)cc2)CC1)c1ccc(F)cc1
1114	1117	clorotepine	1	Clc1cc2C(N3CCN(C)CC3)Cc3c(Sc2cc1)cccc3	CN1CCN(C2Cc3ccccc3Sc3ccc(Cl)cc32)CC1
1115	1118	clotiazepam	1	Clc1c(C2=NCC(=O)N(C)c3sc(CC)cc23)cccc1	CCc1cc2c(s1)N(C)C(=O)CN=C2c1ccccc1Cl
1116	1119	cloticasone(cloticasone-propionate)	1	ClCSC(=O)[C@@]1(OC(=O)CC)[C@H](C)C[C@@H]2[C@]1(C)C[C@H](O)[C@]1(F)[C@]3(C)C([C@@H](F)CC21)=CC(=O)C=C3	CCC(=O)O[C@]1(C(=O)SCCl)[C@H](C)C[C@H]2C3C[C@H](F)C4=CC(=O)C=C[C@]4(C)[C@@]3(F)[C@@H](O)C[C@@]21C
1117	1120	clotixamide(clotixamide)	1	Clc1cc2/C(=C\CCN3CCN(CCC(=O)NC)CC3)/c3c(Sc2cc1)cccc3	CNC(=O)CCN1CCN(CC/C=C2/c3ccccc3Sc3ccc(Cl)cc32)CC1
1118	1121	cogazocine	1	Oc1cc2C3(CC)C(C)(C)C(N(CC4CCC4)CC3)Cc2cc1	CCC12CCN(CC3CCC3)C(Cc3ccc(O)cc31)C2(C)C
1119	1122	conorphone(conorfone)	1	O(C)c1c2O[C@H]3C(=O)C[C@H](CC)[C@@H]4[C@]53c2c(cc1)CC4N(CC1CC1)CC5	CC[C@H]1CC(=O)[C@@H]2Oc3c(OC)ccc4c3[C@@]23CCN(CC2CC2)C(C4)[C@H]13
1120	1123	cormetasone	1	FC12[C@]3(C)C(C(F)(F)CC1C1C(C)(C(O)(C(=O)CO)C(C)C1)CC2O)=CC(=O)C=C3	CC1CC2C3CC(F)(F)C4=CC(=O)C=C[C@]4(C)C3(F)C(O)CC2(C)C1(O)C(=O)CO
1121	1124	cortexolone(cortodoxonecortifen)	1	O=C(CO)C1(O)C2(C)C(C3C(C4(C)C(=CC(=O)CC4)CC3)CC2)CC1	CC12CCC(=O)C=C1CCC1C2CCC2(C)C1CCC2(O)C(=O)CO
1122	1125	cortisone-acetate	1	O=C(OCC(=O)[C@]1(O)[C@]2(C)[C@H]([C@H]3[C@H](C(=O)C2)[C@]2(C)C(=CC(=O)CC2)CC3)CC1)C	CC(=O)OCC(=O)[C@@]1(O)CC[C@H]2[C@@H]3CCC4=CC(=O)CC[C@]4(C)[C@H]3C(=O)C[C@@]21C
1123	1126	cortisuzol	1	S(=O)(=O)(O)c1cc(C(=O)OCC(=O)[C@@]2(O)[C@H](C)C[C@@H]3[C@]2(C)C[C@H](O)[C@@H]2[C@]4(C)C(C(C)=C[C@@H]32)=Cc2n(-c3ccccc3)ncc2C4)ccc1	CC1=C[C@H]2[C@@H]3C[C@@H](C)[C@](O)(C(=O)COC(=O)c4cccc(S(=O)(=O)O)c4)[C@@]3(C)C[C@H](O)[C@@H]2[C@@]2(C)Cc3cnn(-c4ccccc4)c3C=C12
1124	1127	cortivazol	1	O=C(OCC(=O)[C@@]1(O)[C@H](C)C[C@@H]2[C@]1(C)C[C@H](O)[C@@H]1[C@]3(C)C(C(C)=C[C@@H]21)=Cc1n(-c2ccccc2)ncc1C3)C	CC(=O)OCC(=O)[C@@]1(O)[C@H](C)C[C@H]2[C@@H]3C=C(C)C4=Cc5c(cnn5-c5ccccc5)C[C@]4(C)[C@H]3[C@@H](O)C[C@@]21C
1125	1128	cotinine	1	O=C1N(C)C(c2cnccc2)CC1	CN1C(=O)CCC1c1cccnc1
1126	1129	cotriptyline	1	O=C(/C=C/1\c2c(cccc2)CCc2c\1cccc2)CN(C)C	CN(C)CC(=O)C=C1c2ccccc2CCc2ccccc21
1127	1130	crilvastatin	1	O=C(OC1CC(C)(C)CC(C)C1)C1NC(=O)CC1	CC1CC(OC(=O)C2CCC(=O)N2)CC(C)(C)C1
1128	1131	crotetamide	1	O=C(N(C(C(=O)N(C)C)CC)CC)/C=C/C	C/C=C/C(=O)N(CC)C(CC)C(=O)N(C)C
1129	1132	cyclarbamate	1	O=C(OCC1(COC(=O)Nc2ccccc2)CCCC1)Nc1ccccc1	O=C(Nc1ccccc1)OCC1(COC(=O)Nc2ccccc2)CCCC1
1130	1133	cyclindole(ciclindole)	1	N(C)(C)C1Cc2c3c([nH]c2CC1)cccc3	CN(C)C1CCc2[nH]c3ccccc3c2C1
1131	1134	cyclobarbital	1	O=C1C(CC)(C(=O)NC(=O)N1)C1=CCCCC1	CCC1(C2=CCCCC2)C(=O)NC(=O)NC1=O
1132	1135	cyclobenzaprine	1	N(CC/C=C/1\c2c(cccc2)C=Cc2c\1cccc2)(C)C	CN(C)CCC=C1c2ccccc2C=Cc2ccccc21
1133	1136	cyclopregnol	1	O=C(C)[C@@H]1[C@]2(C)[C@H]([C@H]3[C@@H]([C@]4(C)C5([C@H](O)C3)C(C5)CC4)CC2)CC1	CC(=O)[C@H]1CC[C@H]2[C@@H]3C[C@@H](O)C45CC4CC[C@]5(C)[C@H]3CC[C@]12C
1134	1137	cycotiamine	1	O=CN(/C(/C)=C\1/SC(=O)OCC/1)Cc1c(N)nc(C)nc1	C/C(=C1/CCOC(=O)S1)N(C=O)Cc1cnc(C)nc1N
1135	1138	cyheptamide	1	O=C(N)C1c2c(cccc2)CCc2c1cccc2	NC(=O)C1c2ccccc2CCc2ccccc21
1136	1139	cyprenorphine	1	O(C)C12C(C(O)(C)C)CC3([C@H]4N(CC5CC5)CC[C@]53[C@@H]1Oc1c(O)ccc(c51)C4)C=C2	COC12C=CC3(CC1C(C)(C)O)[C@@H]1Cc4ccc(O)c5c4[C@]3(CCN1CC1CC1)[C@@H]2O5
1137	1140	cyprodenate	1	O=C(OCCN(C)C)CCC1CCCCC1	CN(C)CCOC(=O)CCC1CCCCC1
1138	1141	cyprolidol	1	OC(c1ccccc1)(c1ccccc1)C1C(c2ccncc2)C1	OC(c1ccccc1)(c1ccccc1)C1CC1c1ccncc1
1139	1142	cyproximide(ciproximide)	1	Clc1ccc(C23C(=O)NC(=O)C2C3)cc1	O=C1NC(=O)C2(c3ccc(Cl)cc3)CC12
1140	1143	dacemazine	1	O=C(CN(C)C)N1c2c(Sc3c1cccc3)cccc2	CN(C)CC(=O)N1c2ccccc2Sc2ccccc21
1141	1144	dazadrol	1	Clc1ccc(C(O)(c2ncccc2)C2=NCCN2)cc1	OC(C1=NCCN1)(c1ccc(Cl)cc1)c1ccccn1
1142	1145	decimemide	1	O=C(N)c1cc(OC)c(OCCCCCCCCCC)c(OC)c1	CCCCCCCCCCOc1c(OC)cc(C(N)=O)cc1OC
1143	1146	delfaprazine	1	C(c1c(N2CCNCC2)cc(C)cc1)c1ccccc1	Cc1ccc(Cc2ccccc2)c(N2CCNCC2)c1
1144	1147	demoxepam	1	ClC1=CC2=C(N(O)CC(=O)N=C2C=C1)c1ccccc1	O=C1CN(O)C(c2ccccc2)=c2cc(Cl)ccc2=N1
1145	1148	denbufylline	1	O=C(Cn1c2C(=O)N(CCCC)C(=O)N(CCCC)c2nc1)C	CCCCn1c(=O)c2c(ncn2CC(C)=O)n(CCCC)c1=O
1146	1149	deprodone	1	O=C(C)C1(O)C2(C)C(C3C(C4(C)C(=CC(=O)C=C4)CC3)C(O)C2)CC1	CC(=O)C1(O)CCC2C3CCC4=CC(=O)C=CC4(C)C3C(O)CC21C
1147	1150	desciclovir	1	O(CCO)Cn1c2nc(N)ncc2nc1	Nc1ncc2ncn(COCCO)c2n1
1148	1151	descinolone(descinolone-acetonide)	1	F[C@]12[C@@H](O)C[C@]3(C)[C@@](O)(C(=O)C)[C@H](O)C[C@H]3[C@@H]1CCC=1[C@]2(C)C=CC(=O)C=1	CC(=O)[C@@]1(O)[C@H](O)C[C@H]2[C@@H]3CCC4=CC(=O)C=C[C@]4(C)[C@@]3(F)[C@@H](O)C[C@@]21C
1149	1152	desonide	1	O=C(CO)[C@]12C3(C)[C@H](C4[C@@H](C5(C)C(=CC(=O)C=C5)CC4)C(O)C3)C[C@H]1OC(C)(C)O2	CC1(C)O[C@@H]2C[C@H]3C4CCC5=CC(=O)C=CC5(C)[C@H]4C(O)CC3(C)[C@]2(C(=O)CO)O1
1150	1153	desoximetasone	1	F[C@]12[C@@H](O)C[C@]3(C)[C@@H](C(=O)CO)[C@H](C)C[C@H]3[C@@H]1CCC=1[C@]2(C)C=CC(=O)C=1	C[C@@H]1C[C@H]2[C@@H]3CCC4=CC(=O)C=C[C@]4(C)[C@@]3(F)[C@@H](O)C[C@]2(C)[C@H]1C(=O)CO
1151	1154	detomidine	1	C(c1c(C)c(C)ccc1)c1[nH]cnc1	Cc1cccc(Cc2cnc[nH]2)c1C
1152	1155	dexamethasone-acefurate	1	F[C@]12[C@@H](O)C[C@]3(C)[C@@](OC(=O)c4occc4)(C(=O)COC(=O)C)[C@H](C)C[C@H]3[C@@H]1CCC=1[C@]2(C)C=CC(=O)C=1	CC(=O)OCC(=O)[C@@]1(OC(=O)c2ccco2)[C@H](C)C[C@H]2[C@@H]3CCC4=CC(=O)C=C[C@]4(C)[C@@]3(F)[C@@H](O)C[C@@]21C
1153	1156	dexamisole	1	[C@H]1(c2ccccc2)N=C2SCCN2C1	c1ccc([C@@H]2CN3CCSC3=N2)cc1
1154	1157	deximafen(imafen)	1	c1(C2N3C(=NC2)NCC3)ccccc1	c1ccc(C2CN=C3NCCN32)cc1
1155	1158	dexoxadrol(dioxadrolandlevoxadrol)	1	[C@@H]1([C@H]2NCCCC2)OC(c2ccccc2)(c2ccccc2)OC1	c1ccc(C2(c3ccccc3)OC[C@H]([C@@H]3CCCCN3)O2)cc1
1156	1159	dichlorisone	1	Cl[C@@]12C3(C)C(=CC(=O)C=C3)CCC1C1C(C)([C@@](O)(C(=O)CO)CC1)CC2Cl	CC12CC(Cl)[C@@]3(Cl)C(CCC4=CC(=O)C=CC43C)C1CC[C@]2(O)C(=O)CO
1157	1160	dichlorisone-acetate	1	Cl[C@@]12C3(C)C(=CC(=O)C=C3)CCC1C1C(C)([C@@](O)(C(=O)COC(=O)C)CC1)CC2Cl	CC(=O)OCC(=O)[C@@]1(O)CCC2C3CCC4=CC(=O)C=CC4(C)[C@@]3(Cl)C(Cl)CC21C
1158	1162	diclometide	1	Clc1c(OC)c(C(=O)NCCN(CC)CC)cc(Cl)c1	CCN(CC)CCNC(=O)c1cc(Cl)cc(Cl)c1OC
1159	1163	didrovaltrate	1	O=C(OCC=1[C@@H]2[C@H]([C@H](OC(=O)CC(C)C)OC=1)[C@@]1([C@@H](OC(=O)C)C2)OC1)CC(C)C	CC(=O)O[C@H]1C[C@@H]2C(COC(=O)CC(C)C)=CO[C@@H](OC(=O)CC(C)C)[C@@H]2[C@@]12CO2
1160	1164	difebarbamate	1	O=C(OC(COCCCC)CN1C(=O)N(CC(OC(=O)N)COCCCC)C(=O)C(CC)(c2ccccc2)C1=O)N	CCCCOCC(CN1C(=O)N(CC(COCCCC)OC(N)=O)C(=O)C(CC)(c2ccccc2)C1=O)OC(N)=O
1161	1165	difluanine(difluanazine)	1	Fc1ccc(C(CCCN2CCN(CCNc3ccccc3)CC2)c2ccc(F)cc2)cc1	Fc1ccc(C(CCCN2CCN(CCNc3ccccc3)CC2)c2ccc(F)cc2)cc1
1162	1166	diflucortolone	1	F[C@@H]1C=2C(C)([C@@]3(F)C(O)CC4(C)C(C(=O)CO)[C@H](C)CC4C3C1)C=CC(=O)C=2	C[C@@H]1CC2C3C[C@H](F)C4=CC(=O)C=CC4(C)[C@@]3(F)C(O)CC2(C)C1C(=O)CO
1163	1167	diflucortolone-pivalate	1	F[C@@H]1C=2[C@@](C)([C@@]3(F)[C@@H](O)C[C@]4(C)[C@@H](C(=O)COC(=O)C(C)(C)C)[C@H](C)C[C@H]4[C@@H]3C1)C=CC(=O)C=2	C[C@@H]1C[C@H]2[C@@H]3C[C@H](F)C4=CC(=O)C=C[C@]4(C)[C@@]3(F)[C@@H](O)C[C@]2(C)[C@H]1C(=O)COC(=O)C(C)(C)C
1164	1168	dimelazine	1	C(N1c2c(Sc3c1cccc3)cccc2)C1(C)CN(C)CC1	CN1CCC(C)(CN2c3ccccc3Sc3ccccc32)C1
1165	1169	dimethadione	1	O=C1C(C)(C)OC(=O)N1	CC1(C)OC(=O)NC1=O
1166	1170	dimethazan	1	O=C1N(C)C(=O)c2n(CCN(C)C)cnc2N1C	CN(C)CCn1cnc2c1c(=O)n(C)c(=O)n2C
1167	1171	dimethylamphetamine(dimethamphetamine)	1	N(C(Cc1ccccc1)C)(C)C	CC(Cc1ccccc1)N(C)C
1168	1172	dimiracetam	1	O=C1N2C(NC(=O)C2)CC1	O=C1CN2C(=O)CCC2N1
1169	1173	dioxamate	1	O=C(OCC1OC(CCCCCCCCC)(C)OC1)N	CCCCCCCCCC1(C)OCC(COC(N)=O)O1
1170	1174	diphoxazide	1	O=C(NNC(=O)C)CC(O)(c1ccccc1)c1ccccc1	CC(=O)NNC(=O)CC(O)(c1ccccc1)c1ccccc1
1171	1175	diprenorphine	1	O(C)[C@]12[C@@H](C(O)(C)C)C[C@@]3([C@@H]4N(CC5CC5)CC[C@@]53[C@H]1Oc1c(O)ccc(c51)C4)CC2	CO[C@]12CC[C@@]3(C[C@@H]1C(C)(C)O)[C@H]1Cc4ccc(O)c5c4[C@@]3(CCN1CC1CC1)[C@H]2O5
1172	1176	divaplon	1	O=C(c1nc2n(C(C)=C(CC)C(OC)=N2)c1)c1ccccc1	CCc1c(OC)nc2nc(C(=O)c3ccccc3)cn2c1C
1173	1177	dizocilpine(MK-801)	1	CC12NC(c3c1cccc3)Cc1c2cccc1	CC12NC(Cc3ccccc31)c1ccccc12
1174	1178	domoprednate	1	O=C(O[C@@]1(C(=O)C)[C@]2(C)[C@H]([C@H]3[C@H]([C@@H](O)C2)[C@]2(C)C(=CC(=O)C=C2)CC3)CCC1)CCC	CCCC(=O)O[C@]1(C(C)=O)CCC[C@H]2[C@@H]3CCC4=CC(=O)C=C[C@]4(C)[C@H]3[C@@H](O)C[C@@]21C
1175	1179	donepezil	1	O(C)c1c(OC)cc2c(C(=O)C(CC3CCN(Cc4ccccc4)CC3)C2)c1	COc1cc2c(cc1OC)C(=O)C(CC1CCN(Cc3ccccc3)CC1)C2
1176	1180	dopamantine	1	O=C(NCCc1cc(O)c(O)cc1)C12CC3CC(C1)CC(C2)C3	O=C(NCCc1ccc(O)c(O)c1)C12CC3CC(CC(C3)C1)C2
1177	1181	doxapram	1	O=C1N(CC)CC(CCN2CCOCC2)C1(c1ccccc1)c1ccccc1	CCN1CC(CCN2CCOCC2)C(c2ccccc2)(c2ccccc2)C1=O
1178	1182	drotebanol	1	O(C)c1c(OC)ccc2c1[C@@]13[C@](O)([C@H](N(C)CC1)C2)CC[C@@H](O)C3	COc1ccc2c(c1OC)[C@]13CCN(C)[C@H](C2)[C@]1(O)CC[C@@H](O)C3
1179	1183	duloxetine	1	O(C(CCNC)c1sccc1)c1c2c(ccc1)cccc2	CNCCC(Oc1cccc2ccccc12)c1cccs1
1180	1184	duoperone	1	FC(F)(F)c1cc2N(CCCN3CCC(C(=O)c4ccc(F)cc4)CC3)c3c(Sc2cc1)cccc3	O=C(c1ccc(F)cc1)C1CCN(CCCN2c3ccccc3Sc3ccc(C(F)(F)F)cc32)CC1
1181	1185	dupracetam	1	O=C(NNC(=O)CN1C(=O)CCC1)CN1C(=O)CCC1	O=C(CN1CCCC1=O)NNC(=O)CN1CCCC1=O
1182	1186	eclanamine	1	Clc1c(Cl)ccc(N(C(=O)CC)[C@H]2[C@H](N(C)C)CCC2)c1	CCC(=O)N(c1ccc(Cl)c(Cl)c1)[C@@H]1CCC[C@H]1N(C)C
1183	1187	edaravone	1	O=C1N(c2ccccc2)N=C(C)C1	CC1=NN(c2ccccc2)C(=O)C1
1184	1188	efetozole	1	C(C)(n1c(C)ncc1)c1ccccc1	Cc1nccn1C(C)c1ccccc1
1185	1189	elanzepine	1	Clc1cc2Nc3c(/C(=C/CN(CC)CC)/c2cc1)cccc3	CCN(CC)C/C=C1/c2ccccc2Nc2cc(Cl)ccc21
1186	1190	elfazepam	1	Clc1cc2C(c3c(F)cccc3)=NCC(=O)N(CCS(=O)(=O)CC)c2cc1	CCS(=O)(=O)CCN1C(=O)CN=C(c2ccccc2F)c2cc(Cl)ccc21
1187	1191	elopiprazole	1	Fc1ccc(-c2[nH]c(CN3CCN(c4c5occc5ccc4)CC3)cc2)cc1	Fc1ccc(-c2ccc(CN3CCN(c4cccc5ccoc45)CC3)[nH]2)cc1
1188	1192	eltoprazine	1	N1(c2c3OCCOc3ccc2)CCNCC1	c1cc2c(c(N3CCNCC3)c1)OCCO2
1189	1193	embutramide	1	O=C(NCC(CC)(CC)c1cc(OC)ccc1)CCCO	CCC(CC)(CNC(=O)CCCO)c1cccc(OC)c1
1190	1194	enciprazine	1	O(CC(O)CN1CCN(c2c(OC)cccc2)CC1)c1cc(OC)c(OC)c(OC)c1	COc1ccccc1N1CCN(CC(O)COc2cc(OC)c(OC)c(OC)c2)CC1
1191	1195	encyprate	1	O=C(OCC)N(Cc1ccccc1)C1CC1	CCOC(=O)N(Cc1ccccc1)C1CC1
1192	1196	endixaprine	1	Clc1c(-c2nnc(N3CCC(O)CC3)cc2)ccc(Cl)c1	OC1CCN(c2ccc(-c3ccc(Cl)cc3Cl)nn2)CC1
1193	1197	endomide	1	O=C(N(CC)CC)[C@H]1[C@H](C(=O)N(CC)CC)[C@@H]2C=C[C@H]1C2	CCN(CC)C(=O)[C@@H]1[C@@H]2C=C[C@@H](C2)[C@H]1C(=O)N(CC)CC
1194	1198	endrysone(endrisone)	1	O=C(C)C1C2(C)C(C3C(C4(C)C(C(C)C3)=CC(=O)C=C4)C(O)C2)CC1	CC(=O)C1CCC2C3CC(C)C4=CC(=O)C=CC4(C)C3C(O)CC12C
1195	1199	enilospirone	1	Clc1cc(OC2C3(OC(C)C(=O)N3)CCCC2)ccc1	CC1OC2(CCCCC2Oc2cccc(Cl)c2)NC1=O
1196	1200	eptastigmine	1	O=C(Oc1cc2[C@@]3(C)[C@@H](N(C)c2cc1)N(C)CC3)NCCCCCCC	CCCCCCCNC(=O)Oc1ccc2c(c1)[C@]1(C)CCN(C)[C@@H]1N2C
1197	1201	erizepine	1	CN1c2c(cccc2)C2=C(c3c1cccc3)CCN(C)CC2	CN1CCC2=C(CC1)c1ccccc1N(C)c1ccccc12
1198	1202	etacepride	1	O=C(NCC1N(CC)CCC1)c1c(OC)ccc(C(=O)C)c1	CCN1CCCC1CNC(=O)c1cc(C(C)=O)ccc1OC
1199	1203	etamiphyllin	1	O=C1N(C)C(=O)c2n(CCN(CC)CC)cnc2N1C	CCN(CC)CCn1cnc2c1c(=O)n(C)c(=O)n2C
1200	1204	etasuline	1	Clc1cc2C(c3ccccc3)SC(NCC)=Nc2cc1	CCNC1=Nc2ccc(Cl)cc2C(c2ccccc2)S1
1201	1205	etazepine	1	O=C1N(C)c2c(C(OCC)c3c1cccc3)cccc2	CCOC1c2ccccc2C(=O)N(C)c2ccccc21
1202	1206	ethomoxane	1	O(CC)c1c2OC(CNCCCC)COc2ccc1	CCCCNCC1COc2cccc(OCC)c2O1
1203	1207	ethylene(ethene)	1	ClCC	CCCl
1204	1208	ethyl-loflazepate	1	C=C	C=C
1205	1209	ethypicone	1	O=C1C(CC)(CC)C(=O)NC=C1C	CCC1(CC)C(=O)NC=C(C)C1=O
1206	1210	eticyclidine	1	N(CC)C1(c2ccccc2)CCCCC1	CCNC1(c2ccccc2)CCCCC1
1207	1211	etifoxine	1	Clc1cc2C(C)(c3ccccc3)OC(NCC)=Nc2cc1	CCNC1=Nc2ccc(Cl)cc2C(C)(c2ccccc2)O1
1208	1212	etiracetam(levetiracetam)	1	O=C(N)C(CC)N1C(=O)CCC1	CCC(C(N)=O)N1CCCC1=O
1209	1213	etisulergine	1	S(=O)(=O)(N(CC)CC)N[C@@H]1CN(C)[C@H]2[C@@H](c3c4c([nH]cc4C2)ccc3)C1	CCN(CC)S(=O)(=O)N[C@H]1C[C@@H]2c3cccc4[nH]cc(c34)C[C@H]2N(C)C1
1210	1214	etodroxizine	1	Clc1ccc(C(N2CCN(CCOCCOCCO)CC2)c2ccccc2)cc1	OCCOCCOCCN1CCN(C(c2ccccc2)c2ccc(Cl)cc2)CC1
1211	1215	etoperidone	1	Clc1cc(N2CCN(CCCN3C(=O)N(CC)C(CC)=N3)CC2)ccc1	CCc1nn(CCCN2CCN(c3cccc(Cl)c3)CC2)c(=O)n1CC
1212	1216	etorphine	1	O(C)C12C(C(O)(CCC)C)CC3(C45c6c(c(O)ccc6CC3N(C)CC4)OC15)C=C2	CCCC(C)(O)C1CC23C=CC1(OC)C1Oc4c(O)ccc5c4C12CCN(C)C3C5
1213	1217	etoxadrol	1	C(C)C1(c2ccccc2)OC(C2NCCCC2)CO1	CCC1(c2ccccc2)OCC(C2CCCCN2)O1
1214	1218	famciclovir	1	O=C(OCC(COC(=O)C)CCn1c2nc(N)ncc2nc1)C	CC(=O)OCC(CCn1cnc2cnc(N)nc21)COC(C)=O
1215	1219	fantridone	1	O=C1N(CCCN(C)C)c2c(-c3c1cccc3)cccc2	CN(C)CCCn1c(=O)c2ccccc2c2ccccc21
1216	1220	fasiplon	1	O(C)C=1C(CC)=C(C)n2c(nc(-c3nc(C)on3)c2)N=1	CCc1c(OC)nc2nc(-c3noc(C)n3)cn2c1C
1217	1221	fasoracetam	1	O=C(N1CCCCC1)[C@@H]1NC(=O)CC1	O=C1CC[C@H](C(=O)N2CCCCC2)N1
1218	1222	febarbamate	1	O=C(OC(COCCCC)CN1C(=O)C(CC)(c2ccccc2)C(=O)NC1=O)N	CCCCOCC(CN1C(=O)NC(=O)C(CC)(c2ccccc2)C1=O)OC(N)=O
1219	1223	felbamate	1	O=C(OCC(COC(=O)N)c1ccccc1)N	NC(=O)OCC(COC(N)=O)c1ccccc1
1220	1224	femoxetine	1	O(CC1C(c2ccccc2)CCN(C)C1)c1ccc(OC)cc1	COc1ccc(OCC2CN(C)CCC2c2ccccc2)cc1
1221	1225	fenaperone	1	Fc1ccc(C(=O)CCCN2CCN(C(=O)OC3CCCCC3)CC2)cc1	O=C(CCCN1CCN(C(=O)OC2CCCCC2)CC1)c1ccc(F)cc1
1222	1226	fenbutrazate	1	O=C(OCCN1C(C)C(c2ccccc2)OCC1)C(CC)c1ccccc1	CCC(C(=O)OCCN1CCOC(c2ccccc2)C1C)c1ccccc1
1223	1227	fencamfamin	1	N(CC)C1C(c2ccccc2)C2CC1CC2	CCNC1C2CCC(C2)C1c1ccccc1
1224	1228	fengabine	1	Clc1c(/C(/NCCCC)=C\2/C(=O)C=CC(Cl)=C/2)cccc1	CCCCN/C(=C1/C=C(Cl)C=CC1=O)c1ccccc1Cl
1225	1229	fenharmane	1	C(c1ccccc1)C1NCCc2c3c([nH]c12)cccc3	c1ccc(CC2NCCc3c2[nH]c2ccccc32)cc1
1226	1230	fenimide	1	O=C1C(C)(c2ccccc2)C(CC)C(=O)N1	CCC1C(=O)NC(=O)C1(C)c1ccccc1
1227	1231	fenmetozole	1	Clc1c(Cl)ccc(OCC2=NCCN2)c1	Clc1ccc(OCC2=NCCN2)cc1Cl
1228	1232	fenmetramide	1	O=C1NC(C)C(c2ccccc2)OC1	CC1NC(=O)COC1c1ccccc1
1229	1233	fenobam	1	Clc1cc(NC(=O)NC=2N(C)CC(=O)N=2)ccc1	CN1CC(=O)N=C1NC(=O)Nc1cccc(Cl)c1
1230	1234	fenozolone	1	O=C1C(c2ccccc2)OC(NCC)=N1	CCNC1=NC(=O)C(c2ccccc2)O1
1231	1235	fenpentadiol	1	Clc1ccc(C(O)(CC(O)(C)C)C)cc1	CC(C)(O)CC(C)(O)c1ccc(Cl)cc1
1232	1236	fepitrizol	1	OCc1c(-c2n(C)nc(-c3cnccc3)n2)cccc1	Cn1nc(-c2cccnc2)nc1-c1ccccc1CO
1233	1237	fipexide	1	Clc1ccc(OCC(=O)N2CCN(Cc3cc4OCOc4cc3)CC2)cc1	O=C(COc1ccc(Cl)cc1)N1CCN(Cc2ccc3c(c2)OCO3)CC1
1234	1238	flerobuterol	1	Fc1c(C(O)CNC(C)(C)C)cccc1	CC(C)(C)NCC(O)c1ccccc1F
1235	1239	florfenicol	1	ClC(Cl)C(=O)N[C@@H]([C@H](O)c1ccc(S(=O)(=O)C)cc1)CF	CS(=O)(=O)c1ccc([C@@H](O)[C@@H](CF)NC(=O)C(Cl)Cl)cc1
1236	1240	fluacizine	1	FC(F)(F)c1cc2N(C(=O)CCN(CC)CC)c3c(Sc2cc1)cccc3	CCN(CC)CCC(=O)N1c2ccccc2Sc2ccc(C(F)(F)F)cc21
1237	1241	fluazacort	1	F[C@@]12C3(C)C(=CC(=O)C=C3)CCC1C1C(C)(C3(C(=O)COC(=O)C)N=C(C)OC3C1)CC2O	CC(=O)OCC(=O)C12N=C(C)OC1CC1C3CCC4=CC(=O)C=CC4(C)[C@@]3(F)C(O)CC12C
1238	1242	flubanilate	1	FC(F)(F)c1cc(N(C(=O)OCC)CCN(C)C)ccc1	CCOC(=O)N(CCN(C)C)c1cccc(C(F)(F)F)c1
1239	1243	flubepride	1	S(=O)(=O)(N)c1cc(C(=O)NCC2N(Cc3ccc(F)cc3)CCC2)c(OC)cc1	COc1ccc(S(N)(=O)=O)cc1C(=O)NCC1CCCN1Cc1ccc(F)cc1
1240	1244	flucloronide(fluclorolone-acetonide)	1	Cl[C@@]12C3(C)C([C@@H](F)CC1C1C(C)([C@]4(C(=O)CO)OC(C)(C)O[C@@H]4C1)CC2Cl)=CC(=O)C=C3	CC1(C)O[C@@H]2CC3C4C[C@H](F)C5=CC(=O)C=CC5(C)[C@@]4(Cl)C(Cl)CC3(C)[C@]2(C(=O)CO)O1
1241	1245	fludrocortisone	1	F[C@]12[C@@H](O)C[C@]3(C)[C@@](O)(C(=O)CO)CC[C@H]3[C@@H]1CCC=1[C@]2(C)CCC(=O)C=1	C[C@]12C[C@H](O)[C@@]3(F)[C@@H](CCC4=CC(=O)CC[C@@]43C)[C@@H]1CC[C@]2(O)C(=O)CO
1242	1246	fludrocortisone-acetate	1	F[C@]12[C@@H](O)C[C@]3(C)[C@@](O)(C(=O)COC(=O)C)CC[C@H]3[C@@H]1CCC=1[C@]2(C)CCC(=O)C=1	CC(=O)OCC(=O)[C@@]1(O)CC[C@H]2[C@@H]3CCC4=CC(=O)CC[C@]4(C)[C@@]3(F)[C@@H](O)C[C@@]21C
1243	1247	flumezapine	1	Fc1cc2NC(N3CCN(C)CC3)=C3C(SC(C)=C3)=Nc2cc1	Cc1cc2c(s1)=Nc1ccc(F)cc1NC=2N1CCN(C)CC1
1244	1248	flumoxonide	1	F[C@@H]1C=2C(C)([C@@]3(F)C(O)CC4(C)[C@]5(C(=O)C(OC)OC)OC(C)(C)O[C@@H]5CC4C3C1)C=CC(=O)C=2	COC(OC)C(=O)[C@@]12OC(C)(C)O[C@@H]1CC1C3C[C@H](F)C4=CC(=O)C=CC4(C)[C@@]3(F)C(O)CC12C
1245	1249	fluocinonide	1	F[C@@H]1C=2[C@@](C)([C@@]3(F)[C@@H](O)C[C@]4(C)[C@]5(C(=O)COC(=O)C)OC(C)(C)O[C@@H]5C[C@H]4[C@@H]3C1)C=CC(=O)C=2	CC(=O)OCC(=O)[C@@]12OC(C)(C)O[C@@H]1C[C@H]1[C@@H]3C[C@H](F)C4=CC(=O)C=C[C@]4(C)[C@@]3(F)[C@@H](O)C[C@@]12C
1246	1250	fluocortin	1	FC1C=2C(C)(C3C(O)CC4(C)C(C(=O)C(=O)OCCCC)C(C)CC4C3C1)C=CC(=O)C=2	CCCCOC(=O)C(=O)C1C(C)CC2C3CC(F)C4=CC(=O)C=CC4(C)C3C(O)CC21C
1247	1251	fluocortolone-caproate	1	FC1C=2C(C)(C3C(O)CC4(C)C(C(=O)COC(=O)CCCCC)C(C)CC4C3C1)C=CC(=O)C=2	CCCCCC(=O)OCC(=O)C1C(C)CC2C3CC(F)C4=CC(=O)C=CC4(C)C3C(O)CC21C
1248	1252	fluoresone	1	S(=O)(=O)(CC)c1ccc(F)cc1	CCS(=O)(=O)c1ccc(F)cc1
1249	1253	fluorometholone-acetate	1	F[C@]12[C@@H](O)C[C@]3(C)[C@@](OC(=O)C)(C(=O)C)CC[C@H]3[C@@H]1C[C@H](C)C=1[C@]2(C)C=CC(=O)C=1	CC(=O)O[C@]1(C(C)=O)CC[C@H]2[C@@H]3C[C@H](C)C4=CC(=O)C=C[C@]4(C)[C@@]3(F)[C@@H](O)C[C@@]21C
1250	1254	fluotracen	1	FC(F)(F)c1cc2[C@H](CCCN(C)C)c3c([C@H](C)c2cc1)cccc3	C[C@H]1c2ccccc2[C@@H](CCCN(C)C)c2cc(C(F)(F)F)ccc21
1251	1255	fluoxetine	1	FC(F)(F)c1ccc(OC(CCNC)c2ccccc2)cc1	CNCCC(Oc1ccc(C(F)(F)F)cc1)c1ccccc1
1252	1256	fluphenazine-enanthate	1	FC(F)(F)c1cc2N(CCCN3CCN(CCOC(=O)CCCCCC)CC3)c3c(Sc2cc1)cccc3	CCCCCCC(=O)OCCN1CCN(CCCN2c3ccccc3Sc3ccc(C(F)(F)F)cc32)CC1
1253	1257	flupimazine	1	FC(F)(F)c1cc2N(CCCN3CCC(OCCO)CC3)c3c(Sc2cc1)cccc3	OCCOC1CCN(CCCN2c3ccccc3Sc3ccc(C(F)(F)F)cc32)CC1
1254	1258	fluprazine	1	FC(F)(F)c1cc(N2CCN(CCNC(=O)N)CC2)ccc1	NC(=O)NCCN1CCN(c2cccc(C(F)(F)F)c2)CC1
1255	1259	fluspirilene	1	Fc1ccc(C(CCCN2CCC3(N(c4ccccc4)CNC3=O)CC2)c2ccc(F)cc2)cc1	O=C1NCN(c2ccccc2)C12CCN(CCCC(c1ccc(F)cc1)c1ccc(F)cc1)CC2
1256	1260	flutazolam	1	Clc1cc2C3(c4c(F)cccc4)OCCN3CC(=O)N(CCO)c2cc1	O=C1CN2CCOC2(c2ccccc2F)c2cc(Cl)ccc2N1CCO
1257	1261	flutemazepam	1	Clc1cc2C(c3c(F)cccc3)=NC(O)C(=O)N(C)c2cc1	CN1C(=O)C(O)N=C(c2ccccc2F)c2cc(Cl)ccc21
1258	1262	fluticasone	1	S(C(=O)C1(O)C2(C)C(C3C(F)(C4(C)C(C(F)C3)=CC(=O)C=C4)C(O)C2)CC1C)CF	CC1CC2C3CC(F)C4=CC(=O)C=CC4(C)C3(F)C(O)CC2(C)C1(O)C(=O)SCF
1259	1263	fluticasone-propionate	1	S(C(=O)[C@@]1(OC(=O)CC)[C@H](C)C[C@@H]2[C@]1(C)C[C@H](O)[C@]1(F)[C@]3(C)C([C@@H](F)C[C@@H]21)=CC(=O)C=C3)CF	CCC(=O)O[C@]1(C(=O)SCF)[C@H](C)C[C@H]2[C@@H]3C[C@H](F)C4=CC(=O)C=C[C@]4(C)[C@@]3(F)[C@@H](O)C[C@@]21C
1260	1264	flutizenol	1	FC(F)(F)c1cc2N(CCCN3CCN(CCO)CC3)c3c(scc3)Sc2cc1	OCCN1CCN(CCCN2c3cc(C(F)(F)F)ccc3Sc3sccc32)CC1
1261	1265	flutomidate	1	Fc1ccc(C(C)n2c(C(=O)OCC)cnc2)cc1	CCOC(=O)c1cncn1C(C)c1ccc(F)cc1
1262	1266	flutroline	1	Fc1cc2c(n(-c3ccc(F)cc3)c3c2CN(CCCC(O)c2ccc(F)cc2)CC3)cc1	OC(CCCN1CCc2c(c3cc(F)ccc3n2-c2ccc(F)cc2)C1)c1ccc(F)cc1
1263	1267	fluvastatin	1	Fc1ccc(-c2c(/C=C/[C@@H](O)C[C@H](O)CC(=O)O)n(C(C)C)c3c2cccc3)cc1	CC(C)n1c(/C=C/[C@@H](O)C[C@H](O)CC(=O)O)c(-c2ccc(F)cc2)c2ccccc21
1264	1268	fluvoxamine	1	FC(F)(F)c1ccc(/C(=N\OCCN)/CCCCOC)cc1	COCCCC/C(=N/OCCN)c1ccc(C(F)(F)F)cc1
1265	1269	fluzinamide	1	FC(F)(F)c1cc(OC2CN(C(=O)NC)C2)ccc1	CNC(=O)N1CC(Oc2cccc(C(F)(F)F)c2)C1
1266	1270	folic-acid	1	O=C(O)[C@@H](NC(=O)c1ccc(NCc2nc3C(=O)N=C(N)Nc3nc2)cc1)CCC(=O)O	Nc1nc(=O)c2nc(CNc3ccc(C(=O)N[C@@H](CCC(=O)O)C(=O)O)cc3)cnc2[nH]1
1267	1271	formocortal	1	ClCCOC1=CC=2C(C)([C@@]3(F)C(O)CC4(C)[C@]5(C(=O)COC(=O)C)OC(C)(C)O[C@@H]5CC4C3CC=2C=O)CC1	CC(=O)OCC(=O)[C@@]12OC(C)(C)O[C@@H]1CC1C3CC(C=O)=C4C=C(OCCCl)CCC4(C)[C@@]3(F)C(O)CC12C
1268	1272	fosazepam	1	Clc1cc2C(c3ccccc3)=NCC(=O)N(CP(=O)(C)C)c2cc1	CP(C)(=O)CN1C(=O)CN=C(c2ccccc2)c2cc(Cl)ccc21
1269	1273	fosenazide	1	P(=O)(CC(=O)NN)(c1ccccc1)c1ccccc1	NNC(=O)CP(=O)(c1ccccc1)c1ccccc1
1270	1274	fosfomycin	1	P(=O)(O)(O)[C@@H]1[C@H](C)O1	C[C@@H]1O[C@@H]1P(=O)(O)O
1271	1275	fosphenytoin	1	P(=O)(OCN1C(=O)C(c2ccccc2)(c2ccccc2)NC1=O)(O)O	O=C1NC(c2ccccc2)(c2ccccc2)C(=O)N1COP(=O)(O)O
1272	1276	ftormetazine	1	FC(F)(F)c1cc2N(C(=O)CCN3CCN(C)CC3)c3c(Sc2cc1)cccc3	CN1CCN(CCC(=O)N2c3ccccc3Sc3ccc(C(F)(F)F)cc32)CC1
1273	1277	ftorpropazine	1	FC(F)(F)c1cc2N(C(=O)CCN3CCN(CCO)CC3)c3c(Sc2cc1)cccc3	O=C(CCN1CCN(CCO)CC1)N1c2ccccc2Sc2ccc(C(F)(F)F)cc21
1274	1278	furomazine	1	Clc1cc2N(CCCN3CCC(O)(C4C(=O)OCC4)CC3)c3c(Sc2cc1)cccc3	O=C1OCCC1C1(O)CCN(CCCN2c3ccccc3Sc3ccc(Cl)cc32)CC1
1275	1279	fursultiamine	1	S(SCC1OCCC1)/C(=C(/N(C=O)Cc1c(N)nc(C)nc1)\C)/CCO	C/C(=C(/CCO)SSCC1CCCO1)N(C=O)Cc1cnc(C)nc1N
1276	1280	gaboxadol	1	O=C1NOC2=C1CCNC2	O=c1[nH]oc2c1CCNC2
1277	1281	ganaxolone	1	O=C(C)[C@@H]1[C@]2(C)[C@H]([C@H]3[C@@H]([C@]4(C)[C@H](C[C@@](O)(C)CC4)CC3)CC2)CC1	CC(=O)[C@H]1CC[C@H]2[C@@H]3CC[C@H]4C[C@](C)(O)CC[C@]4(C)[C@H]3CC[C@]12C
1278	1282	gedocarnil	1	Clc1ccc(Oc2c3c4c(COC)c(C(=O)OC(C)C)ncc4[nH]c3ccc2)cc1	COCc1c(C(=O)OC(C)C)ncc2[nH]c3cccc(Oc4ccc(Cl)cc4)c3c12
1279	1283	gemazocine	1	Oc1cc2C3(CC)C(C)(C)C(N(CC4CC4)CC3)Cc2cc1	CCC12CCN(CC3CC3)C(Cc3ccc(O)cc31)C2(C)C
1280	1284	gepirone	1	O=C1N(CCCCN2CCN(c3ncccn3)CC2)C(=O)CC(C)(C)C1	CC1(C)CC(=O)N(CCCCN2CCN(c3ncccn3)CC2)C(=O)C1
1281	1285	gevotroline	1	Fc1cc2c([nH]c3c2CN(CCCc2cnccc2)CC3)cc1	Fc1ccc2[nH]c3c(c2c1)CN(CCCc1cccnc1)CC3
1282	1286	girisopam	1	Clc1cc(C2=NN=C(C)Cc3c2cc(OC)c(OC)c3)ccc1	COc1cc2c(cc1OC)C(c1cccc(Cl)c1)=NN=C(C)C2
1283	1287	halcinonide	1	ClCC(=O)[C@]12[C@]3(C)[C@H]([C@H]4[C@](F)([C@@H](O)C3)[C@]3(C)C(=CC(=O)CC3)CC4)C[C@H]1OC(C)(C)O2	CC1(C)O[C@@H]2C[C@H]3[C@@H]4CCC5=CC(=O)CC[C@]5(C)[C@@]4(F)[C@@H](O)C[C@]3(C)[C@]2(C(=O)CCl)O1
1284	1288	halocortolone	1	ClC12[C@@H](F)C[C@]3(C)[C@@H](C(=O)CO)[C@H](C)C[C@H]3[C@@H]1C[C@H](F)C=1[C@]2(C)C=CC(=O)C=1	C[C@@H]1C[C@H]2[C@@H]3C[C@H](F)C4=CC(=O)C=C[C@]4(C)C3(Cl)[C@@H](F)C[C@]2(C)[C@H]1C(=O)CO
1285	1289	halopemide	1	Clc1cc2NC(=O)N(C3CCN(CCNC(=O)c4ccc(F)cc4)CC3)c2cc1	O=C(NCCN1CCC(n2c(=O)[nH]c3cc(Cl)ccc32)CC1)c1ccc(F)cc1
1286	1290	haloperidol-decanoate	1	Clc1ccc(C2(OC(=O)CCCCCCCCC)CCN(CCCC(=O)c3ccc(F)cc3)CC2)cc1	CCCCCCCCCC(=O)OC1(c2ccc(Cl)cc2)CCN(CCCC(=O)c2ccc(F)cc2)CC1
1287	1291	halopredone(halopredone-acetate)	1	BrC=1C(=O)C=C2[C@H](F)C[C@@H]3C(F)([C@@H](O)C[C@]4(C)C(O)(C(=O)CO)CC[C@@H]34)[C@@]2(C)C=1	C[C@]12C=C(Br)C(=O)C=C1[C@H](F)C[C@H]1[C@@H]3CCC(O)(C(=O)CO)[C@@]3(C)C[C@H](O)C12F
1288	1292	haloxazolam	1	Brc1cc2C3(c4c(F)cccc4)OCCN3CC(=O)Nc2cc1	O=C1CN2CCOC2(c2ccccc2F)c2cc(Br)ccc2N1
1289	1293	hexapradol	1	OC(C(N)CCCCC)(c1ccccc1)c1ccccc1	CCCCCC(N)C(O)(c1ccccc1)c1ccccc1
1290	1294	homopipramol	1	OCCN1C=CN(CCCN2c3c(cccc3)C=Cc3c2cccc3)C=CC1	OCCN1C=CN(CCCN2c3ccccc3C=Cc3ccccc32)C=CC1
1291	1295	homprenorphine	1	O(C)c1c2OC3C4(OC)C(C(O)(CC)C)CC5(C63c2c(cc1)CC5N(CC1CC1)CC6)C=C4	CCC(C)(O)C1CC23C=CC1(OC)C1Oc4c(OC)ccc5c4C12CCN(CC1CC1)C3C5
1292	1296	hopantenic-acid	1	O=C(NCCCC(=O)O)[C@H](O)C(CO)(C)C	CC(C)(CO)[C@@H](O)C(=O)NCCCC(=O)O
1293	1297	hydrocortamate	1	O=C(OCC(=O)[C@]1(O)[C@]2(C)[C@H]([C@H]3[C@H]([C@@H](O)C2)[C@]2(C)C(=CC(=O)CC2)CC3)CC1)CN(CC)CC	CCN(CC)CC(=O)OCC(=O)[C@@]1(O)CC[C@H]2[C@@H]3CCC4=CC(=O)CC[C@]4(C)[C@H]3[C@@H](O)C[C@@]21C
1294	1298	hydrocortisone-aceponate	1	O=C(O[C@@]1(C(=O)COC(=O)C)[C@]2(C)[C@H]([C@H]3[C@H]([C@@H](O)C2)[C@]2(C)C(=CC(=O)CC2)CC3)CC1)CC	CCC(=O)O[C@]1(C(=O)COC(C)=O)CC[C@H]2[C@@H]3CCC4=CC(=O)CC[C@]4(C)[C@H]3[C@@H](O)C[C@@]21C
1295	1299	hydrocortisonecypionate(hydrocortisone-cipionate)	1	O=C(OCC(=O)[C@]1(O)[C@]2(C)[C@H]([C@H]3[C@H]([C@@H](O)C2)[C@]2(C)C(=CC(=O)CC2)CC3)CC1)CCC(=O)O	C[C@]12C[C@H](O)[C@H]3[C@@H](CCC4=CC(=O)CC[C@@]43C)[C@@H]1CC[C@]2(O)C(=O)COC(=O)CCC(=O)O
1296	1300	hydrocortisone-hemisuccinate	1	O=C(O[C@@]1(C(=O)CO)C2(C)C(C3C(C4(C)C(=CC(=O)CC4)CC3)C(O)C2)CC1)CCCC	CCCCC(=O)O[C@]1(C(=O)CO)CCC2C3CCC4=CC(=O)CCC4(C)C3C(O)CC21C
1297	1301	hydrocortisone-valerate	1	O=C(OCC(=O)C1(O)C2(C)C(C3C(C4(C)C(=CC(=O)CC4)CC3)C(O)C2)CC1)CCC1CCCC1	CC12CCC(=O)C=C1CCC1C2C(O)CC2(C)C1CCC2(O)C(=O)COC(=O)CCC1CCCC1
1298	1302	hydromorphinol	1	O[C@@H]1[C@@H]2Oc3c(O)ccc4c3[C@@]32[C@](O)([C@H](N(C)CC3)C4)CC1	CN1CC[C@]23c4c5ccc(O)c4O[C@H]2[C@@H](O)CC[C@@]3(O)[C@H]1C5
1299	1303	hydroxindasol	1	O(C)c1ccc(Cn2c(C)c(CCN)c3c2ccc(O)c3)cc1	COc1ccc(Cn2c(C)c(CCN)c3cc(O)ccc32)cc1
1300	1304	ibrotamide	1	BrC(C(=O)N)(C(C)C)CC	CCC(Br)(C(N)=O)C(C)C
1301	1305	iclazepam	1	Clc1cc2C(c3ccccc3)=NCC(=O)N(CCOCC3CC3)c2cc1	O=C1CN=C(c2ccccc2)c2cc(Cl)ccc2N1CCOCC1CC1
1302	1306	ifoxetine	1	O([C@@H]1[C@H](O)CNCC1)c1c(C)c(C)ccc1	Cc1cccc(O[C@H]2CCNC[C@H]2O)c1C
1303	1307	ilepcimide	1	O=C(/C=C/c1cc2OCOc2cc1)N1CCCCC1	O=C(/C=C/c1ccc2c(c1)OCO2)N1CCCCC1
1304	1308	iloperidone	1	Fc1cc2onc(C3CCN(CCCOc4c(OC)cc(C(=O)C)cc4)CC3)c2cc1	COc1cc(C(C)=O)ccc1OCCCN1CCC(c2noc3cc(F)ccc23)CC1
1305	1309	imiclopazine	1	Clc1cc2N(CCCN3CCN(CCN4C(=O)N(C)CC4)CC3)c3c(Sc2cc1)cccc3	CN1CCN(CCN2CCN(CCCN3c4ccccc4Sc4ccc(Cl)cc43)CC2)C1=O
1306	1310	imidoline	1	Clc1cc(N2C(=O)N(CCN(C)C)CC2)ccc1	CN(C)CCN1CCN(c2cccc(Cl)c2)C1=O
1307	1311	imipraminoxide	1	[O-][N+](CCCN1c2c(cccc2)CCc2c1cccc2)(C)C	C[N+](C)([O-])CCCN1c2ccccc2CCc2ccccc21
1308	1312	indatraline	1	Clc1c(Cl)ccc([C@H]2c3c([C@H](NC)C2)cccc3)c1	CN[C@@H]1C[C@@H](c2ccc(Cl)c(Cl)c2)c2ccccc21
1309	1313	indeloxazine	1	O(CC1OCCNC1)c1c2c(ccc1)C=CC2	C1=Cc2cccc(OCC3CNCCO3)c2C1
1311	1315	indriline	1	N(CCC1(c2ccccc2)c2c(cccc2)C=C1)(C)C	CN(C)CCC1(c2ccccc2)C=Cc2ccccc21
1312	1316	iproclozide	1	Clc1ccc(OCC(=O)NNC(C)C)cc1	CC(C)NNC(=O)COc1ccc(Cl)cc1
1313	1317	iprozilamine	1	Clc1c(SC)c(N2CCN(C)CC2)nc(NC(C)C)n1	CSc1c(Cl)nc(NC(C)C)nc1N1CCN(C)CC1
1314	1318	ipsapirone	1	O=S1(=O)N(CCCCN2CCN(c3ncccn3)CC2)C(=O)c2c1cccc2	O=C1c2ccccc2S(=O)(=O)N1CCCCN1CCN(c2ncccn2)CC1
1315	1319	isocarboxazid	1	O=C(NNCc1ccccc1)c1noc(C)c1	Cc1cc(C(=O)NNCc2ccccc2)no1
1316	1320	isoflupredone	1	FC12C3(C)C(=CC(=O)C=C3)CCC1C1C(C)(C(O)(C(=O)CO)CC1)CC2O	CC12C=CC(=O)C=C1CCC1C3CCC(O)(C(=O)CO)C3(C)CC(O)C12F
1317	1321	isoflupredone-acetate	1	F[C@]12[C@@H](O)C[C@]3(C)[C@@](O)(C(=O)COC(=O)C)CC[C@H]3[C@@H]1CCC=1[C@]2(C)C=CC(=O)C=1	CC(=O)OCC(=O)[C@@]1(O)CC[C@H]2[C@@H]3CCC4=CC(=O)C=C[C@]4(C)[C@@]3(F)[C@@H](O)C[C@@]21C
1318	1322	itrocinonide	1	F[C@@H]1C=2[C@@](C)(C3(F)[C@@H](O)C[C@]4(C)[C@]5(C(O[C@@H](OC(=O)OCC)C)=O)O[C@H](CCC)O[C@@H]5C[C@H]4[C@@H]3C1)C=CC(=O)C=2	CCC[C@@H]1O[C@@H]2C[C@H]3[C@@H]4C[C@H](F)C5=CC(=O)C=C[C@]5(C)C4(F)[C@@H](O)C[C@]3(C)[C@]2(C(=O)O[C@H](C)OC(=O)OCC)O1
1319	1323	ivoqualine	1	O(C)c1cc2c(CCC[C@H]3[C@H](C=C)CNCC3)ccnc2cc1	C=C[C@@H]1CNCC[C@H]1CCCc1ccnc2ccc(OC)cc12
1320	1324	ketazocine	1	O=C1[C@H]2N(CC3CC3)CC[C@](C)(C2C)c2c1ccc(O)c2	CC1[C@H]2C(=O)c3ccc(O)cc3[C@]1(C)CCN2CC1CC1
1321	1325	ketazolam	1	Clc1cc2C3(c4ccccc4)OC(C)=CC(=O)N3CC(=O)N(C)c2cc1	CC1=CC(=O)N2CC(=O)N(C)c3ccc(Cl)cc3C2(c2ccccc2)O1
1322	1326	ketobemidone	1	O=C(CC)C1(c2cc(O)ccc2)CCN(C)CC1	CCC(=O)C1(c2cccc(O)c2)CCN(C)CC1
1323	1327	lesopitron	1	Clc1cn(CCCCN2CCN(c3ncccn3)CC2)nc1	Clc1cnn(CCCCN2CCN(c3ncccn3)CC2)c1
1324	1328	levophenacylmorphan	1	O=C(CN1C2C3C(c4c(ccc(O)c4)C2)(CC1)CCCC3)c1ccccc1	O=C(CN1CCC23CCCCC2C1Cc1ccc(O)cc13)c1ccccc1
1325	1329	linopirdine	1	O=C1N(c2ccccc2)c2c(C1(Cc1ccncc1)Cc1ccncc1)cccc2	O=C1N(c2ccccc2)c2ccccc2C1(Cc1ccncc1)Cc1ccncc1
1326	1330	lisuride	1	O=C(N(CC)CC)N[C@H]1C=C2[C@H](N(C)C1)Cc1c3c([nH]c1)cccc23	CCN(CC)C(=O)N[C@H]1C=C2c3cccc4[nH]cc(c34)C[C@H]2N(C)C1
1327	1331	litracen	1	N(CC/C=C/1\c2c(C(C)(C)c3c\1cccc3)cccc2)C	CNCCC=C1c2ccccc2C(C)(C)c2ccccc21
1328	1332	lofendazam	1	Clc1cc2N(c3ccccc3)C(=O)CCNc2cc1	O=C1CCNc2ccc(Cl)cc2N1c1ccccc1
1329	1333	lofentanil	1	O=C(N(c1ccccc1)[C@@]1(C(=O)OC)[C@@H](C)CN(CCc2ccccc2)CC1)CC	CCC(=O)N(c1ccccc1)[C@]1(C(=O)OC)CCN(CCc2ccccc2)C[C@@H]1C
1330	1334	lofepramine	1	Clc1ccc(C(=O)CN(CCCN2c3c(cccc3)CCc3c2cccc3)C)cc1	CN(CCCN1c2ccccc2CCc2ccccc21)CC(=O)c1ccc(Cl)cc1
1331	1335	lometraline	1	Clc1c2C(N(C)C)CCCc2c(OC)cc1	COc1ccc(Cl)c2c1CCCC2N(C)C
1332	1336	lopirazepam	1	Clc1c(C2=NC(O)C(=O)Nc3c2nc(Cl)cc3)cccc1	O=C1Nc2ccc(Cl)nc2C(c2ccccc2Cl)=NC1O
1333	1337	loprazolam	1	Clc1c(C2=NCC=3N(C(=O)/C(=C\N4CCN(C)CC4)/N=3)c3c2cc([N+](=O)[O-])cc3)cccc1	CN1CCN(/C=C2/N=C3CN=C(c4ccccc4Cl)c4cc([N+](=O)[O-])ccc4N3C2=O)CC1
1335	1339	lormetazepam	1	Clc1c(C2=NC(O)C(=O)N(C)c3c2cc(Cl)cc3)cccc1	CN1C(=O)C(O)N=C(c2ccccc2Cl)c2cc(Cl)ccc21
1336	1340	lorpiprazole	1	FC(F)(F)c1cc(N2CCN(CCc3n4c(nn3)[C@H]3[C@@H](C4)CCC3)CC2)ccc1	FC(F)(F)c1cccc(N2CCN(CCc3nnc4n3C[C@H]3CCC[C@@H]43)CC2)c1
1337	1341	lortalamine	1	Clc1cc2c(O[C@]34NC(=O)CC2C3CN(C)CC4)cc1	CN1CC[C@]23NC(=O)CC(c4cc(Cl)ccc4O2)C3C1
1338	1342	lorzafone	1	Clc1c(C(=O)c2c(N(C(=O)CNC(=O)CN)C)ccc(Cl)c2)cccc1	CN(C(=O)CNC(=O)CN)c1ccc(Cl)cc1C(=O)c1ccccc1Cl
1339	1343	losigamone	1	Clc1c(C(O)C2C(OC)=CC(=O)O2)cccc1	COC1=CC(=O)OC1C(O)c1ccccc1Cl
1340	1344	loteprednol(loteprednol-etabonate)	1	ClCOC(=O)C1(OC(=O)OCC)C2(C)C(C3C(C4(C)C(=CC(=O)C=C4)CC3)C(O)C2)CC1	CCOC(=O)OC1(C(=O)OCCl)CCC2C3CCC4=CC(=O)C=CC4(C)C3C(O)CC21C
1341	1345	loxapine	1	Clc1cc2C(N3CCN(C)CC3)=Nc3c(Oc2cc1)cccc3	CN1CCN(C2=Nc3ccccc3Oc3ccc(Cl)cc32)CC1
1342	1346	lufuradom	1	Fc1cc2N(C)C(CNC(=O)c3cocc3)CN=C(c3ccccc3)c2cc1	CN1c2cc(F)ccc2C(c2ccccc2)=NCC1CNC(=O)c1ccoc1
1343	1347	mazindol	1	Clc1ccc(C2(O)N3C(=NCC3)c3c2cccc3)cc1	OC1(c2ccc(Cl)cc2)c2ccccc2C2=NCCN21
1344	1348	mazipredone	1	O=C(CN1CCN(C)CC1)[C@]1(O)[C@]2(C)[C@H]([C@H]3[C@H]([C@@H](O)C2)[C@]2(C)C(=CC(=O)C=C2)CC3)CC1	CN1CCN(CC(=O)[C@@]2(O)CC[C@H]3[C@@H]4CCC5=CC(=O)C=C[C@]5(C)[C@H]4[C@@H](O)C[C@@]32C)CC1
1345	1349	mebanazine	1	N(N)C(C)c1ccccc1	CC(NN)c1ccccc1
1346	1350	mebutamate	1	O=C(OCC(C(CC)C)(COC(=O)N)C)N	CCC(C)C(C)(COC(N)=O)COC(N)=O
1347	1351	meclonazepam	1	Clc1c(C2=N[C@@H](C)C(=O)Nc3c2cc([N+](=O)[O-])cc3)cccc1	C[C@@H]1N=C(c2ccccc2Cl)c2cc([N+](=O)[O-])ccc2NC1=O
1348	1352	mecloralurea	1	ClC(Cl)(Cl)C(O)NC(=O)NC	CNC(=O)NC(O)C(Cl)(Cl)Cl
1349	1353	meclorisone(meclorisone-dibutyrate)	1	Cl[C@@]12C3(C)C(=CC(=O)C=C3)CCC1C1C(C)([C@@](O)(C(=O)CO)[C@H](C)C1)CC2Cl	C[C@@H]1CC2C3CCC4=CC(=O)C=CC4(C)[C@@]3(Cl)C(Cl)CC2(C)[C@@]1(O)C(=O)CO
1350	1354	medrysone	1	O=C(C)[C@@H]1[C@]2(C)[C@H]([C@H]3[C@H]([C@@H](O)C2)[C@]2(C)C([C@@H](C)C3)=CC(=O)CC2)CC1	CC(=O)[C@H]1CC[C@H]2[C@@H]3C[C@H](C)C4=CC(=O)CC[C@]4(C)[C@H]3[C@@H](O)C[C@]12C
1351	1355	mefexamide	1	O=C(NCCN(CC)CC)COc1ccc(OC)cc1	CCN(CC)CCNC(=O)COc1ccc(OC)cc1
1352	1356	melitracen	1	N(CC/C=C/1\c2c(C(C)(C)c3c\1cccc3)cccc2)(C)C	CN(C)CCC=C1c2ccccc2C(C)(C)c2ccccc21
1353	1357	melperone	1	Fc1ccc(C(=O)CCCN2CCC(C)CC2)cc1	CC1CCN(CCCC(=O)c2ccc(F)cc2)CC1
1354	1358	memantine	1	NC12CC3(C)CC(C)(C1)CC(C2)C3	CC12CC3CC(C)(C1)CC(N)(C3)C2
1355	1359	mephenoxalone	1	O(CC1OC(=O)NC1)c1c(OC)cccc1	COc1ccccc1OCC1CNC(=O)O1
1356	1360	meprotixol	1	O(C)c1cc2C(O)(CCCN(C)C)c3c(Sc2cc1)cccc3	COc1ccc2c(c1)C(O)(CCCN(C)C)c1ccccc1S2
1358	1362	mesulergine	1	S(=O)(=O)(N(C)C)N[C@@H]1CN(C)[C@H]2[C@@H](c3c4c(n(C)cc4C2)ccc3)C1	CN1C[C@@H](NS(=O)(=O)N(C)C)C[C@@H]2c3cccc4c3c(cn4C)C[C@H]21
1359	1363	metacetamol	1	O=C(Nc1cc(O)ccc1)C	CC(=O)Nc1cccc(O)c1
1360	1364	metaglycodol	1	Clc1cc(C(O)(C(O)(C)C)C)ccc1	CC(C)(O)C(C)(O)c1cccc(Cl)c1
1361	1365	methapyrilene	1	N(CCN(Cc1sccc1)c1ncccc1)(C)C	CN(C)CCN(Cc1cccs1)c1ccccn1
1362	1366	metharbital	1	O=C1N(C)C(=O)NC(=O)C1(CC)CC	CCC1(CC)C(=O)NC(=O)N(C)C1=O
1363	1367	methitural	1	S(CCC1(C(CCC)C)C(=O)NC(=S)NC1=O)C	CCCC(C)C1(CCSC)C(=O)NC(=S)NC1=O
1364	1368	methyldesorphine	1	Oc1c2OC3C(C)=CCC4C53c2c(cc1)CC4N(C)CC5	CC1=CCC2C3Cc4ccc(O)c5c4C2(CCN3C)C1O5
1365	1369	methyldihydromorphine	1	O(C)[C@@H]1[C@@H]2Oc3c(O)ccc4c3[C@@]32[C@H]([C@H](N(C)CC3)C4)CC1	CO[C@H]1CC[C@H]2[C@H]3Cc4ccc(O)c5c4[C@@]2(CCN3C)[C@H]1O5
1366	1370	methylprednisolone21hemisuccinate(methylprednisolone-hemisuccinate)	1	O=C(O[C@@]1(C(=O)COC(=O)C)[C@]2(C)[C@H]([C@H]3[C@H]([C@@H](O)C2)[C@]2(C)C([C@@H](C)C3)=CC(=O)C=C2)CC1)CC	CCC(=O)O[C@]1(C(=O)COC(C)=O)CC[C@H]2[C@@H]3C[C@H](C)C4=CC(=O)C=C[C@]4(C)[C@H]3[C@@H](O)C[C@@]21C
1367	1371	metiapine	1	CN1CCN(C2=Nc3c(Sc4c2cc(C)cc4)cccc3)CC1	Cc1ccc2c(c1)C(N1CCN(C)CC1)=Nc1ccccc1S2
1368	1372	metofenazate	1	Clc1cc2N(CCCN3CCN(CCOC(=O)c4cc(OC)c(OC)c(OC)c4)CC3)c3c(Sc2cc1)cccc3	COc1cc(C(=O)OCCN2CCN(CCCN3c4ccccc4Sc4ccc(Cl)cc43)CC2)cc(OC)c1OC
1369	1373	metopimazine	1	S(=O)(=O)(C)c1cc2N(CCCN3CCC(C(=O)N)CC3)c3c(Sc2cc1)cccc3	CS(=O)(=O)c1ccc2c(c1)N(CCCN1CCC(C(N)=O)CC1)c1ccccc1S2
1370	1374	metopon	1	O=C1[C@]2(C)Oc3c(O)ccc4c3[C@@]32[C@H]([C@H](N(C)CC3)C4)CC1	CN1CC[C@]23c4c5ccc(O)c4O[C@@]2(C)C(=O)CC[C@H]3[C@H]1C5
1371	1375	metoserpate	1	O=C(OC)C1C(OC)C(OC)CC2C1CC1N(C2)CCc2c3c([nH]c12)cc(OC)cc3	COC(=O)C1C2CC3c4[nH]c5cc(OC)ccc5c4CCN3CC2CC(OC)C1OC
1372	1376	metoxepin	1	O(C)c1cc2C(N3CCN(C)CC3)=Cc3c(Oc2cc1)cccc3	COc1ccc2c(c1)C(N1CCN(C)CC1)=Cc1ccccc1O2
1373	1377	metralindole	1	O(C)c1cc2c(n3c4c2CCN=C4N(C)CC3)cc1	COc1ccc2c(c1)c1c3n2CCN(C)C3=NCC1
1374	1378	mevastatin	1	O=C(O[C@@H]1[C@@H]2[C@@H](CC[C@H]3OC(=O)C[C@H](O)C3)[C@@H](C)C=CC2=CCC1)[C@H](CC)C	CC[C@H](C)C(=O)O[C@H]1CCC=C2C=C[C@H](C)[C@H](CC[C@@H]3C[C@@H](O)CC(=O)O3)[C@H]21
1375	1379	mexazolam	1	Clc1c(C23OCC(C)N2CC(=O)Nc2c3cc(Cl)cc2)cccc1	CC1COC2(c3ccccc3Cl)c3cc(Cl)ccc3NC(=O)CN12
1376	1380	mezilamine	1	Clc1c(SC)c(N2CCN(C)CC2)nc(NC)n1	CNc1nc(Cl)c(SC)c(N2CCN(C)CC2)n1
1378	1382	midaflur	1	FC(F)(F)C1(C(F)(F)F)C(N)=NC(C(F)(F)F)(C(F)(F)F)N1	NC1=NC(C(F)(F)F)(C(F)(F)F)NC1(C(F)(F)F)C(F)(F)F
1379	1383	milacemide	1	O=C(N)CNCCCCC	CCCCCNCC(N)=O
1380	1384	milameline	1	O(/N=C/C1=CCCN(C)C1)C	CO/N=C/C1=CCCN(C)C1
1381	1385	minaprine	1	N(CCN1CCOCC1)c1c(C)cc(-c2ccccc2)nn1	Cc1cc(-c2ccccc2)nnc1NCCN1CCOCC1
1382	1386	minaxolone	1	O=C(C)[C@@H]1[C@]2(C)[C@H]([C@H]3[C@H]([C@H](N(C)C)C2)[C@]2(C)[C@H](C[C@H](O)[C@@H](OCC)C2)CC3)CC1	CCO[C@H]1C[C@@]2(C)[C@@H](CC[C@H]3[C@@H]4CC[C@H](C(C)=O)[C@@]4(C)C[C@@H](N(C)C)[C@@H]32)C[C@@H]1O
1383	1387	mirisetron	1	O=C(NC1C[C@@H]2N(C)[C@H](C1)CC2)C=1C(=O)c2c(N(C3CCCCC3)C=1)cccc2	CN1[C@H]2CC[C@@H]1CC(NC(=O)c1cn(C3CCCCC3)c3ccccc3c1=O)C2
1385	1389	modafinil	1	[SH0](=O)(C(c1ccccc1)c1ccccc1)CC(=O)N	NC(=O)CS(=O)C(c1ccccc1)c1ccccc1
1386	1390	mometasone(mometasone-furoate)	1	ClCC(=O)[C@@]1(O)[C@H](C)C[C@@H]2[C@]1(C)C[C@H](O)[C@]1(Cl)[C@]3(C)C(=CC(=O)C=C3)CC[C@@H]21	C[C@@H]1C[C@H]2[C@@H]3CCC4=CC(=O)C=C[C@]4(C)[C@@]3(Cl)[C@@H](O)C[C@]2(C)[C@@]1(O)C(=O)CCl
1387	1391	monometacrine	1	N(CCCN1c2c(C(C)(C)c3c1cccc3)cccc2)C	CNCCCN1c2ccccc2C(C)(C)c2ccccc21
1388	1392	morsuximide	1	O=C1N(CN2CCOCC2)C(=O)CC1(C)c1ccccc1	CC1(c2ccccc2)CC(=O)N(CN2CCOCC2)C1=O
1389	1393	mosapramine	1	Clc1cc2N(CCCN3CCC4(C(=O)NC5N4CCCC5)CC3)c3c(cccc3)CCc2cc1	O=C1NC2CCCCN2C12CCN(CCCN1c3ccccc3CCc3ccc(Cl)cc31)CC2
1390	1394	motrazepam	1	O=[N+]([O-])c1cc2C(c3ccccc3)=NCC(=O)N(COC)c2cc1	COCN1C(=O)CN=C(c2ccccc2)c2cc([N+](=O)[O-])ccc21
1391	1395	moxadolen	1	O=C(O[C@H]1OC(=O)[C@@]2(C)[C@@H]1[C@H]1C=C[C@@H]2C1)NC	CNC(=O)O[C@H]1OC(=O)[C@]2(C)[C@@H]3C=C[C@@H](C3)[C@H]12
1392	1396	moxiraprine	1	O=C1C=C/C(=C\2/NN=C(NCCN3CCOCC3)C(C)=C/2)/C=C1	CC1=CC(=C2C=CC(=O)C=C2)NN=C1NCCN1CCOCC1
1393	1397	myrophine	1	O=C(O[C@@H]1[C@@H]2Oc3c(OCc4ccccc4)ccc4c3[C@@]32[C@H]([C@H](N(C)CC3)C4)C=C1)CCCCCCCCCCCCC	CCCCCCCCCCCCCC(=O)O[C@H]1C=C[C@H]2[C@H]3Cc4ccc(OCc5ccccc5)c5c4[C@@]2(CCN3C)[C@H]1O5
1394	1398	nabazenil	1	O=C(Oc1c2c(OC(C)(C)C3=C2CC(C)CC3)cc(C(C(CCCCC)C)C)c1)CCCN1CCCCCC1	CCCCCC(C)C(C)c1cc(OC(=O)CCCN2CCCCCC2)c2c(c1)OC(C)(C)C1=C2CC(C)CC1
1395	1399	nabilone	1	O=C1C[C@@H]2[C@H](C(C)(C)Oc3c2c(O)cc(C(CCCCCC)(C)C)c3)CC1	CCCCCCC(C)(C)c1cc(O)c2c(c1)OC(C)(C)[C@@H]1CCC(=O)C[C@@H]21
1396	1400	nafimidone	1	O=C(Cn1cncc1)c1cc2c(cc1)cccc2	O=C(Cn1ccnc1)c1ccc2ccccc2c1
1397	1401	naflocort	1	F[C@]12[C@@H](O)C[C@]3(C)[C@@]4(C(=O)CO)[C@@H](C[C@H]3[C@@H]1CCC=1[C@]2(C)C=CC(=O)C=1)Cc1c(cccc1)C4	C[C@]12C[C@H](O)[C@@]3(F)[C@@H](CCC4=CC(=O)C=C[C@@]43C)[C@@H]1C[C@H]1Cc3ccccc3C[C@]12C(=O)CO
1398	1402	nalbuphine	1	Oc1c2OC3C(O)CCC4(O)C53c2c(cc1)CC4N(CC1CCC1)CC5	Oc1ccc2c3c1OC1C(O)CCC4(O)C(C2)N(CC2CCC2)CCC314
1399	1403	nalmefene	1	Oc1c2O[C@H]3C(=C)CC[C@@]4(O)[C@@H]5N(CC6CC6)CC[C@]34c2c(cc1)C5	C=C1CC[C@@]2(O)[C@H]3Cc4ccc(O)c5c4[C@@]2(CCN3CC2CC2)[C@H]1O5
1400	1404	nalmexone	1	O=C1[C@@H]2Oc3c(O)ccc4c3[C@@]32[C@](O)([C@H](N(C/C=C(\C)/C)CC3)C4)CC1	CC(C)=CCN1CC[C@]23c4c5ccc(O)c4O[C@H]2C(=O)CC[C@@]3(O)[C@H]1C5
1401	1405	napactadine	1	N(=C(\NC)/Cc1cc2c(cc1)cccc2)\C	C/N=C(/Cc1ccc2ccccc2c1)NC
1402	1406	napamezole	1	C(C1=NCNC1)C1=Cc2c(cccc2)CC1	C1=C(CC2=NCNC2)CCc2ccccc21
1403	1407	naprodoxime	1	O(C(/C(=N\O)/N)C)c1c2c(ccc1)cccc2	CC(Oc1cccc2ccccc12)/C(N)=N\O
1404	1408	nefazodone	1	Clc1cc(N2CCN(CCCN3C(=O)N(CCOc4ccccc4)C(CC)=N3)CC2)ccc1	CCc1nn(CCCN2CCN(c3cccc(Cl)c3)CC2)c(=O)n1CCOc1ccccc1
1405	1409	nefiracetam	1	O=C(Nc1c(C)cccc1C)CN1C(=O)CCC1	Cc1cccc(C)c1NC(=O)CN1CCCC1=O
1406	1410	neflumozide	1	Fc1cc2onc(CCCN3CCC(N4C(=O)Nc5c4cccc5)CC3)c2cc1	O=c1[nH]c2ccccc2n1C1CCN(CCCc2noc3cc(F)ccc23)CC1
1407	1411	nialamide	1	O=C(NCc1ccccc1)CCNNC(=O)c1ccncc1	O=C(CCNNC(=O)c1ccncc1)NCc1ccccc1
1408	1412	niaprazine	1	Fc1ccc(N2CCN(CCC(NC(=O)c3cnccc3)C)CC2)cc1	CC(CCN1CCN(c2ccc(F)cc2)CC1)NC(=O)c1cccnc1
1409	1413	nicocortonide	1	O=C(OCC(=O)[C@@]12[C@]3(C)[C@](OC(/C=C\C)O1)([C@H]1[C@H]([C@@H](O)C3)[C@]3(C)C(=CC(=O)CC3)CC1)CC2)c1ccncc1	C/C=C\C1O[C@]2(C(=O)COC(=O)c3ccncc3)CC[C@@]3(O1)[C@@H]1CCC4=CC(=O)CC[C@]4(C)[C@H]1[C@@H](O)C[C@]23C
1410	1414	nicomorphine	1	O=C(O[C@@H]1[C@@H]2Oc3c(OC(=O)c4cnccc4)ccc4c3[C@@]32[C@H]([C@H](N(C)CC3)C4)C=C1)c1cnccc1	CN1CC[C@]23c4c5ccc(OC(=O)c6cccnc6)c4O[C@H]2[C@@H](OC(=O)c2cccnc2)C=C[C@H]3[C@H]1C5
1411	1415	nicopholine	1	O=C(N1CCOCC1)c1cnccc1	O=C(c1cccnc1)N1CCOCC1
1412	1416	nicotinamide	1	O=C(N)c1cnccc1	NC(=O)c1cccnc1
1413	1417	nikethamide	1	O=C(N(CC)CC)c1cnccc1	CCN(CC)C(=O)c1cccnc1
1414	1418	nimetazepam	1	O=[N+]([O-])c1cc2C(c3ccccc3)=NCC(=O)N(C)c2cc1	CN1C(=O)CN=C(c2ccccc2)c2cc([N+](=O)[O-])ccc21
1415	1419	nisobamate	1	O=C(OCC(C(CC)C)(COC(=O)N)C)NC(C)C	CCC(C)C(C)(COC(N)=O)COC(=O)NC(C)C
1416	1420	nisoxetine	1	O(C(CCNC)c1ccccc1)c1c(OC)cccc1	CNCCC(Oc1ccccc1OC)c1ccccc1
1417	1421	nitrafudam	1	O=[N+]([O-])c1c(-c2oc(C(=N)N)cc2)cccc1	N=C(N)c1ccc(-c2ccccc2[N+](=O)[O-])o1
1418	1422	nivazol(nivacortol)	1	Fc1ccc(-n2ncc3c2C=C2C(C)([C@@H]4C([C@H]5C(C)([C@](O)(C#C)CC5)CC4)CC2)C3)cc1	C#C[C@]1(O)CC[C@H]2C3CCC4=Cc5c(cnn5-c5ccc(F)cc5)CC4(C)[C@H]3CCC21C
1419	1423	nomelidine	1	Brc1ccc(/C(=C\CNC)/c2cnccc2)cc1	CNC/C=C(\c1ccc(Br)cc1)c1cccnc1
1420	1424	nomifensine	1	Nc1c2c(C(c3ccccc3)CN(C)C2)ccc1	CN1Cc2c(N)cccc2C(c2ccccc2)C1
1421	1425	nonapyrimine	1	N(CCCCCCCCC)c1ncnc2[nH]ccc12	CCCCCCCCCNc1ncnc2[nH]ccc12
1422	1426	norflurane	1	FC(F)(F)CF	FCC(F)(F)F
1423	1427	norlevorphanol	1	Oc1cc2c(cc1)CC1NCCC32C1CCCC3	Oc1ccc2c(c1)C13CCCCC1C(C2)NCC3
1424	1428	normorphine	1	Oc1c2OC3C(O)C=CC4C53c2c(cc1)CC4NCC5	Oc1ccc2c3c1OC1C(O)C=CC4C(C2)NCCC341
1425	1429	nortetrazepam	1	Clc1cc2C(C3=CCCCC3)=NCC(=O)Nc2cc1	O=C1CN=C(C2=CCCCC2)c2cc(Cl)ccc2N1
1426	1430	noscapine	1	O(C)c1c(OC)ccc2[C@@H]([C@@H]3N(C)CCc4c3c(OC)c3OCOc3c4)OC(=O)c12	COc1ccc2c(c1OC)C(=O)O[C@@H]2[C@H]1c2c(cc3c(c2OC)OCO3)CCN1C
1427	1431	noxiptiline	1	O(/N=C/1\c2c(cccc2)CCc2c\1cccc2)CCN(C)C	CN(C)CCON=C1c2ccccc2CCc2ccccc21
1428	1432	nuclotixene	1	Clc1cc2/C(=C\C3C4CCN(C3)CC4)/c3c(Sc2cc1)cccc3	Clc1ccc2c(c1)/C(=C\C1CN3CCC1CC3)c1ccccc1S2
1429	1433	ocaperidone	1	Fc1cc2onc(C3CCN(CCC=4C(=O)N5C(C(C)=CC=C5)=NC=4C)CC3)c2cc1	Cc1nc2c(C)cccn2c(=O)c1CCN1CCC(c2noc3cc(F)ccc23)CC1
1430	1434	ocinaplon	1	O=C(c1ncccc1)c1c2n(C(c3ccncc3)=CC=N2)nc1	O=C(c1ccccn1)c1cnn2c(-c3ccncc3)ccnc12
1431	1435	octamoxin	1	N(N)C(CCCCCC)C	CCCCCCC(C)NN
1432	1436	octriptyline	1	N(CC/C=C/1\c2c(cccc2)C2C(c3c\1cccc3)C2)C	CNCCC=C1c2ccccc2C2CC2c2ccccc21
1433	1437	omiloxetine	1	Fc1ccc(C(=O)CN2C[C@H](COc3cc4OCOc4cc3)[C@@H](c3ccc(F)cc3)CC2)cc1	O=C(CN1CC[C@H](c2ccc(F)cc2)[C@@H](COc2ccc3c(c2)OCO3)C1)c1ccc(F)cc1
1434	1438	oxaflozane	1	FC(F)(F)c1ccc(C2OCCN(C(C)C)C2)cc1	CC(C)N1CCOC(c2ccc(C(F)(F)F)cc2)C1
1435	1439	oxcarbazepine	1	O=C(N)N1c2c(C(=O)Cc3c1cccc3)cccc2	NC(=O)N1c2ccccc2CC(=O)c2ccccc21
1436	1440	oxifentorex	1	[O-][N+](C(Cc1ccccc1)C)(Cc1ccccc1)C	CC(Cc1ccccc1)[N+](C)([O-])Cc1ccccc1
1437	1441	oxiracetam	1	O=C(N)CN1C(=O)CC(O)C1	NC(=O)CN1CC(O)CC1=O
1438	1442	oxisopred	1	O=C(OC)[C@]1(O)C2(C)[C@H](C3[C@@H](C4(C)C(C(=O)C=C4)C(=O)CC3)C(O)C2)CC1	COC(=O)[C@@]1(O)CC[C@H]2C3CCC(=O)C4C(=O)C=CC4(C)[C@H]3C(O)CC21C
1439	1443	oxitriptan	1	O=C(O)C(N)Cc1c2c([nH]c1)ccc(O)c2	NC(Cc1c[nH]c2ccc(O)cc12)C(=O)O
1440	1444	oxitriptyline	1	O=C(N(C)C)COC1c2c(cccc2)CCc2c1cccc2	CN(C)C(=O)COC1c2ccccc2CCc2ccccc21
1441	1445	pagoclone	1	Clc1nc2nc(N3C(=O)c4c(C3CC(=O)CCC(C)C)cccc4)ccc2cc1	CC(C)CCC(=O)CC1c2ccccc2C(=O)N1c1ccc2ccc(Cl)nc2n1
1442	1446	panadiplon	1	O=C1N(C(C)C)c2c(-n3c1c(-c1nc(C4CC4)on1)nc3)cccc2	CC(C)n1c(=O)c2c(-c3noc(C4CC4)n3)ncn2c2ccccc21
1443	1447	panamesine	1	O(C)c1ccc(N2C(=O)O[C@@H](CN3CCC(O)(c4cc5OCOc5cc4)CC3)C2)cc1	COc1ccc(N2C[C@H](CN3CCC(O)(c4ccc5c(c4)OCO5)CC3)OC2=O)cc1
1444	1448	pancopride	1	Clc1c(N)cc(OCC2CC2)c(C(=O)NC2C3CCN(C2)CC3)c1	Nc1cc(OCC2CC2)c(C(=O)NC2CN3CCC2CC3)cc1Cl
1445	1449	panuramine	1	O=C(NC(=O)c1ccccc1)NC1CCN(Cc2cc3c(cc2)cccc3)CC1	O=C(NC(=O)c1ccccc1)NC1CCN(Cc2ccc3ccccc3c2)CC1
1446	1450	paraldehyde	1	CC1OC(C)OC(C)O1	CC1OC(C)OC(C)O1
1447	1451	paramethasone-acetate	1	F[C@@H]1C=2[C@@](C)([C@H]3[C@@H](O)C[C@]4(C)[C@@](O)(C(=O)COC(=O)C)[C@H](C)C[C@H]4[C@@H]3C1)C=CC(=O)C=2	CC(=O)OCC(=O)[C@@]1(O)[C@H](C)C[C@H]2[C@@H]3C[C@H](F)C4=CC(=O)C=C[C@]4(C)[C@H]3[C@@H](O)C[C@@]21C
1448	1452	pargyline	1	N(CC#C)(Cc1ccccc1)C	C#CCN(C)Cc1ccccc1
1449	1453	paroxetine	1	Fc1ccc([C@H]2[C@H](COc3cc4OCOc4cc3)CNCC2)cc1	Fc1ccc([C@@H]2CCNC[C@H]2COc2ccc3c(c2)OCO3)cc1
1450	1454	pazinaclone	1	Clc1nc2nc(N3C(=O)c4c(C3CC(=O)N3CCC5(OCCO5)CC3)cccc4)ccc2cc1	O=C(CC1c2ccccc2C(=O)N1c1ccc2ccc(Cl)nc2n1)N1CCC2(CC1)OCCO2
1451	1455	penfluridol	1	Clc1c(C(F)(F)F)cc(C2(O)CCN(CCCC(c3ccc(F)cc3)c3ccc(F)cc3)CC2)cc1	OC1(c2ccc(Cl)c(C(F)(F)F)c2)CCN(CCCC(c2ccc(F)cc2)c2ccc(F)cc2)CC1
1452	1456	pentabamate	1	O=C(OC(C(C(OC(=O)N)C)C)C)N	CC(OC(N)=O)C(C)C(C)OC(N)=O
1453	1457	pentamorphone	1	O=C1[C@@H]2Oc3c(O)ccc4c3[C@@]32[C@](NCCCCC)([C@H](N(C)CC3)C4)C=C1	CCCCCN[C@@]12C=CC(=O)[C@@H]3Oc4c(O)ccc5c4[C@@]31CCN(C)[C@@H]2C5
1454	1458	penthrichloral	1	ClC(Cl)(Cl)C1OCC(CO)(CO)CO1	OCC1(CO)COC(C(Cl)(Cl)Cl)OC1
1455	1459	pentiapine	1	CN1CCN(C=2n3c(Sc4c(N=2)cccc4)ncc3)CC1	CN1CCN(C2=Nc3ccccc3Sc3nccn32)CC1
1456	1460	perafensine	1	N1(c2nc(-c3ccccc3)c3c(c2)cccc3)CCNCC1	c1ccc(-c2nc(N3CCNCC3)cc3ccccc23)cc1
1457	1461	perospirone	1	O=C1N(CCCCN2CCN(c3nsc4c3cccc4)CC2)C(=O)[C@@H]2[C@H]1CCCC2	O=C1[C@H]2CCCC[C@H]2C(=O)N1CCCCN1CCN(c2nsc3ccccc23)CC1
1459	1463	petrichloral	1	ClC(Cl)(Cl)C(OCC(COC(O)C(Cl)(Cl)Cl)(COC(O)C(Cl)(Cl)Cl)COC(O)C(Cl)(Cl)Cl)O	OC(OCC(COC(O)C(Cl)(Cl)Cl)(COC(O)C(Cl)(Cl)Cl)COC(O)C(Cl)(Cl)Cl)C(Cl)(Cl)Cl
1460	1464	phenacemide	1	O=C(NC(=O)Cc1ccccc1)N	NC(=O)NC(=O)Cc1ccccc1
1461	1465	phenazocine	1	Oc1cc2C3(C)C(C)C(N(CCc4ccccc4)CC3)Cc2cc1	CC1C2Cc3ccc(O)cc3C1(C)CCN2CCc1ccccc1
1462	1466	pheneturide	1	O=C(NC(=O)C(CC)c1ccccc1)N	CCC(C(=O)NC(N)=O)c1ccccc1
1463	1467	phenmetrazine	1	CC1C(c2ccccc2)OCCN1	CC1NCCOC1c1ccccc1
1464	1468	phenoxypropazine(fenoxypropazine)	1	O(CC(NN)C)c1ccccc1	CC(COc1ccccc1)NN
1465	1469	phensuximide	1	O=C1N(C)C(=O)CC1c1ccccc1	CN1C(=O)CC(c2ccccc2)C1=O
1466	1470	phenyl-salicylate	1	O=C(O)c1c(Oc2ccccc2)cccc1	O=C(O)c1ccccc1Oc1ccccc1
1468	1472	phetharbital	1	O=C1N(c2ccccc2)C(=O)NC(=O)C1(CC)CC	CCC1(CC)C(=O)NC(=O)N(c2ccccc2)C1=O
1469	1473	piberaline	1	O=C(N1CCN(Cc2ccccc2)CC1)c1ncccc1	O=C(c1ccccn1)N1CCN(Cc2ccccc2)CC1
1470	1474	picenadol	1	Oc1cc([C@]2(CCC)[C@@H](C)CN(C)CC2)ccc1	CCC[C@]1(c2cccc(O)c2)CCN(C)C[C@@H]1C
1471	1475	pidolacetamol	1	O=C(Nc1ccc(OC(=O)[C@H]2NC(=O)CC2)cc1)C	CC(=O)Nc1ccc(OC(=O)[C@@H]2CCC(=O)N2)cc1
1472	1476	pipequaline	1	C(CC1CCNCC1)c1c2c(nc(-c3ccccc3)c1)cccc2	c1ccc(-c2cc(CCC3CCNCC3)c3ccccc3n2)cc1
1473	1477	piperacetazine	1	O=C(C)c1cc2N(CCCN3CCC(CCO)CC3)c3c(Sc2cc1)cccc3	CC(=O)c1ccc2c(c1)N(CCCN1CCC(CCO)CC1)c1ccccc1S2
1474	1478	piperilate(pipethanate)	1	O=C(OCCN1CCCCC1)C(O)(c1ccccc1)c1ccccc1	O=C(OCCN1CCCCC1)C(O)(c1ccccc1)c1ccccc1
1475	1479	pipofezine	1	CN1c2c(Oc3c1cccc3)nnc(N1CCN(C)CC1)c2	CN1CCN(c2cc3c(nn2)Oc2ccccc2N3C)CC1
1476	1480	pipotiazine-palmitate	1	S(=O)(=O)(N(C)C)c1cc2N(CCCN3CCC(CCOC(=O)CCCCCCCCCCCCCCC)CC3)c3c(Sc2cc1)cccc3	CCCCCCCCCCCCCCCC(=O)OCCC1CCN(CCCN2c3ccccc3Sc3ccc(S(=O)(=O)N(C)C)cc32)CC1
1477	1481	piquindone	1	O=C1[C@H]2[C@H](Cc3[nH]c(C)c(CC)c13)CCN(C)C2	CCc1c(C)[nH]c2c1C(=O)[C@@H]1CN(C)CC[C@H]1C2
1478	1482	piracetam	1	O=C(N)CN1C(=O)CCC1	NC(=O)CN1CCCC1=O
1479	1483	pirandamine	1	N(CCC1(C)OCCC2=C1c1c(cccc1)C2)(C)C	CN(C)CCC1(C)OCCC2=C1c1ccccc1C2
1480	1484	piriqualone	1	O=C1N(c2c(C)cccc2)C(/C=C/c2ncccc2)=Nc2c1cccc2	Cc1ccccc1-n1c(/C=C/c2ccccn2)nc2ccccc2c1=O
1481	1485	piritramide	1	O=C(N)C1(N2CCCCC2)CCN(CCC(C#N)(c2ccccc2)c2ccccc2)CC1	N#CC(CCN1CCC(C(N)=O)(N2CCCCC2)CC1)(c1ccccc1)c1ccccc1
1482	1486	pirlindole	1	Cc1cc2c(n3c4c2CCCC4NCC3)cc1	Cc1ccc2c(c1)c1c3n2CCNC3CCC1
1483	1487	pivagabine	1	O=C(NCCCC(=O)O)C(C)(C)C	CC(C)(C)C(=O)NCCCC(=O)O
1484	1488	pivoxazepam	1	Clc1cc2C(c3ccccc3)=NC(OC(=O)C(C)(C)C)C(=O)Nc2cc1	CC(C)(C)C(=O)OC1N=C(c2ccccc2)c2cc(Cl)ccc2NC1=O
1485	1489	pramiracetam	1	O=C(NCCN(C(C)C)C(C)C)CN1C(=O)CCC1	CC(C)N(CCNC(=O)CN1CCCC1=O)C(C)C
1486	1490	prazitone	1	O=C1C(CC2NCCCC2)(c2ccccc2)C(=O)NC(=O)N1	O=C1NC(=O)C(CC2CCCCN2)(c2ccccc2)C(=O)N1
1487	1491	prednicarbate	1	O=C(OCC)O[C@@]1(C(=O)COC(=O)CC)[C@]2(C)[C@H]([C@H]3[C@H]([C@@H](O)C2)[C@]2(C)C(=CC(=O)C=C2)CC3)CC1	CCOC(=O)O[C@]1(C(=O)COC(=O)CC)CC[C@H]2[C@@H]3CCC4=CC(=O)C=C[C@]4(C)[C@H]3[C@@H](O)C[C@@]21C
1488	1492	prednisolamate	1	O=C(OCC(=O)C1(O)C2(C)C(C3C(C4(C)C(=CC(=O)C=C4)CC3)C(O)C2)CC1)CN(CC)CC	CCN(CC)CC(=O)OCC(=O)C1(O)CCC2C3CCC4=CC(=O)C=CC4(C)C3C(O)CC21C
1489	1493	prednisolone-steaglate	1	O=C(OCC(=O)[C@]1(O)[C@]2(C)[C@H]([C@H]3[C@H]([C@@H](O)C2)[C@]2(C)C(=CC(=O)C=C2)CC3)CC1)COC(=O)CCCCCCCCCCCCCCCCC	CCCCCCCCCCCCCCCCCC(=O)OCC(=O)OCC(=O)[C@@]1(O)CC[C@H]2[C@@H]3CCC4=CC(=O)C=C[C@]4(C)[C@H]3[C@@H](O)C[C@@]21C
1490	1494	prednisolone-tebutate	1	O=C(OCC(=O)[C@]1(O)[C@]2(C)[C@H]([C@H]3[C@H]([C@@H](O)C2)[C@]2(C)C(=CC(=O)C=C2)CC3)CC1)CC(C)(C)C	CC(C)(C)CC(=O)OCC(=O)[C@@]1(O)CC[C@H]2[C@@H]3CCC4=CC(=O)C=C[C@]4(C)[C@H]3[C@@H](O)C[C@@]21C
1491	1495	prednylidene	1	O=C(CO)C1(O)C(=C)CC2C1(C)CC(O)C1C3(C)C(=CC(=O)C=C3)CCC21	C=C1CC2C3CCC4=CC(=O)C=CC4(C)C3C(O)CC2(C)C1(O)C(=O)CO
1492	1496	pregabalin	1	O=C(O)C[C@@H](CN)CC(C)C	CC(C)C[C@H](CN)CC(=O)O
1493	1497	pregnenolone-succinate	1	O=C(OC1CC=2C(C)(C3C(C4C(C)(C(C(=O)C)CC4)CC3)CC=2)CC1)CCC(=O)O	CC(=O)C1CCC2C3CC=C4CC(OC(=O)CCC(=O)O)CCC4(C)C3CCC12C
1494	1498	pridefine	1	C(\c1ccccc1)(/c1ccccc1)=C\1/CN(CC)CC/1	CCN1CCC(=C(c2ccccc2)c2ccccc2)C1
1495	1499	procarbazine	1	O=C(NC(C)C)c1ccc(CNNC)cc1	CNNCc1ccc(C(=O)NC(C)C)cc1
1496	1500	procymate	1	O=C(OC(CC)C1CCCCC1)N	CCC(OC(N)=O)C1CCCCC1
1497	1501	proflazepam	1	Clc1cc2C(c3c(F)cccc3)=NCC(=O)N(CC(O)CO)c2cc1	O=C1CN=C(c2ccccc2F)c2cc(Cl)ccc2N1CC(O)CO
1498	1502	progabide	1	Clc1ccc(/C(/NCCCC(=O)N)=C/2\C(=O)C=CC(F)=C\2)cc1	NC(=O)CCCN/C(=C1\C=C(F)C=CC1=O)c1ccc(Cl)cc1
1499	1503	prolintane	1	C(CCC)(Cc1ccccc1)N1CCCC1	CCCC(Cc1ccccc1)N1CCCC1
1500	1504	promoxolane	1	OCC1OC(C(C)C)(C(C)C)OC1	CC(C)C1(C(C)C)OCC(CO)O1
1501	1505	propacetamol	1	O=C(Oc1ccc(NC(=O)C)cc1)CN(CC)CC	CCN(CC)CC(=O)Oc1ccc(NC(C)=O)cc1
1502	1506	propanidid	1	C(C)C	CCC
1503	1507	propizepine	1	O=C1N(CC(N(C)C)C)c2c(Nc3ncccc13)cccc2	CC(CN1C(=O)c2cccnc2Nc2ccccc21)N(C)C
1505	1509	propyperone	1	Fc1ccc(C(=O)CCCN2CCC(C(=O)CC)(N3CCCCC3)CC2)cc1	CCC(=O)C1(N2CCCCC2)CCN(CCCC(=O)c2ccc(F)cc2)CC1
1506	1510	prothixene	1	N(CC/C=C/1\c2c(Sc3c\1cccc3)cccc2)(C)C	CN(C)CCC=C1c2ccccc2Sc2ccccc21
1507	1511	proxibarbal	1	O=C1C(CC=C)(CC(O)C)C(=O)NC(=O)N1	C=CCC1(CC(C)O)C(=O)NC(=O)NC1=O
1508	1512	proxorphan	1	Oc1cc2c(cc1)CC1N(CC3CC3)CCC32C1CCOC3	Oc1ccc2c(c1)C13CCN(CC4CC4)C(C2)C1CCOC3
1509	1513	proxyphylline	1	O=C1N(C)C(=O)c2n(CC(O)C)cnc2N1C	CC(O)Cn1cnc2c1c(=O)n(C)c(=O)n2C
1510	1514	psilocybine	1	P(=O)(Oc1c2c(CCN(C)C)c[nH]c2ccc1)(O)O	CN(C)CCc1c[nH]c2cccc(OP(=O)(O)O)c12
1511	1515	pyridarone	1	c1(-c2ccncc2)oc2c(c1)cccc2	c1ccc2oc(-c3ccncc3)cc2c1
1512	1516	pyritinol	1	S(SCc1c(CO)c(O)c(C)nc1)Cc1c(CO)c(O)c(C)nc1	Cc1ncc(CSSCc2cnc(C)c(O)c2CO)c(CO)c1O
1513	1517	quetiapine	1	O(CCO)CCN1CCN(C2=Nc3c(Sc4c2cccc4)cccc3)CC1	OCCOCCN1CCN(C2=Nc3ccccc3Sc3ccccc32)CC1
1514	1518	quilostigmine	1	O=C(Oc1cc2[C@@]3(C)[C@@H](N(C)c2cc1)N(C)CC3)N1Cc2c(cccc2)CC1	CN1CC[C@@]2(C)c3cc(OC(=O)N4CCc5ccccc5C4)ccc3N(C)[C@@H]12
1515	1519	quinagolide	1	S(=O)(=O)(N(CC)CC)NC1CN(CCC)C2C(C1)Cc1c(O)cccc1C2	CCCN1CC(NS(=O)(=O)N(CC)CC)CC2Cc3c(O)cccc3CC21
1516	1520	ramciclane	1	O(CCN(C)C)C1(Cc2ccccc2)C2(C)C(C)(C)C(C1)CC2	CN(C)CCOC1(Cc2ccccc2)CC2CCC1(C)C2(C)C
1517	1521	rasagiline	1	N(CC#C)[C@H]1c2c(cccc2)CC1	C#CCN[C@@H]1CCc2ccccc21
1518	1522	reclazepam	1	Clc1c(C2=NCCN(C=3OCC(=O)N=3)c3c2cc(Cl)cc3)cccc1	O=C1COC(N2CCN=C(c3ccccc3Cl)c3cc(Cl)ccc32)=N1
1519	1523	remacemide	1	O=C(NC(Cc1ccccc1)(C)c1ccccc1)CN	CC(Cc1ccccc1)(NC(=O)CN)c1ccccc1
1520	1524	remifentanil	1	O=C(OC)CCN1CCC(N(C(=O)CC)c2ccccc2)(C(=O)OC)CC1	CCC(=O)N(c1ccccc1)C1(C(=O)OC)CCN(CCC(=O)OC)CC1
1521	1525	resocortol	1	O=C(CC)C1(O)C2(C)C(C3C(C4(C)C(=CC(=O)CC4)CC3)C(O)C2)CC1	CCC(=O)C1(O)CCC2C3CCC4=CC(=O)CCC4(C)C3C(O)CC21C
1522	1526	retigabine	1	Fc1ccc(CNc2cc(N)c(NC(=O)OCC)cc2)cc1	CCOC(=O)Nc1ccc(NCc2ccc(F)cc2)cc1N
1523	1527	ricasetron	1	O=C(NC1C[C@@H]2N(C)[C@H](C1)CC2)N1c2c(C(C)(C)C1)cccc2	CN1[C@H]2CC[C@@H]1CC(NC(=O)N1CC(C)(C)c3ccccc31)C2
1524	1528	rilmazafone	1	Clc1c(C(=O)c2c(-n3c(CNC(=O)CN)nc(C(=O)N(C)C)n3)ccc(Cl)c2)cccc1	CN(C)C(=O)c1nc(CNC(=O)CN)n(-c2ccc(Cl)cc2C(=O)c2ccccc2Cl)n1
1525	1529	rimcazole	1	C(Cn1c2c(c3c1cccc3)cccc2)CN1CC(C)NC(C)C1	CC1CN(CCCn2c3ccccc3c3ccccc32)CC(C)N1
1526	1530	rimexolone	1	O=C(CC)[C@@]1(C)[C@H](C)C[C@@H]2[C@]1(C)C[C@H](O)[C@@H]1[C@]3(C)C(=CC(=O)C=C3)CC[C@@H]21	CCC(=O)[C@@]1(C)[C@H](C)C[C@H]2[C@@H]3CCC4=CC(=O)C=C[C@]4(C)[C@H]3[C@@H](O)C[C@@]21C
1527	1531	ripazepam	1	O=C1Nc2c(C)nn(CC)c2C(c2ccccc2)=NC1	CCn1nc(C)c2c1C(c1ccccc1)=NCC(=O)N2
1528	1532	rivastigmine	1	O=C(Oc1cc([C@@H](N(C)C)C)ccc1)N(CC)C	CCN(C)C(=O)Oc1cccc([C@H](C)N(C)C)c1
1529	1533	robalzotan	1	Fc1c2OC[C@H](N(C3CCC3)C3CCC3)Cc2c(C(=O)N)cc1	NC(=O)c1ccc(F)c2c1C[C@@H](N(C1CCC1)C1CCC1)CO2
1530	1534	rociclovir	1	O(C(C)C)CC(OCn1c2nc(N)ncc2nc1)COC(C)C	CC(C)OCC(COC(C)C)OCn1cnc2cnc(N)nc21
1531	1535	rofelodine	1	O=C1N2C(=NCC1)CC(c1ccccc1)C2	O=C1CCN=C2CC(c3ccccc3)CN12
1532	1536	rofleponide	1	F[C@@H]1C=2[C@@](C)([C@@]3(F)[C@@H](O)C[C@]4(C)[C@]5(C(=O)CO)O[C@H](CCC)O[C@@H]5C[C@H]4[C@@H]3C1)CCC(=O)C=2	CCC[C@@H]1O[C@@H]2C[C@H]3[C@@H]4C[C@H](F)C5=CC(=O)CC[C@]5(C)[C@@]4(F)[C@@H](O)C[C@]3(C)[C@]2(C(=O)CO)O1
1533	1537	rolicyprine	1	O=C(NC1C(c2ccccc2)C1)C1NC(=O)CC1	O=C1CCC(C(=O)NC2CC2c2ccccc2)N1
1534	1538	rolipram	1	O(C)c1c(OC2CCCC2)cc(C2CC(=O)NC2)cc1	COc1ccc(C2CNC(=O)C2)cc1OC1CCCC1
1535	1539	romergoline	1	O=C1NC(=O)CN(C[C@@H]2C=C3[C@H](N(C)C2)Cc2c4c([nH]c2)cccc34)C1	CN1C[C@H](CN2CC(=O)NC(=O)C2)C=C2c3cccc4[nH]cc(c34)C[C@H]21
1536	1540	romifidine	1	Brc1c(NC2=NCCN2)c(F)ccc1	Fc1cccc(Br)c1NC1=NCCN1
1538	1542	roxoperone	1	Fc1ccc(C(=O)CCCN2CCC3(C(=O)N(C)C(=O)C3)CC2)cc1	CN1C(=O)CC2(CCN(CCCC(=O)c3ccc(F)cc3)CC2)C1=O
1539	1543	sabcomeline	1	O(/N=C(/C#N)\C1C2CCN(C1)CC2)C	CO/N=C(/C#N)C1CN2CCC1CC2
1540	1544	salicin	1	O([C@H]1[C@H](O)[C@@H](O)[C@H](O)[C@@H](CO)O1)c1c(CO)cccc1	OCc1ccccc1O[C@@H]1O[C@H](CO)[C@@H](O)[C@H](O)[C@H]1O
1541	1545	salicylamide	1	O=C(N)c1c(O)cccc1	NC(=O)c1ccccc1O
1542	1546	salsalate(salsalic-acid)	1	O=C(Oc1c(C(=O)O)cccc1)c1c(O)cccc1	O=C(Oc1ccccc1C(=O)O)c1ccccc1O
1543	1547	sameridine	1	O=C(N(CC)C)C1(c2ccccc2)CCN(CCCCCC)CC1	CCCCCCN1CCC(C(=O)N(C)CC)(c2ccccc2)CC1
1544	1548	saripidem	1	Clc1ccc(-c2c(CN(C(=O)CCC)C)n3c(n2)C=CC=C3)cc1	CCCC(=O)N(C)Cc1c(-c2ccc(Cl)cc2)nc2ccccn12
1545	1549	savoxepin	1	N#Cc1cc2c(Oc3c(cccc3)C3=C2CCN(CC2CCCC2)CC3)cc1	N#Cc1ccc2c(c1)C1=C(CCN(CC3CCCC3)CC1)c1ccccc1O2
1546	1550	selegiline	1	N([C@@H](Cc1ccccc1)C)(CC#C)C	C#CCN(C)[C@H](C)Cc1ccccc1
1547	1551	semorphone	1	O(CCN1[C@H]2[C@@]3(O)[C@@]4([C@H](C(=O)CC3)Oc3c(O)ccc(c43)C2)CC1)C	COCCN1CC[C@]23c4c5ccc(O)c4O[C@H]2C(=O)CC[C@@]3(O)[C@H]1C5
1548	1552	sertindole	1	Clc1cc2c(C3CCN(CCN4C(=O)NCC4)CC3)cn(-c3ccc(F)cc3)c2cc1	O=C1NCCN1CCN1CCC(c2cn(-c3ccc(F)cc3)c3ccc(Cl)cc23)CC1
1549	1553	setiptiline	1	CN1CC=2c3c(cccc3)Cc3c(cccc3)C=2CC1	CN1CCC2=C(C1)c1ccccc1Cc1ccccc12
1550	1554	sibopirdine	1	C(c1cnccc1)C1(Cc2ccncc2)c2c(nccc2)-c2ncccc12	c1cncc(CC2(Cc3ccncc3)c3cccnc3-c3ncccc32)c1
1551	1555	sibutramine	1	Clc1ccc(C2(C(N(C)C)CC(C)C)CCC2)cc1	CC(C)CC(N(C)C)C1(c2ccc(Cl)cc2)CCC1
1552	1556	sifaprazine	1	C(c1c(N2CCN(C)CC2)cccc1)c1ccccc1	CN1CCN(c2ccccc2Cc2ccccc2)CC1
1553	1557	simvastatin	1	O=C(O[C@@H]1[C@@H]2[C@@H](CC[C@H]3OC(=O)C[C@H](O)C3)[C@@H](C)C=CC2=C[C@H](C)C1)C(CC)(C)C	CCC(C)(C)C(=O)O[C@H]1C[C@@H](C)C=C2C=C[C@H](C)[C@H](CC[C@@H]3C[C@@H](O)CC(=O)O3)[C@H]21
1554	1558	soretolide	1	O=C(Nc1noc(C)c1)c1c(C)cccc1C	Cc1cc(NC(=O)c2c(C)cccc2C)no1
1555	1559	spiperone	1	Fc1ccc(C(=O)CCCN2CCC3(N(c4ccccc4)CNC3=O)CC2)cc1	O=C(CCCN1CCC2(CC1)C(=O)NCN2c1ccccc1)c1ccc(F)cc1
1556	1560	spiradoline	1	Clc1c(Cl)ccc(CC(=O)N(C)[C@@H]2[C@@H](N3CCCC3)C[C@@]3(OCCC3)CC2)c1	CN(C(=O)Cc1ccc(Cl)c(Cl)c1)[C@H]1CC[C@@]2(CCCO2)C[C@@H]1N1CCCC1
1557	1561	spiramide	1	Fc1ccc(OCCCN2CCC3(N(c4ccccc4)CNC3=O)CC2)cc1	O=C1NCN(c2ccccc2)C12CCN(CCCOc1ccc(F)cc1)CC2
1558	1562	spirilene	1	Fc1ccc(/C(=C/CCN2CCC3(N(c4ccccc4)CNC3=O)CC2)/C)cc1	C/C(=C\CCN1CCC2(CC1)C(=O)NCN2c1ccccc1)c1ccc(F)cc1
1559	1563	spiroxepin	1	N(CC1OC2(OC1)c1c(OCc3c2cccc3)cccc1)(C)C	CN(C)CC1COC2(O1)c1ccccc1COc1ccccc12
1560	1564	stacofylline	1	O=C(N(CC)CC)N1CCN(CCCc2n(C)c3C(=O)N(C)C(=O)N(C)c3n2)CC1	CCN(CC)C(=O)N1CCN(CCCc2nc3c(c(=O)n(C)c(=O)n3C)n2C)CC1
1561	1565	stiripentol	1	OC(C(C)(C)C)/C=C/c1cc2OCOc2cc1	CC(C)(C)C(O)/C=C/c1ccc2c(c1)OCO2
1562	1566	suclofenide	1	Clc1c(N2C(=O)C(c3ccccc3)CC2=O)ccc(S(=O)(=O)N)c1	NS(=O)(=O)c1ccc(N2C(=O)CC(c3ccccc3)C2=O)c(Cl)c1
1564	1568	sulfonmethane	1	S(=O)(=O)(C(S(=O)(=O)CC)(C)C)CC	CCS(=O)(=O)C(C)(C)S(=O)(=O)CC
1565	1569	sulmepride	1	S(=O)(=O)(N)c1cc(C(=O)NCC2N(C)CCC2)c(OC)cc1	COc1ccc(S(N)(=O)=O)cc1C(=O)NCC1CCCN1C
1566	1570	sulthiame(sultiame)	1	S(=O)(=O)(N)c1ccc(N2S(=O)(=O)CCCC2)cc1	NS(=O)(=O)c1ccc(N2CCCCS2(=O)=O)cc1
1567	1571	sultopride	1	S(=O)(=O)(CC)c1cc(C(=O)NCC2N(CC)CCC2)c(OC)cc1	CCN1CCCC1CNC(=O)c1cc(S(=O)(=O)CC)ccc1OC
1568	1572	sumacetamol	1	S(CC[C@H](NC(=O)C)C(=O)Oc1ccc(NC(=O)C)cc1)C	CSCC[C@H](NC(C)=O)C(=O)Oc1ccc(NC(C)=O)cc1
1569	1573	sunepitron	1	O=C1N(CC2CN3C(CN(c4ncccn4)CC3)CC2)C(=O)CC1	O=C1CCC(=O)N1CC1CCC2CN(c3ncccn3)CCN2C1
1570	1574	suproclone	1	Clc1nc2nc(N3C(=O)C=4SCCSC=4C3OC(=O)N3CCN(C(=O)CC)CC3)ccc2cc1	CCC(=O)N1CCN(C(=O)OC2C3=C(SCCS3)C(=O)N2c2ccc3ccc(Cl)nc3n2)CC1
1571	1575	suriclone	1	Clc1nc2nc(N3C(=O)C=4SCCSC=4C3OC(=O)N3CCN(C)CC3)ccc2cc1	CN1CCN(C(=O)OC2C3=C(SCCS3)C(=O)N2c2ccc3ccc(Cl)nc3n2)CC1
1572	1576	suritozole	1	S=C1N(C)C(c2cc(F)ccc2)=NN1C	Cn1nc(-c2cccc(F)c2)n(C)c1=S
1573	1577	taglutimide(biglumide)	1	O=C1C(N2C(=O)C3C(C2=O)C2CC3CC2)CCC(=O)N1	O=C1CCC(N2C(=O)C3C4CCC(C4)C3C2=O)C(=O)N1
1574	1578	talopram	1	N(CCCC1(c2ccccc2)OC(C)(C)c2c1cccc2)C	CNCCCC1(c2ccccc2)OC(C)(C)c2ccccc21
1575	1579	talsupram	1	N(CCCC1(c2ccccc2)SC(C)(C)c2c1cccc2)C	CNCCCC1(c2ccccc2)SC(C)(C)c2ccccc21
1576	1580	taltrimide	1	S(=O)(=O)(NC(C)C)CCN1C(=O)c2c(C1=O)cccc2	CC(C)NS(=O)(=O)CCN1C(=O)c2ccccc2C1=O
1577	1581	tameridone	1	O=C1N(C)C(=O)c2n(CCN3CCC(c4c5c([nH]c4)cccc5)CC3)cnc2N1C	Cn1c(=O)c2c(ncn2CCN2CCC(c3c[nH]c4ccccc34)CC2)n(C)c1=O
1578	1582	tametraline	1	N(C)C1c2c(C(c3ccccc3)CC1)cccc2	CNC1CCC(c2ccccc2)c2ccccc21
1580	1584	tamolarizine	1	O(C)c1c(OC)ccc(C(O)CN2CCN(C(c3ccccc3)c3ccccc3)CC2)c1	COc1ccc(C(O)CN2CCN(C(c3ccccc3)c3ccccc3)CC2)cc1OC
1581	1585	tampramine	1	N(CCCN1c2ncccc2N=C(c2ccccc2)c2c1cccc2)(C)C	CN(C)CCCN1c2ccccc2C(c2ccccc2)=Nc2cccnc21
1582	1586	tandamine	1	N(CCC1(C)SCCc2c3c(n(CC)c12)cccc3)(C)C	CCn1c2c(c3ccccc31)CCSC2(C)CCN(C)C
1583	1587	tandospirone	1	O=C1N(CCCCN2CCN(c3ncccn3)CC2)C(=O)[C@@H]2[C@H]1[C@@H]1C[C@H]2CC1	O=C1[C@H]2[C@@H]3CC[C@@H](C3)[C@H]2C(=O)N1CCCCN1CCN(c2ncccn2)CC1
1584	1588	taniplon	1	O(C)C1=Nc2n(cc(-c3nc(C)on3)n2)C2=C1CCCC2	COc1nc2nc(-c3noc(C)n3)cn2c2c1CCCC2
1585	1589	tasosartan	1	O=C1N(Cc2ccc(-c3c(-c4n[nH]nn4)cccc3)cc2)c2nc(C)nc(C)c2CC1	Cc1nc(C)c2c(n1)N(Cc1ccc(-c3ccccc3-c3nn[nH]n3)cc1)C(=O)CC2
1586	1590	tazomeline	1	S(CCCCCC)c1c(C2=CCCN(C)C2)nsn1	CCCCCCSc1nsnc1C1=CCCN(C)C1
1587	1591	tefludazine	1	FC(F)(F)c1cc2[C@H](N3CCN(CCO)CC3)C[C@@H](c3ccc(F)cc3)c2cc1	OCCN1CCN([C@@H]2C[C@@H](c3ccc(F)cc3)c3ccc(C(F)(F)F)cc32)CC1
1588	1592	teflutixol	1	FC(F)(F)c1cc2C(CCCN3CCN(CCO)CC3)c3c(Sc2cc1)cc(F)cc3	OCCN1CCN(CCCC2c3ccc(F)cc3Sc3ccc(C(F)(F)F)cc32)CC1
1589	1593	tenilsetam	1	O=C1C(c2sccc2)NCCN1	O=C1NCCNC1c1cccs1
1590	1594	tepirindole	1	Clc1cc2c(C3=CCN(CCC)CC3)c[nH]c2cc1	CCCN1CC=C(c2c[nH]c3ccc(Cl)cc23)CC1
1591	1595	terguride	1	O=C(N(CC)CC)N[C@@H]1CN(C)[C@H]2[C@@H](c3c4c([nH]cc4C2)ccc3)C1	CCN(CC)C(=O)N[C@H]1C[C@@H]2c3cccc4[nH]cc(c34)C[C@H]2N(C)C1
1592	1596	tetrabarbital	1	O=C1C(C(CCC)CC)(CC)C(=O)NC(=O)N1	CCCC(CC)C1(CC)C(=O)NC(=O)NC1=O
1594	1598	tetrantoin	1	O=C1C2(NC(=O)N1)Cc1c(cccc1)CC2	O=C1NC(=O)C2(CCc3ccccc3C2)N1
1595	1599	thalidomide	1	O=C1C(N2C(=O)c3c(C2=O)cccc3)CCC(=O)N1	O=C1CCC(N2C(=O)c3ccccc3C2=O)C(=O)N1
1596	1600	thebacon	1	O=C(OC=1C2Oc3c(OC)ccc4c3C32C(C(N(C)CC3)C4)CC=1)C	COc1ccc2c3c1OC1C(OC(C)=O)=CCC4C(C2)N(C)CCC314
1597	1601	thialbarbital	1	S=C1NC(=O)C(CC=C)(C(=O)N1)C1C=CCCC1	C=CCC1(C2C=CCCC2)C(=O)NC(=S)NC1=O
1598	1602	thiamylal	1	S=C1NC(=O)C(C(CCC)C)(CC=C)C(=O)N1	C=CCC1(C(C)CCC)C(=O)NC(=S)NC1=O
1599	1603	thiazesim(tiazesim)	1	O=C1N(CCN(C)C)c2c(SC(c3ccccc3)C1)cccc2	CN(C)CCN1C(=O)CC(c2ccccc2)Sc2ccccc21
1600	1604	thiopropazate	1	Clc1cc2N(CCCN3CCN(CCOC(=O)C)CC3)c3c(Sc2cc1)cccc3	CC(=O)OCCN1CCN(CCCN2c3ccccc3Sc3ccc(Cl)cc32)CC1
1601	1605	thioproperazine	1	S(=O)(=O)(N(C)C)c1cc2N(CCCN3CCN(C)CC3)c3c(Sc2cc1)cccc3	CN1CCN(CCCN2c3ccccc3Sc3ccc(S(=O)(=O)N(C)C)cc32)CC1
1602	1606	thozalinone(tozalinone)	1	O=C1C(c2ccccc2)OC(N(C)C)=N1	CN(C)C1=NC(=O)C(c2ccccc2)O1
1603	1607	tiagabine	1	O=C(O)[C@H]1CN(CC/C=C(\c2c(C)ccs2)/c2c(C)ccs2)CCC1	Cc1ccsc1C(=CCCN1CCC[C@@H](C(=O)O)C1)c1sccc1C
1604	1608	tianeptine	1	Clc1cc2S(=O)(=O)N(C)c3c(C(NCCCCCCC(=O)O)c2cc1)cccc3	CN1c2ccccc2C(NCCCCCCC(=O)O)c2ccc(Cl)cc2S1(=O)=O
1605	1609	tienocarbine	1	CN1Cc2c3c4c(C)csc4ccc3[nH]c2CC1	Cc1csc2ccc3[nH]c4c(c3c12)CN(C)CC4
1606	1610	tifemoxone	1	S=C1OC(COc2ccccc2)CCN1	S=C1NCCC(COc2ccccc2)O1
1607	1611	tilidine	1	O=C(OCC)C1(c2ccccc2)C(N(C)C)C=CCC1	CCOC(=O)C1(c2ccccc2)CCC=CC1N(C)C
1608	1612	timelotem	1	Fc1cc2N3C(CN(C)CC3)CN=C(c3sccc3)c2cc1	CN1CCN2c3cc(F)ccc3C(c3cccs3)=NCC2C1
1609	1613	timiperone	1	S=C1N(C2CCN(CCCC(=O)c3ccc(F)cc3)CC2)c2c(N1)cccc2	O=C(CCCN1CCC(n2c(=S)[nH]c3ccccc32)CC1)c1ccc(F)cc1
1610	1614	timirdine	1	Clc1cc(N)c(N2C(=N)SCC2)cc1	N=C1SCCN1c1ccc(Cl)cc1N
1611	1615	timobesone-acetate	1	S(C(=O)C1(OC(=O)C)[C@@H](C)C[C@@H]2[C@]1(C)C[C@H](O)C1(F)[C@]3(C)C(=CC(=O)C=C3)CC[C@@H]21)C	CSC(=O)C1(OC(C)=O)[C@@H](C)C[C@H]2[C@@H]3CCC4=CC(=O)C=C[C@]4(C)C3(F)[C@@H](O)C[C@@]21C
1612	1616	tinidazole	1	S(=O)(=O)(CCn1c(C)ncc1[N+](=O)[O-])CC	CCS(=O)(=O)CCn1c([N+](=O)[O-])cnc1C
1613	1617	tiomergine	1	S(CC1C=C2c3c4c([nH]cc4CC2N(C)C1)ccc3)c1ncccc1	CN1CC(CSc2ccccn2)C=C2c3cccc4[nH]cc(c34)CC21
1614	1618	tioperidone	1	S(CCC)c1c(N2CCN(CCCCN3C(=O)Nc4c(C3=O)cccc4)CC2)cccc1	CCCSc1ccccc1N1CCN(CCCCn2c(=O)[nH]c3ccccc3c2=O)CC1
1615	1619	tiospirone	1	O=C1N(CCCCN2CCN(c3nsc4c3cccc4)CC2)C(=O)CC2(C1)CCCC2	O=C1CC2(CCCC2)CC(=O)N1CCCCN1CCN(c2nsc3ccccc23)CC1
1616	1620	tipredane	1	S(CC)[C@@]1(SC)[C@]2(C)[C@H]([C@H]3[C@](F)([C@@H](O)C2)[C@]2(C)C(=CC(=O)C=C2)CC3)CC1	CCS[C@]1(SC)CC[C@H]2[C@@H]3CCC4=CC(=O)C=C[C@]4(C)[C@@]3(F)[C@@H](O)C[C@@]21C
1617	1621	tisocromide	1	O=C(NC(CC(N(C)C)(C)C)C)C1OS(=O)(=O)c2c(cc(OC)c(OC)c2)C1	COc1cc2c(cc1OC)S(=O)(=O)OC(C(=O)NC(C)CC(C)(C)N(C)C)C2
1618	1622	tixadil	1	N(C(Cc1ccccc1)C)CCC1c2c(Sc3c1cccc3)cccc2	CC(Cc1ccccc1)NCCC1c2ccccc2Sc2ccccc21
1619	1623	tixocortol	1	SCC(=O)[C@]1(O)[C@]2(C)[C@H]([C@H]3[C@H]([C@@H](O)C2)[C@]2(C)C(=CC(=O)CC2)CC3)CC1	C[C@]12C[C@H](O)[C@H]3[C@@H](CCC4=CC(=O)CC[C@@]43C)[C@@H]1CC[C@]2(O)C(=O)CS
1620	1624	tixocortol-pivalate	1	S(C(=O)C(C)(C)C)CC(=O)[C@]1(O)[C@]2(C)[C@H]([C@H]3[C@H]([C@@H](O)C2)[C@]2(C)C(=CC(=O)CC2)CC3)CC1	CC(C)(C)C(=O)SCC(=O)[C@@]1(O)CC[C@H]2[C@@H]3CCC4=CC(=O)CC[C@]4(C)[C@H]3[C@@H](O)C[C@@]21C
1621	1625	tofenacin	1	O(C(c1c(C)cccc1)c1ccccc1)CCNC	CNCCOC(c1ccccc1)c1ccccc1C
1622	1626	tofisopam	1	O(C)c1c(OC)ccc(C2=NN=C(C)C(CC)c3c2cc(OC)c(OC)c3)c1	CCC1C(C)=NN=C(c2ccc(OC)c(OC)c2)c2cc(OC)c(OC)cc21
1623	1627	toloxychlorinol	1	ClC(Cl)(Cl)C(OC(COC(O)C(Cl)(Cl)Cl)COc1c(C)cccc1)O	Cc1ccccc1OCC(COC(O)C(Cl)(Cl)Cl)OC(O)C(Cl)(Cl)Cl
1624	1628	tolpiprazole	1	C(Cc1n[nH]c(C)c1)N1CCN(c2cc(C)ccc2)CC1	Cc1cccc(N2CCN(CCc3cc(C)[nH]n3)CC2)c1
1625	1629	tolquinzole	1	OC1(CC)CC2N(CC1)CCc1c2cc(C)cc1	CCC1(O)CCN2CCc3ccc(C)cc3C2C1
1626	1630	tolufazepam	1	Clc1c(C2=NCC(=O)N(CCS(=O)(=O)c3ccc(C)cc3)c3c2cc(Cl)cc3)cccc1	Cc1ccc(S(=O)(=O)CCN2C(=O)CN=C(c3ccccc3Cl)c3cc(Cl)ccc32)cc1
1627	1631	tonazocine	1	O=C(CCCCC)CC[C@@]1(C)[C@@]2(C)c3c(ccc(O)c3)C[C@@H]1N(C)CC2	CCCCCC(=O)CC[C@]1(C)[C@@H]2Cc3ccc(O)cc3[C@@]1(C)CCN2C
1628	1632	topiramate	1	S(=O)(=O)(OC[C@]12OC(C)(C)O[C@H]1[C@@H]1OC(C)(C)O[C@@H]1CO2)N	CC1(C)O[C@@H]2CO[C@@]3(COS(N)(=O)=O)OC(C)(C)O[C@H]3[C@@H]2O1
1629	1633	tracazolate	1	O=C(OCC)c1c(C)nc2n(CC)ncc2c1NCCCC	CCCCNc1c(C(=O)OCC)c(C)nc2c1cnn2CC
1630	1634	tralonide	1	Cl[C@@H]1[C@]2(Cl)C3(C)C([C@@H](F)CC2C2C(C)([C@]4(C(=O)CF)OC(C)(C)O[C@@H]4C2)C1)=CC(=O)C=C3	CC1(C)O[C@@H]2CC3C4C[C@H](F)C5=CC(=O)C=CC5(C)[C@@]4(Cl)[C@@H](Cl)CC3(C)[C@]2(C(=O)CF)O1
1631	1635	tramadol	1	O(C)c1cc([C@]2(O)[C@@H](CN(C)C)CCCC2)ccc1	COc1cccc([C@@]2(O)CCCC[C@@H]2CN(C)C)c1
1632	1636	trebenzomine	1	N(C)(C)C1C(C)Oc2c(cccc2)C1	CC1Oc2ccccc2CC1N(C)C
1633	1637	trefentanil	1	Fc1c(N(C(=O)CC)C2(c3ccccc3)CCN(CCN3C(=O)N(CC)N=N3)CC2)cccc1	CCC(=O)N(c1ccccc1F)C1(c2ccccc2)CCN(CCn2nnn(CC)c2=O)CC1
1634	1638	triamcinolone-benetonide	1	F[C@]12[C@@H](O)C[C@]3(C)[C@]4(C(=O)COC(=O)C(CNC(=O)c5ccccc5)C)OC(C)(C)O[C@@H]4C[C@H]3[C@@H]1CCC=1[C@]2(C)C=CC(=O)C=1	CC(CNC(=O)c1ccccc1)C(=O)OCC(=O)[C@@]12OC(C)(C)O[C@@H]1C[C@H]1[C@@H]3CCC4=CC(=O)C=C[C@]4(C)[C@@]3(F)[C@@H](O)C[C@@]12C
1635	1639	triamcinolone-furetonide	1	F[C@]12[C@@H](O)C[C@]3(C)[C@]4(C(=O)COC(=O)c5oc6c(c5)cccc6)OC(C)(C)O[C@@H]4C[C@H]3[C@@H]1CCC=1[C@]2(C)C=CC(=O)C=1	CC1(C)O[C@@H]2C[C@H]3[C@@H]4CCC5=CC(=O)C=C[C@]5(C)[C@@]4(F)[C@@H](O)C[C@]3(C)[C@]2(C(=O)COC(=O)c2cc3ccccc3o2)O1
1636	1640	tribromoethanol	1	BrC(Br)(O)CBr	OC(Br)(Br)CBr
1637	1641	tricetamide	1	O=C(N(CC)CC)CNC(=O)c1cc(OC)c(OC)c(OC)c1	CCN(CC)C(=O)CNC(=O)c1cc(OC)c(OC)c(OC)c1
1638	1642	triclodazol	1	ClC(Cl)(Cl)C(O)N1C(=O)C(c2ccccc2)(c2ccccc2)NC1	O=C1N(C(O)C(Cl)(Cl)Cl)CNC1(c1ccccc1)c1ccccc1
1639	1643	triclofos	1	ClC(Cl)(Cl)COP(=O)(O)O	O=P(O)(O)OCC(Cl)(Cl)Cl
1640	1644	triclonide	1	ClCC(=O)[C@]12C3(C)[C@H](C4[C@](Cl)([C@@H](Cl)C3)C3(C)C([C@@H](F)C4)=CC(=O)C=C3)C[C@H]1OC(C)(C)O2	CC1(C)O[C@@H]2C[C@H]3C4C[C@H](F)C5=CC(=O)C=CC5(C)[C@@]4(Cl)[C@@H](Cl)CC3(C)[C@]2(C(=O)CCl)O1
1642	1646	trizoxime	1	O=N/C(/N)=C/1\C(=O)N(Cc2ccccc2)c2c(NN\1)cccc2	N/C(N=O)=C1\NNc2ccccc2N(Cc2ccccc2)C1=O
1643	1647	trocimine	1	O=C(N1CCCCCCC1)c1cc(OC)c(OC)c(OC)c1	COc1cc(C(=O)N2CCCCCCC2)cc(OC)c1OC
1644	1648	tryptophan(l-tryptophan)	1	O=C(O)[C@@H](N)Cc1c2c([nH]c1)cccc2	N[C@@H](Cc1c[nH]c2ccccc12)C(=O)O
1645	1649	uldazepam	1	Clc1c(C2=NCC(NOCC=C)=Nc3c2cc(Cl)cc3)cccc1	C=CCONC1=Nc2ccc(Cl)cc2C(c2ccccc2Cl)=NC1
1646	1650	umespirone	1	O(C)c1c(N2CCN(CCCCN3C(=O)C4C(=O)N(CCCC)C(=O)C(C3=O)C4(C)C)CC2)cccc1	CCCCN1C(=O)C2C(=O)N(CCCCN3CCN(c4ccccc4OC)CC3)C(=O)C(C1=O)C2(C)C
1647	1651	urethane	1	O=C(OCC)N	CCOC(N)=O
1648	1652	valaciclovir	1	O=C(OCCOCn1c2NC(N)=NC(=O)c2nc1)[C@@H](N)C(C)C	CC(C)[C@H](N)C(=O)OCCOCn1cnc2c(=O)nc(N)[nH]c21
1649	1653	valdipromide	1	O=C(N)C(CCC)(CCC)CCC	CCCC(CCC)(CCC)C(N)=O
1650	1654	valganciclovir(RS790702)	1	O=C(OCC(OCn1c2NC(N)=NC(=O)c2nc1)CO)[C@@H](N)C(C)C	CC(C)[C@H](N)C(=O)OCC(CO)OCn1cnc2c(=O)nc(N)[nH]c21
1651	1655	valproatepivoxil	1	O=C(OCOC(=O)C(CCC)CCC)C(C)(C)C	CCCC(CCC)C(=O)OCOC(=O)C(C)(C)C
1652	1656	valtrate	1	O=C(O[C@@H]1OC=C(COC(=O)C)C=2[C@H]1[C@@]1([C@@H](OC(=O)CC(C)C)C=2)OC1)CC(C)C	CC(=O)OCC1=CO[C@@H](OC(=O)CC(C)C)[C@H]2C1=C[C@H](OC(=O)CC(C)C)[C@]21CO1
1653	1657	velnacrine	1	OC1c2c(N)c3c(nc2CCC1)cccc3	Nc1c2c(nc3ccccc13)CCCC2O
1654	1658	venlafaxine	1	O(C)c1ccc(C(CN(C)C)C2(O)CCCCC2)cc1	COc1ccc(C(CN(C)C)C2(O)CCCCC2)cc1
1655	1659	veralipride	1	S(=O)(=O)(N)c1cc(OC)c(OC)c(C(=O)NCC2N(CC=C)CCC2)c1	C=CCN1CCCC1CNC(=O)c1cc(S(N)(=O)=O)cc(OC)c1OC
1656	1660	vigabatrin	1	O=C(O)CCC(N)C=C	C=CC(N)CCC(=O)O
1657	1661	viloxazine	1	O(CC)c1c(OCC2OCCNC2)cccc1	CCOc1ccccc1OCC1CNCCO1
1659	1663	vitamine(alpha-tocopherol)	1	Oc1c(C)c(C)c2O[C@@](CCC[C@@H](CCC[C@@H](CCCC(C)C)C)C)(C)CCc2c1C	Cc1c(C)c2c(c(C)c1O)CC[C@@](C)(CCC[C@H](C)CCC[C@H](C)CCCC(C)C)O2
1660	1664	xaliproden	1	FC(F)(F)c1cc(C2=CCN(CCc3cc4c(cc3)cccc4)CC2)ccc1	FC(F)(F)c1cccc(C2=CCN(CCc3ccc4ccccc4c3)CC2)c1
1661	1665	xanthiol	1	Clc1cc2C(CCCN3CCN(CCCO)CC3)c3c(Sc2cc1)cccc3	OCCCN1CCN(CCCC2c3ccccc3Sc3ccc(Cl)cc32)CC1
1662	1666	xorphanol	1	Oc1cc2c(cc1)C[C@H]1N(CC3CCC3)CC[C@@]32[C@H]1[C@@H](C)CC(=C)C3	C=C1C[C@H](C)[C@H]2[C@H]3Cc4ccc(O)cc4[C@@]2(CCN3CC2CCC2)C1
1663	1667	xylazine	1	N(c1c(C)cccc1C)C=1SCCCN=1	Cc1cccc(C)c1NC1=NCCCS1
1664	1668	zafuleptine	1	Fc1ccc(CNC(C(C)C)CCCCCC(=O)O)cc1	CC(C)C(CCCCCC(=O)O)NCc1ccc(F)cc1
1665	1669	zalospirone	1	O=C1N(CCCCN2CCN(c3ncccn3)CC2)C(=O)[C@@H]2[C@H]1[C@H]1[C@H]3[C@@H]([C@@H]2C=C1)C=C3	O=C1[C@H]2[C@H]3C=C[C@H]([C@@H]4C=C[C@@H]43)[C@H]2C(=O)N1CCCCN1CCN(c2ncccn2)CC1
1666	1670	zetidoline	1	Clc1cc(N2C(=O)N(CCN3CC(C)(C)C3)CC2)ccc1	CC1(C)CN(CCN2CCN(c3cccc(Cl)c3)C2=O)C1
1667	1671	ziprasidone	1	Clc1c(CCN2CCN(c3nsc4c3cccc4)CC2)cc2c(NC(=O)C2)c1	O=C1Cc2cc(CCN3CCN(c4nsc5ccccc45)CC3)c(Cl)cc2N1
1668	1672	zolazepam	1	Fc1c(C2=NCC(=O)N(C)c3n(C)nc(C)c23)cccc1	Cc1nn(C)c2c1C(c1ccccc1F)=NCC(=O)N2C
1669	1673	zoloperone	1	Fc1ccc(C2=C(CCN3CCN(c4c(OC)cccc4)CC3)OC(=O)N2)cc1	COc1ccccc1N1CCN(CCc2oc(=O)[nH]c2-c2ccc(F)cc2)CC1
1670	1674	zoniclezole	1	Clc1cc2c(C(C)n3cncc3)noc2cc1	CC(c1noc2ccc(Cl)cc12)n1ccnc1
1671	1675	zopiclone	1	Clc1cnc(N2C(=O)c3nccnc3C2OC(=O)N2CCN(C)CC2)cc1	CN1CCN(C(=O)OC2c3nccnc3C(=O)N2c2ccc(Cl)cn2)CC1
1672	1676	zotepine	1	Clc1cc2C(OCCN(C)C)=Cc3c(Sc2cc1)cccc3	CN(C)CCOC1=Cc2ccccc2Sc2ccc(Cl)cc21
1673	1677	zylofuramine	1	N([C@H](Cc1ccccc1)[C@@H]1OCCC1)CC	CCN[C@H](Cc1ccccc1)[C@H]1CCCO1
1674	1678	aceprometazine	1	O=C(C)c1cc2N(CC(N(C)C)C)c3c(Sc2cc1)cccc3	CC(=O)c1ccc2c(c1)N(CC(C)N(C)C)c1ccccc1S2
1675	1679	adinazolam	1	Clc1cc2C(c3ccccc3)=NCc3n(c(CN(C)C)nn3)-c2cc1	CN(C)Cc1nnc2n1-c1ccc(Cl)cc1C(c1ccccc1)=NC2
1676	1680	albutoin	1	S=C1N(CC=C)C(=O)C(CC(C)C)N1	C=CCN1C(=O)C(CC(C)C)NC1=S
1677	1681	alclometasone	1	Cl[C@H]1[C@@H]2[C@H]([C@@H](O)C[C@]3(C)[C@@](O)(C(=O)CO)[C@H](C)C[C@@H]23)[C@]2(C)C(=CC(=O)C=C2)C1	C[C@@H]1C[C@H]2[C@H]3[C@H]([C@@H](O)C[C@]2(C)[C@@]1(O)C(=O)CO)[C@@]1(C)C=CC(=O)C=C1C[C@H]3Cl
1678	1682	aletamine(alfetamine)	1	NC(CC=C)Cc1ccccc1	C=CCC(N)Cc1ccccc1
1679	1683	algestone	1	O=C(C)[C@@]1(O)[C@H](O)C[C@@H]2[C@]1(C)CC[C@@H]1[C@]3(C)C(=CC(=O)CC3)CC[C@@H]21	CC(=O)[C@@]1(O)[C@H](O)C[C@H]2[C@@H]3CCC4=CC(=O)CC[C@]4(C)[C@H]3CC[C@@]21C
1680	1684	alimemazine	1	N(CC(CN1c2c(Sc3c1cccc3)cccc2)C)(C)C	CC(CN(C)C)CN1c2ccccc2Sc2ccccc21
1681	1685	alpertine	1	O=C(OCC)c1c(CCN2CCN(c3ccccc3)CC2)c2c([nH]1)cc(OC)c(OC)c2	CCOC(=O)c1[nH]c2cc(OC)c(OC)cc2c1CCN1CCN(c2ccccc2)CC1
1682	1686	alphaprodine(betaprodine)	1	O=C(OC1(c2ccccc2)C(C)CN(C)CC1)CC	CCC(=O)OC1(c2ccccc2)CCN(C)CC1C
1683	1687	alpidem	1	Clc1ccc(-c2c(CC(=O)N(CCC)CCC)n3c(n2)C=CC(Cl)=C3)cc1	CCCN(CCC)C(=O)Cc1c(-c2ccc(Cl)cc2)nc2ccc(Cl)cn12
1684	1688	amebucort	1	O=C(O[C@@]1(C(=O)COC(=O)C)[C@]2(C)[C@H]([C@H]3[C@H]([C@@H](O)C2)[C@]2(C)C([C@@H](C)C3)=CC(=O)CC2)CC1)CCC	CCCC(=O)O[C@]1(C(=O)COC(C)=O)CC[C@H]2[C@@H]3C[C@H](C)C4=CC(=O)CC[C@]4(C)[C@H]3[C@@H](O)C[C@@]21C
1685	1689	amedalin	1	O=C1N(c2ccccc2)c2c(C1(CCCNC)C)cccc2	CNCCCC1(C)C(=O)N(c2ccccc2)c2ccccc21
1686	1690	amfonelic-acid	1	O=C(O)C=1C(=O)c2c(N(CC)C=1)nc(Cc1ccccc1)cc2	CCn1cc(C(=O)O)c(=O)c2ccc(Cc3ccccc3)nc21
1687	1691	amiflamine	1	N(C)(C)c1cc(C)c(C[C@@H](N)C)cc1	Cc1cc(N(C)C)ccc1C[C@H](C)N
1688	1692	aminoglutethimide	1	O=C1C(CC)(c2ccc(N)cc2)CCC(=O)N1	CCC1(c2ccc(N)cc2)CCC(=O)NC1=O
1689	1693	aminopromazine	1	N(C(CN(C)C)CN1c2c(Sc3c1cccc3)cccc2)(C)C	CN(C)CC(CN1c2ccccc2Sc2ccccc21)N(C)C
1690	1694	amiperone	1	Clc1ccc(C2(C(=O)N(C)C)CCN(CCCC(=O)c3ccc(F)cc3)CC2)cc1	CN(C)C(=O)C1(c2ccc(Cl)cc2)CCN(CCCC(=O)c2ccc(F)cc2)CC1
1691	1695	amoxapine	1	Clc1cc2C(N3CCNCC3)=Nc3c(Oc2cc1)cccc3	Clc1ccc2c(c1)C(N1CCNCC1)=Nc1ccccc1O2
1692	1696	anisopirol	1	Fc1ccc(C(O)CCCN2CCN(c3c(OC)cccc3)CC2)cc1	COc1ccccc1N1CCN(CCCC(O)c2ccc(F)cc2)CC1
1693	1697	aptazapine	1	CN1CC2N(c3c(cccc3)Cn3c2ccc3)CC1	CN1CCN2c3ccccc3Cn3cccc3C2C1
1694	1698	arfendazam	1	Clc1cc2N(c3ccccc3)C(=O)CCN(C(=O)OCC)c2cc1	CCOC(=O)N1CCC(=O)N(c2ccccc2)c2cc(Cl)ccc21
1695	1699	asimadoline	1	O=C(N([C@H](CN1C[C@@H](O)CC1)c1ccccc1)C)C(c1ccccc1)c1ccccc1	CN(C(=O)C(c1ccccc1)c1ccccc1)[C@H](CN1CC[C@H](O)C1)c1ccccc1
1696	1700	atibeprone	1	O(Cc1sc(C(C)C)nn1)c1cc2OC(=O)C(C)=C(C)c2cc1	Cc1c(C)c2ccc(OCc3nnc(C(C)C)s3)cc2oc1=O
1698	1702	bazinaprine	1	N#Cc1c(NCCN2CCOCC2)nnc(-c2ccccc2)c1	N#Cc1cc(-c2ccccc2)nnc1NCCN1CCOCC1
1699	1703	beclomethasonedipropionate(beclometasone-dipropionate)	1	Cl[C@]12[C@@H](O)C[C@]3(C)[C@@](OC(=O)CC)(C(=O)COC(=O)CC)[C@@H](C)C[C@H]3[C@@H]1CCC=1[C@]2(C)C=CC(=O)C=1	CCC(=O)OCC(=O)[C@@]1(OC(=O)CC)[C@@H](C)C[C@H]2[C@@H]3CCC4=CC(=O)C=C[C@]4(C)[C@@]3(Cl)[C@@H](O)C[C@@]21C
1700	1704	befuraline	1	O=C(N1CCN(Cc2ccccc2)CC1)c1oc2c(c1)cccc2	O=C(c1cc2ccccc2o1)N1CCN(Cc2ccccc2)CC1
1701	1705	beloxepin	1	O[C@]12[C@H](c3c(c(C)ccc3)Oc3c1cccc3)CN(C)CC2	Cc1cccc2c1Oc1ccccc1[C@@]1(O)CCN(C)C[C@@H]21
1702	1706	benmoxin	1	O=C(NNC(C)c1ccccc1)c1ccccc1	CC(NNC(=O)c1ccccc1)c1ccccc1
1703	1707	benzobarbital	1	O=C(N1C(=O)C(CC)(c2ccccc2)C(=O)NC1=O)c1ccccc1	CCC1(c2ccccc2)C(=O)NC(=O)N(C(=O)c2ccccc2)C1=O
1704	1708	benzoclidine	1	O=C(OC1C2CCN(C1)CC2)c1ccccc1	O=C(OC1CN2CCC1CC2)c1ccccc1
1705	1709	benzoctamine	1	N(CC12c3c(cccc3)C(c3c1cccc3)CC2)C	CNCC12CCC(c3ccccc31)c1ccccc12
1706	1710	benzphetamine(benzfetamine)	1	N(C(Cc1ccccc1)C)(Cc1ccccc1)C	CC(Cc1ccccc1)N(C)Cc1ccccc1
1707	1711	besipirdine	1	N(CCC)(n1c2c(cc1)cccc2)c1ccncc1	CCCN(c1ccncc1)n1ccc2ccccc21
1708	1712	betamethadol	1	OC(C(CC(N(C)C)C)(c1ccccc1)c1ccccc1)CC	CCC(O)C(CC(C)N(C)C)(c1ccccc1)c1ccccc1
1709	1713	betamethasone-acetate(dexamethasone-acetate)	1	F[C@]12[C@@H](O)C[C@]3(C)[C@@](OC(=O)C(C)C)(C(=O)COC(=O)C)[C@@H](C)C[C@H]3[C@@H]1CCC=1[C@]2(C)C=CC(=O)C=1	CC(=O)OCC(=O)[C@@]1(OC(=O)C(C)C)[C@@H](C)C[C@H]2[C@@H]3CCC4=CC(=O)C=C[C@]4(C)[C@@]3(F)[C@@H](O)C[C@@]21C
1710	1714	betamethasone-dipropionate(dexamethasone-dipropionate)	1	F[C@]12[C@@H](O)C[C@]3(C)[C@@](O)(C(=O)COC(=O)C)[C@@H](C)C[C@H]3[C@@H]1CCC=1[C@]2(C)C=CC(=O)C=1	CC(=O)OCC(=O)[C@@]1(O)[C@@H](C)C[C@H]2[C@@H]3CCC4=CC(=O)C=C[C@]4(C)[C@@]3(F)[C@@H](O)C[C@@]21C
1711	1715	betamethasone-valerate	1	F[C@]12[C@@H](O)C[C@]3(C)[C@@](OC(=O)CC)(C(=O)COC(=O)CC)[C@@H](C)C[C@H]3[C@@H]1CCC=1[C@]2(C)C=CC(=O)C=1	CCC(=O)OCC(=O)[C@@]1(OC(=O)CC)[C@@H](C)C[C@H]2[C@@H]3CCC4=CC(=O)C=C[C@]4(C)[C@@]3(F)[C@@H](O)C[C@@]21C
1712	1716	bifemelane	1	O(CCCCNC)c1c(Cc2ccccc2)cccc1	CNCCCCOc1ccccc1Cc1ccccc1
1713	1717	binedaline	1	N(CCN(C)n1c2c(c(-c3ccccc3)c1)cccc2)(C)C	CN(C)CCN(C)n1cc(-c2ccccc2)c2ccccc21
1714	1718	brallobarbital	1	BrC(=C)CC1(CC=C)C(=O)NC(=O)NC1=O	C=CCC1(CC(=C)Br)C(=O)NC(=O)NC1=O
1715	1719	brifentanil	1	Fc1c(N(C(=O)COC)[C@@H]2[C@H](C)CN(CCN3C(=O)N(CC)N=N3)CC2)cccc1	CCn1nnn(CCN2CC[C@H](N(C(=O)COC)c3ccccc3F)[C@H](C)C2)c1=O
1716	1720	brofaromine	1	Brc1c2oc(C3CCNCC3)cc2cc(OC)c1	COc1cc(Br)c2oc(C3CCNCC3)cc2c1
1717	1721	bromamid	1	Brc1ccc(NCCC(=O)N(C)C)cc1	CN(C)C(=O)CCNc1ccc(Br)cc1
1718	1722	bromodiphenhydramine(bromazine)	1	Brc1ccc(C(OCCN(C)C)c2ccccc2)cc1	CN(C)CCOC(c1ccccc1)c1ccc(Br)cc1
1719	1723	bromopride	1	Brc1c(N)cc(OC)c(C(=O)NCCN(CC)CC)c1	CCN(CC)CCNC(=O)c1cc(Br)c(N)cc1OC
1720	1724	bromperidol-decanoate	1	Brc1ccc(C2(OC(=O)CCCCCCCCC)CCN(CCCC(=O)c3ccc(F)cc3)CC2)cc1	CCCCCCCCCC(=O)OC1(c2ccc(Br)cc2)CCN(CCCC(=O)c2ccc(F)cc2)CC1
1721	1725	budesonide	1	O=C(CO)[C@]12[C@]3(C)[C@H]([C@H]4[C@H]([C@@H](O)C3)[C@]3(C)C(=CC(=O)C=C3)CC4)C[C@H]1OC(CCC)O2	CCCC1O[C@@H]2C[C@H]3[C@@H]4CCC5=CC(=O)C=C[C@]5(C)[C@H]4[C@@H](O)C[C@]3(C)[C@]2(C(=O)CO)O1
1722	1726	budipine	1	C(C)(C)(C)N1CCC(c2ccccc2)(c2ccccc2)CC1	CC(C)(C)N1CCC(c2ccccc2)(c2ccccc2)CC1
1723	1727	bufenadrine	1	O(C(c1c(C(C)(C)C)cccc1)c1ccccc1)CCN(C)C	CN(C)CCOC(c1ccccc1)c1ccccc1C(C)(C)C
1724	1728	buspirone	1	O=C1N(CCCCN2CCN(c3ncccn3)CC2)C(=O)CC2(C1)CCCC2	O=C1CC2(CCCC2)CC(=O)N1CCCCN1CCN(c2ncccn2)CC1
1725	1729	butalbital	1	O=C1C(CC=C)(CC(C)C)C(=O)NC(=O)N1	C=CCC1(CC(C)C)C(=O)NC(=O)NC1=O
1726	1730	butamoxane	1	N(CCCC)CC1Oc2c(OC1)cccc2	CCCCNCC1COc2ccccc2O1
1727	1731	butriptyline	1	N(CC(CC1c2c(cccc2)CCc2c1cccc2)C)(C)C	CC(CC1c2ccccc2CCc2ccccc21)CN(C)C
1728	1732	carbenzide	1	O=C(OCC)NNC(C)c1ccccc1	CCOC(=O)NNC(C)c1ccccc1
1729	1733	carbocloral	1	ClC(Cl)(Cl)C(O)NC(=O)OCC	CCOC(=O)NC(O)C(Cl)(Cl)Cl
1730	1734	carbromal	1	BrC(C(=O)NC(=O)N)(CC)CC	CCC(Br)(CC)C(=O)NC(N)=O
1731	1735	carfentanil	1	O=C(N(c1ccccc1)C1(C(=O)OC)CCN(CCc2ccccc2)CC1)CC	CCC(=O)N(c1ccccc1)C1(C(=O)OC)CCN(CCc2ccccc2)CC1
1732	1736	carpipramine	1	O=C(N)C1(N2CCCCC2)CCN(CCCN2c3c(cccc3)CCc3c2cccc3)CC1	NC(=O)C1(N2CCCCC2)CCN(CCCN2c3ccccc3CCc3ccccc32)CC1
1733	1737	carvotroline	1	Fc1cc2c([nH]c3c2CN(CCc2ccncc2)CC3)cc1	Fc1ccc2[nH]c3c(c2c1)CN(CCc1ccncc1)CC3
1734	1738	cericlamine	1	Clc1c(Cl)ccc(CC(N(C)C)(CO)C)c1	CN(C)C(C)(CO)Cc1ccc(Cl)c(Cl)c1
1735	1739	chlorcyclizine	1	Clc1ccc(C(N2CCN(C)CC2)c2ccccc2)cc1	CN1CCN(C(c2ccccc2)c2ccc(Cl)cc2)CC1
1736	1740	chlorobutanol	1	ClC(O)CCC	CCCC(O)Cl
1737	1741	chloroprednisone	1	Cl[C@@H]1C=2[C@@](C)([C@H]3C(=O)C[C@]4(C)[C@@](O)(C(=O)COC(=O)C)CC[C@H]4[C@@H]3C1)C=CC(=O)C=2	CC(=O)OCC(=O)[C@@]1(O)CC[C@H]2[C@@H]3C[C@H](Cl)C4=CC(=O)C=C[C@]4(C)[C@H]3C(=O)C[C@@]21C
1738	1742	chloroserpidine	1	Clc1cc2c([nH]c3[C@@H]4N(C[C@@H]5[C@@H]([C@H](C(=O)OC)[C@@H](OC)[C@H](OC(=O)c6cc(OC)c(OC)c(OC)c6)C5)C4)CCc23)cc1	COC(=O)[C@H]1[C@H]2C[C@@H]3c4[nH]c5ccc(Cl)cc5c4CCN3C[C@H]2C[C@@H](OC(=O)c2cc(OC)c(OC)c(OC)c2)[C@@H]1OC
1739	1743	chlorphenesin-carbamate	1	Clc1ccc(OCC(O)COC(=O)N)cc1	NC(=O)OCC(O)COc1ccc(Cl)cc1
1740	1744	chlorphenoxamine	1	Clc1ccc(C(OCCN(C)C)(C)c2ccccc2)cc1	CN(C)CCOC(C)(c1ccccc1)c1ccc(Cl)cc1
1741	1745	chlorthenoxazine	1	ClCCC1Oc2c(C(=O)N1)cccc2	O=C1NC(CCCl)Oc2ccccc21
1742	1746	cianopramine	1	N#Cc1cc2N(CCCN(C)C)c3c(cccc3)CCc2cc1	CN(C)CCCN1c2ccccc2CCc2ccc(C#N)cc21
1743	1747	ciclazindol	1	Clc1cc(C2(O)c3c(N4C2=NCCC4)cccc3)ccc1	OC1(c2cccc(Cl)c2)C2=NCCCN2c2ccccc21
1744	1748	ciclopramine	1	N(C)C1c2c3N(c4c(cccc4)CCc3ccc2)CC1	CNC1CCN2c3ccccc3CCc3cccc1c32
1746	1750	ciladopa	1	O(C)c1c(OC)ccc([C@H](O)CN2CCN(C=3C(=O)C=CC=CC=3)CC2)c1	COc1ccc([C@H](O)CN2CCN(c3cccccc3=O)CC2)cc1OC
1747	1751	cinfenine	1	O(C(c1ccccc1)c1ccccc1)CCN(C/C=C/c1ccccc1)C	CN(C/C=C/c1ccccc1)CCOC(c1ccccc1)c1ccccc1
1748	1752	cinitapride	1	O=[N+]([O-])c1c(N)cc(OCC)c(C(=O)NC2CCN(CC3CC=CCC3)CC2)c1	CCOc1cc(N)c([N+](=O)[O-])cc1C(=O)NC1CCN(CC2CC=CCC2)CC1
1749	1753	cinperene	1	O=C1C(c2ccccc2)(C2CCN(C/C=C/c3ccccc3)CC2)CCC(=O)N1	O=C1CCC(c2ccccc2)(C2CCN(C/C=C/c3ccccc3)CC2)C(=O)N1
1750	1754	cinromide	1	Brc1cc(/C=C/C(=O)NCC)ccc1	CCNC(=O)/C=C/c1cccc(Br)c1
1751	1755	cintriamide(cintramide)	1	O=C(N)/C=C/c1cc(OC)c(OC)c(OC)c1	COc1cc(/C=C/C(N)=O)cc(OC)c1OC
1752	1756	cinuperone	1	Fc1ccc(C(=O)CCCN2CCN(c3ncc4c(c3)cccc4)CC2)cc1	O=C(CCCN1CCN(c2cc3ccccc3cn2)CC1)c1ccc(F)cc1
1753	1757	citalopram	1	Fc1ccc(C2(CCCN(C)C)OCc3c2ccc(C#N)c3)cc1	CN(C)CCCC1(c2ccc(F)cc2)OCc2cc(C#N)ccc21
1754	1758	citenamide	1	O=C(N)C1c2c(cccc2)C=Cc2c1cccc2	NC(=O)C1c2ccccc2C=Cc2ccccc21
1755	1759	clazolam	1	Clc1cc2c(N(C)C(=O)CN3C2c2c(cccc2)CC3)cc1	CN1C(=O)CN2CCc3ccccc3C2c2cc(Cl)ccc21
1756	1760	clemeprol	1	Clc1ccc(C(C(O)CN(C)C)c2ccccc2)cc1	CN(C)CC(O)C(c1ccccc1)c1ccc(Cl)cc1
1757	1761	climazolam	1	Clc1c(C2=NCc3n(c(C)nc3)-c3c2cc(Cl)cc3)cccc1	Cc1ncc2n1-c1ccc(Cl)cc1C(c1ccccc1Cl)=NC2
1758	1762	clobetasol	1	ClCC(=O)[C@]1(O)C2(C)C(C3[C@@](F)(C4(C)C(=CC(=O)C=C4)CC3)C(O)C2)CC1C	CC1CC2C3CCC4=CC(=O)C=CC4(C)[C@@]3(F)C(O)CC2(C)[C@@]1(O)C(=O)CCl
1759	1763	clobetasol-propionate	1	ClCC(=O)[C@@]1(OC(=O)CC)[C@@H](C)C[C@@H]2[C@]1(C)C[C@H](O)[C@]1(F)[C@]3(C)C(=CC(=O)C=C3)CC[C@@H]21	CCC(=O)O[C@]1(C(=O)CCl)[C@@H](C)C[C@H]2[C@@H]3CCC4=CC(=O)C=C[C@]4(C)[C@@]3(F)[C@@H](O)C[C@@]21C
1760	1764	clofexamide	1	Clc1ccc(OCC(=O)NCCN(CC)CC)cc1	CCN(CC)CCNC(=O)COc1ccc(Cl)cc1
1761	1765	clomacran	1	Clc1cc2C(CCCN(C)C)c3c(Nc2cc1)cccc3	CN(C)CCCC1c2ccccc2Nc2ccc(Cl)cc21
1762	1766	clopipazan	1	Clc1cc2/C(=C\3/CCN(C)CC/3)/c3c(Oc2cc1)cccc3	CN1CCC(=C2c3ccccc3Oc3ccc(Cl)cc32)CC1
1763	1767	clothiapine(clotiapine)	1	Clc1cc2C(N3CCN(C)CC3)=Nc3c(Sc2cc1)cccc3	CN1CCN(C2=Nc3ccccc3Sc3ccc(Cl)cc32)CC1
1764	1768	clovoxamine	1	Clc1ccc(/C(=N\OCCN)/CCCCOC)cc1	COCCCC/C(=N/OCCN)c1ccc(Cl)cc1
1765	1769	cloxazolam	1	Clc1c(C23OCCN2CC(=O)Nc2c3cc(Cl)cc2)cccc1	O=C1CN2CCOC2(c2ccccc2Cl)c2cc(Cl)ccc2N1
1766	1770	cloxypendyl	1	Clc1cnc2N(CCCN3CCN(CCO)CC3)c3c(Sc2c1)cccc3	OCCN1CCN(CCCN2c3ccccc3Sc3cc(Cl)cnc32)CC1
1767	1771	cormethasoneacetate(cormetasone-acetate)	1	FC12C3(C)C(C(F)(F)CC1C1C(C)(C(O)(C(=O)COC(=O)C)C(C)C1)CC2O)=CC(=O)C=C3	CC(=O)OCC(=O)C1(O)C(C)CC2C3CC(F)(F)C4=CC(=O)C=CC4(C)C3(F)C(O)CC21C
1768	1772	cropropamide	1	O=C(N(C(C(=O)N(C)C)CC)CCC)/C=C/C	C/C=C/C(=O)N(CCC)C(CC)C(=O)N(C)C
1769	1773	cyamemazine	1	N#Cc1cc2N(CC(CN(C)C)C)c3c(Sc2cc1)cccc3	CC(CN(C)C)CN1c2ccccc2Sc2ccc(C#N)cc21
1770	1774	cyclazodone	1	O=C1C(c2ccccc2)OC(NC2CC2)=N1	O=C1N=C(NC2CC2)OC1c1ccccc1
1771	1775	cypenamine	1	NC1C(c2ccccc2)CCC1	NC1CCCC1c1ccccc1
1772	1776	cyprazepam	1	ClC1=CC2=C(N(O)C/C(=N/CC3CC3)/N=C2C=C1)c1ccccc1	ON1C/C(=N/CC2CC2)N=c2ccc(Cl)cc2=C1c1ccccc1
1773	1777	dabelotine	1	O(CC1OCCNC1)c1c2N(C)CCCc2ccc1	CN1CCCc2cccc(OCC3CNCCO3)c21
1774	1778	daledalin	1	N(CCCC1(C)c2c(N(c3ccccc3)C1)cccc2)C	CNCCCC1(C)CN(c2ccccc2)c2ccccc21
1775	1779	damotepine	1	N(CC=1c2c(Sc3c(cccc3)C=1)cccc2)(C)C	CN(C)CC1=Cc2ccccc2Sc2ccccc21
1776	1780	danitracen	1	OC1c2c(C(=C3CCN(C)CC3)c3c1cccc3)cccc2	CN1CCC(=C2c3ccccc3C(O)c3ccccc32)CC1
1777	1781	dapoxetine	1	O(CC[C@H](N(C)C)c1ccccc1)c1c2c(ccc1)cccc2	CN(C)[C@@H](CCOc1cccc2ccccc12)c1ccccc1
1779	1783	dazepinil	1	CN1C(C)=Nc2c(cccc2)CC1c1ccccc1	CC1=Nc2ccccc2CC(c2ccccc2)N1C
1780	1784	declenperone	1	Fc1ccc(C(=O)C2CCN(CCCN3C(=O)Nc4c3cccc4)CC2)cc1	O=C(c1ccc(F)cc1)C1CCN(CCCn2c(=O)[nH]c3ccccc32)CC1
1781	1785	deflazacort	1	O=C(OCC(=O)[C@]12[C@]3(C)[C@H]([C@H]4[C@H]([C@@H](O)C3)[C@]3(C)C(=CC(=O)C=C3)CC4)C[C@H]1OC(C)=N2)C	CC(=O)OCC(=O)[C@@]12N=C(C)O[C@@H]1C[C@H]1[C@@H]3CCC4=CC(=O)C=C[C@]4(C)[C@H]3[C@@H](O)C[C@@]12C
1782	1786	delergotrile	1	N#CC[C@@H]1CN(C)[C@H]2C(c3c4c([nH]cc4C2)ccc3)C1	CN1C[C@@H](CC#N)CC2c3cccc4[nH]cc(c34)C[C@H]21
1783	1787	delorazepam	1	Clc1c(C2=NCC(=O)Nc3c2cc(Cl)cc3)cccc1	O=C1CN=C(c2ccccc2Cl)c2cc(Cl)ccc2N1
1784	1788	demexiptiline	1	O(/N=C/1\c2c(cccc2)C=Cc2c\1cccc2)CCNC	CNCCON=c1c2ccccc2ccc2ccccc12
1785	1789	denzimol	1	OC(Cn1cncc1)c1ccc(CCc2ccccc2)cc1	OC(Cn1ccnc1)c1ccc(CCc2ccccc2)cc1
1786	1790	depramine	1	N(CCCN1c2c(cccc2)C=Cc2c1cccc2)(C)C	CN(C)CCCN1c2ccccc2C=Cc2ccccc21
1787	1791	desflurane	1	FC(F)(F)C(F)OC(F)F	FC(F)OC(F)C(F)(F)F
1788	1792	desomorphine	1	Oc1c2OC3C45c2c(cc1)CC(N(C)CC4)C5CCC3	CN1CCC23c4c5ccc(O)c4OC2CCCC3C1C5
1789	1793	dexclamol	1	O[C@@]1(C(C)C)C[C@H]2N(C[C@H]3c4c2cccc4CCc2c3cccc2)CC1	CC(C)[C@@]1(O)CCN2C[C@@H]3c4ccccc4CCc4cccc(c43)[C@H]2C1
1790	1794	dextromoramide(levomoramideandracemoramide)	1	O=C(C(C(CN1CCOCC1)C)(c1ccccc1)c1ccccc1)N1CCCC1	CC(CN1CCOCC1)C(C(=O)N1CCCC1)(c1ccccc1)c1ccccc1
1791	1795	dextrorphan	1	Oc1cc2c(cc1)C[C@@H]1N(C)CC[C@]32[C@@H]1CCCC3	CN1CC[C@@]23CCCC[C@@H]2[C@@H]1Cc1ccc(O)cc13
1792	1796	dezinamide	1	FC(F)(F)c1cc(OC2CN(C(=O)N)C2)ccc1	NC(=O)N1CC(Oc2cccc(C(F)(F)F)c2)C1
1793	1797	dezocine	1	Oc1cc2C3(C)C(N)C(Cc2cc1)CCCCC3	CC12CCCCCC(Cc3ccc(O)cc31)C2N
1794	1798	diacetylnalorphine	1	O=C(Oc1c2OC3C(OC(=O)C)C=CC4C53c2c(cc1)CC4N(CC=C)CC5)C	C=CCN1CCC23c4c5ccc(OC(C)=O)c4OC2C(OC(C)=O)C=CC3C1C5
1795	1799	dibenzepin	1	O=C1N(CCN(C)C)c2c(N(C)c3c1cccc3)cccc2	CN(C)CCN1C(=O)c2ccccc2N(C)c2ccccc21
1796	1800	dicarbine	1	CN1CC2c3c(NC2CC1)ccc(C)c3	Cc1ccc2c(c1)C1CN(C)CCC1N2
1797	1801	dichlormezanone	1	Clc1c(Cl)ccc(C2S(=O)(=O)CCC(=O)N2C)c1	CN1C(=O)CCS(=O)(=O)C1c1ccc(Cl)c(Cl)c1
1798	1802	diclofensine	1	Clc1c(Cl)ccc(C2c3c(cc(OC)cc3)CN(C)C2)c1	COc1ccc2c(c1)CN(C)CC2c1ccc(Cl)c(Cl)c1
1799	1803	diethazine	1	N(CCN1c2c(Sc3c1cccc3)cccc2)(CC)CC	CCN(CC)CCN1c2ccccc2Sc2ccccc21
1800	1804	difencloxazine	1	Clc1ccc(C(OCCN2CCOCC2)c2ccccc2)cc1	Clc1ccc(C(OCCN2CCOCC2)c2ccccc2)cc1
1801	1805	diflorasone-diacetate	1	F[C@@H]1C=2[C@@](C)([C@@]3(F)[C@@H](O)C[C@]4(C)[C@@](OC(=O)C)(C(=O)COC(=O)C)[C@@H](C)C[C@H]4[C@@H]3C1)C=CC(=O)C=2	CC(=O)OCC(=O)[C@@]1(OC(C)=O)[C@@H](C)C[C@H]2[C@@H]3C[C@H](F)C4=CC(=O)C=C[C@]4(C)[C@@]3(F)[C@@H](O)C[C@@]21C
1802	1806	difluprednate	1	F[C@@H]1C=2[C@@](C)([C@@]3(F)[C@@H](O)C[C@]4(C)[C@@](OC(=O)CCC)(C(=O)COC(=O)C)CC[C@H]4[C@@H]3C1)C=CC(=O)C=2	CCCC(=O)O[C@]1(C(=O)COC(C)=O)CC[C@H]2[C@@H]3C[C@H](F)C4=CC(=O)C=C[C@]4(C)[C@@]3(F)[C@@H](O)C[C@@]21C
1803	1807	dimemorfan	1	CN1[C@@H]2[C@@H]3[C@@](c4c(ccc(C)c4)C2)(CC1)CCCC3	Cc1ccc2c(c1)[C@]13CCCC[C@@H]1[C@H](C2)N(C)CC3
1804	1808	dimeprozan	1	O(C)c1cc2/C(=C\CCN(C)C)/c3c(Oc2cc1)cccc3	COc1ccc2c(c1)/C(=C\CCN(C)C)c1ccccc1O2
1805	1809	dimesone	1	F[C@]12[C@@H](O)C[C@]3(C)[C@](C(=O)CO)(C)[C@H](C)C[C@H]3[C@@H]1CCC=1[C@]2(C)C=CC(=O)C=1	C[C@@H]1C[C@H]2[C@@H]3CCC4=CC(=O)C=C[C@]4(C)[C@@]3(F)[C@@H](O)C[C@]2(C)[C@@]1(C)C(=O)CO
1806	1810	dimetacrine	1	N(CCCN1c2c(C(C)(C)c3c1cccc3)cccc2)(C)C	CN(C)CCCN1c2ccccc2C(C)(C)c2ccccc21
1807	1811	dinazafone	1	Clc1cc(C(=O)c2ccccc2)c(N(C(=O)CNCC(=C)C)C)cc1	C=C(C)CNCC(=O)N(C)c1ccc(Cl)cc1C(=O)c1ccccc1
1808	1812	doliracetam	1	O=C(N)CN1C(=O)C(c2ccccc2)c2c1cccc2	NC(=O)CN1C(=O)C(c2ccccc2)c2ccccc21
1809	1813	dosulepin	1	N(CC/C=C/1\c2c(SCc3c\1cccc3)cccc2)(C)C	CN(C)CC/C=C1/c2ccccc2CSc2ccccc21
1810	1814	doxefazepam	1	Clc1cc2C(c3c(F)cccc3)=NC(O)C(=O)N(CCO)c2cc1	O=C1C(O)N=C(c2ccccc2F)c2cc(Cl)ccc2N1CCO
1811	1815	doxenitoin	1	O=C1C(c2ccccc2)(c2ccccc2)NCN1	O=C1NCNC1(c1ccccc1)c1ccccc1
1812	1816	doxibetasol	1	F[C@]12[C@@H](O)C[C@]3(C)[C@@](O)(C(=O)C)[C@@H](C)C[C@H]3[C@@H]1CCC=1[C@]2(C)C=CC(=O)C=1	CC(=O)[C@@]1(O)[C@@H](C)C[C@H]2[C@@H]3CCC4=CC(=O)C=C[C@]4(C)[C@@]3(F)[C@@H](O)C[C@@]21C
1813	1817	drocinonide	1	F[C@]12[C@@H](O)CC3(C)[C@]4(C(=O)CO)OC(C)(C)O[C@@H]4C[C@H]3C1CCC1C2(C)CCC(=O)C1	CC1(C)O[C@@H]2C[C@H]3C4CCC5CC(=O)CCC5(C)[C@@]4(F)[C@@H](O)CC3(C)[C@]2(C(=O)CO)O1
1814	1818	dulozafone	1	Clc1c(C(=O)c2c(N(C(=O)CN(CCO)CCO)C)ccc(Cl)c2)cccc1	CN(C(=O)CN(CCO)CCO)c1ccc(Cl)cc1C(=O)c1ccccc1Cl
1815	1819	enpiprazole	1	Clc1c(N2CCN(CCc3cn(C)nc3)CC2)cccc1	Cn1cc(CCN2CCN(c3ccccc3Cl)CC2)cn1
1816	1820	enprazepine	1	N(CCCN1c2c(C(=C)c3c(cccc3)C1)cccc2)(C)C	C=C1c2ccccc2CN(CCCN(C)C)c2ccccc21
1817	1821	eprobemide	1	Clc1ccc(C(=O)NCCCN2CCOCC2)cc1	O=C(NCCCN1CCOCC1)c1ccc(Cl)cc1
1818	1822	eptazocine	1	Oc1cc2C3(C)CC(CN(C)CC3)Cc2cc1	CN1CCC2(C)CC(Cc3ccc(O)cc32)C1
1819	1823	eterobarb	1	O(CN1C(=O)N(COC)C(=O)C(CC)(c2ccccc2)C1=O)C	CCC1(c2ccccc2)C(=O)N(COC)C(=O)N(COC)C1=O
1820	1824	ethotoin	1	O=C1N(CC)C(=O)NC1c1ccccc1	CCN1C(=O)NC(c2ccccc2)C1=O
1821	1825	ethyl-chloride	1	Clc1cc2C(c3c(F)cccc3)=NC(C(=O)OCC)C(=O)Nc2cc1	CCOC(=O)C1N=C(c2ccccc2F)c2cc(Cl)ccc2NC1=O
1822	1826	etizolam	1	Clc1c(C2=NCc3n(c(C)nn3)-c3sc(CC)cc23)cccc1	CCc1cc2c(s1)-n1c(C)nnc1CN=C2c1ccccc1Cl
1823	1827	etrabamine	1	N(C)C1Cc2scnc2CC1	CNC1CCc2ncsc2C1
1824	1828	etryptamine	1	NC(CC)Cc1c2c([nH]c1)cccc2	CCC(N)Cc1c[nH]c2ccccc12
1825	1829	fenaclon	1	ClCCC(=O)NCCc1ccccc1	O=C(CCCl)NCCc1ccccc1
1826	1830	fenadiazole	1	O=C1/C(=C\2/OC=NN/2)/C=CC=C1	O=C1C=CC=C/C1=C1/NN=CO1
1827	1831	fezolamine	1	N(CCCn1nc(c(-c2ccccc2)c1)-c1ccccc1)(C)C	CN(C)CCCn1cc(-c2ccccc2)c(-c2ccccc2)n1
1828	1832	fletazepam	1	Clc1cc2C(c3c(F)cccc3)=NCCN(CC(F)(F)F)c2cc1	Fc1ccccc1C1=NCCN(CC(F)(F)F)c2ccc(Cl)cc21
1829	1833	fluanisone	1	Fc1ccc(C(=O)CCCN2CCN(c3c(OC)cccc3)CC2)cc1	COc1ccccc1N1CCN(CCCC(=O)c2ccc(F)cc2)CC1
1830	1834	flucindol	1	Fc1c2[nH]c3c(c2cc(F)c1)CC(N(C)C)CC3	CN(C)C1CCc2[nH]c3c(F)cc(F)cc3c2C1
1831	1835	fluciprazine	1	Fc1ccc(N2CCN(CC(O)COC3(C#C)CCCCC3)CC2)cc1	C#CC1(OCC(O)CN2CCN(c3ccc(F)cc3)CC2)CCCCC1
1832	1836	fludiazepam	1	Clc1cc2C(c3c(F)cccc3)=NCC(=O)N(C)c2cc1	CN1C(=O)CN=C(c2ccccc2F)c2cc(Cl)ccc21
1833	1837	flumethasone(flumetasoneanddiflorasone)	1	F[C@@H]1C=2[C@@](C)([C@@]3(F)[C@@H](O)C[C@]4(C)[C@@](O)(C(=O)CO)[C@H](C)C[C@H]4[C@@H]3C1)C=CC(=O)C=2	C[C@@H]1C[C@H]2[C@@H]3C[C@H](F)C4=CC(=O)C=C[C@]4(C)[C@@]3(F)[C@@H](O)C[C@]2(C)[C@@]1(O)C(=O)CO
1834	1838	flumethasone21pivalate(flumetasone-pivalate)	1	F[C@@H]1C=2C(C)([C@@]3(F)[C@@H](O)CC4(C)[C@@](O)(C(=O)COC(=O)C(C)(C)C)[C@H](C)C[C@H]4C3C1)C=CC(=O)C=2	C[C@@H]1C[C@H]2C3C[C@H](F)C4=CC(=O)C=CC4(C)[C@@]3(F)[C@@H](O)CC2(C)[C@@]1(O)C(=O)COC(=O)C(C)(C)C
1835	1839	flunisolide	1	F[C@@H]1C=2C(C)([C@H]3[C@@H](O)C[C@]4(C)[C@]5(C(=O)CO)OC(C)(C)O[C@@H]5CC4[C@@H]3C1)C=CC(=O)C=2	CC1(C)O[C@@H]2CC3[C@@H]4C[C@H](F)C5=CC(=O)C=CC5(C)[C@H]4[C@@H](O)C[C@]3(C)[C@]2(C(=O)CO)O1
1836	1840	flunisolide-acetate	1	F[C@@H]1C=2C(C)([C@H]3C(O)CC4(C)[C@]5(C(=O)COC(=O)C)OC(C)(C)O[C@@H]5CC4C3C1)C=CC(=O)C=2	CC(=O)OCC(=O)[C@@]12OC(C)(C)O[C@@H]1CC1C3C[C@H](F)C4=CC(=O)C=CC4(C)[C@H]3C(O)CC12C
1837	1841	fluocinolone	1	F[C@@H]1C=2[C@@](C)([C@@]3(F)[C@@H](O)C[C@]4(C)[C@@](O)(C(=O)CO)[C@H](O)C[C@H]4[C@@H]3C1)C=CC(=O)C=2	C[C@]12C[C@H](O)[C@@]3(F)[C@@H](C[C@H](F)C4=CC(=O)C=C[C@@]43C)[C@@H]1C[C@@H](O)[C@]2(O)C(=O)CO
1838	1842	fluocinolone-acetonide	1	F[C@@H]1C=2[C@@](C)([C@@]3(F)[C@@H](O)C[C@]4(C)[C@]5(C(=O)CO)OC(C)(C)O[C@@H]5C[C@H]4[C@@H]3C1)C=CC(=O)C=2	CC1(C)O[C@@H]2C[C@H]3[C@@H]4C[C@H](F)C5=CC(=O)C=C[C@]5(C)[C@@]4(F)[C@@H](O)C[C@]3(C)[C@]2(C(=O)CO)O1
1839	1843	fluocortin-butyl	1	F[C@@H]1C=2[C@@](C)([C@H]3[C@@H](O)C[C@]4(C)[C@@H](C(=O)C(=O)OCCCC)[C@H](C)C[C@H]4[C@@H]3C1)C=CC(=O)C=2	CCCCOC(=O)C(=O)[C@H]1[C@H](C)C[C@H]2[C@@H]3C[C@H](F)C4=CC(=O)C=C[C@]4(C)[C@H]3[C@@H](O)C[C@@]21C
1840	1844	fluocortolone	1	F[C@@H]1C=2[C@@](C)([C@H]3[C@@H](O)C[C@]4(C)[C@@H](C(=O)CO)[C@H](C)C[C@H]4[C@@H]3C1)C=CC(=O)C=2	C[C@@H]1C[C@H]2[C@@H]3C[C@H](F)C4=CC(=O)C=C[C@]4(C)[C@H]3[C@@H](O)C[C@]2(C)[C@H]1C(=O)CO
1841	1845	fluorometholone	1	F[C@]12[C@@H](O)C[C@]3(C)[C@@](O)(C(=O)C)CC[C@H]3[C@@H]1C[C@H](C)C=1[C@]2(C)C=CC(=O)C=1	CC(=O)[C@@]1(O)CC[C@H]2[C@@H]3C[C@H](C)C4=CC(=O)C=C[C@]4(C)[C@@]3(F)[C@@H](O)C[C@@]21C
1842	1846	fluperlapine	1	Fc1cc2N=C(N3CCN(C)CC3)c3c(cccc3)Cc2cc1	CN1CCN(C2=Nc3cc(F)ccc3Cc3ccccc32)CC1
1843	1847	fluperolone(fluperolone-acetate)	1	F[C@]12[C@@H](O)C[C@]3(C)[C@@](O)(C(=O)[C@@H](OC(=O)C)C)CC[C@H]3[C@@H]1CCC=1[C@]2(C)C=CC(=O)C=1	CC(=O)O[C@@H](C)C(=O)[C@@]1(O)CC[C@H]2[C@@H]3CCC4=CC(=O)C=C[C@]4(C)[C@@]3(F)[C@@H](O)C[C@@]21C
1844	1848	fluprednidene	1	F[C@@]12[C@]3(C)C(=CC(=O)C=C3)CC[C@H]1[C@H]1[C@@](C)([C@@](O)(C(=O)CO)C(=C)C1)CC2O	C=C1C[C@H]2[C@@H]3CCC4=CC(=O)C=C[C@]4(C)[C@@]3(F)C(O)C[C@]2(C)[C@@]1(O)C(=O)CO
1845	1849	fluprednisolone	1	F[C@@H]1C=2[C@@](C)([C@H]3[C@@H](O)C[C@]4(C)[C@@](O)(C(=O)CO)CC[C@H]4[C@@H]3C1)C=CC(=O)C=2	C[C@]12C[C@H](O)[C@H]3[C@@H](C[C@H](F)C4=CC(=O)C=C[C@@]43C)[C@@H]1CC[C@]2(O)C(=O)CO
1846	1850	fluprednisolone-valerate	1	FC1C=2C(C)(C3C(O)CC4(C)[C@@](OC(=O)CCCC)(C(=O)CO)CCC4C3C1)C=CC(=O)C=2	CCCCC(=O)O[C@]1(C(=O)CO)CCC2C3CC(F)C4=CC(=O)C=CC4(C)C3C(O)CC21C
1847	1851	fluradoline	1	S(CCNC)C=1c2c(Oc3c(cc(F)cc3)C=1)cccc2	CNCCSC1=Cc2cc(F)ccc2Oc2ccccc21
1848	1852	flurandrenolide(fludroxycortide)	1	F[C@@H]1C=2[C@@](C)([C@H]3[C@@H](O)C[C@]4(C)[C@]5(C(=O)CO)OC(C)(C)O[C@@H]5C[C@H]4[C@@H]3C1)CCC(=O)C=2	CC1(C)O[C@@H]2C[C@H]3[C@@H]4C[C@H](F)C5=CC(=O)CC[C@]5(C)[C@H]4[C@@H](O)C[C@]3(C)[C@]2(C(=O)CO)O1
1849	1853	fluspiperone	1	Fc1ccc(C(=O)CCCN2CCC3(N(c4ccc(F)cc4)CNC3=O)CC2)cc1	O=C(CCCN1CCC2(CC1)C(=O)NCN2c1ccc(F)cc1)c1ccc(F)cc1
1850	1854	flutoprazepam	1	Clc1cc2C(c3c(F)cccc3)=NCC(=O)N(CC3CC3)c2cc1	O=C1CN=C(c2ccccc2F)c2cc(Cl)ccc2N1CC1CC1
1851	1855	furfenorex	1	N(C(Cc1ccccc1)C)(Cc1occc1)C	CC(Cc1ccccc1)N(C)Cc1ccco1
1852	1856	galantamine	1	O(C)c1c2O[C@@H]3[C@]4(c2c(cc1)CN(C)CC4)C=C[C@H](O)C3	COc1ccc2c3c1O[C@H]1C[C@@H](O)C=C[C@@]31CCN(C)C2
1853	1857	gamfexine	1	N(CCC(c1ccccc1)C1CCCCC1)(C)C	CN(C)CCC(c1ccccc1)C1CCCCC1
1854	1858	guanoxyfen	1	O(CCCNC(=N)N)c1ccccc1	N=C(N)NCCCOc1ccccc1
1855	1859	halazepam	1	Clc1cc2C(c3ccccc3)=NCC(=O)N(CC(F)(F)F)c2cc1	O=C1CN=C(c2ccccc2)c2cc(Cl)ccc2N1CC(F)(F)F
1856	1860	halometasone	1	ClC=1C(=O)C=C2[C@@H](F)C[C@@H]3[C@](F)([C@@H](O)C[C@]4(C)[C@@](O)(C(=O)CO)[C@H](C)CC34)[C@@]2(C)C=1	C[C@@H]1CC2[C@@H]3C[C@H](F)C4=CC(=O)C(Cl)=C[C@]4(C)[C@@]3(F)[C@@H](O)C[C@]2(C)[C@@]1(O)C(=O)CO
1857	1861	heptabarb	1	O=C1C(CC)(C(=O)NC(=O)N1)C1=CCCCCC1	CCC1(C2=CCCCCC2)C(=O)NC(=O)NC1=O
1858	1862	hepzidine	1	O(C1c2c(cccc2)CCc2c1cccc2)C1CCN(C)CC1	CN1CCC(OC2c3ccccc3CCc3ccccc32)CC1
1859	1863	homochlorcyclizine	1	Clc1ccc(C(N2CCN(C)CCC2)c2ccccc2)cc1	CN1CCCN(C(c2ccccc2)c2ccc(Cl)cc2)CC1
1860	1864	homofenazine(homophenazine)	1	FC(F)(F)c1cc2N(CCCN3CCN(CCO)CCC3)c3c(Sc2cc1)cccc3	OCCN1CCCN(CCCN2c3ccccc3Sc3ccc(C(F)(F)F)cc32)CC1
1861	1865	hydrocortisone-acetate	1	O=C(OCC(=O)[C@]1(O)[C@]2(C)[C@H]([C@H]3[C@H]([C@@H](O)C2)[C@]2(C)C(=CC(=O)CC2)CC3)CC1)C	CC(=O)OCC(=O)[C@@]1(O)CC[C@H]2[C@@H]3CCC4=CC(=O)CC[C@]4(C)[C@H]3[C@@H](O)C[C@@]21C
1862	1866	hydrocortisone-buteprate	1	O=C(O[C@@]1(C(=O)COC(=O)CC)[C@]2(C)[C@H]([C@H]3[C@H]([C@@H](O)C2)[C@]2(C)C(=CC(=O)CC2)CC3)CC1)CCC	CCCC(=O)O[C@]1(C(=O)COC(=O)CC)CC[C@H]2[C@@H]3CCC4=CC(=O)CC[C@]4(C)[C@H]3[C@@H](O)C[C@@]21C
1863	1867	hydrocortisone-butyrate	1	O=C(O[C@@]1(C(=O)CO)[C@]2(C)[C@H]([C@H]3[C@H]([C@@H](O)C2)[C@]2(C)C(=CC(=O)CC2)CC3)CC1)CCC	CCCC(=O)O[C@]1(C(=O)CO)CC[C@H]2[C@@H]3CCC4=CC(=O)CC[C@]4(C)[C@H]3[C@@H](O)C[C@@]21C
1864	1868	hydromorphone	1	O=C1[C@@H]2Oc3c(O)ccc4c3[C@@]32[C@H]([C@H](N(C)CC3)C4)CC1	CN1CC[C@]23c4c5ccc(O)c4O[C@H]2C(=O)CC[C@H]3[C@H]1C5
1865	1869	hydroxypethidine	1	O=C(OCC)C1(c2cc(O)ccc2)CCN(C)CC1	CCOC(=O)C1(c2cccc(O)c2)CCN(C)CC1
1866	1870	icometasone-enbutate	1	Cl[C@]12[C@@H](O)C[C@]3(C)[C@@](OC(=O)CCC)(C(=O)COC(=O)C)[C@H](C)C[C@H]3[C@@H]1CCC=1[C@]2(C)C=CC(=O)C=1	CCCC(=O)O[C@]1(C(=O)COC(C)=O)[C@H](C)C[C@H]2[C@@H]3CCC4=CC(=O)C=C[C@]4(C)[C@@]3(Cl)[C@@H](O)C[C@@]21C
1867	1871	iminophenimide	1	O=C1C(CC)(c2ccccc2)NCC(=O)N1	CCC1(c2ccccc2)NCC(=O)NC1=O
1868	1872	indalpine	1	C(CC1CCNCC1)c1c2c([nH]c1)cccc2	c1ccc2c(CCC3CCNCC3)c[nH]c2c1
1869	1873	intriptyline	1	N(CC#C/C=C/1\c2c(cccc2)C=Cc2c\1cccc2)(C)C	CN(C)CC#CC=C1c2ccccc2C=Cc2ccccc21
1870	1874	iprindole	1	N(CCCn1c2c(c3c1CCCCCC3)cccc2)(C)C	CN(C)CCCn1c2c(c3ccccc31)CCCCCC2
1871	1875	iproniazid	1	O=C(NNC(C)C)c1ccncc1	CC(C)NNC(=O)c1ccncc1
1872	1876	isomethadone	1	O=C(C(C(CN(C)C)C)(c1ccccc1)c1ccccc1)CC	CCC(=O)C(c1ccccc1)(c1ccccc1)C(C)CN(C)C
1873	1877	isoprednidene	1	O=C(CO)[C@@]1(O)C(=C)CC2C1(C)CC(O)C1C3(C)C(=CC(=O)CC3)C=CC21	C=C1CC2C3C=CC4=CC(=O)CCC4(C)C3C(O)CC2(C)[C@@]1(O)C(=O)CO
1874	1878	isothamine(profenamine)	1	N(C(CN1c2c(Sc3c1cccc3)cccc2)C)(CC)CC	CCN(CC)C(C)CN1c2ccccc2Sc2ccccc21
1875	1879	ketipramine(ketimipramine)	1	O=C1c2c(N(CCCN(C)C)c3c(cccc3)C1)cccc2	CN(C)CCCN1c2ccccc2CC(=O)c2ccccc21
1876	1880	ketorfanol	1	O=C1C[C@]23[C@H]([C@H](N(CC4CC4)CC2)Cc2c3c(O)ccc2)CC1	O=C1CC[C@H]2[C@H]3Cc4cccc(O)c4[C@@]2(CCN3CC2CC2)C1
1879	1883	levoprotiline(oxaprotiline)	1	O[C@@H](CNC)CC12c3c(cccc3)C(c3c1cccc3)CC2	CNC[C@H](O)CC12CCC(c3ccccc31)c1ccccc12
1880	1884	lirequinil	1	Clc1cc2c(cc1)CCN1C(=O)C(c3ccccc3)=CC(C(=O)N3C[C@@H](OCC)CC3)=C21	CCO[C@H]1CCN(C(=O)c2cc(-c3ccccc3)c(=O)n3c2-c2cc(Cl)ccc2CC3)C1
1881	1885	litoxetine	1	O(Cc1cc2c(cc1)cccc2)C1CCNCC1	c1ccc2cc(COC3CCNCC3)ccc2c1
1882	1886	lobeline	1	O=C(CC1N(C)C(CC(O)c2ccccc2)CCC1)c1ccccc1	CN1C(CC(=O)c2ccccc2)CCCC1CC(O)c1ccccc1
1883	1887	lodaxaprine	1	Clc1c(-c2nnc(N3CCC(O)CC3)cc2)cccc1	OC1CCN(c2ccc(-c3ccccc3Cl)nn2)CC1
1884	1888	lorcinadol	1	Clc1nnc(N2CCN(C/C=C/c3ccccc3)CC2)cc1	Clc1ccc(N2CCN(C/C=C/c3ccccc3)CC2)nn1
1885	1889	loreclezole	1	Cl/C(=C/n1ncnc1)/c1c(Cl)cc(Cl)cc1	Cl/C(=C/n1cncn1)c1ccc(Cl)cc1Cl
1886	1890	losindole	1	Clc1cc2[C@@H](c3ccccc3)[C@H]3[C@H](CN(C)C3)Cc2cc1	CN1C[C@@H]2[C@@H](Cc3ccc(Cl)cc3[C@H]2c2ccccc2)C1
1887	1891	maroxepin	1	CN1CCC=2c3c(Oc4c(cccc4)C=2CC1)cccc3	CN1CCC2=C(CC1)c1ccccc1Oc1ccccc12
1888	1892	mazapertine	1	O=C(N1CCCCC1)c1cc(CN2CCN(c3c(OC(C)C)cccc3)CC2)ccc1	CC(C)Oc1ccccc1N1CCN(Cc2cccc(C(=O)N3CCCCC3)c2)CC1
1889	1893	medifoxamine	1	O(C(Oc1ccccc1)CN(C)C)c1ccccc1	CN(C)CC(Oc1ccccc1)Oc1ccccc1
1890	1894	mefeclorazine	1	Clc1cc(N2CCN(CCc3cc(OC)c(OC)cc3)CC2)ccc1	COc1ccc(CCN2CCN(c3cccc(Cl)c3)CC2)cc1OC
1891	1895	menitrazepam	1	O=[N+]([O-])c1cc2C(C3=CCCCC3)=NCC(=O)N(C)c2cc1	CN1C(=O)CN=C(C2=CCCCC2)c2cc([N+](=O)[O-])ccc21
1892	1896	mephenytoin	1	O=C1N(C)C(=O)NC1(CC)c1ccccc1	CCC1(c2ccccc2)NC(=O)N(C)C1=O
1893	1897	mephobarbital(methylphenobarbital)	1	O=C1N(C)C(=O)NC(=O)C1(CC)c1ccccc1	CCC1(c2ccccc2)C(=O)NC(=O)N(C)C1=O
1894	1898	mepiprazole	1	Clc1cc(N2CCN(CCc3n[nH]c(C)c3)CC2)ccc1	Cc1cc(CCN2CCN(c3cccc(Cl)c3)CC2)n[nH]1
1895	1899	meprednisone	1	O=C(CO)[C@@]1(O)[C@@H](C)C[C@@H]2[C@]1(C)CC(=O)[C@@H]1[C@]3(C)C(=CC(=O)C=C3)CC[C@@H]21	C[C@H]1C[C@H]2[C@@H]3CCC4=CC(=O)C=C[C@]4(C)[C@H]3C(=O)C[C@]2(C)[C@@]1(O)C(=O)CO
1896	1900	metaclazepam	1	Brc1cc2C(c3c(Cl)cccc3)=NCC(COC)N(C)c2cc1	COCC1CN=C(c2ccccc2Cl)c2cc(Br)ccc2N1C
1897	1901	metamfepramone	1	O=C(C(N(C)C)C)c1ccccc1	CC(C(=O)c1ccccc1)N(C)C
1898	1902	metapramine	1	N(C)C1c2c(N(C)c3c(cccc3)C1)cccc2	CNC1Cc2ccccc2N(C)c2ccccc21
1899	1903	metaxalone	1	O(CC1OC(=O)NC1)c1cc(C)cc(C)c1	Cc1cc(C)cc(OCC2CNC(=O)O2)c1
1900	1904	metazocine	1	Oc1cc2C3(C)C(C)C(N(C)CC3)Cc2cc1	CC1C2Cc3ccc(O)cc3C1(C)CCN2C
1901	1905	metetoin	1	O=C1N(C)C(CC)(c2ccccc2)C(=O)N1	CCC1(c2ccccc2)C(=O)NC(=O)N1C
1903	1907	methastyridone	1	O=C1C(/C=C/c2ccccc2)OC(C)(C)N1	CC1(C)NC(=O)C(/C=C/c2ccccc2)O1
1904	1908	methiomeprazine(levometiomeprazine)	1	S(C)c1cc2N(CC(CN(C)C)C)c3c(Sc2cc1)cccc3	CSc1ccc2c(c1)N(CC(C)CN(C)C)c1ccccc1S2
1905	1909	methsuximide(mesuximide)	1	O=C1N(C)C(=O)CC1(C)c1ccccc1	CN1C(=O)CC(C)(c2ccccc2)C1=O
1907	1911	methylprednisolone-aceponate	1	O=C(OCC(=O)[C@]1(O)[C@]2(C)[C@H]([C@H]3[C@H]([C@@H](O)C2)[C@]2(C)C([C@@H](C)C3)=CC(=O)C=C2)CC1)C	CC(=O)OCC(=O)[C@@]1(O)CC[C@H]2[C@@H]3C[C@H](C)C4=CC(=O)C=C[C@]4(C)[C@H]3[C@@H](O)C[C@@]21C
1908	1912	methylprednisolone-acetate	1	O=C(OCC(=O)[C@]1(O)[C@]2(C)[C@H]([C@H]3[C@H]([C@@H](O)C2)[C@]2(C)C([C@@H](C)C3)=CC(=O)C=C2)CC1)CCC(=O)O	C[C@H]1C[C@H]2[C@@H]3CC[C@](O)(C(=O)COC(=O)CCC(=O)O)[C@@]3(C)C[C@H](O)[C@@H]2[C@@]2(C)C=CC(=O)C=C12
1909	1913	metitepine(methiothepin)	1	S(C)c1cc2C(N3CCN(C)CC3)Cc3c(Sc2cc1)cccc3	CSc1ccc2c(c1)C(N1CCN(C)CC1)Cc1ccccc1S2
1910	1914	metomidate	1	O=C(OC)c1n(C(C)c2ccccc2)cnc1	COC(=O)c1cncn1C(C)c1ccccc1
1911	1915	mezepine	1	N(CCCN1c2c(cccc2)Cc2c(cccc2)C1)C	CNCCCN1Cc2ccccc2Cc2ccccc21
1913	1917	milenperone	1	Clc1cc2NC(=O)N(CCCN3CCC(C(=O)c4ccc(F)cc4)CC3)c2cc1	O=C(c1ccc(F)cc1)C1CCN(CCCn2c(=O)[nH]c3cc(Cl)ccc32)CC1
1914	1918	milipertine	1	O(C)c1c(OC)cc2[nH]c(C)c(CCN3CCN(c4c(OC)cccc4)CC3)c2c1	COc1cc2[nH]c(C)c(CCN3CCN(c4ccccc4OC)CC3)c2cc1OC
1915	1919	milnacipran	1	O=C(N(CC)CC)[C@]1([C@@H](CN)C1)c1ccccc1	CCN(CC)C(=O)[C@]1(c2ccccc2)C[C@@H]1CN
1916	1920	mindoperone	1	Fc1ccc(C(=O)CCCN2CCC(c3c(C)[nH]c4c3ccc(OC)c4)CC2)cc1	COc1ccc2c(C3CCN(CCCC(=O)c4ccc(F)cc4)CC3)c(C)[nH]c2c1
1917	1921	mirfentanil	1	O=C(N(c1nccnc1)C1CCN(CCc2ccccc2)CC1)c1occc1	O=C(c1ccco1)N(c1cnccn1)C1CCN(CCc2ccccc2)CC1
1918	1922	modaline	1	Cc1c(N2CCCCC2)nccn1	Cc1nccnc1N1CCCCC1
1919	1923	mofegiline	1	F/C=C(\CN)/CCc1ccc(F)cc1	NC/C(=C\F)CCc1ccc(F)cc1
1920	1924	molindone	1	O=C1C(CN2CCOCC2)CCc2[nH]c(C)c(CC)c12	CCc1c(C)[nH]c2c1C(=O)C(CN1CCOCC1)CC2
1921	1925	nafenodone(dexnafenodone)	1	O=C1[C@@](CCN(C)C)(c2ccccc2)CCc2c1cccc2	CN(C)CC[C@]1(c2ccccc2)CCc2ccccc2C1=O
1922	1926	napitane	1	C(N1CC(c2ccccc2)CC1)C1c2c(c3OCOc3cc2)CCC1	c1ccc(C2CCN(CC3CCCc4c3ccc3c4OCO3)C2)cc1
1923	1927	naranol	1	OC12C(C)CN(C)CC1Cc1c3c(ccc1O2)cccc3	CC1CN(C)CC2Cc3c(ccc4ccccc34)OC12O
1924	1928	nealbarbital	1	O=C1C(CC(C)(C)C)(CC=C)C(=O)NC(=O)N1	C=CCC1(CC(C)(C)C)C(=O)NC(=O)NC1=O
1925	1929	nebracetam	1	O=C1N(Cc2ccccc2)CC(CN)C1	NCC1CC(=O)N(Cc2ccccc2)C1
1926	1930	nefopam	1	CN1Cc2c(C(c3ccccc3)OCC1)cccc2	CN1CCOC(c2ccccc2)c2ccccc2C1
1927	1931	nemonapride	1	Clc1c(NC)cc(OC)c(C(=O)N[C@H]2[C@@H](C)N(Cc3ccccc3)CC2)c1	CNc1cc(OC)c(C(=O)N[C@@H]2CCN(Cc3ccccc3)[C@@H]2C)cc1Cl
1928	1932	nerisopam	1	O(C)c1c(OC)cc2c(C(c3ccc(N)cc3)=NN=C(C)C2)c1	COc1cc2c(cc1OC)C(c1ccc(N)cc1)=NN=C(C)C2
1929	1933	nicodicodine	1	O=C(OC1C2Oc3c(OC)ccc4c3C32C(C(N(C)CC3)C4)CC1)c1cnccc1	COc1ccc2c3c1OC1C(OC(=O)c4cccnc4)CCC4C(C2)N(C)CCC341
1930	1934	nonaperone	1	Fc1ccc(C(=O)CCCN2CC3CCC(C2)CC3)cc1	O=C(CCCN1CC2CCC(CC2)C1)c1ccc(F)cc1
1931	1935	norcodeine	1	O(C)c1c2OC3C(O)C=CC4C53c2c(cc1)CC4NCC5	COc1ccc2c3c1OC1C(O)C=CC4C(C2)NCCC341
1932	1936	normethadone	1	O=C(C(CCN(C)C)(c1ccccc1)c1ccccc1)CC	CCC(=O)C(CCN(C)C)(c1ccccc1)c1ccccc1
1933	1937	ocfentanil	1	Fc1c(N(C(=O)COC)C2CCN(CCc3ccccc3)CC2)cccc1	COCC(=O)N(c1ccccc1F)C1CCN(CCc2ccccc2)CC1
1934	1938	odapipam	1	Clc1c(O)cc2[C@@H](c3c4OCCc4ccc3)CN(C)CCc2c1	CN1CCc2cc(Cl)c(O)cc2[C@@H](c2cccc3c2OCC3)C1
1935	1939	olanzapine	1	CN1CCN(C=2Nc3c(N=C4SC(C)=CC=24)cccc3)CC1	Cc1cc2c(s1)=Nc1ccccc1NC=2N1CCN(C)CC1
1936	1940	opipramol	1	OCCN1CCN(CCCN2c3c(cccc3)C=Cc3c2cccc3)CC1	OCCN1CCN(CCCN2c3ccccc3C=Cc3ccccc32)CC1
1937	1941	oxanamide	1	O=C(N)C1OCCCC1	NC(=O)C1CCCCO1
1938	1942	oxazolam	1	Clc1cc2[C@]3(c4ccccc4)O[C@H](C)CN3CC(=O)Nc2cc1	C[C@@H]1CN2CC(=O)Nc3ccc(Cl)cc3[C@]2(c2ccccc2)O1
1939	1943	oxilorphan	1	Oc1cc2c(cc1)C[C@H]1N(CC3CC3)CC[C@@]32[C@@]1(O)CCCC3	Oc1ccc2c(c1)[C@@]13CCCC[C@@]1(O)[C@@H](C2)N(CC1CC1)CC3
1940	1944	oxomemazine	1	O=S1(=O)c2c(N(CC(CN(C)C)C)c3c1cccc3)cccc2	CC(CN(C)C)CN1c2ccccc2S(=O)(=O)c2ccccc21
1941	1945	oxypertine	1	O(C)c1c(OC)cc2[nH]c(C)c(CCN3CCN(c4ccccc4)CC3)c2c1	COc1cc2[nH]c(C)c(CCN3CCN(c4ccccc4)CC3)c2cc1OC
1942	1946	oxyridazine	1	O(C)c1cc2N(CCC3N(C)CCCC3)c3c(Sc2cc1)cccc3	COc1ccc2c(c1)N(CCC1CCCCN1C)c1ccccc1S2
1944	1948	paramethadione	1	O=C1N(C)C(=O)OC1(CC)C	CCC1(C)OC(=O)N(C)C1=O
1945	1949	paramethasone	1	F[C@@H]1C=2[C@@](C)([C@H]3[C@@H](O)C[C@]4(C)[C@@](O)(C(=O)CO)[C@H](C)C[C@H]4[C@@H]3C1)C=CC(=O)C=2	C[C@@H]1C[C@H]2[C@@H]3C[C@H](F)C4=CC(=O)C=C[C@]4(C)[C@H]3[C@@H](O)C[C@]2(C)[C@@]1(O)C(=O)CO
1946	1950	parapropamol	1	O=C(Nc1ccc(O)cc1)CC	CCC(=O)Nc1ccc(O)cc1
1947	1951	paraxazone	1	O=C(N)CN1C(=O)COc2c1cccc2	NC(=O)CN1C(=O)COc2ccccc21
1948	1952	penciclovir	1	O=C1N=C(N)Nc2n(CCC(CO)CO)cnc12	Nc1nc(=O)c2ncn(CCC(CO)CO)c2[nH]1
1949	1953	pentamoxane	1	N(CCC(C)C)CC1Oc2c(OC1)cccc2	CC(C)CCNCC1COc2ccccc2O1
1950	1954	pentylenetetrazole(pentetrazol)	1	n12nnnc1CCCCC2	C1CCc2nnnn2CC1
1951	1955	periciazine	1	OC1CCN(CCCN2c3c(Sc4c2cccc4)ccc(C#N)c3)CC1	N#Cc1ccc2c(c1)N(CCCN1CCC(O)CC1)c1ccccc1S2
1952	1956	perimetazine	1	O(C)c1cc2N(CC(CN3CCC(O)CC3)C)c3c(Sc2cc1)cccc3	COc1ccc2c(c1)N(CC(C)CN1CCC(O)CC1)c1ccccc1S2
1953	1957	perisoxal	1	OC(CN1CCCCC1)c1noc(-c2ccccc2)c1	OC(CN1CCCCC1)c1cc(-c2ccccc2)on1
1954	1958	phacetoperane	1	O=C(OC(c1ccccc1)C1NCCCC1)C	CC(=O)OC(c1ccccc1)C1CCCCN1
1955	1959	phenaglycodol	1	Clc1ccc(C(O)(C(O)(C)C)C)cc1	CC(C)(O)C(C)(O)c1ccc(Cl)cc1
1956	1960	phendimetrazine	1	CN1[C@@H](C)[C@H](c2ccccc2)OCC1	C[C@H]1[C@H](c2ccccc2)OCCN1C
1958	1962	pheniprazine	1	N(N)C(Cc1ccccc1)C	CC(Cc1ccccc1)NN
1959	1963	phenomorphan	1	Oc1cc2c(cc1)CC1N(CCc3ccccc3)CCC32C1CCCC3	Oc1ccc2c(c1)C13CCCCC1C(C2)N(CCc1ccccc1)CC3
1960	1964	pimethixene	1	CN1CCC(=C2c3c(Sc4c2cccc4)cccc3)CC1	CN1CCC(=C2c3ccccc3Sc3ccccc32)CC1
1961	1965	piminodine	1	O=C(OCC)C1(c2ccccc2)CCN(CCCNc2ccccc2)CC1	CCOC(=O)C1(c2ccccc2)CCN(CCCNc2ccccc2)CC1
1962	1966	pinazepam	1	Clc1cc2C(c3ccccc3)=NCC(=O)N(CC#C)c2cc1	C#CCN1C(=O)CN=C(c2ccccc2)c2cc(Cl)ccc21
1963	1967	pipotiazine	1	S(=O)(=O)(N(C)C)c1cc2N(CCCN3CCC(CCO)CC3)c3c(Sc2cc1)cccc3	CN(C)S(=O)(=O)c1ccc2c(c1)N(CCCN1CCC(CCO)CC1)c1ccccc1S2
1964	1968	pipradrol	1	OC(c1ccccc1)(c1ccccc1)C1NCCCC1	OC(c1ccccc1)(c1ccccc1)C1CCCCN1
1965	1969	piribedil	1	C(N1CCN(c2ncccn2)CC1)c1cc2OCOc2cc1	c1cnc(N2CCN(Cc3ccc4c(c3)OCO4)CC2)nc1
1966	1970	pizotifen	1	CN1CC/C(=C\2/c3c(scc3)CCc3c/2cccc3)/CC1	CN1CCC(=C2c3ccccc3CCc3sccc32)CC1
1968	1972	prednisolone-acetate	1	O=C(OCC(=O)[C@]1(O)[C@]2(C)[C@H]([C@H]3[C@H]([C@@H](O)C2)[C@]2(C)C(=CC(=O)C=C2)CC3)CC1)C	CC(=O)OCC(=O)[C@@]1(O)CC[C@H]2[C@@H]3CCC4=CC(=O)C=C[C@]4(C)[C@H]3[C@@H](O)C[C@@]21C
1969	1973	prednisolone-hemisuccinate	1	O=C(OCC(=O)[C@]1(O)[C@]2(C)[C@H]([C@H]3[C@H]([C@@H](O)C2)[C@]2(C)C(=CC(=O)C=C2)CC3)CC1)CCC(=O)O	C[C@]12C[C@H](O)[C@H]3[C@@H](CCC4=CC(=O)C=C[C@@]43C)[C@@H]1CC[C@]2(O)C(=O)COC(=O)CCC(=O)O
1970	1974	prednival	1	O=C(OC1(C(=O)CO)C2(C)C(C3C(C4(C)C(=CC(=O)C=C4)CC3)C(O)C2)CC1)CCCC	CCCCC(=O)OC1(C(=O)CO)CCC2C3CCC4=CC(=O)C=CC4(C)C3C(O)CC21C
1971	1975	premazepam	1	O=C1Nc2c(c(C)n(C)c2)C(c2ccccc2)=NC1	Cc1c2c(cn1C)NC(=O)CN=C2c1ccccc1
1972	1976	prideperone	1	Fc1ccc(C(=O)C2CCN(CCNC(=O)c3c(OC)ccc(C#N)c3)CC2)cc1	COc1ccc(C#N)cc1C(=O)NCCN1CCC(C(=O)c2ccc(F)cc2)CC1
1973	1977	procinonide	1	F[C@@H]1C=2C(C)([C@@]3(F)C(O)CC4(C)[C@]5(C(=O)COC(=O)CC)OC(C)(C)O[C@@H]5CC4C3C1)C=CC(=O)C=2	CCC(=O)OCC(=O)[C@@]12OC(C)(C)O[C@@H]1CC1C3C[C@H](F)C4=CC(=O)C=CC4(C)[C@@]3(F)C(O)CC12C
1974	1978	profexalone	1	O=C(NCCC)N1C(=O)OC(c2ccccc2)C1	CCCNC(=O)N1CC(c2ccccc2)OC1=O
1976	1980	propoxate	1	O=C(OCCC)c1n(C(C)c2ccccc2)cnc1	CCCOC(=O)c1cncn1C(C)c1ccccc1
1977	1981	prosulpride	1	S(=O)(=O)(N)c1cc(C(=O)NCC2N(CCC)CCC2)c(OC)cc1	CCCN1CCCC1CNC(=O)c1cc(S(N)(=O)=O)ccc1OC
1978	1982	prothipendyl	1	N(CCCN1c2ncccc2Sc2c1cccc2)(C)C	CN(C)CCCN1c2ccccc2Sc2cccnc21
1979	1983	pyrithyldione	1	O=C1C(CC)(CC)C(=O)C=CN1	CCC1(CC)C(=O)C=CNC1=O
1980	1984	pyrovalerone	1	O=C(C(CCC)N1CCCC1)c1ccc(C)cc1	CCCC(C(=O)c1ccc(C)cc1)N1CCCC1
1981	1985	quinupramine	1	N1(C2C3CCN(C2)CC3)c2c(cccc2)CCc2c1cccc2	c1ccc2c(c1)CCc1ccccc1N2C1CN2CCC1CC2
1982	1986	ralitoline	1	Clc1c(NC(=O)/C=C/2\N(C)C(=O)CS\2)c(C)ccc1	Cc1cccc(Cl)c1NC(=O)/C=C1/SCC(=O)N1C
1983	1987	razobazam	1	O=C1N(C)c2n[nH]c(C)c2N(c2ccccc2)C(=O)C1	Cc1[nH]nc2c1N(c1ccccc1)C(=O)CC(=O)N2C
1984	1988	reboxetine	1	O([C@H]([C@H]1OCCNC1)c1ccccc1)c1c(OCC)cccc1	CCOc1ccccc1O[C@@H](c1ccccc1)[C@@H]1CNCCO1
1985	1989	remoxipride	1	Brc1c(OC)c(C(=O)NC[C@H]2N(CC)CCC2)c(OC)cc1	CCN1CCC[C@H]1CNC(=O)c1c(OC)ccc(Br)c1OC
1986	1990	revospirone	1	O=S1(=O)N(CCCN2CCN(c3ncccn3)CC2)C(=O)c2c1cccc2	O=C1c2ccccc2S(=O)(=O)N1CCCN1CCN(c2ncccn2)CC1
1987	1991	rilapine	1	Clc1cc2c(/C(=C/C#N)/c3c(C(N4CCN(C)CC4)=C2)cccc3)cc1	CN1CCN(C2=Cc3cc(Cl)ccc3/C(=C/C#N)c3ccccc32)CC1
1988	1992	riluzole	1	FC(F)(F)Oc1cc2sc(N)nc2cc1	Nc1nc2ccc(OC(F)(F)F)cc2s1
1989	1993	roflurane	1	BrC(F)C(F)(F)OC	COC(F)(F)C(F)Br
1990	1994	roletamide	1	O=C(/C=C/N1CC=CC1)c1cc(OC)c(OC)c(OC)c1	COc1cc(C(=O)/C=C/N2CC=CC2)cc(OC)c1OC
1991	1995	rolziracetam	1	O=C1N2C(=O)CCC2CC1	O=C1CCC2CCC(=O)N12
1992	1996	ropizine	1	N(=C/c1nc(C)ccc1)\N1CCN(C(c2ccccc2)c2ccccc2)CC1	Cc1cccc(/C=N/N2CCN(C(c3ccccc3)c3ccccc3)CC2)n1
1993	1997	rufinamide	1	Fc1c(Cn2nnc(C(=O)N)c2)c(F)ccc1	NC(=O)c1cn(Cc2c(F)cccc2F)nn1
1994	1998	sabeluzole	1	Fc1ccc(OCC(O)CN2CCC(N(C)c3sc4c(n3)cccc4)CC2)cc1	CN(c1nc2ccccc2s1)C1CCN(CC(O)COc2ccc(F)cc2)CC1
1995	1999	seproxetine	1	FC(F)(F)c1ccc(OC(CCN)c2ccccc2)cc1	NCCC(Oc1ccc(C(F)(F)F)cc1)c1ccccc1
1996	2000	setoperone	1	Fc1ccc(C(=O)C2CCN(CCC=3C(=O)N4C(SCC4)=NC=3C)CC2)cc1	Cc1nc2n(c(=O)c1CCN1CCC(C(=O)c3ccc(F)cc3)CC1)CCS2
1997	2001	sipatrigine	1	Clc1c(Cl)cc(Cl)cc1-c1c(N)nc(N2CCN(C)CC2)nc1	CN1CCN(c2ncc(-c3cc(Cl)cc(Cl)c3Cl)c(N)n2)CC1
1998	2002	spiclamine	1	Clc1ccc([C@H]2C3(N=C(N4CCOCC4)CC3)[C@@H]3C[C@@H]2CC3)cc1	Clc1ccc([C@@H]2[C@H]3CC[C@@H](C3)C23CCC(N2CCOCC2)=N3)cc1
1999	2003	spiroxatrine	1	O=C1C2(N(c3ccccc3)CN1)CCN(CC1Oc3c(OC1)cccc3)CC2	O=C1NCN(c2ccccc2)C12CCN(CC1COc3ccccc3O1)CC2
2000	2004	sulazepam	1	Clc1cc2C(c3ccccc3)=NCC(=S)N(C)c2cc1	CN1C(=S)CN=C(c2ccccc2)c2cc(Cl)ccc21
2001	2005	sulfonethylmethane	1	S(=O)(=O)(C(S(=O)(=O)CC)(CC)C)CC	CCC(C)(S(=O)(=O)CC)S(=O)(=O)CC
2002	2006	sulpiride	1	S(=O)(=O)(N)c1cc(C(=O)NCC2N(CC)CCC2)c(OC)cc1	CCN1CCCC1CNC(=O)c1cc(S(N)(=O)=O)ccc1OC
2003	2007	supidimide	1	O=S1(=O)N(C(=O)c2c1cccc2)C1C(=O)NCCC1	O=C1NCCCC1N1C(=O)c2ccccc2S1(=O)=O
2004	2008	taclamine	1	N12C(c3c4c(ccc3)CCc3c(cccc3)C4C1)CCCC2	c1ccc2c(c1)CCc1cccc3c1C2CN1CCCCC31
2005	2009	talbutal	1	O=C1C(C(CC)C)(CC=C)C(=O)NC(=O)N1	C=CCC1(C(C)CC)C(=O)NC(=O)NC1=O
2006	2010	tenilapine	1	N#C/C=C\1/c2c(C(N3CCN(C)CC3)=Nc3c/1csc3)csc2	CN1CCN(C2=Nc3cscc3/C(=C\C#N)c3cscc32)CC1
2007	2011	teniloxazine	1	O(CC1OCCNC1)c1c(Cc2sccc2)cccc1	c1csc(Cc2ccccc2OCC2CNCCO2)c1
2008	2012	tetrazepam	1	Clc1cc2C(C3=CCCCC3)=NCC(=O)N(C)c2cc1	CN1C(=O)CN=C(C2=CCCCC2)c2cc(Cl)ccc21
2009	2013	thiotetrabarbital	1	S=C1NC(=O)C(C(CCC)CC)(CC)C(=O)N1	CCCC(CC)C1(CC)C(=O)NC(=S)NC1=O
2010	2014	tiapride	1	S(=O)(=O)(C)c1cc(C(=O)NCCN(CC)CC)c(OC)cc1	CCN(CC)CCNC(=O)c1cc(S(C)(=O)=O)ccc1OC
2011	2015	ticabesone(ticabesone-propionate)	1	S(C(=O)[C@@]1(OC(=O)CC)[C@H](C)CC2[C@]1(C)C[C@H](O)[C@]1(F)C3(C)C([C@@H](F)CC21)=CC(=O)C=C3)C	CCC(=O)O[C@]1(C(=O)SC)[C@H](C)CC2C3C[C@H](F)C4=CC(=O)C=CC4(C)[C@@]3(F)[C@@H](O)C[C@@]21C
2012	2016	tienopramine	1	N(CCCN1c2c(scc2)C=Cc2c1cccc2)(C)C	CN(C)CCCN1c2ccccc2C=Cc2sccc21
2013	2017	tiflucarbine	1	Fc1c2scc(C)c2c2c([nH]c3c2CN(CC)CC3)c1	CCN1CCc2[nH]c3cc(F)c4scc(C)c4c3c2C1
2014	2018	tiletamine	1	O=C1C(NCC)(c2sccc2)CCCC1	CCNC1(c2cccs2)CCCCC1=O
2015	2019	timobesone	1	S(C(=O)C1(O)C2(C)C(C3C(F)(C4(C)C(=CC(=O)C=C4)CC3)C(O)C2)CC1C)C	CSC(=O)C1(O)C(C)CC2C3CCC4=CC(=O)C=CC4(C)C3(F)C(O)CC21C
2016	2020	tolboxane	1	C(CC1(C)COB(c2ccc(C)cc2)OC1)C	CCCC1(C)COB(c2ccc(C)cc2)OC1
2017	2021	toloxatone	1	O=C1N(c2cc(C)ccc2)CC(CO)O1	Cc1cccc(N2CC(CO)OC2=O)c1
2018	2022	tomoxetine	1	O([C@H](CCNC)c1ccccc1)c1c(C)cccc1	CNCC[C@@H](Oc1ccccc1C)c1ccccc1
2019	2023	toprilidine	1	O(CCCN1CCN(c2c(C)cccc2)CC1)c1ncccc1	Cc1ccccc1N1CCN(CCCOc2ccccn2)CC1
2020	2024	trepipam(trimopam)	1	O(C)c1c(OC)cc2c([C@@H](c3ccccc3)CN(C)CC2)c1	COc1cc2c(cc1OC)[C@@H](c1ccccc1)CN(C)CC2
2021	2025	triamcinolone-acetonide	1	F[C@]12[C@@H](O)C[C@]3(C)[C@]4(C(=O)CO)OC(C)(C)O[C@@H]4C[C@H]3[C@@H]1CCC=1[C@]2(C)C=CC(=O)C=1	CC1(C)O[C@@H]2C[C@H]3[C@@H]4CCC5=CC(=O)C=C[C@]5(C)[C@@]4(F)[C@@H](O)C[C@]3(C)[C@]2(C(=O)CO)O1
2022	2026	triamcinolone-diacetate	1	F[C@]12[C@@H](O)C[C@]3(C)[C@@](O)(C(=O)COC(=O)C)[C@H](OC(=O)C)C[C@H]3[C@@H]1CCC=1[C@]2(C)C=CC(=O)C=1	CC(=O)OCC(=O)[C@@]1(O)[C@H](OC(C)=O)C[C@H]2[C@@H]3CCC4=CC(=O)C=C[C@]4(C)[C@@]3(F)[C@@H](O)C[C@@]21C
2023	2027	triamcinolone-hexacetonide	1	F[C@]12[C@@H](O)C[C@]3(C)[C@]4(C(=O)COC(=O)CC(C)(C)C)OC(C)(C)O[C@@H]4C[C@H]3[C@@H]1CCC=1[C@]2(C)C=CC(=O)C=1	CC(C)(C)CC(=O)OCC(=O)[C@@]12OC(C)(C)O[C@@H]1C[C@H]1[C@@H]3CCC4=CC(=O)C=C[C@]4(C)[C@@]3(F)[C@@H](O)C[C@@]12C
2024	2028	triclacetamol	1	ClC(Cl)(Cl)C(=O)Nc1ccc(O)cc1	O=C(Nc1ccc(O)cc1)C(Cl)(Cl)Cl
2025	2029	triflubazam	1	FC(F)(F)c1cc2N(c3ccccc3)C(=O)CC(=O)N(C)c2cc1	CN1C(=O)CC(=O)N(c2ccccc2)c2cc(C(F)(F)F)ccc21
2026	2030	trifluomeprazine	1	FC(F)(F)c1cc2N(CC(CN(C)C)C)c3c(Sc2cc1)cccc3	CC(CN(C)C)CN1c2ccccc2Sc2ccc(C(F)(F)F)cc21
2028	2032	trimethadione	1	O=C1N(C)C(=O)OC1(C)C	CN1C(=O)OC(C)(C)C1=O
2029	2033	tropapride	1	O=C(NC1C[C@@H]2N(Cc3ccccc3)[C@H](C1)CC2)c1c(OC)c(OC)ccc1	COc1cccc(C(=O)NC2C[C@@H]3CC[C@H](C2)N3Cc2ccccc2)c1OC
2030	2034	tuclazepam	1	Clc1c(C2=NCC(Cl)(CO)N(C)c3c2cccc3)cccc1	CN1c2ccccc2C(c2ccccc2Cl)=NCC1(Cl)CO
2031	2035	ulobetasol	1	ClCC(=O)C1(O)C2(C)C(C3C(F)(C4(C)C(C(F)C3)=CC(=O)C=C4)C(O)C2)CC1C	CC1CC2C3CC(F)C4=CC(=O)C=CC4(C)C3(F)C(O)CC2(C)C1(O)C(=O)CCl
2032	2036	valdetamide	1	O=C(N)C(CC=C)(CC)CC	C=CCC(CC)(CC)C(N)=O
2033	2037	valnoctamide	1	O=C(N)C(C(CC)C)CC	CCC(C)C(CC)C(N)=O
2034	2038	valperinol	1	O(C)[C@@H]1O[C@@H]2[C@H](C)[C@@H]3[C@H]1[C@@](CN1CCCCC1)([C@@H](O)C3)O2	CO[C@@H]1O[C@H]2O[C@]3(CN4CCCCC4)[C@@H](O)C[C@@H]([C@H]13)[C@H]2C
2035	2039	valpromide	1	O=C(N)C(CCC)CCC	CCCC(CCC)C(N)=O
2036	2040	vinbarbital	1	O=C1C(/C(=C\CC)/C)(CC)C(=O)NC(=O)N1	CC/C=C(/C)C1(CC)C(=O)NC(=O)NC1=O
2037	2041	vinylbital	1	O=C1C(C=C)(C(CCC)C)C(=O)NC(=O)N1	C=CC1(C(C)CCC)C(=O)NC(=O)NC1=O
2038	2042	viqualine	1	O(C)c1cc2c(CCCC3C(C=C)CNCC3)ccnc2cc1	C=CC1CNCCC1CCCc1ccnc2ccc(OC)cc12
2039	2043	xanomeline	1	O(CCCCCC)c1c(C2=CCCN(C)C2)nsn1	CCCCCCOc1nsnc1C1=CCCN(C)C1
2040	2044	zaleplon	1	O=C(N(CC)c1cc(C=2n3ncc(C#N)c3N=CC=2)ccc1)C	CCN(C(C)=O)c1cccc(-c2ccnc3c(C#N)cnn23)c1
2042	2046	zomebazam	1	O=C1N(C)c2n(C)nc(C)c2N(c2ccccc2)C(=O)C1	Cc1nn(C)c2c1N(c1ccccc1)C(=O)CC(=O)N2C
2043	2047	zometapine	1	Clc1cc(C2=NCCN=C3N(C)NC(C)=C23)ccc1	CC1=C2C(c3cccc(Cl)c3)=NCCN=C2N(C)N1
2045	2049	licostinel	1	Clc1c([N+](=O)[O-])c2NC(=O)C(=O)Nc2cc1Cl	O=c1[nH]c2cc(Cl)c(Cl)c([N+](=O)[O-])c2[nH]c1=O
2046	2050	ademetionine(adenosyl-methionine)	1	[S+](CC[C@H](N)C(=O)[O-])(C[C@@H]1[C@@H](O)[C@@H](O)[C@H](n2c3ncnc(N)c3nc2)O1)C	C[S+](CC[C@H](N)C(=O)[O-])C[C@H]1O[C@@H](n2cnc3c(N)ncnc32)[C@H](O)[C@@H]1O
2047	2051	mesocarb	1	O=C(Nc1ccccc1)[N-]c1[o+]nn(C(Cc2ccccc2)C)c1	CC(Cc1ccccc1)n1cc([N-]C(=O)Nc2ccccc2)[o+]n1
2048	2052	tofisoline	1	O(C)c1c(OC)ccc(-c2[n+]([N-])c(C)c(CC)c3c2cc(OC)c(OC)c3)c1	CCc1c(C)[n+]([N-])c(-c2ccc(OC)c(OC)c2)c2cc(OC)c(OC)cc12
2049	2053	azidamfenicol	1	O=[N+]([O-])c1ccc([C@@H](O)[C@H](NC(=O)CN=[N+]=[N-])CO)cc1	[N-]=[N+]=NCC(=O)N[C@H](CO)[C@H](O)c1ccc([N+](=O)[O-])cc1
