# Supplementary material for: Could graph neural networks learn better molecular representation for drug discovery? A comparison study of descriptor-based and graph-based models
Source: J Cheminform. 2021 Feb 17;13:12. doi: 10.1186/s13321-020-00479-8 (PMC7888189; doi:10.1186/s13321-020-00479-8)
Supplement: Supplementary file 1 — Additional file 1. The datasets for the single tasks. [file 13321_2020_479_MOESM1_ESM.zip › ReferencedData/washed_dataset/clintox_washed.csv]

	smiles	FDA_APPROVED	CT_TOX	cano_smiles
1	ClC1C(Cl)C(Cl)C(Cl)C(Cl)C1Cl	1	0	ClC1C(Cl)C(Cl)C(Cl)C(Cl)C1Cl
2	O=C(O)[C@H](O)[C@@H](O)[C@H](O)[C@H](O)C(=O)O	1	0	O=C(O)[C@@H](O)[C@@H](O)[C@H](O)[C@@H](O)C(=O)O
3	[O-]c1c(/C=C/c2ccc(C(=[N+])N)cc2)ccc(C(=[N+])N)c1	1	0	[N+]=C(N)c1ccc(/C=C/c2ccc(C(=[N+])N)cc2[O-])cc1
4	O(CCCCCOc1ccc(C(=[N+])N)cc1)c1ccc(C(=[N+])N)cc1	1	0	[N+]=C(N)c1ccc(OCCCCCOc2ccc(C(=[N+])N)cc2)cc1
15	Clc1c(C(=O)NCC(=O)N[C@@H](CC(C)C)B(O)O)cc(Cl)cc1	0	1	CC(C)C[C@H](NC(=O)CNC(=O)c1cc(Cl)ccc1Cl)B(O)O
16	O=C(OC1(C#C)CCCCC1)N	1	0	C#CC1(OC(N)=O)CCCCC1
17	N(CC#C)[C@H]1c2c(cccc2)CC1	1	0	C#CCN[C@@H]1CCc2ccccc21
18	O=C(O)[C@@H](NC(=O)c1ccc(C(CC#C)Cc2nc3c(N)nc(N)nc3nc2)cc1)CCC(=O)O	1	0	C#CCC(Cc1cnc2nc(N)nc(N)c2n1)c1ccc(C(=O)N[C@@H](CCC(=O)O)C(=O)O)cc1
19	N#C	1	0	C#N
20	[Fe-2](N=O)(C#N)(C#N)(C#N)(C#N)C#N	1	0	N#C[Fe-2](C#N)(C#N)(C#N)(C#N)N=O
21	O=C1[C@@H]([C@@H](O)CO)OC(=O)C1O	1	0	O=C1O[C@H]([C@@H](O)CO)C(=O)C1O
22	SC[C@H](N)C(=O)O	1	0	N[C@@H](CS)C(=O)O
23	O([C@H]1[C@H](O)[C@@](O)(CO)O[C@@H]1CO)[C@H]1[C@H](O)[C@@H](O)[C@@H](O)[C@@H](CO)O1	1	0	OC[C@H]1O[C@](O)(CO)[C@@H](O)[C@@H]1O[C@@H]1O[C@H](CO)[C@H](O)[C@H](O)[C@H]1O
24	S(=O)(=O)(O[Al](O)O)OC[C@@H]1[C@@H](OS(=O)(=O)O[Al](O)O)[C@H](OS(=O)(=O)O[Al](O)O)[C@@H](OS(=O)(=O)O[Al](O)O)[C@H](O[C@@]2(COS(=O)(=O)O[Al](O)O)[C@@H](OS(=O)(=O)O[Al](O)O)[C@H](OS(=O)(=O)O[Al](O)O)[C@@H](OS(=O)(=O)O[Al](O)O)O2)O1	1	0	O=S(=O)(OC[C@H]1O[C@@H](O[C@]2(COS(=O)(=O)O[Al](O)O)O[C@H](OS(=O)(=O)O[Al](O)O)[C@@H](OS(=O)(=O)O[Al](O)O)[C@@H]2OS(=O)(=O)O[Al](O)O)[C@H](OS(=O)(=O)O[Al](O)O)[C@@H](OS(=O)(=O)O[Al](O)O)[C@@H]1OS(=O)(=O)O[Al](O)O)O[Al](O)O
25	F[C@@H]1[C@@H](O)[C@H](O)[C@@H](CO)O[C@@H]1O	1	0	OC[C@H]1O[C@H](O)[C@H](F)[C@@H](O)[C@@H]1O
26	O([C@@H]1[C@H](O)[C@@H](O)[C@H](O)[C@@H](CO)O1)[C@@]1(CO)[C@@H](O)[C@H](O)[C@@H](CO)O1	1	0	OC[C@H]1O[C@H](O[C@]2(CO)O[C@H](CO)[C@@H](O)[C@@H]2O)[C@H](O)[C@@H](O)[C@@H]1O
27	O=C1[C@H](O)[C@@H](O)[C@H](O)[C@@H](CO)O1	1	0	O=C1O[C@H](CO)[C@@H](O)[C@H](O)[C@H]1O
28	O=C[C@H](O)[C@@H](O)[C@H](O)CO	1	0	O=C[C@H](O)[C@@H](O)[C@H](O)CO
29	O[C@@H]([C@H](O)[C@H](O)CO)[C@H](O)CO	1	0	OC[C@@H](O)[C@@H](O)[C@H](O)[C@H](O)CO
30	O=C(O)[C@H](O)[C@@H](O)[C@H](O)[C@H](O)CO	1	0	O=C(O)[C@H](O)[C@@H](O)[C@H](O)[C@H](O)CO
31	O[C@@H]([C@H](O)[C@H](O)CO)[C@@H](O)CO	1	0	OC[C@H](O)[C@@H](O)[C@H](O)[C@H](O)CO
32	[N+]=C(N)N	1	0	[N+]=C(N)N
33	BrC(F)(F)C(F)(F)C(F)(F)C(F)(F)C(F)(F)C(F)(F)C(F)(F)C(F)(F)F	1	0	FC(F)(F)C(F)(F)C(F)(F)C(F)(F)C(F)(F)C(F)(F)C(F)(F)C(F)(F)Br
34	FC(F)(F)C(F)(F)C(F)(F)C(F)(F)C(F)(F)C(F)(F)F	1	0	FC(F)(F)C(F)(F)C(F)(F)C(F)(F)C(F)(F)C(F)(F)F
35	O=C(O)C(O)C(O)C(=O)O	1	0	O=C(O)C(O)C(O)C(=O)O
36	SC(C(=O)O)C(S)C(=O)O	1	0	O=C(O)C(S)C(S)C(=O)O
37	ClC(Cl)(Cl)COP(=O)([O-])[O-]	1	0	O=P([O-])([O-])OCC(Cl)(Cl)Cl
38	OCC(N)(CO)CO	1	0	NC(CO)(CO)CO
39	OC(CO)CO	1	0	OCC(O)CO
40	O=[N+](OC(CO[N+](=O)[O-])CO[N+](=O)[O-])[O-]	1	0	O=[N+]([O-])OCC(CO[N+](=O)[O-])O[N+](=O)[O-]
41	SC(CS)CO	1	0	OCC(S)CS
42	FC(F)(F)C(F)(F)C(F)(F)F	1	0	FC(F)(F)C(F)(F)C(F)(F)F
43	BrC(Cl)C(F)(F)F	1	0	FC(F)(F)C(Cl)Br
44	ClC(OC(F)F)C(F)(F)F	1	0	FC(F)OC(Cl)C(F)(F)F
45	FC(F)(F)C(F)OC(F)F	1	0	FC(F)OC(F)C(F)(F)F
46	FC(F)=C(F)F	1	0	FC(F)=C(F)F
47	O=C(O)CN	1	0	NCC(=O)O
48	O=C(O)C(O)(CC(=O)O)CC(=O)O	1	0	O=C(O)CC(O)(CC(=O)O)C(=O)O
49	ClC(F)C(F)(F)OC(F)F	1	0	FC(F)OC(F)(F)C(F)Cl
50	O=C(O)/C=C/C(=O)O	1	0	O=C(O)/C=C/C(=O)O
51	O=C([O-])[C@@H]([N+])CCC/[N+]=C(\N)/N	1	0	[N+][C@@H](CCC[N+]=C(N)N)C(=O)[O-]
52	N(CCNCCN)CCNCCN	1	0	NCCNCCNCCNCCN
53	P(=O)([O-])([O-])C(P(=O)([O-])[O-])(O)CC[N+]	1	0	[N+]CCC(O)(P(=O)([O-])[O-])P(=O)([O-])[O-]
54	S(P(=O)([O-])[O-])CC[N+]CCC[N+]	1	0	[N+]CCC[N+]CCSP(=O)([O-])[O-]
55	FC(F)C(N)(C(=O)O)CCCN	1	0	NCCCC(N)(C(=O)O)C(F)F
56	P(=O)([O-])([O-])C(P(=O)([O-])[O-])(O)CCC[N+]	1	0	[N+]CCCC(O)(P(=O)([O-])[O-])P(=O)([O-])[O-]
57	O=C(O)CCC(=O)O	1	0	O=C(O)CCC(=O)O
58	O=C(O)CCC(=O)CN	1	0	NCC(=O)CCC(=O)O
59	O=C(O)CCCO	1	0	O=C(O)CCCO
60	O=C(O)[C@@H](N)CCC(=O)N	1	0	NC(=O)CC[C@H](N)C(=O)O
61	S(SC[C@H](NC(=O)CC[C@H](N)C(=O)O)C(=O)NCC(=O)O)C[C@H](NC(=O)CC[C@H](N)C(=O)O)C(=O)NCC(=O)O	1	0	N[C@@H](CCC(=O)N[C@@H](CSSC[C@H](NC(=O)CC[C@H](N)C(=O)O)C(=O)NCC(=O)O)C(=O)NCC(=O)O)C(=O)O
62	O=C(O)CCCCCN	1	0	NCCCCCC(=O)O
63	O=C(O)CCCCCCCC(=O)O	1	0	O=C(O)CCCCCCCC(=O)O
64	O=C(O)CN(CC(=O)O)CCN(CC(=O)O)CC(=O)O	1	0	O=C(O)CN(CCN(CC(=O)O)CC(=O)O)CC(=O)O
65	O=C(O)CN(CC(=O)O)CCN(CC(=O)O)CCN(CC(=O)O)CC(=O)O	1	0	O=C(O)CN(CCN(CC(=O)O)CC(=O)O)CCN(CC(=O)O)CC(=O)O
66	N(CCNCCN)CCN	1	0	NCCNCCNCCN
67	Ic1c(N(C(=O)CO)CCO)c(I)c(C(=O)NCC(O)CO)c(I)c1C(=O)NCC(O)CO	1	0	O=C(NCC(O)CO)c1c(I)c(C(=O)NCC(O)CO)c(I)c(N(CCO)C(=O)CO)c1I
68	S(=O)(=O)([O-])CCS	1	0	O=S(=O)([O-])CCS
69	SCCN	1	0	NCCS
70	O=C(O)O	1	0	O=C(O)O
71	P(=O)([O-])([O-])C(=O)O	1	0	O=C(O)P(=O)([O-])[O-]
72	O=C(N)N	1	0	NC(N)=O
73	O=C(NO)N	1	0	NC(=O)NO
74	FC(F)(F)C(OCF)C(F)(F)F	1	0	FCOC(C(F)(F)F)C(F)(F)F
75	ClC1=CC2=C(N([O-])C/C(=[N+]\C)/N=C2C=C1)c1ccccc1	1	0	C/[N+]=C1\CN([O-])C(c2ccccc2)=c2cc(Cl)ccc2=N1
76	Oc1ccc(/C(/C(=C\C)/c2ccc(O)cc2)=C/C)cc1	1	0	C/C=C(C(=C/C)\c1ccc(O)cc1)/c1ccc(O)cc1
77	O=C(N[C@@H]1C(=O)N2C(C(=O)O)=C(/C=C/C)CS[C@H]12)[C@H](N)c1ccc(O)cc1	1	0	C/C=C/C1=C(C(=O)O)N2C(=O)[C@@H](NC(=O)[C@H](N)c3ccc(O)cc3)[C@H]2SC1
78	O=C1[C@H](C(C)C)NC(=O)/C(=C\C)/NC(=O)[C@@H]2NC(=O)[C@@H](C(C)C)NC(=O)C[C@H](O1)/C=C/CCSSC2	1	0	C/C=C1/NC(=O)[C@H]2CSSCC/C=C/[C@H](CC(=O)N[C@H](C(C)C)C(=O)N2)OC(=O)[C@H](C(C)C)NC1=O
79	Clc1c(N)nc(N)c(C(=O)NC(=[N+])N)n1	1	0	[N+]=C(N)NC(=O)c1nc(Cl)c(N)nc1N
80	O=[N+](O[C@H]1[C@H]2OC[C@H](O)[C@H]2OC1)[O-]	1	0	O=[N+]([O-])O[C@@H]1CO[C@@H]2[C@@H](O)CO[C@H]12
81	O([C@@H]1[C@@H](O)[C@H](O[C@@H]2[C@H](N)C[C@H](O)[C@@H](CN)O2)[C@@H](N)C[C@H]1N)[C@@H]1[C@H](O)[C@@H](N)[C@H](O)[C@@H](CO)O1	1	0	NC[C@H]1O[C@H](O[C@@H]2[C@@H](N)C[C@@H](N)[C@H](O[C@H]3O[C@H](CO)[C@@H](O)[C@H](N)[C@H]3O)[C@H]2O)[C@H](N)C[C@@H]1O
82	O=C(N[C@H]1[C@H](O[C@@H]2[C@H](O)[C@@H](N)[C@H](O)[C@@H](CO)O2)[C@@H](O)[C@H](O[C@@H]2[C@H](O)[C@@H](O)[C@H](O)[C@@H](CN)O2)[C@@H](N)C1)[C@@H](O)CCN	1	0	NCC[C@H](O)C(=O)N[C@@H]1C[C@H](N)[C@@H](O[C@H]2O[C@H](CN)[C@@H](O)[C@H](O)[C@H]2O)[C@H](O)[C@H]1O[C@H]1O[C@H](CO)[C@@H](O)[C@H](N)[C@H]1O
83	OCCN1[C@H](CO)[C@@H](O)[C@H](O)[C@@H](O)C1	1	0	OCCN1C[C@H](O)[C@@H](O)[C@H](O)[C@H]1CO
85	O=C(O)C1CCC(CN)CC1	1	0	NCC1CCC(C(=O)O)CC1
87	O=C([C@@H](N)C12CC3(O)CC(C1)CC(C3)C2)N1[C@H](C#N)C[C@H]2[C@@H]1C2	1	0	N#C[C@@H]1C[C@@H]2C[C@@H]2N1C(=O)[C@@H](N)C12CC3CC(CC(O)(C3)C1)C2
88	O=C(O)[C@H]1/C(=C\CO)/O[C@H]2N1C(=O)C2	1	0	O=C(O)[C@H]1/C(=C\CO)O[C@@H]2CC(=O)N21
89	O([C@H]1[C@H](O[C@@H]2[C@H](N)[C@@H](O)[C@H](O)[C@@H](CN)O2)[C@@H](N)C[C@@H](N)[C@@H]1O)[C@H]1[C@H](O)[C@H](O[C@@H]2[C@H](N)[C@@H](O)[C@H](O)[C@H](CN)O2)[C@@H](CO)O1	1	0	NC[C@@H]1O[C@H](O[C@@H]2[C@@H](CO)O[C@@H](O[C@@H]3[C@@H](O)[C@H](N)C[C@H](N)[C@H]3O[C@H]3O[C@H](CN)[C@@H](O)[C@H](O)[C@H]3N)[C@@H]2O)[C@H](N)[C@@H](O)[C@@H]1O
90	O([C@H]1[C@H](O)[C@@H](O[C@@H]2[C@H](O)[C@@H](N)[C@H](O)[C@@H](CO)O2)[C@H](N)C[C@@H]1N)[C@@H]1[C@H](O)[C@@H](O)[C@H](O)[C@@H](CN)O1	1	0	NC[C@H]1O[C@H](O[C@@H]2[C@@H](N)C[C@@H](N)[C@H](O[C@H]3O[C@H](CO)[C@@H](O)[C@H](N)[C@H]3O)[C@H]2O)[C@H](O)[C@@H](O)[C@@H]1O
91	O([C@H]1[C@H](O[C@@H]2[C@H](N)[C@@H](O)[C@H](O)[C@@H](CO)O2)[C@@H](N)C[C@@H](N)[C@@H]1O)[C@H]1[C@H](O)[C@H](O[C@@H]2[C@H](N)[C@@H](O)[C@H](O)[C@H](CN)O2)[C@@H](CO)O1	1	0	NC[C@@H]1O[C@H](O[C@@H]2[C@@H](CO)O[C@@H](O[C@@H]3[C@@H](O)[C@H](N)C[C@H](N)[C@H]3O[C@H]3O[C@H](CO)[C@@H](O)[C@H](O)[C@H]3N)[C@@H]2O)[C@H](N)[C@@H](O)[C@@H]1O
92	S(=O)(=O)(O[C@@H]1[C@@H](OS(=O)(=O)[O-])[C@H](O)CO[C@H]1O[C@H]1[C@H](OS(=O)(=O)[O-])[C@@H](OS(=O)(=O)[O-])[C@H](O)OC1)[O-]	1	0	O=S(=O)([O-])O[C@H]1[C@H](O)CO[C@@H](O[C@@H]2CO[C@@H](O)[C@H](OS(=O)(=O)[O-])[C@H]2OS(=O)(=O)[O-])[C@@H]1OS(=O)(=O)[O-]
93	O[C@H]1[C@H]2OC[C@H](O)[C@H]2OC1	1	0	O[C@H]1CO[C@@H]2[C@H](O)CO[C@H]12
94	O=[N+](O[C@H]1[C@H]2OC[C@H](O[N+](=O)[O-])[C@H]2OC1)[O-]	1	0	O=[N+]([O-])O[C@H]1CO[C@H]2[C@@H]1OC[C@H]2O[N+](=O)[O-]
95	O=C1[C@H](N)CON1	1	0	N[C@@H]1CONC1=O
96	O=C(O)CCCC[C@@H]1SC[C@@H]2NC(=O)N[C@H]12	1	0	O=C(O)CCCC[C@@H]1SC[C@@H]2NC(=O)N[C@H]12
97	O=C1NC=Nc2n([C@@H]3O[C@H](CO)CC3)cnc12	1	0	O=c1[nH]cnc2c1ncn2[C@H]1CC[C@@H](CO)O1
100	[O-][n+]1c(N)nc(N2CCCCC2)cc1N	1	0	Nc1cc(N2CCCCC2)nc(N)[n+]1[O-]
101	O=C([C@@H](NC(=O)[C@H]1NC(=O)CC1)Cc1[nH]cnc1)N1[C@H](C(=O)N)CCC1	1	0	NC(=O)[C@@H]1CCCN1C(=O)[C@H](Cc1cnc[nH]1)NC(=O)[C@@H]1CCC(=O)N1
102	NCCc1[nH]cnc1	1	0	NCCc1cnc[nH]1
103	FC1=C(N)NC(=O)N=C1	1	0	Nc1[nH]c(=O)ncc1F
104	Clc1c(Cc2c(Cl)c(Cl)cc(Cl)c2O)c(O)c(Cl)cc1Cl	1	0	Oc1c(Cl)cc(Cl)c(Cl)c1Cc1c(O)c(Cl)cc(Cl)c1Cl
105	Ic1c(NC(=O)CCCCC(=O)Nc2c(I)c(C(=O)O)c(I)cc2I)c(I)cc(I)c1C(=O)O	1	0	O=C(CCCCC(=O)Nc1c(I)cc(I)c(C(=O)O)c1I)Nc1c(I)cc(I)c(C(=O)O)c1I
106	Ic1c(NC(=O)CCOCCOCCOCCOCCC(=O)Nc2c(I)c(C(=O)O)c(I)cc2I)c(I)cc(I)c1C(=O)O	1	0	O=C(CCOCCOCCOCCOCCC(=O)Nc1c(I)cc(I)c(C(=O)O)c1I)Nc1c(I)cc(I)c(C(=O)O)c1I
107	IC#CCOc1c(Cl)cc(Cl)c(Cl)c1	1	0	Clc1cc(Cl)c(OCC#CI)cc1Cl
108	FC(F)(F)c1n2c(nn1)CN(C(=O)C[C@H](N)Cc1c(F)cc(F)c(F)c1)CC2	1	0	N[C@@H](CC(=O)N1CCn2c(nnc2C(F)(F)F)C1)Cc1cc(F)c(F)cc1F
109	FC=1C(N)=NC(=O)N([C@H]2O[C@@H](CO)SC2)C=1	1	0	Nc1nc(=O)n([C@@H]2CS[C@H](CO)O2)cc1F
111	ClCCN(CCCl)C=1C(=O)NC(=O)NC=1	1	0	O=c1[nH]cc(N(CCCl)CCCl)c(=O)[nH]1
112	FC(F)(F)C=1C(=O)NC(=O)N([C@@H]2O[C@H](CO)[C@@H](O)C2)C=1	1	0	O=c1[nH]c(=O)n([C@H]2C[C@H](O)[C@@H](CO)O2)cc1C(F)(F)F
113	FC=1C(=O)NC(=O)N([C@@H]2O[C@H](CO)[C@@H](O)C2)C=1	1	0	O=c1[nH]c(=O)n([C@H]2C[C@H](O)[C@@H](CO)O2)cc1F
114	IC=1C(=O)NC(=O)N([C@@H]2O[C@H](CO)[C@@H](O)C2)C=1	1	0	O=c1[nH]c(=O)n([C@H]2C[C@H](O)[C@@H](CO)O2)cc1I
116	Clc1c(/N=C/2\NCCN\2)c(Cl)cc(N)c1	1	0	Nc1cc(Cl)c(N=C2NCCN2)c(Cl)c1
117	Ic1c(Oc2cc(I)c(O)c(I)c2)c(I)cc(C[C@H]([N+])C(=O)[O-])c1	1	0	[N+][C@@H](Cc1cc(I)c(Oc2cc(I)c(O)c(I)c2)c(I)c1)C(=O)[O-]
118	Ic1c(Oc2cc(I)c(O)c(I)c2)c(I)cc(C[C@@H]([N+])C(=O)[O-])c1	1	0	[N+][C@H](Cc1cc(I)c(Oc2cc(I)c(O)c(I)c2)c(I)c1)C(=O)[O-]
119	Clc1c(NC(=O)C(=O)O)cc(C#N)cc1NC(=O)C(=O)O	1	0	N#Cc1cc(NC(=O)C(=O)O)c(Cl)c(NC(=O)C(=O)O)c1
120	O=C(OC[C@@H]1[C@@H](OC(=O)c2cc(OC(=O)c3cc(O)c(O)c(O)c3)c(O)c(O)c2)[C@H](OC(=O)c2cc(OC(=O)c3cc(O)c(O)c(O)c3)c(O)c(O)c2)[C@@H](OC(=O)c2cc(OC(=O)c3cc(O)c(O)c(O)c3)c(O)c(O)c2)[C@H](OC(=O)c2cc(OC(=O)c3cc(O)c(O)c(O)c3)c(O)c(O)c2)O1)c1cc(OC(=O)c2cc(O)c(O)c(O)c2)c(O)c(O)c1	1	0	O=C(OC[C@H]1O[C@@H](OC(=O)c2cc(O)c(O)c(OC(=O)c3cc(O)c(O)c(O)c3)c2)[C@H](OC(=O)c2cc(O)c(O)c(OC(=O)c3cc(O)c(O)c(O)c3)c2)[C@@H](OC(=O)c2cc(O)c(O)c(OC(=O)c3cc(O)c(O)c(O)c3)c2)[C@@H]1OC(=O)c1cc(O)c(O)c(OC(=O)c2cc(O)c(O)c(O)c2)c1)c1cc(O)c(O)c(OC(=O)c2cc(O)c(O)c(O)c2)c1
121	Clc1c(Cl)cc(S(=O)(=O)N)cc1S(=O)(=O)N	1	0	NS(=O)(=O)c1cc(Cl)c(Cl)c(S(N)(=O)=O)c1
124	S(=O)(=O)(/N=C(/N)\CCSCc1nc(/N=C(\N)/N)sc1)N	1	0	NC(N)=Nc1nc(CSCC/C(N)=N\S(N)(=O)=O)cs1
125	O=C(N[C@@H]1C(=O)N2C(C(=O)O)=CCS[C@H]12)/C(=C/CC(=O)O)/c1nc(N)sc1	1	0	Nc1nc(/C(=C\CC(=O)O)C(=O)N[C@@H]2C(=O)N3C(C(=O)O)=CCS[C@H]23)cs1
126	ClCC1OC1	1	0	ClCC1CO1
127	Oc1ncnc2[nH]ncc12	1	0	Oc1ncnc2[nH]ncc12
128	Ic1c(O)c(I)cc2C3(OC(=O)c4c(Cl)c(Cl)c(Cl)c(Cl)c34)c3c(c(I)c(O)c(I)c3)Oc12	1	0	O=C1OC2(c3cc(I)c(O)c(I)c3Oc3c2cc(I)c(O)c3I)c2c(Cl)c(Cl)c(Cl)c(Cl)c21
129	Clc1c(N2C[C@H](N)CCCC2)c(F)cc2C(=O)C(C(=O)O)=CN(C3CC3)c12	1	0	N[C@@H]1CCCCN(c2c(F)cc3c(=O)c(C(=O)O)cn(C4CC4)c3c2Cl)C1
130	ClC(Cl)C1NS(=O)(=O)c2c(N1)cc(Cl)c(S(=O)(=O)N)c2	1	0	NS(=O)(=O)c1cc2c(cc1Cl)NC(C(Cl)Cl)NS2(=O)=O
131	Clc1c(S(=O)(=O)N)cc2S(=O)(=O)NC(C3C4C=CC(C3)C4)Nc2c1	1	0	NS(=O)(=O)c1cc2c(cc1Cl)NC(C1CC3C=CC1C3)NS2(=O)=O
132	Clc1c(S(=O)(=O)N)cc2S(=O)(=O)NCNc2c1	1	0	NS(=O)(=O)c1cc2c(cc1Cl)NCNS2(=O)=O
133	Fc1c(N2CCNCC2)cc2N(C3CC3)C=C(C(=O)O)C(=O)c2c1	1	0	O=C(O)c1cn(C2CC2)c2cc(N3CCNCC3)c(F)cc2c1=O
134	NC12CC3CC(C1)CC(C2)C3	1	0	NC12CC3CC(CC(C3)C1)C2
135	C/1(=C/2\NOC=C\2)\N=C2C(=N\1)C=NC1=C2COCC1	1	0	C1=C/C(=C2\N=c3cnc4c(c3=N2)COCC4)NO1
136	O=C(N/C=C\1/C(=O)N[C@@H]([C@@H]2NC(N)=[N+]CC2)C(=O)NC[C@H](N)C(=O)N[C@@H](CO)C(=O)N[C@@H](CNC(=O)C[C@@H]([N+])CCC[N+])C(=O)N/1)N	1	0	[N+]CCC[C@H]([N+])CC(=O)NC[C@@H]1NC(=O)[C@H](CO)NC(=O)[C@@H](N)CNC(=O)[C@H]([C@H]2CC[N+]=C(N)N2)NC(=O)/C(=C/NC(N)=O)NC1=O
137	Nc1ccncc1	1	0	Nc1ccncc1
138	NCCc1n[nH]cc1	1	0	NCCc1cc[nH]n1
139	Brc1ccc(C(=O)c2c(N)c(CC(=O)O)ccc2)cc1	1	0	Nc1c(CC(=O)O)cccc1C(=O)c1ccc(Br)cc1
140	Clc1c(CC(=O)/N=C(\N)/N)c(Cl)ccc1	1	0	NC(N)=NC(=O)Cc1c(Cl)cccc1Cl
141	Clc1c(Cl)cccc1-c1c(N)nc(N)nn1	1	0	Nc1nnc(-c2cccc(Cl)c2Cl)c(N)n1
143	Clc1c(/N=C/2\NCCN\2)c(Cl)ccc1	1	0	Clc1cccc(Cl)c1N=C1NCCN1
144	Clc1c(SC(CCc2ccc(Cl)cc2)Cn2cncc2)c(Cl)ccc1	1	0	Clc1ccc(CCC(Cn2ccnc2)Sc2c(Cl)cccc2Cl)cc1
145	Fc1c(Cn2nnc(C(=O)N)c2)c(F)ccc1	1	0	NC(=O)c1cn(Cc2c(F)cccc2F)nn1
146	Clc1c(Cl)ccc2N=C3N(CC(=O)N3)Cc12	1	0	O=C1CN2Cc3c(ccc(Cl)c3Cl)N=C2N1
147	Brc1c(NC2=NCCN2)ccc2nccnc12	1	0	Brc1c(NC2=NCCN2)ccc2nccnc12
148	Clc1c(/N=C/2\NCCN\2)c2nsnc2cc1	1	0	Clc1ccc2nsnc2c1N=C1NCCN1
149	O=C(O)c1c(O)ccc(N=Nc2cc(C(=O)O)c(O)cc2)c1	1	0	O=C(O)c1cc(N=Nc2ccc(O)c(C(=O)O)c2)ccc1O
150	O[C@@H](CN)c1cc(O)c(O)cc1	1	0	NC[C@H](O)c1ccc(O)c(O)c1
151	Clc1c(NC(=O)c2c(O)ccc(Cl)c2)ccc([N+](=O)[O-])c1	1	0	O=C(Nc1ccc([N+](=O)[O-])cc1Cl)c1cc(Cl)ccc1O
152	FC(F)(F)c1cc([N+](=O)[O-])c(C(=O)C2C(=O)CCCC2=O)cc1	1	0	O=C1CCCC(=O)C1C(=O)c1ccc(C(F)(F)F)cc1[N+](=O)[O-]
153	Clc1c(NC(=O)c2cc(OCC3CC3)c(OC(F)F)cc2)c(Cl)cnc1	1	0	O=C(Nc1c(Cl)cncc1Cl)c1ccc(OC(F)F)c(OCC2CC2)c1
154	Fc1c(-c2cc(C(=O)O)c(O)cc2)ccc(F)c1	1	0	O=C(O)c1cc(-c2ccc(F)cc2F)ccc1O
155	O=C(O)[C@@H](N)Cc1cc(O)c(O)cc1	1	0	N[C@@H](Cc1ccc(O)c(O)c1)C(=O)O
156	Oc1c(O)ccc(CCN)c1	1	0	NCCc1ccc(O)c(O)c1
157	Clc1c(COC(Cn2cncc2)c2c(Cl)cc(Cl)cc2)ccs1	1	0	Clc1ccc(C(Cn2ccnc2)OCc2ccsc2Cl)c(Cl)c1
158	Brc1sc(S(=O)(=O)NC(=O)c2c(Cl)cc(Cl)cc2)cc1	0	1	O=C(NS(=O)(=O)c1ccc(Br)s1)c1ccc(Cl)cc1Cl
159	Clc1c(/C(=N/OCc2c(Cl)cc(Cl)cc2)/Cn2cncc2)ccc(Cl)c1	1	0	Clc1ccc(CO/N=C(\Cn2ccnc2)c2ccc(Cl)cc2Cl)c(Cl)c1
160	Clc1c(C(OCc2c(Cl)cc(Cl)cc2)Cn2cncc2)ccc(Cl)c1	1	0	Clc1ccc(COC(Cn2ccnc2)c2ccc(Cl)cc2Cl)c(Cl)c1
161	Clc1c(Oc2c(O)cc(Cl)cc2)ccc(Cl)c1	1	0	Oc1cc(Cl)ccc1Oc1ccc(Cl)cc1Cl
162	Fc1c(C(O)(Cn2ncnc2)Cn2ncnc2)ccc(F)c1	1	0	OC(Cn1cncn1)(Cn1cncn1)c1ccc(F)cc1F
163	Fc1c(N2c3nc(N4C[C@H]5C(N)[C@H]5C4)c(F)cc3C(=O)C(C(=O)O)=C2)ccc(F)c1	1	0	NC1[C@@H]2CN(c3nc4c(cc3F)c(=O)c(C(=O)O)cn4-c3ccc(F)cc3F)C[C@H]12
164	O=C(O)c1c(O)ccc(N)c1	1	0	Nc1ccc(O)c(C(=O)O)c1
165	O=C(O)c1c(O)cc(N)cc1	1	0	Nc1ccc(C(=O)O)c(O)c1
166	Ic1c(Oc2cc(I)c(O)cc2)c(I)cc(C[C@H](N)C(=O)O)c1	1	0	N[C@@H](Cc1cc(I)c(Oc2ccc(O)c(I)c2)c(I)c1)C(=O)O
167	FC(F)(F)COc1c(C(=O)NCC2NCCCC2)cc(OCC(F)(F)F)cc1	1	0	O=C(NCC1CCCCN1)c1cc(OCC(F)(F)F)ccc1OCC(F)(F)F
168	O=C(O)C1(C(=O)O)CCC1	0	1	O=C(O)C1(C(=O)O)CCC1
169	O=C1c2c(O)ccc([O-])c2C(=O)c2c(NCC[N+]CCO)ccc(NCCNCCO)c12	1	0	O=C1c2c([O-])ccc(O)c2C(=O)c2c(NCCNCCO)ccc(NCC[N+]CCO)c21
170	O=C1c2c(O)ccc(O)c2C(=O)c2c(NCCNCCO)ccc(NCCNCCO)c12	0	1	O=C1c2c(O)ccc(O)c2C(=O)c2c(NCCNCCO)ccc(NCCNCCO)c21
171	O=C1[C@@H]2Oc3c(O)ccc4c3[C@@]32[C@](O)([C@H](N(CC2CC2)CC3)C4)CC1	1	0	O=C1CC[C@@]2(O)[C@H]3Cc4ccc(O)c5c4[C@@]2(CCN3CC2CC2)[C@H]1O5
172	O[C@@H]1[C@@H]2Oc3c(O)ccc4c3[C@@]32[C@](O)([C@H](N(CC2CCC2)CC3)C4)CC1	1	0	Oc1ccc2c3c1O[C@H]1[C@@H](O)CC[C@@]4(O)[C@@H](C2)N(CC2CCC2)CC[C@]314
173	Ic1cc(C/[N+]=C(\N)/N)ccc1	1	0	NC(N)=[N+]Cc1cccc(I)c1
174	Fc1ccc([C@@H](O)CC[C@@H]2[C@H](N(c3ccc(F)cc3)C2=O)c2ccc(O)cc2)cc1	1	0	O=C1[C@H](CC[C@H](O)c2ccc(F)cc2)[C@@H](c2ccc(O)cc2)N1c1ccc(F)cc1
175	Fc1ccc([C@H]2[C@H](COc3cc4OCOc4cc3)CNCC2)cc1	1	0	Fc1ccc([C@@H]2CCNC[C@H]2COc2ccc3c(c2)OCO3)cc1
176	[Cl+]=C(Cl)C(O)N[C@@H]([C@H](O)c1ccc([N+](=O)[O-])cc1)CO	1	0	O=[N+]([O-])c1ccc([C@@H](O)[C@@H](CO)NC(O)C(Cl)=[Cl+])cc1
177	[Cl+]=C(Cl)C(O)N[C@@H]([C@H](O)c1ccc([N+](=O)[O-])cc1)COC(=O)CCC(=O)[O-]	1	0	O=C([O-])CCC(=O)OC[C@@H](NC(O)C(Cl)=[Cl+])[C@H](O)c1ccc([N+](=O)[O-])cc1
178	N#Cc1ccc(C(n2ncnc2)c2ccc(C#N)cc2)cc1	1	1	N#Cc1ccc(C(c2ccc(C#N)cc2)n2cncn2)cc1
179	Clc1ccc(C(CN)CC(=O)O)cc1	1	0	NCC(CC(=O)O)c1ccc(Cl)cc1
180	Clc1ccc(C2(O)CCN(CCCC(=O)c3ccc(F)cc3)CC2)cc1	1	0	O=C(CCCN1CCC(O)(c2ccc(Cl)cc2)CC1)c1ccc(F)cc1
181	O=C(O)[C@@H](NC(=O)c1ccc(NC[C@@H]2N(C=O)C=3C(=O)N=C(N)NC=3NC2)cc1)CCC(=O)O	1	0	Nc1nc(=O)c2c([nH]1)NC[C@H](CNc1ccc(C(=O)N[C@@H](CCC(=O)O)C(=O)O)cc1)N2C=O
183	O=C(O)[C@@H](NC(=O)c1ccc(NCc2nc3C(=O)N=C(N)Nc3nc2)cc1)CCC(=O)O	1	0	Nc1nc(=O)c2nc(CNc3ccc(C(=O)N[C@@H](CCC(=O)O)C(=O)O)cc3)cnc2[nH]1
184	O=C(O)CNC(=O)c1ccc(N)cc1	1	0	Nc1ccc(C(=O)NCC(=O)O)cc1
185	O=C(O)CCNC(=O)c1ccc(N/N=C/2\C=C(C(=O)O)C(=O)C=C\2)cc1	1	0	O=C(O)CCNC(=O)c1ccc(N/N=C2/C=CC(=O)C(C(=O)O)=C2)cc1
186	O=C(c1c(-c2ccc(O)cc2)sc2c1ccc(O)c2)c1ccc(OCCN2CCCCC2)cc1	1	0	O=C(c1ccc(OCCN2CCCCC2)cc1)c1c(-c2ccc(O)cc2)sc2cc(O)ccc12
187	Clc1c(O)c(O)cc2C(c3ccc(O)cc3)CNCCc12	1	0	Oc1ccc(C2CNCCc3c2cc(O)c(O)c3Cl)cc1
188	O=[N+]([O-])c1ccc(-c2oc(/C=N/N3C(=O)NC(=O)C3)cc2)cc1	1	0	O=C1CN(/N=C/c2ccc(-c3ccc([N+](=O)[O-])cc3)o2)C(=O)N1
189	ClCCN(CCCl)c1ccc(C[C@H](N)C(=O)O)cc1	1	0	N[C@@H](Cc1ccc(N(CCCl)CCCl)cc1)C(=O)O
190	O=C(O)[C@@H](N)Cc1ccc(O)cc1	1	0	N[C@@H](Cc1ccc(O)cc1)C(=O)O
191	C(N1CCNCCCNCCNCCC1)c1ccc(CN2CCNCCCNCCNCCC2)cc1	1	0	c1cc(CN2CCCNCCNCCCNCC2)ccc1CN1CCCNCCNCCCNCC1
192	S(=O)(=O)(N)c1ccc(CN)cc1	1	0	NCc1ccc(S(N)(=O)=O)cc1
195	ClCCN(CCCl)c1ccc(CCCC(=O)O)cc1	1	0	O=C(O)CCCc1ccc(N(CCCl)CCCl)cc1
196	O[C@@H](CNCCCCc1ccc(O)cc1)c1cc(O)c(O)cc1	1	0	Oc1ccc(CCCCNC[C@H](O)c2ccc(O)c(O)c2)cc1
197	Clc1c(C(OCc2ccc(Cl)cc2)Cn2cncc2)ccc(Cl)c1	1	0	Clc1ccc(COC(Cn2ccnc2)c2ccc(Cl)cc2Cl)cc1
198	Clc1c(C(SCc2ccc(Cl)cc2)Cn2cncc2)ccc(Cl)c1	1	0	Clc1ccc(CSC(Cn2ccnc2)c2ccc(Cl)cc2Cl)cc1
199	S(=O)(=O)(c1ccc(N)cc1)c1ccc(N)cc1	1	0	Nc1ccc(S(=O)(=O)c2ccc(N)cc2)cc1
200	S(=O)(=O)(N)c1ccc(N)cc1	1	0	Nc1ccc(S(N)(=O)=O)cc1
201	Clc1sc(C(=O)NC[C@@H]2OC(=O)N(c3ccc(N4C(=O)COCC4)cc3)C2)cc1	1	0	O=C(NC[C@H]1CN(c2ccc(N3CCOCC3=O)cc2)C(=O)O1)c1ccc(Cl)s1
202	Clc1ccc(/N=C(\N/C(=[N+]/CCCCCC/[N+]=C(\N=C(/Nc2ccc(Cl)cc2)\N)/N)/N)/N)cc1	1	0	N/C(=N/c1ccc(Cl)cc1)N/C(N)=[N+]/CCCCCC/[N+]=C(N)\N=C(\N)Nc1ccc(Cl)cc1
203	[SH0](=O)([O-])CNc1ccc(S(=O)(=O)c2ccc(NC[SH0](=O)[O-])cc2)cc1	1	0	O=S([O-])CNc1ccc(S(=O)(=O)c2ccc(NCS(=O)[O-])cc2)cc1
204	Oc1ccc(O)cc1	1	0	Oc1ccc(O)cc1
205	Clc1ccc(OCC(O)COC(=O)N)cc1	1	0	NC(=O)OCC(O)COc1ccc(Cl)cc1
206	Clc1ccc(SC(P(=O)([O-])[O-])P(=O)([O-])[O-])cc1	1	0	O=P([O-])([O-])C(Sc1ccc(Cl)cc1)P(=O)([O-])[O-]
207	O=C(O)c1cnccc1	1	0	O=C(O)c1cccnc1
208	O=C(N)c1cnccc1	1	0	NC(=O)c1cccnc1
209	P(=O)([O-])([O-])C(P(=O)([O-])[O-])(O)Cc1c[n+]ccc1	1	0	O=P([O-])([O-])C(O)(CC1=C[N+]=CC=C1)P(=O)([O-])[O-]
210	O=C1C(N2C(=O)c3c(N)cccc3C2=O)CCC(=O)N1	0	1	Nc1cccc2c1C(=O)N(C1CCC(=O)NC1=O)C2=O
214	Clc1c(S(=O)(=O)N)cc(C(=O)O)c(NCc2occc2)c1	1	0	NS(=O)(=O)c1cc(C(=O)O)c(NCc2ccco2)cc1Cl
215	O=[N+]([O-])c1oc(/C=N/N2C(=O)NC(=O)C2)cc1	1	0	O=C1CN(/N=C/c2ccc([N+](=O)[O-])o2)C(=O)N1
216	O=[N+]([O-])c1oc(/C=N/N2C(=O)OCC2)cc1	1	0	O=C1OCCN1/N=C/c1ccc([N+](=O)[O-])o1
217	O=[N+]([O-])c1oc(/C=N/NC(=O)N)cc1	1	0	NC(=O)N/N=C/c1ccc([N+](=O)[O-])o1
218	O=C1C2(C(=O)O[Pt]O1)CCC2	1	0	O=C1O[Pt]OC(=O)C12CCC2
220	O=C(O)C=1Oc2c(c(OCC(O)COc3c4C(=O)C=C(C(=O)O)Oc4ccc3)ccc2)C(=O)C=1	1	0	O=C(O)c1cc(=O)c2c(OCC(O)COc3cccc4oc(C(=O)O)cc(=O)c34)cccc2o1
221	Clc1c(O)c2ncccc2c(Cl)c1	1	0	Oc1c(Cl)cc(Cl)c2cccnc12
222	Ic1c(O)c2ncccc2c(Cl)c1	1	0	Oc1c(I)cc(Cl)c2cccnc12
223	FC(F)(F)c1nc2c(C(F)(F)F)cccc2c(C(O)C2NCCCC2)c1	1	0	OC(c1cc(C(F)(F)F)nc2c(C(F)(F)F)cccc12)C1CCCCN1
224	Clc1ccc(C2CCC(C3=C([O-])C(=O)c4c(C3=O)cccc4)CC2)cc1	1	0	O=C1C([O-])=C(C2CCC(c3ccc(Cl)cc3)CC2)C(=O)c2ccccc21
225	O=C(N)c1oc2c(c1)cc(N1CCN(CCCCc3c4c([nH]c3)ccc(C#N)c4)CC1)cc2	1	0	N#Cc1ccc2[nH]cc(CCCCN3CCN(c4ccc5oc(C(N)=O)cc5c4)CC3)c2c1
226	Clc1cc2[C@](C(F)(F)F)(C#CC3CC3)OC(=O)Nc2cc1	1	0	O=C1Nc2ccc(Cl)cc2[C@@](C#CC2CC2)(C(F)(F)F)O1
227	Clc1cc2NC(=O)Oc2cc1	1	0	O=c1[nH]c2cc(Cl)ccc2o1
228	Fc1cc2c(OC(C(O)CNCC(O)C3Oc4c(cc(F)cc4)CC3)CC2)cc1	1	0	OC(CNCC(O)C1CCc2cc(F)ccc2O1)C1CCc2cc(F)ccc2O1
229	FC(F)(F)Oc1cc2sc(N)nc2cc1	1	0	Nc1nc2ccc(OC(F)(F)F)cc2s1
230	O(CCCCc1n(C2CCCCC2)nnn1)c1cc2c(NC(=O)CC2)cc1	1	0	O=C1CCc2cc(OCCCCc3nnnn3C3CCCCC3)ccc2N1
231	Clc1c(C(OCc2c3c(c(Cl)ccc3)sc2)Cn2cncc2)ccc(Cl)c1	1	0	Clc1ccc(C(Cn2ccnc2)OCc2csc3c(Cl)cccc23)c(Cl)c1
232	Clc1cc2c(/C(=C/3\CCNCC\3)/c3ncccc3CC2)cc1	1	0	Clc1ccc2c(c1)CCc1cccnc1C2=C1CCNCC1
233	O=C1N([C@H]2C3CCN(C2)CC3)C[C@@H]2c3c1cccc3CCC2	1	0	O=C1c2cccc3c2[C@H](CCC3)CN1[C@@H]1CN2CCC1CC2
234	Oc1c2ncccc2ccc1	1	0	Oc1cccc2cccnc12
235	N[C@H]1[C@H](N)CCCC1	1	0	N[C@@H]1CCCC[C@H]1N
236	ClC(Cl)C(c1c(Cl)cccc1)c1ccc(Cl)cc1	1	0	Clc1ccc(C(c2ccccc2Cl)C(Cl)Cl)cc1
237	O=C(O)[C@@H](NC(=O)c1ccc(NCc2nc3c(N)nc(N)nc3nc2)cc1)CCCNC(=O)c1c(C(=O)O)cccc1	0	1	Nc1nc(N)c2nc(CNc3ccc(C(=O)N[C@@H](CCCNC(=O)c4ccccc4C(=O)O)C(=O)O)cc3)cnc2n1
238	Clc1c(C2=NC(O)C(=O)Nc3c2cc(Cl)cc3)cccc1	1	0	O=C1Nc2ccc(Cl)cc2C(c2ccccc2Cl)=NC1O
239	O=C(O)c1ccc(-n2c(-c3c(O)cccc3)nc(-c3c(O)cccc3)n2)cc1	1	0	O=C(O)c1ccc(-n2nc(-c3ccccc3O)nc2-c2ccccc2O)cc1
240	Clc1c(C2=NCC(=O)Nc3c2cc([N+](=O)[O-])cc3)cccc1	1	0	O=C1CN=C(c2ccccc2Cl)c2cc([N+](=O)[O-])ccc2N1
241	Clc1cc2C(c3c(F)cccc3)=NCC(=S)N(CC(F)(F)F)c2cc1	1	0	Fc1ccccc1C1=NCC(=S)N(CC(F)(F)F)c2ccc(Cl)cc21
242	Clc1c(CN2Cc3c(scc3)CC2)cccc1	1	0	Clc1ccccc1CN1CCc2sccc2C1
243	Clc1c(Nc2c(CC(=O)O)cccc2)c(Cl)ccc1	1	0	O=C(O)Cc1ccccc1Nc1c(Cl)cccc1Cl
244	S(CC1=C(C(=O)O)N2C(=O)[C@@H](NC(=O)Cc3c(CN)cccc3)[C@H]2SC1)c1n(CC(=O)O)nnn1	1	0	NCc1ccccc1CC(=O)N[C@@H]1C(=O)N2C(C(=O)O)=C(CSc3nnnn3CC(=O)O)CS[C@H]12
245	O=C(O)CC1(CN)CCCCC1	1	0	NCC1(CC(=O)O)CCCCC1
246	N(=Nc1ccccc1)c1c(N)nc(N)cc1	1	0	Nc1ccc(N=Nc2ccccc2)c(N)n1
247	S(=O)(=O)([O-])Cn1c(SCC2=C(C(=O)[O-])N3C(=O)[C@@H](NC(=O)[C@H](O)c4ccccc4)[C@H]3SC2)nnn1	1	0	O=C([O-])C1=C(CSc2nnnn2CS(=O)(=O)[O-])CS[C@@H]2[C@H](NC(=O)[C@H](O)c3ccccc3)C(=O)N12
248	ClC1=C(C(=O)O)N2C(=O)[C@@H](NC(=O)[C@H](N)c3ccccc3)[C@H]2CC1	1	0	N[C@@H](C(=O)N[C@@H]1C(=O)N2C(C(=O)O)=C(Cl)CC[C@H]12)c1ccccc1
249	Clc1ccc([C@H](N2CCN(CCOCC(=O)O)CC2)c2ccccc2)cc1	1	0	O=C(O)COCCN1CCN([C@H](c2ccccc2)c2ccc(Cl)cc2)CC1
250	O=C(O[C@@H]1C2CCN(C1)CC2)N1[C@@H](c2ccccc2)c2c(cccc2)CC1	1	0	O=C(O[C@H]1CN2CCC1CC2)N1CCc2ccccc2[C@@H]1c1ccccc1
251	[C@@H]1(c2ccccc2)[N+]=C2SCCN2C1	1	0	c1ccc([C@H]2CN3CCSC3=[N+]2)cc1
252	Clc1ccc(C(N2CCN(CCOCC(=O)O)CC2)c2ccccc2)cc1	1	0	O=C(O)COCCN1CCN(C(c2ccccc2)c2ccc(Cl)cc2)CC1
253	Clc1ccc(C(N2CCN(CCOCCO)CC2)c2ccccc2)cc1	1	0	OCCOCCN1CCN(C(c2ccccc2)c2ccc(Cl)cc2)CC1
254	O=C(N)C([C@H]1CN(CCc2cc3c(OCC3)cc2)CC1)(c1ccccc1)c1ccccc1	1	0	NC(=O)C(c1ccccc1)(c1ccccc1)[C@@H]1CCN(CCc2ccc3c(c2)CCO3)C1
255	O=C(OC1CC2[N+]3(C(C1)CC2)CCCC3)C(O)(c1ccccc1)c1ccccc1	1	0	O=C(OC1CC2CCC(C1)[N+]21CCCC1)C(O)(c1ccccc1)c1ccccc1
256	Clc1c(C(n2cncc2)(c2ccccc2)c2ccccc2)cccc1	1	0	Clc1ccccc1C(c1ccccc1)(c1ccccc1)n1ccnc1
257	[S@H0](=O)(C(c1ccccc1)c1ccccc1)CC(=O)N	1	0	NC(=O)C[S@](=O)C(c1ccccc1)c1ccccc1
258	[SH0](=O)(C(c1ccccc1)c1ccccc1)CC(=O)N	1	0	NC(=O)CS(=O)C(c1ccccc1)c1ccccc1
259	OC(CCN1CCCC1)(c1ccccc1)C1CCCCC1	1	0	OC(CCN1CCCC1)(c1ccccc1)C1CCCCC1
260	OC(CCN1CCCCC1)(c1ccccc1)C1C2C=CC(C1)C2	1	0	OC(CCN1CCCCC1)(c1ccccc1)C1CC2C=CC1C2
261	OC(CCN1CCCCC1)(c1ccccc1)C1CCCC1	1	0	OC(CCN1CCCCC1)(c1ccccc1)C1CCCC1
262	OC(CCN1CCCCC1)(c1ccccc1)C1CCCCC1	1	0	OC(CCN1CCCCC1)(c1ccccc1)C1CCCCC1
263	OC(CCCN1CCCCC1)(c1ccccc1)c1ccccc1	1	0	OC(CCCN1CCCCC1)(c1ccccc1)c1ccccc1
264	O=C(OCC(COC(=O)N)c1ccccc1)N	1	0	NC(=O)OCC(COC(N)=O)c1ccccc1
265	O=C(O)c1ccccc1	1	0	O=C(O)c1ccccc1
266	O=C(c1n2c(C(C(=O)O)CC2)cc1)c1ccccc1	1	0	O=C(c1ccccc1)c1ccc2n1CCC2C(=O)O
267	O=C(N)Cc1c(N)c(C(=O)c2ccccc2)ccc1	1	0	NC(=O)Cc1cccc(C(=O)c2ccccc2)c1N
268	O=C(Nc1ccc(C(=O)O)cc1)C(NC(=O)c1ccccc1)Cc1ccc(O)cc1	1	0	O=C(O)c1ccc(NC(=O)C(Cc2ccc(O)cc2)NC(=O)c2ccccc2)cc1
269	O=C(O)CNC(=O)c1ccccc1	1	0	O=C(O)CNC(=O)c1ccccc1
270	O(OC(=O)c1ccccc1)C(=O)c1ccccc1	1	0	O=C(OOC(=O)c1ccccc1)c1ccccc1
271	P(=O)(OCN1C(=O)C(c2ccccc2)(c2ccccc2)NC1=O)([O-])[O-]	1	0	O=C1NC(c2ccccc2)(c2ccccc2)C(=O)N1COP(=O)([O-])[O-]
272	O=C1C(c2ccccc2)(c2ccccc2)NC(=O)N1	1	0	O=C1NC(=O)C(c2ccccc2)(c2ccccc2)N1
273	O=C(O)C1(c2ccccc2)CCN(CCC(C#N)(c2ccccc2)c2ccccc2)CC1	1	0	N#CC(CCN1CCC(C(=O)O)(c2ccccc2)CC1)(c1ccccc1)c1ccccc1
274	Nc1c(-c2ccccc2)nc2c(N)nc(N)nc2n1	1	0	Nc1nc(N)c2nc(-c3ccccc3)c(N)nc2n1
275	O=C1C(c2ccccc2)OC(N)=N1	1	0	NC1=NC(=O)C(c2ccccc2)O1
276	O=C1C(c2ccccc2)C(=O)c2c1cccc2	1	0	O=C1c2ccccc2C(=O)C1c1ccccc1
277	O=C(O)CCc1oc(c(-c2ccccc2)n1)-c1ccccc1	1	0	O=C(O)CCc1nc(-c2ccccc2)c(-c2ccccc2)o1
278	N[C@H]1C(c2ccccc2)C1	1	0	N[C@@H]1CC1c1ccccc1
279	Clc1cc2C(c3ccccc3)=NC(C(=O)O)C(=O)Nc2cc1	1	0	O=C(O)C1N=C(c2ccccc2)c2cc(Cl)ccc2NC1=O
280	Clc1cc2C(c3ccccc3)=NC(O)C(=O)Nc2cc1	1	0	O=C1Nc2ccc(Cl)cc2C(c2ccccc2)=NC1O
281	Clc1cc2C(c3ccccc3)=NCC(=O)N(CC(F)(F)F)c2cc1	1	0	O=C1CN=C(c2ccccc2)c2cc(Cl)ccc2N1CC(F)(F)F
282	Clc1cc2C(c3ccccc3)=NCC(=O)N(CC3CC3)c2cc1	1	0	O=C1CN=C(c2ccccc2)c2cc(Cl)ccc2N1CC1CC1
283	Clc1cc2C(c3ccccc3)=NCc3n(-c2cc1)cnn3	1	0	Clc1ccc2c(c1)C(c1ccccc1)=NCc1nncn1-2
284	O=C(NCC(=O)N)[C@H](NC(=O)[C@H]1N(C(=O)[C@H]2NC(=O)[C@H](CC(=O)N)NC(=O)[C@H](CCC(=O)N)NC(=O)[C@H](Cc3ccccc3)NC(=O)[C@H](Cc3ccc(O)cc3)NC(=O)CCSSC2)CCC1)CCCNC(=[N+])N	1	0	[N+]=C(N)NCCC[C@@H](NC(=O)[C@@H]1CCCN1C(=O)[C@@H]1CSSCCC(=O)N[C@@H](Cc2ccc(O)cc2)C(=O)N[C@@H](Cc2ccccc2)C(=O)N[C@@H](CCC(N)=O)C(=O)N[C@@H](CC(N)=O)C(=O)N1)C(=O)NCC(N)=O
285	O=C(O)Cc1ccccc1	1	0	O=C(O)Cc1ccccc1
286	O=C(NC(=O)Cc1ccccc1)N	1	0	NC(=O)NC(=O)Cc1ccccc1
287	C(c1ccccc1)C1=NCCN1	1	0	c1ccc(CC2=NCCN2)cc1
288	O=C(NCC(=O)N)C(NC(=O)C1N(C(=O)C2NC(=O)C(CC(=O)N)NC(=O)C(CCC(=O)N)NC(=O)C(Cc3ccccc3)NC(=O)C(Cc3ccc(O)cc3)NC(=O)C(N)CSSC2)CCC1)CCC/[N+]=C(\N)/N	1	0	NC(=O)CCC1NC(=O)C(Cc2ccccc2)NC(=O)C(Cc2ccc(O)cc2)NC(=O)C(N)CSSCC(C(=O)N2CCCC2C(=O)NC(CCC[N+]=C(N)N)C(=O)NCC(N)=O)NC(=O)C(CC(N)=O)NC1=O
289	O=C(NCC(=O)N)C(NC(=O)C1N(C(=O)C2NC(=O)C(CC(=O)N)NC(=O)C(CCC(=O)N)NC(=O)C(Cc3ccccc3)NC(=O)C(Cc3ccc(O)cc3)NC(=O)C(N)CSSC2)CCC1)CCCCN	1	0	NCCCCC(NC(=O)C1CCCN1C(=O)C1CSSCC(N)C(=O)NC(Cc2ccc(O)cc2)C(=O)NC(Cc2ccccc2)C(=O)NC(CCC(N)=O)C(=O)NC(CC(N)=O)C(=O)N1)C(=O)NCC(N)=O
290	S(=O)(=O)(N)c1c(C(F)(F)F)cc2NC(Cc3ccccc3)NS(=O)(=O)c2c1	1	0	NS(=O)(=O)c1cc2c(cc1C(F)(F)F)NC(Cc1ccccc1)NS2(=O)=O
291	O=C(O)[C@@H](N[C@H](C(=O)N1[C@H](C(=O)O)CCC1)CCCCN)CCc1ccccc1	1	0	NCCCC[C@H](N[C@@H](CCc1ccccc1)C(=O)O)C(=O)N1CCC[C@H]1C(=O)O
292	O=C(O)CCCc1ccccc1	1	0	O=C(O)CCCc1ccccc1
293	O(CCCCCCNCC(O)c1cc(CO)c(O)cc1)CCCCc1ccccc1	1	0	OCc1cc(C(O)CNCCCCCCOCCCCc2ccccc2)ccc1O
294	N(N)CCc1ccccc1	1	0	NNCCc1ccccc1
295	N(Cc1ccccc1)(CC1=NCCN1)c1ccccc1	1	0	c1ccc(CN(CC2=NCCN2)c2ccccc2)cc1
296	O=C1N(Cc2ccccc2)C2C(N1Cc1ccccc1)C[S+]1C2CCC1	1	0	O=C1N(Cc2ccccc2)C2C[S+]3CCCC3C2N1Cc1ccccc1
297	O=C(OCc1ccccc1)c1ccccc1	1	0	O=C(OCc1ccccc1)c1ccccc1
298	O(Cc1ccccc1)c1ccc(O)cc1	1	0	Oc1ccc(OCc2ccccc2)cc1
299	O=C(O)C(N(CC(=O)O)CCN(CC(=O)O)CCN(CC(=O)O)CC(=O)O)COCc1ccccc1	1	0	O=C(O)CN(CCN(CC(=O)O)CC(=O)O)CCN(CC(=O)O)C(COCc1ccccc1)C(=O)O
300	Clc1c(S(=O)(=O)N)cc2S(=O)(=O)N=C(CSCc3ccccc3)Nc2c1	1	0	NS(=O)(=O)c1cc2c(cc1Cl)NC(CSCc1ccccc1)=NS2(=O)=O
301	S(=O)(=O)(/N=C/1\N(c2ccccc2)NC=C\1)c1ccc(N)cc1	1	0	Nc1ccc(S(=O)(=O)/N=c2/cc[nH]n2-c2ccccc2)cc1
302	[SH0](=O)(CCC1C(=O)N(N(c2ccccc2)C1=O)c1ccccc1)c1ccccc1	1	0	O=C1C(CCS(=O)c2ccccc2)C(=O)N(c2ccccc2)N1c1ccccc1
303	O=C(NO)CCCCCCC(=O)Nc1ccccc1	1	1	O=C(CCCCCCC(=O)Nc1ccccc1)NO
304	ClCCN(N=O)C(=O)NC1CCCCC1	1	0	O=NN(CCCl)C(=O)NC1CCCCC1
305	S(=O)(=O)(Nc1ccccc1)c1cc(/C=C/C(=O)NO)ccc1	0	1	O=C(/C=C/c1cccc(S(=O)(=O)Nc2ccccc2)c1)NO
306	O=C(Oc1ccccc1)c1c(O)cc(N)cc1	1	0	Nc1ccc(C(=O)Oc2ccccc2)c(O)c1
307	[N+](=C(\N)/N)\CC1OC2(OC1)CCCCC2	1	0	NC(N)=[N+]CC1COC2(CCCCC2)O1
308	Clc1cc2C(N3CCNCC3)=Nc3c(Oc2cc1)cccc3	1	0	Clc1ccc2c(c1)C(N1CCNCC1)=Nc1ccccc1O2
309	Fc1ccc(C(CCCN2CCC(N3C(=O)Nc4c3cccc4)CC2)c2ccc(F)cc2)cc1	1	0	O=c1[nH]c2ccccc2n1C1CCN(CCCC(c2ccc(F)cc2)c2ccc(F)cc2)CC1
310	Fc1ccc(C(=O)CCCN2CC=C(N3C(=O)Nc4c3cccc4)CC2)cc1	1	0	O=C(CCCN1CC=C(n2c(=O)[nH]c3ccccc32)CC1)c1ccc(F)cc1
311	O(CCO)CC[N+]1CCN(C2=Nc3c(Sc4c2cccc4)cccc3)CC1	1	0	OCCOCC[N+]1CCN(C2=Nc3ccccc3Sc3ccccc32)CC1
312	Fc1ccc(-c2c(/C=C/[C@@H](O)C[C@@H](O)CC(=O)O)c(C3CC3)nc3c2cccc3)cc1	1	0	O=C(O)C[C@H](O)C[C@H](O)/C=C/c1c(C2CC2)nc2ccccc2c1-c1ccc(F)cc1
313	O=C1C(CC=2C(=O)Oc3c(C=2[O-])cccc3)=C(O)c2c(O1)cccc2	1	0	O=c1oc2ccccc2c([O-])c1Cc1c(O)c2ccccc2oc1=O
314	Nc1c2c([n+]c3c1CCCC3)cccc2	1	0	NC1=c2ccccc2=[N+]C2=C1CCCC2
315	O=C(OC1C[C@@H]2N3C(C1)CC(C(=O)C3)C2)c1c2c([nH]c1)cccc2	1	0	O=C(OC1CC2CC3C[C@H](C1)N2CC3=O)c1c[nH]c2ccccc12
316	Clc1ccc(Nc2nnc(Cc3ccncc3)c3c2cccc3)cc1	0	1	Clc1ccc(Nc2nnc(Cc3ccncc3)c3ccccc23)cc1
317	S(=O)(=O)(N)Cc1noc2c1cccc2	1	0	NS(=O)(=O)Cc1noc2ccccc12
318	O=C1N(C[C@H]2[C@H](CN3CCN(c4nsc5c4cccc5)CC3)CCCC2)C(=O)[C@@H]2[C@H]1[C@@H]1C[C@H]2CC1	1	0	O=C1[C@H]2[C@@H]3CC[C@@H](C3)[C@H]2C(=O)N1C[C@@H]1CCCC[C@H]1CN1CCN(c2nsc3ccccc23)CC1
319	Clc1c(CCN2CCN(c3nsc4c3cccc4)CC2)cc2c(NC(=O)C2)c1	1	0	O=C1Cc2cc(CCN3CCN(c4nsc5ccccc45)CC3)c(Cl)cc2N1
321	Clc1c(S(=O)(=O)N)cc(C2(O)NC(=O)c3c2cccc3)cc1	1	0	NS(=O)(=O)c1cc(C2(O)NC(=O)c3ccccc32)ccc1Cl
322	O=C1O[Bi](O)Oc2c1cccc2	1	0	O=C1O[Bi](O)Oc2ccccc21
323	O=C1OC2(c3c1cccc3)c1c(Oc3c2ccc(O)c3)cc(O)cc1	1	0	O=C1OC2(c3ccc(O)cc3Oc3cc(O)ccc32)c2ccccc21
324	Clc1ccc(C2(O)N3C(=NCC3)c3c2cccc3)cc1	1	0	OC1(c2ccc(Cl)cc2)c2ccccc2C2=NCCN21
325	SCCC(=O)N1Cc2[nH]c3c(c2CC1)cccc3	1	0	O=C(CCS)N1CCc2c([nH]c3ccccc23)C1
326	O=C(O)c1c(O)c(Cc2c(O)c(C(=O)O)cc3c2cccc3)c2c(c1)cccc2	1	0	O=C(O)c1cc2ccccc2c(Cc2c(O)c(C(=O)O)cc3ccccc23)c1O
327	O=C([O-])[C@@H](NC(=O)C1N(C(=O)C2N(C(=O)[C@@H](NC(=O)[C@@H](NC(=O)CNC(=O)C3N(C(=O)C4N(C(=O)C(NC(=O)[C@H](N)CCC/[N+]=C(\N)/N)CCC/[N+]=C(\N)/N)CCC4)C[C@H](O)C3)Cc3sccc3)CO)Cc3c(cccc3)C2)[C@@H]2[C@H](C1)CCCC2)CCC/[N+]=C(\N)/N	1	0	NC(N)=[N+]CCCC(NC(=O)[C@H](N)CCC[N+]=C(N)N)C(=O)N1CCCC1C(=O)N1C[C@H](O)CC1C(=O)NCC(=O)N[C@@H](Cc1cccs1)C(=O)N[C@@H](CO)C(=O)N1Cc2ccccc2CC1C(=O)N1C(C(=O)N[C@@H](CCC[N+]=C(N)N)C(=O)[O-])C[C@@H]2CCCC[C@@H]21
328	O=C(N)N1c2c(C(=O)Cc3c1cccc3)cccc2	1	0	NC(=O)N1c2ccccc2CC(=O)c2ccccc21
329	NC=1N2c3c(cccc3)Cc3c(cccc3)C2CN=1	1	0	NC1=NCC2c3ccccc3Cc3ccccc3N12
330	O=C(N)N1c2c(cccc2)C=Cc2c1cccc2	1	0	NC(=O)N1c2ccccc2C=Cc2ccccc21
331	C1(C2c3c(cccc3)CCC2)=NCCN1	1	0	c1ccc2c(c1)CCCC2C1=NCCN1
332	C(c1c2c(ccc1)cccc2)C1=NCCN1	1	0	c1ccc2c(CC3=NCCN3)cccc2c1
333	O=C(N1CC(=O)N2C(c3c(cccc3)CC2)C1)C1CCCCC1	1	0	O=C(C1CCCCC1)N1CC(=O)N2CCc3ccccc3C2C1
334	N(N)c1nncc2c1cccc2	1	0	NNc1nncc2ccccc12
335	FC(F)(F)c1cc2N(CCCN3CCN(CCO)CC3)c3c(Sc2cc1)cccc3	1	0	OCCN1CCN(CCCN2c3ccccc3Sc3ccc(C(F)(F)F)cc32)CC1
336	Clc1cc2N(CCCN3CCN(CCO)CC3)c3c(Sc2cc1)cccc3	1	0	OCCN1CCN(CCCN2c3ccccc3Sc3ccc(Cl)cc32)CC1
337	[N+](=C(\N)/N)\CCN1CCCCCCC1	1	0	NC(N)=[N+]CCN1CCCCCCC1
338	S=C1N(O)C=CC=C1	1	0	On1ccccc1=S
339	O=C(N1CCCCC1)c1cc2nonc2cc1	0	1	O=C(c1ccc2nonc2c1)N1CCCCC1
340	Clc1cc(N2CCN(CCCN3C(=O)N4C(=N3)C=CC=C4)CC2)ccc1	1	0	O=c1n(CCCN2CCN(c3cccc(Cl)c3)CC2)nc2ccccn12
341	Ic1cc(F)c(Nc2c(F)c(F)ccc2C(=O)N2CC(O)([C@H]3NCCCC3)C2)cc1	0	1	O=C(c1ccc(F)c(F)c1Nc1ccc(I)cc1F)N1CC(O)([C@@H]2CCCCN2)C1
342	Clc1ccc([C@H](OC2CCN(CCCC(=O)O)CC2)c2ncccc2)cc1	1	0	O=C(O)CCCN1CCC(O[C@@H](c2ccc(Cl)cc2)c2ccccn2)CC1
343	S(=O)(=O)(/N=C/1\NC=CC=C\1)c1ccc(N=Nc2cc(C(=O)[O-])c(O)cc2)cc1	1	0	O=C([O-])c1cc(N=Nc2ccc(S(=O)(=O)/N=c3/cccc[nH]3)cc2)ccc1O
344	S(=O)(=O)(/N=C/1\NC=CC=C\1)c1ccc(N)cc1	1	0	Nc1ccc(S(=O)(=O)/N=c2/cccc[nH]2)cc1
345	O=C1N([C@H]2O[C@@H](CO)SC2)C=CC(N)=N1	1	0	Nc1ccn([C@@H]2CS[C@H](CO)O2)c(=O)n1
346	O=C1N([C@H]2[C@@H](O)[C@H](O)[C@@H](CO)O2)C=CC(N)=N1	1	1	Nc1ccn([C@@H]2O[C@H](CO)[C@@H](O)[C@@H]2O)c(=O)n1
349	O=C1N([C@@H]2O[C@H](CO)CC2)C=CC(N)=N1	1	0	Nc1ccn([C@H]2CC[C@@H](CO)O2)c(=O)n1
350	P(=O)([O-])([O-])CO[C@H](CO)C[N+]=1C(=O)NC(=[N+])CC=1	1	0	[N+]=C1CC=[N+](C[C@@H](CO)OCP(=O)([O-])[O-])C(=O)N1
351	O=C(O)CN1CCN(C(C(O)CO)CO)CCN(CC(=O)O)CCN(CC(=O)O)CC1	1	0	O=C(O)CN1CCN(CC(=O)O)CCN(C(CO)C(O)CO)CCN(CC(=O)O)CC1
352	BrCCC(=O)N1CCN(C(=O)CCBr)CC1	1	0	O=C(CCBr)N1CCN(C(=O)CCBr)CC1
353	Clc1c(NC(=O)N2CCN(Cc3cc4OC(F)(F)Oc4cc3)CC2)cncc1	0	1	O=C(Nc1cnccc1Cl)N1CCN(Cc2ccc3c(c2)OC(F)(F)O3)CC1
354	P(=O)([O-])([O-])C(P(=O)([O-])[O-])(O)C[n+]1c[nH]cc1	1	0	O=P([O-])([O-])C(O)(C[n+]1cc[nH]c1)P(=O)([O-])[O-]
355	ClCCNP1(=O)N(CCCl)CCCO1	1	1	O=P1(NCCCl)OCCCN1CCCl
356	S=P(N1CC1)(N1CC1)N1CC1	1	0	S=P(N1CC1)(N1CC1)N1CC1
357	O=C(N)c1nccnc1	1	0	NC(=O)c1cnccn1
358	S(=O)(=O)(/N=C/1\N=CC=CN\1)c1ccc(N)cc1	1	0	Nc1ccc(S(=O)(=O)/N=c2\nccc[nH]2)cc1
359	O=C1N(CCCCN2CCN(c3ncccn3)CC2)C(=O)CC2(C1)CCCC2	1	0	O=C1CC2(CCCC2)CC(=O)N1CCCCN1CCN(c2ncccn2)CC1
360	n1c2c(ncc1)cc1[C@H]3CNC[C@@H](c1c2)C3	1	0	c1cnc2cc3c(cc2n1)[C@H]1CNC[C@@H]3C1
361	N1CCNCC1	1	0	C1CNCCN1
362	O=C(NN)c1ccncc1	1	0	NNC(=O)c1ccncc1
363	O=C1C(N)=CC(c2ccncc2)=CN1	1	0	Nc1cc(-c2ccncc2)c[nH]c1=O
364	ClCCN(CCCl)P1(=O)OCCCN1	1	1	O=P1(N(CCCl)CCCl)NCCCO1
365	O=C1OCC1	1	0	O=C1CCO1
366	OC[C@@H]1[C@@H](O)[C@@H](O)[C@H](n2c3ncnc(N)c3nc2)O1	1	0	Nc1ncnc2c1ncn2[C@@H]1O[C@H](CO)[C@@H](O)[C@H]1O
367	OC[C@@H]1[C@@H](O)[C@H](O)[C@H](n2c3ncnc(N)c3nc2)O1	1	0	Nc1ncnc2c1ncn2[C@@H]1O[C@H](CO)[C@@H](O)[C@@H]1O
368	O=C1N([C@H]2[C@H](O)[C@H](O)[C@@H](CO)O2)C=NC(N)=N1	1	0	Nc1ncn([C@@H]2O[C@H](CO)[C@@H](O)[C@H]2O)c(=O)n1
370	O=C(N)c1nn([C@H]2[C@H](O)[C@H](O)[C@@H](CO)O2)cn1	1	0	NC(=O)c1ncn([C@@H]2O[C@H](CO)[C@@H](O)[C@H]2O)n1
374	Fc1nc(N)c2ncn([C@H]3[C@@H](O)[C@H](O)[C@@H](CO)O3)c2n1	0	1	Nc1nc(F)nc2c1ncn2[C@@H]1O[C@H](CO)[C@@H](O)[C@@H]1O
375	P(=O)(OC[C@@H]1[C@@H](O)[C@H](O)[C@H](n2c3nc(F)nc(N)c3nc2)O1)(O)O	0	1	Nc1nc(F)nc2c1ncn2[C@@H]1O[C@H](COP(=O)(O)O)[C@@H](O)[C@@H]1O
376	OC[C@@H]1[C@@H](O)C[C@H](n2c3N=CNC[C@@H](O)c3nc2)O1	1	0	OC[C@H]1O[C@@H](n2cnc3c2N=CNC[C@H]3O)C[C@@H]1O
377	O=C1N=C(N)Nc2n(CCC(CO)CO)cnc12	1	0	Nc1nc(=O)c2ncn(CCC(CO)CO)c2[nH]1
378	O(CCO)Cn1c2NC(N)=NC(=O)c2nc1	1	0	Nc1nc(=O)c2ncn(COCCO)c2[nH]1
379	OC[C@@H]1C=C[C@H](n2c3nc(N)nc(NC4CC4)c3nc2)C1	1	0	Nc1nc(NC2CC2)c2ncn([C@H]3C=C[C@@H](CO)C3)c2n1
381	P(=O)(OC[C@@H]1[C@@H](O)[C@H](O)[C@H](n2c3nc(F)nc(N)c3nc2)O1)([O-])[O-]	1	0	Nc1nc(F)nc2c1ncn2[C@@H]1O[C@H](COP(=O)([O-])[O-])[C@@H](O)[C@@H]1O
382	Clc1nc(N)c2ncn([C@@H]3O[C@H](CO)[C@@H](O)C3)c2n1	1	0	Nc1nc(Cl)nc2c1ncn2[C@H]1C[C@H](O)[C@@H](CO)O1
383	O(C(CO)CO)Cn1c2N=C(N)NC(=O)c2nc1	1	0	Nc1nc2c(ncn2COC(CO)CO)c(=O)[nH]1
384	Clc1ccc([C@@](OCC[C@@H]2N(C)CCC2)(C)c2ccccc2)cc1	1	0	CN1CCC[C@@H]1CCO[C@](C)(c1ccccc1)c1ccc(Cl)cc1
385	O=C(O)[C@H]1[C@@](Cn2nncc2)(C)S(=O)(=O)[C@H]2N1C(=O)C2	1	0	C[C@]1(Cn2ccnn2)[C@H](C(=O)O)N2C(=O)C[C@H]2S1(=O)=O
386	O=C(N[C@@]1(C)C(=O)N2[C@@H](Cc3ccccc3)C(=O)N3[C@H]([C@]2(O)O1)CCC3)[C@H]1CN(C)[C@H]2[C@@H](c3c4c([nH]cc4C2)ccc3)C1	1	0	CN1C[C@H](C(=O)N[C@]2(C)O[C@@]3(O)[C@@H]4CCCN4C(=O)[C@H](Cc4ccccc4)N3C2=O)C[C@@H]2c3cccc4[nH]cc(c34)C[C@H]21
387	O=C(N[C@@]1(C)C(=O)N2[C@@H](Cc3ccccc3)C(=O)N3[C@H]([C@]2(O)O1)CCC3)[C@@H]1C=C2[C@H](N(C)C1)Cc1c3c([nH]c1)cccc23	1	0	CN1C[C@H](C(=O)N[C@]2(C)O[C@@]3(O)[C@@H]4CCCN4C(=O)[C@H](Cc4ccccc4)N3C2=O)C=C2c3cccc4[nH]cc(c34)C[C@H]21
388	O=C1N=C(N)NC=2NC[C@H]([C@@H](O)[C@@H](O)C)NC1=2	1	0	C[C@H](O)[C@H](O)[C@H]1CNc2[nH]c(N)nc(=O)c2N1
389	O[C@@H]([C@@H](N)C)c1cc(O)c(O)cc1	1	0	C[C@H](N)[C@H](O)c1ccc(O)c(O)c1
390	O[C@@H]([C@@H](NCCc1ccc(O)cc1)C)c1ccc(O)cc1	1	0	C[C@H](NCCc1ccc(O)cc1)[C@H](O)c1ccc(O)cc1
391	O[C@@H]([C@@H](N)C)c1cc(O)ccc1	1	0	C[C@H](N)[C@H](O)c1cccc(O)c1
392	O[C@H]([C@@H](NC)C)c1ccccc1	1	0	CN[C@@H](C)[C@@H](O)c1ccccc1
393	O/N=C(\[C@H](NCC(CN[C@@H](/C(=N\O)/C)C)(C)C)C)/C	1	0	C/C(=N/O)[C@@H](C)NCC(C)(C)CN[C@H](C)/C(C)=N\O
394	O=C(O)[C@@H](N[C@H](C(=O)N1[C@H](C(=O)O)CCC1)C)CCc1ccccc1	1	0	C[C@H](N[C@@H](CCc1ccccc1)C(=O)O)C(=O)N1CCC[C@H]1C(=O)O
395	Fc1c(N2c3nc(N4C[C@H]5C(NC(=O)[C@@H](NC(=O)[C@@H](N)C)C)[C@H]5C4)c(F)cc3C(=O)C(C(=O)O)=C2)ccc(F)c1	1	0	C[C@H](N)C(=O)N[C@@H](C)C(=O)NC1[C@@H]2CN(c3nc4c(cc3F)c(=O)c(C(=O)O)cn4-c3ccc(F)cc3F)C[C@H]12
396	O=C(N[C@H](C(=O)N[C@H](C(=O)N[C@@H](C(=O)N[C@H](C(=O)N[C@@H](C(=O)N[C@H](C(=O)N[C@@H](C(=O)N[C@H](C(=O)NCCO)Cc1c2c([nH]c1)cccc2)CC(C)C)Cc1c2c([nH]c1)cccc2)CC(C)C)Cc1c2c([nH]c1)cccc2)CC(C)C)Cc1c2c([nH]c1)cccc2)C(C)C)[C@@H](NC(=O)[C@H](NC(=O)[C@@H](NC(=O)[C@H](NC(=O)[C@@H](NC(=O)CNC(=O)[C@@H](NC=O)C(C)C)C)CC(C)C)C)C(C)C)C(C)C	1	0	CC(C)C[C@@H](NC(=O)[C@H](C)NC(=O)CNC(=O)[C@@H](NC=O)C(C)C)C(=O)N[C@@H](C)C(=O)N[C@@H](C(=O)N[C@H](C(=O)N[C@H](C(=O)N[C@@H](Cc1c[nH]c2ccccc12)C(=O)N[C@H](CC(C)C)C(=O)N[C@@H](Cc1c[nH]c2ccccc12)C(=O)N[C@H](CC(C)C)C(=O)N[C@@H](Cc1c[nH]c2ccccc12)C(=O)N[C@H](CC(C)C)C(=O)N[C@@H](Cc1c[nH]c2ccccc12)C(=O)NCCO)C(C)C)C(C)C)C(C)C
397	Ic1c(NC(=O)[C@@H](O)C)c(I)c(C(=O)NC(CO)CO)c(I)c1C(=O)NC(CO)CO	1	0	C[C@H](O)C(=O)Nc1c(I)c(C(=O)NC(CO)CO)c(I)c(C(=O)NC(CO)CO)c1I
398	Fc1c([C@](O)([C@@H](C)c2c(F)cncn2)Cn2ncnc2)ccc(F)c1	1	0	C[C@@H](c1ncncc1F)[C@](O)(Cn1cncn1)c1ccc(F)cc1F
399	O=[N+](OCCCCOC(=O)[C@@H](C)c1cc2c(cc(OC)cc2)cc1)[O-]	0	1	COc1ccc2cc([C@H](C)C(=O)OCCCCO[N+](=O)[O-])ccc2c1
400	O([C@@H](C)C=1C23C(OCCN(C)C2)(C=2C4([C@H](O)C3)[C@]3(C)[C@@H](C[C@@](O)(O4)CC3)CC=2)CC=1)C(=O)c1ccccc1	1	0	C[C@H](OC(=O)c1ccccc1)C1=CCC23OCCN(C)CC12C[C@@H](O)C12O[C@@]4(O)CC[C@@]1(C)[C@H](CC=C32)C4
401	O=C(O)[C@@H](C)c1cc2c(cc(OC)cc2)cc1	1	0	COc1ccc2cc([C@H](C)C(=O)O)ccc2c1
402	N[C@H](Cc1ccccc1)C	1	0	C[C@H](N)Cc1ccccc1
403	O=C(N[C@H](Cc1ccccc1)C)[C@@H](N)CCCCN	1	0	C[C@@H](Cc1ccccc1)NC(=O)[C@@H](N)CCCCN
404	O(C)c1cc2N(C[C@@H](CN(C)C)C)c3c(Sc2cc1)cccc3	1	0	COc1ccc2c(c1)N(C[C@H](C)CN(C)C)c1ccccc1S2
405	O=C1NC(=O)CN([C@H](CN2CC(=O)NC(=O)C2)C)C1	1	0	C[C@@H](CN1CC(=O)NC(=O)C1)N1CC(=O)NC(=O)C1
406	S([C@H]1C[C@@H](C(=O)N(C)C)NC1)C=1[C@H](C)[C@@H]2[C@@H]([C@H](O)C)C(=O)N2C=1C(=O)O	1	0	C[C@@H](O)[C@H]1C(=O)N2C(C(=O)O)=C(S[C@@H]3CN[C@H](C(=O)N(C)C)C3)[C@H](C)[C@H]12
407	S([C@H]1C[C@@H](C(=O)Nc2cc(C(=O)O)ccc2)NC1)C=1[C@H](C)[C@@H]2[C@@H]([C@H](O)C)C(=O)N2C=1C(=O)O	1	0	C[C@@H](O)[C@H]1C(=O)N2C(C(=O)O)=C(S[C@@H]3CN[C@H](C(=O)Nc4cccc(C(=O)O)c4)C3)[C@H](C)[C@H]12
408	S(=O)(=O)(NC[C@H]1NC[C@@H](SC=2[C@H](C)[C@@H]3[C@@H]([C@H](O)C)C(=O)N3C=2C(=O)O)C1)N	1	0	C[C@@H](O)[C@H]1C(=O)N2C(C(=O)O)=C(S[C@@H]3CN[C@H](CNS(N)(=O)=O)C3)[C@H](C)[C@H]12
409	O=C(CC(O)C(CC(C)C1C(C)/C=C\C=C\C=C\C=C\C=C\C=C\C=C/C(OC2[C@@H](O)[C@@H](N)[C@H](O)[C@@H](C)O2)CC2C(C(=O)O)C(O)CC(O)(O2)CC(O)CC(O)CC(O)CC(=O)CCCC(=O)CC(=O)O1)C)c1ccc(N)cc1	1	0	CC1/C=C\C=C\C=C\C=C\C=C\C=C\C=C/C(OC2O[C@H](C)[C@@H](O)[C@H](N)[C@@H]2O)CC2OC(O)(CC(O)CC(O)CC(O)CC(=O)CCCC(=O)CC(=O)OC1C(C)CC(C)C(O)CC(=O)c1ccc(N)cc1)CC(O)C2C(=O)O
410	O=C(O)C1C(O)CC(=O)CC(O)C(O)CCC(O)CC(O)CC(O)CC(=O)OC(C)C(C)C(O)C(C)/C=C/C=C/CC/C=C/C=C/C=C/C=C/C(OC2[C@@H](O)[C@@H](N)[C@H](O)[C@@H](C)O2)CC1O	1	0	CC1/C=C/C=C/CC/C=C/C=C/C=C/C=C/C(OC2O[C@H](C)[C@@H](O)[C@H](N)[C@@H]2O)CC(O)C(C(=O)O)C(O)CC(=O)CC(O)C(O)CCC(O)CC(O)CC(O)CC(=O)OC(C)C(C)C1O
411	O([C@H]1[C@H](O)[C@@H](O)[C@H](O)O[C@@H]1CO)[C@@H]1[C@H](O)[C@@H](O)[C@H](O[C@@H]2[C@H](O)[C@@H](O)[C@H](N[C@@H]3[C@H](O)[C@@H](O)[C@@H](O)C(CO)=C3)[C@@H](C)O2)[C@@H](CO)O1	1	0	C[C@H]1O[C@H](O[C@@H]2[C@@H](CO)O[C@H](O[C@@H]3[C@@H](CO)O[C@@H](O)[C@H](O)[C@H]3O)[C@H](O)[C@H]2O)[C@H](O)[C@@H](O)[C@@H]1N[C@H]1C=C(CO)[C@H](O)[C@H](O)[C@H]1O
412	O([C@@H]1[C@@H](C)O[C@@H](O[C@@H]2C[C@@H]3[C@@](C)([C@@H]4[C@H]([C@]5(O)[C@](C)([C@H](O)C4)[C@@H](C4=CC(=O)OC4)CC5)CC3)CC2)C[C@@H]1O)[C@@H]1O[C@H](C)[C@@H](O[C@@H]2O[C@H](C)[C@@H](O)[C@@H](O)C2)[C@@H](O)C1	1	0	C[C@H]1O[C@@H](O[C@H]2[C@@H](O)C[C@H](O[C@H]3[C@@H](O)C[C@H](O[C@H]4CC[C@]5(C)[C@H]6C[C@@H](O)[C@]7(C)[C@@H](C8=CC(=O)OC8)CC[C@]7(O)[C@@H]6CC[C@@H]5C4)O[C@@H]3C)O[C@@H]2C)C[C@H](O)[C@@H]1O
413	O([C@@H]1[C@@H](C)O[C@@H](O[C@@H]2C[C@@H]3[C@@](C)([C@@H]4[C@H]([C@]5(O)[C@@](C)([C@@H](C6=CC(=O)OC6)CC5)CC4)CC3)CC2)C[C@@H]1O)[C@@H]1O[C@H](C)[C@@H](O[C@@H]2O[C@H](C)[C@@H](O)[C@@H](O)C2)[C@@H](O)C1	1	0	C[C@H]1O[C@@H](O[C@H]2[C@@H](O)C[C@H](O[C@H]3[C@@H](O)C[C@H](O[C@H]4CC[C@]5(C)[C@H]6CC[C@]7(C)[C@@H](C8=CC(=O)OC8)CC[C@]7(O)[C@@H]6CC[C@@H]5C4)O[C@@H]3C)O[C@@H]2C)C[C@H](O)[C@@H]1O
414	O([C@@H]1[C@@H](C)O[C@@H](O[C@@H]2[C@@H](C)O[C@@H](O[C@@H]3[C@@H](C)O[C@@H](O[C@@H]4C[C@@H]5[C@@](C)([C@@H]6[C@H]([C@]7(O)[C@](C)([C@H](O)C6)[C@@H](C6=CC(=O)OC6)CC7)CC5)CC4)C[C@@H]3O)C[C@@H]2O)C[C@@H]1O)[C@H]1[C@H](O)[C@@H](O)[C@H](O)[C@@H](CO)O1	1	0	C[C@H]1O[C@@H](O[C@H]2[C@@H](O)C[C@H](O[C@H]3CC[C@]4(C)[C@H]5C[C@@H](O)[C@]6(C)[C@@H](C7=CC(=O)OC7)CC[C@]6(O)[C@@H]5CC[C@@H]4C3)O[C@@H]2C)C[C@H](O)[C@@H]1O[C@H]1C[C@H](O)[C@H](O[C@@H]2O[C@H](CO)[C@@H](O)[C@H](O)[C@H]2O)[C@@H](C)O1
415	O=C(O[C@@H]1[C@H](O)[C@@H](C)O[C@@H](OC2[C@@H](C)O[C@@H](O[C@@H]3[C@@H](C)O[C@@H](OC4C[C@@H]5[C@@](C)([C@@H]6[C@H]([C@]7(O)[C@@](C)([C@@H](C8=CC(=O)OC8)CC7)CC6)CC5)CC4)C[C@@H]3O)C[C@@H]2O)C1)C	1	0	CC(=O)O[C@H]1C[C@H](OC2[C@@H](O)C[C@H](O[C@H]3[C@@H](O)C[C@H](OC4CC[C@]5(C)[C@H]6CC[C@]7(C)[C@@H](C8=CC(=O)OC8)CC[C@]7(O)[C@@H]6CC[C@@H]5C4)O[C@@H]3C)O[C@@H]2C)O[C@H](C)[C@H]1O
416	O=C(O)[C@@H]1[C@@H](O)C[C@]2(O)O[C@H]1C[C@@H](OC1[C@@H](O)[C@@H](N)[C@H](O)[C@@H](C)O1)/C=C/C=C/C=C/C=C/C[C@@H](C)OC(=O)/C=C/[C@H]1O[C@@H]1C[C@H](O)C2	1	0	C[C@@H]1C/C=C/C=C/C=C/C=C/[C@H](OC2O[C@H](C)[C@@H](O)[C@H](N)[C@@H]2O)C[C@@H]2O[C@](O)(C[C@@H](O)C[C@H]3O[C@@H]3/C=C/C(=O)O1)C[C@H](O)[C@H]2C(=O)O
417	O(C)[C@H]1[C@H](O)CC[C@@H](/C=C(/C)\[C@@H]2[C@H](C)[C@@H](O)CC(=O)[C@H](CC=C)/C=C(\C)/C[C@H](C)C[C@H](OC)[C@@H]3[C@@H](OC)C[C@@H](C)[C@](O)(C(=O)C(=O)N4[C@H](C(=O)O2)CCCC4)O3)C1	1	0	C=CC[C@@H]1/C=C(\C)C[C@H](C)C[C@H](OC)[C@H]2O[C@@](O)(C(=O)C(=O)N3CCCC[C@H]3C(=O)O[C@H](/C(C)=C\[C@@H]3CC[C@@H](O)[C@H](OC)C3)[C@H](C)[C@@H](O)CC1=O)[C@H](C)C[C@@H]2OC
418	O=C(O[C@H]1[C@@H](C)[C@@H](C)OC(=O)[C@H](C)[C@@H](O[C@@H]2O[C@@H](C)[C@H](OC(=O)C)[C@@H](OC)C2)[C@H](C)[C@@H](O[C@H]2[C@H](OC(=O)C)[C@@H](N(C)C)C[C@@H](C)O2)[C@@H](C)C[C@@]2(C(=O)[C@@H]1C)OC2)C	1	0	CO[C@H]1C[C@H](O[C@@H]2[C@@H](C)C(=O)O[C@H](C)[C@H](C)[C@H](OC(C)=O)[C@@H](C)C(=O)[C@]3(CO3)C[C@H](C)[C@H](O[C@@H]3O[C@H](C)C[C@H](N(C)C)[C@H]3OC(C)=O)[C@H]2C)O[C@@H](C)[C@@H]1OC(C)=O
419	O(C)[C@H]1[C@@H](C[C@H](O)CN)O[C@@H]2[C@@H]1CC(=O)C[C@@H]1O[C@@H]3[C@@H]4O[C@@]5(O[C@@H]6[C@H](O[C@H]3CC1)[C@H]4O[C@@H]6C5)CC[C@@H]1O[C@H](C(=C)C1)CC[C@@H]1O[C@@H](C(=C)[C@H](C)C1)C2	0	1	C=C1C[C@@H]2CC[C@@]34C[C@H]5O[C@H]6[C@@H](O3)[C@H]3O[C@H](CC[C@@H]3O[C@H]6[C@H]5O4)CC(=O)C[C@H]3[C@H](C[C@H]4O[C@@H](CC[C@@H]1O2)C[C@@H](C)C4=C)O[C@H](C[C@H](O)CN)[C@@H]3OC
420	F[C@@H]1C=2[C@@](C)([C@@]3(F)[C@@H](O)C[C@]4(C)[C@@](O)(C(=O)COC(=O)C(C)(C)C)[C@H](C)C[C@H]4[C@@H]3C1)C=CC(=O)C=2	1	0	C[C@@H]1C[C@H]2[C@@H]3C[C@H](F)C4=CC(=O)C=C[C@]4(C)[C@@]3(F)[C@@H](O)C[C@]2(C)[C@@]1(O)C(=O)COC(=O)C(C)(C)C
421	S(C(=O)[C@@]1(OC(=O)c2occc2)[C@H](C)C[C@@H]2[C@]1(C)C[C@H](O)[C@]1(F)[C@]3(C)C([C@@H](F)C[C@@H]21)=CC(=O)C=C3)CF	1	0	C[C@@H]1C[C@H]2[C@@H]3C[C@H](F)C4=CC(=O)C=C[C@]4(C)[C@@]3(F)[C@@H](O)C[C@]2(C)[C@@]1(OC(=O)c1ccco1)C(=O)SCF
422	Cl[C@]12[C@@H](O)C[C@]3(C)[C@@H](C(=O)COC(=O)C(C)(C)C)[C@H](C)C[C@H]3[C@@H]1C[C@H](F)C=1[C@]2(C)C=CC(=O)C=1	1	0	C[C@@H]1C[C@H]2[C@@H]3C[C@H](F)C4=CC(=O)C=C[C@]4(C)[C@@]3(Cl)[C@@H](O)C[C@]2(C)[C@H]1C(=O)COC(=O)C(C)(C)C
423	F[C@@H]1C=2[C@@](C)([C@H]3[C@@H](O)C[C@]4(C)[C@@](O)(C(=O)COC(=O)C)[C@H](C)C[C@H]4[C@@H]3C1)C=CC(=O)C=2	1	0	CC(=O)OCC(=O)[C@@]1(O)[C@H](C)C[C@H]2[C@@H]3C[C@H](F)C4=CC(=O)C=C[C@]4(C)[C@H]3[C@@H](O)C[C@@]21C
424	ClCC(=O)[C@@]1(OC(=O)c2occc2)[C@H](C)C[C@@H]2[C@]1(C)C[C@H](O)[C@]1(Cl)[C@]3(C)C(=CC(=O)C=C3)CC[C@@H]21	1	0	C[C@@H]1C[C@H]2[C@@H]3CCC4=CC(=O)C=C[C@]4(C)[C@@]3(Cl)[C@@H](O)C[C@]2(C)[C@@]1(OC(=O)c1ccco1)C(=O)CCl
425	F[C@]12[C@@H](O)C[C@]3(C)[C@@](O)(C(=O)CO)[C@H](C)C[C@H]3[C@@H]1CCC=1[C@]2(C)C=CC(=O)C=1	1	1	C[C@@H]1C[C@H]2[C@@H]3CCC4=CC(=O)C=C[C@]4(C)[C@@]3(F)[C@@H](O)C[C@]2(C)[C@@]1(O)C(=O)CO
426	P(=O)(OCC(=O)[C@@]1(O)[C@H](C)C[C@@H]2[C@]1(C)C[C@H](O)[C@]1(F)[C@]3(C)C(=CC(=O)C=C3)CC[C@@H]21)([O-])[O-]	1	0	C[C@@H]1C[C@H]2[C@@H]3CCC4=CC(=O)C=C[C@]4(C)[C@@]3(F)[C@@H](O)C[C@]2(C)[C@@]1(O)C(=O)COP(=O)([O-])[O-]
427	F[C@]12[C@@H](O)C[C@]3(C)[C@@H](C(=O)CO)[C@H](C)C[C@H]3[C@@H]1CCC=1[C@]2(C)C=CC(=O)C=1	1	0	C[C@@H]1C[C@H]2[C@@H]3CCC4=CC(=O)C=C[C@]4(C)[C@@]3(F)[C@@H](O)C[C@]2(C)[C@H]1C(=O)CO
428	O=C1[C@]2(O)O[C@@H]3[C@@H](NC)[C@@H](O)[C@@H](NC)[C@H](O)[C@H]3O[C@@H]2O[C@H](C)C1	1	0	CN[C@H]1[C@@H](O)[C@@H](NC)[C@H](O)[C@H]2O[C@@H]3O[C@H](C)CC(=O)[C@]3(O)O[C@H]12
429	Clc1c(OC)cc(OC)c2C(=O)[C@@]3([C@H](C)CC(=O)C=C3OC)Oc12	1	0	COC1=CC(=O)C[C@@H](C)[C@]12Oc1c(Cl)c(OC)cc(OC)c1C2=O
430	S(CC(=O)O[C@H]1[C@]2(C)[C@H](C)CC[C@]3([C@@H](C)[C@H](O)[C@@](C=C)(C)C1)[C@H]2C(=O)CC3)C1C[C@@H]2N(C)[C@H](C1)CC2	1	0	C=C[C@]1(C)C[C@@H](OC(=O)CSC2C[C@@H]3CC[C@H](C2)N3C)[C@]2(C)[C@H](C)CC[C@]3(CCC(=O)[C@H]32)[C@@H](C)[C@@H]1O
431	O[C@H]1[C@H](C(C)C)CC[C@@H](C)C1	1	0	CC(C)[C@@H]1CC[C@@H](C)C[C@H]1O
432	O(C)[C@@H]1[C@H](C)[C@H]2[C@@]34OO[C@@](C)(O[C@H]3O1)CC[C@H]4[C@H](C)CC2	1	0	CO[C@H]1O[C@@H]2O[C@@]3(C)CC[C@H]4[C@H](C)CC[C@@H]([C@H]1C)[C@]42OO3
433	O(C)[C@@H]1[C@H](O)/C(/C)=C\[C@@H](C)C(=O)C[C@@H]([C@@H](C[C@H]2C[C@@H](OC)[C@H](O)CC2)C)OC(=O)[C@H]2N(C(=O)C(=O)[C@@]3(O)[C@H](C)CC[C@H](O3)C[C@H](OC)/C(/C)=C/C=C/C=C/[C@@H](C)C[C@@H](C)C1=O)CCCC2	1	0	CO[C@H]1C[C@@H]2CC[C@@H](C)[C@@](O)(O2)C(=O)C(=O)N2CCCC[C@H]2C(=O)O[C@H]([C@H](C)C[C@@H]2CC[C@@H](O)[C@H](OC)C2)CC(=O)[C@H](C)/C=C(/C)[C@@H](O)[C@@H](OC)C(=O)[C@H](C)C[C@H](C)/C=C/C=C/C=C/1C
434	O(CCO)[C@H]1[C@H](OC)C[C@H](C[C@@H](C)[C@H]2OC(=O)[C@H]3N(C(=O)C(=O)[C@@]4(O)[C@H](C)CC[C@H](O4)C[C@H](OC)/C(/C)=C/C=C/C=C/[C@@H](C)C[C@@H](C)C(=O)[C@H](OC)[C@H](O)/C(/C)=C\[C@@H](C)C(=O)C2)CCCC3)CC1	0	1	CO[C@H]1C[C@@H]2CC[C@@H](C)[C@@](O)(O2)C(=O)C(=O)N2CCCC[C@H]2C(=O)O[C@H]([C@H](C)C[C@@H]2CC[C@@H](OCCO)[C@H](OC)C2)CC(=O)[C@H](C)/C=C(/C)[C@@H](O)[C@@H](OC)C(=O)[C@H](C)C[C@H](C)/C=C/C=C/C=C/1C
436	O=C(O[C@H]1[C@H](OC)C[C@H](C[C@@H](C)[C@H]2OC(=O)[C@H]3N(C(=O)C(=O)[C@@]4(O)[C@H](C)CCC(O4)C[C@H](OC)/C(/C)=C/C=C/C=C/[C@@H](C)C[C@@H](C)C(=O)[C@H](OC)[C@H](O)/C(/C)=C\[C@@H](C)C(=O)C2)CCCC3)CC1)C(CO)(CO)C	1	0	CO[C@H]1CC2CC[C@@H](C)[C@@](O)(O2)C(=O)C(=O)N2CCCC[C@H]2C(=O)O[C@H]([C@H](C)C[C@@H]2CC[C@@H](OC(=O)C(C)(CO)CO)[C@H](OC)C2)CC(=O)[C@H](C)/C=C(/C)[C@@H](O)[C@@H](OC)C(=O)[C@H](C)C[C@H](C)/C=C/C=C/C=C/1C
437	S(=O)(=O)(N[C@H](C(=O)N1[C@@H](C(=O)[O-])C[C@H](C)CC1)CCC/[N+]=C(\N)/N)c1c2NC[C@H](C)Cc2ccc1	1	0	C[C@H]1CNc2c(cccc2S(=O)(=O)N[C@@H](CCC[N+]=C(N)N)C(=O)N2CC[C@@H](C)C[C@@H]2C(=O)[O-])C1
438	Fc1c(N2C[C@@H](C)N[C@@H](C)C2)c(F)c2N(C3CC3)C=C(C(=O)O)C(=O)c2c1N	1	0	C[C@H]1CN(c2c(F)c(N)c3c(=O)c(C(=O)O)cn(C4CC4)c3c2F)C[C@@H](C)N1
439	C[C@H]1SC[C@@]2(O1)C1CCN(C2)CC1	1	0	C[C@@H]1O[C@@]2(CS1)CN1CCC2CC1
442	O(C)[C@]12[C@@H]([C@](O)(C(C)(C)C)C)C[C@@]3([C@@H]4N(CC5CC5)CC[C@@]53[C@H]1Oc1c(O)ccc(c51)C4)CC2	1	0	CO[C@]12CC[C@@]3(C[C@@H]1[C@](C)(O)C(C)(C)C)[C@H]1Cc4ccc(O)c5c4[C@@]3(CCN1CC1CC1)[C@H]2O5
443	O=C(O)[C@@](N)(Cc1cc(O)c(O)cc1)C	1	0	C[C@](N)(Cc1ccc(O)c(O)c1)C(=O)O
444	O=C(O)[C@@](N)(Cc1ccc(O)cc1)C	1	0	C[C@](N)(Cc1ccc(O)cc1)C(=O)O
445	O=C(N)C1C(=O)[C@@H]([N+](C)C)[C@@H]2[C@@H](O)[C@@H]3[C@@](O)(C)c4c(c(O)ccc4)C(=O)C3=C([O-])[C@]2(O)C1=O	1	0	C[N+](C)[C@@H]1C(=O)C(C(N)=O)C(=O)[C@@]2(O)C([O-])=C3C(=O)c4c(O)cccc4[C@@](C)(O)[C@H]3[C@H](O)[C@@H]12
446	O=C(N)C1C(=O)[C@@H]([N+](C)C)[C@H]2[C@@](O)(C1=O)C([O-])=C1C(=O)c3c(O)cccc3[C@](O)(C)[C@H]1C2	1	0	C[N+](C)[C@@H]1C(=O)C(C(N)=O)C(=O)[C@@]2(O)C([O-])=C3C(=O)c4c(O)cccc4[C@@](C)(O)[C@H]3C[C@@H]12
447	F[C@@H]1C=2[C@@](C)([C@@]3(F)[C@@H](O)C[C@]4(C)[C@]5(C(=O)CO)OC(C)(C)O[C@@H]5C[C@H]4[C@@H]3C1)C=CC(=O)C=2	1	0	CC1(C)O[C@@H]2C[C@H]3[C@@H]4C[C@H](F)C5=CC(=O)C=C[C@]5(C)[C@@]4(F)[C@@H](O)C[C@]3(C)[C@]2(C(=O)CO)O1
448	F[C@]12[C@@H](O)C[C@]3(C)[C@]4(C(=O)CO)OC(C)(C)O[C@@H]4C[C@H]3[C@@H]1CCC=1[C@]2(C)C=CC(=O)C=1	1	0	CC1(C)O[C@@H]2C[C@H]3[C@@H]4CCC5=CC(=O)C=C[C@]5(C)[C@@]4(F)[C@@H](O)C[C@]3(C)[C@]2(C(=O)CO)O1
449	F[C@]12[C@@H](O)C[C@]3(C)[C@]4(C(=O)COC(=O)CC(C)(C)C)OC(C)(C)O[C@@H]4C[C@H]3[C@@H]1CCC=1[C@]2(C)C=CC(=O)C=1	1	0	CC(C)(C)CC(=O)OCC(=O)[C@@]12OC(C)(C)O[C@@H]1C[C@H]1[C@@H]3CCC4=CC(=O)C=C[C@]4(C)[C@@]3(F)[C@@H](O)C[C@@]12C
450	F[C@]12[C@@H](O)C[C@]3(C)[C@@](O)(C(=O)CO)[C@H](O)C[C@H]3[C@@H]1CCC=1[C@]2(C)C=CC(=O)C=1	1	0	C[C@]12C[C@H](O)[C@@]3(F)[C@@H](CCC4=CC(=O)C=C[C@@]43C)[C@@H]1C[C@@H](O)[C@]2(O)C(=O)CO
451	F[C@@H]1C=2[C@@](C)([C@H]3[C@@H](O)C[C@]4(C)[C@]5(C(=O)CO)OC(C)(C)O[C@@H]5C[C@H]4[C@@H]3C1)C=CC(=O)C=2	1	0	CC1(C)O[C@@H]2C[C@H]3[C@@H]4C[C@H](F)C5=CC(=O)C=C[C@]5(C)[C@H]4[C@@H](O)C[C@]3(C)[C@]2(C(=O)CO)O1
452	O=C(CO)[C@]12[C@]3(C)[C@H]([C@H]4[C@H]([C@@H](O)C3)[C@]3(C)C(=CC(=O)C=C3)CC4)C[C@H]1OC(C)(C)O2	1	0	CC1(C)O[C@@H]2C[C@H]3[C@@H]4CCC5=CC(=O)C=C[C@]5(C)[C@H]4[C@@H](O)C[C@]3(C)[C@]2(C(=O)CO)O1
453	F[C@@H]1C=2[C@@](C)([C@H]3[C@@H](O)C[C@]4(C)[C@@](O)(C(=O)CO)CC[C@H]4[C@@H]3C1)C=CC(=O)C=2	1	0	C[C@]12C[C@H](O)[C@H]3[C@@H](C[C@H](F)C4=CC(=O)C=C[C@@]43C)[C@@H]1CC[C@]2(O)C(=O)CO
454	O=C(CO)[C@]1(O)[C@]2(C)[C@H]([C@H]3[C@H]([C@@H](O)C2)[C@]2(C)C(=CC(=O)C=C2)CC3)CC1	1	1	C[C@]12C[C@H](O)[C@H]3[C@@H](CCC4=CC(=O)C=C[C@@]43C)[C@@H]1CC[C@]2(O)C(=O)CO
455	O=C(OCC(=O)[C@]1(O)[C@]2(C)[C@H]([C@H]3[C@H]([C@@H](O)C2)[C@]2(C)C(=CC(=O)C=C2)CC3)CC1)CC(C)(C)C	1	0	CC(C)(C)CC(=O)OCC(=O)[C@@]1(O)CC[C@H]2[C@@H]3CCC4=CC(=O)C=C[C@]4(C)[C@H]3[C@@H](O)C[C@@]21C
456	O=C(CO)[C@]1(O)[C@]2(C)[C@H]([C@H]3[C@@H]([C@]4(C)C(=CC(=O)C=C4)CC3)C(=O)C2)CC1	1	1	C[C@]12CC(=O)[C@H]3[C@@H](CCC4=CC(=O)C=C[C@@]43C)[C@@H]1CC[C@]2(O)C(=O)CO
457	[SH0](=O)(CCCC(F)(F)C(F)(F)F)CCCCCCCCC[C@H]1[C@H]2[C@H]3[C@@](C)([C@@H](O)CC3)CC[C@@H]2c2c(cc(O)cc2)C1	1	0	C[C@]12CC[C@@H]3c4ccc(O)cc4C[C@@H](CCCCCCCCCS(=O)CCCC(F)(F)C(F)(F)F)[C@H]3[C@@H]1CC[C@@H]2O
458	O[C@@H]1[C@]2(C)[C@H]([C@H]3[C@@H](c4c(cc(O)cc4)CC3)CC2)CC1	1	0	C[C@]12CC[C@@H]3c4ccc(O)cc4CC[C@H]3[C@@H]1CC[C@@H]2O
459	ClCCN(C(=O)Oc1cc2c([C@@H]3[C@H]([C@H]4[C@@](C)([C@@H](OP(=O)([O-])[O-])CC4)CC3)CC2)cc1)CCCl	1	0	C[C@]12CC[C@@H]3c4ccc(OC(=O)N(CCCl)CCCl)cc4CC[C@H]3[C@@H]1CC[C@@H]2OP(=O)([O-])[O-]
460	Oc1cc2c([C@@H]3[C@H]([C@H]4[C@@](C)([C@](O)(C#C)CC4)CC3)CC2)cc1	1	0	C#C[C@]1(O)CC[C@H]2[C@@H]3CCc4cc(O)ccc4[C@H]3CC[C@@]21C
461	O(C)c1cc2c([C@@H]3[C@H]([C@H]4[C@@](C)([C@](O)(C#C)CC4)CC3)CC2)cc1	1	0	C#C[C@]1(O)CC[C@H]2[C@@H]3CCc4cc(OC)ccc4[C@H]3CC[C@@]21C
462	O(c1cc2c([C@@H]3[C@H]([C@H]4[C@@](C)([C@](O)(C#C)CC4)CC3)CC2)cc1)C1CCCC1	1	0	C#C[C@]1(O)CC[C@H]2[C@@H]3CCc4cc(OC5CCCC5)ccc4[C@H]3CC[C@@]21C
463	O=C1[C@]2(C)[C@H]([C@H]3[C@@H](c4c(cc(O)cc4)CC3)CC2)CC1	1	0	C[C@]12CC[C@@H]3c4ccc(O)cc4CC[C@H]3[C@@H]1CCC2=O
464	S(=O)(=O)(Oc1cc2c([C@@H]3[C@H]([C@H]4[C@@](C)(C(=O)CC4)CC3)CC2)cc1)[O-]	1	0	C[C@]12CC[C@@H]3c4ccc(OS(=O)(=O)[O-])cc4CC[C@H]3[C@@H]1CCC2=O
465	O=C(NC(C)(C)C)[C@@H]1[C@]2(C)[C@H]([C@H]3[C@@H]([C@]4(C)[C@H](NC(=O)C=C4)CC3)CC2)CC1	1	0	CC(C)(C)NC(=O)[C@H]1CC[C@H]2[C@@H]3CC[C@H]4NC(=O)C=C[C@]4(C)[C@H]3CC[C@]12C
468	O[C@@H]1[C@]2(C)[C@H]([C@H]3[C@@H]([C@]4(C)[C@@]5(O[C@@H]5C(O)=C(C#N)C4)CC3)CC2)CC1	1	0	C[C@]12CC[C@H]3[C@@H](CC[C@@]45O[C@@H]4C(O)=C(C#N)C[C@]35C)[C@@H]1CC[C@@H]2O
469	O=C1C=C2[C@@](C)([C@@H]3[C@H]([C@H]4[C@@](C)([C@@H](O)CC4)CC3)CC2)CC1	1	0	C[C@]12CC[C@H]3[C@@H](CCC4=CC(=O)CC[C@@]43C)[C@@H]1CC[C@@H]2O
470	O=C(O[C@@H]1[C@]2(C)[C@H]([C@H]3[C@@H]([C@@H]4C(=CC(=O)CC4)CC3)CC2)CC1)CCc1ccccc1	1	0	C[C@]12CC[C@@H]3[C@H]4CCC(=O)C=C4CC[C@H]3[C@@H]1CC[C@@H]2OC(=O)CCc1ccccc1
471	O=C1CC2=C([C@@H]3[C@H]([C@H]4[C@@](C)([C@](O)(C#C)CC4)CC3)CC2)CC1	1	0	C#C[C@]1(O)CC[C@H]2[C@@H]3CCC4=C(CCC(=O)C4)[C@H]3CC[C@@]21C
472	O=C1C=C2[C@@H]([C@@H]3[C@H]([C@H]4[C@@](C)([C@](O)(C#C)CC4)CC3)CC2)CC1	1	0	C#C[C@]1(O)CC[C@H]2[C@@H]3CCC4=CC(=O)CC[C@@H]4[C@H]3CC[C@@]21C
473	O[C@]1(C#C)[C@]2(C)[C@H]([C@H]3[C@@H]([C@]4(C)C(=Cc5oncc5C4)CC3)CC2)CC1	1	0	C#C[C@]1(O)CC[C@H]2[C@@H]3CCC4=Cc5oncc5C[C@]4(C)[C@H]3CC[C@@]21C
474	O=CC1=C(O)C[C@H]2[C@@](C)([C@@H]3[C@H]([C@H]4[C@@](C)([C@](O)(C)CC4)CC3)CC2)C1	1	0	C[C@]12CC(C=O)=C(O)C[C@@H]1CC[C@@H]1[C@@H]2CC[C@@]2(C)[C@H]1CC[C@]2(C)O
475	O[C@]1(C)[C@]2(C)[C@H]([C@H]3[C@@H]([C@]4(C)[C@H](Cc5[nH]ncc5C4)CC3)CC2)CC1	1	0	C[C@]12Cc3cn[nH]c3C[C@@H]1CC[C@@H]1[C@@H]2CC[C@@]2(C)[C@H]1CC[C@]2(C)O
476	O=C1OC[C@]2(C)[C@@H]3[C@H]([C@H]4[C@@](C)([C@](O)(C)CC4)CC3)CC[C@H]2C1	1	0	C[C@]12COC(=O)C[C@@H]1CC[C@@H]1[C@@H]2CC[C@@]2(C)[C@H]1CC[C@]2(C)O
477	O=C1C=C2[C@@](C)([C@@H]3[C@H]([C@H]4[C@@](C)(OC(=O)CC4)CC3)CC2)C=C1	1	0	C[C@]12CC[C@H]3[C@@H](CCC4=CC(=O)C=C[C@@]43C)[C@@H]1CCC(=O)O2
478	O=C1C=C2[C@@](C)([C@@H]3[C@H]([C@H]4[C@@](C)(C(=O)CC4)CC3)CC2=C)C=C1	1	0	C=C1C[C@@H]2[C@H](CC[C@]3(C)C(=O)CC[C@@H]23)[C@@]2(C)C=CC(=O)C=C12
479	O=C1O[C@@]2([C@]3(C)[C@H]([C@H]4[C@@H]([C@]5(C)C([C@H]6[C@@H]4C6)=CC(=O)CC5)CC3)[C@H]3[C@@H]2C3)CC1	1	0	C[C@]12CC[C@H]3[C@H]([C@@H]1[C@@H]1C[C@@H]1[C@@]21CCC(=O)O1)[C@H]1C[C@H]1C1=CC(=O)CC[C@@]13C
480	F[C@@H]1C=2[C@@](C)([C@H]3[C@@H](O)C[C@]4(C)[C@]5(C(=O)CO)OC(C)(C)O[C@@H]5C[C@H]4[C@@H]3C1)CCC(=O)C=2	1	0	CC1(C)O[C@@H]2C[C@H]3[C@@H]4C[C@H](F)C5=CC(=O)CC[C@]5(C)[C@H]4[C@@H](O)C[C@]3(C)[C@]2(C(=O)CO)O1
481	O=C(OC)[C@H]1[C@H]2[C@H]3[C@@](C)([C@@]4(OC(=O)CC4)CC3)C[C@H]3O[C@@]23[C@]2(C)C(=CC(=O)CC2)C1	1	0	COC(=O)[C@@H]1CC2=CC(=O)CC[C@]2(C)[C@@]23O[C@@H]2C[C@@]2(C)[C@@H](CC[C@@]24CCC(=O)O4)[C@H]13
482	ClCC(=O)[C@]12[C@]3(C)[C@H]([C@H]4[C@](F)([C@@H](O)C3)[C@]3(C)C(=CC(=O)CC3)CC4)C[C@H]1OC(C)(C)O2	1	0	CC1(C)O[C@@H]2C[C@H]3[C@@H]4CCC5=CC(=O)CC[C@]5(C)[C@@]4(F)[C@@H](O)C[C@]3(C)[C@]2(C(=O)CCl)O1
483	F[C@]12[C@@H](O)C[C@]3(C)[C@](O)(C)CC[C@H]3[C@@H]1CCC=1[C@]2(C)CCC(=O)C=1	1	0	C[C@]1(O)CC[C@H]2[C@@H]3CCC4=CC(=O)CC[C@]4(C)[C@@]3(F)[C@@H](O)C[C@@]21C
484	O=C(CO)[C@]1(O)[C@]2(C)[C@H]([C@H]3[C@H]([C@@H](O)C2)[C@]2(C)C(=CC(=O)CC2)CC3)CC1	1	1	C[C@]12C[C@H](O)[C@H]3[C@@H](CCC4=CC(=O)CC[C@@]43C)[C@@H]1CC[C@]2(O)C(=O)CO
485	O=C(OCC(=O)[C@]1(O)[C@]2(C)[C@H]([C@H]3[C@H]([C@@H](O)C2)[C@]2(C)C(=CC(=O)CC2)CC3)CC1)CCC(=O)O	1	0	C[C@]12C[C@H](O)[C@H]3[C@@H](CCC4=CC(=O)CC[C@@]43C)[C@@H]1CC[C@]2(O)C(=O)COC(=O)CCC(=O)O
486	O=C(OCC(=O)[C@]1(O)[C@]2(C)[C@H]([C@H]3[C@H]([C@@H](O)C2)[C@]2(C)C(=CC(=O)CC2)CC3)CC1)CCC1CCCC1	1	0	C[C@]12C[C@H](O)[C@H]3[C@@H](CCC4=CC(=O)CC[C@@]43C)[C@@H]1CC[C@]2(O)C(=O)COC(=O)CCC1CCCC1
487	P(=O)(OCC(=O)[C@]1(O)[C@]2(C)[C@H]([C@H]3[C@H]([C@@H](O)C2)[C@]2(C)C(=CC(=O)CC2)CC3)CC1)([O-])[O-]	1	0	C[C@]12C[C@H](O)[C@H]3[C@@H](CCC4=CC(=O)CC[C@@]43C)[C@@H]1CC[C@]2(O)C(=O)COP(=O)([O-])[O-]
488	O=C1C=C2[C@@](C)([C@@H]3[C@H]([C@H]4[C@@](C)([C@](O)(C)CC4)CC3)CC2)CC1	1	0	C[C@]1(O)CC[C@H]2[C@@H]3CCC4=CC(=O)CC[C@]4(C)[C@H]3CC[C@@]21C
489	O=C1C=C2C(=C3[C@H]([C@H]4[C@@](C)([C@](O)(CC#N)CC4)CC3)CC2)CC1	1	0	C[C@]12CCC3=C4CCC(=O)C=C4CC[C@H]3[C@@H]1CC[C@@]2(O)CC#N
490	Oc1cc2[C@]3(C)[C@@H](N)[C@H](Cc2cc1)CCCCC3	1	0	C[C@@]12CCCCC[C@@H](Cc3ccc(O)cc31)[C@@H]2N
491	OC([C@H](/C=C/[C@@H](C)[C@@H]1[C@]2(C)[C@H](/C(=C\C=C\3/C[C@@H](O)C[C@H](O)C/3)/CCC2)CC1)C)(C)C	1	0	C[C@@H](/C=C/[C@@H](C)[C@H]1CC[C@H]2/C(=C\C=C3C[C@@H](O)C[C@H](O)C3)CCC[C@@]21C)C(C)(C)O
492	O[C@@H]1C(=C)/C(=C/C=C/2\[C@H]3[C@@](C)([C@@H]([C@@H](/C=C/[C@@H](C(C)C)C)C)CC3)CCC\2)/C[C@@H](O)C1	1	0	C=C1/C(=C/C=C2/CCC[C@@]3(C)[C@H]2CC[C@@H]3[C@H](C)/C=C/[C@H](C)C(C)C)C[C@@H](O)C[C@@H]1O
493	O[C@@H]1C/C(=C\C=C\2/[C@H]3[C@@](C)([C@@H]([C@@H](/C=C/[C@@H](C(C)C)C)C)CC3)CCC/2)/C(=C)CC1	1	0	C=C1CC[C@H](O)C/C1=C\C=C1\CCC[C@@]2(C)[C@H]1CC[C@@H]2[C@H](C)/C=C/[C@H](C)C(C)C
495	O=C(N[C@@H]1C(=O)N[C@@H](Cc2ccc(O)cc2)C(=O)N[C@H](Cc2c3c([nH]c2)cccc3)C(=O)N[C@@H](CCCCN)C(=O)N[C@@H](C(C)C)C(=O)N[C@H](C(=O)N[C@@H]([C@H](O)C)C(=O)N)CSSC1)[C@H](N)Cc1cc2c(cc1)cccc2	1	0	CC(C)[C@@H]1NC(=O)[C@H](CCCCN)NC(=O)[C@@H](Cc2c[nH]c3ccccc23)NC(=O)[C@H](Cc2ccc(O)cc2)NC(=O)[C@@H](NC(=O)[C@H](N)Cc2ccc3ccccc3c2)CSSC[C@@H](C(=O)N[C@H](C(N)=O)[C@@H](C)O)NC1=O
496	S(=O)(=O)(Oc1ccc(C[C@H](NC(=O)[C@@H](NC(=O)[C@@H](NC(=O)[C@H]2NC(=O)CC2)CCC(=O)N)CC(=O)[O-])C(=O)N[C@@H]([C@H](O)C)C(=O)NCC(=O)N[C@H](C(=O)N[C@H](C(=O)N[C@H](C(=O)N[C@H](C(=O)N)Cc2ccccc2)CC(=O)[O-])CCSC)Cc2c3c([nH]c2)cccc3)cc1)[O-]	1	0	CSCC[C@H](NC(=O)[C@H](Cc1c[nH]c2ccccc12)NC(=O)CNC(=O)[C@@H](NC(=O)[C@H](Cc1ccc(OS(=O)(=O)[O-])cc1)NC(=O)[C@H](CC(=O)[O-])NC(=O)[C@H](CCC(N)=O)NC(=O)[C@@H]1CCC(=O)N1)[C@@H](C)O)C(=O)N[C@@H](CC(=O)[O-])C(=O)N[C@@H](Cc1ccccc1)C(N)=O
497	S(CC/[N+]=C/N)C1=C(C(=O)[O-])N2C(=O)[C@H]([C@H](O)C)[C@H]2C1	1	0	C[C@@H](O)[C@H]1C(=O)N2C(C(=O)[O-])=C(SCC/[N+]=C/N)C[C@H]12
498	O[C@H]([C@H](N)C)c1ccccc1	1	0	C[C@@H](N)[C@@H](O)c1ccccc1
499	O=C(OCCCCCCCCC(=O)O)/C=C(\C[C@H]1[C@H](O)[C@H](O)[C@@H](C[C@H]2[C@H]([C@H]([C@@H](O)C)C)O2)CO1)/C	1	0	C/C(=C/C(=O)OCCCCCCCCC(=O)O)C[C@@H]1OC[C@H](C[C@@H]2O[C@H]2[C@@H](C)[C@H](C)O)[C@@H](O)[C@H]1O
500	Clc1ccc(C[C@@H](NC(=O)[C@H](NC(=O)C)Cc2cc3c(cc2)cccc3)C(=O)N[C@@H](C(=O)N[C@H](C(=O)N([C@H](C(=O)N[C@@H](C(=O)N[C@H](C(=O)N[C@H](C(=O)N2[C@H](C(=O)N[C@@H](C(=O)N)C)CCC2)CCCCNC(C)C)CC(C)C)CC(=O)N)Cc2ccc(O)cc2)C)CO)Cc2cnccc2)cc1	1	0	CC(=O)N[C@H](Cc1ccc2ccccc2c1)C(=O)N[C@H](Cc1ccc(Cl)cc1)C(=O)N[C@H](Cc1cccnc1)C(=O)N[C@@H](CO)C(=O)N(C)[C@@H](Cc1ccc(O)cc1)C(=O)N[C@H](CC(N)=O)C(=O)N[C@@H](CC(C)C)C(=O)N[C@@H](CCCCNC(C)C)C(=O)N1CCC[C@H]1C(=O)N[C@H](C)C(N)=O
501	Clc1ccc(C[C@@H](NC(=O)[C@H](NC(=O)C)Cc2cc3c(cc2)cccc3)C(=O)N[C@@H](C(=O)N[C@H](C(=O)N[C@H](C(=O)N[C@@H](C(=O)N[C@H](C(=O)N[C@H](C(=O)N2[C@H](C(=O)N[C@@H](C(=O)N)C)CCC2)CCCCNC(C)C)CC(C)C)Cc2ccc(NC(=O)N)cc2)Cc2ccc(NC(=O)[C@H]3NC(=O)NC(=O)C3)cc2)CO)Cc2cnccc2)cc1	1	0	CC(=O)N[C@H](Cc1ccc2ccccc2c1)C(=O)N[C@H](Cc1ccc(Cl)cc1)C(=O)N[C@H](Cc1cccnc1)C(=O)N[C@@H](CO)C(=O)N[C@@H](Cc1ccc(NC(=O)[C@@H]2CC(=O)NC(=O)N2)cc1)C(=O)N[C@H](Cc1ccc(NC(N)=O)cc1)C(=O)N[C@@H](CC(C)C)C(=O)N[C@@H](CCCCNC(C)C)C(=O)N1CCC[C@H]1C(=O)N[C@H](C)C(N)=O
502	Clc1ccc(C[C@@H](NC(=O)[C@H](NC(=O)C)Cc2cc3c(cc2)cccc3)C(=O)N[C@@H](C(=O)N[C@H](C(=O)N[C@H](C(=O)N[C@@H](C(=O)N[C@H](C(=O)N[C@H](C(=O)N2[C@H](C(=O)N[C@@H](C(=O)N)C)CCC2)CCCNC(=[N+])N)CC(C)C)CCCNC(=O)N)Cc2ccc(O)cc2)CO)Cc2cnccc2)cc1	1	0	CC(=O)N[C@H](Cc1ccc2ccccc2c1)C(=O)N[C@H](Cc1ccc(Cl)cc1)C(=O)N[C@H](Cc1cccnc1)C(=O)N[C@@H](CO)C(=O)N[C@@H](Cc1ccc(O)cc1)C(=O)N[C@H](CCCNC(N)=O)C(=O)N[C@@H](CC(C)C)C(=O)N[C@@H](CCCNC(=[N+])N)C(=O)N1CCC[C@H]1C(=O)N[C@H](C)C(N)=O
503	Clc1c([C@H](Oc2c(N)ncc(-c3cn(C4CCNCC4)nc3)c2)C)c(Cl)ccc1F	1	0	C[C@@H](Oc1cc(-c2cnn(C3CCNCC3)c2)cnc1N)c1c(Cl)ccc(F)c1Cl
504	FC(F)(F)c1cc([C@H](O[C@@H]2[C@@H](N(CC3=NNC(=O)N3)CCO2)c2ccc(F)cc2)C)cc(C(F)(F)F)c1	1	0	C[C@@H](O[C@H]1OCCN(Cc2n[nH]c(=O)[nH]2)[C@H]1c1ccc(F)cc1)c1cc(C(F)(F)F)cc(C(F)(F)F)c1
505	FC(F)(F)c1cc(CCCN[C@H](C)c2c3c(ccc2)cccc3)ccc1	1	0	C[C@@H](NCCCc1cccc(C(F)(F)F)c1)c1cccc2ccccc12
506	FC(F)(F)COc1c(OCCN[C@@H](Cc2cc(C(=O)N)c3N(CCCO)CCc3c2)C)cccc1	1	0	C[C@H](Cc1cc2c(c(C(N)=O)c1)N(CCCO)CC2)NCCOc1ccccc1OCC(F)(F)F
507	Oc1c(O)ccc(C[C@@H]([C@@H](Cc2cc(O)c(O)cc2)C)C)c1	1	0	C[C@@H](Cc1ccc(O)c(O)c1)[C@H](C)Cc1ccc(O)c(O)c1
508	O=CNc1c(O)ccc([C@@H](O)CN[C@@H](Cc2ccc(OC)cc2)C)c1	1	0	COc1ccc(C[C@@H](C)NC[C@H](O)c2ccc(O)c(NC=O)c2)cc1
509	N([C@@H](Cc1ccccc1)C)(CC#C)C	1	0	C#CCN(C)[C@H](C)Cc1ccccc1
510	O=C(O)CC[C@@H](C)[C@@H]1[C@]2(C)[C@H]([C@@H]3[C@H](O)C[C@H]4[C@@](C)([C@H]3CC2)CC[C@@H](O)C4)CC1	1	0	C[C@H](CCC(=O)O)[C@H]1CC[C@H]2[C@H]3[C@H](CC[C@@]21C)[C@@]1(C)CC[C@@H](O)C[C@H]1C[C@H]3O
511	O=C(O)CC[C@@H](C)[C@@H]1[C@]2(C)[C@H]([C@@H]3[C@@H](O)C[C@H]4[C@@](C)([C@H]3CC2)CC[C@@H](O)C4)CC1	1	0	C[C@H](CCC(=O)O)[C@H]1CC[C@H]2[C@@H]3[C@@H](O)C[C@@H]4C[C@H](O)CC[C@]4(C)[C@H]3CC[C@@]21C
512	OC(CCC[C@@H](C)[C@@H]1[C@]2(C)[C@H](/C(=C\C=C/3\C(=C)[C@@H](O)C[C@H](O)C\3)/CCC2)CC1)(C)C	0	1	C=C1/C(=C/C=C2/CCC[C@@]3(C)[C@H]2CC[C@@H]3[C@H](C)CCCC(C)(C)O)C[C@@H](O)C[C@@H]1O
513	OC(CCC[C@@H](C)[C@@H]1[C@]2(C)[C@H](/C(=C\C=C/3\C(=C)CC[C@H](O)C\3)/CCC2)CC1)(C)C	1	0	C=C1CC[C@H](O)C/C1=C\C=C1\CCC[C@@]2(C)[C@H]1CC[C@@H]2[C@H](C)CCCC(C)(C)O
514	O[C@@H]1C/C(=C\C=C\2/[C@H]3[C@@](C)([C@@H]([C@@H](CCCC(C)C)C)CC3)CCC/2)/C(=C)CC1	1	0	C=C1CC[C@H](O)C/C1=C\C=C1\CCC[C@@]2(C)[C@H]1CC[C@@H]2[C@H](C)CCCC(C)C
515	P(=O)([O-])([O-])CO[C@@H](Cn1c2ncnc(N)c2nc1)C	1	0	C[C@H](Cn1cnc2c(N)ncnc21)OCP(=O)([O-])[O-]
516	P(=O)(OCOC(=O)OC(C)C)(OCOC(=O)OC(C)C)CO[C@@H](Cn1c2ncnc(N)c2nc1)C	1	0	CC(C)OC(=O)OCOP(=O)(CO[C@H](C)Cn1cnc2c(N)ncnc21)OCOC(=O)OC(C)C
517	O=C(O)[C@@H]1[C@@H](O)C[C@]2(O)O[C@H]1C[C@@H](O[C@H]1[C@@H](O)[C@@H](N)[C@H](O)[C@@H](C)O1)/C=C/C=C/C=C/C=C/C=C/C=C/C=C/[C@H](C)[C@@H](O)[C@@H](C)[C@H](C)OC(=O)C[C@H](O)C[C@H](O)CC[C@@H](O)[C@H](O)C[C@H](O)C2	1	0	C[C@@H]1OC(=O)C[C@H](O)C[C@H](O)CC[C@@H](O)[C@H](O)C[C@H](O)C[C@]2(O)C[C@H](O)[C@@H](C(=O)O)[C@H](C[C@@H](O[C@@H]3O[C@H](C)[C@@H](O)[C@H](N)[C@@H]3O)/C=C/C=C/C=C/C=C/C=C/C=C/C=C/[C@H](C)[C@@H](O)[C@H]1C)O2
518	O=C[C@]1(O)[C@@H](O[C@H]2[C@@H]([N+]C)[C@H](O)[C@@H](O)[C@H](CO)O2)[C@H](O[C@H]2[C@H](O)[C@@H](O)[C@H](NC(=[N+])N)[C@@H](O)[C@@H]2/N=C(\N)/N)O[C@H]1C	1	0	C[N+][C@@H]1[C@H](O[C@H]2[C@H](O[C@@H]3[C@@H](N=C(N)N)[C@H](O)[C@@H](NC(=[N+])N)[C@H](O)[C@H]3O)O[C@@H](C)[C@]2(O)C=O)O[C@@H](CO)[C@H](O)[C@H]1O
519	O=C(CO)[C@@]1(O)C[C@H](O[C@@H]2O[C@@H](C)[C@H](O)[C@@H]([N+])C2)c2c(O)c3C(=O)c4c(OC)cccc4C(=O)c3c([O-])c2C1	1	0	COc1cccc2c1C(=O)c1c(O)c3c(c([O-])c1C2=O)C[C@@](O)(C(=O)CO)C[C@@H]3O[C@H]1C[C@H]([N+])[C@@H](O)[C@H](C)O1
520	S(=O)(=O)([O-])N1[C@@H](C)[C@H](NC(=O)/C(=N/OC(C(=O)[O-])(C)C)/c2[n+]c(N)sc2)C1=O	1	0	C[C@H]1[C@H](NC(=O)/C(=N/OC(C)(C)C(=O)[O-])C2=CSC(N)=[N+]2)C(=O)N1S(=O)(=O)[O-]
521	Clc1c2Oc3c(O[C@H]4[C@H](O[C@@H]5O[C@@H](C)[C@@H](O)[C@](N)(C)C5)[C@@H](O)[C@H](O)[C@@H](CO)O4)c4Oc5c(Cl)cc([C@@H](O)[C@H]6C(=O)N[C@H](C(=O)O)c7c(c(O)cc(O)c7)-c7c(O)ccc([C@H](C(=O)N6)NC(=O)[C@H](NC(=O)[C@H](CC(=O)N)NC(=O)[C@H](NC(=O)[C@H](NC)CC(C)C)[C@H](O)c(c1)cc2)c(c3)c4)c7)cc5	1	0	CN[C@H](CC(C)C)C(=O)N[C@H]1C(=O)N[C@@H](CC(N)=O)C(=O)N[C@H]2C(=O)N[C@H]3C(=O)N[C@H](C(=O)N[C@H](C(=O)O)c4cc(O)cc(O)c4-c4cc3ccc4O)[C@H](O)c3ccc(c(Cl)c3)Oc3cc2cc(c3O[C@@H]2O[C@H](CO)[C@@H](O)[C@H](O)[C@H]2O[C@H]2C[C@](C)(N)[C@H](O)[C@H](C)O2)Oc2ccc(cc2Cl)[C@H]1O
522	O=C(C)[C@@]1(O)C[C@H](O[C@@H]2O[C@@H](C)[C@@H](O)[C@@H](N)C2)c2c(O)c3C(=O)c4c(OC)cccc4C(=O)c3c(O)c2C1	0	1	COc1cccc2c1C(=O)c1c(O)c3c(c(O)c1C2=O)C[C@@](O)(C(C)=O)C[C@@H]3O[C@H]1C[C@H](N)[C@H](O)[C@H](C)O1
523	O=C(CO)[C@@]1(O)C[C@H](O[C@@H]2O[C@@H](C)[C@@H](O)[C@@H](N)C2)c2c(O)c3C(=O)c4c(OC)cccc4C(=O)c3c(O)c2C1	0	1	COc1cccc2c1C(=O)c1c(O)c3c(c(O)c1C2=O)C[C@@](O)(C(=O)CO)C[C@@H]3O[C@H]1C[C@H](N)[C@H](O)[C@H](C)O1
524	O=C(C)[C@@]1(O)C[C@H](O[C@@H]2O[C@@H](C)[C@@H](O)[C@@H]([N+])C2)c2c(O)c3C(=O)c4c(OC)cccc4C(=O)c3c([O-])c2C1	1	0	COc1cccc2c1C(=O)c1c(O)c3c(c([O-])c1C2=O)C[C@@](O)(C(C)=O)C[C@@H]3O[C@H]1C[C@H]([N+])[C@H](O)[C@H](C)O1
525	O=C(CO)[C@@]1(O)C[C@H](O[C@@H]2O[C@@H](C)[C@@H](O)[C@@H]([N+])C2)c2c(O)c3C(=O)c4c(OC)cccc4C(=O)c3c([O-])c2C1	1	0	COc1cccc2c1C(=O)c1c(O)c3c(c([O-])c1C2=O)C[C@@](O)(C(=O)CO)C[C@@H]3O[C@H]1C[C@H]([N+])[C@H](O)[C@H](C)O1
526	O=C(C)[C@@]1(O)C[C@H](O[C@@H]2O[C@@H](C)[C@@H](O)[C@@H]([N+])C2)c2c(O)c3C(=O)c4c(C(=O)c3c([O-])c2C1)cccc4	1	0	CC(=O)[C@]1(O)Cc2c([O-])c3c(c(O)c2[C@@H](O[C@H]2C[C@H]([N+])[C@H](O)[C@H](C)O2)C1)C(=O)c1ccccc1C3=O
527	P(=O)([O-])([O-])[C@@H]1[C@H](C)O1	1	0	C[C@@H]1O[C@@H]1P(=O)([O-])[O-]
528	Oc1cc2[C@@]3(C)[C@@H](C)[C@H](N(C/C=C(\C)/C)CC3)Cc2cc1	1	0	CC(C)=CCN1CC[C@@]2(C)c3cc(O)ccc3C[C@@H]1[C@@H]2C
529	O=C(N)C1C(=O)[C@@H]([N+](C)C)[C@@H]2[C@@H](O)[C@@H]3[C@@H](C)c4c(c(O)ccc4)C(=O)C3=C([O-])[C@]2(O)C1=O	1	0	C[C@H]1c2cccc(O)c2C(=O)C2=C([O-])[C@]3(O)C(=O)C(C(N)=O)C(=O)[C@@H]([N+](C)C)[C@@H]3[C@@H](O)[C@@H]21
530	O=C(O[C@@]1(C(=O)C)[C@]2(C)[C@H]([C@H]3[C@@H]([C@]4(C)C([C@@H](C)C3)=CC(=O)CC4)CC2)CC1)C	1	0	CC(=O)O[C@]1(C(C)=O)CC[C@H]2[C@@H]3C[C@H](C)C4=CC(=O)CC[C@]4(C)[C@H]3CC[C@@]21C
531	F[C@@H]1C=2[C@@](C)([C@@]3(F)[C@@H](O)C[C@]4(C)[C@@](OC(=O)C)(C(=O)COC(=O)C)[C@@H](C)C[C@H]4[C@@H]3C1)C=CC(=O)C=2	1	0	CC(=O)OCC(=O)[C@@]1(OC(C)=O)[C@@H](C)C[C@H]2[C@@H]3C[C@H](F)C4=CC(=O)C=C[C@]4(C)[C@@]3(F)[C@@H](O)C[C@@]21C
532	F[C@]12[C@@H](O)C[C@]3(C)[C@@](O)(C(=O)C)CC[C@H]3[C@@H]1C[C@H](C)C=1[C@]2(C)C=CC(=O)C=1	1	0	CC(=O)[C@@]1(O)CC[C@H]2[C@@H]3C[C@H](C)C4=CC(=O)C=C[C@]4(C)[C@@]3(F)[C@@H](O)C[C@@]21C
533	F[C@]12[C@@H](O)C[C@]3(C)[C@@](OC(=O)C)(C(=O)C)CC[C@H]3[C@@H]1C[C@H](C)C=1[C@]2(C)C=CC(=O)C=1	1	0	CC(=O)O[C@]1(C(C)=O)CC[C@H]2[C@@H]3C[C@H](C)C4=CC(=O)C=C[C@]4(C)[C@@]3(F)[C@@H](O)C[C@@]21C
534	O=C(CO)[C@]1(O)[C@]2(C)[C@H]([C@H]3[C@H]([C@@H](O)C2)[C@]2(C)C([C@@H](C)C3)=CC(=O)C=C2)CC1	1	0	C[C@H]1C[C@H]2[C@@H]3CC[C@](O)(C(=O)CO)[C@@]3(C)C[C@H](O)[C@@H]2[C@@]2(C)C=CC(=O)C=C12
535	O=C(OCC(=O)[C@]1(O)[C@]2(C)[C@H]([C@H]3[C@H]([C@@H](O)C2)[C@]2(C)C([C@@H](C)C3)=CC(=O)C=C2)CC1)CCC(=O)O	1	0	C[C@H]1C[C@H]2[C@@H]3CC[C@](O)(C(=O)COC(=O)CCC(=O)O)[C@@]3(C)C[C@H](O)[C@@H]2[C@@]2(C)C=CC(=O)C=C12
536	O=C(C)[C@@H]1[C@]2(C)[C@H]([C@H]3[C@H]([C@@H](O)C2)[C@]2(C)C([C@@H](C)C3)=CC(=O)CC2)CC1	1	0	CC(=O)[C@H]1CC[C@H]2[C@@H]3C[C@H](C)C4=CC(=O)CC[C@]4(C)[C@H]3[C@@H](O)C[C@]12C
537	F[C@]12[C@@H](O)C[C@]3(C)[C@@](O)(C(=O)CO)[C@@H](C)C[C@H]3[C@@H]1CCC=1[C@]2(C)C=CC(=O)C=1	1	0	C[C@H]1C[C@H]2[C@@H]3CCC4=CC(=O)C=C[C@]4(C)[C@@]3(F)[C@@H](O)C[C@]2(C)[C@@]1(O)C(=O)CO
538	F[C@]12[C@@H](O)C[C@]3(C)[C@@](OC(=O)c4ccccc4)(C(=O)CO)[C@@H](C)C[C@H]3[C@@H]1CCC=1[C@]2(C)C=CC(=O)C=1	1	0	C[C@H]1C[C@H]2[C@@H]3CCC4=CC(=O)C=C[C@]4(C)[C@@]3(F)[C@@H](O)C[C@]2(C)[C@@]1(OC(=O)c1ccccc1)C(=O)CO
539	F[C@]12[C@@H](O)C[C@]3(C)[C@@](O)(C(=O)COC(=O)C)[C@@H](C)C[C@H]3[C@@H]1CCC=1[C@]2(C)C=CC(=O)C=1	1	0	CC(=O)OCC(=O)[C@@]1(O)[C@@H](C)C[C@H]2[C@@H]3CCC4=CC(=O)C=C[C@]4(C)[C@@]3(F)[C@@H](O)C[C@@]21C
540	O=C(CO)[C@@]1(O)[C@@H](C)C[C@@H]2[C@]1(C)CC(=O)[C@@H]1[C@]3(C)C(=CC(=O)C=C3)CC[C@@H]21	1	0	C[C@H]1C[C@H]2[C@@H]3CCC4=CC(=O)C=C[C@]4(C)[C@H]3C(=O)C[C@]2(C)[C@@]1(O)C(=O)CO
541	O=C(NCC(=O)O)[C@H](CN1C[C@H](C)[C@](C)(c2cc(O)ccc2)CC1)Cc1ccccc1	1	0	C[C@H]1CN(C[C@H](Cc2ccccc2)C(=O)NCC(=O)O)CC[C@@]1(C)c1cccc(O)c1
542	C(=C)(C)[C@H]1C[C@]2([C@@H](C)CCC=C2C)CC1	1	0	C=C(C)[C@@H]1CC[C@@]2(C1)C(C)=CCC[C@@H]2C
543	O=C(N[C@@H](C(C)C)CN1C[C@H](C)[C@](C)(c2cc(O)ccc2)CC1)[C@@H]1NCc2c(ccc(O)c2)C1	0	1	CC(C)[C@@H](CN1CC[C@@](C)(c2cccc(O)c2)[C@@H](C)C1)NC(=O)[C@H]1Cc2ccc(O)cc2CN1
544	Fc1c(N2CCN(C)CC2)c2OC[C@H](C)N3c2c(C(=O)C(C(=O)O)=C3)c1	1	0	C[C@H]1COc2c(N3CCN(C)CC3)c(F)cc3c(=O)c(C(=O)O)cn1c23
545	O=C([O-])C[C@@H](O)C[N+](C)(C)C	1	0	C[N+](C)(C)C[C@H](O)CC(=O)[O-]
546	O=C([O-])C[N+](C)(C)C	1	0	C[N+](C)(C)CC(=O)[O-]
547	[N+](CCCCCC[N+]CC=C)(C)(C)C	1	0	C=CC[N+]CCCCCC[N+](C)(C)C
548	[N+](CCCCCCCCCC[N+](C)(C)C)(C)(C)C	1	0	C[N+](C)(C)CCCCCCCCCC[N+](C)(C)C
549	O=C(OCC[N+](C)(C)C)CCC(=O)OCC[N+](C)(C)C	1	0	C[N+](C)(C)CCOC(=O)CCC(=O)OCC[N+](C)(C)C
550	O=C(OCC[N+](C)(C)C)N	1	0	C[N+](C)(C)CCOC(N)=O
551	[N+](CCCCCC[N+](C)(C)C1c2c(-c3c1cccc3)cccc2)(C)(C)C1c2c(-c3c1cccc3)cccc2	1	0	C[N+](C)(CCCCCC[N+](C)(C)C1c2ccccc2-c2ccccc21)C1c2ccccc2-c2ccccc21
552	O=C(OC1C[C@@H]2[N+](C)(C)[C@@H]([C@H]3O[C@@H]23)C1)C(O)(c1sccc1)c1sccc1	1	0	C[N+]1(C)[C@H]2CC(OC(=O)C(O)(c3cccs3)c3cccs3)C[C@@H]1[C@H]1O[C@@H]21
553	O=C(OC1CC2[N+](C)(C)C(C1)CC2)C(O)c1ccccc1	1	0	C[N+]1(C)C2CCC1CC(OC(=O)C(O)c1ccccc1)C2
554	O=C1[C@@H]2Oc3c(O)ccc4c3[C@@]32[C@](O)([C@H]([N+](CC2CC2)(C)CC3)C4)CC1	1	0	C[N+]1(CC2CC2)CC[C@]23c4c5ccc(O)c4O[C@H]2C(=O)CC[C@@]3(O)[C@H]1C5
555	C(c1ccccc1)(c1ccccc1)=C1CC[N+](C)(C)CC1	1	0	C[N+]1(C)CCC(=C(c2ccccc2)c2ccccc2)CC1
556	O=C(OC1C[N+](C)(C)CC1)C(O)(c1ccccc1)C1CCCC1	1	0	C[N+]1(C)CCC(OC(=O)C(O)(c2ccccc2)C2CCCC2)C1
557	O=C(OCCC[N+]1(C)[C@@H](Cc2cc(OC)c(OC)c(OC)c2)c2c(OC)c(OC)c(OC)cc2CC1)CCC(=O)OCCC[N+]1(C)[C@H](Cc2cc(OC)c(OC)c(OC)c2)c2c(OC)c(OC)c(OC)cc2CC1	1	0	COc1cc(C[C@H]2c3c(cc(OC)c(OC)c3OC)CC[N+]2(C)CCCOC(=O)CCC(=O)OCCC[N+]2(C)CCc3cc(OC)c(OC)c(OC)c3[C@H]2Cc2cc(OC)c(OC)c(OC)c2)cc(OC)c1OC
558	O=C(OCCC[N+]1(C)[C@H](Cc2cc(OC)c(OC)c(OC)c2)c2c(cc(OC)c(OC)c2)CC1)CC/C=C/CCC(=O)OCCC[N+]1(C)[C@H](Cc2cc(OC)c(OC)c(OC)c2)c2c(cc(OC)c(OC)c2)CC1	1	0	COc1cc2c(cc1OC)[C@@H](Cc1cc(OC)c(OC)c(OC)c1)[N+](C)(CCCOC(=O)CC/C=C/CCC(=O)OCCC[N+]1(C)CCc3cc(OC)c(OC)cc3[C@H]1Cc1cc(OC)c(OC)c(OC)c1)CC2
559	O=C(OCCCCCOC(=O)CC[N+]1(C)C(Cc2cc(OC)c(OC)cc2)c2c(cc(OC)c(OC)c2)CC1)CC[N+]1(C)C(Cc2cc(OC)c(OC)cc2)c2c(cc(OC)c(OC)c2)CC1	1	0	COc1ccc(CC2c3cc(OC)c(OC)cc3CC[N+]2(C)CCC(=O)OCCCCCOC(=O)CC[N+]2(C)CCc3cc(OC)c(OC)cc3C2Cc2ccc(OC)c(OC)c2)cc1OC
560	O(C)c1c(OC)cc2c3[C@H]([N+](C)(C)CC2)Cc2cc(c(OC)cc2)Oc2c(OC)cc4c([C@@H]([N+](C)(C)CC4)Cc4ccc(Oc13)cc4)c2	1	0	COc1ccc2cc1Oc1cc3c(cc1OC)CC[N+](C)(C)[C@H]3Cc1ccc(cc1)Oc1c(OC)c(OC)cc3c1[C@@H](C2)[N+](C)(C)CC3
561	O=C(OC1C[N+](C)(C)CCC1)C(O)(c1ccccc1)c1ccccc1	1	0	C[N+]1(C)CCCC(OC(=O)C(O)(c2ccccc2)c2ccccc2)C1
562	O=C(N[C@@H]1C(=O)N2C(C(=O)[O-])=C(C[N+]3(C)CCCC3)CS[C@H]12)/C(=N/OC)/c1nc(N)sc1	1	0	CO/N=C(/C(=O)N[C@@H]1C(=O)N2C(C(=O)[O-])=C(C[N+]3(C)CCCC3)CS[C@H]12)c1csc(N)n1
563	C(CC[N+]1(C)CCCC1)CC[N+]1(C)CCCC1	1	0	C[N+]1(CCCCC[N+]2(C)CCCC2)CCCC1
564	OC(CN1CC[N+](C)(C)CC1)(c1ccccc1)C1CCCCC1	1	0	C[N+]1(C)CCN(CC(O)(c2ccccc2)C2CCCCC2)CC1
565	O=C(OC1C2CC[N+](C)(C1)CC2)C(O)(c1ccccc1)c1ccccc1	1	0	C[N+]12CCC(CC1)C(OC(=O)C(O)(c1ccccc1)c1ccccc1)C2
566	O=C(Oc1c[n+](C)ccc1)N(C)C	1	0	CN(C)C(=O)Oc1ccc[n+](C)c1
567	O/N=C/c1[n+](C)cccc1	1	0	C[n+]1ccccc1/C=N/O
569	O=C(N)C1C(=O)[C@@H]([N+](C)C)[C@@H]2[C@@H](O)[C@@H]3C(=C)c4c(c(O)ccc4)C(=O)C3=C([O-])[C@]2(O)C1=O	1	0	C=C1c2cccc(O)c2C(=O)C2=C([O-])[C@]3(O)C(=O)C(C(N)=O)C(=O)[C@@H]([N+](C)C)[C@@H]3[C@@H](O)[C@H]12
570	Clc1c2[C@@H](O)[C@@H]3C(C(=O)c2c(O)cc1)=C([O-])[C@]1(O)C(=O)C(C(=O)N)C(=O)[C@@H]([N+](C)C)[C@@H]1C3	1	0	C[N+](C)[C@@H]1C(=O)C(C(N)=O)C(=O)[C@@]2(O)C([O-])=C3C(=O)c4c(O)ccc(Cl)c4[C@@H](O)[C@H]3C[C@@H]12
572	Oc1ccc(C(CN(C)C)C2(O)CCCCC2)cc1	1	0	CN(C)CC(c1ccc(O)cc1)C1(O)CCCCC1
574	O=C(O)Cc1cc2/C(=C/CCN(C)C)/c3c(cccc3)COc2cc1	1	0	CN(C)CC/C=C1\c2ccccc2COc2ccc(CC(=O)O)cc21
575	Clc1cc2/C(=C/CCN(C)C)/c3c(Sc2cc1)cccc3	1	0	CN(C)CC/C=C1\c2ccccc2Sc2ccc(Cl)cc21
576	Brc1ccc([C@H](CCN(C)C)c2ncccc2)cc1	1	0	CN(C)CC[C@@H](c1ccc(Br)cc1)c1ccccn1
577	Brc1ccc(C(CCN(C)C)c2ncccc2)cc1	1	0	CN(C)CCC(c1ccc(Br)cc1)c1ccccn1
578	Clc1ccc(C(CCN(C)C)c2ncccc2)cc1	1	0	CN(C)CCC(c1ccc(Cl)cc1)c1ccccn1
579	Clc1c(C(O)(CCN(C)C)c2ccccc2)cccc1	1	0	CN(C)CCC(O)(c1ccccc1)c1ccccc1Cl
580	N(CCC(c1ncccc1)c1ccccc1)(C)C	1	0	CN(C)CCC(c1ccccc1)c1ccccn1
581	O=C1OC[C@H](Cc2cc3c(CCN(C)C)c[nH]c3cc2)N1	1	0	CN(C)CCc1c[nH]c2ccc(C[C@H]3COC(=O)N3)cc12
582	N(CCc1c2c([nH]c1)ccc(Cn1ncnc1)c2)(C)C	1	0	CN(C)CCc1c[nH]c2ccc(Cn3cncn3)cc12
583	S(=O)(=O)(Cc1cc2c(CCN(C)C)c[nH]c2cc1)N1CCCC1	1	0	CN(C)CCc1c[nH]c2ccc(CS(=O)(=O)N3CCCC3)cc12
584	Fc1ccc([C@]2(CCCN(C)C)OCc3c2ccc(C#N)c3)cc1	1	0	CN(C)CCC[C@@]1(c2ccc(F)cc2)OCc2cc(C#N)ccc21
585	Fc1ccc(C2(CCCN(C)C)OCc3c2ccc(C#N)c3)cc1	1	0	CN(C)CCCC1(c2ccc(F)cc2)OCc2cc(C#N)ccc21
586	N(CC/C=C/1\c2c(cccc2)CCc2c\1cccc2)(C)C	1	0	CN(C)CCC=C1c2ccccc2CCc2ccccc21
587	Clc1cc2N(CCCN(C)C)c3c(cccc3)CCc2cc1	1	0	CN(C)CCCN1c2ccccc2CCc2ccc(Cl)cc21
588	N(CCCN1c2c(cccc2)CCc2c1cccc2)(C)C	1	0	CN(C)CCCN1c2ccccc2CCc2ccccc21
589	FC(F)(F)c1cc2N(CCCN(C)C)c3c(Sc2cc1)cccc3	1	0	CN(C)CCCN1c2ccccc2Sc2ccc(C(F)(F)F)cc21
590	Clc1cc2N(CCCN(C)C)c3c(Sc2cc1)cccc3	1	0	CN(C)CCCN1c2ccccc2Sc2ccc(Cl)cc21
591	N(CCCN1c2c(Sc3c1cccc3)cccc2)(C)C	1	0	CN(C)CCCN1c2ccccc2Sc2ccccc21
592	O(C)c1ccc(CN(CCN(C)C)c2ncccc2)cc1	1	0	COc1ccc(CN(CCN(C)C)c2ccccn2)cc1
593	N(CCN(Cc1ccccc1)c1ncccc1)(C)C	1	0	CN(C)CCN(Cc1ccccc1)c1ccccn1
594	S(CC1=C(C(=O)O)N2C(=O)[C@@H](NC(=O)Cc3nc(N)sc3)[C@H]2SC1)c1n(CCN(C)C)nnn1	1	0	CN(C)CCn1nnnc1SCC1=C(C(=O)O)N2C(=O)[C@@H](NC(=O)Cc3csc(N)n3)[C@H]2SC1
595	Clc1ccc(C(OCCN(C)C)c2ncccc2)cc1	1	0	CN(C)CCOC(c1ccc(Cl)cc1)c1ccccn1
596	O(C(c1ccccc1)c1ccccc1)CCN(C)C	1	0	CN(C)CCOC(c1ccccc1)c1ccccc1
597	O=C(OCCN(C)C)C(c1ccccc1)C1(O)CCCC1	1	0	CN(C)CCOC(=O)C(c1ccccc1)C1(O)CCCC1
598	ClCC/C(=C(/c1ccc(OCCN(C)C)cc1)\c1ccccc1)/c1ccccc1	1	0	CN(C)CCOc1ccc(/C(=C(/CCCl)c2ccccc2)c2ccccc2)cc1
599	O=C(NCc1ccc(OCCN(C)C)cc1)c1cc(OC)c(OC)c(OC)c1	1	0	COc1cc(C(=O)NCc2ccc(OCCN(C)C)cc2)cc(OC)c1OC
600	N(C/C=C/c1ccccc1)(Cc1c2c(ccc1)cccc2)C	1	0	CN(C/C=C/c1ccccc1)Cc1cccc2ccccc12
601	N(CC#C)(Cc1ccccc1)C	1	0	C#CCN(C)Cc1ccccc1
602	S(=O)(=O)(Nc1ccc(OCCN(CCc2ccc(NS(=O)(=O)C)cc2)C)cc1)C	1	0	CN(CCOc1ccc(NS(C)(=O)=O)cc1)CCc1ccc(NS(C)(=O)=O)cc1
603	ClCCN(CCCl)C	1	0	CN(CCCl)CCCl
604	O=C(OC1C[C@@H]2N(C)[C@@H]([C@H]3O[C@@H]23)C1)[C@H](CO)c1ccccc1	1	0	CN1[C@H]2CC(OC(=O)[C@H](CO)c3ccccc3)C[C@@H]1[C@H]1O[C@@H]21
605	O(C(c1ccccc1)c1ccccc1)C1C[C@@H]2N(C)[C@@H](C1)CC2	1	0	CN1[C@@H]2CC[C@@H]1CC(OC(c1ccccc1)c1ccccc1)C2
606	O=C(OC1C[C@@H]2N(C)[C@H](C1)CC2)C(CO)c1ccccc1	1	0	CN1[C@H]2CC[C@@H]1CC(OC(=O)C(CO)c1ccccc1)C2
607	O=C(OC1CC2N(C)C(C3OC23)C1)C(CO)c1ccccc1	1	0	CN1C2CC(OC(=O)C(CO)c3ccccc3)CC1C1OC12
608	Clc1cc2[C@@H]3[C@@H](c4c(Oc2cc1)cccc4)CN(C)C3	1	0	CN1C[C@@H]2c3ccccc3Oc3ccc(Cl)cc3[C@H]2C1
610	O(C)c1cc2c(cc1)C[C@@H]1N(C)CC[C@]32[C@@H]1CCCC3	1	0	COc1ccc2c(c1)[C@]13CCCC[C@@H]1[C@H](C2)N(C)CC3
611	O[C@@H]1[C@@H]2Oc3c(O)ccc4c3[C@@]32[C@H]([C@H](N(C)CC3)C4)C=C1	1	0	CN1CC[C@]23c4c5ccc(O)c4O[C@H]2[C@@H](O)C=C[C@H]3[C@H]1C5
612	O(C)c1c2O[C@H]3[C@@H](O)CC[C@H]4[C@@H]5N(C)CC[C@]34c2c(cc1)C5	1	0	COc1ccc2c3c1O[C@H]1[C@@H](O)CC[C@H]4[C@@H](C2)N(C)CC[C@]314
613	O=C1[C@@H]2Oc3c(O)ccc4c3[C@@]32[C@](O)([C@H](N(C)CC3)C4)CC1	1	0	CN1CC[C@]23c4c5ccc(O)c4O[C@H]2C(=O)CC[C@@]3(O)[C@H]1C5
614	O(C)c1c2O[C@H]3C(=O)CC[C@@]4(O)[C@@H]5N(C)CC[C@]34c2c(cc1)C5	1	0	COc1ccc2c3c1O[C@H]1C(=O)CC[C@@]4(O)[C@@H](C2)N(C)CC[C@]314
615	O=C1[C@@H]2Oc3c(O)ccc4c3[C@@]32[C@H]([C@H](N(C)CC3)C4)CC1	1	0	CN1CC[C@]23c4c5ccc(O)c4O[C@H]2C(=O)CC[C@H]3[C@H]1C5
616	O(C)c1c2O[C@H]3C(=O)CC[C@H]4[C@@H]5N(C)CC[C@]34c2c(cc1)C5	1	0	COc1ccc2c3c1O[C@H]1C(=O)CC[C@H]4[C@@H](C2)N(C)CC[C@]314
617	Oc1cc2c(cc1)C[C@H]1N(C)CC[C@@]32[C@H]1CCCC3	1	0	CN1CC[C@]23CCCC[C@H]2[C@H]1Cc1ccc(O)cc13
618	C(N1c2c(Sc3c1cccc3)cccc2)C1CN(C)CC1	1	0	CN1CCC(CN2c3ccccc3Sc3ccccc32)C1
619	O=C1c2sccc2/C(=C\2/CCN(C)CC/2)/c2c(cccc2)C1	1	0	CN1CCC(=C2c3ccccc3CC(=O)c3sccc32)CC1
620	CN1CCC(=C2c3c(cccc3)C=Cc3c2cccc3)CC1	1	0	CN1CCC(=C2c3ccccc3C=Cc3ccccc32)CC1
621	CN1CC/C(=C\2/c3ncccc3CCc3c/2cccc3)/CC1	1	0	CN1CCC(=C2c3ccccc3CCc3cccnc32)CC1
622	O=Cc1n2c(/C(=C\3/CC[N+](C)CC/3)/c3c(cccc3)CC2)nc1	1	0	C[N+]1CCC(=C2c3ccccc3CCn3c(C=O)cnc32)CC1
623	Brc1cc(F)c(Nc2ncnc3c2cc(OC)c(OCC2CCN(C)CC2)c3)cc1	1	0	COc1cc2c(Nc3ccc(Br)cc3F)ncnc2cc1OCC1CCN(C)CC1
624	O(C(c1ccccc1)c1ccccc1)C1CCN(C)CC1	1	0	CN1CCC(OC(c2ccccc2)c2ccccc2)CC1
625	O(C)c1c([O-])c2Oc3ccc(cc3)C[C@@H]3[N+](C)CCc4c3cc(c(OC)c4)Oc3c(O)ccc(c3)C[C@H]3[N+](C)(C)CCc(c23)c1	1	0	COc1cc2c3cc1Oc1cc(ccc1O)C[C@@H]1c4c(cc(OC)c([O-])c4Oc4ccc(cc4)C[C@@H]3[N+](C)CC2)CC[N+]1(C)C
626	Oc1c(O)ccc2c1-c1c3[C@H](N(C)CCc3ccc1)C2	1	0	CN1CCc2cccc3c2[C@H]1Cc1ccc(O)c(O)c1-3
627	S(=O)(=O)(CCc1cc2c(C[C@@H]3N(C)CCC3)c[nH]c2cc1)c1ccccc1	1	0	CN1CCC[C@@H]1Cc1c[nH]c2ccc(CCS(=O)(=O)c3ccccc3)cc12
628	CN1[C@H](c2cnccc2)CCC1	1	0	CN1CCC[C@H]1c1cccnc1
629	C(C1c2c(Sc3c1cccc3)cccc2)C1CN(C)CCC1	1	0	CN1CCCC(CC2c3ccccc3Sc3ccccc32)C1
630	Clc1ccc(CC2=NN(C(=O)c3c2cccc3)C2CCN(C)CCC2)cc1	1	0	CN1CCCC(n2nc(Cc3ccc(Cl)cc3)c3ccccc3c2=O)CC1
631	[SH0](=O)(C)c1cc2N(CCC3N(C)CCCC3)c3c(Sc2cc1)cccc3	1	0	CN1CCCCC1CCN1c2ccccc2Sc2ccc(S(C)=O)cc21
632	S(C)c1cc2N(CCC3N(C)CCCC3)c3c(Sc2cc1)cccc3	1	0	CSc1ccc2c(c1)N(CCC1CCCCN1C)c1ccccc1S2
633	C(N1CCN(C)CC1)(c1ccccc1)c1ccccc1	1	0	CN1CCN(C(c2ccccc2)c2ccccc2)CC1
634	Clc1cnc(N2[C@@H](OC(=O)N3CCN(C)CC3)c3nccnc3C2=O)cc1	1	0	CN1CCN(C(=O)O[C@H]2c3nccnc3C(=O)N2c2ccc(Cl)cn2)CC1
635	Clc1cc2N=C(N3CCN(C)CC3)c3c(Nc2cc1)cccc3	1	0	CN1CCN(C2=Nc3cc(Cl)ccc3Nc3ccccc32)CC1
636	Clc1cc2C(N3CCN(C)CC3)=Nc3c(Oc2cc1)cccc3	1	0	CN1CCN(C2=Nc3ccccc3Oc3ccc(Cl)cc32)CC1
637	S(=O)(=O)(N(C)C)c1cc2/C(=C/CCN3CCN(C)CC3)/c3c(Sc2cc1)cccc3	1	0	CN1CCN(CC/C=C2\c3ccccc3Sc3ccc(S(=O)(=O)N(C)C)cc32)CC1
638	FC(F)(F)c1cc2N(CCCN3CCN(C)CC3)c3c(Sc2cc1)cccc3	1	0	CN1CCN(CCCN2c3ccccc3Sc3ccc(C(F)(F)F)cc32)CC1
639	Clc1cc2N(CCCN3CCN(C)CC3)c3c(Sc2cc1)cccc3	1	0	CN1CCN(CCCN2c3ccccc3Sc3ccc(Cl)cc32)CC1
640	CN1CC2N(c3ncccc3Cc3c2cccc3)CC1	1	0	CN1CCN2c3ncccc3Cc3ccccc3C2C1
641	S(CCN/C(=N/C)/C=[N+](\[O-])/[O-])Cc1oc(C[N+](C)C)cc1	1	0	C/N=C(\C=[N+]([O-])[O-])NCCSCc1ccc(C[N+](C)C)o1
642	O=C(N)c1cc2c([nH]c3c2C[C@H](NC)CC3)cc1	1	0	CN[C@@H]1CCc2[nH]c3ccc(C(N)=O)cc3c2C1
643	Clc1c(Cl)ccc([C@H]2c3c([C@@H](NC)CC2)cccc3)c1	1	0	CN[C@H]1CC[C@@H](c2ccc(Cl)c(Cl)c2)c2ccccc21
644	Clc1c(C2(NC)C(=O)CCCC2)cccc1	1	0	CNC1(c2ccccc2Cl)CCCCC1=O
645	O[C@@H]([C@H](O)[C@@H](O)CNC)[C@H](O)CO	1	0	CNC[C@H](O)[C@@H](O)[C@H](O)[C@H](O)CO
646	O[C@@H](CNC)c1cc(O)c(O)cc1	1	0	CNC[C@H](O)c1ccc(O)c(O)c1
647	O[C@@H](CNC)c1cc(O)ccc1	1	0	CNC[C@H](O)c1cccc(O)c1
649	FC(F)(F)c1ccc(OC(CCNC)c2ccccc2)cc1	1	0	CNCCC(Oc1ccc(C(F)(F)F)cc1)c1ccccc1
650	N(CCCC12c3c(cccc3)C(c3c1cccc3)CC2)C	1	0	CNCCCC12CCC(c3ccccc31)c1ccccc12
651	N(CCCC1c2c(cccc2)C=Cc2c1cccc2)C	1	0	CNCCCC1c2ccccc2C=Cc2ccccc21
652	N(CCCN1c2c(cccc2)CCc2c1cccc2)C	1	0	CNCCCN1c2ccccc2CCc2ccccc21
653	O=C1C=C2C(=C3[C@@H](c4ccc(N(C)C)cc4)C[C@]4(C)[C@](O)(C#CC)CC[C@H]4[C@@H]3CC2)CC1	1	0	CC#C[C@]1(O)CC[C@H]2[C@@H]3CCC4=CC(=O)CCC4=C3[C@@H](c3ccc(N(C)C)cc3)C[C@@]21C
654	O=C(O)CCC/C=C/1\C[C@@H]2[C@@H](/C=C/[C@@H](O)C(CC#CC)C)[C@H](O)C[C@@H]2C\1	1	0	CC#CCC(C)[C@H](O)/C=C/[C@@H]1[C@H]2C/C(=C\CCCC(=O)O)C[C@H]2C[C@H]1O
655	O=C1N(Cc2nc(C)c3c(n2)cccc3)C(=O)c2n(CC#CC)c(N3C[C@H](N)CCC3)nc2N1C	1	0	CC#CCn1c(N2CCC[C@@H](N)C2)nc2c1c(=O)n(Cc1nc(C)c3ccccc3n1)c(=O)n2C
656	O=C(O)[C@H](NC(=O)C1CCC(C(C)C)CC1)Cc1ccccc1	1	0	CC(C)C1CCC(C(=O)N[C@H](Cc2ccccc2)C(=O)O)CC1
657	N#C/N=C(\NC(C(C)(C)C)C)/Nc1ccncc1	1	0	CC(N/C(=N\C#N)Nc1ccncc1)C(C)(C)C
658	O(C)c1c(C(O)C(N)C)cc(OC)cc1	1	0	COc1ccc(OC)c(C(O)C(C)N)c1
659	O=C(O)C(O)C	1	0	CC(O)C(=O)O
660	Clc1cc(C(=O)C(NC(C)(C)C)C)ccc1	1	0	CC(NC(C)(C)C)C(=O)c1cccc(Cl)c1
661	SC(C(=O)NCC(=O)O)C	1	0	CC(S)C(=O)NCC(=O)O
662	FC=1C2=C(N)/C(/C(=O)N=C2C=CC=1)=C\1/Nc2c(N/1)ccc(N1CCN(C)CC1)c2	0	1	CN1CCN(c2ccc3c(c2)N/C(=C2\C(=O)N=c4cccc(F)c4=C2N)N3)CC1
663	SC([C@@H](N)C(=O)O)(C)C	1	0	CC(C)(S)[C@@H](N)C(=O)O
666	O=C1N(C)c2c(N1c1ccc(C(C#N)(C)C)cc1)c1c(nc2)ccc(-c2cnc3c(c2)cccc3)c1	0	1	Cn1c(=O)n(-c2ccc(C(C)(C)C#N)cc2)c2c3cc(-c4cnc5ccccc5c4)ccc3ncc21
667	O(/N=C(/C(=O)N[C@@H]1C(=O)N2C(C(=O)[O-])=C(C[n+]3ccccc3)CS[C@H]12)\c1[n+]c(N)sc1)C(C(=O)[O-])(C)C	1	0	CC(C)(O/N=C(/C(=O)N[C@@H]1C(=O)N2C(C(=O)[O-])=C(C[n+]3ccccc3)CS[C@H]12)C1=CSC(N)=[N+]1)C(=O)[O-]
668	Clc1ccc(C(=O)c2ccc(OC(C(=O)O)(C)C)cc2)cc1	1	0	CC(C)(Oc1ccc(C(=O)c2ccc(Cl)cc2)cc1)C(=O)O
669	Clc1ccc(C(=O)c2ccc(OC(C(=O)NCCS(=O)(=O)[O-])(C)C)cc2)cc1	1	0	CC(C)(Oc1ccc(C(=O)c2ccc(Cl)cc2)cc1)C(=O)NCCS(=O)(=O)[O-]
670	O=C(OC)N[C@H](C(=O)NN(C[C@H](O)[C@@H](NC(=O)[C@@H](NC(=O)OC)C(C)(C)C)Cc1ccccc1)Cc1ccc(-c2ncccc2)cc1)C(C)(C)C	1	1	COC(=O)N[C@H](C(=O)N[C@@H](Cc1ccccc1)[C@@H](O)CN(Cc1ccc(-c2ccccn2)cc1)NC(=O)[C@@H](NC(=O)OC)C(C)(C)C)C(C)(C)C
671	O[C@@H](CNC(C)(C)C)c1cc(CO)c(O)cc1	1	0	CC(C)(C)NC[C@H](O)c1ccc(O)c(CO)c1
672	O(C[C@@H](O)CNC(C)(C)C)c1c(N2CCOCC2)nsn1	1	0	CC(C)(C)NC[C@H](O)COc1nsnc1N1CCOCC1
673	O(C[C@@H](O)CNC(C)(C)C)c1c2c(C(=O)CCC2)ccc1	1	0	CC(C)(C)NC[C@H](O)COc1cccc2c1CCCC2=O
674	O(C[C@@H](O)CNC(C)(C)C)c1c(C2CCCC2)cccc1	1	0	CC(C)(C)NC[C@H](O)COc1ccccc1C1CCCC1
675	OC(CNC(C)(C)C)c1cc(O)cc(O)c1	1	0	CC(C)(C)NCC(O)c1cc(O)cc(O)c1
676	OC(CNC(C)(C)C)c1cc(CO)c(O)cc1	1	0	CC(C)(C)NCC(O)c1ccc(O)c(CO)c1
677	OC(CNC(C)(C)C)c1nc(CO)c(O)cc1	1	0	CC(C)(C)NCC(O)c1ccc(O)c(CO)n1
678	O(CC(O)CNC(C)(C)C)c1c2c(ccc1)C[C@@H](O)[C@@H](O)C2	1	0	CC(C)(C)NCC(O)COc1cccc2c1C[C@H](O)[C@H](O)C2
679	O(CC(O)CNC(C)(C)C)c1c2c(NC(=O)CC2)ccc1	1	0	CC(C)(C)NCC(O)COc1cccc2c1CCC(=O)N2
680	O=C(Nc1c(O)c2C(=O)C3=C([O-])[C@]4(O)C(=O)C(C(=O)N)C(=O)[C@@H]([N+](C)C)[C@@H]4C[C@@H]3Cc2c(N(C)C)c1)CNC(C)(C)C	1	0	CN(C)c1cc(NC(=O)CNC(C)(C)C)c(O)c2c1C[C@H]1C[C@H]3[C@H]([N+](C)C)C(=O)C(C(N)=O)C(=O)[C@@]3(O)C([O-])=C1C2=O
681	N(C/C=C/C#CC(C)(C)C)(Cc1c2c(ccc1)cccc2)C	1	0	CN(C/C=C/C#CC(C)(C)C)Cc1cccc2ccccc12
682	O=C(Oc1c(OC(=O)C(C)(C)C)ccc(C(O)CNC)c1)C(C)(C)C	1	0	CNCC(O)c1ccc(OC(=O)C(C)(C)C)c(OC(=O)C(C)(C)C)c1
683	P(=O)(OCOC(=O)C(C)(C)C)(OCOC(=O)C(C)(C)C)COCCn1c2ncnc(N)c2nc1	1	1	CC(C)(C)C(=O)OCOP(=O)(COCCn1cnc2c(N)ncnc21)OCOC(=O)C(C)(C)C
684	S(C(Sc1cc(C(C)(C)C)c(O)c(C(C)(C)C)c1)(C)C)c1cc(C(C)(C)C)c(O)c(C(C)(C)C)c1	1	0	CC(C)(Sc1cc(C(C)(C)C)c(O)c(C(C)(C)C)c1)Sc1cc(C(C)(C)C)c(O)c(C(C)(C)C)c1
685	O=C(CC(=O)c1ccc(C(C)(C)C)cc1)c1ccc(OC)cc1	1	0	COc1ccc(C(=O)CC(=O)c2ccc(C(C)(C)C)cc2)cc1
686	Clc1ccc(C(N2CCN(Cc3ccc(C(C)(C)C)cc3)CC2)c2ccccc2)cc1	1	0	CC(C)(C)c1ccc(CN2CCN(C(c3ccccc3)c3ccc(Cl)cc3)CC2)cc1
687	S(=O)(=O)(/N=C/1\C(Oc2c(OC)cccc2)C(OCCO)=NC(c2ncccn2)=N\1)c1ccc(C(C)(C)C)cc1	1	0	COc1ccccc1OC1C(OCCO)=NC(c2ncccn2)=N/C1=N/S(=O)(=O)c1ccc(C(C)(C)C)cc1
688	Oc1ccc(C(CC(C)(C)C)(C)C)cc1	1	0	CC(C)(C)CC(C)(C)c1ccc(O)cc1
689	O=C(N[C@H]([C@H](O)CN1[C@H](C(=O)NC(C)(C)C)C[C@H]2[C@@H](C1)CCCC2)Cc1ccccc1)[C@@H](NC(=O)c1nc2c(cc1)cccc2)CC(=O)N	1	0	CC(C)(C)NC(=O)[C@@H]1C[C@@H]2CCCC[C@@H]2CN1C[C@@H](O)[C@H](Cc1ccccc1)NC(=O)[C@H](CC(N)=O)NC(=O)c1ccc2ccccc2n1
690	O=C(N[C@@H]1[C@H](O)Cc2c1cccc2)[C@@H](C[C@H](O)CN1[C@H](C(=O)NC(C)(C)C)CN(Cc2cnccc2)CC1)Cc1ccccc1	1	0	CC(C)(C)NC(=O)[C@@H]1CN(Cc2cccnc2)CCN1C[C@@H](O)C[C@@H](Cc1ccccc1)C(=O)N[C@H]1c2ccccc2C[C@H]1O
691	O=C(O)C(C)(C)c1ccc(C(O)CCCN2CCC(C(O)(c3ccccc3)c3ccccc3)CC2)cc1	1	0	CC(C)(C(=O)O)c1ccc(C(O)CCCN2CCC(C(O)(c3ccccc3)c3ccccc3)CC2)cc1
692	Clc1cc2nc(/C=C/c3cc([C@H](SCC4(CC(=O)O)CC4)CCc4c(C(O)(C)C)cccc4)ccc3)ccc2cc1	1	0	CC(C)(O)c1ccccc1CC[C@@H](SCC1(CC(=O)O)CC1)c1cccc(/C=C/c2ccc3ccc(Cl)cc3n2)c1
693	O=C(C(C)(C)c1cnccc1)c1cnccc1	1	0	CC(C)(C(=O)c1cccnc1)c1cccnc1
694	Clc1ccc(CC(N)(C)C)cc1	1	0	CC(C)(N)Cc1ccc(Cl)cc1
695	N(C(Cc1ccccc1)(C)C)C	1	0	CNC(C)(C)Cc1ccccc1
696	NC(Cc1ccccc1)(C)C	1	0	CC(C)(N)Cc1ccccc1
697	O=C(NCCC(=O)O)[C@H](O)C(CO)(C)C	1	0	CC(C)(CO)[C@@H](O)C(=O)NCCC(=O)O
698	O=C(NCCCO)[C@H](O)C(CO)(C)C	1	0	CC(C)(CO)[C@@H](O)C(=O)NCCCO
699	Clc1ccc(/N=C(\N/C(=[N+]\C(C)C)/N)/N)cc1	1	0	CC(C)/[N+]=C(/N)N/C(N)=N\c1ccc(Cl)cc1
700	Clc1ccc(NC=2/C(=N\C(C)C)/C=C3N(c4ccc(Cl)cc4)c4c(N=C3C=2)cccc4)cc1	1	0	CC(C)/N=c1/cc2n(-c3ccc(Cl)cc3)c3ccccc3nc-2cc1Nc1ccc(Cl)cc1
701	O=C(OCC(OCn1c2NC(N)=NC(=O)c2nc1)CO)[C@@H](N)C(C)C	1	0	CC(C)[C@H](N)C(=O)OCC(CO)OCn1cnc2c(=O)nc(N)[nH]c21
702	O=C(OCCOCn1c2N=C(N)NC(=O)c2nc1)[C@@H](N)C(C)C	1	0	CC(C)[C@H](N)C(=O)OCCOCn1cnc2c(=O)[nH]c(N)nc21
703	O=C(OCCOCn1c2NC(N)=NC(=O)c2nc1)[C@@H](N)C(C)C	0	1	CC(C)[C@H](N)C(=O)OCCOCn1cnc2c(=O)nc(N)[nH]c21
704	O=C(NCC(C(=O)N)(C)C)[C@H](C(C)C)C[C@H](O)[C@@H](N)C[C@@H](C(C)C)Cc1cc(OCCCOC)c(OC)cc1	1	0	COCCCOc1cc(C[C@@H](C[C@H](N)[C@@H](O)C[C@H](C(=O)NCC(C)(C)C(N)=O)C(C)C)C(C)C)ccc1OC
705	FC[C@]1(O)[C@@H](NC(=O)[C@@]2(C(C)C)ON=C(c3nccc4c3cccc4)C2)CC(=O)O1	0	1	CC(C)[C@@]1(C(=O)N[C@H]2CC(=O)O[C@]2(O)CF)CC(c2nccc3ccccc23)=NO1
706	O=C(N)C(CC[N+](C(C)C)(C(C)C)C)(c1ccccc1)c1ccccc1	1	0	CC(C)[N+](C)(CCC(C(N)=O)(c1ccccc1)c1ccccc1)C(C)C
707	O=C(OCC[N+](C(C)C)(C(C)C)C)C1c2c(Oc3c1cccc3)cccc2	1	0	CC(C)[N+](C)(CCOC(=O)C1c2ccccc2Oc2ccccc21)C(C)C
708	O=C(OC1C[C@@H]2[N+](C(C)C)(C)[C@@H](C1)CC2)C(CO)c1ccccc1	1	0	CC(C)[N+]1(C)[C@@H]2CC[C@@H]1CC(OC(=O)C(CO)c1ccccc1)C2
709	O=C(N)C(CCN(C(C)C)C(C)C)(c1ncccc1)c1ccccc1	1	0	CC(C)N(CCC(C(N)=O)(c1ccccc1)c1ccccn1)C(C)C
710	Clc1c([C@]2(Cn3ncnc3)O[C@@H](COc3ccc(N4CCN(C(C)C)CC4)cc3)CO2)ccc(Cl)c1	1	0	CC(C)N1CCN(c2ccc(OC[C@H]3CO[C@](Cn4cncn4)(c4ccc(Cl)cc4Cl)O3)cc2)CC1
711	Ic1ccc(CC(NC(C)C)C)cc1	1	0	CC(C)NC(C)Cc1ccc(I)cc1
712	O(CCc1ccc(OC[C@@H](O)CNC(C)C)cc1)CC1CC1	1	0	CC(C)NC[C@H](O)COc1ccc(CCOCC2CC2)cc1
713	OC(CNC(C)C)c1cc(O)cc(O)c1	1	0	CC(C)NCC(O)c1cc(O)cc(O)c1
714	OC(CNC(C)C)c1cc(O)c(O)cc1	1	0	CC(C)NCC(O)c1ccc(O)c(O)c1
715	S(=O)(=O)(Nc1ccc(C(O)CNC(C)C)cc1)C	1	0	CC(C)NCC(O)c1ccc(NS(C)(=O)=O)cc1
716	O=C(N)Cc1ccc(OCC(O)CNC(C)C)cc1	1	0	CC(C)NCC(O)COc1ccc(CC(N)=O)cc1
717	O=C(OC)CCc1ccc(OCC(O)CNC(C)C)cc1	1	0	COC(=O)CCc1ccc(OCC(O)CNC(C)C)cc1
718	O(CCc1ccc(OCC(O)CNC(C)C)cc1)C	1	0	COCCc1ccc(OCC(O)CNC(C)C)cc1
719	O(CCc1ccc(OCC(O)CNC(C)C)cc1)CC1CC1	1	0	CC(C)NCC(O)COc1ccc(CCOCC2CC2)cc1
720	O(C(C)C)CCOCc1ccc(OCC(O)CNC(C)C)cc1	1	0	CC(C)NCC(O)COc1ccc(COCCOC(C)C)cc1
721	O(CC(O)CNC(C)C)c1c2c([nH]cc2)ccc1	1	0	CC(C)NCC(O)COc1cccc2[nH]ccc12
723	O(CC(O)CNC(C)C)c1c(OCC=C)cccc1	1	0	C=CCOc1ccccc1OCC(O)CNC(C)C
724	O=[N+]([O-])c1c(CO)cc2c(NC(C[N+]C(C)C)CC2)c1	1	0	CC(C)[N+]CC1CCc2cc(CO)c([N+](=O)[O-])cc2N1
725	O=C(N)C1(CCCNC(C)C)c2c(-c3c1cccc3)cccc2	1	0	CC(C)NCCCC1(C(N)=O)c2ccccc2-c2ccccc21
726	O(C)c1c(OC)ccc(C(C#N)(C(C)C)CCCN(CCc2cc(OC)c(OC)cc2)C)c1	1	0	COc1ccc(CCN(C)CCCC(C#N)(c2ccc(OC)c(OC)c2)C(C)C)cc1OC
727	FC(F)(F)c1c([N+](=O)[O-])ccc(NC(=O)C(C)C)c1	1	0	CC(C)C(=O)Nc1ccc([N+](=O)[O-])c(C(F)(F)F)c1
728	O=C(OC(OC(=O)C(C)C)C)NCC1(CC(=O)O)CCCCC1	1	0	CC(OC(=O)NCC1(CC(=O)O)CCCCC1)OC(=O)C(C)C
729	O=C(Oc1c([C@H](CCN(C(C)C)C(C)C)c2ccccc2)cc(CO)cc1)C(C)C	1	0	CC(C)C(=O)Oc1ccc(CO)cc1[C@H](CCN(C(C)C)C(C)C)c1ccccc1
730	Fc1ccc(-c2c(/C=C/[C@@H](O)C[C@@H](O)CC(=O)O)c(C(C)C)nc(C(C)C)c2COC)cc1	1	0	COCc1c(C(C)C)nc(C(C)C)c(/C=C/[C@@H](O)C[C@@H](O)CC(=O)O)c1-c1ccc(F)cc1
731	Fc1ccc(-c2n(CC[C@@H](O)C[C@@H](O)CC(=O)O)c(C(C)C)c(C(=O)Nc3ccccc3)c2-c2ccccc2)cc1	1	0	CC(C)c1c(C(=O)Nc2ccccc2)c(-c2ccccc2)c(-c2ccc(F)cc2)n1CC[C@@H](O)C[C@@H](O)CC(=O)O
732	S(=O)(=O)(N(C)c1nc(C(C)C)c(/C=C/[C@@H](O)C[C@@H](O)CC(=O)O)c(-c2ccc(F)cc2)n1)C	1	0	CC(C)c1nc(N(C)S(C)(=O)=O)nc(-c2ccc(F)cc2)c1/C=C/[C@@H](O)C[C@@H](O)CC(=O)O
733	O=C(O)c1c(N)nc2Oc3c(C(=O)c2c1)cc(C(C)C)cc3	1	0	CC(C)c1ccc2oc3nc(N)c(C(=O)O)cc3c(=O)c2c1
734	O=C(O)CN(CC(=O)O)CC(=O)Nc1c(C(C)C)cccc1C(C)C	1	0	CC(C)c1cccc(C(C)C)c1NC(=O)CN(CC(=O)O)CC(=O)O
735	Oc1c(C(C)C)cccc1C(C)C	1	0	CC(C)c1cccc(C(C)C)c1O
736	P(=O)(OCOc1c(C(C)C)cccc1C(C)C)([O-])[O-]	1	0	CC(C)c1cccc(C(C)C)c1OCOP(=O)([O-])[O-]
737	O=C(OCc1scnc1)N[C@H]([C@@H](O)C[C@@H](NC(=O)[C@@H](NC(=O)N(Cc1nc(C(C)C)sc1)C)C(C)C)Cc1ccccc1)Cc1ccccc1	1	0	CC(C)c1nc(CN(C)C(=O)N[C@H](C(=O)N[C@@H](Cc2ccccc2)C[C@H](O)[C@H](Cc2ccccc2)NC(=O)OCc2cncs2)C(C)C)cs1
738	O=C(N[C@H](C(=O)N[C@H](C(=O)[C@]1(C)OC1)CC(C)C)Cc1ccccc1)[C@@H](NC(=O)[C@@H](NC(=O)CN1CCOCC1)CCc1ccccc1)CC(C)C	0	1	CC(C)C[C@H](NC(=O)[C@H](CCc1ccccc1)NC(=O)CN1CCOCC1)C(=O)N[C@@H](Cc1ccccc1)C(=O)N[C@@H](CC(C)C)C(=O)[C@@]1(C)CO1
739	O=C(N[C@H](C(=O)N[C@@H](C(=O)N[C@H](C(=O)N[C@H](C(=O)N1[C@H](C(=O)NCC(=O)N)CCC1)CCC/[N+]=C(\N)/N)CC(C)C)Cc1c2c([nH]c1)cccc2)Cc1ccc(O)cc1)[C@@H](NC(=O)[C@@H](NC(=O)[C@@H](NC(=O)[C@H]1NC(=O)CC1)Cc1[nH]cnc1)Cc1c2c([nH]c1)cccc2)CO	1	0	CC(C)C[C@H](NC(=O)[C@@H](Cc1c[nH]c2ccccc12)NC(=O)[C@H](Cc1ccc(O)cc1)NC(=O)[C@H](CO)NC(=O)[C@H](Cc1c[nH]c2ccccc12)NC(=O)[C@H](Cc1cnc[nH]1)NC(=O)[C@@H]1CCC(=O)N1)C(=O)N[C@@H](CCC[N+]=C(N)N)C(=O)N1CCC[C@H]1C(=O)NCC(N)=O
740	O=C(N[C@H](C(=O)NCC(=O)N[C@H](C(=O)N[C@H](C(=O)N1[C@H](C(=O)NCC(=O)N)CCC1)CCCNC(=[N+])N)CC(C)C)Cc1ccc(O)cc1)[C@@H](NC(=O)[C@@H](NC(=O)[C@@H](NC(=O)[C@H]1NC(=O)CC1)Cc1nc[nH]c1)Cc1c2c([nH]c1)cccc2)CO	1	0	CC(C)C[C@H](NC(=O)CNC(=O)[C@H](Cc1ccc(O)cc1)NC(=O)[C@H](CO)NC(=O)[C@H](Cc1c[nH]c2ccccc12)NC(=O)[C@H](Cc1c[nH]cn1)NC(=O)[C@@H]1CCC(=O)N1)C(=O)N[C@@H](CCCNC(=[N+])N)C(=O)N1CCC[C@H]1C(=O)NCC(N)=O
741	O=C(NNC(=O)[C@H]1N(C(=O)[C@@H](NC(=O)[C@@H](NC(=O)[C@H](NC(=O)[C@@H](NC(=O)[C@@H](NC(=O)[C@@H](NC(=O)[C@@H](NC(=O)[C@H]2NC(=O)CC2)Cc2[nH]cnc2)Cc2c3c([nH]c2)cccc3)CO)Cc2ccc(O)cc2)COC(C)(C)C)CC(C)C)CCC/N=C(\N)/N)CCC1)N	0	1	CC(C)C[C@H](NC(=O)[C@@H](COC(C)(C)C)NC(=O)[C@H](Cc1ccc(O)cc1)NC(=O)[C@H](CO)NC(=O)[C@H](Cc1c[nH]c2ccccc12)NC(=O)[C@H](Cc1cnc[nH]1)NC(=O)[C@@H]1CCC(=O)N1)C(=O)N[C@@H](CCCN=C(N)N)C(=O)N1CCC[C@H]1C(=O)NNC(N)=O
742	O=C(O)C[C@@H](CN)CC(C)C	1	0	CC(C)C[C@H](CN)CC(=O)O
743	Brc1[nH]c2c3c(ccc2)C=2[C@H](N(C)C[C@H](C(=O)N[C@@]4(C(C)C)C(=O)N5[C@@H](CC(C)C)C(=O)N6[C@H]([C@]5(O)O4)CCC6)C=2)Cc13	1	0	CC(C)C[C@H]1C(=O)N2CCC[C@H]2[C@]2(O)O[C@](NC(=O)[C@@H]3C=C4c5cccc6[nH]c(Br)c(c56)C[C@H]4N(C)C3)(C(C)C)C(=O)N12
744	O=C(NNC(=O)C1N(C(=O)C(NC(=O)C(NC(=O)C(NC(=O)C(NC(=O)C(NC(=O)C(NC(=O)C(NC(=O)C2NC(=O)CC2)Cc2[nH]cnc2)Cc2c3c([nH]c2)cccc3)CO)Cc2ccc(O)cc2)COC(C)(C)C)CC(C)C)CCC/[N+]=C(\N)/N)CCC1)N	1	0	CC(C)CC(NC(=O)C(COC(C)(C)C)NC(=O)C(Cc1ccc(O)cc1)NC(=O)C(CO)NC(=O)C(Cc1c[nH]c2ccccc12)NC(=O)C(Cc1cnc[nH]1)NC(=O)C1CCC(=O)N1)C(=O)NC(CCC[N+]=C(N)N)C(=O)N1CCCC1C(=O)NNC(N)=O
745	O=C(NC(C(=O)NC(C(=O)NC(C(=O)NC(C(=O)N1C(C(=O)NCC(=O)N)CCC1)CCCNC(=[N+])N)CC(C)C)Cc1cc2c(cc1)cccc2)Cc1ccc(O)cc1)C(NC(=O)C(NC(=O)C(NC(=O)C1NC(=O)CC1)Cc1nc[nH]c1)Cc1c2c([nH]c1)cccc2)CO	1	0	CC(C)CC(NC(=O)C(Cc1ccc2ccccc2c1)NC(=O)C(Cc1ccc(O)cc1)NC(=O)C(CO)NC(=O)C(Cc1c[nH]c2ccccc12)NC(=O)C(Cc1c[nH]cn1)NC(=O)C1CCC(=O)N1)C(=O)NC(CCCNC(=[N+])N)C(=O)N1CCCC1C(=O)NCC(N)=O
746	Clc1ccc(C2(C(N(C)C)CC(C)C)CCC2)cc1	1	0	CC(C)CC(N(C)C)C1(c2ccc(Cl)cc2)CCC1
747	O=C1C(CC=C)(CC(C)C)C(=O)NC(=O)N1	1	0	C=CCC1(CC(C)C)C(=O)NC(=O)NC1=O
748	O(C)c1c(OC)cc2c(c1)C1N(CC(CC(C)C)C(=O)C1)CC2	1	0	COc1cc2c(cc1OC)C1CC(=O)C(CC(C)C)CN1CC2
749	O=C(O)C(C)c1ccc(CC(C)C)cc1	1	0	CC(C)Cc1ccc(C(C)C(=O)O)cc1
750	S(=O)(=O)(N(C[C@@H](O)[C@@H](NC(=O)O[C@@H]1COCC1)Cc1ccccc1)CC(C)C)c1ccc(N)cc1	1	0	CC(C)CN(C[C@@H](O)[C@H](Cc1ccccc1)NC(=O)O[C@H]1CCOC1)S(=O)(=O)c1ccc(N)cc1
751	S(=O)(=O)(N(C[C@@H](OP(=O)([O-])[O-])[C@@H](NC(=O)O[C@@H]1COCC1)Cc1ccccc1)CC(C)C)c1ccc(N)cc1	1	0	CC(C)CN(C[C@@H](OP(=O)([O-])[O-])[C@H](Cc1ccccc1)NC(=O)O[C@H]1CCOC1)S(=O)(=O)c1ccc(N)cc1
752	S(=O)(=O)(N(C[C@@H](O)[C@@H](NC(=O)O[C@@H]1[C@H]2[C@@H](OC1)OCC2)Cc1ccccc1)CC(C)C)c1ccc(N)cc1	1	0	CC(C)CN(C[C@@H](O)[C@H](Cc1ccccc1)NC(=O)O[C@H]1CO[C@H]2OCC[C@@H]12)S(=O)(=O)c1ccc(N)cc1
753	Nc1nc2c(c3n(CC(C)C)cnc13)cccc2	1	0	CC(C)Cn1cnc2c(N)nc3ccccc3c21
754	S(=O)(=O)(N1CCCC1)c1c(-c2ccc(CNCC(C)C)cc2)cccc1	0	1	CC(C)CNCc1ccc(-c2ccccc2S(=O)(=O)N2CCCC2)cc1
755	S(CC[C@H](NC(=O)[C@@H](NC(=O)CCNC(=O)OCC(C)C)Cc1c2c([nH]c1)cccc2)C(=O)N[C@H](C(=O)N[C@H](C(=O)N)Cc1ccccc1)CC(=O)O)C	1	0	CSCC[C@H](NC(=O)[C@H](Cc1c[nH]c2ccccc12)NC(=O)CCNC(=O)OCC(C)C)C(=O)N[C@@H](CC(=O)O)C(=O)N[C@@H](Cc1ccccc1)C(N)=O
756	O(CC(C)C)CC(CN(Cc1ccccc1)c1ccccc1)N1CCCC1	1	0	CC(C)COCC(CN(Cc1ccccc1)c1ccccc1)N1CCCC1
757	Fc1ccc(-c2c(/C=C/[C@H](O)C[C@H](O)CC(=O)O)n(C(C)C)c3c2cccc3)cc1	1	0	CC(C)n1c(/C=C/[C@H](O)C[C@H](O)CC(=O)O)c(-c2ccc(F)cc2)c2ccccc21
758	O=C(NC(C)C)c1ccc(CNNC)cc1	1	0	CNNCc1ccc(C(=O)NC(C)C)cc1
759	S(=O)(=O)(Nc1cc2c([nH]c(C(=O)N3CCN(c4c(NC(C)C)cccn4)CC3)c2)cc1)C	1	0	CC(C)Nc1cccnc1N1CCN(C(=O)c2cc3cc(NS(C)(=O)=O)ccc3[nH]2)CC1
761	OC(C)C	1	0	CC(C)O
762	Clc1ccc(C(=O)c2ccc(OC(C(=O)OC(C)C)(C)C)cc2)cc1	1	0	CC(C)OC(=O)C(C)(C)Oc1ccc(C(=O)c2ccc(Cl)cc2)cc1
763	FC(F)(F)c1cc(OC[C@H](O)/C=C/[C@@H]2[C@@H](C/C=C\CCCC(=O)OC(C)C)[C@@H](O)C[C@H]2O)ccc1	1	0	CC(C)OC(=O)CCC/C=C\C[C@H]1[C@@H](O)C[C@@H](O)[C@@H]1/C=C/[C@@H](O)COc1cccc(C(F)(F)F)c1
764	O=C(OC(C)C)CCC/C=C\C[C@@H]1[C@@H](CC[C@@H](O)CCc2ccccc2)[C@H](O)C[C@@H]1O	1	0	CC(C)OC(=O)CCC/C=C\C[C@H]1[C@@H](O)C[C@@H](O)[C@@H]1CC[C@@H](O)CCc1ccccc1
765	O=C(OC(OC(=O)C1=C(COC)CS[C@@H]2[C@H](NC(=O)/C(=N/OC)/c3nc(N)sc3)C(=O)N12)C)OC(C)C	1	0	COCC1=C(C(=O)OC(C)OC(=O)OC(C)C)N2C(=O)[C@@H](NC(=O)/C(=N/OC)c3csc(N)n3)[C@H]2SC1
766	P(F)(=O)(OC(C)C)OC(C)C	1	0	CC(C)OP(=O)(F)OC(C)C
767	NC(C)C12CC3CC(C1)CC(C2)C3	1	0	CC(N)C12CC3CC(CC(C3)C1)C2
768	O=C(NC1C(=O)NC(Cc2ccccc2)C(=O)NC(Cc2c3c([nH]c2)cccc3)C(=O)NC(CCCCN)C(=O)NC(C(O)C)C(=O)NC(C(=O)NC(C(O)C)CO)CSSC1)C(N)Cc1ccccc1	1	0	CC(O)C(CO)NC(=O)C1CSSCC(NC(=O)C(N)Cc2ccccc2)C(=O)NC(Cc2ccccc2)C(=O)NC(Cc2c[nH]c3ccccc23)C(=O)NC(CCCCN)C(=O)NC(C(C)O)C(=O)N1
769	O=C(N(O)C(C)c1sc2c(c1)cccc2)N	1	0	CC(c1cc2ccccc2s1)N(O)C(N)=O
770	Fc1c(-c2ccccc2)ccc(C(C(=O)O)C)c1	1	0	CC(C(=O)O)c1ccc(-c2ccccc2)c(F)c1
771	O(C1C(O)C(OC2C(O)C(NC)C(O)(C)CO2)C(N)CC1N)C1C(N)CCC(C(NC)C)O1	1	0	CNC(C)C1CCC(N)C(OC2C(N)CC(N)C(OC3OCC(C)(O)C(NC)C3O)C2O)O1
772	O=C(O)C(C)c1ccc(C(=O)c2sccc2)cc1	1	0	CC(C(=O)O)c1ccc(C(=O)c2cccs2)cc1
773	O=C(O)C(C)c1cc(C(=O)c2ccccc2)ccc1	1	0	CC(C(=O)O)c1cccc(C(=O)c2ccccc2)c1
774	O=C(O)C(C)c1cc(Oc2ccccc2)ccc1	1	0	CC(C(=O)O)c1cccc(Oc2ccccc2)c1
775	O(C(C)(c1ncccc1)c1ccccc1)CCN(C)C	1	0	CN(C)CCOC(C)(c1ccccc1)c1ccccn1
776	O=C(OC(C[N+](C)(C)C)C)C	1	0	CC(=O)OC(C)C[N+](C)(C)C
777	O=C(OC(C[N+](C)(C)C)C)N	1	0	CC(C[N+](C)(C)C)OC(N)=O
778	O=C(OC(CNC1CCCCC1)C)c1ccccc1	1	0	CC(CNC1CCCCC1)OC(=O)c1ccccc1
779	Oc1ccc(CC(N)C)cc1	1	0	CC(N)Cc1ccc(O)cc1
780	O=CNc1c(O)ccc(C(O)CNC(Cc2ccc(OC)cc2)C)c1	1	0	COc1ccc(CC(C)NCC(O)c2ccc(O)c(NC=O)c2)cc1
781	OC(CNC(Cc1cc2OCOc2cc1)C)c1cc(O)c(O)cc1	1	0	CC(Cc1ccc2c(c1)OCO2)NCC(O)c1ccc(O)c(O)c1
782	N(C(Cc1ccccc1)C)(Cc1ccccc1)C	1	0	CC(Cc1ccccc1)N(C)Cc1ccccc1
783	N(C(Cc1ccccc1)C)C	1	0	CNC(C)Cc1ccccc1
784	NC(Cc1ccccc1)C	1	0	CC(N)Cc1ccccc1
785	Oc1c(O)ccc(CCNC(CCc2ccc(O)cc2)C)c1	1	0	CC(CCc1ccc(O)cc1)NCCc1ccc(O)c(O)c1
786	O=C(N)c1c(O)ccc(C(O)CNC(CCc2ccccc2)C)c1	1	0	CC(CCc1ccccc1)NCC(O)c1ccc(O)c(C(N)=O)c1
787	O(C)c1cc(NC(CCCN)C)c2ncccc2c1	1	0	COc1cc(NC(C)CCCN)c2ncccc2c1
788	Ic1c(N(C(=O)C)CC(C(=O)O)C)c(I)cc(I)c1N	1	0	CC(=O)N(CC(C)C(=O)O)c1c(I)cc(I)c(N)c1I
789	N(CC(CN1c2c(cccc2)CCc2c1cccc2)C)(C)C	1	0	CC(CN(C)C)CN1c2ccccc2CCc2ccccc21
790	N(C(CN1c2c(Sc3c1cccc3)cccc2)C)(C)C	1	0	CC(CN1c2ccccc2Sc2ccccc21)N(C)C
791	N(CC(CN1c2c(Sc3c1cccc3)cccc2)C)(C)C	1	0	CC(CN(C)C)CN1c2ccccc2Sc2ccccc21
792	O=C(O)CN1CCN(CC(=O)O)CCN(CC(O)C)CCN(CC(=O)O)CC1	1	0	CC(O)CN1CCN(CC(=O)O)CCN(CC(=O)O)CCN(CC(=O)O)CC1
793	ClCCN(C(COc1ccccc1)C)Cc1ccccc1	1	0	CC(COc1ccccc1)N(CCCl)Cc1ccccc1
794	S(=O)(=O)(CC(O)(C(=O)Nc1cc(C(F)(F)F)c(C#N)cc1)C)c1ccc(F)cc1	1	0	CC(O)(CS(=O)(=O)c1ccc(F)cc1)C(=O)Nc1ccc(C#N)c(C(F)(F)F)c1
795	P(=O)([O-])([O-])C(P(=O)([O-])[O-])(O)C	1	0	CC(O)(P(=O)([O-])[O-])P(=O)([O-])[O-]
796	S(=O)(=O)(N)C=1S/C(=N/C(=O)C)/N(C)N=1	1	0	CC(=O)/N=c1/sc(S(N)(=O)=O)nn1C
797	O=C(O[C@@]1(C(=O)C)[C@]2(C)[C@H]([C@H]3C([C@@H](c4ccc(N(C)C)cc4)C2)=C2C(=CC(=O)CC2)CC3)CC1)C	1	0	CC(=O)O[C@]1(C(C)=O)CC[C@H]2[C@@H]3CCC4=CC(=O)CCC4=C3[C@@H](c3ccc(N(C)C)cc3)C[C@@]21C
798	O=C(C)[C@@H]1[C@]2(C)[C@H]([C@H]3[C@H]([C@@]4(C)C(=CC(=O)CC4)C=C3)CC2)CC1	1	0	CC(=O)[C@H]1CC[C@H]2[C@@H]3C=CC4=CC(=O)CC[C@@]4(C)[C@@H]3CC[C@]12C
799	O=C(C)[C@@H]1[C@]2(C)[C@H]([C@H]3[C@@H]([C@]4(C)C(=CC(=O)CC4)CC3)CC2)CC1	1	0	CC(=O)[C@H]1CC[C@H]2[C@@H]3CCC4=CC(=O)CC[C@]4(C)[C@H]3CC[C@]12C
800	S(=O)([O-])(=NC(=O)C)c1ccc(N)cc1	1	0	CC(=O)N=S(=O)([O-])c1ccc(N)cc1
801	O=C(O)C	1	0	CC(=O)O
802	Fc1cc2onc(C3CCN(CCCOc4c(OC)cc(C(=O)C)cc4)CC3)c2cc1	1	0	COc1cc(C(C)=O)ccc1OCCCN1CCC(c2noc3cc(F)ccc23)CC1
803	S(=O)([O-])(=NC(=O)NC1CCCCC1)c1ccc(C(=O)C)cc1	1	0	CC(=O)c1ccc(S(=O)([O-])=NC(=O)NC2CCCCC2)cc1
804	O=C(C)c1cc2N(CCCN3CCC(CCO)CC3)c3c(Sc2cc1)cccc3	1	0	CC(=O)c1ccc2c(c1)N(CCCN1CCC(CCO)CC1)c1ccccc1S2
805	O=C(C)c1cc2N(CCCN3CCN(CCO)CC3)c3c(Sc2cc1)cccc3	1	0	CC(=O)c1ccc2c(c1)N(CCCN1CCN(CCO)CC1)c1ccccc1S2
806	O=C(CC(c1ccccc1)C=1C(=O)Oc2c(C=1[O-])cccc2)C	1	0	CC(=O)CC(c1ccccc1)c1c([O-])c2ccccc2oc1=O
807	O=C(CCc1cc2c(cc(OC)cc2)cc1)C	1	0	COc1ccc2cc(CCC(C)=O)ccc2c1
808	O=C(CCCCN1C(=O)N(C)c2ncn(C)c2C1=O)C	1	0	CC(=O)CCCCn1c(=O)c2c(ncn2C)n(C)c1=O
809	Ic1c(N(C(=O)C)C)c(I)c(C(=O)NC)c(I)c1C(=O)NCC(=O)Nc1c(I)c(C(=O)O)c(I)c(C(=O)NCCO)c1I	1	0	CNC(=O)c1c(I)c(C(=O)NCC(=O)Nc2c(I)c(C(=O)O)c(I)c(C(=O)NCCO)c2I)c(I)c(N(C)C(C)=O)c1I
810	Ic1c(N(C(=O)C)CC(O)CN(C(=O)C)c2c(I)c(C(=O)NCC(O)CO)c(I)c(C(=O)NCC(O)CO)c2I)c(I)c(C(=O)NCC(O)CO)c(I)c1C(=O)NCC(O)CO	1	0	CC(=O)N(CC(O)CN(C(C)=O)c1c(I)c(C(=O)NCC(O)CO)c(I)c(C(=O)NCC(O)CO)c1I)c1c(I)c(C(=O)NCC(O)CO)c(I)c(C(=O)NCC(O)CO)c1I
811	Ic1c(N(C(=O)C)CC(O)CO)c(I)c(C(=O)NCC(O)CO)c(I)c1C(=O)NCC(O)CO	1	0	CC(=O)N(CC(O)CO)c1c(I)c(C(=O)NCC(O)CO)c(I)c(C(=O)NCC(O)CO)c1I
812	Ic1c(N(C(=O)C)CC(O)CO)c(I)c(C(=O)NCCO)c(I)c1C(=O)NCC(O)CO	1	0	CC(=O)N(CC(O)CO)c1c(I)c(C(=O)NCCO)c(I)c(C(=O)NCC(O)CO)c1I
813	O=C(N(O)CCCCCNC(=O)CCC(=O)N(O)CCCCCN)CCC(=O)NCCCCCN(O)C(=O)C	1	0	CC(=O)N(O)CCCCCNC(=O)CCC(=O)N(O)CCCCCNC(=O)CCC(=O)N(O)CCCCCN
816	SC[C@H](NC(=O)C)C(=O)O	1	0	CC(=O)N[C@@H](CS)C(=O)O
817	S(=O)(=O)(O[C@@H]1[C@H](O)[C@H](O[C@H]2[C@H](O)[C@@H](O)[C@H](O)[C@@H](C(=O)[O-])O2)[C@@H](NC(=O)C)[C@H](O)O1)[O-]	1	0	CC(=O)N[C@H]1[C@H](O)O[C@H](OS(=O)(=O)[O-])[C@H](O)[C@@H]1O[C@@H]1O[C@H](C(=O)[O-])[C@@H](O)[C@H](O)[C@H]1O
818	O=C(N[C@H]1[C@H]([C@H](O)[C@H](O)CO)OC(C(=O)[O-])=C[C@@H]1/[N+]=C(\N)/N)C	1	0	CC(=O)N[C@@H]1[C@@H]([N+]=C(N)N)C=C(C(=O)[O-])O[C@H]1[C@H](O)[C@H](O)CO
819	O=C(NCc1ccccc1)[C@H](NC(=O)C)COC	1	0	COC[C@@H](NC(C)=O)C(=O)NCc1ccccc1
820	O=C(N[C@@H]1C=2C(c3c(OC)c(OC)c(OC)cc3CC1)=CC=C(OC)C(=O)C=2)C	1	0	COc1cc2c(c(OC)c1OC)-c1ccc(OC)c(=O)cc1[C@@H](NC(C)=O)CC2
821	Ic1c(NC(=O)C)c(I)c(C(=O)NC)c(I)c1C(=O)O	1	0	CNC(=O)c1c(I)c(NC(C)=O)c(I)c(C(=O)O)c1I
822	Ic1c(N(C(=O)C)C)c(I)c(C(=O)O)c(I)c1NC(=O)C	1	0	CC(=O)Nc1c(I)c(C(=O)O)c(I)c(N(C)C(C)=O)c1I
823	Ic1c(N(C(=O)C)C)c(I)c(C(=O)N[C@@H]2[C@@H](O)[C@H](O)[C@@H](CO)OC2O)c(I)c1NC(=O)C	1	0	CC(=O)Nc1c(I)c(C(=O)N[C@H]2C(O)O[C@H](CO)[C@@H](O)[C@@H]2O)c(I)c(N(C)C(C)=O)c1I
824	Ic1c(NC(=O)C)c(I)c(C(=O)O)c(I)c1NC(=O)C	1	0	CC(=O)Nc1c(I)c(NC(C)=O)c(I)c(C(=O)O)c1I
825	Ic1c(NC(=O)C)c(I)cc(I)c1C(=O)O	1	0	CC(=O)Nc1c(I)cc(I)c(C(=O)O)c1I
826	O=C(Nc1ccc(O)cc1)C	1	0	CC(=O)Nc1ccc(O)cc1
827	S(=O)(=O)(N)c1sc(NC(=O)C)nn1	1	0	CC(=O)Nc1nnc(S(N)(=O)=O)s1
828	Fc1c(N2CCOCC2)ccc(N2C(=O)O[C@@H](CNC(=O)C)C2)c1	1	0	CC(=O)NC[C@H]1CN(c2ccc(N3CCOCC3)c(F)c2)C(=O)O1
829	Ic1c(NC(=O)C)c(I)c(CNC(=O)C)c(I)c1C(=O)O	1	0	CC(=O)NCc1c(I)c(NC(C)=O)c(I)c(C(=O)O)c1I
830	S(=O)(=O)([O-])CCCNC(=O)C	1	0	CC(=O)NCCCS(=O)(=O)[O-]
831	O=C(NO)C	1	0	CC(=O)NO
832	O=C(O[C@@H]1[C@H](c2ccc(OC)cc2)Sc2c(N(CCN(C)C)C1=O)cccc2)C	1	0	COc1ccc([C@@H]2Sc3ccccc3N(CCN(C)C)C(=O)[C@@H]2OC(C)=O)cc1
833	O=C(O[C@]1(C#C)[C@]2(C)[C@H]([C@H]3[C@@H]([C@@H]4C(=CC(=O)CC4)CC3)CC2)CC1)C	1	0	C#C[C@]1(OC(C)=O)CC[C@H]2[C@@H]3CCC4=CC(=O)CC[C@@H]4[C@H]3CC[C@@]21C
834	O=C(O[C@H]1[C@@H]([N+]2(CC=C)CCCC2)C[C@@H]2[C@]1(C)CC[C@@H]1[C@]3(C)[C@H](C[C@H](O)[C@@H](N4CCOCC4)C3)CC[C@@H]21)C	1	0	C=CC[N+]1([C@H]2C[C@H]3[C@@H]4CC[C@H]5C[C@H](O)[C@@H](N6CCOCC6)C[C@]5(C)[C@H]4CC[C@]3(C)[C@H]2OC(C)=O)CCCC1
835	O=C(O[C@H]1[C@@H]([N+]2(C)CCCCC2)C[C@@H]2[C@]1(C)CC[C@@H]1[C@]3(C)[C@H](C[C@H](OC(=O)C)[C@@H]([N+]4(C)CCCCC4)C3)CC[C@@H]21)C	1	0	CC(=O)O[C@H]1C[C@@H]2CC[C@@H]3[C@H](CC[C@@]4(C)[C@H]3C[C@H]([N+]3(C)CCCCC3)[C@@H]4OC(C)=O)[C@@]2(C)C[C@@H]1[N+]1(C)CCCCC1
836	O=C(O[C@H]1[C@@H]([N+]2(C)CCCCC2)C[C@@H]2[C@]1(C)CC[C@@H]1[C@]3(C)[C@H](C[C@H](OC(=O)C)[C@@H]([N+]4CCCCC4)C3)CC[C@@H]21)C	1	0	CC(=O)O[C@H]1C[C@@H]2CC[C@@H]3[C@H](CC[C@@]4(C)[C@H]3C[C@H]([N+]3(C)CCCCC3)[C@@H]4OC(C)=O)[C@@]2(C)C[C@@H]1[N+]1CCCCC1
837	O=C(O[C@H]1[C@@H](N2CC[N+](C)(C)CC2)C[C@@H]2[C@]1(C)CC[C@@H]1[C@]3(C)[C@H](C[C@H](OC(=O)C)[C@@H](N4CC[N+](C)(C)CC4)C3)CC[C@@H]21)C	1	0	CC(=O)O[C@H]1C[C@@H]2CC[C@@H]3[C@H](CC[C@@]4(C)[C@H]3C[C@H](N3CC[N+](C)(C)CC3)[C@@H]4OC(C)=O)[C@@]2(C)C[C@@H]1N1CC[N+](C)(C)CC1
838	O=C(O[C@@H]1c2c(N(C(=O)N)c3c(cccc3)C1)cccc2)C	0	1	CC(=O)O[C@H]1Cc2ccccc2N(C(N)=O)c2ccccc21
841	O=C(O[C@@H]1C=C2[C@@H]([C@@H]3[C@H]([C@H]4[C@@](C)([C@](OC(=O)C)(C#C)CC4)CC3)CC2)CC1)C	1	0	C#C[C@]1(OC(C)=O)CC[C@H]2[C@@H]3CCC4=C[C@@H](OC(C)=O)CC[C@@H]4[C@H]3CC[C@@]21C
842	Fc1c(C(C(=O)C2CC2)N2Cc3c(sc(OC(=O)C)c3)CC2)cccc1	1	0	CC(=O)Oc1cc2c(s1)CCN(C(C(=O)C1CC1)c1ccccc1F)C2
843	O=C(Oc1ccc(C(c2ncccc2)c2ccc(OC(=O)C)cc2)cc1)C	1	0	CC(=O)Oc1ccc(C(c2ccc(OC(C)=O)cc2)c2ccccn2)cc1
845	O=[N+]([O-])c1sc(NC(=O)c2c(OC(=O)C)cccc2)nc1	1	0	CC(=O)Oc1ccccc1C(=O)Nc1ncc([N+](=O)[O-])s1
847	O=C(OCC(COC(=O)C)CCn1c2nc(N)ncc2nc1)C	1	0	CC(=O)OCC(CCn1cnc2cnc(N)nc21)COC(C)=O
848	F[C@@H]1C=2[C@@](C)([C@@]3(F)[C@@H](O)C[C@]4(C)[C@]5(C(=O)COC(=O)C)OC(C)(C)O[C@@H]5C[C@H]4[C@@H]3C1)C=CC(=O)C=2	1	0	CC(=O)OCC(=O)[C@@]12OC(C)(C)O[C@@H]1C[C@H]1[C@@H]3C[C@H](F)C4=CC(=O)C=C[C@]4(C)[C@@]3(F)[C@@H](O)C[C@@]12C
849	F[C@]12[C@@H](O)C[C@]3(C)[C@]4(C(=O)COC(=O)C)OC5(O[C@@H]4C[C@H]3[C@@H]1CCC=1[C@]2(C)C=CC(=O)C=1)CCCC5	1	0	CC(=O)OCC(=O)[C@@]12OC3(CCCC3)O[C@@H]1C[C@H]1[C@@H]3CCC4=CC(=O)C=C[C@]4(C)[C@@]3(F)[C@@H](O)C[C@@]12C
850	F[C@]12[C@@H](O)C[C@]3(C)[C@@](O)(C(=O)COC(=O)C)CC[C@H]3[C@@H]1CCC=1[C@]2(C)CCC(=O)C=1	1	0	CC(=O)OCC(=O)[C@@]1(O)CC[C@H]2[C@@H]3CCC4=CC(=O)CC[C@]4(C)[C@@]3(F)[C@@H](O)C[C@@]21C
851	O=C(OCC(=O)[C@]1(O)[C@]2(C)[C@H]([C@H]3[C@H]([C@@H](O)C2)[C@]2(C)C(=CC(=O)CC2)CC3)CC1)C	1	0	CC(=O)OCC(=O)[C@@]1(O)CC[C@H]2[C@@H]3CCC4=CC(=O)CC[C@]4(C)[C@H]3[C@@H](O)C[C@@]21C
852	O=C(OCC(=O)[C@]1(O)[C@]2(C)[C@H]([C@H]3[C@H](C(=O)C2)[C@]2(C)C(=CC(=O)CC2)CC3)CC1)C	1	0	CC(=O)OCC(=O)[C@@]1(O)CC[C@H]2[C@@H]3CCC4=CC(=O)CC[C@]4(C)[C@H]3C(=O)C[C@@]21C
853	O=C(OCC(=O)[C@@H]1[C@]2(C)[C@H]([C@H]3[C@@H]([C@]4(C)C(=CC(=O)CC4)CC3)CC2)CC1)C	1	0	CC(=O)OCC(=O)[C@H]1CC[C@H]2[C@@H]3CCC4=CC(=O)CC[C@]4(C)[C@H]3CC[C@]12C
854	O=C(N[C@@H]1C(=O)N2C(C(=O)O)=C(COC(=O)C)CS[C@H]12)/C(=N/OC)/c1nc(N)sc1	1	0	CO/N=C(/C(=O)N[C@@H]1C(=O)N2C(C(=O)O)=C(COC(C)=O)CS[C@H]12)c1csc(N)n1
855	O=C(N[C@@H]1C(=O)N2C(C(=O)O)=C(COC(=O)C)CS[C@H]12)[C@H](N)c1ccccc1	1	0	CC(=O)OCC1=C(C(=O)O)N2C(=O)[C@@H](NC(=O)[C@H](N)c3ccccc3)[C@H]2SC1
856	O=C(N[C@@H]1C(=O)N2C(C(=O)O)=C(COC(=O)C)CS[C@H]12)Cc1sccc1	1	0	CC(=O)OCC1=C(C(=O)O)N2C(=O)[C@@H](NC(=O)Cc3cccs3)[C@H]2SC1
857	S(CC(=O)N[C@@H]1C(=O)N2C(C(=O)O)=C(COC(=O)C)CS[C@H]12)c1ccncc1	1	0	CC(=O)OCC1=C(C(=O)O)N2C(=O)[C@@H](NC(=O)CSc3ccncc3)[C@H]2SC1
858	O=C(OCC[N+](C)(C)C)C	1	0	CC(=O)OCC[N+](C)(C)C
859	S(C(=O)C)[C@H]1[C@H]2[C@H]3[C@@](C)([C@@]4(OC(=O)CC4)CC3)CC[C@@H]2[C@]2(C)C(=CC(=O)CC2)C1	1	0	CC(=O)S[C@@H]1CC2=CC(=O)CC[C@]2(C)[C@H]2CC[C@@]3(C)[C@@H](CC[C@@]34CCC(=O)O4)[C@@H]21
860	O=C(OCC1=C(C(=O)OC(OC(=O)C)C)N2C(=O)[C@@H](NC(=O)/C(=N/OC)/c3occc3)[C@H]2SC1)N	1	0	CO/N=C(/C(=O)N[C@@H]1C(=O)N2C(C(=O)OC(C)OC(C)=O)=C(COC(N)=O)CS[C@H]12)c1ccco1
861	Oc1ccc(/C(=C(\CC)/c2ccc(O)cc2)/CC)cc1	1	0	CC/C(=C(/CC)c1ccc(O)cc1)c1ccc(O)cc1
862	P(=O)(Oc1ccc(/C(=C(\CC)/c2ccc(OP(=O)([O-])[O-])cc2)/CC)cc1)([O-])[O-]	1	0	CC/C(=C(/CC)c1ccc(OP(=O)([O-])[O-])cc1)c1ccc(OP(=O)([O-])[O-])cc1
863	O(CCN(C)C)c1ccc(/C(=C(/CC)\c2ccccc2)/c2ccccc2)cc1	1	0	CC/C(=C(\c1ccccc1)c1ccc(OCCN(C)C)cc1)c1ccccc1
864	O=C(O)[C@H]1C(C)(C)S(=O)(=O)[C@H]2N1C(=O)C2	1	0	CC1(C)[C@H](C(=O)O)N2C(=O)C[C@H]2S1(=O)=O
865	O=C([O-])[C@H]1C(C)(C)S[C@@H]2[C@H](/[N+]=C/N3CCCCCC3)C(=O)N12	1	0	CC1(C)S[C@@H]2[C@H](/[N+]=C/N3CCCCCC3)C(=O)N2[C@H]1C(=O)[O-]
866	O=C(O)[C@H]1C(C)(C)S[C@@H]2[C@H](N3C(=O)[C@@H](c4ccccc4)NC3(C)C)C(=O)N12	1	0	CC1(C)S[C@@H]2[C@H](N3C(=O)[C@@H](c4ccccc4)NC3(C)C)C(=O)N2[C@H]1C(=O)O
867	O=C(N[C@@H]1C(=O)N2[C@@H](C(=O)O)C(C)(C)S[C@H]12)[C@H](N)c1ccc(O)cc1	1	0	CC1(C)S[C@@H]2[C@H](NC(=O)[C@H](N)c3ccc(O)cc3)C(=O)N2[C@H]1C(=O)O
868	O=C(N[C@@H]1C(=O)N2[C@@H](C(=O)O)C(C)(C)S[C@H]12)[C@H](N)c1ccccc1	1	0	CC1(C)S[C@@H]2[C@H](NC(=O)[C@H](N)c3ccccc3)C(=O)N2[C@H]1C(=O)O
869	O=C(N[C@@H]1C(=O)N2[C@@H](C(=O)O)C(C)(C)S[C@H]12)[C@H](NC(=O)N1C(=O)NCC1)c1ccccc1	1	0	CC1(C)S[C@@H]2[C@H](NC(=O)[C@H](NC(=O)N3CCNC3=O)c3ccccc3)C(=O)N2[C@H]1C(=O)O
870	O=C(O)[C@@H](C(=O)N[C@@H]1C(=O)N2[C@@H](C(=O)O)C(C)(C)S[C@H]12)c1cscc1	1	0	CC1(C)S[C@@H]2[C@H](NC(=O)[C@H](C(=O)O)c3ccsc3)C(=O)N2[C@H]1C(=O)O
871	O=C(O)C(C(=O)N[C@@H]1C(=O)N2[C@@H](C(=O)O)C(C)(C)S[C@H]12)c1ccccc1	1	0	CC1(C)S[C@@H]2[C@H](NC(=O)C(C(=O)O)c3ccccc3)C(=O)N2[C@H]1C(=O)O
872	O=C(O)[C@H]1C(C)(C)S[C@@H]2[C@H](NC(=O)C3(N)CCCCC3)C(=O)N12	1	0	CC1(C)S[C@@H]2[C@H](NC(=O)C3(N)CCCCC3)C(=O)N2[C@H]1C(=O)O
873	O=C(O)[C@H]1C(C)(C)S[C@@H]2[C@H](NC(=O)c3c(OC)cccc3OC)C(=O)N12	1	0	COc1cccc(OC)c1C(=O)N[C@@H]1C(=O)N2[C@@H](C(=O)O)C(C)(C)S[C@H]12
874	O=C(N[C@@H]1C(=O)N2[C@@H](C(=O)O)C(C)(C)S[C@H]12)Cc1ccccc1	1	0	CC1(C)S[C@@H]2[C@H](NC(=O)Cc3ccccc3)C(=O)N2[C@H]1C(=O)O
875	O=C(N[C@@H]1C(=O)N2[C@@H](C(=O)O)C(C)(C)S[C@H]12)COc1ccccc1	1	0	CC1(C)S[C@@H]2[C@H](NC(=O)COc3ccccc3)C(=O)N2[C@H]1C(=O)O
876	O=C(N[C@@H](C(C)(C)C)C(=O)N1[C@H](C(=O)NC(C(=O)C(=O)N)CC2CCC2)[C@H]2C(C)(C)[C@H]2C1)NC(C)(C)C	1	0	CC(C)(C)NC(=O)N[C@H](C(=O)N1C[C@H]2[C@@H]([C@H]1C(=O)NC(CC1CCC1)C(=O)C(N)=O)C2(C)C)C(C)(C)C
877	O=C(NCCCCCC(=O)O)C(NC(=O)Cc1ccccc1)C1SC(C)(C)C(C(=O)O)N1	1	0	CC1(C)SC(C(NC(=O)Cc2ccccc2)C(=O)NCCCCCC(=O)O)NC1C(=O)O
878	O=C(O)CCCCCN1C(=C)C(C)(C)c2c1cccc2	0	1	C=C1N(CCCCCC(=O)O)c2ccccc2C1(C)C
879	Cl/C(/Cl)=C\C1C(C)(C)C1C(=O)OCc1cc(Oc2ccccc2)ccc1	1	0	CC1(C)C(C=C(Cl)Cl)C1C(=O)OCc1cccc(Oc2ccccc2)c1
880	FC(F)(F)c1c([N+](=O)[O-])ccc(N2C(=O)C(C)(C)NC2=O)c1	1	0	CC1(C)NC(=O)N(c2ccc([N+](=O)[O-])c(C(F)(F)F)c2)C1=O
881	O=C1N(C)C(=O)OC1(C)C	1	0	CN1C(=O)OC(C)(C)C1=O
882	S(=O)(=O)([O-])CC12C(=O)/C(=C/c3ccc(/C=C\4/C(=O)C5(CS(=O)(=O)[O-])C(C)(C)C/4CC5)cc3)/C(C1(C)C)CC2	1	0	CC1(C)C2CCC1(CS(=O)(=O)[O-])C(=O)/C2=C/c1ccc(/C=C2/C(=O)C3(CS(=O)(=O)[O-])CCC2C3(C)C)cc1
883	N(C)C1(C)C(C)(C)C2CC1CC2	1	0	CNC1(C)C2CCC(C2)C1(C)C
884	S(C[C@H](N)C(=O)O)CCCC/C=C(/NC(=O)[C@@H]1C(C)(C)C1)\C(=O)O	1	0	CC1(C)C[C@@H]1C(=O)N/C(=C/CCCCSC[C@H](N)C(=O)O)C(=O)O
885	OC1(C)CC(c2n3c(c(-c4cc5nc(-c6ccccc6)ccc5cc4)n2)C(N)=NC=C3)C1	0	1	CC1(O)CC(c2nc(-c3ccc4ccc(-c5ccccc5)nc4c3)c3c(N)nccn23)C1
886	O=C1N(C)C(=O)CC1(C)c1ccccc1	1	0	CN1C(=O)CC(C)(c2ccccc2)C1=O
887	S(=O)(=O)(OC[C@]12OC(C)(C)O[C@H]1[C@@H]1OC(C)(C)O[C@@H]1CO2)N	1	0	CC1(C)O[C@@H]2CO[C@@]3(COS(N)(=O)=O)OC(C)(C)O[C@H]3[C@@H]2O1
888	NC12CC3(C)CC(C)(C1)CC(C2)C3	1	0	CC12CC3CC(C)(C1)CC(N)(C3)C2
889	O=C(OCC(=O)C1C2(C)C(C3C(C4(C)C(=CC(=O)CC4)CC3)CC2)CC1)C(C)(C)C	1	0	CC(C)(C)C(=O)OCC(=O)C1CCC2C3CCC4=CC(=O)CCC4(C)C3CCC12C
890	O=C1NC(N)=Nc2n([C@@H]3C(=C)[C@H](CO)[C@@H](O)C3)cnc12	1	0	C=C1[C@@H](n2cnc3c(=O)[nH]c(N)nc32)C[C@H](O)[C@H]1CO
891	Clc1cc2C(c3c(F)cccc3)=NCc3n(c(C)nc3)-c2cc1	1	0	Cc1ncc2n1-c1ccc(Cl)cc1C(c1ccccc1F)=NC2
892	O=C(Nc1ccc(C(=O)N2c3c(-c4nc(C)[nH]c4CC2)cccc3)cc1)c1c(-c2ccccc2)cccc1	1	0	Cc1nc2c([nH]1)CCN(C(=O)c1ccc(NC(=O)c3ccccc3-c3ccccc3)cc1)c1ccccc1-2
893	Ic1c(NC(=O)C)c(I)c(C(=O)NC)c(C)c1C(=O)O	1	0	CNC(=O)c1c(C)c(C(=O)O)c(I)c(NC(C)=O)c1I
894	O=[N+]([O-])c1cc(C2C(C(=O)OC(C)C)=C(C)NC(C)=C2C(=O)OCCOC)ccc1	1	0	COCCOC(=O)C1=C(C)NC(C)=C(C(=O)OC(C)C)C1c1cccc([N+](=O)[O-])c1
895	O=C(OC(C)C)C1=C(C)NC(C)=C(C(=O)OC)C1c1c2nonc2ccc1	1	0	COC(=O)C1=C(C)NC(C)=C(C(=O)OC(C)C)C1c1cccc2nonc12
896	O=[N+]([O-])c1c(C2C(C(=O)OC)=C(C)NC(C)=C2C(=O)OC)cccc1	1	0	COC(=O)C1=C(C)NC(C)=C(C(=O)OC)C1c1ccccc1[N+](=O)[O-]
897	O=[N+]([O-])c1c(C2C(C(=O)OCC(C)C)=C(C)NC(C)=C2C(=O)OC)cccc1	1	0	COC(=O)C1=C(C)NC(C)=C(C(=O)OCC(C)C)C1c1ccccc1[N+](=O)[O-]
898	O=[N+]([O-])c1cc(C2C(C(=O)OCCN(Cc3ccccc3)C)=C(C)NC(C)=C2C(=O)OC)ccc1	1	0	COC(=O)C1=C(C)NC(C)=C(C(=O)OCCN(C)Cc2ccccc2)C1c1cccc([N+](=O)[O-])c1
900	O=C(Oc1c(C)c(C)c2O[C@@](CCC[C@@H](CCC[C@@H](CCCC(C)C)C)C)(C)CCc2c1C)C	1	0	CC(=O)Oc1c(C)c(C)c2c(c1C)CC[C@@](C)(CCC[C@H](C)CCC[C@H](C)CCCC(C)C)O2
901	O=C(Oc1c(C)c(C)c2OC(CCCC(CCCC(CCCC(C)C)C)C)(C)CCc2c1C)C	1	0	CC(=O)Oc1c(C)c(C)c2c(c1C)CCC(C)(CCCC(C)CCCC(C)CCCC(C)C)O2
902	OCc1c(O)c(C)ncc1CO	1	0	Cc1ncc(CO)c(CO)c1O
903	P(=O)(OCc1c(CN(CC(=O)[O-])CC[N+](CC(=O)[O-])Cc2c(O)c(C)ncc2COP(=O)([O-])[O-])c(O)c(C)[n+]c1)([O-])[O-]	1	0	CC1=C(O)C(CN(CC[N+](CC(=O)[O-])Cc2c(COP(=O)([O-])[O-])cnc(C)c2O)CC(=O)[O-])=C(COP(=O)([O-])[O-])C=[N+]1
904	O=C(O)/C=C(\C=C\C=C(/C=C/C=1C(C)(C)CCCC=1C)\C)/C	1	0	CC1=C(/C=C/C(C)=C\C=C\C(C)=C/C(=O)O)C(C)(C)CCC1
905	C(=C\C=C\C=C(/C=C/C=C(\C=C\C=1C(C)(C)CCCC=1C)/C)\C)(\C=C\C=C(/C=C/C=1C(C)(C)CCCC=1C)\C)/C	1	0	CC1=C(/C=C/C(C)=C\C=C\C(C)=C/C=C/C=C(C)\C=C\C=C(C)/C=C/C2=C(C)CCCC2(C)C)C(C)(C)CCC1
906	OC/C=C(\C=C\C=C(/C=C/C=1C(C)(C)CCCC=1C)\C)/C	1	0	CC1=C(/C=C/C(C)=C\C=C\C(C)=C/CO)C(C)(C)CCC1
907	O=C(O)/C=C(/C=C/C=C(\C=C\C=1C(C)(C)CCCC=1C)/C)\C	1	0	CC1=C(/C=C/C(C)=C\C=C\C(C)=C\C(=O)O)C(C)(C)CCC1
908	O=C(O)/C=C(\C=C\C=C(\C=C\C=1C(C)(C)CCCC=1C)/C)/C	1	0	CC1=C(/C=C/C(C)=C/C=C/C(C)=C\C(=O)O)C(C)(C)CCC1
909	O=C(Nc1ccc(-c2nocn2)cc1)CN(C(=O)C1CCS(=O)(=O)CC1)c1c(C)cccc1C	0	1	Cc1cccc(C)c1N(CC(=O)Nc1ccc(-c2ncon2)cc1)C(=O)C1CCS(=O)(=O)CC1
911	Clc1c(-c2c(C(=O)N[C@@H]3C(=O)N4[C@@H](C(=O)O)C(C)(C)S[C@H]34)c(C)on2)c(Cl)ccc1	1	0	Cc1onc(-c2c(Cl)cccc2Cl)c1C(=O)N[C@@H]1C(=O)N2[C@@H](C(=O)O)C(C)(C)S[C@H]12
912	O=C(O)[C@H]1C(C)(C)S[C@@H]2[C@H](NC(=O)c3c(C)onc3-c3ccccc3)C(=O)N12	1	0	Cc1onc(-c2ccccc2)c1C(=O)N[C@@H]1C(=O)N2[C@@H](C(=O)O)C(C)(C)S[C@H]12
913	S(=O)(=O)(N)c1ccc(-c2c(C)onc2-c2ccccc2)cc1	1	0	Cc1onc(-c2ccccc2)c1-c1ccc(S(N)(=O)=O)cc1
914	Clc1c(-c2c(C(=O)N[C@@H]3C(=O)N4[C@@H](C(=O)O)C(C)(C)S[C@H]34)c(C)on2)cccc1	1	0	Cc1onc(-c2ccccc2Cl)c1C(=O)N[C@@H]1C(=O)N2[C@@H](C(=O)O)C(C)(C)S[C@H]12
917	O=C1C(C/C=C(\CCC[C@@H](CCC[C@@H](CCCC(C)C)C)C)/C)=C(C)C(=O)c2c1cccc2	1	0	CC1=C(C/C=C(/C)CCC[C@H](C)CCC[C@H](C)CCCC(C)C)C(=O)c2ccccc2C1=O
918	O=C(O[C@@H]1C(C)=C(C/C=C/C=C)C(=O)C1)[C@@H]1[C@@H](/C=C(\C)/C)C1(C)C	1	0	C=C/C=C/CC1=C(C)[C@@H](OC(=O)[C@@H]2[C@@H](C=C(C)C)C2(C)C)CC1=O
919	Fc1cc2onc(C3CCN(CCC=4C(=O)N5C(C(O)CCC5)=NC=4C)CC3)c2cc1	1	0	Cc1nc2n(c(=O)c1CCN1CCC(c3noc4cc(F)ccc34)CC1)CCCC2O
922	Oc1c(C)c(C)c2O[C@@](CCC[C@@H](CCC[C@@H](CCCC(C)C)C)C)(C)CCc2c1C	1	0	Cc1c(C)c2c(c(C)c1O)CC[C@@](C)(CCC[C@H](C)CCC[C@H](C)CCCC(C)C)O2
923	O(CC1(C)Oc2c(C)c(C)c(O)c(C)c2CC1)c1ccc(CC2C(=O)NC(=O)S2)cc1	1	0	Cc1c(C)c2c(c(C)c1O)CCC(C)(COc1ccc(CC3SC(=O)NC3=O)cc1)O2
924	O=C(O[C@H]1[C@H](C)[C@H](O)[C@H](C)[C@@H](O)[C@@H](C)/C=C/C=C(/C)\C(=O)Nc2c(/C=N/N3CCN(C)CC3)c(O)c3c(c(O)c(C)c4O[C@@](C)(C(=O)c34)O/C=C/[C@H](OC)[C@H]1C)c2O)C	1	0	CO[C@H]1/C=C/O[C@@]2(C)Oc3c(C)c(O)c4c(O)c(c(/C=N/N5CCN(C)CC5)c(O)c4c3C2=O)NC(=O)/C(C)=C\C=C\[C@H](C)[C@H](O)[C@@H](C)[C@@H](O)[C@@H](C)[C@H](OC(C)=O)[C@@H]1C
925	O=C(O[C@H]1[C@H](C)[C@H](O)[C@H](C)[C@@H](O)[C@@H](C)/C=C/C=C(/C)\C(=O)Nc2c(/C=N/N3CCN(C4CCCC4)CC3)c(O)c3c(c(O)c(C)c4O[C@@](C)(C(=O)c34)O/C=C/[C@H](OC)[C@H]1C)c2O)C	1	0	CO[C@H]1/C=C/O[C@@]2(C)Oc3c(C)c(O)c4c(O)c(c(/C=N/N5CCN(C6CCCC6)CC5)c(O)c4c3C2=O)NC(=O)/C(C)=C\C=C\[C@H](C)[C@H](O)[C@@H](C)[C@@H](O)[C@@H](C)[C@H](OC(C)=O)[C@@H]1C
926	O=C(O[C@H]1[C@H](C)[C@H](O)[C@H](C)[C@@H](O)[C@@H](C)/C=C/C=C(/C)\C(=O)NC=2C(=O)c3c([O-])c(C)c4O[C@@](C)(C(=O)c4c3C3=NC4(NC=23)CC[N+](CC(C)C)CC4)O/C=C/[C@H](OC)[C@H]1C)C	1	0	CO[C@H]1/C=C/O[C@@]2(C)Oc3c(C)c([O-])c4c(c3C2=O)C2=NC3(CC[N+](CC(C)C)CC3)NC2=C(NC(=O)/C(C)=C\C=C\[C@H](C)[C@H](O)[C@@H](C)[C@@H](O)[C@@H](C)[C@H](OC(C)=O)[C@@H]1C)C4=O
927	Clc1ccc(C(=O)n2c(C)c(CC(=O)O)c3c2ccc(OC)c3)cc1	1	0	COc1ccc2c(c1)c(CC(=O)O)c(C)n2C(=O)c1ccc(Cl)cc1
928	O=C(NO)/C=C/c1ccc(CNCCc2c(C)[nH]c3c2cccc3)cc1	0	1	Cc1[nH]c2ccccc2c1CCNCc1ccc(/C=C/C(=O)NO)cc1
929	O=C1C(C#N)=CC(c2ccncc2)=C(C)N1	1	0	Cc1[nH]c(=O)c(C#N)cc1-c1ccncc1
930	FC(F)(F)c1c(CN2CCN(C)CC2)ccc(NC(=O)c2cc(C#Cc3n4N=CC=Cc4nc3)c(C)cc2)c1	0	1	Cc1ccc(C(=O)Nc2ccc(CN3CCN(C)CC3)c(C(F)(F)F)c2)cc1C#Cc1cnc2cccnn12
934	O=C([C@@H](O)[C@H](O)C)[C@@H](OC)[C@H]1[C@H](O[C@@H]2O[C@H](C)[C@@H](O)[C@H](O[C@@H]3O[C@H](C)[C@H](O)[C@H](O[C@@H]4O[C@H](C)[C@@H](O)[C@](O)(C)C4)C3)C2)C(=O)c2c(O)c3c(O)c(C)c(O[C@@H]4O[C@H](C)[C@@H](O)[C@H](O[C@@H]5O[C@H](C)[C@@H](O)[C@H](O)C5)C4)cc3cc2C1	1	0	CO[C@H](C(=O)[C@@H](O)[C@@H](C)O)[C@@H]1Cc2cc3cc(O[C@H]4C[C@@H](O[C@H]5C[C@@H](O)[C@H](O)[C@@H](C)O5)[C@H](O)[C@@H](C)O4)c(C)c(O)c3c(O)c2C(=O)[C@H]1O[C@H]1C[C@@H](O[C@H]2C[C@@H](O[C@H]3C[C@](C)(O)[C@H](O)[C@@H](C)O3)[C@@H](O)[C@@H](C)O2)[C@H](O)[C@@H](C)O1
935	S(=O)(=O)([O-])c1cc(N)c2C(=O)/C(=N/Nc3c(C)cc(-c4cc(C)c(N/N=C\5/C(=O)c6c(N)cc(S(=O)(=O)[O-])cc6C=C/5S(=O)(=O)[O-])cc4)cc3)/C(S(=O)(=O)[O-])=Cc2c1	1	0	Cc1cc(-c2ccc(N/N=C3/C(=O)c4c(N)cc(S(=O)(=O)[O-])cc4C=C3S(=O)(=O)[O-])c(C)c2)ccc1N/N=C1/C(=O)c2c(N)cc(S(=O)(=O)[O-])cc2C=C1S(=O)(=O)[O-]
936	O(C)c1c(OC)cc(NCc2c(C)c3c(N)nc(N)nc3cc2)cc1OC	1	0	COc1cc(NCc2ccc3nc(N)nc(N)c3c2C)cc(OC)c1OC
937	O=C(O[C@H]1[C@@H](O)[C@H](Oc2c(C)c3OC(=O)C(NC(=O)c4cc(C/C=C(\C)/C)c(O)cc4)C(=O)c3cc2)OC(C)(C)[C@@H]1OC)N	1	0	CO[C@@H]1[C@@H](OC(N)=O)[C@@H](O)[C@H](Oc2ccc3c(c2C)OC(=O)C(NC(=O)c2ccc(O)c(CC=C(C)C)c2)C3=O)OC1(C)C
938	S(C[C@H](NC(=O)c1c(C)c(O)ccc1)[C@H](O)CN1[C@H](C(=O)NC(C)(C)C)C[C@H]2[C@@H](C1)CCCC2)c1ccccc1	1	0	Cc1c(O)cccc1C(=O)N[C@@H](CSc1ccccc1)[C@H](O)CN1C[C@H]2CCCC[C@H]2C[C@H]1C(=O)NC(C)(C)C
939	[S@@H0](=O)(Cc1c(C)c(OCC(F)(F)F)ccn1)c1[nH]c2c(n1)cccc2	1	0	Cc1c(OCC(F)(F)F)ccnc1C[S@](=O)c1nc2ccccc2[nH]1
940	[SH0](=O)(Cc1c(C)c(OCC(F)(F)F)ccn1)c1[nH]c2c(n1)cccc2	1	0	Cc1c(OCC(F)(F)F)ccnc1CS(=O)c1nc2ccccc2[nH]1
941	[SH0](=O)(Cc1c(C)c(OCCCOC)ccn1)c1[nH]c2c(n1)cccc2	1	0	COCCCOc1ccnc(CS(=O)c2nc3ccccc3[nH]2)c1C
942	FC(F)(F)c1ccc(NC(=O)c2c(C)onc2)cc1	1	0	Cc1oncc1C(=O)Nc1ccc(C(F)(F)F)cc1
943	O=C(N[C@@H]1C(=O)N2C(C(=O)O)=C(C)CS[C@H]12)[C@H](N)C1=CCC=CC1	1	0	CC1=C(C(=O)O)N2C(=O)[C@@H](NC(=O)[C@H](N)C3=CCC=CC3)[C@H]2SC1
944	[S+](CCCNC(=O)c1nc(-c2nc(CCNC(=O)[C@@H](NC(=O)[C@H]([C@H](O)[C@H](NC(=O)[C@@H](NC(=O)c3c(C)c(N)nc([C@@H](NC[C@H](N)C(=O)N)CC(=O)N)n3)[C@@H](O[C@H]3[C@@H](O[C@@H]4[C@@H](O)[C@@H](OC(=O)N)[C@H](O)[C@@H](CO)O4)[C@@H](O)[C@H](O)[C@H](CO)O3)c3nc[nH]c3)C)C)[C@H](O)C)sc2)sc1)(C)C	1	0	Cc1c(N)nc([C@H](CC(N)=O)NC[C@H](N)C(N)=O)nc1C(=O)N[C@H](C(=O)N[C@H](C)[C@@H](O)[C@H](C)C(=O)N[C@H](C(=O)NCCc1nc(-c2nc(C(=O)NCCC[S+](C)C)cs2)cs1)[C@@H](C)O)[C@@H](O[C@@H]1O[C@@H](CO)[C@@H](O)[C@H](O)[C@@H]1O[C@H]1O[C@H](CO)[C@@H](O)[C@H](OC(N)=O)[C@@H]1O)c1c[nH]cn1
945	O=C1N(Cc2c(C)[nH]cn2)CCc2n(C)c3c(c12)cccc3	1	0	Cc1[nH]cnc1CN1CCc2c(c3ccccc3n2C)C1=O
946	S(CCN/C(=N\C#N)/NC)Cc1c(C)[nH]cn1	1	0	CN/C(=N/C#N)NCCSCc1nc[nH]c1C
947	S(=O)(=O)(/N=C/1\C(C)=C(C)NO\1)c1ccc(N)cc1	1	0	Cc1[nH]o/c(=N/S(=O)(=O)c2ccc(N)cc2)c1C
948	S(=O)(=O)(N(C(=O)C)c1c(C)c(C)no1)c1ccc(N)cc1	1	0	CC(=O)N(c1onc(C)c1C)S(=O)(=O)c1ccc(N)cc1
949	O=C(OCCN1CCCCC1)c1c2OC(c3ccccc3)=C(C)C(=O)c2ccc1	1	0	Cc1c(-c2ccccc2)oc2c(C(=O)OCCN3CCCCC3)cccc2c1=O
950	CC1C(c2ccccc2)OCCN1	1	0	CC1NCCOC1c1ccccc1
951	O=C(O)c1c(C)nc(-c2cc(C#N)c(OCC(C)C)cc2)s1	1	0	Cc1nc(-c2ccc(OCC(C)C)c(C#N)c2)sc1C(=O)O
952	OCCc1c(C)[n+](Cc2c(N)nc(C)nc2)cs1	1	0	Cc1ncc(C[n+]2csc(CCO)c2C)c(N)n1
953	O=C(O[C@@H]1C(C)=C2[C@@H](OC(=O)C)C(=O)[C@]3(C)[C@@H](O)C[C@@H]4[C@](OC(=O)C)([C@H]3[C@H](OC(=O)c3ccccc3)[C@@](O)(C2(C)C)C1)CO4)[C@H](O)[C@@H](NC(=O)c1ccccc1)c1ccccc1	1	1	CC(=O)O[C@H]1C(=O)[C@]2(C)[C@@H](O)C[C@H]3OC[C@@]3(OC(C)=O)[C@H]2[C@H](OC(=O)c2ccccc2)[C@]2(O)C[C@H](OC(=O)[C@H](O)[C@@H](NC(=O)c3ccccc3)c3ccccc3)C(C)=C1C2(C)C
954	O=C(OC(C)(C)C)N[C@H]([C@@H](O)C(=O)O[C@@H]1C(C)=C2[C@@H](O)C(=O)[C@]3(C)[C@@H](O)C[C@@H]4[C@](OC(=O)C)([C@H]3[C@H](OC(=O)c3ccccc3)[C@@](O)(C2(C)C)C1)CO4)c1ccccc1	1	1	CC(=O)O[C@@]12CO[C@@H]1C[C@H](O)[C@@]1(C)C(=O)[C@H](O)C3=C(C)[C@@H](OC(=O)[C@H](O)[C@@H](NC(=O)OC(C)(C)C)c4ccccc4)C[C@@](O)([C@@H](OC(=O)c4ccccc4)[C@@H]12)C3(C)C
955	O=C(OC(C)(C)C)N[C@H]([C@@H](O)C(=O)O[C@@H]1C(C)=C2[C@@H](OC)C(=O)[C@]3(C)[C@@H](OC)C[C@@H]4[C@](OC(=O)C)([C@H]3[C@H](OC(=O)c3ccccc3)[C@@](O)(C2(C)C)C1)CO4)c1ccccc1	1	0	CO[C@H]1C[C@H]2OC[C@@]2(OC(C)=O)[C@H]2[C@H](OC(=O)c3ccccc3)[C@]3(O)C[C@H](OC(=O)[C@H](O)[C@@H](NC(=O)OC(C)(C)C)c4ccccc4)C(C)=C([C@@H](OC)C(=O)[C@]12C)C3(C)C
956	O=C([O-])CC/C(=C\Cc1c(OC)c(C)c2c(c1O)C(=O)OC2)/C	1	0	COc1c(C)c2c(c(O)c1C/C=C(/C)CCC(=O)[O-])C(=O)OC2
958	Fc1c(C)c2C(=O)C(C(=O)O)=CN(C3CC3)c2cc1N1CC(C)NCC1	1	0	Cc1c(F)c(N2CCNC(C)C2)cc2c1c(=O)c(C(=O)O)cn2C1CC1
959	O=C(O)CCC1=C(C)C=2N=C1C=C1C(CCC(=O)O)=C(C)C(=N1)C=[cH0]1c(C)c(C(O)C)[cH0]([nH]1)=Cc1c(C)c(C(OC(C)c3c(C)[cH0]=4[nH][cH0]3=Cc3c(C)c(C(O)C)c([nH]3)C=C3C(C)=C(CCC(=O)O)C(=N3)C=C3C(CCC(=O)O)=C(C)C(=N3)C=4)C)c([nH]1)C=2	1	0	CC1=C(CCC(=O)O)c2cc3nc(cc4[nH]c(cc5[nH]c(cc1n2)c(C)c5C(C)O)c(C)c4C(C)OC(C)c1c(C)c2cc4nc(cc5nc(cc6[nH]c(cc1[nH]2)c(C)c6C(C)O)C(C)=C5CCC(=O)O)C(CCC(=O)O)=C4C)C(C)=C3CCC(=O)O
960	O=C(OC)CCC/1=C(C)C\2=N\C\1=C\c1c(CCC(=O)O)c(C)c([nH]1)/C=C\1/C(C=C)=C(C)C(=N/1)/C=C\1/N/C(/[C@]3(C)[C@H](C(=O)OC)C(C(=O)OC)=CC=C/13)=C/2	1	0	C=CC1=C(C)c2cc3[nH]c(cc4nc(cc5[nH]c(cc1n2)c(C)c5CCC(=O)O)C(CCC(=O)OC)=C4C)[C@@]1(C)C3=CC=C(C(=O)OC)[C@H]1C(=O)OC
961	O=C(O[C@@]1(C(=O)C)[C@]2(C)[C@H]([C@H]3[C@@H]([C@]4(C)C(C(C)=C3)=CC(=O)CC4)CC2)CC1)C	1	0	CC(=O)O[C@]1(C(C)=O)CC[C@H]2[C@@H]3C=C(C)C4=CC(=O)CC[C@]4(C)[C@H]3CC[C@@]21C
962	Cc1c[nH]nc1	1	0	Cc1cn[nH]c1
963	O=C1/C(=C/c2c(C)cc(C)[nH]2)/c2c(N1)cccc2	1	0	Cc1cc(C)c(/C=C2/C(=O)Nc3ccccc32)[nH]1
964	O=C(O)/C=C(\C=C\C=C(/C=C/c1c(C)c(C)c(OC)cc1C)\C)/C	1	0	COc1cc(C)c(/C=C/C(C)=C\C=C\C(C)=C/C(=O)O)c(C)c1C
965	Oc1c(C)c(CC2=NCCN2)c(C)cc1C(C)(C)C	1	0	Cc1cc(C(C)(C)C)c(O)c(C)c1CC1=NCCN1
966	Brc1c(C)c(NC(=O)CN(CC(=O)O)CC(=O)O)c(C)cc1C	1	0	Cc1cc(C)c(NC(=O)CN(CC(=O)O)CC(=O)O)c(C)c1Br
967	O=C(Oc1c(C)c(C)c(OCC(O)CNC(C)C)cc1C)C	1	0	CC(=O)Oc1c(C)cc(OCC(O)CNC(C)C)c(C)c1C
968	S(CC1=C(C(=O)O)N2C(=O)[C@@H](NC(=O)[C@H](NC(=O)c3c(O)cc(C)nc3)c3ccc(O)cc3)[C@H]2SC1)c1n(C)nnn1	1	0	Cc1cc(O)c(C(=O)N[C@@H](C(=O)N[C@@H]2C(=O)N3C(C(=O)O)=C(CSc4nnnn4C)CS[C@H]23)c2ccc(O)cc2)cn1
969	N(C)(C)c1cc2c([n+](C)c(/C=C/c3c(C)n(c(C)c3)-c3ccccc3)cc2)cc1	1	0	Cc1cc(/C=C/c2ccc3cc(N(C)C)ccc3[n+]2C)c(C)n1-c1ccccc1
970	P(=O)(Oc1c(C)cc(OP(=O)([O-])[O-])c2c1cccc2)([O-])[O-]	1	0	Cc1cc(OP(=O)([O-])[O-])c2ccccc2c1OP(=O)([O-])[O-]
971	O(CC1OC(=O)NC1)c1cc(C)cc(C)c1	1	0	Cc1cc(C)cc(OCC2CNC(=O)O2)c1
972	N#C/C=C/c1cc(C)c(Nc2nc(Nc3ccc(C#N)cc3)ncc2)c(C)c1	1	0	Cc1cc(/C=C/C#N)cc(C)c1Nc1ccnc(Nc2ccc(C#N)cc2)n1
973	Brc1c(Oc2c(C)cc(C#N)cc2C)nc(Nc2ccc(C#N)cc2)nc1N	1	0	Cc1cc(C#N)cc(C)c1Oc1nc(Nc2ccc(C#N)cc2)nc(N)c1Br
974	O=C1N(O)C(C2CCCCC2)=CC(C)=C1	1	0	Cc1cc(C2CCCCC2)n(O)c(=O)c1
975	O=C(O)[C@@H](Oc1nc(C)cc(C)n1)C(OC)(c1ccccc1)c1ccccc1	1	0	COC(c1ccccc1)(c1ccccc1)[C@H](Oc1nc(C)cc(C)n1)C(=O)O
976	O=C(NNCc1ccccc1)c1noc(C)c1	1	0	Cc1cc(C(=O)NNCc2ccccc2)no1
977	O=C1C(C)=CC(=O)c2c1cccc2	1	0	CC1=CC(=O)c2ccccc2C1=O
978	O=C1Oc2c(C)c3oc(C)cc3cc2C(C)=C1	1	0	Cc1cc2cc3c(C)cc(=O)oc3c(C)c2o1
979	O=C(O)c1ccc(C(=C)c2c(C)cc3C(C)(C)CCC(C)(C)c3c2)cc1	1	0	C=C(c1ccc(C(=O)O)cc1)c1cc2c(cc1C)C(C)(C)CCC2(C)C
980	O=C1N=C2N(C[C@H](O)[C@H](O)[C@H](O)CO)c3c(N=C2C(=O)N1)cc(C)c(C)c3	1	0	Cc1cc2nc3c(=O)[nH]c(=O)nc-3n(C[C@H](O)[C@H](O)[C@H](O)CO)c2cc1C
981	P(=O)(OC[C@@H](O)[C@@H](O)[C@@H](O)CN1c2c(N=C3C(=O)NC(=O)N=C13)cc(C)c(C)c2)([O-])[O-]	1	0	Cc1cc2nc3c(=O)[nH]c(=O)nc-3n(C[C@H](O)[C@H](O)[C@H](O)COP(=O)([O-])[O-])c2cc1C
982	P(=O)(O[C@H](CNC(=O)CC[C@]1(C)[C@@H](CC(=O)N)C2[C@@]3(C)[C@](CC(=O)N)(C)[C@H](CCC(=O)N)C(/C(/C)=C\4/[C@](CC(=O)N)(C)[C@H](CCC(=O)N)/C(/N/4)=C\C=4C(C)(C)[C@H](CCC(=O)N)/C(=C(\C)/C1=N2)/N=4)=N3)C)(O[C@H]1[C@@H](O)[C@@H](n2c3c(nc2)cc(C)c(C)c3)O[C@@H]1CO)[O-]	1	0	C/C1=C2/N=C(/C=C3/N/C(=C(/C)C4=N[C@@](C)(C5N=C1[C@](C)(CCC(=O)NC[C@H](C)OP(=O)([O-])O[C@@H]1[C@@H](CO)O[C@H](n6cnc7cc(C)c(C)cc76)[C@@H]1O)[C@H]5CC(N)=O)[C@@](C)(CC(N)=O)[C@@H]4CCC(N)=O)[C@@](C)(CC(N)=O)[C@@H]3CCC(N)=O)C(C)(C)[C@@H]2CCC(N)=O
983	O=C(N)CC[C@H]1[C@@](CC(=O)N)(C)[C@@]2(C)[N+]3[Co+]456(O)[N+]7C(C(C)(C)[C@H](CCC(=O)N)[C-]7C(C)=C7[C@@](C)([C@@H](CC(=O)N)[C@H]2N47)CCC(=O)NC[C@@H](C)OP(=O)([O-])O[C@@H]2[C@@H](CO)O[C@@H]([C@@H]2O)N2c4c([N+]5[C-]2)cc(C)c(C)c4)=C[C-]2[C@@H](CCC(=O)N)[C@@](CC(=O)N)(C)C(=C(C)[C-]13)[N+]62	1	0	CC1=C2N3[C@@H]4[C@H](CC(N)=O)[C@@]2(C)CCC(=O)NC[C@@H](C)OP(=O)([O-])O[C@@H]2[C@@H](CO)O[C@@H]([C@@H]2O)N2[C-][N+](c5cc(C)c(C)cc52)[Co+]325(O)[N+]3C(=C[C-]6[C@@H](CCC(N)=O)[C@](C)(CC(N)=O)C(=C(C)[C-]7[C@@H](CCC(N)=O)[C@](C)(CC(N)=O)[C@@]4(C)[N+]72)[N+]65)C(C)(C)[C@H](CCC(N)=O)[C-]13
984	O=C(N)CC[C@H]1[C@@](CC(=O)N)(C)[C@@]2(C)[N+]3[Co]456(C#N)[N+]7C(C(C)(C)[C@H](CCC(=O)N)[C-]7C(C)=C7[C@@](C)([C@@H](CC(=O)N)[C@H]2N47)CCC(=O)NC[C@@H](C)OP(=O)(O)O[C@@H]2[C@@H](CO)O[C@@H]([C@@H]2O)N2c4c([N+]5[C-]2)cc(C)c(C)c4)=C[C-]2[C@@H](CCC(=O)N)[C@@](CC(=O)N)(C)C(=C(C)[C-]13)[N+]62	1	0	CC1=C2N3[C@@H]4[C@H](CC(N)=O)[C@@]2(C)CCC(=O)NC[C@@H](C)OP(=O)(O)O[C@@H]2[C@@H](CO)O[C@@H]([C@@H]2O)N2[C-][N+](c5cc(C)c(C)cc52)[Co]325(C#N)[N+]3C(=C[C-]6[C@@H](CCC(N)=O)[C@](C)(CC(N)=O)C(=C(C)[C-]7[C@@H](CCC(N)=O)[C@](C)(CC(N)=O)[C@@]4(C)[N+]72)[N+]65)C(C)(C)[C@H](CCC(N)=O)[C-]13
985	CN1CCN(C=2Nc3c(N=C4SC(C)=CC=24)cccc3)CC1	1	0	Cc1cc2c(s1)=Nc1ccccc1NC=2N1CCN(C)CC1
986	C[N+]1CCN(C2=Nc3c(Nc4sc(C)cc24)cccc3)CC1	1	0	Cc1cc2c(s1)Nc1ccccc1N=C2N1CC[N+](C)CC1
987	Clc1c(S(=O)(=O)N)cc(C(=O)NN2C(C)Cc3c2cccc3)cc1	1	0	CC1Cc2ccccc2N1NC(=O)c1ccc(Cl)c(S(N)(=O)=O)c1
988	Oc1c2O[C@H]3C(=C)CC[C@@]4(O)[C@@H]5N(CC6CC6)CC[C@]34c2c(cc1)C5	1	0	C=C1CC[C@@]2(O)[C@H]3Cc4ccc(O)c5c4[C@@]2(CCN3CC2CC2)[C@H]1O5
989	Oc1c([C@H](CCN(C(C)C)C(C)C)c2ccccc2)cc(C)cc1	1	0	Cc1ccc(O)c([C@H](CCN(C(C)C)C(C)C)c2ccccc2)c1
990	O=C(O)C(CCCOc1c(C)ccc(C)c1)(C)C	1	0	Cc1ccc(C)c(OCCCC(C)(C)C(=O)O)c1
991	Clc1c(Nc2c(C(=O)O)cccc2)c(Cl)ccc1C	1	0	Cc1ccc(Cl)c(Nc2ccccc2C(=O)O)c1Cl
992	O=C(NC1C(=O)NC(C(C)C)C(=O)N2C(C(=O)N(C)CC(=O)N(C)C(C(C)C)C(=O)OC1C)CCC2)c1c2N=C3C(C(=O)NC4C(=O)NC(C(C)C)C(=O)N5C(C(=O)N(C)CC(=O)N(C)C(C(C)C)C(=O)OC4C)CCC5)=C(N)C(=O)C(C)=C3Oc2c(C)cc1	1	0	Cc1c2oc3c(C)ccc(C(=O)NC4C(=O)NC(C(C)C)C(=O)N5CCCC5C(=O)N(C)CC(=O)N(C)C(C(C)C)C(=O)OC4C)c3nc-2c(C(=O)NC2C(=O)NC(C(C)C)C(=O)N3CCCC3C(=O)N(C)CC(=O)N(C)C(C(C)C)C(=O)OC2C)c(N)c1=O
993	O=C(O)/C=C/c1nc(/C(=C\CN2CCCC2)/c2ccc(C)cc2)ccc1	1	0	Cc1ccc(/C(=C/CN2CCCC2)c2cccc(/C=C/C(=O)O)n2)cc1
994	C(=C\CN1CCCC1)(\c1ncccc1)/c1ccc(C)cc1	1	0	Cc1ccc(/C(=C/CN2CCCC2)c2ccccn2)cc1
995	O=[N+]([O-])c1c([O-])c(O)cc(C(=O)c2ccc(C)cc2)c1	1	0	Cc1ccc(C(=O)c2cc(O)c([O-])c([N+](=O)[O-])c2)cc1
996	O=C(O)Cc1n(C)c(C(=O)c2ccc(C)cc2)cc1	1	0	Cc1ccc(C(=O)c2ccc(CC(=O)O)n2C)cc1
997	O=C(N(C)C)Cc1c(-c2ccc(C)cc2)nc2n1C=C(C)C=C2	1	0	Cc1ccc(-c2nc3ccc(C)cn3c2CC(=O)N(C)C)cc1
998	S(=O)(=O)(N)c1ccc(-n2c(-c3ccc(C)cc3)cc(C(F)(F)F)n2)cc1	1	1	Cc1ccc(-c2cc(C(F)(F)F)nn2-c2ccc(S(N)(=O)=O)cc2)cc1
999	Oc1cc(N(CC2=NCCN2)c2ccc(C)cc2)ccc1	1	0	Cc1ccc(N(CC2=NCCN2)c2cccc(O)c2)cc1
1000	S(=O)([O-])(=NC(=O)N[N+]1CCCCCC1)c1ccc(C)cc1	1	0	Cc1ccc(S(=O)([O-])=NC(=O)N[N+]2CCCCCC2)cc1
1002	O=C(O)c1cc(C=2C(=O)/C(=N\NC=3C(=O)N(c4cc(C)c(C)cc4)NC=3C)/C=CC=2)ccc1	1	0	Cc1ccc(-n2[nH]c(C)c(N/N=C3/C=CC=C(c4cccc(C(=O)O)c4)C3=O)c2=O)cc1C
1005	S(=O)(=O)(N)c1c(C)ccc(Nc2nc(N(C)c3cc4nn(C)c(C)c4cc3)ccn2)c1	1	0	Cc1ccc(Nc2nccc(N(C)c3ccc4c(C)n(C)nc4c3)n2)cc1S(N)(=O)=O
1006	Clc1ccc(C(N2CCN(Cc3cc(C)ccc3)CC2)c2ccccc2)cc1	1	0	Cc1cccc(CN2CCN(C(c3ccccc3)c3ccc(Cl)cc3)CC2)c1
1007	S(=O)(=O)(/N=C(/[O-])\NC(C)C)c1c(Nc2cc(C)ccc2)cc[n+]c1	1	0	Cc1cccc(NC2=C(S(=O)(=O)/N=C(/[O-])NC(C)C)C=[N+]C=C2)c1
1008	O=C(O)c1c(Nc2c(C)c(C)ccc2)cccc1	1	0	Cc1cccc(Nc2ccccc2C(=O)O)c1C
1009	O=C(Nc1c(C)cccc1C)C(N)C	1	0	Cc1cccc(C)c1NC(=O)C(C)N
1010	O=C(Nc1c(C)cccc1C)C1N(C)CCCC1	1	0	Cc1cccc(C)c1NC(=O)C1CCCCN1C
1012	O=C(O)CN(CC(=O)O)CC(=O)Nc1c(C)cccc1C	1	0	Cc1cccc(C)c1NC(=O)CN(CC(=O)O)CC(=O)O
1013	O=C(Nc1c(C)cccc1C)CN1CCN(CC(O)COc2c(OC)cccc2)CC1	1	0	COc1ccccc1OCC(O)CN1CCN(CC(=O)Nc2c(C)cccc2C)CC1
1014	O(CC(N)C)c1c(C)cccc1C	1	0	Cc1cccc(C)c1OCC(C)N
1015	O=C(N[C@H](C[C@H](O)[C@@H](NC(=O)COc1c(C)cccc1C)Cc1ccccc1)Cc1ccccc1)[C@H](C(C)C)N1C(=O)NCCC1	1	0	Cc1cccc(C)c1OCC(=O)N[C@@H](Cc1ccccc1)[C@@H](O)C[C@H](Cc1ccccc1)NC(=O)[C@H](C(C)C)N1CCCNC1=O
1016	O(C(c1c(C)cccc1)c1ccccc1)CCN(C)C	1	0	Cc1ccccc1C(OCCN(C)C)c1ccccc1
1017	Clc1cc2C(O)CCCN(C(=O)c3c(C)cc(NC(=O)c4c(C)cccc4)cc3)c2cc1	1	0	Cc1ccccc1C(=O)Nc1ccc(C(=O)N2CCCC(O)c3cc(Cl)ccc32)c(C)c1
1018	Clc1c(S(=O)(=O)N)cc2C(=O)N(c3c(C)cccc3)C(C)Nc2c1	1	0	Cc1ccccc1N1C(=O)c2cc(S(N)(=O)=O)c(Cl)cc2NC1C
1019	C(Cc1n2c(nn1)CCCC2)N1CCN(c2c(C)cccc2)CC1	1	0	Cc1ccccc1N1CCN(CCc2nnc3n2CCCC3)CC1
1020	O([C@H](CCNC)c1ccccc1)c1c(C)cccc1	1	0	CNCC[C@@H](Oc1ccccc1C)c1ccccc1
1021	S(=O)([O-])(=NC(=O)c1cc(OC)c(Cc2c3c(n(C)c2)ccc(NC(=O)OC2CCCC2)c3)cc1)c1c(C)cccc1	1	0	COc1cc(C(=O)N=S(=O)([O-])c2ccccc2C)ccc1Cc1cn(C)c2ccc(NC(=O)OC3CCCC3)cc12
1022	O=C1C(c2[nH]nnn2)=CN=C2C(C)=CC=CN12	1	0	Cc1cccn2c(=O)c(-c3nnn[nH]3)cnc12
1023	O=C(O[C@H]1[C@H](C)[C@H](O)[C@H](C)[C@@H](O)[C@@H](C)/C=C/C=C(/C)\C(=O)Nc2c(O)c3c(O)c(C)c4O[C@@](C)(C(=O)c4c3c3nc4n(c23)C=CC(C)=C4)O/C=C/[C@H](OC)[C@H]1C)C	1	0	CO[C@H]1/C=C/O[C@@]2(C)Oc3c(C)c(O)c4c(O)c(c5c(nc6cc(C)ccn65)c4c3C2=O)NC(=O)/C(C)=C\C=C\[C@H](C)[C@H](O)[C@@H](C)[C@@H](O)[C@@H](C)[C@H](OC(C)=O)[C@@H]1C
1024	S(=O)(=O)(/N=C/1\N=C(C)C=CN\1)c1ccc(N)cc1	1	0	Cc1cc[nH]/c(=N/S(=O)(=O)c2ccc(N)cc2)n1
1025	O=C1Nc2c(C)ccnc2N(C2CC2)c2ncccc12	1	0	Cc1ccnc2c1NC(=O)c1cccnc1N2C1CC1
1026	O=C(O)[C@H]1CN(CC/C=C(\c2c(C)ccs2)/c2c(C)ccs2)CCC1	1	0	Cc1ccsc1C(=CCCN1CCC[C@@H](C(=O)O)C1)c1sccc1C
1027	O=C1N([C@H]2O[C@@H](CO)[C@H](O)C2)C=C(C)C(=O)N1	1	0	Cc1cn([C@@H]2C[C@@H](O)[C@H](CO)O2)c(=O)[nH]c1=O
1028	O=C1N([C@@H]2O[C@H](CO)[C@@H](N=[N+]=[N-])C2)C=C(C)C(=O)N1	1	0	Cc1cn([C@H]2C[C@H](N=[N+]=[N-])[C@@H](CO)O2)c(=O)[nH]c1=O
1029	O=C1N([C@@H]2O[C@H](CO)C=C2)C=C(C)C(=O)N1	1	0	Cc1cn([C@H]2C=C[C@@H](CO)O2)c(=O)[nH]c1=O
1030	Fc1c(N2CC(C)NCC2)c(OC)c2N(C3CC3)C=C(C(=O)O)C(=O)c2c1	1	0	COc1c(N2CCNC(C)C2)c(F)cc2c(=O)c(C(=O)O)cn(C3CC3)c12
1031	[SH0](=O)(Cc1c(C)c(OC)c(C)cn1)c1[nH]c2c(n1)ccc(OC)c2	1	0	COc1ccc2nc(S(=O)Cc3ncc(C)c(OC)c3C)[nH]c2c1
1032	S(=O)([O-])(=NC(=O)NC1CCCCC1)c1ccc(CCNC(=O)c2ncc(C)nc2)cc1	1	0	Cc1cnc(C(=O)NCCc2ccc(S(=O)([O-])=NC(=O)NC3CCCCC3)cc2)cn1
1033	O=C(Nc1sc(C)cn1)C=1N(C)S(=O)(=O)c2c(C=1O)cccc2	1	0	Cc1cnc(NC(=O)C2=C(O)c3ccccc3S(=O)(=O)N2C)s1
1034	Fc1c(N2CCN(C)CC2)c2OCC(C)N3c2c(C(=O)C(C(=O)O)=C3)c1	1	0	CC1COc2c(N3CCN(C)CC3)c(F)cc3c(=O)c(C(=O)O)cn1c23
1035	O=C1[C@H](C)[C@@H](O)[C@@H](C)CCC[C@@]2(C)O[C@H]2C[C@@H](/C(=C\c2nc(C)sc2)/C)NC(=O)C[C@H](O)C1(C)C	1	0	C/C(=C/c1csc(C)n1)[C@@H]1C[C@@H]2O[C@]2(C)CCC[C@H](C)[C@H](O)[C@@H](C)C(=O)C(C)(C)[C@@H](O)CC(=O)N1
1036	O=[N+]([O-])c1n(CCO)c(C)nc1	1	0	Cc1ncc([N+](=O)[O-])n1CCO
1037	O=C1C(Cn2c(C)ncc2)CCc2n(C)c3c(c12)cccc3	1	0	Cc1nccn1CC1CCc2c(c3ccccc3n2C)C1=O
1038	Fc1ccc(CNC(=O)C2C(=O)C(=O)N(C)C(C(NC(=O)c3oc(C)nn3)(C)C)=N2)cc1	1	0	Cc1nnc(C(=O)NC(C)(C)C2=NC(C(=O)NCc3ccc(F)cc3)C(=O)C(=O)N2C)o1
1039	S(=O)(=O)(/N=C/1\SC(C)=NN\1)c1ccc(N)cc1	1	0	Cc1n[nH]/c(=N/S(=O)(=O)c2ccc(N)cc2)s1
1040	S(CC1=C(C(=O)O)N2C(=O)[C@@H](NC(=O)Cn3nnnc3)[C@H]2SC1)c1sc(C)nn1	1	0	Cc1nnc(SCC2=C(C(=O)O)N3C(=O)[C@@H](NC(=O)Cn4cnnn4)[C@H]3SC2)s1
1041	Clc1cc2C(c3ccccc3)=NCc3n(c(C)nn3)-c2cc1	1	0	Cc1nnc2n1-c1ccc(Cl)cc1C(c1ccccc1)=NC2
1042	Clc1c(C2=NCc3n(c(C)nn3)-c3c2cc(Cl)cc3)cccc1	1	0	Cc1nnc2n1-c1ccc(Cl)cc1C(c1ccccc1Cl)=NC2
1043	Clc1cc2S(=O)(=O)N=C(C)Nc2cc1	1	0	CC1=NS(=O)(=O)c2cc(Cl)ccc2N1
1044	O=C1[C@](O)(CC)C2=C(C(=O)N3C(c4nc5c(c(CN(C)C)c(O)cc5)cc4C3)=C2)CO1	1	0	CC[C@@]1(O)C(=O)OCc2c1cc1n(c2=O)Cc2cc3c(CN(C)C)c(O)ccc3nc2-1
1045	O=C(O[C@H]1[C@](O)(C(=O)OC)[C@@H]2N(C=O)c3c(cc(c(OC)c3)[C@]3(C(=O)OC)c4[nH]c5c(c4CCN4C[C@](O)(CC)C[C@H](C3)C4)cccc5)[C@@]32[C@@H]2[C@@]1(CC)C=CCN2CC3)C	0	1	CC[C@]1(O)C[C@H]2CN(CCc3c([nH]c4ccccc34)[C@@](C(=O)OC)(c3cc4c(cc3OC)N(C=O)[C@H]3[C@@](O)(C(=O)OC)[C@H](OC(C)=O)[C@]5(CC)C=CCN6CC[C@]43[C@@H]65)C2)C1
1047	O[C@]1(CC)[C@]2(C)[C@H]([C@H]3[C@@H]([C@@H]4C(=CCCC4)CC3)CC2)CC1	1	0	CC[C@]1(O)CC[C@H]2[C@@H]3CCC4=CCCC[C@@H]4[C@H]3CC[C@@]21C
1048	Fc1c([C@]2(Cn3ncnc3)OC[C@@H](COc3ccc(N4CCN(c5ccc(N6C(=O)N([C@H]([C@@H](O)C)CC)N=C6)cc5)CC4)cc3)C2)ccc(F)c1	1	0	CC[C@@H]([C@H](C)O)n1ncn(-c2ccc(N3CCN(c4ccc(OC[C@@H]5CO[C@@](Cn6cncn6)(c6ccc(F)cc6F)C5)cc4)CC3)cc2)c1=O
1049	O([C@H](C(C[C@@H](N(C)C)C)(c1ccccc1)c1ccccc1)CC)C(=O)C	1	0	CC[C@H](OC(C)=O)C(C[C@H](C)N(C)C)(c1ccccc1)c1ccccc1
1050	O=C(N)[C@H](CC)N1C(=O)CCC1	1	0	CC[C@@H](C(N)=O)N1CCCC1=O
1051	O=C(O[C@H]1[C@H](O)[C@@H]2[C@@](O)(C)[C@H]3N(C[C@@H](C)CC3)C[C@H]2[C@H]2[C@]1(O)[C@@H]1[C@H](OC(=O)C)[C@H](OC(=O)C)[C@@H]3[C@@]4(O)[C@@H](OC(=O)[C@@](O)(CC)C)CC[C@]3(C)[C@@]1(O4)C2)[C@@H](CC)C	1	0	CC[C@@H](C)C(=O)O[C@H]1[C@H](O)[C@H]2[C@@H](CN3C[C@@H](C)CC[C@H]3[C@@]2(C)O)[C@@H]2C[C@]34O[C@]5(O)[C@@H](OC(=O)[C@@](C)(O)CC)CC[C@@]3(C)[C@@H]5[C@@H](OC(C)=O)[C@@H](OC(C)=O)[C@H]4[C@@]21O
1052	Oc1cc([C@@H]([C@H](CN(C)C)C)CC)ccc1	1	0	CC[C@@H](c1cccc(O)c1)[C@@H](C)CN(C)C
1053	OC[C@@H](NCCN[C@H](CO)CC)CC	1	0	CC[C@@H](CO)NCCN[C@@H](CC)CO
1054	O=C(N[C@H](CO)CC)[C@@H]1C=C2[C@H](N(C)C1)Cc1c3c([nH]c1)cccc23	1	0	CC[C@@H](CO)NC(=O)[C@@H]1C=C2c3cccc4[nH]cc(c34)C[C@H]2N(C)C1
1055	O=C(N[C@H](CO)CC)[C@@H]1C=C2[C@H](N(C)C1)Cc1c3c(n(C)c1)cccc23	1	0	CC[C@@H](CO)NC(=O)[C@@H]1C=C2c3cccc4c3c(cn4C)C[C@H]2N(C)C1
1057	O([C@H]1[C@@](O)(C)C[C@@H](C)CN(C)[C@H](C)[C@@H](O)[C@@](O)(C)[C@@H](CC)OC(=O)[C@H](C)[C@@H](O[C@@H]2O[C@@H](C)[C@H](O)[C@@](OC)(C)C2)C1C)[C@H]1[C@H](O)[C@@H](N(C)C)C[C@@H](C)O1	1	0	CC[C@H]1OC(=O)[C@H](C)[C@@H](O[C@H]2C[C@@](C)(OC)[C@@H](O)[C@H](C)O2)C(C)[C@@H](O[C@@H]2O[C@H](C)C[C@H](N(C)C)[C@H]2O)[C@](C)(O)C[C@@H](C)CN(C)[C@H](C)[C@@H](O)[C@]1(C)O
1058	O([C@@H]1[C@@H](C)[C@H](O[C@@H]2O[C@@H](C)[C@H](O)[C@@](OC)(C)C2)[C@@H](C)C(=O)O[C@H](CC)[C@](O)(C)[C@H](O)[C@@H](C)C(=O)[C@H](C)C[C@]1(O)C)[C@H]1[C@H](O)[C@@H](N(C)C)C[C@@H](C)O1	1	0	CC[C@H]1OC(=O)[C@H](C)[C@@H](O[C@H]2C[C@@](C)(OC)[C@@H](O)[C@H](C)O2)[C@H](C)[C@@H](O[C@@H]2O[C@H](C)C[C@H](N(C)C)[C@H]2O)[C@](C)(O)C[C@@H](C)C(=O)[C@H](C)[C@@H](O)[C@]1(C)O
1059	O([C@@H]1[C@@H](C)[C@H](O[C@@H]2O[C@@H](C)[C@H](O)[C@@](OC)(C)C2)[C@@H](C)C(=O)O[C@H](CC)[C@](O)(C)[C@H](O)[C@@H](C)C(=O)[C@H](C)C[C@]1(OC)C)[C@H]1[C@H](O)[C@@H](N(C)C)C[C@@H](C)O1	1	0	CC[C@H]1OC(=O)[C@H](C)[C@@H](O[C@H]2C[C@@](C)(OC)[C@@H](O)[C@H](C)O2)[C@H](C)[C@@H](O[C@@H]2O[C@H](C)C[C@H](N(C)C)[C@H]2O)[C@](C)(OC)C[C@@H](C)C(=O)[C@H](C)[C@@H](O)[C@]1(C)O
1060	O=C(O[C@H]1[C@H](O[C@@H]2[C@@H](C)[C@H](O[C@@H]3O[C@@H](C)[C@H](O)[C@@](OC)(C)C3)[C@@H](C)C(=O)O[C@H](CC)[C@](O)(C)[C@H](O)[C@@H](C)C(=O)[C@H](C)C[C@]2(O)C)O[C@H](C)C[C@@H]1N(C)C)CC	1	0	CCC(=O)O[C@H]1[C@H](O[C@@H]2[C@@H](C)[C@H](O[C@H]3C[C@@](C)(OC)[C@@H](O)[C@H](C)O3)[C@@H](C)C(=O)O[C@H](CC)[C@@](C)(O)[C@H](O)[C@@H](C)C(=O)[C@H](C)C[C@@]2(C)O)O[C@H](C)C[C@@H]1N(C)C
1061	S(CC1C(=O)CC2C(=O)N[C@@H](c3ccccc3)C(=O)O[C@H](C)[C@H](NC(=O)c3c(O)cccn3)C(=O)N[C@H](CC)C(=O)N3[C@H](C(=O)N(C)[C@@H](Cc4ccc(N(C)C)cc4)C(=O)N2C1)CCC3)[C@H]1C2CCN(C1)CC2	1	0	CC[C@H]1NC(=O)[C@@H](NC(=O)c2ncccc2O)[C@@H](C)OC(=O)[C@H](c2ccccc2)NC(=O)C2CC(=O)C(CS[C@@H]3CN4CCC3CC4)CN2C(=O)[C@H](Cc2ccc(N(C)C)cc2)N(C)C(=O)[C@@H]2CCCN2C1=O
1062	O=C1C=C2[C@@H]([C@H]3C(=C)C[C@]4(CC)[C@](O)(C#C)CC[C@H]4[C@@H]3CC2)CC1	1	0	C#C[C@]1(O)CC[C@H]2[C@@H]3CCC4=CC(=O)CC[C@@H]4[C@H]3C(=C)C[C@@]21CC
1063	O/N=C/1\C=C2[C@@H]([C@@H]3[C@H]([C@H]4[C@@](CC)([C@](O)(C#C)CC4)CC3)CC2)CC\1	1	0	C#C[C@]1(O)CC[C@H]2[C@@H]3CCC4=C/C(=N\O)CC[C@@H]4[C@H]3CC[C@@]21CC
1064	O=C1C=C2[C@@H]([C@@H]3[C@H]([C@H]4[C@@](CC)([C@](O)(C#C)CC4)CC3)CC2)CC1	1	0	C#C[C@]1(O)CC[C@H]2[C@@H]3CCC4=CC(=O)CC[C@@H]4[C@H]3CC[C@@]21CC
1065	O=C(O[C@]1(C#C)[C@]2(CC)[C@H]([C@H]3[C@@H]([C@@H]4C(=C/C(=N\O)/CC4)CC3)CC2)CC1)C	1	0	C#C[C@]1(OC(C)=O)CC[C@H]2[C@@H]3CCC4=C/C(=N\O)CC[C@@H]4[C@H]3CC[C@@]21CC
1066	O(C)[C@@H]1[C@@H](O[C@@H]2O[C@@H](C)[C@H](O)[C@@H](OC)C2)[C@H](C)O[C@@H](O[C@H]\2[C@@H](C)/C=C/C=C/3\[C@]4(O)[C@@H]([C@H](O)C(C)=C[C@H]4C(=O)O[C@@H]4C[C@@]5(O[C@H]([C@H](CC)C)[C@@H](C)CC5)O[C@@H](C4)C/C=C/2\C)OC\3)C1	1	0	CC[C@H](C)[C@H]1O[C@]2(CC[C@@H]1C)C[C@@H]1C[C@@H](C/C=C(\C)[C@@H](O[C@H]3C[C@H](OC)[C@@H](O[C@H]4C[C@H](OC)[C@@H](O)[C@H](C)O4)[C@H](C)O3)[C@@H](C)/C=C/C=C3/CO[C@@H]4[C@H](O)C(C)=C[C@@H](C(=O)O1)[C@]34O)O2
1067	O=C(NCC(=O)N)[C@@H](NC(=O)[C@H]1N(C(=O)[C@H]2NC(=O)[C@H](CC(=O)N)NC(=O)[C@H](CCC(=O)N)NC(=O)[C@H]([C@H](CC)C)NC(=O)[C@H](Cc3ccc(O)cc3)NC(=O)[C@@H](N)CSSC2)CCC1)CC(C)C	1	0	CC[C@H](C)[C@@H]1NC(=O)[C@H](Cc2ccc(O)cc2)NC(=O)[C@@H](N)CSSC[C@@H](C(=O)N2CCC[C@H]2C(=O)N[C@@H](CC(C)C)C(=O)NCC(N)=O)NC(=O)[C@H](CC(N)=O)NC(=O)[C@H](CCC(N)=O)NC1=O
1068	O=C(O[C@@H]1[C@@H]2[C@@H](CC[C@@H](O)C[C@@H](O)CC(=O)O)[C@@H](C)C=CC2=C[C@@H](O)C1)[C@H](CC)C	1	0	CC[C@H](C)C(=O)O[C@H]1C[C@H](O)C=C2C=C[C@H](C)[C@H](CC[C@@H](O)C[C@@H](O)CC(=O)O)[C@H]21
1069	O=C(O[C@@H]1[C@@H]2[C@@H](CC[C@H]3OC(=O)C[C@H](O)C3)[C@@H](C)C=CC2=C[C@H](C)C1)[C@H](CC)C	1	1	CC[C@H](C)C(=O)O[C@H]1C[C@@H](C)C=C2C=C[C@H](C)[C@H](CC[C@@H]3C[C@@H](O)CC(=O)O3)[C@H]21
1070	O=C1[C@@H](CC)[C@@H](Cc2n(C)cnc2)CO1	1	0	CC[C@@H]1C(=O)OC[C@@H]1Cc1cncn1C
1071	O=C1N(C)[C@@H]([C@H](O)[C@@H](C/C=C/C)C)C(=O)N[C@@H](CC)C(=O)N(C)CC(=O)N(C)[C@@H](CC(C)C)C(=O)N[C@@H](C(C)C)C(=O)N(C)[C@@H](CC(C)C)C(=O)N[C@@H](C)C(=O)N[C@H](C)C(=O)N(C)[C@@H](CC(C)C)C(=O)N(C)[C@@H](CC(C)C)C(=O)N(C)[C@H]1C(C)C	1	1	C/C=C/C[C@@H](C)[C@@H](O)[C@H]1C(=O)N[C@@H](CC)C(=O)N(C)CC(=O)N(C)[C@@H](CC(C)C)C(=O)N[C@@H](C(C)C)C(=O)N(C)[C@@H](CC(C)C)C(=O)N[C@@H](C)C(=O)N[C@H](C)C(=O)N(C)[C@@H](CC(C)C)C(=O)N(C)[C@@H](CC(C)C)C(=O)N(C)[C@@H](C(C)C)C(=O)N1C
1072	O(C)[C@H]1[C@@H](OC)[C@H](O[C@@H]2C[C@H]3C(C)=C[C@@H]4[C@H]([C@@H]3C2)C=C2C(=O)[C@H](C)[C@@H](O[C@@H]3O[C@H](C)[C@@H](N(C)C)CC3)CCC[C@H](CC)OC(=O)C[C@@H]42)O[C@@H](C)[C@@H]1OC	1	0	CC[C@H]1CCC[C@H](O[C@H]2CC[C@H](N(C)C)[C@@H](C)O2)[C@@H](C)C(=O)C2=C[C@H]3[C@@H]4C[C@H](O[C@@H]5O[C@@H](C)[C@H](OC)[C@@H](OC)[C@H]5OC)C[C@H]4C(C)=C[C@H]3[C@@H]2CC(=O)O1
1073	Oc1cc([N+](CC)(C)C)ccc1	1	0	CC[N+](C)(C)c1cccc(O)c1
1074	Brc1c(C[N+](CC)(C)C)cccc1	1	0	CC[N+](C)(C)Cc1ccccc1Br
1075	O=C(OCC[N+](CC)(CC)C)C(O)(c1ccccc1)C1CCCCC1	1	0	CC[N+](C)(CC)CCOC(=O)C(O)(c1ccccc1)C1CCCCC1
1076	O=C(OCC[N+](CC)(CC)C)C1c2c(Oc3c1cccc3)cccc2	1	0	CC[N+](C)(CC)CCOC(=O)C1c2ccccc2Oc2ccccc21
1077	OC(CC[N+](CC)(CC)CC)(c1ccccc1)C1CCCCC1	1	0	CC[N+](CC)(CC)CCC(O)(c1ccccc1)C1CCCCC1
1078	O(CC[N+](CC)(CC)CC)c1c(OCC[N+](CC)(CC)CC)cccc1OCC[N+](CC)(CC)CC	1	0	CC[N+](CC)(CC)CCOc1cccc(OCC[N+](CC)(CC)CC)c1OCC[N+](CC)(CC)CC
1079	Clc1c(C[N+](CCNC(=O)C(=O)NCC[N+](CC)(CC)Cc2c(Cl)cccc2)(CC)CC)cccc1	1	0	CC[N+](CC)(CCNC(=O)C(=O)NCC[N+](CC)(CC)Cc1ccccc1Cl)Cc1ccccc1Cl
1080	O=C(C(N(CC)CC)C)c1ccccc1	1	0	CCN(CC)C(C)C(=O)c1ccccc1
1081	N(C(CN1c2c(Sc3c1cccc3)cccc2)C)(CC)CC	1	0	CCN(CC)C(C)CN1c2ccccc2Sc2ccccc21
1082	O=C(OCC#CCN(CC)CC)C(O)(c1ccccc1)C1CCCCC1	1	0	CCN(CC)CC#CCOC(=O)C(O)(c1ccccc1)C1CCCCC1
1084	O=C(OCC(=O)[C@]1(O)[C@]2(C)[C@H]([C@H]3[C@H]([C@@H](O)C2)[C@]2(C)C(=CC(=O)CC2)CC3)CC1)CN(CC)CC	1	0	CCN(CC)CC(=O)OCC(=O)[C@@]1(O)CC[C@H]2[C@@H]3CCC4=CC(=O)CC[C@]4(C)[C@H]3[C@@H](O)C[C@@]21C
1085	Clc1cc2nccc(Nc3cc(CN(CC)CC)c(O)cc3)c2cc1	1	0	CCN(CC)Cc1cc(Nc2ccnc3cc(Cl)ccc23)ccc1O
1086	Clc1cc2[n+]ccc(NC(CCC[N+](CC)CC)C)c2cc1	1	0	CC[N+](CC)CCCC(C)NC1=c2ccc(Cl)cc2=[N+]C=C1
1087	Clc1cc2C(c3c(F)cccc3)=NCC(=O)N(CCN(CC)CC)c2cc1	1	0	CCN(CC)CCN1C(=O)CN=C(c2ccccc2F)c2cc(Cl)ccc21
1089	Clc1c(N)cc(OC)c(C(=O)NCCN(CC)CC)c1	1	0	CCN(CC)CCNC(=O)c1cc(Cl)c(N)cc1OC
1090	O=C(NCCN(CC)CC)c1ccc(N)cc1	1	0	CCN(CC)CCNC(=O)c1ccc(N)cc1
1091	O=C(OCCN(CC)CC)C1(C2CCCCC2)CCCCC1	1	0	CCN(CC)CCOC(=O)C1(C2CCCCC2)CCCCC1
1092	O=C(OCCN(CC)CC)c1ccc(N)cc1	1	0	CCN(CC)CCOC(=O)c1ccc(N)cc1
1093	Clc1c(C(=O)OCCN(CC)CC)ccc(N)c1	1	0	CCN(CC)CCOC(=O)c1ccc(N)cc1Cl
1094	Cl/C(=C(\c1ccc(OCCN(CC)CC)cc1)/c1ccccc1)/c1ccccc1	1	0	CCN(CC)CCOc1ccc(/C(=C(\Cl)c2ccccc2)c2ccccc2)cc1
1095	Clc1cc2[n+]ccc(NC(CCC[N+](CCO)CC)C)c2cc1	1	0	CC[N+](CCO)CCCC(C)NC1=c2ccc(Cl)cc2=[N+]C=C1
1096	O([C@H]1[C@H](O)[C@@H](O[C@@H]2[C@H](O)[C@@H](NC)[C@](O)(C)CO2)[C@H](NCC)C[C@@H]1N)[C@@H]1[C@H](N)CC=C(CN)O1	1	0	CCN[C@@H]1C[C@H](N)[C@@H](O[C@H]2OC(CN)=CC[C@H]2N)[C@H](O)[C@H]1O[C@H]1OC[C@](C)(O)[C@H](NC)[C@H]1O
1097	S(=O)(=O)(N)c1sc2S(=O)(=O)[C@@H](C)C[C@H](NCC)c2c1	1	0	CCN[C@H]1C[C@H](C)S(=O)(=O)c2sc(S(N)(=O)=O)cc21
1098	S(=O)(=O)(N)c1sc2S(=O)(=O)N(CCCOC)C[C@H](NCC)c2c1	1	0	CCN[C@H]1CN(CCCOC)S(=O)(=O)c2sc(S(N)(=O)=O)cc21
1099	[SH0](=O)(C)c1ccc(/C=C/2\C(C)=C(CC(=O)O)c3c\2ccc(F)c3)cc1	1	0	CC1=C(CC(=O)O)c2cc(F)ccc2/C1=C/c1ccc(S(C)=O)cc1
1100	O=C1N(C)C(=O)NC(=O)C1(C(C#CCC)C)CC=C	1	0	C=CCC1(C(C)C#CCC)C(=O)NC(=O)N(C)C1=O
1101	Cl/C=C/C(O)(C#C)CC	1	0	C#CC(O)(/C=C/Cl)CC
1102	OC(C(NC(C)C)CC)c1cc(O)c(O)cc1	1	0	CCC(NC(C)C)C(O)c1ccc(O)c(O)c1
1103	O=C(O[C@@H]1[C@@H]2[C@@H](CC[C@H]3OC(=O)C[C@H](O)C3)[C@@H](C)C=CC2=C[C@H](C)C1)C(CC)(C)C	1	0	CCC(C)(C)C(=O)O[C@H]1C[C@@H](C)C=C2C=C[C@H](C)[C@H](CC[C@@H]3C[C@@H](O)CC(=O)O3)[C@H]21
1104	O=C(NC1(C(C)C)C(=O)N2C(O)(O1)C1N(C(=O)C2C(CC)(C)C)CCC1)C1CN(C)C2C(c3c4c([nH]cc4C2)ccc3)C1	1	0	CCC(C)(C)C1C(=O)N2CCCC2C2(O)OC(NC(=O)C3CC4c5cccc6[nH]cc(c56)CC4N(C)C3)(C(C)C)C(=O)N12
1105	O=C(OCC(C(CC)C)(COC(=O)N)C)N	1	0	CCC(C)C(C)(COC(N)=O)COC(N)=O
1106	Clc1c(Cl)c(C(=O)C(=C)CC)ccc1OCC(=O)O	1	0	C=C(CC)C(=O)c1ccc(OCC(=O)O)c(Cl)c1Cl
1107	O=C1C(C(CC)C)(CC)C(=O)NC(=O)N1	1	0	CCC(C)C1(CC)C(=O)NC(=O)NC1=O
1108	O=C1C(C(CC)C)(CC=C)C(=O)NC(=O)N1	1	0	C=CCC1(C(C)CC)C(=O)NC(=O)NC1=O
1109	O=C(NC1C(=O)NC(CCC[N+])C(=O)NC(C(CC)C)C(=O)NC(Cc2ccccc2)C(=O)NC(CC2N=CN=C2)C(=O)NC(CC(=O)[O-])C(=O)NC(CC(=O)N)C(=O)NCCCC1)C(NC(=O)C(NC(=O)C(NC(=O)C1N=C(C([N+])C(CC)C)SC1)CC(C)C)CCC(=O)[O-])C(CC)C	1	0	CCC(C)C([N+])C1=NC(C(=O)NC(CC(C)C)C(=O)NC(CCC(=O)[O-])C(=O)NC(C(=O)NC2CCCCNC(=O)C(CC(N)=O)NC(=O)C(CC(=O)[O-])NC(=O)C(CC3C=NC=N3)NC(=O)C(Cc3ccccc3)NC(=O)C(C(C)CC)NC(=O)C(CCC[N+])NC2=O)C(C)CC)CS1
1110	O=C(NCC(=O)N)C(NC(=O)C1N(C(=O)C2NC(=O)C(CC(=O)N)NC(=O)C(C(O)C)NC(=O)C(C(CC)C)NC(=O)C(Cc3ccc(O)cc3)NC(=O)C(N)CSSC2)CCC1)CC(C)C	1	0	CCC(C)C1NC(=O)C(Cc2ccc(O)cc2)NC(=O)C(N)CSSCC(C(=O)N2CCCC2C(=O)NC(CC(C)C)C(=O)NCC(N)=O)NC(=O)C(CC(N)=O)NC(=O)C(C(C)O)NC1=O
1111	O=C(N[C@H](C(=O)N[C@@H]1C(=O)N[C@@H](CCN)C(=O)N[C@H](CC(C)C)C(=O)N[C@@H](CC(C)C)C(=O)N[C@@H](CCN)C(=O)N[C@@H](CCN)C(=O)N[C@@H]([C@H](O)C)C(=O)NCC1)CCN)[C@@H](NC(=O)[C@@H](NC(=O)CCCC(CC)C)CCN)[C@H](O)C	1	0	CCC(C)CCCC(=O)N[C@@H](CCN)C(=O)N[C@H](C(=O)N[C@@H](CCN)C(=O)N[C@H]1CCNC(=O)[C@H]([C@@H](C)O)NC(=O)[C@H](CCN)NC(=O)[C@H](CCN)NC(=O)[C@H](CC(C)C)NC(=O)[C@@H](CC(C)C)NC(=O)[C@H](CCN)NC1=O)[C@@H](C)O
1112	O=C(NC(C(=O)NC1C(=O)NC(CCN)C(=O)NC(Cc2ccccc2)C(=O)NC(CC(C)C)C(=O)NC(CCN)C(=O)NC(CCN)C(=O)NC(C(O)C)C(=O)NCC1)CCN)C(NC(=O)C(NC(=O)CCCCC(CC)C)CCN)C(O)C	1	0	CCC(C)CCCCC(=O)NC(CCN)C(=O)NC(C(=O)NC(CCN)C(=O)NC1CCNC(=O)C(C(C)O)NC(=O)C(CCN)NC(=O)C(CCN)NC(=O)C(CC(C)C)NC(=O)C(Cc2ccccc2)NC(=O)C(CCN)NC1=O)C(C)O
1113	Clc1c([C@]2(Cn3ncnc3)O[C@@H](COc3ccc(N4CCN(c5ccc(N6C(=O)N(C(CC)C)N=C6)cc5)CC4)cc3)CO2)ccc(Cl)c1	1	0	CCC(C)n1ncn(-c2ccc(N3CCN(c4ccc(OC[C@H]5CO[C@](Cn6cncn6)(c6ccc(Cl)cc6Cl)O5)cc4)CC3)cc2)c1=O
1114	O=C1C(C(CC)c2ccccc2)=C([O-])c2c(O1)cccc2	1	0	CCC(c1ccccc1)c1c([O-])c2ccccc2oc1=O
1115	O=C(N[C@H]1[C@H](OC(CC)CC)C=C(C(=O)OCC)C[C@@H]1N)C	1	0	CCOC(=O)C1=C[C@@H](OC(CC)CC)[C@H](NC(C)=O)[C@@H](N)C1
1116	Ic1c(N)c(I)cc(I)c1CC(C(=O)O)CC	1	0	CCC(Cc1c(I)cc(I)c(N)c1I)C(=O)O
1117	O=C(O)CCC(N)C=C	1	0	C=CC(N)CCC(=O)O
1118	O=C(CC)[C@@]1(C)[C@H](C)CC2[C@]1(C)C[C@H](O)C1[C@]3(C)C(=CC(=O)C=C3)CCC21	1	0	CCC(=O)[C@@]1(C)[C@H](C)CC2C3CCC4=CC(=O)C=C[C@]4(C)C3[C@@H](O)C[C@@]21C
1119	O=C(C(CC(N(C)C)C)(c1ccccc1)c1ccccc1)CC	1	0	CCC(=O)C(CC(C)N(C)C)(c1ccccc1)c1ccccc1
1120	O=C(CC)c1cc2N(CC(N(C)C)C)c3c(Sc2cc1)cccc3	1	0	CCC(=O)c1ccc2c(c1)N(CC(C)N(C)C)c1ccccc1S2
1121	O=C(OC)CCN1CCC(N(C(=O)CC)c2ccccc2)(C(=O)OC)CC1	1	0	CCC(=O)N(c1ccccc1)C1(C(=O)OC)CCN(CCC(=O)OC)CC1
1122	O=C(N(c1ccccc1)C1(COC)CCN(CCc2sccc2)CC1)CC	1	0	CCC(=O)N(c1ccccc1)C1(COC)CCN(CCc2cccs2)CC1
1123	O=C(N(c1ccccc1)C1(COC)CCN(CCN2C(=O)N(CC)N=N2)CC1)CC	1	0	CCC(=O)N(c1ccccc1)C1(COC)CCN(CCn2nnn(CC)c2=O)CC1
1124	O=C(N(c1ccccc1)C1CCN(CCc2ccccc2)CC1)CC	1	0	CCC(=O)N(c1ccccc1)C1CCN(CCc2ccccc2)CC1
1125	O=C(NCC[C@H]1c2c3c(OCC3)ccc2CC1)CC	1	0	CCC(=O)NCC[C@@H]1CCc2ccc3c(c21)CCO3
1126	O=C(O[C@@]([C@H](CN(C)C)C)(Cc1ccccc1)c1ccccc1)CC	1	0	CCC(=O)O[C@@](Cc1ccccc1)(c1ccccc1)[C@@H](C)CN(C)C
1127	S(C(=O)[C@@]1(OC(=O)CC)[C@H](C)C[C@@H]2[C@]1(C)C[C@H](O)[C@]1(F)[C@]3(C)C([C@@H](F)C[C@@H]21)=CC(=O)C=C3)CF	1	0	CCC(=O)O[C@]1(C(=O)SCF)[C@H](C)C[C@H]2[C@@H]3C[C@H](F)C4=CC(=O)C=C[C@]4(C)[C@@]3(F)[C@@H](O)C[C@@]21C
1128	ClCC(=O)[C@@]1(OC(=O)CC)[C@@H](C)C[C@@H]2[C@]1(C)C[C@H](O)[C@]1(F)[C@]3(C)C(=CC(=O)C=C3)CC[C@@H]21	1	0	CCC(=O)O[C@]1(C(=O)CCl)[C@@H](C)C[C@H]2[C@@H]3CCC4=CC(=O)C=C[C@]4(C)[C@@]3(F)[C@@H](O)C[C@@]21C
1129	ClCC(=O)[C@@]1(OC(=O)CC)[C@@H](C)CC2C1(C)CC(O)[C@]1(F)C3(C)C([C@@H](F)CC21)=CC(=O)C=C3	1	0	CCC(=O)O[C@]1(C(=O)CCl)[C@@H](C)CC2C3C[C@H](F)C4=CC(=O)C=CC4(C)[C@@]3(F)C(O)CC21C
1130	O=C(O[C@]([C@@H](CN(C)C)C)(Cc1ccccc1)c1ccccc1)CC	1	0	CCC(=O)O[C@](Cc1ccccc1)(c1ccccc1)[C@H](C)CN(C)C
1131	O=C(O[C@H]1[C@@H]([N+]2(CC=C)CCCCC2)C[C@@H]2[C@]1(C)CC[C@@H]1[C@]3(C)[C@H](C[C@H](OC(=O)C)[C@@H]([N+]4CCCCC4)C3)CC[C@@H]21)CC	1	0	C=CC[N+]1([C@H]2C[C@H]3[C@@H]4CC[C@H]5C[C@H](OC(C)=O)[C@@H]([N+]6CCCCC6)C[C@]5(C)[C@H]4CC[C@]3(C)[C@H]2OC(=O)CC)CCCCC1
1132	O=C(O[C@@H]1[C@]2(C)[C@H]([C@H]3[C@@H]([C@]4(C)[C@H](CC(=O)[C@H](C)C4)CC3)CC2)CC1)CC	1	0	CCC(=O)O[C@H]1CC[C@H]2[C@@H]3CC[C@H]4CC(=O)[C@H](C)C[C@]4(C)[C@H]3CC[C@]12C
1133	O=C(O[C@@H]1[C@]2(C)[C@H]([C@H]3[C@@H]([C@]4(C)C(=CC(=O)CC4)CC3)CC2)CC1)CC	1	0	CCC(=O)O[C@H]1CC[C@H]2[C@@H]3CCC4=CC(=O)CC[C@]4(C)[C@H]3CC[C@]12C
1134	P(=O)(OC(OC(=O)CC)C(C)C)(CC(=O)N1[C@H](C(=O)O)C[C@@H](C2CCCCC2)C1)CCCCc1ccccc1	1	0	CCC(=O)OC(OP(=O)(CCCCc1ccccc1)CC(=O)N1C[C@H](C2CCCCC2)C[C@H]1C(=O)O)C(C)C
1135	Cl[C@H]1[C@@H]2[C@H]([C@@H](O)C[C@]3(C)[C@@](OC(=O)CC)(C(=O)COC(=O)CC)[C@H](C)C[C@@H]23)[C@]2(C)C(=CC(=O)C=C2)C1	1	0	CCC(=O)OCC(=O)[C@@]1(OC(=O)CC)[C@H](C)C[C@H]2[C@H]3[C@H]([C@@H](O)C[C@@]21C)[C@@]1(C)C=CC(=O)C=C1C[C@H]3Cl
1136	Cl[C@]12[C@@H](O)C[C@]3(C)[C@@](OC(=O)CC)(C(=O)COC(=O)CC)[C@@H](C)C[C@H]3[C@@H]1CCC=1[C@]2(C)C=CC(=O)C=1	1	0	CCC(=O)OCC(=O)[C@@]1(OC(=O)CC)[C@@H](C)C[C@H]2[C@@H]3CCC4=CC(=O)C=C[C@]4(C)[C@@]3(Cl)[C@@H](O)C[C@@]21C
1137	O=C(OCC)O[C@@]1(C(=O)COC(=O)CC)[C@]2(C)[C@H]([C@H]3[C@H]([C@@H](O)C2)[C@]2(C)C(=CC(=O)C=C2)CC3)CC1	1	0	CCOC(=O)O[C@]1(C(=O)COC(=O)CC)CC[C@H]2[C@@H]3CCC4=CC(=O)C=C[C@]4(C)[C@H]3[C@@H](O)C[C@@]21C
1138	O=C(OCCNC(=O)C[n+]1ccccc1)CC	1	0	CCC(=O)OCCNC(=O)C[n+]1ccccc1
1139	O=C1C(CC)(CC)C(=O)NCC1C	1	0	CCC1(CC)C(=O)NCC(C)C1=O
1140	O=C1N(C)C(=O)NC1(CC)c1ccccc1	1	0	CCC1(c2ccccc2)NC(=O)N(C)C1=O
1141	O=C1N(C)C(=O)OC1(CC)C	1	0	CCC1(C)OC(=O)N(C)C1=O
1142	O=C1C(CC)(c2ccccc2)SCC(=O)N1	1	0	CCC1(c2ccccc2)SCC(=O)NC1=O
1143	O=C1N(C)C(=O)NC(=O)C1(CC)CC	1	0	CCC1(CC)C(=O)NC(=O)N(C)C1=O
1144	O=C1C(CC)(c2ccccc2)C(=O)NCN1	1	0	CCC1(c2ccccc2)C(=O)NCNC1=O
1145	O=C1C(CC)(C)CC(=O)N1	1	0	CCC1(C)CC(=O)NC1=O
1146	O=C1C(CC)(c2ccc(N)cc2)CCC(=O)N1	1	0	CCC1(c2ccc(N)cc2)CCC(=O)NC1=O
1147	O=C1C(CC)(c2ccccc2)CCC(=O)N1	1	0	CCC1(c2ccccc2)CCC(=O)NC1=O
1148	O=C1C(CN2CCOCC2)CCc2[nH]c(C)c(CC)c12	1	0	CCc1c(C)[nH]c2c1C(=O)C(CN1CCOCC1)CC2
1150	Clc1ccc(-c2c(N)nc(N)nc2CC)cc1	1	0	CCc1nc(N)nc(N)c1-c1ccc(Cl)cc1
1151	S(=O)([O-])(=NC(=O)NC1CCC(C)CC1)c1ccc(CCNC(=O)N2C(=O)C(CC)=C(C)C2)cc1	1	0	CCC1=C(C)CN(C(=O)NCCc2ccc(S(=O)([O-])=NC(=O)NC3CCC(C)CC3)cc2)C1=O
1152	O=C(N[C@@H]1C(=O)N2C(C(=O)O)=C(C=C)CS[C@H]12)/C(=N/O)/c1nc(N)sc1	1	0	C=CC1=C(C(=O)O)N2C(=O)[C@@H](NC(=O)/C(=N/O)c3csc(N)n3)[C@H]2SC1
1153	O=C(N[C@@H]1C(=O)N2C(C(=O)O)=C(C=C)CS[C@H]12)/C(=N/OCC(=O)O)/c1nc(N)sc1	1	0	C=CC1=C(C(=O)O)N2C(=O)[C@@H](NC(=O)/C(=N/OCC(=O)O)c3csc(N)n3)[C@H]2SC1
1156	O=C(O[C@H]1[C@](O)(C(=O)OC)[C@@H]2N(C)c3c(cc(c(OC)c3)[C@]3(C(=O)OC)c4[nH]c5c(c4CN4CC(CC)=C[C@@H](C3)C4)cccc5)[C@@]32[C@@H]2[C@@]1(CC)C=CCN2CC3)C	0	1	CCC1=C[C@@H]2CN(C1)Cc1c([nH]c3ccccc13)[C@@](C(=O)OC)(c1cc3c(cc1OC)N(C)[C@H]1[C@@](O)(C(=O)OC)[C@H](OC(C)=O)[C@]4(CC)C=CCN5CC[C@]31[C@@H]54)C2
1157	S=C(N)c1cc(CC)ncc1	1	0	CCc1cc(C(N)=S)ccn1
1158	O=C1Nc2c(O)ccc([C@@H](O)CNC3Cc4c(cc(CC)c(CC)c4)C3)c2C=C1	1	0	CCc1cc2c(cc1CC)CC(NC[C@H](O)c1ccc(O)c3[nH]c(=O)ccc13)C2
1159	O=C(O[C@H]1[C@](O)(C(=O)OC)[C@@H]2N(C)c3c(cc(c(OC)c3)[C@]3(C(=O)OC)c4[nH]c5c(c4CN4CC(CC)=CC(C3)C4)cccc5)[C@@]32[C@@H]2[C@@]1(CC)C=CCN2CC3)C	1	0	CCC1=CC2CN(C1)Cc1c([nH]c3ccccc13)[C@@](C(=O)OC)(c1cc3c(cc1OC)N(C)[C@H]1[C@@](O)(C(=O)OC)[C@H](OC(C)=O)[C@]4(CC)C=CCN5CC[C@]31[C@@H]54)C2
1161	O=C(O)CC1(CC)OCCc2c3c(c(CC)ccc3)[nH]c12	1	0	CCc1cccc2c3c([nH]c12)C(CC)(CC(=O)O)OCC3
1163	Clc1c(S(=O)(=O)N)cc2C(=O)NC(CC)Nc2c1	1	0	CCC1NC(=O)c2cc(S(N)(=O)=O)c(Cl)cc2N1
1164	Clc1cc(N2CCN(CCCN3C(=O)N(CCOc4ccccc4)C(CC)=N3)CC2)ccc1	1	0	CCc1nn(CCCN2CCN(c3cccc(Cl)c3)CC2)c(=O)n1CCOc1ccccc1
1165	O=C(N[C@@H](C(C)(C)C)C(=O)N1[C@H](C(=O)N[C@H](C(=O)C(=O)NC2CC2)CCC)[C@@H]2[C@H](C1)CCC2)[C@@H](NC(=O)c1nccnc1)C1CCCCC1	1	0	CCC[C@H](NC(=O)[C@@H]1[C@H]2CCC[C@H]2CN1C(=O)[C@@H](NC(=O)[C@@H](NC(=O)c1cnccn1)C1CCCCC1)C(C)(C)C)C(=O)C(=O)NC1CC1
1166	O=C(OCC)[C@@H](N[C@H](C(=O)N1[C@H](C(=O)O)C[C@H]2[C@@H]1CCCC2)C)CCC	1	0	CCC[C@H](N[C@@H](C)C(=O)N1[C@H](C(=O)O)C[C@@H]2CCCC[C@@H]21)C(=O)OCC
1167	S(C)[C@@H]1[C@H](O)[C@@H](O)[C@@H](O)[C@@H]([C@H](NC(=O)[C@H]2N(C)C[C@H](CCC)C2)[C@H](O)C)O1	1	0	CCC[C@@H]1C[C@@H](C(=O)N[C@H]([C@@H](C)O)[C@H]2O[C@H](SC)[C@H](O)[C@@H](O)[C@H]2O)N(C)C1
1168	ClC(C(NC(=O)[C@H]1N(C)C[C@H](CCC)C1)[C@@H]1[C@H](O)[C@H](O)[C@@H](O)[C@@H](SC)O1)C	1	0	CCC[C@@H]1C[C@@H](C(=O)NC(C(C)Cl)[C@H]2O[C@H](SC)[C@H](O)[C@@H](O)[C@H]2O)N(C)C1
1169	S(=O)(=O)(Nc1cc([C@@H](CC)C=2C(=O)O[C@](CCC)(CCc3ccccc3)CC=2[O-])ccc1)c1ncc(C(F)(F)F)cc1	1	0	CCC[C@@]1(CCc2ccccc2)CC([O-])=C([C@H](CC)c2cccc(NS(=O)(=O)c3ccc(C(F)(F)F)cn3)c2)C(=O)O1
1170	O=C(Nc1c(C)cccc1C)C(N(CCC)CC)CC	1	0	CCCN(CC)C(CC)C(=O)Nc1c(C)cccc1C
1171	O=C1Nc2c(c(CCN(CCC)CCC)ccc2)C1	1	0	CCCN(CCC)CCc1cccc2c1CC(=O)N2
1172	Oc1c2c(ccc1)C[C@@H](N(CCC)CCc1sccc1)CC2	1	0	CCCN(CCc1cccs1)[C@H]1CCc2c(O)cccc2C1
1173	S(C[C@H]1CN(CCC)[C@H]2[C@@H](c3c4c([nH]cc4C2)ccc3)C1)C	1	0	CCCN1C[C@H](CSC)C[C@@H]2c3cccc4[nH]cc(c34)C[C@H]21
1174	O=C1[C@@H]2Oc3c(O)ccc4c3[C@@]32[C@](O)([C@H](N(CC=C)CC3)C4)CC1	1	0	C=CCN1CC[C@]23c4c5ccc(O)c4O[C@H]2C(=O)CC[C@@]3(O)[C@H]1C5
1175	Oc1cc2c(cc1)C[C@H]1N(CC=C)CC[C@@]32[C@H]1CCCC3	1	0	C=CCN1CC[C@]23CCCC[C@H]2[C@H]1Cc1ccc(O)cc13
1176	O=C(Nc1c(C)cccc1C)[C@H]1N(CCC)CCCC1	1	0	CCCN1CCCC[C@H]1C(=O)Nc1c(C)cccc1C
1177	N(CCC)[C@@H]1Cc2sc(N)nc2CC1	1	0	CCCN[C@H]1CCc2nc(N)sc2C1
1178	O=C(Nc1c(C(=O)OC)scc1C)C(NCCC)C	1	0	CCCNC(C)C(=O)Nc1c(C)csc1C(=O)OC
1179	O=C(Nc1c(C)cccc1)C(NCCC)C	1	0	CCCNC(C)C(=O)Nc1ccccc1C
1180	O=C(CCc1ccccc1)c1c(OCC(O)CNCCC)cccc1	1	0	CCCNCC(O)COc1ccccc1C(=O)CCc1ccccc1
1181	O=C(OCC(COC(=O)N)(CCC)C)N	1	0	CCCC(C)(COC(N)=O)COC(N)=O
1182	O=C(OCC(COC(=O)N)(CCC)C)NC(C)C	1	0	CCCC(C)(COC(N)=O)COC(=O)NC(C)C
1183	S=C1NC(=O)C(C(CCC)C)(CC=C)C(=O)N1	1	0	C=CCC1(C(C)CCC)C(=O)NC(=S)NC1=O
1184	O=C1C(C(CCC)C)(CC)C(=O)NC(=O)N1	1	0	CCCC(C)C1(CC)C(=O)NC(=O)NC1=O
1185	O=C1C(C(CCC)C)(CC=C)C(=O)NC(=O)N1	1	0	C=CCC1(C(C)CCC)C(=O)NC(=O)NC1=O
1186	S=C1NC(=O)C(C(CCC)C)(CC)C(=O)N1	1	0	CCCC(C)C1(CC)C(=O)NC(=S)NC1=O
1187	O=C(O)C(CCC)CCC	1	0	CCCC(CCC)C(=O)O
1188	O=C(OC1C[C@@H]2[N+](C)(C)[C@H](C1)CC2)C(CCC)CCC	1	0	CCCC(CCC)C(=O)OC1C[C@@H]2CC[C@H](C1)[N+]2(C)C
1189	Ic1c(NC(=O)CCC)c(I)cc(I)c1CC(C(=O)O)CC	1	0	CCCC(=O)Nc1c(I)cc(I)c(CC(CC)C(=O)O)c1I
1190	O=C(Nc1cc(C(=O)C)c(OCC(O)CNC(C)C)cc1)CCC	1	0	CCCC(=O)Nc1ccc(OCC(O)CNC(C)C)c(C(C)=O)c1
1191	F[C@@H]1C=2[C@@](C)([C@@]3(F)[C@@H](O)C[C@]4(C)[C@@](OC(=O)CCC)(C(=O)COC(=O)C)CC[C@H]4[C@@H]3C1)C=CC(=O)C=2	1	0	CCCC(=O)O[C@]1(C(=O)COC(C)=O)CC[C@H]2[C@@H]3C[C@H](F)C4=CC(=O)C=C[C@]4(C)[C@@]3(F)[C@@H](O)C[C@@]21C
1192	O=C(O[C@@]1(C(=O)CO)[C@]2(C)[C@H]([C@H]3[C@H]([C@@H](O)C2)[C@]2(C)C(=CC(=O)CC2)CC3)CC1)CCC	1	0	CCCC(=O)O[C@]1(C(=O)CO)CC[C@H]2[C@@H]3CCC4=CC(=O)CC[C@]4(C)[C@H]3[C@@H](O)C[C@@]21C
1193	O=C(O[C@@]1(C(=O)COC(=O)CC)[C@]2(C)[C@H]([C@H]3[C@H]([C@@H](O)C2)[C@]2(C)C(=CC(=O)CC2)CC3)CC1)CCC	1	0	CCCC(=O)O[C@]1(C(=O)COC(=O)CC)CC[C@H]2[C@@H]3CCC4=CC(=O)CC[C@]4(C)[C@H]3[C@@H](O)C[C@@]21C
1194	Clc1c(Cl)cccc1C1C(C(=O)OCOC(=O)CCC)=C(C)NC(C)=C1C(=O)OC	1	0	CCCC(=O)OCOC(=O)C1=C(C)NC(C)=C(C(=O)OC)C1c1cccc(Cl)c1Cl
1195	S(=O)(=O)(N1CCN(C)CC1)c1cc(c(OCC)cc1)C1=Nc2c(CCC)nn(C)c2C(=O)N1	1	0	CCCc1nn(C)c2c(=O)[nH]c(-c3cc(S(=O)(=O)N4CCN(C)CC4)ccc3OCC)nc12
1196	O=C(O)C=1N(CC)c2c(CCC)c3OC(C(=O)O)=CC(=O)c3cc2C(=O)C=1	1	0	CCCc1c2oc(C(=O)O)cc(=O)c2cc2c(=O)cc(C(=O)O)n(CC)c12
1197	S=C1NC(=O)C=C(CCC)N1	1	0	CCCc1cc(=O)[nH]c(=S)[nH]1
1198	O=C(OCC1=C(C)OC(=O)O1)c1[n+](Cc2ccc(-c3c(-c4nnn[n-]4)cccc3)cc2)c(CCC)[nH]c1C(O)(C)C	1	0	CCCc1[nH]c(C(C)(C)O)c(C(=O)OCc2oc(=O)oc2C)[n+]1Cc1ccc(-c2ccccc2-c2nnn[n-]2)cc1
1199	S(=O)(=O)(N1CCN(CC)CC1)c1cc(c(OCC)cc1)C1=NC(=O)c2c(C)nc(CCC)n2N1	1	0	CCCc1nc(C)c2c(=O)nc(-c3cc(S(=O)(=O)N4CCN(CC)CC4)ccc3OCC)[nH]n12
1200	O=C(O)c1c(-c2ccc(Cn3c(CCC)nc4c(C)cc(-c5n(C)c6c(n5)cccc6)cc34)cc2)cccc1	1	0	CCCc1nc2c(C)cc(-c3nc4ccccc4n3C)cc2n1Cc1ccc(-c2ccccc2C(=O)O)cc1
1201	O=C(CO)[C@]12[C@]3(C)[C@H]([C@H]4[C@H]([C@@H](O)C3)[C@]3(C)C(=CC(=O)C=C3)CC4)C[C@H]1OC(CCC)O2	1	0	CCCC1O[C@@H]2C[C@H]3[C@@H]4CCC5=CC(=O)C=C[C@]5(C)[C@H]4[C@@H](O)C[C@]3(C)[C@]2(C(=O)CO)O1
1202	Clc1cc(C(O)CN(CCCC)CCCC)c-2c(/C(=C/c3ccc(Cl)cc3)/c3c-2ccc(Cl)c3)c1	1	0	CCCCN(CCCC)CC(O)c1cc(Cl)cc2c1-c1ccc(Cl)cc1/C2=C\c1ccc(Cl)cc1
1203	Clc1c2c(c3c(c(C(O)CCN(CCCC)CCCC)c2)ccc(C(F)(F)F)c3)cc(Cl)c1	1	0	CCCCN(CCCC)CCC(O)c1cc2c(Cl)cc(Cl)cc2c2cc(C(F)(F)F)ccc12
1204	OC[C@H]1N(CCCC)C[C@H](O)[C@@H](O)[C@@H]1O	1	0	CCCCN1C[C@H](O)[C@@H](O)[C@H](O)[C@H]1CO
1205	O=C(Nc1c(C)cccc1C)[C@H]1N(CCCC)CCCC1	1	0	CCCCN1CCCC[C@H]1C(=O)Nc1c(C)cccc1C
1206	O=C(Nc1c(C)cccc1C)C1N(CCCC)CCCC1	1	0	CCCCN1CCCCC1C(=O)Nc1c(C)cccc1C
1207	FC(F)(CCCC)[C@]1(O)O[C@H]2[C@@H]([C@H](CCCCCCC(=O)O)C(=O)C2)CC1	1	0	CCCCC(F)(F)[C@@]1(O)CC[C@@H]2[C@H](CCCCCCC(=O)O)C(=O)C[C@H]2O1
1208	O=C(OC)CCCCCC[C@@H]1[C@@H](/C=C/CC(O)(CCCC)C)[C@H](O)CC1=O	1	0	CCCCC(C)(O)C/C=C/[C@H]1[C@H](O)CC(=O)[C@@H]1CCCCCCC(=O)OC
1209	O=C(OCC(CCCC)CC)/C=C/c1ccc(OC)cc1	1	0	CCCCC(CC)COC(=O)/C=C/c1ccc(OC)cc1
1210	O=C(OCC(CCCC)CC)/C(/C#N)=C(/c1ccccc1)\c1ccccc1	1	0	CCCCC(CC)COC(=O)C(C#N)=C(c1ccccc1)c1ccccc1
1211	O=C([O-])[C@@H](N(C(=O)CCCC)Cc1ccc(-c2c(-c3[nH]nnn3)cccc2)cc1)C(C)C	1	0	CCCCC(=O)N(Cc1ccc(-c2ccccc2-c2nnn[nH]2)cc1)[C@H](C(=O)[O-])C(C)C
1212	F[C@]12[C@@H](O)C[C@]3(C)[C@@](OC(=O)CCCC)(C(=O)CO)[C@@H](C)C[C@H]3[C@@H]1CCC=1[C@]2(C)C=CC(=O)C=1	1	0	CCCCC(=O)O[C@]1(C(=O)CO)[C@@H](C)C[C@H]2[C@@H]3CCC4=CC(=O)C=C[C@]4(C)[C@@]3(F)[C@@H](O)C[C@@]21C
1213	O=C(O[C@@]1(C(=O)CO)[C@]2(C)[C@H]([C@H]3[C@H]([C@@H](O)C2)[C@]2(C)C(=CC(=O)CC2)CC3)CC1)CCCC	1	0	CCCCC(=O)O[C@]1(C(=O)CO)CC[C@H]2[C@@H]3CCC4=CC(=O)CC[C@]4(C)[C@H]3[C@@H](O)C[C@@]21C
1214	O=C(O[C@@H]1[C@]2(C)[C@H]([C@H]3[C@@H](c4c(cc(O)cc4)CC3)CC2)CC1)CCCC	1	0	CCCCC(=O)O[C@H]1CC[C@H]2[C@@H]3CCc4cc(O)ccc4[C@H]3CC[C@]12C
1215	FC(F)(F)C(=O)NC1C(O)C(C)OC(O[C@@H]2c3c(O)c4C(=O)c5c(OC)cccc5C(=O)c4c(O)c3C[C@@](O)(C(=O)COC(=O)CCCC)C2)C1	1	0	CCCCC(=O)OCC(=O)[C@]1(O)Cc2c(O)c3c(c(O)c2[C@@H](OC2CC(NC(=O)C(F)(F)F)C(O)C(C)O2)C1)C(=O)c1c(OC)cccc1C3=O
1216	O=C([O-])/C(=C\c1n(Cc2ccc(C(=O)[O-])cc2)c(CCCC)[n+]c1)/Cc1sccc1	1	0	CCCCC1=[N+]C=C(/C=C(/Cc2cccs2)C(=O)[O-])N1Cc1ccc(C(=O)[O-])cc1
1217	S(=O)(=O)(Nc1cc2c(C(=O)c3ccc(OCCCN(CCCC)CCCC)cc3)c(CCCC)oc2cc1)C	1	0	CCCCc1oc2ccc(NS(C)(=O)=O)cc2c1C(=O)c1ccc(OCCCN(CCCC)CCCC)cc1
1218	Ic1c(OCCN(CC)CC)c(I)cc(C(=O)c2c(CCCC)oc3c2cccc3)c1	1	0	CCCCc1oc2ccccc2c1C(=O)c1cc(I)c(OCCN(CC)CC)c(I)c1
1219	O=C1N(N(c2ccccc2)C(=O)C1CCCC)c1ccc(O)cc1	1	0	CCCCC1C(=O)N(c2ccccc2)N(c2ccc(O)cc2)C1=O
1220	O=C1N(N(c2ccccc2)C(=O)C1CCCC)c1ccccc1	1	0	CCCCC1C(=O)N(c2ccccc2)N(c2ccccc2)C1=O
1221	O=C(O)CCC/C=C\C[C@@H]1[C@@H](/C=C/[C@@H](O)CCCCC)[C@H](O)C[C@@H]1O	1	0	CCCCC[C@H](O)/C=C/[C@H]1[C@H](O)C[C@H](O)[C@@H]1C/C=C\CCCC(=O)O
1222	O=C(O)CCC/C=C\C[C@@H]1[C@@H](/C=C/[C@@H](O)CCCCC)[C@H](O)CC1=O	1	0	CCCCC[C@H](O)/C=C/[C@H]1[C@H](O)CC(=O)[C@@H]1C/C=C\CCCC(=O)O
1223	O=C(O)CCCCCC[C@@H]1[C@@H](/C=C/[C@@H](O)CCCCC)[C@H](O)CC1=O	1	0	CCCCC[C@H](O)/C=C/[C@H]1[C@H](O)CC(=O)[C@@H]1CCCCCCC(=O)O
1224	O=C(O)COc1c2c(ccc1)C[C@H]1[C@H](CC[C@H](O)CCCCC)[C@@H](O)C[C@H]1C2	1	0	CCCCC[C@@H](O)CC[C@@H]1[C@@H](O)C[C@H]2Cc3c(cccc3OCC(=O)O)C[C@@H]12
1225	P(=O)([O-])([O-])C(P(=O)([O-])[O-])(O)CC[N+](CCCCC)C	1	0	CCCCC[N+](C)CCC(O)(P(=O)([O-])[O-])P(=O)([O-])[O-]
1226	O=C(O[C@@]1(C(=O)C)[C@]2(C)[C@H]([C@H]3[C@@H]([C@]4(C)C(=CC(=O)CC4)CC3)CC2)CC1)CCCCC	1	0	CCCCCC(=O)O[C@]1(C(C)=O)CC[C@H]2[C@@H]3CCC4=CC(=O)CC[C@]4(C)[C@H]3CC[C@@]21C
1227	Oc1c2[C@H]3[C@H](C(C)(C)Oc2cc(CCCCC)c1)CCC(C)=C3	1	0	CCCCCc1cc(O)c2c(c1)OC(C)(C)[C@@H]1CCC(C)=C[C@@H]21
1228	O=C1C[C@@H]2[C@H](C(C)(C)Oc3c2c(O)cc(C(CCCCCC)(C)C)c3)CC1	1	0	CCCCCCC(C)(C)c1cc(O)c2c(c1)OC(C)(C)[C@@H]1CCC(=O)C[C@@H]21
1229	O=C(O[C@@H]1[C@]2(C)[C@H]([C@H]3[C@@H]([C@]4(C)C(=CC(=O)CC4)CC3)CC2)CC1)CCCCCC	1	0	CCCCCCC(=O)O[C@H]1CC[C@H]2[C@@H]3CCC4=CC(=O)CC[C@]4(C)[C@H]3CC[C@]12C
1230	FC(F)(F)c1cc2N(CCCN3CCN(CCOC(=O)CCCCCC)CC3)c3c(Sc2cc1)cccc3	1	0	CCCCCCC(=O)OCCN1CCN(CCCN2c3ccccc3Sc3ccc(C(F)(F)F)cc32)CC1
1231	S(=O)(=O)(Nc1ccc(C(O)CCCN(CCCCCCC)CC)cc1)C	1	0	CCCCCCCN(CC)CCCC(O)c1ccc(NS(C)(=O)=O)cc1
1232	O=C(OC(C)C)CCC/C=C\C[C@@H]1[C@@H](CCC(=O)CCCCCCC)[C@H](O)C[C@@H]1O	1	0	CCCCCCCC(=O)CC[C@H]1[C@H](O)C[C@H](O)[C@@H]1C/C=C\CCCC(=O)OC(C)C
1233	O=C(OCC(O)CO)CCCCCCC	1	0	CCCCCCCC(=O)OCC(O)CO
1234	O=C(O)CCCCCCC/C=C\CCCCCCCC	1	0	CCCCCCCC/C=C\CCCCCCCC(=O)O
1235	OCC(N)(CO)CCc1ccc(CCCCCCCC)cc1	1	0	CCCCCCCCc1ccc(CCC(N)(CO)CO)cc1
1236	OC[C@H]1N(CCCCCCCCC)C[C@H](O)[C@@H](O)[C@@H]1O	1	0	CCCCCCCCCN1C[C@H](O)[C@@H](O)[C@H](O)[C@H]1CO
1237	O=C(N[C@H](C(=O)N[C@H]1[C@@H](C)OC(=O)[C@H](CC(=O)c2c(N)cccc2)NC(=O)[C@H]([C@@H](CC(=O)O)C)NC(=O)[C@@H](CO)NC(=O)CNC(=O)[C@H](CC(=O)O)NC(=O)[C@@H](C)NC(=O)[C@H](CC(=O)O)NC(=O)[C@H](CCCN)NC(=O)CNC1=O)CC(=O)O)[C@H](NC(=O)[C@@H](NC(=O)CCCCCCCCC)Cc1c2c([nH]c1)cccc2)CC(=O)N	1	0	CCCCCCCCCC(=O)N[C@@H](Cc1c[nH]c2ccccc12)C(=O)N[C@H](CC(N)=O)C(=O)N[C@@H](CC(=O)O)C(=O)N[C@@H]1C(=O)NCC(=O)N[C@@H](CCCN)C(=O)N[C@@H](CC(=O)O)C(=O)N[C@H](C)C(=O)N[C@@H](CC(=O)O)C(=O)NCC(=O)N[C@H](CO)C(=O)N[C@@H]([C@H](C)CC(=O)O)C(=O)N[C@@H](CC(=O)c2ccccc2N)C(=O)O[C@@H]1C
1238	O=C(O[C@@H]1[C@]2(C)[C@H]([C@H]3[C@@H]([C@@H]4C(=CC(=O)CC4)CC3)CC2)CC1)CCCCCCCCC	1	0	CCCCCCCCCC(=O)O[C@H]1CC[C@H]2[C@@H]3CCC4=CC(=O)CC[C@@H]4[C@H]3CC[C@]12C
1239	FC(F)(F)c1cc2N(CCCN3CCN(CCOC(=O)CCCCCCCCC)CC3)c3c(Sc2cc1)cccc3	1	0	CCCCCCCCCC(=O)OCCN1CCN(CCCN2c3ccccc3Sc3ccc(C(F)(F)F)cc32)CC1
1240	O(CCOCCOCCOCCOCCO)CCOCCOCCOCCOc1ccc(CCCCCCCCC)cc1	1	0	CCCCCCCCCc1ccc(OCCOCCOCCOCCOCCOCCOCCOCCOCCO)cc1
1241	O([C@@H](CCCCCCCCCCC)C[C@H]1[C@H](CCCCCC)C(=O)O1)C(=O)[C@@H](NC=O)CC(C)C	1	0	CCCCCCCCCCC[C@@H](C[C@@H]1OC(=O)[C@H]1CCCCCC)OC(=O)[C@H](CC(C)C)NC=O
1242	O=C(OCCNC(=O)C[n+]1ccccc1)CCCCCCCCCCC	1	0	CCCCCCCCCCCC(=O)OCCNC(=O)C[n+]1ccccc1
1243	P(=O)(OC[C@H](OC(=O)CCCCCCCCCCCCC)COC(=O)CCCCCCCCCCCCC)(OCC[N+](C)(C)C)[O-]	1	0	CCCCCCCCCCCCCC(=O)OC[C@H](COP(=O)([O-])OCC[N+](C)(C)C)OC(=O)CCCCCCCCCCCCC
1244	ClC(C(NC(=O)[C@H]1N(C)C[C@H](CCC)C1)[C@@H]1[C@H](O)[C@H](O)[C@@H](OC(=O)CCCCCCCCCCCCCCC)[C@@H](SC)O1)C	1	0	CCCCCCCCCCCCCCCC(=O)O[C@@H]1[C@@H](O)[C@@H](O)[C@@H](C(NC(=O)[C@@H]2C[C@@H](CCC)CN2C)C(C)Cl)O[C@@H]1SC
1245	Fc1cc2onc(C3CCN(CCC=4C(=O)N5C([C@H](OC(=O)CCCCCCCCCCCCCCC)CCC5)=NC=4C)CC3)c2cc1	1	0	CCCCCCCCCCCCCCCC(=O)O[C@@H]1CCCn2c1nc(C)c(CCN1CCC(c3noc4cc(F)ccc34)CC1)c2=O
1246	O=C(OC/C=C(\C=C\C=C(/C=C/C=1C(C)(C)CCCC=1C)\C)/C)CCCCCCCCCCCCCCC	1	0	CCCCCCCCCCCCCCCC(=O)OC/C=C(C)\C=C\C=C(C)/C=C/C1=C(C)CCCC1(C)C
1247	P(=O)(OCC(OC(=O)CCCCCCCCCCCCCCC)COC(=O)CCCCCCCCCCCCCCC)(OCC[N+](C)(C)C)[O-]	1	0	CCCCCCCCCCCCCCCC(=O)OCC(COP(=O)([O-])OCC[N+](C)(C)C)OC(=O)CCCCCCCCCCCCCCC
1248	O(C)c1ccc(CN(CC[N+](CCCCCCCCCCCCCCCC)(C)C)c2ncccn2)cc1	1	0	CCCCCCCCCCCCCCCC[N+](C)(C)CCN(Cc1ccc(OC)cc1)c1ncccn1
1249	OCCCCCCCCCCCCCCCCCCCCCC	1	0	CCCCCCCCCCCCCCCCCCCCCCO
1250	OCCCCCCCCCCCCCCCC	1	0	CCCCCCCCCCCCCCCCO
1251	S(=O)(=O)(OCCCCCCCCCCCCCC)[O-]	1	0	CCCCCCCCCCCCCCOS(=O)(=O)[O-]
1252	O(CCOCCOCCOCCOCCO)CCOCCOCCOCCOCCCCCCCCCCCC	1	0	CCCCCCCCCCCCOCCOCCOCCOCCOCCOCCOCCOCCOCCO
1253	Clc1c2Oc3c(O[C@H]4[C@H](O[C@@H]5O[C@@H](C)[C@@H](O)[C@]([N+]CCNCCCCCCCCCC)(C)C5)[C@@H](O)[C@H](O)[C@@H](CO)O4)c4Oc5c(Cl)cc([C@@H](O)[C@H]6C(=O)N[C@H](C(=O)[O-])c7c(c(O)c(C[N+]CP(=O)([O-])[O-])c(O)c7)-c7c(O)ccc([C@H](C(=O)N6)NC(=O)[C@H](NC(=O)[C@H](CC(=O)N)NC(=O)[C@H](NC(=O)[C@H]([N+]C)CC(C)C)[C@H](O)c(c1)cc2)c(c3)c4)c7)cc5	1	0	CCCCCCCCCCNCC[N+][C@@]1(C)C[C@H](O[C@H]2[C@H](Oc3c4cc5cc3Oc3ccc(cc3Cl)[C@@H](O)[C@@H](NC(=O)[C@@H](CC(C)C)[N+]C)C(=O)N[C@@H](CC(N)=O)C(=O)N[C@H]5C(=O)N[C@H]3C(=O)N[C@H](C(=O)N[C@H](C(=O)[O-])c5cc(O)c(C[N+]CP(=O)([O-])[O-])c(O)c5-c5cc3ccc5O)[C@H](O)c3ccc(c(Cl)c3)O4)O[C@H](CO)[C@@H](O)[C@@H]2O)O[C@@H](C)[C@H]1O
1254	O=C(OCCCCCC)/N=C(\N)/c1ccc(NCc2n(C)c3c(n2)cc(C(=O)N(CCC(=O)OCC)c2ncccc2)cc3)cc1	1	0	CCCCCCOC(=O)/N=C(\N)c1ccc(NCc2nc3cc(C(=O)N(CCC(=O)OCC)c4ccccn4)ccc3n2C)cc1
1255	O=C(OCCCCCC)CCC(=O)CN	1	0	CCCCCCOC(=O)CCC(=O)CN
1256	O(C)c1cc2c(/C=N/N=C(\NCCCCC)/N)c[nH]c2cc1	1	0	CCCCCN/C(N)=N\N=C\c1c[nH]c2ccc(OC)cc12
1259	S(=O)(=O)(Oc1c(O)ccc([C@H](O)[C@@H](O)[C@H]2C(=O)N[C@@H]([C@H](O)CC(=O)N)C(=O)N3[C@@H]([C@@H](O)[C@@H](C)C3)C(=O)N[C@H](O)[C@H](O)C[C@H](NC(=O)c3ccc(-c4noc(-c5ccc(OCCCCC)cc5)c4)cc3)C(=O)N[C@@H]([C@H](O)C)C(=O)N3[C@H](C(=O)N2)C[C@@H](O)C3)c1)[O-]	1	0	CCCCCOc1ccc(-c2cc(-c3ccc(C(=O)N[C@H]4C[C@@H](O)[C@@H](O)NC(=O)[C@@H]5[C@@H](O)[C@@H](C)CN5C(=O)[C@H]([C@H](O)CC(N)=O)NC(=O)[C@H]([C@H](O)[C@@H](O)c5ccc(O)c(OS(=O)(=O)[O-])c5)NC(=O)[C@@H]5C[C@@H](O)CN5C(=O)[C@H]([C@@H](C)O)NC4=O)cc3)no2)cc1
1260	O=C(N[C@@H]1C(=O)N[C@@H]([C@H](O)C)C(=O)N2[C@H](C(=O)N[C@@H]([C@H](O)[C@@H](O)c3ccc(O)cc3)C(=O)N[C@@H]([C@H](O)C)C(=O)N3[C@@H]([C@@H](O)[C@@H](C)C3)C(=O)N[C@H](O)[C@H](O)C1)C[C@@H](O)C2)c1ccc(-c2ccc(-c3ccc(OCCCCC)cc3)cc2)cc1	1	0	CCCCCOc1ccc(-c2ccc(-c3ccc(C(=O)N[C@H]4C[C@@H](O)[C@@H](O)NC(=O)[C@@H]5[C@@H](O)[C@@H](C)CN5C(=O)[C@H]([C@@H](C)O)NC(=O)[C@H]([C@H](O)[C@@H](O)c5ccc(O)cc5)NC(=O)[C@@H]5C[C@@H](O)CN5C(=O)[C@H]([C@@H](C)O)NC4=O)cc3)cc2)cc1
1261	O=C(O)c1ccc(Oc2ccc(CN3CCC4(N(CCCC)C(=O)[C@@H]([C@H](O)C5CCCCC5)NC4=O)CC3)cc2)cc1	0	1	CCCCN1C(=O)[C@@H]([C@H](O)C2CCCCC2)NC(=O)C12CCN(Cc1ccc(Oc3ccc(C(=O)O)cc3)cc1)CC2
1262	S(=O)([O-])(=NC(=O)NCCCC)c1ccc(C)cc1	1	0	CCCCNC(=O)N=S(=O)([O-])c1ccc(C)cc1
1263	S(=O)(=O)(N)c1c(Oc2ccccc2)c(NCCCC)cc(C(=O)O)c1	1	0	CCCCNc1cc(C(=O)O)cc(S(N)(=O)=O)c1Oc1ccccc1
1264	O=C(OCCN(C)C)c1ccc(NCCCC)cc1	1	0	CCCCNc1ccc(C(=O)OCCN(C)C)cc1
1265	O=C(OCCOCCOCCOCCOCCOCCOCCOCCOCCOC)c1ccc(NCCCC)cc1	1	0	CCCCNc1ccc(C(=O)OCCOCCOCCOCCOCCOCCOCCOCCOCCOC)cc1
1266	O=C(NCCN(CC)CC)c1c2c(nc(OCCCC)c1)cccc2	1	0	CCCCOc1cc(C(=O)NCCN(CC)CC)c2ccccc2n1
1267	O=C(OCCN(CC)CC)c1cc(OCCCC)c(N)cc1	1	0	CCCCOc1cc(C(=O)OCCN(CC)CC)ccc1N
1268	O=C(CCN1CCCCC1)c1ccc(OCCCC)cc1	1	0	CCCCOc1ccc(C(=O)CCN2CCCCC2)cc1
1269	O(CCCC)c1ccc(OCCCN2CCOCC2)cc1	1	0	CCCCOc1ccc(OCCCN2CCOCC2)cc1
1270	O(CCOCCCC)CCOCc1c(CCC)cc2OCOc2c1	1	0	CCCCOCCOCCOCc1cc2c(cc1CCC)OCO2
1271	S(=O)(=O)(N[C@H](C(=O)O)Cc1ccc(OCCCCC2CCNCC2)cc1)CCCC	1	0	CCCCS(=O)(=O)N[C@@H](Cc1ccc(OCCCCC2CCNCC2)cc1)C(=O)O
1272	S(=O)(=O)(N(CCC)CCC)c1ccc(C(=O)O)cc1	1	0	CCCN(CCC)S(=O)(=O)c1ccc(C(=O)O)cc1
1273	Clc1ccc(S(=O)([O-])=NC(=O)NCCC)cc1	1	0	CCCNC(=O)N=S(=O)([O-])c1ccc(Cl)cc1
1274	IC=1C(=O)C(I)=CN(CC(=O)OCCC)C=1	1	0	CCCOC(=O)Cn1cc(I)c(=O)c(I)c1
1275	O=C(OCCN(CC)CC)c1c(OCCC)cc(N)cc1	1	0	CCCOc1cc(N)ccc1C(=O)OCCN(CC)CC
1276	O=C(OCCN(CC)CC)c1cc(N)c(OCCC)cc1	1	0	CCCOc1ccc(C(=O)OCCN(CC)CC)cc1N
1279	S(CCC)c1cc2nc(NC(=O)OC)[nH]c2cc1	1	0	CCCSc1ccc2[nH]c(NC(=O)OC)nc2c1
1280	S(CCC)c1nc(N[C@H]2[C@H](c3cc(F)c(F)cc3)C2)c2nnn([C@H]3[C@H](O)[C@H](O)[C@@H](OCCO)C3)c2n1	1	0	CCCSc1nc(N[C@@H]2C[C@H]2c2ccc(F)c(F)c2)c2nnn([C@@H]3C[C@H](OCCO)[C@@H](O)[C@H]3O)c2n1
1281	O=C(Oc1cc([C@@H](N(C)C)C)ccc1)N(CC)C	1	0	CCN(C)C(=O)Oc1cccc([C@H](C)N(C)C)c1
1282	O=C(N(CC)c1cc(C=2n3ncc(C#N)c3N=CC=2)ccc1)C	1	0	CCN(C(C)=O)c1cccc(-c2ccnc3c(C#N)cnn23)c1
1283	O=C(N(CC)c1c(C)cccc1)/C=C/C	1	0	C/C=C/C(=O)N(CC)c1ccccc1C
1284	O=[N+]([O-])c1c([O-])c(O)cc(/C=C(\C(=O)N(CC)CC)/C#N)c1	1	0	CCN(CC)C(=O)/C(C#N)=C\c1cc(O)c([O-])c([N+](=O)[O-])c1
1285	O=C(N(CC)CC)[C@]1([C@@H](CN)C1)c1ccccc1	1	0	CCN(CC)C(=O)[C@]1(c2ccccc2)C[C@@H]1CN
1286	O=C(OC1C(C(=O)N(CC)CC)CN2C(c3c(cc(OC)c(OC)c3)CC2)C1)C	1	0	CCN(CC)C(=O)C1CN2CCc3cc(OC)c(OC)cc3C2CC1OC(C)=O
1287	O=C(N(CC)CC)N1CCN(C)CC1	1	0	CCN(CC)C(=O)N1CCN(C)CC1
1288	S(SC(=S)N(CC)CC)C(=S)N(CC)CC	1	0	CCN(CC)C(=S)SSC(=S)N(CC)CC
1289	S(=O)(=O)([O-])c1c(/C(/c2ccc(N(CC)CC)cc2)=C\2/C=C/C(=[N+](/CC)\CC)/C=C/2)cc(S(=O)(=O)[O-])cc1	1	0	CCN(CC)c1ccc(C(=C2C=CC(=[N+](CC)CC)C=C2)c2cc(S(=O)(=O)[O-])ccc2S(=O)(=O)[O-])cc1
1293	S(=O)(=O)(CCN(CC)CC)[C@H]1C2C(=O)O[C@H](C(C)C)[C@H](C)/C=C/C(=O)NC/C=C/C(/C)=C/[C@@H](O)CC(=O)Cc3occ(C(=O)N2CC1)n3	1	0	CCN(CC)CCS(=O)(=O)[C@@H]1CCN2C(=O)c3coc(n3)CC(=O)C[C@H](O)/C=C(C)/C=C/CNC(=O)/C=C/[C@@H](C)[C@@H](C(C)C)OC(=O)C12
1294	O=C(N(CC)Cc1ccncc1)C(CO)c1ccccc1	1	0	CCN(Cc1ccncc1)C(=O)C(CO)c1ccccc1
1295	O=C1N(CC)C(=O)NC1c1ccccc1	1	0	CCN1C(=O)NC(c2ccccc2)C1=O
1296	O=C(O)C=1C(=O)c2c(N(CC)N=1)cc1OCOc1c2	1	0	CCn1nc(C(=O)O)c(=O)c2cc3c(cc21)OCO3
1297	O=C1N(CC)CC(CCN2CCOCC2)C1(c1ccccc1)c1ccccc1	1	0	CCN1CC(CCN2CCOCC2)C(c2ccccc2)(c2ccccc2)C1=O
1298	Fc1c(N2CC(C)NCC2)c(F)cc2C(=O)C(C(=O)O)=CN(CC)c12	1	0	CCn1cc(C(=O)O)c(=O)c2cc(F)c(N3CCNC(C)C3)c(F)c21
1299	Fc1c(N2CCNCC2)cc2N(CC)C=C(C(=O)O)C(=O)c2c1	1	0	CCn1cc(C(=O)O)c(=O)c2cc(F)c(N3CCNCC3)cc21
1300	Fc1c(N2CCNCC2)nc2N(CC)C=C(C(=O)O)C(=O)c2c1	1	0	CCn1cc(C(=O)O)c(=O)c2cc(F)c(N3CCNCC3)nc21
1301	O=C(O)C=1C(=O)c2c(N(CC)C=1)nc(C)cc2	1	0	CCn1cc(C(=O)O)c(=O)c2ccc(C)nc21
1302	S(=O)(=O)(/N=C/1\NC(=O)N(CC)C=C\1)c1ccc(N)cc1	1	0	CCn1cc/c(=N/S(=O)(=O)c2ccc(N)cc2)[nH]c1=O
1303	O=C1N(C=C)CCC1	1	0	C=CN1CCCC1=O
1304	S(CC1=C(C(=O)O)N2C(=O)[C@@H](NC(=O)[C@H](NC(=O)N3C(=O)C(=O)N(CC)CC3)c3ccc(O)cc3)[C@H]2SC1)c1n(C)nnn1	1	0	CCN1CCN(C(=O)N[C@@H](C(=O)N[C@@H]2C(=O)N3C(C(=O)O)=C(CSc4nnnn4C)CS[C@H]23)c2ccc(O)cc2)C(=O)C1=O
1305	O=C(N[C@@H]1C(=O)N2[C@@H](C(=O)O)C(C)(C)S[C@H]12)[C@H](NC(=O)N1C(=O)C(=O)N(CC)CC1)c1ccccc1	1	0	CCN1CCN(C(=O)N[C@@H](C(=O)N[C@@H]2C(=O)N3[C@@H](C(=O)O)C(C)(C)S[C@H]23)c2ccccc2)C(=O)C1=O
1306	Clc1ccc(C[C@@H](NC(=O)[C@H](NC(=O)C)Cc2cc3c(cc2)cccc3)C(=O)N[C@@H](C(=O)N[C@H](C(=O)N[C@H](C(=O)N[C@@H](C(=O)N[C@H](C(=O)N[C@H](C(=O)N2[C@H](C(=O)N[C@@H](C(=O)N)C)CCC2)CCCC/[N+]=C(\NCC)/NCC)CC(C)C)CCCC/[N+]=C(\NCC)/NCC)Cc2ccc(O)cc2)CO)Cc2cnccc2)cc1	1	0	CCNC(=[N+]CCCC[C@H](NC(=O)[C@H](CC(C)C)NC(=O)[C@@H](CCCC[N+]=C(NCC)NCC)NC(=O)[C@H](Cc1ccc(O)cc1)NC(=O)[C@H](CO)NC(=O)[C@@H](Cc1cccnc1)NC(=O)[C@@H](Cc1ccc(Cl)cc1)NC(=O)[C@@H](Cc1ccc2ccccc2c1)NC(C)=O)C(=O)N1CCC[C@H]1C(=O)N[C@H](C)C(N)=O)NCC
1307	O=C(N[C@H](C(=O)N[C@@H](C(=O)N[C@H](C(=O)N[C@H](C(=O)N1[C@H](C(=O)NCC)CCC1)CCCNC(=[N+])N)CC(C)C)CC(C)C)Cc1ccc(O)cc1)[C@@H](NC(=O)[C@@H](NC(=O)[C@@H](NC(=O)[C@H]1NC(=O)CC1)Cc1[nH]cnc1)Cc1c2c([nH]c1)cccc2)CO	1	0	CCNC(=O)[C@@H]1CCCN1C(=O)[C@H](CCCNC(=[N+])N)NC(=O)[C@H](CC(C)C)NC(=O)[C@@H](CC(C)C)NC(=O)[C@H](Cc1ccc(O)cc1)NC(=O)[C@H](CO)NC(=O)[C@H](Cc1c[nH]c2ccccc12)NC(=O)[C@H](Cc1cnc[nH]1)NC(=O)[C@@H]1CCC(=O)N1
1308	O=C(N[C@H](C(=O)N[C@@H](C(=O)N[C@H](C(=O)N[C@H](C(=O)N1[C@H](C(=O)NCC)CCC1)CCCNC(=[N+])N)CC(C)C)Cc1ncn(Cc2ccccc2)c1)Cc1ccc(O)cc1)[C@@H](NC(=O)[C@@H](NC(=O)[C@@H](NC(=O)[C@H]1NC(=O)CC1)Cc1[nH]cnc1)Cc1c2c([nH]c1)cccc2)CO	1	0	CCNC(=O)[C@@H]1CCCN1C(=O)[C@H](CCCNC(=[N+])N)NC(=O)[C@H](CC(C)C)NC(=O)[C@@H](Cc1cn(Cc2ccccc2)cn1)NC(=O)[C@H](Cc1ccc(O)cc1)NC(=O)[C@H](CO)NC(=O)[C@H](Cc1c[nH]c2ccccc12)NC(=O)[C@H](Cc1cnc[nH]1)NC(=O)[C@@H]1CCC(=O)N1
1309	O=C(NCC)CCC/C=C\C[C@@H]1[C@@H](/C=C/[C@@H](O)CCc2ccccc2)[C@H](O)C[C@@H]1O	1	0	CCNC(=O)CCC/C=C\C[C@H]1[C@@H](O)C[C@@H](O)[C@@H]1/C=C/[C@@H](O)CCc1ccccc1
1310	OCC	1	0	CCO
1311	S(c1scc(-c2cc[n+](C)cc2)[n+]1)C1=C(C(=O)[O-])N2C(=O)[C@@H](NC(=O)/C(=N/OCC)/c3nc(NP(=O)([O-])[O-])sn3)[C@H]2SC1	1	0	CCO/N=C(/C(=O)N[C@@H]1C(=O)N2C(C(=O)[O-])=C(SC3=[N+]C(c4cc[n+](C)cc4)=CS3)CS[C@H]12)c1nsc(NP(=O)([O-])[O-])n1
1312	O=C(OCC)/C=C(\C=C\C=C(/C=C/c1c(C)c(C)c(OC)cc1C)\C)/C	1	0	CCOC(=O)/C=C(C)\C=C\C=C(C)/C=C/c1c(C)cc(OC)c(C)c1C
1313	O=C(OCC)[C@@](N)(Cc1cc(O)c(O)cc1)C	1	0	CCOC(=O)[C@@](C)(N)Cc1ccc(O)c(O)c1
1314	O=C(OCC)[C@@H](N[C@H](C(=O)N1[C@H](C(=O)O)C[C@H]2[C@@H]1CCC2)C)CCc1ccccc1	1	0	CCOC(=O)[C@H](CCc1ccccc1)N[C@@H](C)C(=O)N1[C@H](C(=O)O)C[C@@H]2CCC[C@@H]21
1315	O=C(OCC)[C@@H](N[C@H](C(=O)N1[C@H](C(=O)O)C[C@@H]2[C@@H]1CCCC2)C)CCc1ccccc1	1	0	CCOC(=O)[C@H](CCc1ccccc1)N[C@@H](C)C(=O)N1[C@H](C(=O)O)C[C@H]2CCCC[C@@H]21
1316	O=C(OCC)[C@@H](N[C@H](C(=O)N1[C@H](C(=O)O)CC2(SCCS2)C1)C)CCc1ccccc1	1	0	CCOC(=O)[C@H](CCc1ccccc1)N[C@@H](C)C(=O)N1CC2(C[C@H]1C(=O)O)SCCS2
1317	O=C(OCC)[C@@H](N[C@H](C(=O)N1[C@H](C(=O)O)Cc2c(cc(OC)c(OC)c2)C1)C)CCc1ccccc1	1	0	CCOC(=O)[C@H](CCc1ccccc1)N[C@@H](C)C(=O)N1Cc2cc(OC)c(OC)cc2C[C@H]1C(=O)O
1318	O=C(OCC)[C@@H](N[C@H](C(=O)N1[C@H](C(=O)O)Cc2c(cccc2)C1)C)CCc1ccccc1	1	0	CCOC(=O)[C@H](CCc1ccccc1)N[C@@H](C)C(=O)N1Cc2ccccc2C[C@H]1C(=O)O
1319	O=C(OCC)[C@@H](N[C@H](C(=O)N1[C@H](C(=O)O)CCC1)C)CCc1ccccc1	1	0	CCOC(=O)[C@H](CCc1ccccc1)N[C@@H](C)C(=O)N1CCC[C@H]1C(=O)O
1320	O=C(OCC)[C@@H](N[C@@H]1C(=O)N(CC(=O)O)c2c(cccc2)CC1)CCc1ccccc1	1	0	CCOC(=O)[C@H](CCc1ccccc1)N[C@H]1CCc2ccccc2N(CC(=O)O)C1=O
1321	Clc1ccc(OC(C(=O)OCC)(C)C)cc1	1	0	CCOC(=O)C(C)(C)Oc1ccc(Cl)cc1
1322	O=C(OCC)C1(c2ccccc2)CCN(C)CC1	1	0	CCOC(=O)C1(c2ccccc2)CCN(C)CC1
1323	O=C(OCC)C1(c2ccccc2)CCN(CCC(C#N)(c2ccccc2)c2ccccc2)CC1	1	0	CCOC(=O)C1(c2ccccc2)CCN(CCC(C#N)(c2ccccc2)c2ccccc2)CC1
1324	O=C(OCC)C1(c2ccccc2)CCN(CCc2ccc(N)cc2)CC1	1	0	CCOC(=O)C1(c2ccccc2)CCN(CCc2ccc(N)cc2)CC1
1325	Clc1c(Cl)cccc1C1C(C(=O)OCC)=C(C)NC(C)=C1C(=O)OC	1	0	CCOC(=O)C1=C(C)NC(C)=C(C(=O)OC)C1c1cccc(Cl)c1Cl
1326	Clc1c(C2C(C(=O)OCC)=C(COCCN)NC(C)=C2C(=O)OC)cccc1	1	0	CCOC(=O)C1=C(COCCN)NC(C)=C(C(=O)OC)C1c1ccccc1Cl
1327	Fc1cc2C(=O)N(C)Cc3c(C(=O)OCC)ncn3-c2cc1	1	0	CCOC(=O)c1ncn2c1CN(C)C(=O)c1cc(F)ccc1-2
1328	O=C(OCC)c1cnc(C#Cc2cc3C(C)(C)CCSc3cc2)cc1	1	0	CCOC(=O)c1ccc(C#Cc2ccc3c(c2)C(C)(C)CCS3)nc1
1329	O=C(OCC)c1n(C(C)c2ccccc2)cnc1	1	0	CCOC(=O)c1cncn1C(C)c1ccccc1
1330	S=P(SC(C(=O)OCC)CC(=O)OCC)(OC)OC	1	0	CCOC(=O)CC(SP(=S)(OC)OC)C(=O)OCC
1331	Ic1c(C(CCCCCCCCC(=O)OCC)C)cccc1	1	0	CCOC(=O)CCCCCCCCC(C)c1ccccc1I
1332	Clc1cc2c(/C(=C/3\CCN(C(=O)OCC)CC\3)/c3ncccc3CC2)cc1	1	0	CCOC(=O)N1CCC(=C2c3ccc(Cl)cc3CCc3cccnc32)CC1
1333	Fc1ccc(CNc2cc(N)c(NC(=O)OCC)cc2)cc1	1	0	CCOC(=O)Nc1ccc(NCc2ccc(F)cc2)cc1N
1334	O=C(OCC)Nc1cc2N(C(=O)CCN3CCOCC3)c3c(Sc2cc1)cccc3	1	0	CCOC(=O)Nc1ccc2c(c1)N(C(=O)CCN1CCOCC1)c1ccccc1S2
1335	ClCOC(=O)[C@]1(OC(=O)OCC)[C@]2(C)[C@H]([C@H]3[C@H]([C@@H](O)C2)[C@]2(C)C(=CC(=O)C=C2)CC3)CC1	1	0	CCOC(=O)O[C@]1(C(=O)OCCl)CC[C@H]2[C@@H]3CCC4=CC(=O)C=C[C@]4(C)[C@H]3[C@@H](O)C[C@@]21C
1336	O=C(OC(OC(=O)[C@H]1C(C)(C)S[C@@H]2[C@H](NC(=O)[C@H](N)c3ccccc3)C(=O)N12)C)OCC	1	0	CCOC(=O)OC(C)OC(=O)[C@@H]1N2C(=O)[C@@H](NC(=O)[C@H](N)c3ccccc3)[C@H]2SC1(C)C
1337	O=C(N[C@@H](CC(C)C)c1c(N2CCCCC2)cccc1)Cc1cc(OCC)c(C(=O)O)cc1	1	0	CCOc1cc(CC(=O)N[C@@H](CC(C)C)c2ccccc2N2CCCCC2)ccc1C(=O)O
1338	S(=O)(=O)(N)c1ccc(-n2c(-c3ccc(OCC)cc3)cc(C)c2)cc1	0	1	CCOc1ccc(-c2cc(C)cn2-c2ccc(S(N)(=O)=O)cc2)cc1
1339	O=C(O)CN(C(CN(CC(=O)O)CCN(CC(=O)O)CC(=O)O)Cc1ccc(OCC)cc1)CC(=O)O	1	0	CCOc1ccc(CC(CN(CCN(CC(=O)O)CC(=O)O)CC(=O)O)N(CC(=O)O)CC(=O)O)cc1
1340	S(=O)(=O)(N)c1sc2c(n1)ccc(OCC)c2	1	0	CCOc1ccc2nc(S(N)(=O)=O)sc2c1
1341	O=C(O)[C@H]1C(C)(C)S[C@@H]2[C@H](NC(=O)c3c(OCC)ccc4c3cccc4)C(=O)N12	1	0	CCOc1ccc2ccccc2c1C(=O)N[C@@H]1C(=O)N2[C@@H](C(=O)O)C(C)(C)S[C@H]12
1342	S(=O)(=O)(N)c1c(OC)ccc(C[C@H](NCCOc2c(OCC)cccc2)C)c1	1	0	CCOc1ccccc1OCCN[C@H](C)Cc1ccc(OC)c(S(N)(=O)=O)c1
1343	O=C(OCC1=C(C)OC(=O)O1)c1c2n(Cc3ccc(-c4c(C5=NC(=O)ON5)cccc4)cc3)c(OCC)nc2ccc1	1	0	CCOc1nc2cccc(C(=O)OCc3oc(=O)oc3C)c2n1Cc1ccc(-c2ccccc2-c2nc(=O)o[nH]2)cc1
1344	O(CCn1c(N2CCN(C)CCC2)nc2c1cccc2)CC	1	0	CCOCCn1c(N2CCCN(C)CC2)nc2ccccc21
1345	P(CCP(CCOCC)CCOCC)(CCOCC)CCOCC	1	0	CCOCCP(CCOCC)CCP(CCOCC)CCOCC
1346	S(P(=O)(OCC)OCC)CC[N+](C)(C)C	1	0	CCOP(=O)(OCC)SCC[N+](C)(C)C
1347	[Au-](S[C@H]1[C@H](OC(=O)C)[C@@H](OC(=O)C)[C@H](OC(=O)C)[C@@H](COC(=O)C)O1)[P+](CC)(CC)CC	1	0	CC[P+](CC)(CC)[Au-]S[C@@H]1O[C@H](COC(C)=O)[C@@H](OC(C)=O)[C@H](OC(C)=O)[C@H]1OC(C)=O
1348	S(=O)(=O)(CCn1c(C)ncc1[N+](=O)[O-])CC	1	0	CCS(=O)(=O)CCn1c([N+](=O)[O-])cnc1C
1349	S(CC)c1cc2N(CCCN3CCN(C)CC3)c3c(Sc2cc1)cccc3	1	0	CCSc1ccc2c(c1)N(CCCN1CCN(C)CC1)c1ccccc1S2
1355	O=NN(C(=O)N[C@@H]1[C@@H](O)[C@H](O)[C@@H](CO)O[C@@H]1O)C	1	0	CN(N=O)C(=O)N[C@H]1[C@@H](O)O[C@H](CO)[C@@H](O)[C@@H]1O
1356	Ic1c(/[N+]=C/N(C)C)c(I)cc(I)c1CCC(=O)[O-]	1	0	CN(C)/C=[N+]/c1c(I)cc(I)c(CCC(=O)[O-])c1I
1357	O=C(N)c1c(N=NN(C)C)[nH]cn1	1	0	CN(C)N=Nc1[nH]cnc1C(N)=O
1358	[N+](=C(/N=C(\N)/N)\N)(\C)/C	1	0	C[N+](C)=C(N)N=C(N)N
1359	Clc1ccc(C2(O)CCN(CCC(C(=O)N(C)C)(c3ccccc3)c3ccccc3)CC2)cc1	1	0	CN(C)C(=O)C(CCN1CCC(O)(c2ccc(Cl)cc2)CC1)(c1ccccc1)c1ccccc1
1360	[N+](C)(C)=C1C=CC(=C(c2ccc(N(C)C)cc2)c2ccc(N(C)C)cc2)C=C1	1	0	CN(C)c1ccc(C(=C2C=CC(=[N+](C)C)C=C2)c2ccc(N(C)C)cc2)cc1
1361	S(=O)(=O)([O-])c1cc2c(c(N(C)C)ccc2)cc1	1	0	CN(C)c1cccc2cc(S(=O)(=O)[O-])ccc12
1362	N(C)(C)c1nc(N(C)C)nc(N(C)C)n1	1	0	CN(C)c1nc(N(C)C)nc(N(C)C)n1
1365	O=C(N)C=1/C(=N\NN(C)C)/N=CN=1	0	1	CN(C)N/N=C1/N=CN=C1C(N)=O
1366	Ic1c(N(C(=O)CC(=O)N(C)c2c(I)c(C(=O)NC(C(O)CO)CO)c(I)c(C(=O)NC(C(O)CO)CO)c2I)C)c(I)c(C(=O)NC(C(O)CO)CO)c(I)c1C(=O)NC(C(O)CO)CO	1	0	CN(C(=O)CC(=O)N(C)c1c(I)c(C(=O)NC(CO)C(O)CO)c(I)c(C(=O)NC(CO)C(O)CO)c1I)c1c(I)c(C(=O)NC(CO)C(O)CO)c(I)c(C(=O)NC(CO)C(O)CO)c1I
1367	Ic1c(NC(=O)COC)c(I)c(C(=O)NCC(O)CO)c(I)c1C(=O)N(CC(O)CO)C	1	0	COCC(=O)Nc1c(I)c(C(=O)NCC(O)CO)c(I)c(C(=O)N(C)CC(O)CO)c1I
1370	O=C(Oc1cc([N+](C)(C)C)ccc1)N(CCCCCCCCCCN(C(=O)Oc1cc([N+](C)(C)C)ccc1)C)C	1	0	CN(CCCCCCCCCCN(C)C(=O)Oc1cccc([N+](C)(C)C)c1)C(=O)Oc1cccc([N+](C)(C)C)c1
1371	O=C(NCCCN(C)c1nc(N)c2c(n1)cc(OC)c(OC)c2)C1OCCC1	1	0	COc1cc2nc(N(C)CCCNC(=O)C3CCCO3)nc(N)c2cc1OC
1375	[N+](=C(\NCc1ccccc1)/NC)\C	1	0	C/[N+]=C(/NC)NCc1ccccc1
1377	S(CCN/C(/NC)=C\[N+](=O)[O-])Cc1nc(CN(C)C)sc1	1	0	CN/C(=C/[N+](=O)[O-])NCCSCc1csc(CN(C)C)n1
1378	O=C(Nc1ncccc1)C=1N(C)S(=O)(=O)c2c(C=1O)cccc2	1	0	CN1C(C(=O)Nc2ccccn2)=C(O)c2ccccc2S1(=O)=O
1379	S(CC1=C(C(=O)O)N2C(=O)[C@@H](NC(=O)/C(=N/OC)/c3nc(N)sc3)[C@H]2SC1)C=1N(C)NC(=O)C(=O)N=1	1	0	CO/N=C(/C(=O)N[C@@H]1C(=O)N2C(C(=O)O)=C(CSc3nc(=O)c(=O)[nH]n3C)CS[C@H]12)c1csc(N)n1
1380	ClCC1N(C)S(=O)(=O)c2c(N1)cc(Cl)c(S(=O)(=O)N)c2	1	0	CN1C(CCl)Nc2cc(Cl)c(S(N)(=O)=O)cc2S1(=O)=O
1381	Clc1c(S(=O)(=O)N)cc2S(=O)(=O)N(C)C(CSCC(F)(F)F)Nc2c1	1	0	CN1C(CSCC(F)(F)F)Nc2cc(Cl)c(S(N)(=O)=O)cc2S1(=O)=O
1382	S(CC1=C(C(=O)O)N2C(=O)[C@@](OC)(NC(=O)C(C(=O)O)c3ccc(O)cc3)[C@H]2OC1)c1n(C)nnn1	1	0	CO[C@@]1(NC(=O)C(C(=O)O)c2ccc(O)cc2)C(=O)N2C(C(=O)O)=C(CSc3nnnn3C)CO[C@@H]21
1383	S(CC1=C(C(=O)O)N2C(=O)[C@@](OC)(NC(=O)C3S/C(=C(/C(=O)O)\C(=O)N)/S3)[C@H]2SC1)c1n(C)nnn1	1	0	CO[C@@]1(NC(=O)C2SC(=C(C(N)=O)C(=O)O)S2)C(=O)N2C(C(=O)O)=C(CSc3nnnn3C)CS[C@@H]21
1384	S(CC#N)CC(=O)N[C@]1(OC)C(=O)N2C(C(=O)O)=C(CSc3n(C)nnn3)CS[C@H]12	1	0	CO[C@@]1(NC(=O)CSCC#N)C(=O)N2C(C(=O)O)=C(CSc3nnnn3C)CS[C@@H]21
1385	S(CC1=C(C(=O)O)N2C(=O)[C@@H](NC(=O)/C(=N/OC)/c3nc(N)sc3)[C@H]2SC1)c1n(C)nnn1	1	0	CO/N=C(/C(=O)N[C@@H]1C(=O)N2C(C(=O)O)=C(CSc3nnnn3C)CS[C@H]12)c1csc(N)n1
1386	S(CC1=C(C(=O)O)N2C(=O)[C@@H](NC(=O)[C@H](O)c3ccccc3)[C@H]2SC1)c1n(C)nnn1	1	0	Cn1nnnc1SCC1=C(C(=O)O)N2C(=O)[C@@H](NC(=O)[C@H](O)c3ccccc3)[C@H]2SC1
1387	O=C1N(C)C(=O)CC1c1ccccc1	1	0	CN1C(=O)CC(c2ccccc2)C1=O
1388	O=C(N)c1ncn2C(=O)N(C)N=Nc12	1	1	Cn1nnc2c(C(N)=O)ncn2c1=O
1389	Clc1ccc(C2S(=O)(=O)CCC(=O)N2C)cc1	1	0	CN1C(=O)CCS(=O)(=O)C1c1ccc(Cl)cc1
1390	O=C(O)[C@@H](NC(=O)c1ccc(NC[C@@H]2N(C)C=3C(=O)N=C(N)NC=3NC2)cc1)CCC(=O)O	1	0	CN1c2c([nH]c(N)nc2=O)NC[C@@H]1CNc1ccc(C(=O)N[C@@H](CCC(=O)O)C(=O)O)cc1
1391	O=C1N(C)C(=O)c2[nH]cnc2N1C	1	0	Cn1c(=O)c2[nH]cnc2n(C)c1=O
1392	O=C1N(C)C(=O)c2n(CC(O)CO)cnc2N1C	1	0	Cn1c(=O)c2c(ncn2CC(O)CO)n(C)c1=O
1394	Clc1cc2C(c3ccccc3)=NC(O)C(=O)N(C)c2cc1	1	0	CN1C(=O)C(O)N=C(c2ccccc2)c2cc(Cl)ccc21
1395	Clc1cc2C(c3ccccc3)=NCC(=O)N(C)c2cc1	1	0	CN1C(=O)CN=C(c2ccccc2)c2cc(Cl)ccc21
1397	O=C(NC1CC2N(C)C(C1)CCC2)c1nn(C)c2c1cccc2	1	0	CN1C2CCCC1CC(NC(=O)c1nn(C)c3ccccc13)C2
1398	O=C1N(C)CC(=O)N2[C@H](c3cc4OCOc4cc3)c3[nH]c4c(c3C[C@H]12)cccc4	1	0	CN1CC(=O)N2[C@H](Cc3c([nH]c4ccccc34)[C@H]2c2ccc3c(c2)OCO3)C1=O
1401	S=C1N(C)C=CN1	1	0	Cn1cc[nH]c1=S
1402	FC(F)(F)Oc1cc(-c2n3N=C(NCC4CCN(C)CC4)C=Cc3nc2)ccc1	0	1	CN1CCC(CNc2ccc3ncc(-c4cccc(OC(F)(F)F)c4)n3n2)CC1
1403	O=C(OCC=1N(C)CCCN=1)C(O)(c1ccccc1)C1CCCCC1	1	0	CN1CCCN=C1COC(=O)C(O)(c1ccccc1)C1CCCCC1
1405	Brc1c(Cl)ccc(Nc2ncnc3c2cc(NC(=O)/C=C/C[N+](Cc2n(C)cnc2[N+](=O)[O-])(C)C)nc3)c1	0	1	Cn1cnc([N+](=O)[O-])c1C[N+](C)(C)C/C=C/C(=O)Nc1cc2c(Nc3ccc(Cl)c(Br)c3)ncnc2cn1
1406	S(c1n(C)cnc1[N+](=O)[O-])c1ncnc2nc[nH]c12	1	0	Cn1cnc([N+](=O)[O-])c1Sc1ncnc2nc[nH]c12
1407	O=C1N(C)C(=O)c2n(C)cnc2N1C	1	0	Cn1c(=O)c2c(ncn2C)n(C)c1=O
1408	Clc1cc(C=2c3c(N(C)C(=O)C=2)ccc([C@@](N)(c2n(C)cnc2)c2ccc(Cl)cc2)c3)ccc1	0	1	Cn1cncc1[C@@](N)(c1ccc(Cl)cc1)c1ccc2c(c1)c(-c1cccc(Cl)c1)cc(=O)n2C
1410	O=C(NC)c1cn(-c2nc(N)c3ncn([C@H]4[C@H](O)[C@H](O)[C@@H](CO)O4)c3n2)nc1	1	0	CNC(=O)c1cnn(-c2nc(N)c3ncn([C@@H]4O[C@H](CO)[C@@H](O)[C@H]4O)c3n2)c1
1412	O=C(O)CN(CC(=O)NC)CCN(CC(=O)O)CCN(CC(=O)O)CC(=O)NC	1	0	CNC(=O)CN(CCN(CCN(CC(=O)O)CC(=O)NC)CC(=O)O)CC(=O)O
1413	Clc1cc2C(=[N+]([O-])C/C(=N/C)/Nc2cc1)c1ccccc1	1	0	C/N=C1/C[N+]([O-])=C(c2ccccc2)c2cc(Cl)ccc2N1
1415	S(=O)(=O)(NC)Cc1cc2c(CCN(C)C)c[nH]c2cc1	1	0	CNS(=O)(=O)Cc1ccc2[nH]cc(CCN(C)C)c2c1
1416	S(=O)(=O)(NC)CCc1cc2c(C3CCN(C)CC3)c[nH]c2cc1	1	0	CNS(=O)(=O)CCc1ccc2[nH]cc(C3CCN(C)CC3)c2c1
1417	O=C(OCC1=C(C(=O)O)N2C(=O)[C@@H](NC(=O)/C(=N/OC)/c3occc3)[C@H]2SC1)N	1	0	CO/N=C(/C(=O)N[C@@H]1C(=O)N2C(C(=O)O)=C(COC(N)=O)CS[C@H]12)c1ccco1
1418	O=C(N[C@@H]1C(=O)N2C(C(=O)O)=CCS[C@H]12)/C(=N/OC)/c1nc(N)sc1	1	0	CO/N=C(/C(=O)N[C@@H]1C(=O)N2C(C(=O)O)=CCS[C@H]12)c1csc(N)n1
1419	Fc1c(N2C/C(=N/OC)/C(CN)C2)nc2N(C3CC3)C=C(C(=O)O)C(=O)c2c1	1	0	CO/N=C1/CN(c2nc3c(cc2F)c(=O)c(C(=O)O)cn3C2CC2)CC1CN
1420	O=C(OCC1=C(C(=O)O)N2C(=O)[C@@](OC)(NC(=O)Cc3sccc3)[C@H]2SC1)N	1	0	CO[C@@]1(NC(=O)Cc2cccs2)C(=O)N2C(C(=O)O)=C(COC(N)=O)CS[C@@H]21
1421	S(=O)(=O)(OC[C@@H]1[C@@H](O[C@H]2[C@H](O)[C@@H](O)[C@H](O[C@@H]3[C@H](NS(=O)(=O)[O-])[C@@H](O)[C@H](O)[C@@H](COS(=O)(=O)[O-])O3)[C@@H](C(=O)[O-])O2)[C@H](OS(=O)(=O)[O-])[C@@H](NS(=O)(=O)[O-])[C@@H](O[C@H]2[C@H](O)[C@@H](OS(=O)(=O)[O-])[C@H](O[C@H]3[C@H](O)[C@@H](NS(=O)(=O)[O-])[C@@H](OC)O[C@@H]3COS(=O)(=O)[O-])O[C@H]2C(=O)[O-])O1)[O-]	1	0	CO[C@H]1O[C@H](COS(=O)(=O)[O-])[C@@H](O[C@@H]2O[C@@H](C(=O)[O-])[C@@H](O[C@H]3O[C@H](COS(=O)(=O)[O-])[C@@H](O[C@@H]4O[C@H](C(=O)[O-])[C@@H](O[C@H]5O[C@H](COS(=O)(=O)[O-])[C@@H](O)[C@H](O)[C@H]5NS(=O)(=O)[O-])[C@H](O)[C@H]4O)[C@H](OS(=O)(=O)[O-])[C@H]3NS(=O)(=O)[O-])[C@H](O)[C@H]2OS(=O)(=O)[O-])[C@H](O)[C@H]1NS(=O)(=O)[O-]
1422	[Si](O[Si](C)(C)C)(OC)(C)C	1	0	CO[Si](C)(C)O[Si](C)(C)C
1423	ClC(Cl)C(F)(F)OC	1	0	COC(F)(F)C(Cl)Cl
1424	[Hg](O)CC(OC)CNC(=O)c1c(OCC(=O)O)cccc1	1	0	COC(CNC(=O)c1ccccc1OCC(=O)O)C[Hg]O
1425	[Hg](Cl)CC(OC)CNC(=O)N	1	0	COC(CNC(N)=O)C[Hg]Cl
1426	O=C(OC)[C@@H]([C@@H]1NCCCC1)c1ccccc1	1	0	COC(=O)[C@H](c1ccccc1)[C@H]1CCCCN1
1427	Clc1c([C@@H](C(=O)OC)N2Cc3c(scc3)CC2)cccc1	1	0	COC(=O)[C@H](c1ccccc1Cl)N1CCc2sccc2C1
1428	O=C(OC)C(c1ccccc1)C1NCCCC1	1	0	COC(=O)C(c1ccccc1)C1CCCCN1
1429	O=C(OC)c1c(O)cccc1	1	0	COC(=O)c1ccccc1O
1430	O=C(OC)CCC(=O)CN	1	0	COC(=O)CCC(=O)CN
1431	O=C(OC)Nc1[nH]c2c(n1)cc(C(=O)c1ccccc1)cc2	1	0	COC(=O)Nc1nc2cc(C(=O)c3ccccc3)ccc2[nH]1
1433	S(=O)(=O)(/N=C/1\C(OC)C(OC)=NC=N\1)c1ccc(N)cc1	1	0	COC1=NC=N/C(=N/S(=O)(=O)c2ccc(N)cc2)C1OC
1434	Fc1c(N2C[C@H]3NCCC[C@H]3C2)c(OC)c2N(C3CC3)C=C(C(=O)O)C(=O)c2c1	1	0	COc1c(N2C[C@@H]3CCCN[C@@H]3C2)c(F)cc2c(=O)c(C(=O)O)cn(C3CC3)c12
1435	O(C)c1c2occc2cc2c1OC(=O)C=C2	1	0	COc1c2occc2cc2ccc(=O)oc12
1436	O(C)c1nc(N)nc2n([C@H]3[C@@H](O)[C@H](O)[C@@H](CO)O3)cnc12	1	0	COc1nc(N)nc2c1ncn2[C@@H]1O[C@H](CO)[C@@H](O)[C@@H]1O
1437	Clc1c(N)cc(OC)c(C(=O)NC2C(OC)CN(CCCOc3ccc(F)cc3)CC2)c1	1	0	COc1cc(N)c(Cl)cc1C(=O)NC1CCN(CCCOc2ccc(F)cc2)CC1OC
1438	O([C@H]1[C@H](O)[C@@H](O)[C@@H]2OC(c3sccc3)OC[C@H]2O1)[C@H]1[C@@H]2[C@@H]([C@H](c3cc(OC)c(O)c(OC)c3)c3c1cc1OCOc1c3)C(=O)OC2	1	0	COc1cc([C@@H]2c3cc4c(cc3[C@@H](O[C@@H]3O[C@@H]5COC(c6cccs6)O[C@H]5[C@H](O)[C@H]3O)[C@H]3COC(=O)[C@H]23)OCO4)cc(OC)c1O
1439	O(C)c1c(OC)cc([C@H]2[C@H]3C(=O)OC[C@@H]3[C@@H](O)c3c2cc2OCOc2c3)cc1OC	1	0	COc1cc([C@@H]2c3cc4c(cc3[C@H](O)[C@H]3COC(=O)[C@H]23)OCO4)cc(OC)c1OC
1440	O=C(OC)[C@@H]1[C@@H](OC)[C@H](OC(=O)c2cc(OC)c(OC)c(OC)c2)C[C@H]2[C@@H]1C[C@H]1N(C2)CCc2c3c([nH]c12)cccc3	1	0	COC(=O)[C@H]1[C@H]2C[C@@H]3c4[nH]c5ccccc5c4CCN3C[C@H]2C[C@@H](OC(=O)c2cc(OC)c(OC)c(OC)c2)[C@@H]1OC
1441	O(C)c1c(OC)cc(Cc2c(N)nc(N)nc2)cc1OC	1	0	COc1cc(Cc2cnc(N)nc2N)cc(OC)c1OC
1442	O(C)C1=CC(=O)OC(/C=C/C=2C=CCCC=2)C1	0	1	COC1=CC(=O)OC(/C=C/C2=CCCC=C2)C1
1443	O(C)c1c(OC)cc2c(C(=O)C(CC3CCN(Cc4ccccc4)CC3)C2)c1	1	0	COc1cc2c(cc1OC)C(=O)C(CC1CCN(Cc3ccccc3)CC1)C2
1444	O=C(N1CCN(c2nc(N)c3c(n2)cc(OC)c(OC)c3)CC1)C1OCCC1	1	0	COc1cc2nc(N3CCN(C(=O)C4CCCO4)CC3)nc(N)c2cc1OC
1445	O=C(N1CCN(c2nc(N)c3c(n2)cc(OC)c(OC)c3)CC1)C1Oc2c(OC1)cccc2	1	0	COc1cc2nc(N3CCN(C(=O)C4COc5ccccc5O4)CC3)nc(N)c2cc1OC
1447	O=C(NCC(O)c1c(OC)ccc(OC)c1)CN	1	0	COc1ccc(OC)c(C(O)CNC(=O)CN)c1
1448	O=C(c1c(O)cc(OC)cc1)c1ccccc1	1	0	COc1ccc(C(=O)c2ccccc2)c(O)c1
1449	Cl/C(=C(/c1ccc(OC)cc1)\c1ccc(OC)cc1)/c1ccc(OC)cc1	1	0	COc1ccc(C(Cl)=C(c2ccc(OC)cc2)c2ccc(OC)cc2)cc1
1450	O(C)c1ccc(C2C(=O)c3c(C2=O)cccc3)cc1	1	0	COc1ccc(C2C(=O)c3ccccc3C2=O)cc1
1451	O(C)c1ccc(O)cc1	1	0	COc1ccc(O)cc1
1452	Clc1cc(C(=O)NCCc2ccc(S(=O)([O-])=NC(=O)NC3CCCCC3)cc2)c(OC)cc1	1	0	COc1ccc(Cl)cc1C(=O)NCCc1ccc(S(=O)([O-])=NC(=O)NC2CCCCC2)cc1
1453	O=C(O)c1cc2c(cc(-c3cc(c(OC)cc3)C34CC5CC(C3)CC(C4)C5)cc2)cc1	1	0	COc1ccc(-c2ccc3cc(C(=O)O)ccc3c2)cc1C12CC3CC(CC(C3)C1)C2
1454	O=C(O[C@H]1[C@H](OC)[C@@H](C(=O)OC)[C@@H]2[C@H](C1)CN1[C@@H](c3[nH]c4c(c3CC1)ccc(OC)c4)C2)/C=C/c1cc(OC)c(OC)c(OC)c1	1	0	COC(=O)[C@H]1[C@H]2C[C@@H]3c4[nH]c5cc(OC)ccc5c4CCN3C[C@H]2C[C@@H](OC(=O)/C=C/c2cc(OC)c(OC)c(OC)c2)[C@@H]1OC
1455	O=C(OC)[C@@H]1[C@@H](OC)[C@H](OC(=O)c2cc(OC)c(OC)c(OC)c2)C[C@H]2[C@@H]1C[C@H]1N(C2)CCc2c3c([nH]c12)cc(OC)cc3	1	0	COC(=O)[C@H]1[C@H]2C[C@@H]3c4[nH]c5cc(OC)ccc5c4CCN3C[C@H]2C[C@@H](OC(=O)c2cc(OC)c(OC)c(OC)c2)[C@@H]1OC
1456	O(C)c1cc2c([C@H](O)[C@@H]3N4C[C@H](C=C)[C@H](C3)CC4)ccnc2cc1	1	0	C=C[C@H]1CN2CC[C@H]1C[C@@H]2[C@@H](O)c1ccnc2ccc(OC)cc12
1457	O(C)c1cc2c([C@@H](O)[C@H]3N4C[C@H](C=C)[C@H](C3)CC4)ccnc2cc1	1	0	C=C[C@H]1CN2CC[C@H]1C[C@H]2[C@H](O)c1ccnc2ccc(OC)cc12
1458	O(CC(O)CO)c1c(OC)cccc1	1	0	COc1ccccc1OCC(O)CO
1459	O=C(OCC(O)COc1c(OC)cccc1)N	1	0	COc1ccccc1OCC(O)COC(N)=O
1460	O(CCNCC(O)COc1c2c([nH]c3c2cccc3)ccc1)c1c(OC)cccc1	1	0	COc1ccccc1OCCNCC(O)COc1cccc2[nH]c3ccccc3c12
1461	[SH0](=O)(Cc1c(OC)c(OC)ccn1)c1[nH]c2c(n1)ccc(OC(F)F)c2	1	0	COc1ccnc(CS(=O)c2nc3ccc(OC(F)F)cc3[nH]2)c1OC
1462	S(=O)(=O)(/N=C/1\N=CC(OC)=CN\1)c1ccc(N)cc1	1	0	COc1cn/c(=N\S(=O)(=O)c2ccc(N)cc2)[nH]c1
1463	FC(F)(F)c1ccc(/C(=N\OCCN)/CCCCOC)cc1	1	0	COCCCC/C(=N/OCCN)c1ccc(C(F)(F)F)cc1
1464	O=C(O)CN(CC(=O)NCCOC)CCN(CC(=O)O)CCN(CC(=O)O)CC(=O)NCCOC	1	0	COCCNC(=O)CN(CCN(CCN(CC(=O)O)CC(=O)NCCOC)CC(=O)O)CC(=O)O
1465	O(CCO)C	1	0	COCCO
1469	S(=O)(=O)(C)c1ccc(C2=C(c3ccccc3)C(=O)OC2)cc1	1	0	CS(=O)(=O)c1ccc(C2=C(c3ccccc3)C(=O)OC2)cc1
1472	Clc1cc([C@H]2O[P@@](=O)(COCCn3c4ncnc(N)c4nc3)OCC2)ccc1	0	1	Nc1ncnc2c1ncn2CCOC[P@@]1(=O)OCC[C@@H](c2cccc(Cl)c2)O1
1473	[SH0](=O)(C)C	1	0	CS(C)=O
