# Supplementary material for: Could graph neural networks learn better molecular representation for drug discovery? A comparison study of descriptor-based and graph-based models
Source: J Cheminform. 2021 Feb 17;13:12. doi: 10.1186/s13321-020-00479-8 (PMC7888189; doi:10.1186/s13321-020-00479-8)
Supplement: Supplementary file 1 — Additional file 1. The datasets for the single tasks. [file 13321_2020_479_MOESM1_ESM.zip › ReferencedData/washed_dataset/esol_washed.csv]

	Compound ID	ESOL predicted log solubility in mols per litre	Minimum Degree	Molecular Weight	Number of H-Bond Donors	Number of Rings	Number of Rotatable Bonds	Polar Surface Area	measured log solubility in mols per litre	smiles	cano_smiles
0	Amigdalin	-0.97399998	1	457.43201	7	3	7	202.32001	-0.76999998	O(C(C#N)c1ccccc1)C1C(O)C(O)C(O)C(COC2C(O)C(O)C(O)C(CO)O2)O1	N#CC(OC1OC(COC2OC(CO)C(O)C(O)C2O)C(O)C(O)C1O)c1ccccc1
1	Fenfuram	-2.885	1	201.22501	1	2	2	42.240002000000004	-3.3	O=C(Nc1ccccc1)c1c(C)occ1	Cc1occc1C(=O)Nc1ccccc1
2	citral	-2.5789999999999997	1	152.237	0	0	4	17.07	-2.0599998999999998	O=C/C=C(\CC/C=C(\C)/C)/C	CC(C)=CCC/C(C)=C\C=O
3	Picene	-6.617999999999999	2	278.35400000000004	0	5	0	0.0	-7.869999900000001	c12c3c(c4c(cc3)cccc4)ccc1c1c(cc2)cccc1	c1ccc2c(c1)ccc1c2ccc2c3ccccc3ccc21
4	Thiophene	-2.2320001	2	84.14299799999999	0	1	0	0.0	-1.33	s1cccc1	c1ccsc1
5	benzothiazole	-2.733	2	135.19099	0	2	0	12.89	-1.5	s1c2c(nc1)cccc2	c1ccc2scnc2c1
6	2,2,4,6,6'-PCB	-6.545000099999999	1	326.43701	0	2	1	0.0	-7.320000200000001	Clc1c(-c2c(Cl)cccc2Cl)c(Cl)cc(Cl)c1	Clc1cc(Cl)c(-c2c(Cl)cccc2Cl)c(Cl)c1
7	Estradiol	-4.138	1	272.388	2	4	0	40.459998999999996	-5.0300002	Oc1cc2c(cc1)C1C(C3C(C)(C(O)CC3)CC1)CC2	CC12CCC3c4ccc(O)cc4CCC3C1CCC2O
8	Dieldrin	-4.533	1	380.91299	0	5	0	12.53	-6.29	ClC1(Cl)C2(Cl)C(Cl)=C(Cl)C1(Cl)C1C2C2C3OC3C1C2	ClC1=C(Cl)C2(Cl)C3C4CC(C5OC45)C3C1(Cl)C2(Cl)Cl
9	Rotenone	-5.2459998	1	394.423	0	5	3	63.220001	-4.420000099999999	O(C)c1c(OC)cc2c(OCC3Oc4c(C(=O)C23)ccc2OC(C(=C)C)Cc42)c1	C=C(C)C1Cc2c(ccc3c2OC2COc4cc(OC)c(OC)cc4C2C3=O)O1
10	2-pyrrolidone	0.243	1	85.106003	1	1	0	29.1	1.0700001000000001	O=C1NCCC1	O=C1CCCN1
11	2-Chloronapthalene	-4.0630002	1	162.619	0	2	0	0.0	-4.139999899999999	Clc1cc2c(cc1)cccc2	Clc1ccc2ccccc2c1
12	1-Pentene	-2.01	1	70.135002	0	0	2	0.0	-2.6800001	C(=C)CCC	C=CCCC
13	Primidone	-1.8969999999999998	1	218.25599999999997	2	2	2	58.200001	-2.6400001	O=C1C(CC)(c2ccccc2)C(=O)NCN1	CCC1(c2ccccc2)C(=O)NCNC1=O
14	Tetradecane	-5.4499998	1	198.394	0	0	11	0.0	-7.96	C(CCCCCCC)CCCCCC	CCCCCCCCCCCCCC
15	2-Chloropropane	-1.585	1	78.542	0	0	0	0.0	-1.41	ClC(C)C	CC(C)Cl
16	2-Methylbutanol	-1.0270000000000001	1	88.150002	1	0	2	20.23	-0.47	OCC(CC)C	CCC(C)CO
17	Benzonitrile	-2.03	1	103.124	0	1	0	23.790001	-1.0	N#Cc1ccccc1	N#Cc1ccccc1
18	Diazinon	-3.9890001000000006	1	304.35199	0	1	7	53.470001	-3.6400001000000004	S=P(OCC)(OCC)Oc1nc(C(C)C)nc(C)c1	CCOP(=S)(OCC)Oc1cc(C)nc(C(C)C)n1
19	2-Undecanol	-3.096	1	172.312	1	0	8	20.23	-2.9400001000000002	OC(CCCCCCCCC)C	CCCCCCCCCC(C)O
20	2,2',3,4,6-PCB	-6.626999900000001	1	326.43701	0	2	1	0.0	-7.429999799999999	Clc1c(c(Cl)ccc1Cl)-c1c(Cl)cc(Cl)cc1	Clc1ccc(-c2c(Cl)ccc(Cl)c2Cl)c(Cl)c1
21	Lenacil	-3.355	1	234.299	1	3	1	54.860001000000004	-4.5939999	O=C1N(C(=O)C2=C(N1)CCC2)C1CCCCC1	O=c1[nH]c2c(c(=O)n1C1CCCCC1)CCC2
22	Phorate	-3.747	1	260.38599	0	0	8	18.459999	-4.110000100000001	S=P(SCSCC)(OCC)OCC	CCOP(=S)(OCC)SCSCC
23	Phenacetin	-2.342	1	179.21899	1	1	3	38.330002	-2.3499999	O=C(Nc1ccc(OCC)cc1)C	CCOc1ccc(NC(C)=O)cc1
24	Dinitramine	-4.4790000999999995	1	322.24301	1	1	5	115.54	-5.4699998	FC(F)(F)c1c(N)c([N+](=O)[O-])c(N(CC)CC)c([N+](=O)[O-])c1	CCN(CC)c1c([N+](=O)[O-])cc(C(F)(F)F)c(N)c1[N+](=O)[O-]
25	1-Heptanol	-1.751	1	116.204	1	0	5	20.23	-1.8099999	OCCCCCCC	CCCCCCCO
26	Theophylline	-1.452	1	180.16701	1	2	0	72.68	-1.39	O=C1N(C)C(=O)c2[nH]cnc2N1C	Cn1c(=O)c2[nH]cnc2n(C)c1=O
27	Butethal	-1.974	1	212.24899	2	1	4	75.269997	-1.661	O=C1C(CCCC)(CC)C(=O)NC(=O)N1	CCCCC1(CC)C(=O)NC(=O)NC1=O
28	P,P'-DDE	-6.553	1	318.03	0	2	2	0.0	-6.900000099999999	ClC(Cl)=C(c1ccc(Cl)cc1)c1ccc(Cl)cc1	ClC(Cl)=C(c1ccc(Cl)cc1)c1ccc(Cl)cc1
29	Methyl octanoate	-2.608	1	158.241	0	0	6	26.299999	-3.1700001	O=C(OC)CCCCCCC	CCCCCCCC(=O)OC
30	1,4-Diethylbenzene	-3.6329998999999997	1	134.222	0	1	2	0.0	-3.75	C(C)c1ccc(CC)cc1	CCc1ccc(CC)cc1
31	Terbufos	-4.367000099999999	1	288.44	0	0	7	18.459999	-4.755000099999999	S=P(SCSC(C)(C)C)(OCC)OCC	CCOP(=S)(OCC)SCSC(C)(C)C
32	Phenmedipham	-4.2290000999999995	1	300.314	2	2	3	76.660004	-4.8049998	O=C(OC)Nc1cc(OC(=O)Nc2cc(C)ccc2)ccc1	COC(=O)Nc1cccc(OC(=O)Nc2cccc(C)c2)c1
33	1,1-Dichloroethylene	-1.939	1	96.944	0	0	0	0.0	-1.64	ClC(Cl)=C	C=C(Cl)Cl
34	1-Methylfluorene	-4.4780002	1	180.25	0	3	0	0.0	-5.2199998	Cc1c2c(-c3c(cccc3)C2)ccc1	Cc1cccc2c1Cc1ccccc1-2
35	Valeraldehyde	-1.103	1	86.134003	0	0	3	17.07	-0.85000002	O=CCCCC	CCCCC=O
36	Diphenylamine	-3.8570001000000005	2	169.22701	1	2	2	12.03	-3.5039998999999997	N(c1ccccc1)c1ccccc1	c1ccc(Nc2ccccc2)cc1
37	Fenothiocarb	-3.2969998999999994	1	253.36700000000002	0	1	6	29.540001	-3.927	S(C(=O)N(C)C)CCCCOc1ccccc1	CN(C)C(=O)SCCCCOc1ccccc1
38	Piperophos	-4.6370001	1	353.48999	0	1	9	38.77	-4.150000100000001	S=P(SCC(=O)N1C(C)CCCC1)(OCCC)OCCC	CCCOP(=S)(OCCC)SCC(=O)N1CCCCC1C
39	1-Iodoheptane	-3.904	1	226.101	0	0	5	0.0	-4.8099999	ICCCCCCC	CCCCCCCI
40	3-Chlorobiphenyl	-4.6849999	1	188.657	0	2	1	0.0	-4.880000099999999	Clc1cc(-c2ccccc2)ccc1	Clc1cccc(-c2ccccc2)c1
41	4-Pentene-1-ol	-0.79100001	1	86.134003	1	0	3	20.23	-0.15000001	OCCCC=C	C=CCCCO
42	Cyclobutyl-5-spirobarbituric acid	-0.52700001	1	168.15198999999998	2	2	0	75.269997	-1.655	O=C1C2(C(=O)NC(=O)N1)CCC2	O=C1NC(=O)C2(CCC2)C(=O)N1
43	menthol	-2.7820001	1	156.269	1	1	1	20.23	-2.53	OC1C(C(C)C)CCC(C)C1	CC1CCC(C(C)C)C(O)C1
44	Isopropyl formate	-0.68400002	1	88.106003	0	0	2	26.299999	-0.63	O=COC(C)C	CC(C)OC=O
45	2-Heptanol	-1.6780000000000002	1	116.204	1	0	4	20.23	-1.55	OC(CCCCC)C	CCCCCC(C)O
46	p-Bromoacetanilide	-3.0120001	1	214.062	1	1	1	29.1	-3.0829999	Brc1ccc(NC(=O)C)cc1	CC(=O)Nc1ccc(Br)cc1
47	brompyrazone	-3.0050001	1	266.09799	1	2	1	60.91	-3.1270001	BrC=1C(=O)N(c2ccccc2)N=CC=1N	Nc1cnn(-c2ccccc2)c(=O)c1Br
48	nifedipine	-4.2480001	1	346.33898999999997	1	2	4	107.77	-4.7600002	O=[N+]([O-])c1c(C2C(C(=O)OC)=C(C)NC(C)=C2C(=O)OC)cccc1	COC(=O)C1=C(C)NC(C)=C(C(=O)OC)C1c1ccccc1[N+](=O)[O-]
49	2,7-dimethylquinoline	-3.342	1	157.216	0	2	0	12.89	-1.9400001	Cc1nc2c(cc1)ccc(C)c2	Cc1ccc2ccc(C)nc2c1
50	1-Octyne	-2.5090001	1	110.2	0	0	4	0.0	-3.6600001000000004	C(#C)CCCCCC	C#CCCCCCC
51	cyclobarbital	-2.421	1	236.271	2	2	2	75.269997	-2.1700001	O=C1C(CC)(C(=O)NC(=O)N1)C1=CCCCC1	CCC1(C2=CCCCC2)C(=O)NC(=O)NC1=O
52	Chrysene	-5.5679998	2	228.29401000000001	0	4	0	0.0	-8.057000200000001	c12c(c3c(cc1)cccc3)ccc1c2cccc1	c1ccc2c(c1)ccc1c3ccccc3ccc21
53	Bromacil	-3.4189998999999998	1	261.11899	1	1	2	54.860001000000004	-2.523	BrC=1C(=O)N(C(CC)C)C(=O)NC=1C	CCC(C)n1c(=O)[nH]c(C)c(Br)c1=O
54	2,2',3,3',5,6-PCB	-7.184999900000001	1	360.88199	0	2	1	0.0	-8.6000004	Clc1c(c(Cl)c(Cl)cc1Cl)-c1c(Cl)c(Cl)ccc1	Clc1cccc(-c2c(Cl)c(Cl)cc(Cl)c2Cl)c1Cl
55	2-Methylphenol	-2.2809999	1	108.14	1	1	0	20.23	-0.62	Oc1c(C)cccc1	Cc1ccccc1O
56	2,2,5-Trimethylhexane	-3.6310000000000002	1	128.259	0	0	2	0.0	-5.0500002	C(CCC(C)C)(C)(C)C	CC(C)CCC(C)(C)C
57	1,4-Dimethylnaphthalene	-4.1469998	1	156.22799999999998	0	2	0	0.0	-4.139999899999999	Cc1c2c(c(C)cc1)cccc2	Cc1ccc(C)c2ccccc12
58	6-Methylchrysene	-5.9310002	1	242.321	0	4	0	0.0	-6.570000200000001	Cc1c2c(c3c(c4c(cc3)cccc4)c1)cccc2	Cc1cc2c3ccccc3ccc2c2ccccc12
59	2-Pentanone	-0.84600002	1	86.134003	0	0	2	17.07	-0.19	O=C(CCC)C	CCCC(C)=O
60	2,2',3,3',5,5',6,6'-PCB	-8.3039999	1	429.772	0	2	1	0.0	-9.1499996	Clc1c(c(Cl)c(Cl)cc1Cl)-c1c(Cl)c(Cl)cc(Cl)c1Cl	Clc1cc(Cl)c(Cl)c(-c2c(Cl)c(Cl)cc(Cl)c2Cl)c1Cl
61	Methyl butyrate	-1.545	1	116.16	0	0	3	26.299999	-0.81999999	O=C(OCCC)CC	CCCOC(=O)CC
62	Triamcinolone	-2.734	1	394.439	4	4	2	115.06	-3.6800001000000004	FC12C3(C)C(=CC(=O)C=C3)CCC1C1C(C)(C(O)(C(=O)CO)C(O)C1)CC2O	CC12C=CC(=O)C=C1CCC1C3CC(O)C(O)(C(=O)CO)C3(C)CC(O)C12F
63	p-Aminophenol	-1.2309999	1	109.12799999999999	2	1	0	46.25	-0.80000001	Oc1ccc(N)cc1	Nc1ccc(O)cc1
64	Benznidazole	-2.3210001	1	260.25299	1	2	5	90.059998	-2.8099998999999998	O=[N+]([O-])c1n(CC(=O)NCc2ccccc2)ccn1	O=C(Cn1ccnc1[N+](=O)[O-])NCc1ccccc1
65	Atovaquone(0,430mg/ml) - neutral	-6.2690000999999995	1	366.84398999999996	1	4	2	54.369999	-5.9310002	Clc1ccc(C2CCC(C3=C(O)C(=O)c4c(C3=O)cccc4)CC2)cc1	O=C1C(O)=C(C2CCC(c3ccc(Cl)cc3)CC2)C(=O)c2ccccc21
66	Trietazine	-3.233	1	229.715	1	1	5	53.939999	-4.059999899999999	Clc1nc(N(CC)CC)nc(NCC)n1	CCNc1nc(Cl)nc(N(CC)CC)n1
67	Pyrazinamide	-0.67400002	1	123.115	1	1	1	68.870003	-0.667	O=C(N)c1nccnc1	NC(=O)c1cnccn1
68	Carbromal	-2.198	1	237.097	2	0	3	72.190002	-2.6800001	BrC(C(=O)NC(=O)N)(CC)CC	CCC(Br)(CC)C(=O)NC(N)=O
69	2,2'-PCB	-4.9840002	1	223.10201	0	2	1	0.0	-5.27	Clc1c(-c2c(Cl)cccc2)cccc1	Clc1ccccc1-c1ccccc1Cl
70	nitrofurantoin	-1.2429999999999999	1	238.15900000000002	1	2	3	118.05	-3.3800001	O=[N+]([O-])c1oc(/C=N/N2C(=O)NC(=O)C2)cc1	O=C1CN(/N=C/c2ccc([N+](=O)[O-])o2)C(=O)N1
71	Nitrofen	-5.3610001	1	284.09799	0	2	3	52.369999	-5.46	Clc1c(Oc2ccc([N+](=O)[O-])cc2)ccc(Cl)c1	O=[N+]([O-])c1ccc(Oc2ccc(Cl)cc2Cl)cc1
72	Camphor	-2.158	1	152.237	0	2	0	17.07	-1.96	O=C1C2(C)C(C)(C)C(C1)CC2	CC12CCC(CC1=O)C2(C)C
73	5-Allyl-5-phenylbarbital	-2.3599999	1	244.25	2	2	3	75.269997	-2.369	O=C1C(CC=C)(c2ccccc2)C(=O)NC(=O)N1	C=CCC1(c2ccccc2)C(=O)NC(=O)NC1=O
74	Pentyl propanoate	-1.899	1	130.187	0	0	4	26.299999	-2.25	O=C(OCC)CCCC	CCCCC(=O)OCC
75	Isopentyl acetate	-1.817	1	130.187	0	0	3	26.299999	-1.92	O=C(OCCC(C)C)C	CC(=O)OCCC(C)C
76	3-Hexanoyloxymethylphenyltoin	-4.152999899999999	1	380.444	1	3	8	75.709999	-5.8860002	O=C(OCN1C(=O)C(c2ccccc2)(c2ccccc2)NC1=O)CCCCC	CCCCCC(=O)OCN1C(=O)NC(c2ccccc2)(c2ccccc2)C1=O
77	2,3',5-PCB	-5.7620001	1	257.547	0	2	1	0.0	-6.0100002	Clc1c(-c2cc(Cl)ccc2)cc(Cl)cc1	Clc1cccc(-c2cc(Cl)ccc2Cl)c1
78	1-Bromopropane	-1.949	1	122.993	0	0	1	0.0	-1.73	BrCCC	CCCBr
79	Propiconazole	-4.6030002	1	342.22601000000003	0	3	5	49.169998	-3.4930000000000003	Clc1c(C2(Cn3ncnc3)OC(CCC)CO2)ccc(Cl)c1	CCCC1COC(Cn2cncn2)(c2ccc(Cl)cc2Cl)O1
80	Formothion	-2.0869999	1	257.27301	0	0	6	55.84	-1.995	S=P(SCC(=O)N(C=O)C)(OC)OC	COP(=S)(OC)SCC(=O)N(C)C=O
81	4-methylpteridine	-1.24	1	146.153	0	2	0	51.560001	-0.46599999	Cc1ncnc2nccnc12	Cc1ncnc2nccnc12
82	Thiourea	0.32899999999999996	1	76.124001	2	0	0	52.040001000000004	0.31999999	S=C(N)N	NC(N)=S
83	p-Xylene	-3.0350001	1	106.16799999999999	0	1	0	0.0	-2.77	Cc1ccc(C)cc1	Cc1ccc(C)cc1
84	1,2-Diethylbenzene	-3.6010001000000003	1	134.222	0	1	2	0.0	-3.28	C(C)c1c(CC)cccc1	CCc1ccccc1CC
85	Hexachloroethane	-4.2150002	1	236.74001	0	0	0	0.0	-3.6700001	ClC(Cl)(Cl)C(Cl)(Cl)Cl	ClC(Cl)(Cl)C(Cl)(Cl)Cl
86	Flucythrinate	-6.8779997999999996	1	451.46899	0	3	9	68.550003	-6.875999900000001	FC(F)Oc1ccc(C(C(=O)OC(C#N)c2cc(Oc3ccccc3)ccc2)C(C)C)cc1	CC(C)C(C(=O)OC(C#N)c1cccc(Oc2ccccc2)c1)c1ccc(OC(F)F)cc1
87	1-Nitropropane	-0.81599998	1	89.094002	0	0	2	43.139998999999996	-0.80000001	O=[N+]([O-])CCC	CCC[N+](=O)[O-]
88	Menthone	-2.516	1	154.25301000000002	0	1	1	17.07	-2.3499999	O=C1C(C(C)C)CCC(C)C1	CC1CCC(C(C)C)C(=O)C1
89	RTI 24	-4.422999900000001	1	273.72299	1	3	1	45.23	-5.3600001	Clc1cc2N(CC)c3ncccc3C(=O)Nc2cc1	CCN1c2cc(Cl)ccc2NC(=O)c2cccnc21
90	2,3-Dichloronitrobenzene	-3.322	1	192.00101	0	1	1	43.139998999999996	-3.48	Clc1c(Cl)cccc1[N+](=O)[O-]	O=[N+]([O-])c1cccc(Cl)c1Cl
91	thiamylal	-3.063	1	254.355	2	1	5	58.200001	-3.46	S=C1NC(=O)C(C(CCC)C)(CC=C)C(=O)N1	C=CCC1(C(C)CCC)C(=O)NC(=S)NC1=O
92	Fluoranthene	-4.9569998	2	202.25599999999997	0	4	0	0.0	-6.0	c12c3cccc1-c1c(-c2ccc3)cccc1	c1ccc2c(c1)-c1cccc3cccc-2c13
93	Propylisopropylether	-1.354	1	102.177	0	0	3	9.2299995	-1.34	O(C(C)C)CCC	CCCOC(C)C
94	1,3-Dimethylnaphthalene	-4.1469998	1	156.22799999999998	0	2	0	0.0	-4.29	Cc1c2c(cc(C)c1)cccc2	Cc1cc(C)c2ccccc2c1
95	diethylstilbestrol	-5.0739999000000005	1	268.35598999999996	2	2	4	40.459998999999996	-4.0700002	Oc1ccc(/C(=C(\CC)/c2ccc(O)cc2)/CC)cc1	CC/C(=C(/CC)c1ccc(O)cc1)c1ccc(O)cc1
96	Chlorothalonil	-3.9949999	1	265.914	0	1	0	47.580002	-5.6399999	Clc1c(Cl)c(C#N)c(Cl)c(C#N)c1Cl	N#Cc1c(Cl)c(Cl)c(Cl)c(C#N)c1Cl
97	2,3',4',5-PCB	-6.3119998	1	291.992	0	2	1	0.0	-7.25	Clc1c(Cl)ccc(-c2c(Cl)ccc(Cl)c2)c1	Clc1ccc(Cl)c(-c2ccc(Cl)c(Cl)c2)c1
98	styrene oxide	-1.8259999999999998	2	120.15100000000001	0	2	1	12.53	-1.6	c1(C2OC2)ccccc1	c1ccc(C2CO2)cc1
99	Isopropylbenzene	-3.2650001	1	120.195	0	1	1	0.0	-3.27	C(C)(C)c1ccccc1	CC(C)c1ccccc1
100	Deoxycorticosterone	-3.9389998999999998	1	330.46799	1	4	2	54.369999	-3.45	O=C(CO)C1C2(C)C(C3C(C4(C)C(=CC(=O)CC4)CC3)CC2)CC1	CC12CCC(=O)C=C1CCC1C2CCC2(C)C(C(=O)CO)CCC12
101	chlorquinox	-4.4380002	1	267.92999	0	2	0	25.780001000000002	-5.4299998	Clc1c(Cl)c(Cl)c2nccnc2c1Cl	Clc1c(Cl)c(Cl)c2nccnc2c1Cl
102	L-arabinose	0.60100001	1	150.13	4	1	0	90.150002	0.38999999	OC1C(O)C(O)COC1O	OC1COC(O)C(O)C1O
103	Dichloromethane	-1.156	1	84.932999	0	0	0	0.0	-0.63	ClCCl	ClCCl
104	1-Ethylnaphthalene	-4.099999899999999	1	156.22799999999998	0	2	1	0.0	-4.1700001	C(C)c1c2c(ccc1)cccc2	CCc1cccc2ccccc12
105	Methyl formate	-0.048	1	60.051998	0	0	1	26.299999	0.57999998	O=COC	COC=O
106	o-Nitrophenol	-2.3180001	1	139.11	1	1	1	63.369999	-1.74	O=[N+]([O-])c1c(O)cccc1	O=[N+]([O-])c1ccccc1O
107	thymine	-0.77999997	1	126.115	2	1	0	65.720001	-1.506	O=C1C(C)=CNC(=O)N1	Cc1c[nH]c(=O)[nH]c1=O
108	2-Methylpropane	-1.891	1	58.124001	0	0	0	0.0	-2.55	C(C)(C)C	CC(C)C
109	Inosine	-0.83399999	1	268.22900000000004	4	3	2	133.75	-1.23	OCC1C(O)C(O)C(n2c3ncnc(O)c3nc2)O1	OCC1OC(n2cnc3c(O)ncnc32)C(O)C1O
110	Ioxynil	-4.6149998	1	370.91501	1	1	0	44.02	-3.6099998999999996	Ic1c(O)c(I)cc(C#N)c1	N#Cc1cc(I)c(O)c(I)c1
111	Niclosamide	-5.032000099999999	1	327.12299	2	2	3	92.470001	-4.6999998	Clc1c(NC(=O)c2c(O)ccc(Cl)c2)ccc([N+](=O)[O-])c1	O=C(Nc1ccc([N+](=O)[O-])cc1Cl)c1cc(Cl)ccc1O
112	Pentane	-2.2609999	1	72.15100100000001	0	0	2	0.0	-3.1800001	C(CC)CC	CCCCC
113	Phenol	-1.9910001	1	94.112999	1	1	0	20.23	0.0	Oc1ccccc1	Oc1ccccc1
114	2-aminoanthracene	-3.7889999999999997	1	193.24899	1	3	0	26.02	-5.170000099999999	Nc1cc2c(cc3c(c2)cccc3)cc1	Nc1ccc2cc3ccccc3cc2c1
115	theobromine	-1.05	1	180.16701	1	2	0	72.68	-2.523	O=C1N(C)c2ncn(C)c2C(=O)N1	Cn1cnc2c1c(=O)[nH]c(=O)n2C
116	Isoquinoline	-2.5309999	2	129.162	0	2	0	12.89	-1.45	n1cc2c(cc1)cccc2	c1ccc2cnccc2c1
117	Anilofos	-5.1059999000000005	1	367.85999	0	1	7	38.77	-4.4320002	Clc1ccc(N(C(=O)CSP(=S)(OC)OC)C(C)C)cc1	COP(=S)(OC)SCC(=O)N(c1ccc(Cl)cc1)C(C)C
118	Hexylbenzene	-4.2199998	1	162.276	0	1	5	0.0	-5.21	C(CCC)CCc1ccccc1	CCCCCCc1ccccc1
119	2-Chlorobiphenyl	-4.5279999	1	188.657	0	2	1	0.0	-4.54	Clc1c(-c2ccccc2)cccc1	Clc1ccccc1-c1ccccc1
120	2-Methyl-1-Pentene	-2.3480000000000003	1	84.162003	0	0	2	0.0	-3.03	C(=C)(CCC)C	C=C(C)CCC
121	2,3,4-Trimethylpentane	-3.2760000000000002	1	114.23200000000001	0	0	2	0.0	-4.8000002	C(C(C)C)(C(C)C)C	CC(C)C(C)C(C)C
122	Pentachlorobenzene	-5.1680002	1	250.33900000000003	0	1	0	0.0	-5.6500001	Clc1c(Cl)c(Cl)cc(Cl)c1Cl	Clc1cc(Cl)c(Cl)c(Cl)c1Cl
123	m-Nitrophenol	-2.3180001	1	139.11	1	1	1	63.369999	-1.01	O=[N+]([O-])c1cc(O)ccc1	O=[N+]([O-])c1cccc(O)c1
124	1-Decene	-3.7809998999999994	1	140.27	0	0	7	0.0	-5.5100002	C(=C)CCCCCCCC	C=CCCCCCCCC
125	Glyceryl triacetate	-1.285	1	218.205	0	0	5	78.900002	-0.60000002	O=C(OC(COC(=O)C)COC(=O)C)C	CC(=O)OCC(COC(C)=O)OC(C)=O
126	dimethirimol	-3.5699998999999996	1	209.293	1	1	4	49.25	-2.24	Oc1c(CCCC)c(C)nc(N(C)C)n1	CCCCc1c(C)nc(N(C)C)nc1O
127	Cyfluthrin	-6.8400002	1	434.29400999999996	0	3	6	59.32	-7.336999900000001	Cl/C(/Cl)=C\C1C(C)(C)C1C(=O)OC(C#N)c1cc(Oc2ccccc2)c(F)cc1	CC1(C)C(C=C(Cl)Cl)C1C(=O)OC(C#N)c1ccc(F)c(Oc2ccccc2)c1
128	Pyridine	-1.4809999	2	79.101997	0	1	0	12.89	0.75999999	n1ccccc1	c1ccncc1
129	1-Bromoheptane	-3.3659999	1	179.101	0	0	5	0.0	-4.4299998	BrCCCCCCC	CCCCCCCBr
130	3,4-Dimethylpyridine	-2.0669999	1	107.156	0	1	0	12.89	0.36000001	Cc1c(C)ccnc1	Cc1ccncc1C
131	Fludrocortisone	-3.1719999	1	380.45599	3	4	2	94.83000200000001	-3.4300001000000004	FC12C3(C)C(=CC(=O)CC3)CCC1C1C(C)(C(O)(C(=O)CO)CC1)CC2O	CC12CCC(=O)C=C1CCC1C3CCC(O)(C(=O)CO)C3(C)CC(O)C12F
132	ethiofencarb	-2.855	1	225.313	1	1	4	38.330002	-2.0899999	S(CC)Cc1c(OC(=O)NC)cccc1	CCSCc1ccccc1OC(=O)NC
133	Malonic acid diethylester	-1.413	1	160.16901000000001	0	0	4	52.599998	-0.81999999	O=C(OCC)CC(=O)OCC	CCOC(=O)CC(=O)OCC
134	d-Limonene	-3.4289998999999995	1	136.23801	0	1	1	0.0	-4.2600002	C(=C)(C)C1CC=C(C)CC1	C=C(C)C1CC=C(C)CC1
135	Indan	-3.0569999	2	118.179	0	2	0	0.0	-3.04	c12c(cccc1)CCC2	c1ccc2c(c1)CCC2
136	p-t-Butylphenol	-3.1919999	1	150.22099	1	1	0	20.23	-2.4100001	Oc1ccc(C(C)(C)C)cc1	CC(C)(C)c1ccc(O)cc1
137	Cyclopropyl-5-spirobarbituric acid	-0.08800000000000001	1	154.125	2	2	0	75.269997	-1.886	O=C1C2(C(=O)NC(=O)N1)CC2	O=C1NC(=O)C2(CC2)C(=O)N1
138	m-Chloroiodobenzene	-4.3839998	1	238.455	0	1	0	0.0	-3.55	Ic1cc(Cl)ccc1	Clc1cccc(I)c1
139	1-Bromonapthalene	-4.434	1	207.07001	0	2	0	0.0	-4.3499999	Brc1c2c(ccc1)cccc2	Brc1cccc2ccccc12
140	trans-2-Pentene	-2.076	1	70.135002	0	0	1	0.0	-2.54	C(=C/C)\CC	C/C=C/CC
141	2,6-Dimethylpyridine	-2.0980000000000003	1	107.156	0	1	0	12.89	0.44999999	Cc1nc(C)ccc1	Cc1cccc(C)n1
142	Trichloroethylene	-2.312	1	131.38901	0	0	0	0.0	-1.96	Cl/C(/Cl)=C\Cl	ClC=C(Cl)Cl
143	1-Napthylamine	-2.721	1	143.189	1	2	0	26.02	-1.92	Nc1c2c(ccc1)cccc2	Nc1cccc2ccccc12
144	m-Xylene	-3.0350001	1	106.16799999999999	0	1	0	0.0	-2.8199999	Cc1cc(C)ccc1	Cc1cccc(C)c1
145	2-hydroxypteridine	-1.4040000000000001	1	148.125	1	2	0	71.790001	-1.9469999999999998	Oc1nc2nccnc2cn1	Oc1ncc2nccnc2n1
146	Methanol	0.44100001	1	32.042	1	0	0	20.23	1.5700001000000001	OC	CO
148	2-Butanone	-0.491	1	72.10700200000001	0	0	1	17.07	0.51999998	O=C(CC)C	CCC(C)=O
149	5-fluorouracil	-0.792	1	130.078	2	1	0	65.720001	-1.077	FC=1C(=O)NC(=O)NC=1	O=c1[nH]cc(F)c(=O)[nH]1
150	tubercidin	-0.89200002	1	266.25699	4	3	2	126.65	-1.95	OCC1C(O)C(O)C(n2c3ncnc(N)c3cc2)O1	Nc1ncnc2c1ccn2C1OC(CO)C(O)C1O
151	1,3-Benzenediol	-1.59	1	110.11200000000001	2	1	0	40.459998999999996	0.81	Oc1cc(O)ccc1	Oc1cccc(O)c1
152	1-Hexanol	-1.3969999999999998	1	102.177	1	0	4	20.23	-1.24	OCCCCCC	CCCCCCO
153	1-Chloropentane	-2.2939998999999998	1	106.596	0	0	3	0.0	-2.73	ClCCCCC	CCCCCCl
154	1,3-Butadiene	-1.376	1	54.091999	0	0	1	0.0	-1.87	C(C=C)=C	C=CC=C
155	Propyl acetate	-1.125	1	102.133	0	0	2	26.299999	-0.72000003	O=C(OCCC)C	CCCOC(C)=O
156	5,6,7,8-tetrahydro-2-naphthol	-3.0860000000000003	1	148.205	1	2	0	20.23	-1.99	Oc1cc2c(cc1)CCCC2	Oc1ccc2c(c1)CCCC2
157	chloroacetamide	-0.106	1	93.51299999999999	1	0	1	43.09	-0.02	ClCC(=O)N	NC(=O)CCl
158	Iodofenphos	-6.1479998	1	413.0	0	1	4	27.690001000000002	-6.619999900000001	Ic1c(Cl)cc(OP(=S)(OC)OC)c(Cl)c1	COP(=S)(OC)Oc1cc(Cl)c(I)cc1Cl
159	4-Chlorotoluene	-3.2969998999999994	1	126.586	0	1	0	0.0	-3.0799999	Clc1ccc(C)cc1	Cc1ccc(Cl)cc1
160	Metribuzin	-2.3239999	1	214.29401000000001	1	1	1	73.800003	-2.253	S(C)C=1N(N)C(=O)C(C(C)(C)C)=NN=1	CSc1nnc(C(C)(C)C)c(=O)n1N
161	Tricresyl phosphate	-6.3899999	1	368.36899	0	3	6	44.759997999999996	-6.0100002	P(=O)(Oc1c(C)cccc1)(Oc1cc(C)ccc1)Oc1ccc(C)cc1	Cc1ccc(OP(=O)(Oc2cccc(C)c2)Oc2ccccc2C)cc1
162	Caproaldehyde	-1.4569999999999999	1	100.161	0	0	4	17.07	-1.3	O=CCCCCC	CCCCCC=O
163	Butamben	-3.0389999999999997	1	193.24599999999998	1	1	4	52.32	-3.082	O=C(OCCCC)c1ccc(N)cc1	CCCCOC(=O)c1ccc(N)cc1
164	RTI 3	-3.049	1	255.27698999999998	1	3	0	68.449997	-3.043	O=C1N(C)c2c(Oc3ncc(N)cc13)cc(C)cc2	Cc1ccc2c(c1)Oc1ncc(N)cc1C(=O)N2C
165	Nerol	-2.6029999	1	154.25301000000002	1	0	4	20.23	-2.46	OC/C=C(/CC/C=C(\C)/C)\C	CC(C)=CCC/C(C)=C/CO
166	2,4'-PCB	-5.1420002	1	223.10201	0	2	1	0.0	-5.2800002	Clc1c(-c2ccc(Cl)cc2)cccc1	Clc1ccc(-c2ccccc2Cl)cc1
167	3-Octanoyloxymethylphenytoin	-4.8400002	1	408.49799	1	3	10	75.709999	-6.5229998	O=C(OCN1C(=O)C(c2ccccc2)(c2ccccc2)NC1=O)CCCCCCC	CCCCCCCC(=O)OCN1C(=O)NC(c2ccccc2)(c2ccccc2)C1=O
168	Nitroethane	-0.46200001	1	75.067001	0	0	1	43.139998999999996	-0.22	O=[N+]([O-])CC	CC[N+](=O)[O-]
169	Ethalfluralin	-5.0630002	1	333.26599	0	1	6	89.519997	-6.1240001	FC(F)(F)c1cc([N+](=O)[O-])c(N(CC(=C)C)CC)c([N+](=O)[O-])c1	C=C(C)CN(CC)c1c([N+](=O)[O-])cc(C(F)(F)F)cc1[N+](=O)[O-]
170	1,2,3,4-Tetrachlorobenzene	-4.546	1	215.894	0	1	0	0.0	-4.5700002	Clc1c(Cl)c(Cl)ccc1Cl	Clc1ccc(Cl)c(Cl)c1Cl
171	Meprobamate	-1.376	1	218.25301000000002	2	0	6	104.64	-1.807	O=C(OCC(COC(=O)N)(CCC)C)N	CCCC(C)(COC(N)=O)COC(N)=O
172	pregnenolone	-4.342	1	316.48499	1	4	1	37.299999	-4.6500001	O=C(C)C1C2(C)C(C3C(C4(C)C(=CC3)CC(O)CC4)CC2)CC1	CC(=O)C1CCC2C3CC=C4CC(O)CCC4(C)C3CCC12C
173	Iodomethane	-1.646	1	141.939	0	0	0	0.0	-1.0	IC	CI
174	cycloheximide	-1.5319999	1	281.35199	2	2	3	83.470001	-1.13	O=C1C(C(O)CC2CC(=O)NC(=O)C2)CC(C)CC1C	CC1CC(C)C(=O)C(C(O)CC2CC(=O)NC(=O)C2)C1
175	3-Heptanoyloxymethylphenytoin	-4.4959998	1	394.47101000000004	1	3	9	75.709999	-6.3010000999999995	O=C(OCN1C(=O)C(c2ccccc2)(c2ccccc2)NC1=O)CCCCCC	CCCCCCC(=O)OCN1C(=O)NC(c2ccccc2)(c2ccccc2)C1=O
176	isophorone	-2.0150001	1	138.21001	0	1	0	17.07	-1.0599999	O=C1C=C(C)CC(C)(C)C1	CC1=CC(=O)CC(C)(C)C1
177	Butabarbital	-1.9579999	1	212.24899	2	1	3	75.269997	-2.3900001	O=C1C(C(CC)C)(CC)C(=O)NC(=O)N1	CCC(C)C1(CC)C(=O)NC(=O)NC1=O
178	5-Nonanone	-2.329	1	142.24200000000002	0	0	6	17.07	-2.5799999	O=C(CCCC)CCCC	CCCCC(=O)CCCC
179	Glutethimide	-2.5910001	1	217.26801	1	2	2	46.169998	-2.3369999	O=C1C(CC)(c2ccccc2)CCC(=O)N1	CCC1(c2ccccc2)CCC(=O)NC1=O
180	3-Methylpentane	-2.5999999	1	86.178001	0	0	2	0.0	-3.6800001000000004	C(CC)(CC)C	CCC(C)CC
181	Etofenprox	-6.895999900000001	1	376.496	0	3	9	27.690001000000002	-8.6000004	O(CC(C)(C)c1ccc(OCC)cc1)Cc1cc(Oc2ccccc2)ccc1	CCOc1ccc(C(C)(C)COCc2cccc(Oc3ccccc3)c2)cc1
182	Methaqualone	-3.8810000000000002	1	250.30098999999998	0	3	1	34.889998999999996	-2.925	O=C1N(c2c(C)cccc2)C(C)=Nc2c1cccc2	Cc1ccccc1-n1c(C)nc2ccccc2c1=O
183	Chloroacetonitrile	-0.44800001	1	75.498001	0	0	0	23.790001	-0.092	ClCC#N	N#CCCl
184	Trichloronate	-5.2249999	1	333.60400000000004	0	1	5	18.459999	-5.7519999	Clc1c(Cl)cc(OP(=S)(OCC)CC)c(Cl)c1	CCOP(=S)(CC)Oc1cc(Cl)c(Cl)cc1Cl
185	Ethisterone	-3.858	1	312.453	1	4	0	37.299999	-5.6599998	O=C1C=C2C(C)(C3C(C4C(C)(C(O)(C#C)CC4)CC3)CC2)CC1	C#CC1(O)CCC2C3CCC4=CC(=O)CCC4(C)C3CCC21C
186	Pyridazine	-0.61900002	2	80.089996	0	1	0	25.780001000000002	1.1	n1ncccc1	c1ccnnc1
187	1,2,3,5-Tetrachlorobenzene	-4.6209998	1	215.894	0	1	0	0.0	-4.630000099999999	Clc1c(Cl)cc(Cl)cc1Cl	Clc1cc(Cl)c(Cl)c(Cl)c1
188	Diosgenin	-5.6810002	1	414.63	1	6	0	38.689999	-7.320000200000001	OC1CC=2C(C)(CC3C(C=2)C2C(C)(C4(C)C(OC5C(OCC(C)C5)C4)C2)CC3)CC1	CC1COC2CC3(C)C(CC4C5C=C6CC(O)CCC6(C)CC5CCC43C)OC2C1
189	o-Aminophenol	-1.465	1	109.12799999999999	2	1	0	46.25	-0.72000003	Oc1c(N)cccc1	Nc1ccccc1O
190	Ethyl nonanoate	-3.3160000000000003	1	186.295	0	0	8	26.299999	-3.8	O=C(OCC)CCCCCCCC	CCCCCCCCC(=O)OCC
191	metalaxyl	-2.8699999	1	279.336	0	1	5	55.84	-1.601	O=C(OC)C(N(C(=O)COC)c1c(C)cccc1C)C	COCC(=O)N(c1c(C)cccc1C)C(C)C(=O)OC
192	Propoxur	-2.4089999	1	209.245	1	1	3	47.560001	-2.05	O=C(Oc1c(OC(C)C)cccc1)NC	CNC(=O)Oc1ccccc1OC(C)C
193	2-Chlorobutane	-1.9400001	1	92.569	0	0	1	0.0	-1.96	ClC(CC)C	CCC(C)Cl
194	2-Napthol	-3.0799999	1	144.173	1	2	0	20.23	-2.28	Oc1cc2c(cc1)cccc2	Oc1ccc2ccccc2c1
195	Oxadiazon	-5.2649999	1	345.22601000000003	0	2	3	57.259997999999996	-5.6960001	Clc1c(OC(C)C)cc(N2C(=O)OC(C(C)(C)C)=N2)c(Cl)c1	CC(C)Oc1cc(-n2nc(C(C)(C)C)oc2=O)c(Cl)cc1Cl
196	1-Hexyne	-1.801	1	82.146004	0	0	2	0.0	-2.3599999	C(#C)CCCC	C#CCCCC
197	1-Nonyne	-2.8640001	1	124.227	0	0	5	0.0	-4.2399998	C(#C)CCCCCCC	C#CCCCCCCC
198	2-Chlorotoluene	-3.2969998999999994	1	126.586	0	1	0	0.0	-3.52	Clc1c(C)cccc1	Cc1ccccc1Cl
199	Diisopropyl ether	-1.281	1	102.177	0	0	2	9.2299995	-1.1	O(C(C)C)C(C)C	CC(C)OC(C)C
200	Dapsone	-2.464	1	248.30701000000002	2	2	2	86.18	-3.0940001	S(=O)(=O)(c1ccc(N)cc1)c1ccc(N)cc1	Nc1ccc(S(=O)(=O)c2ccc(N)cc2)cc1
201	Methyl hydrazine	0.54299998	1	46.073002	2	0	0	38.049999	1.34	N(N)C	CNN
202	Propyne	-0.67199999	1	40.064999	0	0	0	0.0	-0.41	C(#C)C	C#CC
203	Phoxim	-4.5570002	1	298.30399	0	1	7	63.84	-4.862	S=P(O/N=C(/C#N)\c1ccccc1)(OCC)OCC	CCOP(=S)(OCC)O/N=C(/C#N)c1ccccc1
204	Propetamphos	-2.826	1	281.314	1	0	7	56.790001000000004	-3.408	S=P(O/C(=C\C(=O)OC(C)C)/C)(OC)NCC	CCNP(=S)(OC)O/C(C)=C\C(=O)OC(C)C
205	Acrolein	-0.184	1	56.063999	0	0	1	17.07	0.56999999	O=CC=C	C=CC=O
206	Hypoxanthine	-0.65600002	1	136.114	2	2	0	74.43	-2.296	O=C1NC=Nc2nc[nH]c12	O=c1[nH]cnc2nc[nH]c12
207	6-hydroxyquinoline	-2.7249999	1	145.161	1	2	0	33.119999	-2.1600001	Oc1cc2c(nccc2)cc1	Oc1ccc2ncccc2c1
208	Fluorobenzene	-2.5139999	1	96.103996	0	1	0	0.0	-1.8	Fc1ccccc1	Fc1ccccc1
209	1-Chloropropane	-1.585	1	78.542	0	0	1	0.0	-1.47	ClCCC	CCCCl
210	Ethyl acetate	-0.76999998	1	88.106003	0	0	1	26.299999	-0.039999999	O=C(OCC)C	CCOC(C)=O
211	2,2-Dimethylpentane	-2.938	1	100.205	0	0	1	0.0	-4.3600001	C(CCC)(C)(C)C	CCCC(C)(C)C
212	Pentamethylbenzene	-3.9930000000000003	1	148.24899	0	1	0	0.0	-4.0	Cc1c(C)c(C)cc(C)c1C	Cc1cc(C)c(C)c(C)c1C
214	dibutyl sebacate	-4.7259998	1	314.466	0	0	15	52.599998	-3.8959998999999996	O=C(OCCCC)CCCCCCCCC(=O)OCCCC	CCCCOC(=O)CCCCCCCCC(=O)OCCCC
215	4,4'-PCB	-5.2989998	1	223.10201	0	2	1	0.0	-6.559999900000001	Clc1ccc(-c2ccc(Cl)cc2)cc1	Clc1ccc(-c2ccc(Cl)cc2)cc1
216	2,3-Dimethylpyridine	-2.0669999	1	107.156	0	1	0	12.89	0.38	Cc1c(C)cccn1	Cc1cccnc1C
217	Carvone	-2.0420001	1	150.22099	0	1	1	17.07	-2.0599998999999998	O=C1C(C)=CCC(C(=C)C)C1	C=C(C)C1CC=C(C)C(=O)C1
218	Carbophenthion	-5.8280001	1	342.875	0	1	8	18.459999	-5.7360001	Clc1ccc(SCSP(=S)(OCC)OCC)cc1	CCOP(=S)(OCC)SCSc1ccc(Cl)cc1
219	Etoposide (148-167,25mg/ml)	-3.2920001000000005	1	588.56201	3	7	5	160.83	-3.5710001000000005	O(C)c1c(O)c(OC)cc(C2c3c(C(OC4C(O)C(O)C5OC(C)OCC5O4)C4C2C(=O)OC4)cc2OCOc2c3)c1	COc1cc(C2c3cc4c(cc3C(OC3OC5COC(C)OC5C(O)C3O)C3COC(=O)C23)OCO4)cc(OC)c1O
220	Perylene	-6.007000000000001	2	252.31599	0	5	0	0.0	-8.8039999	c12c3c4c5c(c1cccc2ccc3)cccc5ccc4	c1cc2cccc3c4cccc5cccc(c(c1)c23)c54
221	2,4-Dinitrotoluene	-2.6040001	1	182.13499	0	1	2	86.279999	-2.8199999	O=[N+]([O-])c1c(C)ccc([N+](=O)[O-])c1	Cc1ccc([N+](=O)[O-])cc1[N+](=O)[O-]
222	2-bromonaphthalene	-4.434	1	207.07001	0	2	0	0.0	-4.4000001	Brc1cc2c(cc1)cccc2	Brc1ccc2ccccc2c1
223	Formetanate	-1.8459999999999999	1	221.25999	1	1	3	53.93	-2.3399999	O=C(Oc1cc(/N=C/N(C)C)ccc1)NC	CNC(=O)Oc1cccc(/N=C/N(C)C)c1
224	6-methoxypteridine	-1.589	1	162.15198999999998	0	2	1	60.790001000000004	-1.1390001	O(C)c1nc2c(nc1)ncnc2	COc1cnc2ncncc2n1
225	nevirapine	-3.3970001000000005	1	266.30399	1	4	1	58.119999	-3.1900001000000002	O=C1Nc2c(C)ccnc2N(C2CC2)c2ncccc12	Cc1ccnc2c1NC(=O)c1cccnc1N2C1CC1
226	Isazofos	-3.76	1	313.74701	0	1	7	58.400002	-3.658	Clc1n(C(C)C)nc(OP(=S)(OCC)OCC)n1	CCOP(=S)(OCC)Oc1nc(Cl)n(C(C)C)n1
227	2-Methyl-1,3-Butadiene	-1.714	1	68.119003	0	0	1	0.0	-2.03	C(C=C)(=C)C	C=CC(=C)C
228	linalool	-2.3989999	1	154.25301000000002	1	0	4	20.23	-1.99	OC(C=C)(CC/C=C(\C)/C)C	C=CC(C)(O)CCC=C(C)C
229	Fenthion	-4.2649999	1	278.33499	0	1	5	27.690001000000002	-4.5700002	S=P(OC)(OC)Oc1cc(C)c(SC)cc1	COP(=S)(OC)Oc1ccc(SC)c(C)c1
230	Cyclohexanol	-1.261	1	100.161	1	1	0	20.23	-0.44	OC1CCCCC1	OC1CCCCC1
231	5-Allyl-5-methylbarbital	-1.013	1	182.179	2	1	2	75.269997	-1.16	O=C1C(CC=C)(C)C(=O)NC(=O)N1	C=CCC1(C)C(=O)NC(=O)NC1=O
234	4-Methylbiphenyl	-4.4239998	1	168.239	0	2	1	0.0	-4.619999900000001	Cc1ccc(-c2ccccc2)cc1	Cc1ccc(-c2ccccc2)cc1
235	Atrazine	-3.069	1	215.688	2	1	4	62.73	-3.8499999	Clc1nc(NC(C)C)nc(NCC)n1	CCNc1nc(Cl)nc(NC(C)C)n1
236	Phenylthiourea	-1.7009999999999998	1	152.222	2	1	1	38.049999	-1.77	S=C(Nc1ccccc1)N	NC(=S)Nc1ccccc1
237	4-Heptanone	-1.62	1	114.18799999999999	0	0	4	17.07	-1.3	O=C(CCC)CCC	CCCC(=O)CCC
238	3,3-Dimethyl-2-butanone	-1.25	1	100.161	0	0	0	17.07	-0.72000003	O=C(C(C)(C)C)C	CC(=O)C(C)(C)C
239	4-Chlorophenol	-2.7609999	1	128.558	1	1	0	20.23	-0.69999999	Clc1ccc(O)cc1	Oc1ccc(Cl)cc1
240	Cyclohexanone	-0.99599999	1	98.144997	0	1	0	17.07	-0.60000002	O=C1CCCCC1	O=C1CCCCC1
241	m-Methylaniline	-1.954	1	107.156	1	1	0	26.02	-0.85000002	Nc1cc(C)ccc1	Cc1cccc(N)c1
242	Trichloroacetonitrile	-2.0190001	1	144.388	0	0	0	23.790001	-2.168	ClC(Cl)(Cl)C#N	N#CC(Cl)(Cl)Cl
243	norflurazon	-4.0289998	1	303.67099	1	2	2	46.919998	-4.046	ClC=1C(=O)N(c2cc(C(F)(F)F)ccc2)N=CC=1NC	CNc1cnn(-c2cccc(C(F)(F)F)c2)c(=O)c1Cl
244	2-Decanone	-2.6170001	1	156.269	0	0	7	17.07	-3.3	O=C(CCCCCCCC)C	CCCCCCCCC(C)=O
245	Ipazine	-3.497	1	243.74200000000002	1	1	5	53.939999	-3.7850001000000004	Clc1nc(N(CC)CC)nc(NC(C)C)n1	CCN(CC)c1nc(Cl)nc(NC(C)C)n1
246	Benzocaine	-2.3829999	1	165.192	1	1	2	52.32	-2.6159999	O=C(OCC)c1ccc(N)cc1	CCOC(=O)c1ccc(N)cc1
247	1,2,4-Trichlorobenzene	-4.0830002	1	181.44901000000002	0	1	0	0.0	-3.5899998999999996	Clc1c(Cl)ccc(Cl)c1	Clc1ccc(Cl)c(Cl)c1
248	Triazolam	-3.948	1	343.21701	0	4	1	43.07	-4.0900002	Clc1c(C2=NCc3n(c(C)nn3)-c3c2cc(Cl)cc3)cccc1	Cc1nnc2n1-c1ccc(Cl)cc1C(c1ccccc1Cl)=NC2
249	1,2-Benzenediol	-1.635	1	110.11200000000001	2	1	0	40.459998999999996	0.62	Oc1c(O)cccc1	Oc1ccccc1O
250	Reverse Transcriptase inhibitor 1	-2.7939998999999998	1	254.293	0	3	1	49.330002	-2.6199999	O=C1N(C)c2c(N(CC)c3ncccc13)nccc2	CCN1c2ncccc2C(=O)N(C)c2cccnc21
251	Dimethyl sulfide	-0.75800002	1	62.137001	0	0	0	0.0	-0.44999999	S(C)C	CSC
252	2-Bromotoluene	-3.6670001000000005	1	171.037	0	1	0	0.0	-2.23	Brc1c(C)cccc1	Cc1ccccc1Br
253	O-Ethyl carbamate	-0.21799999	1	89.094002	1	0	1	52.32	0.85000002	O=C(OCC)N	CCOC(N)=O
254	megestrol acetate	-4.4169998	1	384.51599	0	4	2	60.439999	-5.3499999	O=C(OC1(C(=O)C)C2(C)C(C3C=C(C)C=4C(C)(C3CC2)CCC(=O)C=4)CC1)C	CC(=O)OC1(C(C)=O)CCC2C3C=C(C)C4=CC(=O)CCC4(C)C3CCC21C
255	2,4-Dimethyl-3-pentanol	-1.6469999999999998	1	116.204	1	0	2	20.23	-1.22	OC(C(C)C)C(C)C	CC(C)C(O)C(C)C
256	Napthalene	-3.4679998999999997	2	128.174	0	2	0	0.0	-3.5999999	c12c(cccc1)cccc2	c1ccc2ccccc2c1
257	N-Ethylaniline	-2.3889999	1	121.18299999999999	1	1	2	12.03	-1.7	N(CC)c1ccccc1	CCNc1ccccc1
258	Phenytoin	-3.0569999	1	252.27299	2	3	2	58.200001	-4.097000100000001	O=C1C(c2ccccc2)(c2ccccc2)NC(=O)N1	O=C1NC(=O)C(c2ccccc2)(c2ccccc2)N1
259	7,12-Dimethylbenz(a)anthracene	-6.2969999	1	256.34799	0	4	0	0.0	-7.02	Cc1c2c(c(C)c3c1cccc3)ccc1c2cccc1	Cc1c2ccccc2c(C)c2c1ccc1ccccc12
260	Dialifor	-5.026	1	393.85400000000004	0	2	8	55.84	-6.3400002	ClCC(SP(=S)(OCC)OCC)N1C(=O)c2c(C1=O)cccc2	CCOP(=S)(OCC)SC(CCl)N1C(=O)c2ccccc2C1=O
261	Methoxychlor	-5.5380001	1	345.65302	0	2	4	18.459999	-6.889999900000001	ClC(Cl)(Cl)C(c1ccc(OC)cc1)c1ccc(OC)cc1	COc1ccc(C(c2ccc(OC)cc2)C(Cl)(Cl)Cl)cc1
262	TEFLUBENZURON	-5.4619999	1	381.11199999999997	2	2	2	58.200001	-7.280000200000001	Clc1c(F)c(Cl)cc(NC(=O)NC(=O)c2c(F)cccc2F)c1F	O=C(NC(=O)c1c(F)cccc1F)Nc1cc(Cl)c(F)c(Cl)c1F
263	3-Pentanoyloxymethylphenytoin	-3.8099998999999998	1	366.41699	1	3	7	75.709999	-4.678	O=C(OCN1C(=O)C(c2ccccc2)(c2ccccc2)NC1=O)CCCC	CCCCC(=O)OCN1C(=O)NC(c2ccccc2)(c2ccccc2)C1=O
264	Monuron	-2.6710000000000003	1	198.653	1	1	1	32.34	-2.8900001	Clc1ccc(NC(=O)N(C)C)cc1	CN(C)C(=O)Nc1ccc(Cl)cc1
265	Flutriafol	-3.569	1	301.29599	1	3	4	50.939999	-3.3699999	Fc1c(C(O)(Cn2ncnc2)c2ccc(F)cc2)cccc1	OC(Cn1cncn1)(c1ccc(F)cc1)c1ccccc1F
266	triamcinolone diacetate	-3.8759998999999996	1	478.51300000000003	2	4	4	127.2	-4.1300001	FC12C3(C)C(=CC(=O)C=C3)CCC1C1C(C)(C(O)(C(=O)COC(=O)C)C(OC(=O)C)C1)CC2O	CC(=O)OCC(=O)C1(O)C(OC(C)=O)CC2C3CCC4=CC(=O)C=CC4(C)C3(F)C(O)CC21C
267	1-Bromobutane	-2.303	1	137.02	0	0	2	0.0	-2.3699999	BrCCCC	CCCCBr
268	1,2,4,5-Tetrabromobenzene	-6.0009999	1	393.69800000000004	0	1	0	0.0	-6.98	Brc1c(Br)cc(Br)c(Br)c1	Brc1cc(Br)c(Br)cc1Br
269	4-Methyl-2-pentanone	-1.1840000000000002	1	100.161	0	0	2	17.07	-0.74000001	O=C(CC(C)C)C	CC(=O)CC(C)C
270	cycloate	-3.3499999	1	215.362	0	1	3	20.309998999999998	-3.4000001	S(C(=O)N(CC)C1CCCCC1)CC	CCSC(=O)N(CC)C1CCCCC1
271	4-Chloroanisole	-3.0569999	1	142.58501	0	1	1	9.2299995	-2.78	Clc1ccc(OC)cc1	COc1ccc(Cl)cc1
272	Deltamethrin	-7.440000099999999	1	505.20599000000004	0	3	6	59.32	-8.4020004	Br/C(/Br)=C\C1C(C)(C)C1C(=O)OC(C#N)c1cc(Oc2ccccc2)ccc1	CC1(C)C(C=C(Br)Br)C1C(=O)OC(C#N)c1cccc(Oc2ccccc2)c1
273	Talbutal	-2.0599998999999998	1	224.25999	2	1	4	75.269997	-2.016	O=C1C(C(CC)C)(CC=C)C(=O)NC(=O)N1	C=CCC1(C(C)CC)C(=O)NC(=O)NC1=O
274	Fenitrothion	-3.845	1	277.23801000000003	0	1	5	70.83000200000001	-4.04	S=P(OC)(OC)Oc1cc(C)c([N+](=O)[O-])cc1	COP(=S)(OC)Oc1ccc([N+](=O)[O-])c(C)c1
275	1-Iodonapthalene	-4.8889999	1	254.07001	0	2	0	0.0	-4.5500002	Ic1c2c(ccc1)cccc2	Ic1cccc2ccccc12
277	Ethanethiol	-0.96799999	1	62.137001	1	0	0	0.0	-0.60000002	SCC	CCS
278	1,1,2-Trichloroethane	-1.9609999999999999	1	133.405	0	0	1	0.0	-1.48	ClC(Cl)CCl	ClCC(Cl)Cl
279	Pyrolan	-3.141	1	245.282	0	2	2	47.360001000000004	-2.0899999	O=C(Oc1n(-c2ccccc2)nc(C)c1)N(C)C	Cc1cc(OC(=O)N(C)C)n(-c2ccccc2)n1
280	o-Hydroxybenzamide	-1.942	1	137.138	2	1	1	63.32	-1.8200001000000001	O=C(N)c1c(O)cccc1	NC(=O)c1ccccc1O
281	o-Nitrotoluene	-2.589	1	137.138	0	1	1	43.139998999999996	-2.3299999	O=[N+]([O-])c1c(C)cccc1	Cc1ccccc1[N+](=O)[O-]
282	5,5-Diisopropylbarbital	-1.942	1	212.24899	2	1	2	75.269997	-2.766	O=C1C(C(C)C)(C(C)C)C(=O)NC(=O)N1	CC(C)C1(C(C)C)C(=O)NC(=O)NC1=O
283	2-Ethyltoluene	-3.2960000000000003	1	120.195	0	1	1	0.0	-3.21	C(C)c1c(C)cccc1	CCc1ccccc1C
284	1-Chloroheptane	-3.003	1	134.64999	0	0	5	0.0	-4.0	ClCCCCCCC	CCCCCCCCl
285	Barbital	-1.265	1	184.19501	2	1	2	75.269997	-2.4000001	O=C1C(CC)(CC)C(=O)NC(=O)N1	CCC1(CC)C(=O)NC(=O)NC1=O
286	Bibenzyl	-4.3010000999999995	2	182.26601000000002	0	2	3	0.0	-4.619999900000001	C(Cc1ccccc1)c1ccccc1	c1ccc(CCc2ccccc2)cc1
287	1,1,2,2-Tetrachloroethane	-2.549	1	167.85001	0	0	1	0.0	-1.74	ClC(Cl)C(Cl)Cl	ClC(Cl)C(Cl)Cl
288	RTI 23	-4.2280002	1	283.33099	1	3	2	54.459998999999996	-5.1529999	O(C)c1cc(C)c2NC(=O)c3c(N(CC)c2c1)nccc3	CCN1c2cc(OC)cc(C)c2NC(=O)c2cccnc21
289	2-Methylphenanthrene	-4.869999900000001	1	192.261	0	3	0	0.0	-5.8400002	Cc1cc2c(c3c(cc2)cccc3)cc1	Cc1ccc2c(ccc3ccccc32)c1
290	dibutylphthalate	-4.3779997999999996	1	278.34799	0	1	8	52.599998	-4.4000001	O=C(OCCCC)c1c(C(=O)OCCCC)cccc1	CCCCOC(=O)c1ccccc1C(=O)OCCCC
291	tetrachloroguaiacol	-4.2989998	1	261.91901	1	1	1	29.459999	-4.02	Clc1c(Cl)c(Cl)c(O)c(OC)c1Cl	COc1c(O)c(Cl)c(Cl)c(Cl)c1Cl
292	Dimecron	-2.4260001	1	299.69101	0	0	8	65.07	0.523	Cl/C(/C(=O)N(CC)CC)=C/COP(=O)(OC)OC	CCN(CC)C(=O)/C(Cl)=C\COP(=O)(OC)OC
293	Equilin	-3.5550001000000004	1	268.35598999999996	1	4	0	37.299999	-5.282000099999999	O=C1C2(C)C(C=3C(c4c(cc(O)cc4)CC=3)CC2)CC1	CC12CCC3C(=CCc4cc(O)ccc43)C1CCC2=O
294	Chlorimuron-ethyl (ph 7)	-3.7190001000000006	1	414.827	1	2	8	127.79	-4.5760002	Clc1nc(N(NS(=O)(=O)c2c(C(=O)OCC)cccc2)C=O)nc(OC)c1	CCOC(=O)c1ccccc1S(=O)(=O)NN(C=O)c1nc(Cl)cc(OC)n1
295	p-Nitroanisole	-2.5220001	1	153.13699	0	1	2	52.369999	-2.4100001	O=[N+]([O-])c1ccc(OC)cc1	COc1ccc([N+](=O)[O-])cc1
296	1-Chlorohexane	-2.648	1	120.62299999999999	0	0	4	0.0	-3.1199999	ClCCCCCC	CCCCCCCl
297	2,2',3,3',4,4',5,5'-PCB	-8.4680004	1	429.772	0	2	1	0.0	-9.159999800000001	Clc1c(Cl)c(Cl)cc(c1Cl)-c1c(Cl)c(Cl)c(Cl)c(Cl)c1	Clc1cc(-c2cc(Cl)c(Cl)c(Cl)c2Cl)c(Cl)c(Cl)c1Cl
298	Raffinose	0.49599999	1	504.43799	11	3	8	268.67999	-0.41	O(CC1C(O)C(O)C(O)C(OC2(CO)C(O)C(O)C(CO)O2)O1)C1C(O)C(O)C(O)C(CO)O1	OCC1OC(OCC2OC(OC3(CO)OC(CO)C(O)C3O)C(O)C(O)C2O)C(O)C(O)C1O
299	hexacosane	-9.701999699999998	1	366.71799	0	0	23	0.0	-8.3339996	C(CCCCCCCCCCCCC)CCCCCCCCCCCC	CCCCCCCCCCCCCCCCCCCCCCCCCC
300	RTI 5	-3.471	1	253.30499	0	3	1	36.439999	-3.3239998999999996	O=C1N(C)c2c(N(CC)c3ncccc13)cccc2	CCN1c2ccccc2N(C)C(=O)c2cccnc21
301	1,1-Dichloroethane	-1.5759999999999998	1	98.959999	0	0	0	0.0	-1.29	ClC(Cl)C	CC(Cl)Cl
302	Sulfanilamide	-0.9540000000000001	1	172.209	2	1	1	86.18	-1.34	S(=O)(=O)(N)c1ccc(N)cc1	Nc1ccc(S(N)(=O)=O)cc1
303	Isopropalin	-5.3060002	1	309.366	0	1	8	89.519997	-6.4899998	O=[N+]([O-])c1c(N(CCC)CCC)c([N+](=O)[O-])cc(C(C)C)c1	CCCN(CCC)c1c([N+](=O)[O-])cc(C(C)C)cc1[N+](=O)[O-]
304	Lindane	-4.0089998	1	290.832	0	1	0	0.0	-4.6399999	ClC1C(Cl)C(Cl)C(Cl)C(Cl)C1Cl	ClC1C(Cl)C(Cl)C(Cl)C(Cl)C1Cl
305	Isofenphos	-4.5380001	1	345.401	1	1	8	56.790001000000004	-4.1939998	S=P(OCC)(Oc1c(C(=O)OC(C)C)cccc1)NC(C)C	CCOP(=S)(NC(C)C)Oc1ccccc1C(=O)OC(C)C
306	1,2,3-Trichlorobenzene	-4.0079999	1	181.44901000000002	0	1	0	0.0	-4.0	Clc1c(Cl)cccc1Cl	Clc1cccc(Cl)c1Cl
307	Tetrachloromethane	-2.6070001	1	153.82299999999998	0	0	0	0.0	-2.3099998999999998	ClC(Cl)(Cl)Cl	ClC(Cl)(Cl)Cl
308	3,4-Dichloronitrobenzene	-3.448	1	192.00101	0	1	1	43.139998999999996	-3.2	Clc1c(Cl)ccc([N+](=O)[O-])c1	O=[N+]([O-])c1ccc(Cl)c(Cl)c1
309	Cyclooctanol	-2.1400001	1	128.215	1	1	0	20.23	-1.29	OC1CCCCCCC1	OC1CCCCCCC1
310	17a-Methyltestosterone	-4.073	1	302.45801	1	4	0	37.299999	-3.9990001000000004	O=C1C=C2C(C)(C3C(C4C(C)(C(O)(C)CC4)CC3)CC2)CC1	CC12CCC(=O)C=C1CCC1C2CCC2(C)C1CCC2(C)O
311	Dulcin	-2.1670001	1	180.207	2	1	3	64.349998	-2.1700001	O=C(Nc1ccc(OCC)cc1)N	CCOc1ccc(NC(N)=O)cc1
312	trans-1,4-Dimethylcyclohexane	-3.3050001000000004	1	112.21600000000001	0	1	0	0.0	-4.4699998	CC1CCC(C)CC1	CC1CCC(C)CC1
313	1,7-phenantroline	-2.9939999999999998	2	180.21001	0	3	0	25.780001000000002	-2.6800001	n1c2c3c(nccc3)ccc2ccc1	c1cnc2c(c1)ccc1ncccc12
314	Methyl t-butyl ether	-0.98400003	1	88.150002	0	0	0	9.2299995	-0.23999999	O(C(C)(C)C)C	COC(C)(C)C
315	Anethole	-3.2539999	1	148.205	0	1	2	9.2299995	-3.1300001	O(C)c1ccc(/C=C/C)cc1	C/C=C/c1ccc(OC)cc1
316	1-Hexadecanol	-4.9400001	1	242.44701	1	0	14	20.23	-7.0	OCCCCCCCCCCCCCCCC	CCCCCCCCCCCCCCCCO
317	uracil	-0.44100001	1	112.088	2	1	0	65.720001	-1.4880000000000002	O=C1NC(=O)C=CN1	O=c1cc[nH]c(=O)[nH]1
318	adenine	-1.255	1	135.13	2	2	0	80.480003	-2.1199999	Nc1ncnc2nc[nH]c12	Nc1ncnc2nc[nH]c12
319	2,2',3,4,5-PCB	-6.709000099999999	1	326.43701	0	2	1	0.0	-7.21	Clc1c(Cl)cccc1-c1c(Cl)cc(Cl)c(Cl)c1	Clc1cc(Cl)c(-c2cccc(Cl)c2Cl)cc1Cl
320	Ancymidol	-2.181	1	256.30499	1	3	4	55.240002000000004	-2.596	O(C)c1ccc(C(O)(c2cncnc2)C2CC2)cc1	COc1ccc(C(O)(c2cncnc2)C2CC2)cc1
321	Benzo(b)fluoranthene	-6.007000000000001	2	252.31599	0	5	0	0.0	-8.2299995	c12c3c4c(cc1-c1c(-c2ccc3)cccc1)cccc4	c1ccc2c(c1)-c1cccc3c1c-2cc1ccccc13
322	Carbanilide	-3.6110001000000005	1	212.252	2	2	2	41.130001	-3.1500001	O=C(Nc1ccccc1)Nc1ccccc1	O=C(Nc1ccccc1)Nc1ccccc1
323	phenobarbital	-2.2720001	1	232.239	2	2	2	75.269997	-2.322	O=C1C(CC)(c2ccccc2)C(=O)NC(=O)N1	CCC1(c2ccccc2)C(=O)NC(=O)NC1=O
324	2',3,4-PCB	-5.6859999000000006	1	257.547	0	2	1	0.0	-6.29	Clc1c(Cl)cccc1-c1ccc(Cl)cc1	Clc1ccc(-c2cccc(Cl)c2Cl)cc1
325	Isoproturon	-2.8670001	1	206.28900000000002	1	1	2	32.34	-3.536	O=C(N(C)C)Nc1ccc(C(C)C)cc1	CC(C)c1ccc(NC(=O)N(C)C)cc1
326	Azintamide	-2.2309999	1	259.76198999999997	0	1	5	46.09	-1.716	Clc1nnc(SCC(=O)N(CC)CC)cc1	CCN(CC)C(=O)CSc1ccc(Cl)nn1
327	2,2-Dimethyl-1-butanol	-1.365	1	102.177	1	0	2	20.23	-1.04	OCC(CC)(C)C	CCC(C)(C)CO
328	Ethyl pentanoate	-1.899	1	130.187	0	0	4	26.299999	-1.75	O=C(OCCC)CCC	CCCOC(=O)CCC
329	2,4,6-Trinitrotoluene	-2.6059999	1	227.132	0	1	3	129.42	-3.22	O=[N+]([O-])c1c(C)c([N+](=O)[O-])cc([N+](=O)[O-])c1	Cc1c([N+](=O)[O-])cc([N+](=O)[O-])cc1[N+](=O)[O-]
330	Bensulide	-4.9899998	1	397.52398999999997	1	1	10	64.629997	-4.1999998	S(=O)(=O)(NCCSP(=S)(OC(C)C)OC(C)C)c1ccccc1	CC(C)OP(=S)(OC(C)C)SCCNS(=O)(=O)c1ccccc1
331	Cycloheptane	-2.9159999	2	98.189003	0	1	0	0.0	-3.51	C1CCCCCC1	C1CCCCCC1
332	Propyl formate	-0.75700003	1	88.106003	0	0	3	26.299999	-0.49000001	O=COCCC	CCCOC=O
333	2-Isopropyltoluene	-3.585	1	134.222	0	1	1	0.0	-3.76	C(C)(C)c1c(C)cccc1	Cc1ccccc1C(C)C
334	m-Chloroaniline	-2.392	1	127.574	1	1	0	26.02	-1.37	Clc1cc(N)ccc1	Nc1cccc(Cl)c1
335	2,4-Dimethylpentane	-2.938	1	100.205	0	0	2	0.0	-4.2600002	C(CC(C)C)(C)C	CC(C)CC(C)C
336	Dibenzofurane	-4.2010002	2	168.19501	0	3	0	13.14	-4.5999999	o1c2c(c3c1cccc3)cccc2	c1ccc2c(c1)oc1ccccc12
337	ethofumesate	-3.1839999999999997	1	286.349	0	2	4	61.830002	-3.4200001	S(=O)(=O)(Oc1cc2C(C)(C)C(OCC)Oc2cc1)C	CCOC1Oc2ccc(OS(C)(=O)=O)cc2C1(C)C
338	Fluometuron	-3.0650001000000002	1	232.205	1	1	1	32.34	-3.4300001000000004	FC(F)(F)c1cc(NC(=O)N(C)C)ccc1	CN(C)C(=O)Nc1cccc(C(F)(F)F)c1
339	Acridine	-3.846	2	179.222	0	3	0	12.89	-3.6700001	n1c2c(cc3c1cccc3)cccc2	c1ccc2nc3ccccc3cc2c1
340	Cortisone	-2.8929999	1	360.45001	2	4	2	91.66999799999999	-3.1099999	O=C(CO)C1(O)C2(C)C(C3C(C(=O)C2)C2(C)C(=CC(=O)CC2)CC3)CC1	CC12CCC(=O)C=C1CCC1C2C(=O)CC2(C)C1CCC2(O)C(=O)CO
341	glucose	0.50099999	1	180.15601	5	1	1	110.38	0.74000001	OCC1C(O)C(O)C(O)C(O)O1	OCC1OC(O)C(O)C(O)C1O
342	3-Methylphenol	-2.313	1	108.14	1	1	0	20.23	-0.68000001	Oc1cc(C)ccc1	Cc1cccc(O)c1
343	Indapamide	-4.3449998	1	365.84201	2	3	3	92.5	-3.5860000000000003	Clc1c(S(=O)(=O)N)cc(C(=O)NN2C(C)Cc3c2cccc3)cc1	CC1Cc2ccccc2N1NC(=O)c1ccc(Cl)c(S(N)(=O)=O)c1
344	Lovastatin	-4.7309999000000005	1	404.54699999999997	1	3	6	72.83000200000001	-6.005000099999999	O=C(OC1C2C(CCC3OC(=O)CC(O)C3)C(C)C=CC2=CC(C)C1)C(CC)C	CCC(C)C(=O)OC1CC(C)C=C2C=CC(C)C(CCC3CC(O)CC(=O)O3)C21
345	1,4-Dinitrobenzene	-2.2809999	1	168.108	0	1	2	86.279999	-3.3900001000000004	O=[N+]([O-])c1ccc([N+](=O)[O-])cc1	O=[N+]([O-])c1ccc([N+](=O)[O-])cc1
346	Reposal	-2.7809999	1	262.30899	2	3	2	75.269997	-2.6960001	O=C1C(CC)(C(=O)NC(=O)N1)C1=CCC2CC1CC2	CCC1(C2=CCC3CCC2C3)C(=O)NC(=O)NC1=O
347	Ethyl decanoate	-3.6710000000000003	1	200.32201	0	0	9	26.299999	-4.099999899999999	O=C(OCC)CCCCCCCCC	CCCCCCCCCC(=O)OCC
348	Fenuron	-1.847	1	164.20799	1	1	1	32.34	-1.6	O=C(N(C)C)Nc1ccccc1	CN(C)C(=O)Nc1ccccc1
349	Ethyl propyl ether	-1.072	1	88.150002	0	0	3	9.2299995	-0.66000003	O(CCC)CC	CCCOCC
350	2-Propanol	-0.26100001	1	60.096001	1	0	0	20.23	0.43000001	OC(C)C	CC(C)O
351	2-Methylnapthalene	-3.802	1	142.201	0	2	0	0.0	-3.77	Cc1cc2c(cc1)cccc2	Cc1ccc2ccccc2c1
352	Chlorodibromethane	-2.54	1	208.28	0	0	0	0.0	-1.9	BrC(Br)Cl	ClC(Br)Br
353	Hexestrol	-4.8540000999999995	1	270.37201	2	2	5	40.459998999999996	-4.4299998	Oc1ccc(C(C(CC)c2ccc(O)cc2)CC)cc1	CCC(c1ccc(O)cc1)C(CC)c1ccc(O)cc1
354	Malathion	-3.391	1	330.36401	0	0	9	71.059998	-3.3699999	S=P(SC(C(=O)OCC)CC(=O)OCC)(OC)OC	CCOC(=O)CC(SP(=S)(OC)OC)C(=O)OCC
355	Benzylchloride	-2.8870001	1	126.586	0	1	1	0.0	-2.3900001	ClCc1ccccc1	ClCc1ccccc1
356	t-Crotonaldehyde	-0.60399997	1	70.091003	0	0	1	17.07	0.31999999	O=C/C=C/C	C/C=C/C=O
357	Chlorbromuron	-3.938	1	293.548	1	1	2	41.57	-3.924	Brc1c(Cl)cc(NC(=O)N(OC)C)cc1	CON(C)C(=O)Nc1ccc(Br)c(Cl)c1
358	9,10-Dimethylanthracene	-5.2280002	1	206.28798999999998	0	3	0	0.0	-6.570000200000001	Cc1c2c(c(C)c3c1cccc3)cccc2	Cc1c2ccccc2c(C)c2ccccc12
359	Methyl hexanoate	-1.899	1	130.187	0	0	4	26.299999	-1.87	O=C(OC)CCCCC	CCCCCC(=O)OC
360	Dimefuron	-3.8310001000000002	1	338.79501	1	2	2	80.370003	-4.3280001	Clc1c(N2C(=O)OC(C(C)(C)C)=N2)ccc(NC(=O)N(C)C)c1	CN(C)C(=O)Nc1ccc(-n2nc(C(C)(C)C)oc2=O)c(Cl)c1
361	p-Fluoroacetanilide	-2.181	1	153.15601	1	1	1	29.1	-1.78	Fc1ccc(NC(=O)C)cc1	CC(=O)Nc1ccc(F)cc1
362	alachlor	-3.319	1	269.772	0	1	6	29.540001	-3.26	ClCC(=O)N(COC)c1c(CC)cccc1CC	CCc1cccc(CC)c1N(COC)C(=O)CCl
363	Cyclohexene	-2.1600001	2	82.146004	0	1	0	0.0	-2.5899999	C1=CCCCC1	C1=CCCCC1
364	Hydrocortisone	-3.1589999	1	362.466	3	4	2	94.83000200000001	-3.0899999	O=C(CO)C1(O)C2(C)C(C3C(C4(C)C(=CC(=O)CC4)CC3)C(O)C2)CC1	CC12CCC(=O)C=C1CCC1C2C(O)CC2(C)C1CCC2(O)C(=O)CO
365	Pyrimidine	-0.884	2	80.089996	0	1	0	25.780001000000002	1.1	n1cnccc1	c1cncnc1
366	p-Chloronitrobenzene	-2.9010000000000002	1	157.556	0	1	1	43.139998999999996	-2.9200001	Clc1ccc([N+](=O)[O-])cc1	O=[N+]([O-])c1ccc(Cl)cc1
367	Methyl propionate	-0.83600003	1	88.106003	0	0	1	26.299999	-0.14	O=C(OC)CC	CCC(=O)OC
368	o-Chloronitrobenzene	-2.7750001	1	157.556	0	1	1	43.139998999999996	-2.55	Clc1c([N+](=O)[O-])cccc1	O=[N+]([O-])c1ccccc1Cl
369	Neburon	-4.1570001	1	275.17899	1	1	4	32.34	-4.77	Clc1c(Cl)ccc(NC(=O)N(CCCC)C)c1	CCCCN(C)C(=O)Nc1ccc(Cl)c(Cl)c1
370	Buthidazole	-2.398	1	256.33099	1	2	1	69.559998	-1.8769999999999998	O=C1N(c2sc(C(C)(C)C)nn2)C(O)CN1C	CN1CC(O)N(c2nnc(C(C)(C)C)s2)C1=O
371	Nitrobenzene	-2.2880001	1	123.111	0	1	1	43.139998999999996	-1.8	O=[N+]([O-])c1ccccc1	O=[N+]([O-])c1ccccc1
372	Iodobenzene	-3.8	1	204.00999	0	1	0	0.0	-3.01	Ic1ccccc1	Ic1ccccc1
373	Metolazone	-3.7769999999999997	1	365.84201	2	3	2	92.5	-3.78	Clc1c(S(=O)(=O)N)cc2C(=O)N(c3c(C)cccc3)C(C)Nc2c1	Cc1ccccc1N1C(=O)c2cc(S(N)(=O)=O)c(Cl)cc2NC1C
374	Methocarbamol	-1.4280000000000002	1	241.243	2	1	6	91.010002	-0.98500001	O=C(OCC(O)COc1c(OC)cccc1)N	COc1ccccc1OCC(O)COC(N)=O
375	butachlor	-4.3470001	1	311.853	0	1	9	29.540001	-4.190000100000001	ClCC(=O)N(COCCCC)c1c(CC)cccc1CC	CCCCOCN(C(=O)CCl)c1c(CC)cccc1CC
376	2,3-Dichlorophenol	-3.1440001	1	163.00301000000002	1	1	0	20.23	-1.3	Clc1c(Cl)cccc1O	Oc1cccc(Cl)c1Cl
377	Propyl butyrate	-1.1909999999999998	1	102.133	0	0	2	26.299999	-1.92	O=C(OC)CCC	CCCC(=O)OC
378	Propanil	-3.6440001000000004	1	218.08299	1	1	2	29.1	-3.0	Clc1c(Cl)ccc(NC(=O)CC)c1	CCC(=O)Nc1ccc(Cl)c(Cl)c1
379	Triamterene	-3.0510001	1	253.269	3	3	1	129.62	-2.404	Nc1c(-c2ccccc2)nc2c(N)nc(N)nc2n1	Nc1nc(N)c2nc(-c3ccccc3)c(N)nc2n1
380	Ethyl hexanoate	-2.2539999	1	144.214	0	0	5	26.299999	-2.3499999	O=C(OCC)CCCCC	CCCCCC(=O)OCC
381	chloralose	-1.8869999999999998	1	309.52898999999996	3	2	2	88.379997	-1.84	ClC(Cl)(Cl)C1OC2C(O)C(C(O)CO)OC2O1	OCC(O)C1OC2OC(C(Cl)(Cl)Cl)OC2C1O
382	Amitraz	-5.5329999999999995	1	293.414	0	2	4	27.959999	-5.4699998	N(/C=N/c1c(C)cc(C)cc1)(/C=N/c1c(C)cc(C)cc1)C	Cc1ccc(/N=C/N(C)/C=N/c2ccc(C)cc2C)c(C)c1
383	Prometon	-3.448	1	225.29601	2	1	5	71.959999	-2.4779999	O(C)c1nc(NC(C)C)nc(NC(C)C)n1	COc1nc(NC(C)C)nc(NC(C)C)n1
384	1-Octene	-3.073	1	112.21600000000001	0	0	5	0.0	-4.4400001	C(=C)CCCCCC	C=CCCCCCC
385	p-Methylaniline	-1.954	1	107.156	1	1	0	26.02	-1.21	Nc1ccc(C)cc1	Cc1ccc(N)cc1
386	aminothiazole	-1.226	1	100.146	1	1	0	38.91	-0.36000001	Nc1sccn1	Nc1nccs1
387	Metolcarb	-1.9469999999999998	1	151.16499	1	1	1	38.330002	-1.8030000000000002	O=C(Oc1ccccc1)NC	CNC(=O)Oc1ccccc1
388	3-Hexanol	-1.324	1	102.177	1	0	3	20.23	-0.80000001	OC(CCC)CC	CCCC(O)CC
389	9-anthrol	-4.1479998	1	194.233	1	3	0	20.23	-4.73	Oc1c2c(cc3c1cccc3)cccc2	Oc1c2ccccc2cc2ccccc12
390	2-Methylanthracene	-4.869999900000001	1	192.261	0	3	0	0.0	-6.96	Cc1cc2c(cc3c(c2)cccc3)cc1	Cc1ccc2cc3ccccc3cc2c1
391	1,2,3-Trimethylbenzene	-3.312	1	120.195	0	1	0	0.0	-3.2	Cc1c(C)cccc1C	Cc1cccc(C)c1C
392	Aminocarb	-2.677	1	208.261	1	1	2	41.57	-2.3599999	O=C(Oc1cc(C)c(N(C)C)cc1)NC	CNC(=O)Oc1ccc(N(C)C)c(C)c1
393	2-Nonanol	-2.3870001	1	144.25799999999998	1	0	6	20.23	-2.74	OC(CCCCCCC)C	CCCCCCCC(C)O
394	Methyldymron	-3.8629998999999997	1	268.35999	1	2	3	32.34	-3.3499999	O=C(N(C)c1ccccc1)NC(C)(C)c1ccccc1	CN(C(=O)NC(C)(C)c1ccccc1)c1ccccc1
395	3-Hexanone	-1.266	1	100.161	0	0	3	17.07	-0.82999998	O=C(CCC)CC	CCCC(=O)CC
396	bromoxynil	-3.793	1	276.91501	1	1	0	44.02	-3.3299999	Brc1c(O)c(Br)cc(C#N)c1	N#Cc1cc(Br)c(O)c(Br)c1
397	3,4-PCB	-5.223	1	223.10201	0	2	1	0.0	-6.3899999	Clc1c(Cl)ccc(-c2ccccc2)c1	Clc1ccc(-c2ccccc2)cc1Cl
398	Mefenacet	-4.5040002	1	298.367	0	3	4	42.43	-4.8730001	O=C(N(C)c1ccccc1)COc1sc2c(n1)cccc2	CN(C(=O)COc1nc2ccccc2s1)c1ccccc1
399	5-hydroxyquinoline	-2.7249999	1	145.161	1	2	0	33.119999	-2.54	Oc1c2c(nccc2)ccc1	Oc1cccc2ncccc12
400	Carboxin	-2.927	1	235.308	1	2	2	38.330002	-3.1400001	O=C(Nc1ccccc1)C1=C(C)OCCS1	CC1=C(C(=O)Nc2ccccc2)SCCO1
401	Ethoxyzolamide	-3.085	1	258.32401	1	2	3	82.279999	-3.8099998999999998	S(=O)(=O)(N)c1sc2c(n1)ccc(OCC)c2	CCOc1ccc2nc(S(N)(=O)=O)sc2c1
402	Pentachlorophenol	-4.835	1	266.33801	1	1	0	20.23	-4.2800002	Clc1c(Cl)c(Cl)c(O)c(Cl)c1Cl	Oc1c(Cl)c(Cl)c(Cl)c(Cl)c1Cl
403	Bromochloromethane	-1.5190001	1	129.384	0	0	0	0.0	-0.88999999	BrCCl	ClCBr
404	metharbital	-1.6580000000000001	1	198.222	1	1	2	66.480003	-2.23	O=C1N(C)C(=O)NC(=O)C1(CC)CC	CCC1(CC)C(=O)NC(=O)N(C)C1=O
405	deoxycorticosterone acetate	-4.4720001	1	372.505	0	4	3	60.439999	-4.630000099999999	O=C(OCC(=O)C1C2(C)C(C3C(C4(C)C(=CC(=O)CC4)CC3)CC2)CC1)C	CC(=O)OCC(=O)C1CCC2C3CCC4=CC(=O)CCC4(C)C3CCC12C
406	benzylurea	-1.5089999	1	150.181	2	1	2	55.119999	-0.94999999	O=C(NCc1ccccc1)N	NC(=O)NCc1ccccc1
407	Chlortoluron	-3.0480001	1	212.67999	1	1	1	32.34	-3.483	Clc1c(C)ccc(NC(=O)N(C)C)c1	Cc1ccc(NC(=O)N(C)C)cc1Cl
408	Linuron	-3.5810001000000002	1	249.097	1	1	2	41.57	-3.592	Clc1c(Cl)ccc(NC(=O)N(OC)C)c1	CON(C)C(=O)Nc1ccc(Cl)c(Cl)c1
409	Cycloheptanol	-1.7	1	114.18799999999999	1	1	0	20.23	-0.88	OC1CCCCCC1	OC1CCCCCC1
410	Thiamphenicol	-1.936	1	356.22699	3	1	6	103.7	-2.154	ClC(Cl)C(=O)NC(C(O)c1ccc(S(=O)(=O)C)cc1)CO	CS(=O)(=O)c1ccc(C(O)C(CO)NC(=O)C(Cl)Cl)cc1
411	thiopental	-2.96	1	242.34399	2	1	4	58.200001	-3.3599998999999996	S=C1NC(=O)C(C(CCC)C)(CC)C(=O)N1	CCCC(C)C1(CC)C(=O)NC(=S)NC1=O
412	acetazolamide	-0.79299998	1	222.25101	2	1	2	115.04	-2.3599999	S(=O)(=O)(N)c1sc(NC(=O)C)nn1	CC(=O)Nc1nnc(S(N)(=O)=O)s1
413	p-Nitrophenol	-2.3180001	1	139.11	1	1	1	63.369999	-0.74000001	O=[N+]([O-])c1ccc(O)cc1	O=[N+]([O-])c1ccc(O)cc1
414	Aldrin	-5.5110002	1	364.914	0	4	0	0.0	-6.3070002	ClC1(Cl)C2(Cl)C(Cl)=C(Cl)C1(Cl)C1C2C2C=CC1C2	ClC1=C(Cl)C2(Cl)C3C4C=CC(C4)C3C1(Cl)C2(Cl)Cl
415	Tetrahydrofurane	-0.62	2	72.10700200000001	0	1	0	9.2299995	0.49000001	O1CCCC1	C1CCOC1
416	o-Nitroaniline	-2.2769999999999997	1	138.12601	1	1	1	69.160004	-1.96	O=[N+]([O-])c1c(N)cccc1	Nc1ccccc1[N+](=O)[O-]
417	2,2',3,3'-PCB	-6.079	1	291.992	0	2	1	0.0	-7.280000200000001	Clc1c(Cl)cccc1-c1c(Cl)c(Cl)ccc1	Clc1cccc(-c2cccc(Cl)c2Cl)c1Cl
418	phenylbutazone	-4.0760002	1	308.38101	0	3	5	40.619999	-3.8099998999999998	O=C1N(N(c2ccccc2)C(=O)C1CCCC)c1ccccc1	CCCCC1C(=O)N(c2ccccc2)N(c2ccccc2)C1=O
419	2,6-Dinitrotoluene	-2.553	1	182.13499	0	1	2	86.279999	-3.0	O=[N+]([O-])c1c(C)c([N+](=O)[O-])ccc1	Cc1c([N+](=O)[O-])cccc1[N+](=O)[O-]
420	Progesterone	-4.1700001	1	314.46898999999996	0	4	1	34.139998999999996	-4.420000099999999	O=C(C)C1C2(C)C(C3C(C4(C)C(=CC(=O)CC4)CC3)CC2)CC1	CC(=O)C1CCC2C3CCC4=CC(=O)CCC4(C)C3CCC12C
421	Chlorazine	-3.6630001000000005	1	257.76901000000004	0	1	6	45.150002	-4.4109998	Clc1nc(N(CC)CC)nc(N(CC)CC)n1	CCN(CC)c1nc(Cl)nc(N(CC)CC)n1
422	captafol	-4.3649998	1	349.06601	0	2	3	37.380001	-5.4000001	ClC(Cl)(SN1C(=O)C2C(C1=O)CC=CC2)C(Cl)Cl	O=C1C2CC=CCC2C(=O)N1SC(Cl)(Cl)C(Cl)Cl
423	1,2,4-tribromobenzene	-5.1440000999999995	1	314.802	0	1	0	0.0	-4.5	Brc1c(Br)ccc(Br)c1	Brc1ccc(Br)c(Br)c1
424	Oxazepam	-3.517	1	286.71799	2	3	1	61.689999	-3.9519998999999997	Clc1cc2C(c3ccccc3)=NC(O)C(=O)Nc2cc1	O=C1Nc2ccc(Cl)cc2C(c2ccccc2)=NC1O
425	Secobarbital	-2.415	1	238.287	2	1	5	75.269997	-2.3559999	O=C1C(C(CCC)C)(CC=C)C(=O)NC(=O)N1	C=CCC1(C(C)CCC)C(=O)NC(=O)NC1=O
426	Carvacrol	-3.2239999999999998	1	150.22099	1	1	1	20.23	-2.0799999	Oc1c(C)ccc(C(C)C)c1	Cc1ccc(C(C)C)cc1O
427	rhodanine	-0.396	1	133.19701	1	1	0	29.1	-1.77	S=C1SCC(=O)N1	O=C1CSC(=S)N1
428	Morin	-2.7309999	1	302.23801000000003	5	3	1	131.36	-3.0829999	O=C1C(O)=C(c2c(O)cc(O)cc2)Oc2c1c(O)cc(O)c2	O=c1c(O)c(-c2ccc(O)cc2O)oc2cc(O)cc(O)c12
429	Kepone	-5.112	1	490.63901	0	6	0	17.07	-5.2589998	ClC1(Cl)C2(Cl)C3(Cl)C4(Cl)C(=O)C5(Cl)C3(Cl)C1(Cl)C5(Cl)C24Cl	O=C1C2(Cl)C3(Cl)C4(Cl)C(Cl)(Cl)C5(Cl)C3(Cl)C1(Cl)C5(Cl)C24Cl
430	Disulfiram	-3.862	1	296.552	0	0	4	6.48	-4.8600001	S(SC(=S)N(CC)CC)C(=S)N(CC)CC	CCN(CC)C(=S)SSC(=S)N(CC)CC
431	Cyclohexane	-2.477	2	84.162003	0	1	0	0.0	-3.0999999	C1CCCCC1	C1CCCCC1
432	Dienochlor	-7.848	1	474.64000999999996	0	2	1	0.0	-7.277999900000001	ClC1=C(Cl)C(Cl)(C(Cl)=C1Cl)C1(Cl)C(Cl)=C(Cl)C(Cl)=C1Cl	ClC1=C(Cl)C(Cl)(C2(Cl)C(Cl)=C(Cl)C(Cl)=C2Cl)C(Cl)=C1Cl
433	chlordimeform	-3.1639999999999997	1	196.68099999999998	0	1	2	15.6	-2.8599999	Clc1cc(C)c(/N=C/N(C)C)cc1	Cc1cc(Cl)ccc1/N=C/N(C)C
434	Equilenin	-3.927	1	266.34	1	4	0	37.299999	-5.2399998	O=C1C2(C)C(c3c(c4c(cc(O)cc4)cc3)CC2)CC1	CC12CCc3c(ccc4cc(O)ccc34)C1CCC2=O
435	1-Octanol	-2.105	1	130.231	1	0	6	20.23	-2.3900001	OCCCCCCCC	CCCCCCCCO
436	Diethyl sulfide	-1.598	1	90.191002	0	0	2	0.0	-1.34	S(CC)CC	CCSCC
437	1,2-Dichloroethane	-1.374	1	98.959999	0	0	1	0.0	-1.0599999	ClCCCl	ClCCCl
438	2-Chloro-2-methylbutane	-2.2780001	1	106.596	0	0	1	0.0	-2.51	ClC(CC)(C)C	CCC(C)(C)Cl
439	1-Chloro-2-bromoethane	-1.7380000000000002	1	143.411	0	0	1	0.0	-1.3200001000000001	BrCCCl	ClCCBr
440	p-Nitroaniline	-1.936	1	138.12601	1	1	1	69.160004	-2.3699999	O=[N+]([O-])c1ccc(N)cc1	Nc1ccc([N+](=O)[O-])cc1
441	Lactose	1.071	1	342.29699999999997	8	2	4	189.53	-0.244	O(C1C(O)C(O)C(O)OC1CO)C1C(O)C(O)C(O)C(CO)O1	OCC1OC(OC2C(CO)OC(O)C(O)C2O)C(O)C(O)C1O
442	RTI 2	-3.125	1	268.32001	0	3	2	49.330002	-2.8599999	O=C1N(CC)c2c(N(CC)c3ncccc13)nccc2	CCN1C(=O)c2cccnc2N(CC)c2ncccc21
443	Chlorobenzene	-2.9749999	1	112.559	0	1	0	0.0	-2.3800001	Clc1ccccc1	Clc1ccccc1
444	1-Nonene	-3.427	1	126.243	0	0	6	0.0	-5.0500002	C(=C)CCCCCCC	C=CCCCCCCC
445	p-Bromoiodobenzene	-4.7540002	1	282.90601000000004	0	1	0	0.0	-4.5599999	Ic1ccc(Br)cc1	Brc1ccc(I)cc1
446	3-Methyl-3-pentanol	-1.308	1	102.177	1	0	2	20.23	-0.36000001	OC(CC)(CC)C	CCC(C)(O)CC
447	Pentylbenzene	-3.8989998999999997	1	148.24899	0	1	4	0.0	-4.6399999	C(CCc1ccccc1)CC	CCCCCc1ccccc1
448	allantoin	0.65200001	1	158.11700000000002	4	1	1	113.32	-1.6	O=C(NC1C(=O)NC(=O)N1)N	NC(=O)NC1NC(=O)NC1=O
449	Glafenine	-5.052	1	372.80801	3	3	6	91.68	-4.5710001	Clc1cc2nccc(Nc3c(C(=O)OCC(O)CO)cccc3)c2cc1	O=C(OCC(O)CO)c1ccccc1Nc1ccnc2cc(Cl)ccc12
450	DDD	-6.007999900000001	1	320.04599	0	2	3	0.0	-7.1999998	ClC(Cl)C(c1ccc(Cl)cc1)c1ccc(Cl)cc1	Clc1ccc(C(c2ccc(Cl)cc2)C(Cl)Cl)cc1
451	testosterone acetate	-4.4489999000000005	1	330.46799	0	4	1	43.369999	-5.184	O=C(OC1C2(C)C(C3C(C4(C)C(=CC(=O)CC4)CC3)CC2)CC1)C	CC(=O)OC1CCC2C3CCC4=CC(=O)CCC4(C)C3CCC12C
452	1-Chloronapthalene	-4.0630002	1	162.619	0	2	0	0.0	-3.9300001000000004	Clc1c2c(ccc1)cccc2	Clc1cccc2ccccc12
453	RTI 19	-4.007	1	252.317	0	3	1	23.549999	-4.7490001	O=C1N(C)c2c(N(CC)c3c1cccc3)cccc2	CCN1c2ccccc2C(=O)N(C)c2ccccc21
454	2-Hexanol	-1.324	1	102.177	1	0	3	20.23	-0.88999999	OC(CCCC)C	CCCCC(C)O
455	Propylcyclopentane	-3.1600001	1	112.21600000000001	0	1	2	0.0	-4.7399998	C(CC1CCCC1)C	CCCC1CCCC1
456	Etomidate	-3.359	1	244.29401000000001	0	2	4	44.119999	-4.7350001	O=C(OCC)c1n(C(C)c2ccccc2)cnc1	CCOC(=O)c1cncn1C(C)c1ccccc1
457	3,4-Dichlorophenol	-3.352	1	163.00301000000002	1	1	0	20.23	-1.25	Clc1c(Cl)ccc(O)c1	Oc1ccc(Cl)c(Cl)c1
458	Cypermethrin	-6.775000099999999	1	416.30399	0	3	6	59.32	-8.0170002	Cl/C(/Cl)=C\C1C(C)(C)C1C(=O)OC(C#N)c1cc(Oc2ccccc2)ccc1	CC1(C)C(C=C(Cl)Cl)C1C(=O)OC(C#N)c1cccc(Oc2ccccc2)c1
459	Benzoxazole	-2.214	2	119.12299999999999	0	2	0	26.030001000000002	-1.16	o1c2c(nc1)cccc2	c1ccc2ocnc2c1
460	1-Pentanol	-1.0420001	1	88.150002	1	0	3	20.23	-0.60000002	OCCCCC	CCCCCO
461	N,N-Diethylaniline	-3.1600001	1	149.237	0	1	3	3.24	-3.03	N(CC)(CC)c1ccccc1	CCN(CC)c1ccccc1
462	1,3-Difluorobenzene	-2.6359999	1	114.094	0	1	0	0.0	-2.0	Fc1cc(F)ccc1	Fc1cccc(F)c1
463	3-chloropropionitrile	-0.52200001	1	89.525002	0	0	1	23.790001	-0.28999999	ClCCC#N	N#CCCCl
464	t-Pentylbenzene	-3.8670001000000003	1	148.24899	0	1	1	0.0	-4.150000100000001	C(Cc1ccccc1)(C)(C)C	CC(C)(C)Cc1ccccc1
466	o-Chloroiodobenzene	-4.3839998	1	238.455	0	1	0	0.0	-3.54	Ic1c(Cl)cccc1	Clc1ccccc1I
467	Benzotriazole	-2.21	2	119.12700000000001	1	2	0	41.57	-0.77999997	[nH]1nnc2c1cccc2	c1ccc2[nH]nnc2c1
468	Carbofuran	-3.05	1	221.25599999999997	1	2	1	47.560001	-2.8	O=C(Oc1c2OC(C)(C)Cc2ccc1)NC	CNC(=O)Oc1cccc2c1OC(C)(C)C2
469	2,6-Dimethylphenol	-2.589	1	122.167	1	1	0	20.23	-1.29	Oc1c(C)cccc1C	Cc1cccc(C)c1O
470	3-Methyl-2-butanol	-0.9540000000000001	1	88.150002	1	0	1	20.23	-0.18000001	OC(C(C)C)C	CC(C)C(C)O
471	benzhydrol	-3.033	1	184.23801	1	2	2	20.23	-2.55	OC(c1ccccc1)c1ccccc1	OC(c1ccccc1)c1ccccc1
472	Methyl decanoate	-3.3160000000000003	1	186.295	0	0	8	26.299999	-4.6900001	O=C(OC)CCCCCCCCC	CCCCCCCCCC(=O)OC
473	Dicapthon	-4.1880002	1	297.65601000000004	0	1	5	70.83000200000001	-4.3099999	Clc1c(OP(=S)(OC)OC)ccc([N+](=O)[O-])c1	COP(=S)(OC)Oc1ccc([N+](=O)[O-])cc1Cl
474	1-Bromo-2-methylpropane	-2.2880001	1	137.02	0	0	1	0.0	-2.4300001	BrCC(C)C	CC(C)CBr
475	Iodoethane	-2.066	1	155.966	0	0	0	0.0	-1.6	ICC	CCI
476	Pirimicarb	-2.3399999	1	238.291	0	1	2	58.560001	-1.95	O=C(Oc1c(C)c(C)nc(N(C)C)n1)N(C)C	Cc1nc(N(C)C)nc(OC(=O)N(C)C)c1C
477	1-Bromohexane	-3.0120001	1	165.07401000000002	0	0	4	0.0	-3.8099998999999998	BrCCCCCC	CCCCCCBr
478	2-Methylpentane	-2.5999999	1	86.178001	0	0	2	0.0	-3.74	C(CCC)(C)C	CCCC(C)C
479	Tetrafluthrin	-6.3390002	1	418.73599	0	2	4	26.299999	-7.321000099999999	Cl/C(/C(F)(F)F)=C/C1C(C)(C)C1C(=O)OCc1c(F)c(F)c(C)c(F)c1F	Cc1c(F)c(F)c(COC(=O)C2C(/C=C(/Cl)C(F)(F)F)C2(C)C)c(F)c1F
480	Metolachlor	-3.431	1	283.79901	0	1	6	29.540001	-2.73	ClCC(=O)N(C(COC)C)c1c(CC)cccc1C	CCc1cccc(C)c1N(C(=O)CCl)C(C)COC
481	nifuroxime	-1.8430001	1	156.097	1	1	2	88.870003	-2.1900001000000002	O=[N+]([O-])c1oc(/C=N/O)cc1	O=[N+]([O-])c1ccc(/C=N/O)o1
482	Fluvalinate	-8.057000200000001	1	502.92001	1	3	8	71.349998	-8.0030003	Clc1c(NC(C(=O)OC(C#N)c2cc(Oc3ccccc3)ccc2)C(C)C)ccc(C(F)(F)F)c1	CC(C)C(Nc1ccc(C(F)(F)F)cc1Cl)C(=O)OC(C#N)c1cccc(Oc2ccccc2)c1
483	Amitrole	-0.67400002	1	84.082001	2	1	0	67.589996	0.52200001	Nc1n[nH]cn1	Nc1nc[nH]n1
484	Tribromomethane	-2.904	1	252.731	0	0	0	0.0	-1.91	BrC(Br)Br	BrC(Br)Br
485	Trichlorfon	-1.8660001	1	257.43701	1	0	3	55.759997999999996	-0.22	ClC(Cl)(Cl)C(P(=O)(OC)OC)O	COP(=O)(OC)C(O)C(Cl)(Cl)Cl
486	Phosalone	-5.0240002	1	367.81601	0	2	7	53.599998	-5.2329998	Clc1cc2OC(=O)N(CSP(=S)(OCC)OCC)c2cc1	CCOP(=S)(OCC)SCn1c(=O)oc2cc(Cl)ccc21
487	Phenylmethanol	-1.699	1	108.14	1	1	1	20.23	-0.40000001	OCc1ccccc1	OCc1ccccc1
488	Coumatetralyl	-5.1939998	1	292.33401000000003	1	4	1	50.439999	-2.8399999	O=C1C(=C(O)c2c(O1)cccc2)C1c2c(cccc2)CCC1	O=c1oc2ccccc2c(O)c1C1CCCc2ccccc21
489	4-Bromophenol	-3.1319999999999997	1	173.00900000000001	1	1	0	20.23	-1.09	Brc1ccc(O)cc1	Oc1ccc(Br)cc1
490	2-Bromopropane	-1.949	1	122.993	0	0	0	0.0	-1.59	BrC(C)C	CC(C)Br
491	2,2,4-Trimethylpentane	-3.2760000000000002	1	114.23200000000001	0	0	1	0.0	-4.7399998	C(CC(C)C)(C)(C)C	CC(C)CC(C)(C)C
492	1,3,5-Trinitrobenzene	-2.3239999	1	213.105	0	1	3	129.42	-2.8900001	O=[N+]([O-])c1cc([N+](=O)[O-])cc([N+](=O)[O-])c1	O=[N+]([O-])c1cc([N+](=O)[O-])cc([N+](=O)[O-])c1
493	Nimetazepam	-3.5569998999999997	1	295.298	0	3	2	75.809998	-3.7960000000000003	O=[N+]([O-])c1cc2C(c3ccccc3)=NCC(=O)N(C)c2cc1	CN1C(=O)CN=C(c2ccccc2)c2cc([N+](=O)[O-])ccc21
494	Propane	-1.5530000000000002	1	44.097	0	0	0	0.0	-1.9400001	C(C)C	CCC
495	Minoxidil	-1.8090000000000002	1	209.25301000000002	2	2	1	95.110001	-1.989	[O-][n+]1c(N)nc(N2CCCCC2)cc1N	Nc1cc(N2CCCCC2)nc(N)[n+]1[O-]
496	1-aminoacridine	-3.5420001000000005	1	194.237	1	3	0	38.91	-4.2199998	Nc1c2c(nc3c(c2)cccc3)ccc1	Nc1cccc2nc3ccccc3cc12
497	Benzo(k)fluoranthene	-6.007000000000001	2	252.31599	0	5	0	0.0	-8.489999800000001	c12c3cccc1-c1c(-c2ccc3)cc2c(c1)cccc2	c1ccc2cc3c(cc2c1)-c1cccc2cccc-3c12
498	Dicofol	-6.2680001	1	370.48999	1	2	2	20.23	-5.6659999	ClC(Cl)(Cl)C(O)(c1ccc(Cl)cc1)c1ccc(Cl)cc1	OC(c1ccc(Cl)cc1)(c1ccc(Cl)cc1)C(Cl)(Cl)Cl
499	Acenapthene	-3.7920001000000005	2	154.21201000000002	0	3	0	0.0	-4.630000099999999	c12c3cccc1CCc2ccc3	c1cc2c3c(cccc3c1)CC2
501	1,4-Dibromobenzene	-4.297999900000001	1	235.90601	0	1	0	0.0	-4.0700002	Brc1ccc(Br)cc1	Brc1ccc(Br)cc1
502	Methazole	-3.6010001000000003	1	261.064	0	2	1	57.139998999999996	-2.8199999	Clc1c(Cl)ccc(N2C(=O)N(C)C(=O)O2)c1	Cn1c(=O)on(-c2ccc(Cl)c(Cl)c2)c1=O
503	p-Phenylphenol	-3.701	1	170.21099999999998	1	2	1	20.23	-3.48	Oc1ccc(-c2ccccc2)cc1	Oc1ccc(-c2ccccc2)cc1
504	pyracarbolid	-2.8299999	1	217.26801	1	2	2	38.330002	-2.5599998999999998	O=C(Nc1ccccc1)C1=C(C)OCCC1	CC1=C(C(=O)Nc2ccccc2)CCCO1
505	Ethyl vinyl ether	-0.85699999	1	72.10700200000001	0	0	2	9.2299995	-0.85000002	O(C=C)CC	C=COCC
506	1-Butyne	-1.092	1	54.091999	0	0	0	0.0	-1.24	C(#C)CC	C#CCC
507	4-methoxypteridine	-1.589	1	162.15198999999998	0	2	1	60.790001000000004	-1.11	O(C)c1ncnc2nccnc12	COc1ncnc2nccnc12
508	3-Methyl-3-heptanol	-2.017	1	130.231	1	0	4	20.23	-1.6	OC(CCCC)(CC)C	CCCCC(C)(O)CC
509	1,4-Dichlorobenzene	-3.5580001000000006	1	147.004	0	1	0	0.0	-3.27	Clc1ccc(Cl)cc1	Clc1ccc(Cl)cc1
510	3-Ethanoyloxymethylphenytoin	-2.7230000000000003	1	324.336	1	3	4	75.709999	-4.4699998	O=C(OCN1C(=O)C(c2ccccc2)(c2ccccc2)NC1=O)C	CC(=O)OCN1C(=O)NC(c2ccccc2)(c2ccccc2)C1=O
511	Sparsomycin (3,8mg/ml)	-1.5700001000000001	1	361.44501	4	1	8	132.12	-1.9809999	[SH0](=O)(CSC)CC(NC(=O)/C=C/C=1C(=O)NC(=O)NC=1C)CO	CSCS(=O)CC(CO)NC(=O)/C=C/c1c(C)[nH]c(=O)[nH]c1=O
512	3-methylindole	-2.9809999	1	131.17799	1	2	0	15.79	-2.4200001	Cc1c2c([nH]c1)cccc2	Cc1c[nH]c2ccccc12
513	2-methoxypteridine	-1.589	1	162.15198999999998	0	2	1	60.790001000000004	-1.11	O(C)c1nc2nccnc2cn1	COc1ncc2nccnc2n1
514	Dioxacarb	-1.614	1	223.22799999999998	1	2	2	56.790001000000004	-1.5700001000000001	O=C(Oc1c(C2OCCO2)cccc1)NC	CNC(=O)Oc1ccccc1C1OCCO1
515	isocarbamid	-1.508	1	185.22701	2	1	2	61.439999	-2.1500001	O=C(NCC(C)C)N1C(=O)NCC1	CC(C)CNC(=O)N1CCNC1=O
516	Acetonitrile	0.152	1	41.053001	0	0	0	23.790001	0.25999999	N#CC	CC#N
517	Fenoxycarb	-4.6620002000000005	1	301.34201	1	2	7	56.790001000000004	-4.6999998	O=C(OCC)NCCOc1ccc(Oc2ccccc2)cc1	CCOC(=O)NCCOc1ccc(Oc2ccccc2)cc1
518	acetyl sulfisoxazole	-2.0239999	1	293.34799	1	2	3	89.43	-3.5899998999999996	[SH0](=O)(N(C(=O)C)c1c(C)c(C)no1)c1ccc(N)cc1	CC(=O)N(c1onc(C)c1C)S(=O)c1ccc(N)cc1
519	1,1,1,2-Tetrachloroethane	-2.7939998999999998	1	167.85001	0	0	0	0.0	-2.1800001	ClC(Cl)(Cl)CCl	ClCC(Cl)(Cl)Cl
520	1-Butanol	-0.68800002	1	74.123001	1	0	2	20.23	0.0	OCCCC	CCCCO
521	Siduron	-3.779	1	232.327	2	2	2	41.130001	-4.110000100000001	O=C(Nc1ccccc1)NC1C(C)CCCC1	CC1CCCCC1NC(=O)Nc1ccccc1
522	1,3,5-Trichlorobenzene	-4.1589998999999995	1	181.44901000000002	0	1	0	0.0	-4.48	Clc1cc(Cl)cc(Cl)c1	Clc1cc(Cl)cc(Cl)c1
523	Furfural	-1.391	1	96.084999	0	1	1	30.209999	-0.1	O=Cc1occc1	O=Cc1ccco1
524	3-Methylbutan-1-ol	-1.0270000000000001	1	88.150002	1	0	2	20.23	-0.50999999	OCCC(C)C	CC(C)CCO
525	piperonal	-2.033	1	150.13299999999998	0	2	1	35.529999	-1.63	O=Cc1cc2OCOc2cc1	O=Cc1ccc2c(c1)OCO2
526	2-Methylpropene	-1.5730000000000002	1	56.108002	0	0	0	0.0	-2.3299999	C(=C)(C)C	C=C(C)C
527	Benzaldehyde	-1.999	1	106.124	0	1	1	17.07	-1.1900001	O=Cc1ccccc1	O=Cc1ccccc1
528	2,3-Dimethyl-1,3-Butadiene	-2.052	1	82.146004	0	0	1	0.0	-2.4000001	C(C(=C)C)(=C)C	C=C(C)C(=C)C
529	Benfuracarb	-5.132999900000001	1	410.53601000000003	0	2	8	68.309998	-4.71	S(N(C(C)C)CCC(=O)OCC)N(C(=O)Oc1c2OC(C)(C)Cc2ccc1)C	CCOC(=O)CCN(SN(C)C(=O)Oc1cccc2c1OC(C)(C)C2)C(C)C
530	RTI 10	-2.7709999	1	226.235	0	3	0	42.43	-3.6719998999999994	O=C1N(C)c2c(Oc3ncccc13)cccc2	CN1C(=O)c2cccnc2Oc2ccccc21
531	Fluorene	-4.125	2	166.22301000000002	0	3	0	0.0	-5.0	c12-c3c(cccc3)Cc1cccc2	c1ccc2c(c1)Cc1ccccc1-2
532	Methylcyclohexane	-2.891	1	98.189003	0	1	0	0.0	-3.8499999	CC1CCCCC1	CC1CCCCC1
533	sulfaguanidine	-0.70599997	1	214.25	4	1	2	122.06	-1.99	S(=O)(=O)(NC(=N)N)c1ccc(N)cc1	N=C(N)NS(=O)(=O)c1ccc(N)cc1
534	Methylparaben	-2.441	1	152.149	1	1	1	46.529999	-1.827	O=C(OC)c1ccc(O)cc1	COC(=O)c1ccc(O)cc1
535	2-Methyltetrahydrofurane	-1.034	1	86.134003	0	1	0	9.2299995	0.11	CC1OCCC1	CC1CCCO1
536	Santonin	-2.4300001	1	246.30599999999998	0	3	0	43.369999	-3.0899999	O=C1C(C)C2C(O1)C1=C(C)C(=O)C=CC1(C)CC2	CC1=C2C3OC(=O)C(C)C3CCC2(C)C=CC1=O
537	Salicin	-0.97500002	1	286.28	5	2	4	119.61	-0.85000002	O(c1c(CO)cccc1)C1C(O)C(O)C(O)C(CO)O1	OCc1ccccc1OC1OC(CO)C(O)C(O)C1O
538	1-Iodopropane	-2.4860001	1	169.993	0	0	1	0.0	-2.29	ICCC	CCCI
539	Ametryn	-3.4300001000000004	1	227.33701000000002	2	1	5	62.73	-3.04	S(C)c1nc(NC(C)C)nc(NCC)n1	CCNc1nc(NC(C)C)nc(SC)n1
540	1-Propanol	-0.33399999	1	60.096001	1	0	1	20.23	0.62	OCCC	CCCO
541	Hydroxyprogesterone-17a	-3.8759998999999996	1	330.46799	1	4	1	54.369999	-3.8169998999999994	O=C(C)C1(O)C2(C)C(C3C(C4(C)C(=CC(=O)CC4)CC3)CC2)CC1	CC(=O)C1(O)CCC2C3CCC4=CC(=O)CCC4(C)C3CCC21C
542	2-Pentanol	-0.97000003	1	88.150002	1	0	2	20.23	-0.28999999	OC(CCC)C	CCCC(C)O
543	benzoin	-3.148	1	212.248	1	2	3	37.299999	-2.8499999	O=C(C(O)c1ccccc1)c1ccccc1	O=C(c1ccccc1)C(O)c1ccccc1
544	2,4-Dimethylphenol	-2.6210001	1	122.167	1	1	0	20.23	-1.1900001	Oc1c(C)cc(C)cc1	Cc1ccc(O)c(C)c1
545	m-Chloronitrobenzene	-2.9010000000000002	1	157.556	0	1	1	43.139998999999996	-2.77	Clc1cc([N+](=O)[O-])ccc1	O=[N+]([O-])c1cccc(Cl)c1
546	ampyrone	-1.192	1	203.245	1	2	1	52.950001	-0.62400001	O=C1N(N(C)C(C)=C1N)c1ccccc1	Cc1c(N)c(=O)n(-c2ccccc2)n1C
547	2,2',4,5'-PCB	-6.23	1	291.992	0	2	1	0.0	-6.570000200000001	Clc1c(-c2c(Cl)ccc(Cl)c2)ccc(Cl)c1	Clc1ccc(-c2cc(Cl)ccc2Cl)c(Cl)c1
548	Hexachloro-1,3-butadiene	-4.546	1	260.76198999999997	0	0	1	0.0	-4.920000099999999	Cl/C(/Cl)=C(/Cl)\C(\Cl)=C(/Cl)\Cl	ClC(Cl)=C(Cl)C(Cl)=C(Cl)Cl
549	Terbutryn	-3.75	1	241.364	2	1	4	62.73	-4.0	S(C)c1nc(NC(C)(C)C)nc(NCC)n1	CCNc1nc(NC(C)(C)C)nc(SC)n1
550	3-Methyl-2-pentanol	-1.308	1	102.177	1	0	3	20.23	-0.70999998	OCCC(CC)C	CCC(C)CCO
551	2-methylpteridine	-1.24	1	146.153	0	2	0	51.560001	-0.12	Cc1nc2nccnc2cn1	Cc1ncc2nccnc2n1
552	Danazol	-4.5570002	1	337.46301	1	5	0	46.259997999999996	-5.507000000000001	OC1(C#C)C2(C)C(C3C(C4(C)C(=Cc5oncc5C4)CC3)CC2)CC1	C#CC1(O)CCC2C3CCC4=Cc5oncc5CC4(C)C3CCC21C
553	1-Iodobutane	-2.8410001	1	184.02	0	0	2	0.0	-2.96	ICCCC	CCCCI
555	Digoxin (L1=41,8mg/mL, L2=68,2mg/mL, Z=40,1mg/mL)	-5.3119998	1	780.94897	6	8	7	203.06	-4.080999899999999	O=C1OCC(C2C3(C)C(O)(C4C(C5(C)C(CC(OC6OC(C)C(OC7OC(C)C(OC8OC(C)C(O)C(O)C8)C(O)C7)C(O)C6)CC5)CC4)CC3O)CC2)=C1	CC1OC(OC2C(O)CC(OC3C(O)CC(OC4CCC5(C)C(CCC6C5CC(O)C5(C)C(C7=CC(=O)OC7)CCC65O)C4)OC3C)OC2C)CC(O)C1O
556	Benzyltrifluoride	-3.0989999999999998	1	146.11099	0	1	0	0.0	-2.51	FC(F)(F)c1ccccc1	FC(F)(F)c1ccccc1
557	Dihexyl phthalate	-5.757999900000001	1	334.45599	0	1	12	52.599998	-6.1440000999999995	O=C(OCCCCCC)c1c(C(=O)OCCCCCC)cccc1	CCCCCCOC(=O)c1ccccc1C(=O)OCCCCCC
558	Dibenzothiophene	-4.5970001	2	184.263	0	3	0	0.0	-4.380000099999999	s1c2c(c3c1cccc3)cccc2	c1ccc2c(c1)sc1ccccc12
559	2,3',4,4'-PCB	-6.709000099999999	1	326.43701	0	2	1	0.0	-7.8000002	Clc1c(Cl)c(-c2c(Cl)cc(Cl)cc2)ccc1Cl	Clc1ccc(-c2ccc(Cl)c(Cl)c2Cl)c(Cl)c1
560	2,2',3,3',4,4'-PCB	-7.191999900000001	1	360.88199	0	2	1	0.0	-8.0100002	Clc1c(Cl)c(-c2c(Cl)c(Cl)c(Cl)cc2)ccc1Cl	Clc1ccc(-c2ccc(Cl)c(Cl)c2Cl)c(Cl)c1Cl
561	Warfarin	-3.9130001000000005	1	308.33301	1	3	4	67.510002	-3.8929998999999995	O=C(CC(c1ccccc1)C=1C(=O)Oc2c(C=1O)cccc2)C	CC(=O)CC(c1ccccc1)c1c(O)c2ccccc2oc1=O
562	hydrobenzoin	-2.645	1	214.26401	2	2	3	40.459998999999996	-1.9299998999999999	OC(C(O)c1ccccc1)c1ccccc1	OC(c1ccccc1)C(O)c1ccccc1
563	Dimethyl phthalate	-2.3469999	1	194.18599999999998	0	1	2	52.599998	-1.66	O=C(OC)c1c(C(=O)OC)cccc1	COC(=O)c1ccccc1C(=O)OC
564	Ethyl octanoate	-2.9619999	1	172.26801	0	0	7	26.299999	-3.3900001000000004	O=C(OCC)CCCCCCC	CCCCCCCC(=O)OCC
565	Diethyldisulfide	-2.3640001	1	122.258	0	0	3	0.0	-2.4200001	S(SCC)CC	CCSSCC
566	1,2-Diethoxyethane	-0.833	1	118.176	0	0	5	18.459999	-0.76999998	O(CCOCC)CC	CCOCCOCC
567	1,2,4,5-Tetrachlorobenzene	-4.6209998	1	215.894	0	1	0	0.0	-5.5599999	Clc1c(Cl)cc(Cl)c(Cl)c1	Clc1cc(Cl)c(Cl)cc1Cl
568	p-benzidine	-2.6129999	1	184.24200000000002	2	2	1	52.040001000000004	-2.7	Nc1ccc(-c2ccc(N)cc2)cc1	Nc1ccc(-c2ccc(N)cc2)cc1
569	1-Heptene	-2.7179999	1	98.189003	0	0	4	0.0	-3.73	C(=C)CCCCC	C=CCCCCC
570	Ethirimol	-2.7320001	1	209.293	2	1	5	57.779999	-3.0280001	O=C1C(CCCC)=C(C)N=C(NCC)N1	CCCCc1c(C)nc(NCC)[nH]c1=O
571	Pentobarbital	-2.312	1	226.27599999999998	2	1	4	75.269997	-2.3900001	O=C1C(C(CCC)C)(CC)C(=O)NC(=O)N1	CCCC(C)C1(CC)C(=O)NC(=O)NC1=O
572	o-Chloroaniline	-2.392	1	127.574	1	1	0	26.02	-1.52	Clc1c(N)cccc1	Nc1ccccc1Cl
573	3-Chloroanisole	-3.0569999	1	142.58501	0	1	1	9.2299995	-2.78	Clc1cc(OC)ccc1	COc1cccc(Cl)c1
574	Pebulate	-3.1310000000000002	1	203.351	0	0	6	20.309998999999998	-3.53	S(C(=O)N(CCCC)CC)CCC	CCCCN(CC)C(=O)SCCC
575	Butyl acetate	-1.1109999	1	102.133	0	0	4	26.299999	-1.37	O=COCCCC	CCCCOC=O
576	Prednisolone	-2.9739999999999998	1	360.45001	3	4	2	94.83000200000001	-3.1800001	O=C(CO)C1(O)C2(C)C(C3C(C4(C)C(=CC(=O)C=C4)CC3)C(O)C2)CC1	CC12C=CC(=O)C=C1CCC1C2C(O)CC2(C)C1CCC2(O)C(=O)CO
577	Bromodichloromethane	-2.1760001	1	163.82899	0	0	0	0.0	-1.54	BrC(Cl)Cl	ClC(Cl)Br
578	adrenosterone	-2.99	1	300.39801	0	4	0	51.209998999999996	-3.48	O=C1C2(C)C(C3C(C(=O)C2)C2(C)C(=CC(=O)CC2)CC3)CC1	CC12CC(=O)C3C(CCC4=CC(=O)CCC43C)C1CCC2=O
579	p-terphenyl	-5.7410002	2	230.31	0	3	2	0.0	-7.110000099999999	c1(-c2ccccc2)ccc(-c2ccccc2)cc1	c1ccc(-c2ccc(-c3ccccc3)cc2)cc1
580	p-Hydroxybenzaldehyde	-2.003	1	122.12299999999999	1	1	1	37.299999	-0.95999998	O=Cc1ccc(O)cc1	O=Cc1ccc(O)cc1
581	Bromomethane	-1.109	1	94.939003	0	0	0	0.0	-0.79000002	BrC	CBr
582	Perfluidone	-4.9450002	1	379.38101	1	2	4	80.309998	-3.8	S(=O)(=O)(Nc1c(C)cc(S(=O)(=O)c2ccccc2)cc1)C(F)(F)F	Cc1cc(S(=O)(=O)c2ccccc2)ccc1NS(=O)(=O)C(F)(F)F
583	Coumachlor	-4.5539999	1	342.77802	1	3	4	67.510002	-5.8390002	Clc1ccc(C(CC(=O)C)C=2C(=O)Oc3c(C=2O)cccc3)cc1	CC(=O)CC(c1ccc(Cl)cc1)c1c(O)c2ccccc2oc1=O
584	2-Ethylnaphthalene	-4.099999899999999	1	156.22799999999998	0	2	1	0.0	-4.29	C(C)c1cc2c(cc1)cccc2	CCc1ccc2ccccc2c1
585	5-methylcytosine	-0.257	1	125.131	2	1	0	71.769997	-1.4579999	O=C1N=C(N)C(C)=CN1	Cc1c[nH]c(=O)nc1N
586	2,3,4,5,6-PCB	-6.7849998	1	326.43701	0	2	1	0.0	-7.920000099999999	Clc1c(Cl)c(Cl)c(c(Cl)c1Cl)-c1ccccc1	Clc1c(Cl)c(Cl)c(-c2ccccc2)c(Cl)c1Cl
587	benodanil	-4.244999900000001	1	323.133	1	2	2	29.1	-4.21	Ic1c(C(=O)Nc2ccccc2)cccc1	O=C(Nc1ccccc1)c1ccccc1I
588	Riboflavin	-1.865	1	376.36899	5	3	5	161.56	-3.6849998999999998	O=C1N=C2N(CC(O)C(O)C(O)CO)c3c(N=C2C(=O)N1)cc(C)c(C)c3	Cc1cc2nc3c(=O)[nH]c(=O)nc-3n(CC(O)C(O)C(O)CO)c2cc1C
589	o-Fluorobromobenzene	-3.467	1	175.0	0	1	0	0.0	-2.7	Brc1c(F)cccc1	Fc1ccccc1Br
590	2,4-Dichlorophenol	-3.22	1	163.00301000000002	1	1	0	20.23	-1.55	Clc1c(O)ccc(Cl)c1	Oc1ccc(Cl)cc1Cl
591	Permethrin	-7.129000200000001	1	391.29401	0	3	6	35.529999	-6.2909999	Cl/C(/Cl)=C\C1C(C)(C)C1C(=O)OCc1cc(Oc2ccccc2)ccc1	CC1(C)C(C=C(Cl)Cl)C1C(=O)OCc1cccc(Oc2ccccc2)c1
592	piroxicam	-3.4730000000000003	1	331.353	2	3	2	99.599998	-4.1599998	O=C(Nc1ncccc1)C=1N(C)S(=O)(=O)c2c(C=1O)cccc2	CN1C(C(=O)Nc2ccccn2)=C(O)c2ccccc2S1(=O)=O
593	3-Propanoyloxymethylphenytoin	-3.128	1	338.36301000000003	1	3	5	75.709999	-4.907000099999999	O=C(OCN1C(=O)C(c2ccccc2)(c2ccccc2)NC1=O)CC	CCC(=O)OCN1C(=O)NC(c2ccccc2)(c2ccccc2)C1=O
594	Cyclopentane	-2.0380001	2	70.135002	0	1	0	0.0	-2.6400001	C1CCCC1	C1CCCC1
595	o-Toluidine	-1.9220001	1	107.156	1	1	0	26.02	-2.21	Nc1c(C)cccc1	Cc1ccccc1N
596	Estragole	-3.0739999	1	148.205	0	1	3	9.2299995	-2.9200001	O(C)c1ccc(CC=C)cc1	C=CCc1ccc(OC)cc1
597	karbutilate	-2.655	1	279.34	2	1	2	70.66999799999999	-2.9300001	O=C(Oc1cc(NC(=O)N(C)C)ccc1)NC(C)(C)C	CN(C)C(=O)Nc1cccc(OC(=O)NC(C)(C)C)c1
598	3-Methyl-1-Butene	-1.994	1	70.135002	0	0	1	0.0	-2.73	C(C(C)C)=C	C=CC(C)C
599	2-Hydroxypyridine	-1.655	1	95.100998	1	1	0	33.119999	1.02	Oc1ncccc1	Oc1ccccn1
600	Ethane	-1.1320000000000001	1	30.07	0	0	0	0.0	-1.36	CC	CC
601	1,2-Dichlorobenzene	-3.4820001000000005	1	147.004	0	1	0	0.0	-3.05	Clc1c(Cl)cccc1	Clc1ccccc1Cl
602	mercaptobenzothiazole	-3.411	1	167.25799999999998	1	2	0	12.89	-3.1800001	Sc1sc2c(n1)cccc2	Sc1nc2ccccc2s1
603	2,2',3,3',4,4',5,5',6,6'-PCB	-9.588999699999999	1	498.66199000000006	0	2	1	0.0	-11.6	Clc1c(Cl)c(Cl)c(c(Cl)c1Cl)-c1c(Cl)c(Cl)c(Cl)c(Cl)c1Cl	Clc1c(Cl)c(Cl)c(-c2c(Cl)c(Cl)c(Cl)c(Cl)c2Cl)c(Cl)c1Cl
604	Methoxsalen	-3.25	1	216.192	0	3	1	52.580002	-3.6639999999999997	O(C)c1c2occc2cc2c1OC(=O)C=C2	COc1c2occc2cc2ccc(=O)oc12
605	Acetamide	0.49399999	1	59.068001	1	0	0	43.09	1.58	O=C(N)C	CC(N)=O
606	1-Methylnaphthalene	-3.802	1	142.201	0	2	0	0.0	-3.7	Cc1c2c(ccc1)cccc2	Cc1cccc2ccccc12
607	Napropamide	-4.0879997999999995	1	271.35999	0	2	5	29.540001	-3.5699998999999996	O=C(N(CC)CC)C(Oc1c2c(ccc1)cccc2)C	CCN(CC)C(=O)C(C)Oc1cccc2ccccc12
608	3,3-Dimethyl-2-butanol	-1.2920001	1	102.177	1	0	0	20.23	-0.62	OC(C(C)(C)C)C	CC(O)C(C)(C)C
609	Methyl pentanoate	-1.545	1	116.16	0	0	3	26.299999	-1.36	O=C(OCC)CCC	CCCC(=O)OCC
610	Menadione	-2.6670001	1	172.183	0	2	0	34.139998999999996	-3.03	O=C1C(C)=CC(=O)c2c1cccc2	CC1=CC(=O)c2ccccc2C1=O
611	Phenanthrene	-4.5180001	2	178.23398999999998	0	3	0	0.0	-5.2600002	c12c3c(ccc1cccc2)cccc3	c1ccc2c(c1)ccc1ccccc12
612	2,4-Dimethylpyridine	-2.0980000000000003	1	107.156	0	1	0	12.89	0.38	Cc1nccc(C)c1	Cc1ccnc(C)c1
613	1-Nonanol	-2.46	1	144.25799999999998	1	0	7	20.23	-3.01	OCCCCCCCCC	CCCCCCCCCO
614	Dibromomethane	-1.883	1	173.83501	0	0	0	0.0	-1.17	BrCBr	BrCBr
615	Dexamethasone	-3.4000001	1	392.46701	3	4	2	94.83000200000001	-3.5899998999999996	FC12C3(C)C(=CC(=O)C=C3)CCC1C1C(C)(C(O)(C(=O)CO)C(C)C1)CC2O	CC1CC2C3CCC4=CC(=O)C=CC4(C)C3(F)C(O)CC2(C)C1(O)C(=O)CO
616	2,6-Dimethylnaphthalene	-4.1469998	1	156.22799999999998	0	2	0	0.0	-4.8899999	Cc1cc2c(cc(C)cc2)cc1	Cc1ccc2cc(C)ccc2c1
617	Butylate	-3.4530001000000006	1	217.37801000000002	0	0	5	20.309998999999998	-3.6800001000000004	S(C(=O)N(CC(C)C)CC(C)C)CC	CCSC(=O)N(CC(C)C)CC(C)C
618	nitroglycerin	-2.029	1	227.08501	0	0	8	157.11	-2.22	O=[N+](OC(CO[N+](=O)[O-])CO[N+](=O)[O-])[O-]	O=[N+]([O-])OCC(CO[N+](=O)[O-])O[N+](=O)[O-]
619	m-Nitroaniline	-1.936	1	138.12601	1	1	1	69.160004	-2.1900001000000002	O=[N+]([O-])c1cc(N)ccc1	Nc1cccc([N+](=O)[O-])c1
620	1-Chlorobutane	-1.9400001	1	92.569	0	0	2	0.0	-2.03	ClCCCC	CCCCCl
621	triforine	-3.7149998999999996	1	430.93399000000005	2	1	6	64.68	-4.190000100000001	ClC(Cl)(Cl)C(NC=O)N1C=CN(C(NC=O)C(Cl)(Cl)Cl)C=C1	O=CNC(N1C=CN(C(NC=O)C(Cl)(Cl)Cl)C=C1)C(Cl)(Cl)Cl
622	Fluridone	-4.2490001	1	329.32101	0	3	2	22.0	-4.4450002	FC(F)(F)c1cc(C=2C(=O)C(c3ccccc3)=CN(C)C=2)ccc1	Cn1cc(-c2ccccc2)c(=O)c(-c2cccc(C(F)(F)F)c2)c1
623	6-aminochrysene	-4.849	1	243.30901	1	4	0	26.02	-6.1999998	Nc1c2c(c3c(c4c(cc3)cccc4)c1)cccc2	Nc1cc2c3ccccc3ccc2c2ccccc12
624	Estrone	-3.872	1	270.37201	1	4	0	37.299999	-3.9549999	O=C1C2(C)C(C3C(c4c(cc(O)cc4)CC3)CC2)CC1	CC12CCC3c4ccc(O)cc4CCC3C1CCC2=O
625	RTI 17	-4.2270002	1	269.37299	0	3	1	19.370001000000002	-4.7059999	S=C1N(C)c2c(N(CC)c3ncccc13)cccc2	CCN1c2ccccc2N(C)C(=S)c2cccnc21
626	1,2-Propylene oxide	-0.35800001	1	58.080002	0	1	0	12.53	-0.58999997	CC1OC1	CC1CO1
627	Nitrazepam	-3.4730000000000003	1	281.27099999999996	1	3	2	84.599998	-3.7960000000000003	O=[N+]([O-])c1cc2C(c3ccccc3)=NCC(=O)Nc2cc1	O=C1CN=C(c2ccccc2)c2cc([N+](=O)[O-])ccc2N1
628	1,3-diethylthiourea	-1.028	1	132.23199	2	0	2	24.059998999999998	-1.46	S=C(NCC)NCC	CCNC(=S)NCC
629	2,3,5-Trichlorophenol	-3.78	1	197.44799999999998	1	1	0	20.23	-2.6700001	Clc1c(Cl)cc(Cl)cc1O	Oc1cc(Cl)cc(Cl)c1Cl
630	Propyl propanoate	-1.545	1	116.16	0	0	3	26.299999	-1.34	O=C(OC)CCCC	CCCCC(=O)OC
631	Aniline	-1.632	1	93.128998	1	1	0	26.02	-0.41	Nc1ccccc1	Nc1ccccc1
632	1,5-Dimethlnapthalene	-4.1469998	1	156.22799999999998	0	2	0	0.0	-4.6789999	Cc1c2c(c(C)ccc2)ccc1	Cc1cccc2c(C)cccc12
633	hydrochlorothiazide	-1.72	1	297.745	3	2	1	118.36	-2.6300001	Clc1c(S(=O)(=O)N)cc2S(=O)(=O)NCNc2c1	NS(=O)(=O)c1cc2c(cc1Cl)NCNS2(=O)=O
634	Acenapthylene	-3.6819998999999997	2	152.196	0	3	0	0.0	-3.96	c12c3cccc1C=Cc2ccc3	C1=Cc2cccc3cccc1c23
635	Ethyl butyrate	-2.2539999	1	144.214	0	0	5	26.299999	-1.28	O=C(OCCCCC)CC	CCCCCOC(=O)CC
636	Atratone	-3.1849998999999998	1	211.269	2	1	5	71.959999	-2.0840001	O(C)c1nc(NC(C)C)nc(NCC)n1	CCNc1nc(NC(C)C)nc(OC)n1
637	Benzo(a)pyrene	-6.007000000000001	2	252.31599	0	5	0	0.0	-8.699000400000001	c12c3c4ccc1c1c(cc2ccc3ccc4)cccc1	c1ccc2c(c1)cc1ccc3cccc4ccc2c1c34
638	Bromoethane	-1.5290000000000001	1	108.96600000000001	0	0	0	0.0	-1.09	BrCC	CCBr
639	3-Hexyne	-1.933	1	82.146004	0	0	0	0.0	-1.99	C(#CCC)CC	CCC#CCC
640	Digitoxin	-6.1139998	1	764.9500099999999	5	8	7	182.83	-5.2930002	O=C1OCC(C2C3(C)C(O)(C4C(C5(C)C(CC(OC6OC(C)C(OC7OC(C)C(OC8OC(C)C(O)C(O)C8)C(O)C7)C(O)C6)CC5)CC4)CC3)CC2)=C1	CC1OC(OC2C(O)CC(OC3C(O)CC(OC4CCC5(C)C(CCC6C5CCC5(C)C(C7=CC(=O)OC7)CCC65O)C4)OC3C)OC2C)CC(O)C1O
641	2-Methyl-1-Butene	-1.994	1	70.135002	0	0	1	0.0	-2.73	C(=C)(CC)C	C=C(C)CC
642	8-quinolinol	-2.7249999	1	145.161	1	2	0	33.119999	-2.4200001	Oc1c2ncccc2ccc1	Oc1cccc2cccnc12
643	1,2,3,4-Tetrahydronapthalene	-3.447	2	132.20598999999999	0	2	0	0.0	-4.369999900000001	c12c(cccc1)CCCC2	c1ccc2c(c1)CCCC2
644	phenolphthalein	-4.5900002	1	318.328	2	4	2	66.760002	-2.9000001	O=C1OC(c2ccc(O)cc2)(c2ccc(O)cc2)c2c1cccc2	O=C1OC(c2ccc(O)cc2)(c2ccc(O)cc2)c2ccccc21
645	1,3,5-Tribromobenzene	-5.27	1	314.802	0	1	0	0.0	-5.5999999	Brc1cc(Br)cc(Br)c1	Brc1cc(Br)cc(Br)c1
646	Ronnel	-5.2470002000000004	1	321.54901	0	1	4	27.690001000000002	-5.7199998	Clc1c(Cl)cc(OP(=S)(OC)OC)c(Cl)c1	COP(=S)(OC)Oc1cc(Cl)c(Cl)cc1Cl
647	methylthiouracil	-0.54699999	1	142.183	2	1	0	48.650002	-2.4360001000000002	S=C1NC(=O)C=C(C)N1	Cc1cc(=O)[nH]c(=S)[nH]1
648	Eugenol	-2.675	1	164.20399	1	1	3	29.459999	-1.5599999	O(C)c1c(O)ccc(CC=C)c1	C=CCc1ccc(O)c(OC)c1
649	5-Allyl-5-isopropylbarbital	-1.706	1	210.233	2	1	3	75.269997	-1.7079999	O=C1C(C(C)C)(CC=C)C(=O)NC(=O)N1	C=CCC1(C(C)C)C(=O)NC(=O)NC1=O
650	Pyrene	-4.9569998	2	202.25599999999997	0	4	0	0.0	-6.1760000999999995	c12c3c4ccc1cccc2ccc3ccc4	c1cc2ccc3cccc4ccc(c1)c2c34
651	1,1-Diethoxyethane	-0.89899999	1	118.176	0	0	4	18.459999	-0.43000001	O(C(OCC)C)CC	CCOC(C)OCC
652	Clomazone	-3.0769999	1	239.702	0	2	2	29.540001	-2.3380001	Clc1c(CN2C(=O)C(C)(C)CO2)cccc1	CC1(C)CON(Cc2ccccc2Cl)C1=O
653	2-Butoxyethanol	-0.77499998	1	118.176	1	0	5	29.459999	-0.41999999	O(CCO)CCCC	CCCCOCCO
654	Quintozene	-5.098	1	295.336	0	1	1	43.139998999999996	-5.8200002	Clc1c(Cl)c(Cl)c([N+](=O)[O-])c(Cl)c1Cl	O=[N+]([O-])c1c(Cl)c(Cl)c(Cl)c(Cl)c1Cl
656	Flurochloridone	-4.7490001	1	312.11801	0	2	2	20.309998999999998	-4.046999899999999	ClCC1C(Cl)C(=O)N(c2cc(C(F)(F)F)ccc2)C1	O=C1C(Cl)C(CCl)CN1c1cccc(C(F)(F)F)c1
657	Quinoline	-2.6630001	2	129.162	0	2	0	12.89	-1.3	n1c2c(ccc1)cccc2	c1ccc2ncccc2c1
658	methyl gallate	-1.913	1	184.14700000000002	3	1	1	86.989998	-1.24	O=C(OC)c1cc(O)c(O)c(O)c1	COC(=O)c1cc(O)c(O)c(O)c1
659	fluconazole	-2.418	1	306.276	1	3	5	81.650002	-1.8	Fc1c(C(O)(Cn2ncnc2)Cn2ncnc2)ccc(F)c1	OC(Cn1cncn1)(Cn1cncn1)c1ccc(F)cc1F
660	Chlorzoxazone	-2.6789999	1	169.567	1	2	0	46.0	-2.8310001000000002	Clc1cc2NC(=O)Oc2cc1	O=c1[nH]c2cc(Cl)ccc2o1
661	2,2',3,4,4',5',6-PCB	-7.897999799999999	1	395.327	0	2	1	0.0	-7.920000099999999	Clc1c(Cl)c(Cl)c(c(Cl)c1Cl)-c1c(Cl)cc(Cl)cc1	Clc1ccc(-c2c(Cl)c(Cl)c(Cl)c(Cl)c2Cl)c(Cl)c1
662	alloxan	0.43599999	1	142.07001	2	1	0	92.339996	-1.25	O=C1C(=O)NC(=O)NC1=O	O=C1NC(=O)C(=O)C(=O)N1
663	1,3-Dichloropropane	-1.618	1	112.98700000000001	0	0	2	0.0	-1.62	ClCCCCl	ClCCCCl
664	m-Fluorobromobenzene	-3.467	1	175.0	0	1	0	0.0	-2.6700001	Brc1cc(F)ccc1	Fc1cccc(Br)c1
665	p-Chlorobromobenzene	-3.928	1	191.455	0	1	0	0.0	-3.6300001	Brc1ccc(Cl)cc1	Clc1ccc(Br)cc1
666	2,3-Dimethylbutane	-2.5840001	1	86.178001	0	0	1	0.0	-3.6500001	C(C(C)C)(C)C	CC(C)C(C)C
667	1-Butene	-1.655	1	56.108002	0	0	1	0.0	-1.9400001	C(=C)CC	C=CCC
668	2,2',3,4,5,5'-PCB	-7.3429999000000015	1	360.88199	0	2	1	0.0	-7.679999799999999	Clc1c(Cl)c(Cl)cc(c1Cl)-c1c(Cl)ccc(Cl)c1	Clc1ccc(Cl)c(-c2cc(Cl)c(Cl)c(Cl)c2Cl)c1
669	cytosine	0.050999999000000004	1	111.104	2	1	0	71.769997	-1.155	O=C1N=C(N)C=CN1	Nc1cc[nH]c(=O)n1
670	1,1,2-Trichlorotrifluoroethane	-3.0769999	1	187.375	0	0	1	0.0	-3.04	ClC(Cl)(F)C(Cl)(F)F	FC(F)(Cl)C(F)(Cl)Cl
671	Propionitrile	-0.26899999	1	55.080002	0	0	0	23.790001	0.28	N#CCC	CCC#N
672	O,P'-DDD	-6.007999900000001	1	320.04599	0	2	3	0.0	-6.5100002	ClC(Cl)C(c1c(Cl)cccc1)c1ccc(Cl)cc1	Clc1ccc(C(c2ccccc2Cl)C(Cl)Cl)cc1
673	o-Nitroanisole	-2.346	1	153.13699	0	1	2	52.369999	-1.96	O=[N+]([O-])c1c(OC)cccc1	COc1ccccc1[N+](=O)[O-]
674	Prasterone	-3.5639998999999998	1	288.431	1	4	0	37.299999	-4.1199999	O=C1C2(C)C(C3C(C4(C)C(=CC3)CC(O)CC4)CC2)CC1	CC12CCC3C(CC=C4CC(O)CCC43C)C1CCC2=O
675	Procymidone	-3.464	1	284.142	0	3	1	37.380001	-4.8000002	Clc1cc(Cl)cc(N2C(=O)C3(C)C(C)(C2=O)C3)c1	CC12CC1(C)C(=O)N(c1cc(Cl)cc(Cl)c1)C2=O
676	Benzo[ghi]perylene	-6.4460001	2	276.33801	0	6	0	0.0	-9.0179996	c12c3c4c5c6c1c(ccc2ccc3ccc4ccc5)ccc6	c1cc2ccc3ccc4ccc5cccc6c(c1)c2c3c4c56
677	Dinoseb	-3.7149998999999996	1	240.215	1	1	4	106.51	-3.3800001	O=[N+]([O-])c1c(O)c(C(CC)C)cc([N+](=O)[O-])c1	CCC(C)c1cc([N+](=O)[O-])cc([N+](=O)[O-])c1O
678	meconin	-0.82499999	1	196.202	0	2	2	44.759997999999996	-1.899	O(C)C1=C(OC)C=CC2C1C(=O)OC2	COC1=C(OC)C2C(=O)OCC2C=C1
679	Glycerol	0.68800002	1	92.094002	3	0	2	60.689999	1.12	OC(CO)CO	OCC(O)CO
680	Guaiacol	-1.9409999999999998	1	124.139	1	1	1	29.459999	-1.96	O(C)c1c(O)cccc1	COc1ccccc1O
681	chlorpyrifos	-4.9720001	1	350.591	0	1	6	40.580002	-5.670000099999999	Clc1c(Cl)cc(Cl)c(OP(=S)(OCC)OCC)n1	CCOP(=S)(OCC)Oc1nc(Cl)c(Cl)cc1Cl
682	9-Methylanthracene	-4.869999900000001	1	192.261	0	3	0	0.0	-5.8899999	Cc1c2c(cc3c1cccc3)cccc2	Cc1c2ccccc2cc2ccccc12
683	Antipyrene	-1.733	1	188.23	0	2	1	26.93	0.71499997	O=C1N(N(C)C(C)=C1)c1ccccc1	Cc1cc(=O)n(-c2ccccc2)n1C
684	Methyl butyl ether	-1.072	1	88.150002	0	0	3	9.2299995	-0.99000001	O(CCCC)C	CCCCOC
685	7-methylpteridine	-1.24	1	146.153	0	2	0	51.560001	-0.85399997	Cc1nc2ncncc2nc1	Cc1cnc2cncnc2n1
686	simazine	-2.8110001000000002	1	201.66099999999997	2	1	4	62.73	-4.5500002	Clc1nc(NCC)nc(NCC)n1	CCNc1nc(Cl)nc(NCC)n1
687	N,N-Dimethylacetamide	0.12300000000000001	1	87.122002	0	0	0	20.309998999999998	1.11	O=C(N(C)C)C	CC(=O)N(C)C
688	Simetryn	-2.6889998999999998	1	213.31	0	1	3	45.150002	-2.6760001	S(C)c1nc(N(C)C)nc(N(C)C)n1	CSc1nc(N(C)C)nc(N(C)C)n1
689	Ethylene	-0.815	1	28.054001	0	0	0	0.0	-0.40000001	C=C	C=C
690	3,3-Dimethyl-1-butanol	-1.365	1	102.177	1	0	1	20.23	-0.5	OCCC(C)(C)C	CC(C)(C)CCO
691	5-Allyl-5-ethylbarbital	-1.368	1	196.20598999999999	2	1	3	75.269997	-1.614	O=C1C(CC=C)(CC)C(=O)NC(=O)N1	C=CCC1(CC)C(=O)NC(=O)NC1=O
692	2,3,4-Trichlorophenol	-3.7049999	1	197.44799999999998	1	1	0	20.23	-2.6700001	Clc1c(Cl)c(O)ccc1Cl	Oc1ccc(Cl)c(Cl)c1Cl
693	Anisole	-2.3680000000000003	1	108.14	0	1	1	9.2299995	-1.85	O(C)c1ccccc1	COc1ccccc1
694	chloropropylate	-5.092999900000001	1	339.21799	1	2	4	46.529999	-4.5300002	Clc1cc(C(O)(C(=O)OC(C)C)c2ccc(Cl)cc2)ccc1	CC(C)OC(=O)C(O)(c1ccc(Cl)cc1)c1cccc(Cl)c1
695	aldosterone	-3.0660000000000003	1	360.45001	2	4	3	91.66999799999999	-3.8499999	O=C(CO)C1C2(C=O)C(C3C(C4(C)C(=CC(=O)CC4)CC3)C(O)C2)CC1	CC12CCC(=O)C=C1CCC1C2C(O)CC2(C=O)C(C(=O)CO)CCC12
696	Difenoxuron	-3.928	1	286.33099	1	2	4	50.799999	-4.1599998	O=C(N(C)C)Nc1ccc(Oc2ccc(OC)cc2)cc1	COc1ccc(Oc2ccc(NC(=O)N(C)C)cc2)cc1
697	4-Ethyltoluene	-3.3280001000000006	1	120.195	0	1	1	0.0	-3.1099999	C(C)c1ccc(C)cc1	CCc1ccc(C)cc1
698	Diisopropylsulfide	-2.1619999	1	118.245	0	0	2	0.0	-2.24	S(C(C)C)C(C)C	CC(C)SC(C)C
699	1,3-Dinitrobenzene	-2.2809999	1	168.108	0	1	2	86.279999	-2.29	O=[N+]([O-])c1cc([N+](=O)[O-])ccc1	O=[N+]([O-])c1cccc([N+](=O)[O-])c1
700	Ethion	-5.4710002	1	384.48699999999997	0	0	12	36.919998	-5.54	S=P(SCSP(=S)(OCC)OCC)(OCC)OCC	CCOP(=S)(OCC)SCSP(=S)(OCC)OCC
702	cortisone acetate	-3.4260001000000004	1	402.48699999999997	1	4	3	97.739998	-4.21	O=C(OCC(=O)C1(O)C2(C)C(C3C(C(=O)C2)C2(C)C(=CC(=O)CC2)CC3)CC1)C	CC(=O)OCC(=O)C1(O)CCC2C3CCC4=CC(=O)CCC4(C)C3C(=O)CC21C
704	p-Chloroaniline	-2.392	1	127.574	1	1	0	26.02	-1.66	Clc1ccc(N)cc1	Nc1ccc(Cl)cc1
705	2,2-Dimethylpentanol	-1.719	1	116.204	1	0	3	20.23	-1.52	OCC(CCC)(C)C	CCCC(C)(C)CO
706	Furane	-1.837	2	68.074997	0	1	0	13.14	-0.81999999	o1cccc1	c1ccoc1
707	Methoproptryne	-3.2590001	1	271.39001	2	1	8	71.959999	-2.928	S(C)c1nc(NC(C)C)nc(NCCCOC)n1	COCCCNc1nc(NC(C)C)nc(SC)n1
708	Norea	-2.47	1	222.332	1	3	1	32.34	-3.1710000000000003	O=C(N(C)C)NC1C2C3C(C(C1)C2)CCC3	CN(C)C(=O)NC1CC2CC1C1CCCC21
709	t-Butylbenzene	-3.5539998999999995	1	134.222	0	1	0	0.0	-3.6600001000000004	C(C)(C)(C)c1ccccc1	CC(C)(C)c1ccccc1
710	kebuzone	-2.645	1	322.36401	0	3	5	57.689999	-3.27	O=C(CCC1C(=O)N(N(c2ccccc2)C1=O)c1ccccc1)C	CC(=O)CCC1C(=O)N(c2ccccc2)N(c2ccccc2)C1=O
711	prednisolone acetate	-3.5069999999999997	1	402.48699999999997	2	4	3	100.9	-4.369999900000001	O=C(OCC(=O)C1(O)C2(C)C(C3C(C4(C)C(=CC(=O)C=C4)CC3)C(O)C2)CC1)C	CC(=O)OCC(=O)C1(O)CCC2C3CCC4=CC(=O)C=CC4(C)C3C(O)CC21C
712	Methyl propyl ether	-0.71799999	1	74.123001	0	0	2	9.2299995	-0.38999999	O(CCC)C	CCCOC
713	Isopropyl acetate	-1.1909999999999998	1	102.133	0	0	1	26.299999	-0.55000001	O=C(OC(C)C)C	CC(=O)OC(C)C
714	Bromobenzene	-3.345	1	157.00999	0	1	0	0.0	-2.55	Brc1ccccc1	Brc1ccccc1
715	Ethyl-p-hydroxybenzoate	-2.7609999	1	166.17598999999998	1	1	2	46.529999	-2.3499999	O=C(OCC)c1ccc(O)cc1	CCOC(=O)c1ccc(O)cc1
716	3-Butanoyloxymethylphenytoin	-3.4690001000000006	1	352.39001	1	3	6	75.709999	-5.0710001	O=C(OCN1C(=O)C(c2ccccc2)(c2ccccc2)NC1=O)CCC	CCCC(=O)OCN1C(=O)NC(c2ccccc2)(c2ccccc2)C1=O
717	testosterone propionate	-4.869999900000001	1	344.495	0	4	2	43.369999	-5.369999900000001	O=C(OC1C2(C)C(C3C(C4(C)C(=CC(=O)CC4)CC3)CC2)CC1)CC	CCC(=O)OC1CCC2C3CCC4=CC(=O)CCC4(C)C3CCC12C
718	Coronene	-6.8850002	2	300.35999	0	7	0	0.0	-9.3319998	c12c3c4c5c6c1c1ccc6ccc5ccc4ccc3ccc2cc1	c1cc2ccc3ccc4ccc5ccc6ccc1c1c2c3c4c5c61
719	allopurinol	-0.83999997	1	136.114	2	2	0	74.43	-2.266	O=C1NC=Nc2[nH]ncc12	O=c1[nH]cnc2[nH]ncc12
720	Chloroethylene	-1.188	1	62.499001	0	0	0	0.0	-1.75	ClC=C	C=CCl
721	diphenamid	-3.1470001	1	239.31798999999998	0	2	3	20.309998999999998	-2.98	O=C(N(C)C)C(c1ccccc1)c1ccccc1	CN(C)C(=O)C(c1ccccc1)c1ccccc1
722	Tetrabromomethane	-4.0630002	1	331.62701	0	0	0	0.0	-3.1400001	BrC(Br)(Br)Br	BrC(Br)(Br)Br
723	RTI 22	-4.408	1	296.37399	1	3	2	48.470001	-4.8709998	O=C1Nc2c(C)cc(N(C)C)cc2N(CC)c2ncccc12	CCN1c2cc(N(C)C)cc(C)c2NC(=O)c2cccnc21
724	phthalimide	-1.882	1	147.13299999999998	1	2	0	46.169998	-2.6099999	O=C1NC(=O)c2c1cccc2	O=C1NC(=O)c2ccccc21
725	Fenarimol	-4.1079998	1	331.202	1	3	3	46.009997999999996	-4.380000099999999	Clc1c(C(O)(c2cncnc2)c2ccc(Cl)cc2)cccc1	OC(c1ccc(Cl)cc1)(c1cncnc1)c1ccccc1Cl
726	Methyl benzoate	-2.4619999	1	136.14999	0	1	1	26.299999	-1.85	O=C(OC)c1ccccc1	COC(=O)c1ccccc1
727	1-methyluracil	-0.375	1	126.115	1	1	0	54.860001000000004	-0.80699998	O=C1N(C)C=CC(=O)N1	Cn1ccc(=O)[nH]c1=O
728	oxyphenbutazone	-3.7390001000000006	1	324.38	1	3	5	60.849998	-3.73	O=C1N(N(c2ccccc2)C(=O)C1CCCC)c1ccc(O)cc1	CCCCC1C(=O)N(c2ccccc2)N(c2ccc(O)cc2)C1=O
729	2,2',3,5'-PCB	-6.1550002	1	291.992	0	2	1	0.0	-6.4699998	Clc1c(Cl)cccc1-c1c(Cl)ccc(Cl)c1	Clc1ccc(Cl)c(-c2cccc(Cl)c2Cl)c1
730	Quinethazone	-2.184	1	289.74399	3	2	2	101.29	-3.29	Clc1c(S(=O)(=O)N)cc2C(=O)NC(CC)Nc2c1	CCC1NC(=O)c2cc(S(N)(=O)=O)c(Cl)cc2N1
731	Diuron	-3.3010001000000004	1	233.09801000000002	1	1	1	32.34	-3.8	Clc1c(Cl)ccc(NC(=O)N(C)C)c1	CN(C)C(=O)Nc1ccc(Cl)c(Cl)c1
732	Cyclopentene	-1.72	2	68.119003	0	1	0	0.0	-2.0999999	C1=CCCC1	C1=CCCC1
733	alloxantin	0.91900003	1	286.15601000000004	6	2	1	191.0	-1.99	O=C1C(O)(C2(O)C(=O)NC(=O)NC2=O)C(=O)NC(=O)N1	O=C1NC(=O)C(O)(C2(O)C(=O)NC(=O)NC2=O)C(=O)N1
734	Nonane	-3.678	1	128.259	0	0	6	0.0	-5.880000099999999	C(CCCC)CCCC	CCCCCCCCC
735	2-Chlorophenol	-2.553	1	128.558	1	1	0	20.23	-1.0599999	Clc1c(O)cccc1	Oc1ccccc1Cl
736	5-Methylchrysene	-5.9310002	1	242.321	0	4	0	0.0	-6.5900002	Cc1c2c(c3c(c1)cccc3)ccc1c2cccc1	Cc1cc2ccccc2c2ccc3ccccc3c12
737	Phenetole	-2.6600001	1	122.167	0	1	2	9.2299995	-2.3299999	O(CC)c1ccccc1	CCOc1ccccc1
738	ethyl cinnamate	-3.0980000000000003	1	176.215	0	1	3	26.299999	-3.0	O=C(OCC)/C=C/c1ccccc1	CCOC(=O)/C=C/c1ccccc1
739	Terbacil	-3.033	1	216.668	1	1	0	54.860001000000004	-2.484	ClC=1C(=O)N(C(C)(C)C)C(=O)NC=1C	Cc1[nH]c(=O)n(C(C)(C)C)c(=O)c1Cl
740	Clonazepam	-3.707	1	315.716	1	3	2	84.599998	-3.4990001000000004	Clc1c(C2=NCC(=O)Nc3c2cc([N+](=O)[O-])cc3)cccc1	O=C1CN=C(c2ccccc2Cl)c2cc([N+](=O)[O-])ccc2N1
741	p-Toluenesulfonamide	-1.8150001	1	171.22099	1	1	1	60.16	-1.74	S(=O)(=O)(N)c1ccc(C)cc1	Cc1ccc(S(N)(=O)=O)cc1
742	Chlorbufam	-3.6289998999999997	1	223.65900000000002	1	1	2	38.330002	-2.6170001	Clc1cc(NC(=O)OC(C#C)C)ccc1	C#CC(C)OC(=O)Nc1cccc(Cl)c1
743	2-Methylheptane	-3.3080001000000006	1	114.23200000000001	0	0	4	0.0	-5.079999900000001	C(CCCCC)(C)C	CCCCCC(C)C
744	Cyhalothrin	-6.905000200000001	1	449.85599	0	3	6	59.32	-8.175999599999999	Cl/C(/C(F)(F)F)=C/C1C(C)(C)C1C(=O)OC(C#N)c1cc(Oc2ccccc2)ccc1	CC1(C)C(/C=C(/Cl)C(F)(F)F)C1C(=O)OC(C#N)c1cccc(Oc2ccccc2)c1
745	Apazone	-2.9000001	1	300.362	0	3	2	56.220001	-3.5380001000000005	O=C1C(CCC)C(=O)N2N1C(N(C)C)=Nc1c2cc(C)cc1	CCCC1C(=O)N2C(N(C)C)=Nc3ccc(C)cc3N2C1=O
746	Diazepam	-4.0500002	1	284.746	0	3	1	32.669998	-3.7539998999999997	Clc1cc2C(c3ccccc3)=NCC(=O)N(C)c2cc1	CN1C(=O)CN=C(c2ccccc2)c2cc(Cl)ccc21
747	2-Methyl-3-pentanol	-1.308	1	102.177	1	0	2	20.23	-0.69999999	OC(C(C)C)CC	CCC(O)C(C)C
748	fensulfothion	-3.283	1	308.36099	0	1	7	44.759997999999996	-2.3	[SH0](=O)(C)c1ccc(OP(=S)(OCC)OCC)cc1	CCOP(=S)(OCC)Oc1ccc(S(C)=O)cc1
749	borneol	-2.4230001	1	154.25301000000002	1	2	0	20.23	-2.3199999	OC1C2(C)C(C)(C)C(C1)CC2	CC1(C)C2CCC1(C)C(O)C2
750	Testosterone	-3.6589998999999995	1	288.431	1	4	0	37.299999	-4.02	O=C1C=C2C(C)(C3C(C4C(C)(C(O)CC4)CC3)CC2)CC1	CC12CCC(=O)C=C1CCC1C2CCC2(C)C(O)CCC12
751	Heptane	-2.97	1	100.205	0	0	4	0.0	-4.5300002	C(CCC)CCC	CCCCCCC
752	1-Napthol	-3.0799999	1	144.173	1	2	0	20.23	-2.22	Oc1c2c(ccc1)cccc2	Oc1cccc2ccccc12
753	cis-1,2-Dimethylcyclohexane	-3.3050001000000004	1	112.21600000000001	0	1	0	0.0	-4.3000002	CC1C(C)CCCC1	CC1CCCCC1C
754	Trimazosin	-3.9579998999999995	1	435.48099	2	3	6	132.5	-3.638	O=C(OCC(O)(C)C)N1CCN(c2nc(N)c3c(c(OC)c(OC)c(OC)c3)n2)CC1	COc1cc2c(N)nc(N3CCN(C(=O)OCC(C)(C)O)CC3)nc2c(OC)c1OC
755	Cholanthrene	-5.941999900000001	2	254.332	0	5	0	0.0	-7.849999900000001	c12c3cc4c5c(ccc4c1CCc2ccc3)cccc5	c1cc2c3c(c4ccc5ccccc5c4cc3c1)CC2
756	Medrogestone	-4.592999900000001	1	340.50699	0	4	1	34.139998999999996	-5.27	O=C(C)C1(C)C2(C)C(C3C=C(C)C=4C(C)(C3CC2)CCC(=O)C=4)CC1	CC(=O)C1(C)CCC2C3C=C(C)C4=CC(=O)CCC4(C)C3CCC21C
757	2-Heptanone	-1.554	1	114.18799999999999	0	0	4	17.07	-1.45	O=C(CCCCC)C	CCCCCC(C)=O
758	Acephate	-0.41600001	1	183.16901000000001	1	0	3	55.400002	0.54000002	S(P(=O)(OC)NC(=O)C)C	COP(=O)(NC(C)=O)SC
759	DEF	-4.0739999	1	314.522	0	0	12	17.07	-5.1399999	S(P(SCCCC)(SCCCC)=O)CCCC	CCCCSP(=O)(SCCCC)SCCCC
760	phthalamide	-0.63599998	1	149.149	1	2	0	46.169998	-2.9319999	O=C1NC(=O)C2C1C=CC=C2	O=C1NC(=O)C2C=CC=CC12
761	Trichlomethiazide	-2.98	1	380.66199	3	2	2	118.36	-2.6800001	ClC(Cl)C1NS(=O)(=O)c2c(N1)cc(Cl)c(S(=O)(=O)N)c2	NS(=O)(=O)c1cc2c(cc1Cl)NC(C(Cl)Cl)NS2(=O)=O
762	2-Methy-2-Butene	-1.994	1	70.135002	0	0	0	0.0	-2.5599998999999998	C(=C\C)(\C)/C	CC=C(C)C
763	1,2,4-Trimethylbenzene	-3.3429998999999997	1	120.195	0	1	0	0.0	-3.3099998999999998	Cc1c(C)ccc(C)c1	Cc1ccc(C)c(C)c1
764	2,4,5-Trichlorophenol	-3.78	1	197.44799999999998	1	1	0	20.23	-2.21	Clc1c(Cl)cc(O)c(Cl)c1	Oc1cc(Cl)c(Cl)cc1Cl
765	phenanthridine	-3.7130001000000004	2	179.222	0	3	0	12.89	-2.78	n1c2c(c3c(c1)cccc3)cccc2	c1ccc2c(c1)cnc1ccccc12
766	3-Methyl-3-hexanol	-1.663	1	116.204	1	0	3	20.23	-0.98000002	OC(CCC)(CC)C	CCCC(C)(O)CC
767	Octane	-3.3239998999999996	1	114.23200000000001	0	0	5	0.0	-5.2399998	C(CCCC)CCC	CCCCCCCC
768	Anthracene	-4.5180001	2	178.23398999999998	0	3	0	0.0	-6.3499999	c12c(cc3c(c1)cccc3)cccc2	c1ccc2cc3ccccc3cc2c1
769	Phenylhydrazine	-1.8660001	1	108.14399999999999	2	1	1	38.049999	0.07	N(N)c1ccccc1	NNc1ccccc1
770	Propionaldehyde	-0.39399999	1	58.080002	0	0	1	17.07	0.57999998	O=CCC	CCC=O
771	Cyclooctane	-3.355	2	112.21600000000001	0	1	0	0.0	-4.150000100000001	C1CCCCCCC1	C1CCCCCCC1
772	5,5-Diallylbarbital	-1.4709999999999999	1	208.217	2	1	4	75.269997	-2.0769999	O=C1C(CC=C)(CC=C)C(=O)NC(=O)N1	C=CCC1(CC=C)C(=O)NC(=O)NC1=O
773	Trichloromethane	-1.8119999999999998	1	119.37799999999999	0	0	0	0.0	-1.17	ClC(Cl)Cl	ClC(Cl)Cl
774	thiouracil	-0.99199998	1	128.15601	2	1	0	45.75	-2.273	SC1=NC=CC(=O)N1	O=c1ccnc(S)[nH]1
775	Pencycuron	-5.1259999	1	328.84299	1	3	4	32.34	-5.915	Clc1ccc(CN(C(=O)Nc2ccccc2)C2CCCC2)cc1	O=C(Nc1ccccc1)N(Cc1ccc(Cl)cc1)C1CCCC1
776	1-Methylcyclohexene	-2.5739999	1	96.172997	0	1	0	0.0	-3.27	CC1=CCCCC1	CC1=CCCCC1
777	2-Ethylhexanal	-2.2320001	1	128.215	0	0	5	17.07	-2.1300001	O=CC(CCCC)CC	CCCCC(C=O)CC
778	Khellin	-3.6029998999999995	1	260.245	0	3	2	61.810001	-3.0209999	O(C)c1c2c(c(OC)c3OC(C)=CC(=O)c13)occ2	COc1c2occc2c(OC)c2c(=O)cc(C)oc12
780	Benzo(j)fluoranthene	-6.007000000000001	2	252.31599	0	5	0	0.0	-8.0	c12c3cccc1-c1c4c(ccc1-c2ccc3)cccc4	c1ccc2c3c(ccc2c1)-c1cccc2cccc-3c12
781	2-Ethylbutanal	-1.5230000000000001	1	100.161	0	0	3	17.07	-1.52	O=CC(CC)CC	CCC(C=O)CC
782	Dipropyl ether	-1.426	1	102.177	0	0	4	9.2299995	-1.62	O(CCC)CCC	CCCOCCC
783	1-Tetradecanol	-4.2309999000000005	1	214.39301	1	0	12	20.23	-5.8400002	OCCCCCCCCCCCCCC	CCCCCCCCCCCCCCO
784	2,3,6-Trichlorophenol	-3.572	1	197.44799999999998	1	1	0	20.23	-2.6400001	Clc1c(O)c(Cl)ccc1Cl	Oc1c(Cl)ccc(Cl)c1Cl
785	Urea	0.83200002	1	60.056000000000004	2	0	0	69.110001	0.95999998	O=C(N)N	NC(N)=O
786	1-Pentyne	-1.446	1	68.119003	0	0	1	0.0	-1.64	C(#C)CCC	C#CCCC
787	1,3-Dibromobenzene	-4.297999900000001	1	235.90601	0	1	0	0.0	-3.54	Brc1cc(Br)ccc1	Brc1cccc(Br)c1
788	1-Octadecanol	-5.6490002	1	270.50101	1	0	16	20.23	-8.3999996	OCCCCCCCCCCCCCCCCCC	CCCCCCCCCCCCCCCCCCO
789	Acetanilide	-1.857	1	135.166	1	1	1	29.1	-1.33	O=C(Nc1ccccc1)C	CC(=O)Nc1ccccc1
790	hematein	-1.795	1	300.26599	4	4	0	107.22	-2.7	O=C1C(O)=CC2=C3C(O)(COc4c(O)c(O)ccc34)CC2=C1	O=C1C=C2CC3(O)COc4c(ccc(O)c4O)C3=C2C=C1O
791	Isonazid	-0.71700001	1	137.142	2	1	1	68.010002	0.0089999996	O=C(NN)c1ccncc1	NNC(=O)c1ccncc1
792	hydroxychlordene	-4.1560001	1	354.875	1	3	0	20.23	-5.46	ClC1(Cl)C2(Cl)C(Cl)=C(Cl)C1(Cl)C1C2C(O)C=C1	OC1C=CC2C1C1(Cl)C(Cl)=C(Cl)C2(Cl)C1(Cl)Cl
793	Isopentyl formate	-1.449	1	116.16	0	0	4	26.299999	-1.52	O=COCCC(C)C	CC(C)CCOC=O
794	Acetophenone	-2.0780001	1	120.15100000000001	0	1	1	17.07	-1.28	O=C(C)c1ccccc1	CC(=O)c1ccccc1
795	biquinoline	-4.9029999	2	256.30801	0	4	1	25.780001000000002	-5.4000001	c1(-c2nc3c(cc2)cccc3)nc2c(cc1)cccc2	c1ccc2nc(-c3ccc4ccccc4n3)ccc2c1
796	Triethyl phosphate	-0.95300001	1	182.15601	0	0	6	44.759997999999996	0.43000001	P(=O)(OCC)(OCC)OCC	CCOP(=O)(OCC)OCC
797	D-fenchone	-2.158	1	152.237	0	2	0	17.07	-1.85	O=C1C(C)(C)C2CC1(C)CC2	CC12CCC(C1)C(C)(C)C2=O
798	7-methoxypteridine	-1.589	1	162.15198999999998	0	2	1	60.790001000000004	-0.91000003	O(C)c1nc2ncncc2nc1	COc1cnc2cncnc2n1
799	Chlordene	-5.152	1	338.87601	0	3	0	0.0	-5.6399999	ClC1(Cl)C2(Cl)C(Cl)=C(Cl)C1(Cl)C1C2C=CC1	ClC1=C(Cl)C2(Cl)C3CC=CC3C1(Cl)C2(Cl)Cl
800	2-Nitropropane	-0.74299997	1	89.094002	0	0	1	43.139998999999996	-0.62	O=[N+]([O-])C(C)C	CC(C)[N+](=O)[O-]
801	Carbazole	-3.8360000000000003	2	167.21099999999998	1	3	0	15.79	-5.27	[nH]1c2c(c3c1cccc3)cccc2	c1ccc2c(c1)[nH]c1ccccc12
802	Erythritol	0.67500001	1	122.12	4	0	3	80.91999799999999	0.69999999	OC(C(O)CO)CO	OCC(O)C(O)CO
803	Risocaine	-2.7090001	1	179.21899	1	1	3	52.32	-2.4519999	O=C(OCCC)c1ccc(N)cc1	CCCOC(=O)c1ccc(N)cc1
804	Azodrin	-0.9490000000000001	1	223.16499	1	0	5	73.860001	0.65100002	P(=O)(O/C(=C\C(=O)NC)/C)(OC)OC	CNC(=O)/C=C(/C)OP(=O)(OC)OC
805	Succinimide	0.28200001	1	99.08899699999999	1	1	0	46.169998	0.30000001	O=C1NC(=O)CC1	O=C1CCC(=O)N1
806	2,3-Dimethylpentane	-2.938	1	100.205	0	0	2	0.0	-4.2800002	C(C(C)C)(CC)C	CCC(C)C(C)C
807	bupirimate	-3.4930000000000003	1	316.427	1	1	8	84.41999799999999	-4.1599998	S(=O)(=O)(Oc1c(CCCC)c(C)nc(NCC)n1)N(C)C	CCCCc1c(C)nc(NCC)nc1OS(=O)(=O)N(C)C
808	RTI 16	-3.411	1	270.36099	0	3	1	32.259997999999996	-4.6339998	S=C1N(C)c2c(N(CC)c3ncccc13)nccc2	CCN1c2ncccc2C(=S)N(C)c2cccnc21
809	RTI 9	-3.7839998999999995	1	239.274	0	3	1	29.540001	-3.6800001000000004	O=C1N(CC)c2c(Oc3c1cccc3)cccc2	CCN1C(=O)c2ccccc2Oc2ccccc21
810	Tetrahydropyran	-0.97799999	2	86.134003	0	1	0	9.2299995	-0.029999999	O1CCCCC1	C1CCOCC1
811	1-Heptyne	-2.155	1	96.172997	0	0	3	0.0	-3.01	C(#C)CCCCC	C#CCCCCC
812	osthole	-4.0760002	1	244.28999	0	2	3	39.439999	-4.3140000999999994	O(C)c1c(C/C=C(\C)/C)c2OC(=O)C=Cc2cc1	COc1ccc2ccc(=O)oc2c1CC=C(C)C
813	3-Methylcholanthrene	-6.3109999000000006	1	268.35901	0	5	0	0.0	-7.920000099999999	Cc1cc2c(c3c(c4c5c(c3)cccc5CC4)cc2)cc1	Cc1ccc2c(ccc3c4c5c(cccc5cc32)CC4)c1
814	Ethyl benzoate	-2.7750001	1	150.17700000000002	0	1	2	26.299999	-2.3199999	O=C(OCC)c1ccccc1	CCOC(=O)c1ccccc1
815	1-Chloro-2-methylpropane	-1.9240000000000002	1	92.569	0	0	1	0.0	-2.0	ClCC(C)C	CC(C)CCl
816	Ethinyl estradiol	-4.316999900000001	1	296.41	2	4	0	40.459998999999996	-4.3000002	Oc1cc2c(cc1)C1C(C3C(C)(C(O)(C#C)CC3)CC1)CC2	C#CC1(O)CCC2C3CCc4cc(O)ccc4C3CCC21C
817	methyl laurate	-4.025000100000001	1	214.34900000000002	0	0	10	26.299999	-4.6900001	O=C(OC)CCCCCCCCCCC	CCCCCCCCCCCC(=O)OC
818	Di-n-propylsulfide	-2.3069999	1	118.245	0	0	4	0.0	-2.5799999	S(CCC)CCC	CCCSCCC
819	Napthacene	-5.5679998	2	228.29401000000001	0	4	0	0.0	-8.6000004	c12c(cc3c(c1)cccc3)cc1c(c2)cccc1	c1ccc2cc3cc4ccccc4cc3cc2c1
820	1-Bromopentane	-2.658	1	151.047	0	0	3	0.0	-3.0799999	BrCCCCC	CCCCCBr
821	trans-2-Heptene	-2.7839999	1	98.189003	0	0	3	0.0	-3.8199998999999996	C(=C/C)\CCCC	C/C=C/CCCC
823	Pentylcyclopentane	-3.8689999999999998	1	140.27	0	1	4	0.0	-6.079999900000001	C(CCC1CCCC1)CC	CCCCCC1CCCC1
824	2,2',3,5,5',6-PCB	-7.261000200000001	1	360.88199	0	2	1	0.0	-7.420000099999999	Clc1c(c(Cl)c(Cl)cc1Cl)-c1c(Cl)ccc(Cl)c1	Clc1ccc(Cl)c(-c2c(Cl)c(Cl)cc(Cl)c2Cl)c1
826	1,1,1-Trichloroethane	-2.2320001	1	133.405	0	0	0	0.0	-2.0	ClC(Cl)(Cl)C	CC(Cl)(Cl)Cl
827	Monolinuron	-2.948	1	214.65198999999998	1	1	2	41.57	-2.5699999	Clc1ccc(NC(=O)N(OC)C)cc1	CON(C)C(=O)Nc1ccc(Cl)cc1
828	Cyclohexyl-5-spirobarbituric acid	-1.405	1	196.20598999999999	2	2	0	75.269997	-3.0599998999999998	O=C1C2(C(=O)NC(=O)N1)CCCCC2	O=C1NC(=O)C2(CCCCC2)C(=O)N1
829	dimetan	-2.3039999	1	211.261	0	1	1	46.610001000000004	-0.85000002	O=C(OC1=CC(=O)CC(C)(C)C1)N(C)C	CN(C)C(=O)OC1=CC(=O)CC(C)(C)C1
830	4-Bromotoluene	-3.6670001000000005	1	171.037	0	1	0	0.0	-3.1900001000000002	Brc1ccc(C)cc1	Cc1ccc(Br)cc1
831	Diethyl ether	-0.71799999	1	74.123001	0	0	2	9.2299995	-0.09000000400000001	O(CC)CC	CCOCC
832	Rovral	-4.0040002	1	330.17099	1	2	2	69.720001	-4.3759999	Clc1cc(Cl)cc(N2C(=O)N(C(=O)NC(C)C)CC2=O)c1	CC(C)NC(=O)N1CC(=O)N(c2cc(Cl)cc(Cl)c2)C1=O
833	Benfluralin	-5.204999900000001	1	335.28201	0	1	7	89.519997	-5.5300002	FC(F)(F)c1cc([N+](=O)[O-])c(N(CCCC)CC)c([N+](=O)[O-])c1	CCCCN(CC)c1c([N+](=O)[O-])cc(C(F)(F)F)cc1[N+](=O)[O-]
834	2,4,6-Trimethylphenol	-2.9410000000000003	1	136.194	1	1	0	20.23	-2.05	Oc1c(C)cc(C)cc1C	Cc1cc(C)c(O)c(C)c1
835	Benzene	-2.418	2	78.113998	0	1	0	0.0	-1.64	c1ccccc1	c1ccccc1
836	p-Chloroiodobenzene	-4.3839998	1	238.455	0	1	0	0.0	-4.0300002	Ic1ccc(Cl)cc1	Clc1ccc(I)cc1
837	Metoxuron	-2.6830001	1	228.679	1	1	2	41.57	-2.5639998999999998	Clc1c(OC)ccc(NC(=O)N(C)C)c1	COc1ccc(NC(=O)N(C)C)cc1Cl
838	propachlor	-3.0179999	1	211.692	0	1	3	20.309998999999998	-2.48	ClCC(=O)N(C(C)C)c1ccccc1	CC(C)N(C(=O)CCl)c1ccccc1
839	Styrene	-2.8499999	1	104.152	0	1	1	0.0	-2.8199999	C(=C)c1ccccc1	C=Cc1ccccc1
840	Dimethoxymethane	0.092	1	76.095001	0	0	2	18.459999	0.47999999	O(COC)C	COCOC
841	o-Xylene	-3.0039999	1	106.16799999999999	0	1	0	0.0	-2.8	Cc1c(C)cccc1	Cc1ccccc1C
842	Butan-2-ol	-0.616	1	74.123001	1	0	1	20.23	0.47	OC(CC)C	CCC(C)O
843	1,4-Benzenediol	-1.59	1	110.11200000000001	2	1	0	40.459998999999996	-0.17	Oc1ccc(O)cc1	Oc1ccc(O)cc1
844	estriol	-3.858	1	288.38698999999997	3	4	0	60.689999	-4.954999900000001	Oc1cc2c(cc1)C1C(C3C(C)(C(O)C(O)C3)CC1)CC2	CC12CCC3c4ccc(O)cc4CCC3C1CC(O)C2O
845	Benzo(b)fluorene	-5.1890000999999994	2	216.283	0	4	0	0.0	-8.04	c12c(cc3c(-c4c(cccc4)C3)c1)cccc2	c1ccc2c(c1)Cc1cc3ccccc3cc1-2
846	hydantoin	0.60299999	1	100.07700000000001	2	1	0	58.200001	-0.40000001	O=C1NC(=O)CN1	O=C1CNC(=O)N1
847	4-hexylresorcinol	-3.4930000000000003	1	194.274	2	1	5	40.459998999999996	-2.5899999	Oc1c(CCCCCC)ccc(O)c1	CCCCCCc1ccc(O)cc1O
848	allicin	-2.0450001	1	162.27901	0	0	5	17.07	-0.82999998	[SH0](SCC=C)(=O)CC=C	C=CCSS(=O)CC=C
849	Coumaphos	-5.04	1	362.77099999999996	0	2	6	57.900002	-5.382000000000001	ClC=1C(=O)Oc2c(C=1C)cc(OP(=S)(OCC)OCC)cc2	CCOP(=S)(OCC)Oc1ccc2oc(=O)c(Cl)c(C)c2c1
850	5,6-Dimethylchrysene	-6.2649999	1	256.34799	0	4	0	0.0	-7.0100002	Cc1c(C)c2c(c3c1c1c(cc3)cccc1)cccc2	Cc1c(C)c2c3ccccc3ccc2c2ccccc12
851	Betamethasone-17-valerate	-5.0619998	1	476.58499000000006	2	4	6	100.9	-4.71	FC12C3(C)C(=CC(=O)C=C3)CCC1C1C(C)(C(OC(=O)CCCC)(C(=O)CO)C(C)C1)CC2O	CCCCC(=O)OC1(C(=O)CO)C(C)CC2C3CCC4=CC(=O)C=CC4(C)C3(F)C(O)CC21C
852	uric acid	-0.54100001	1	168.112	4	2	0	114.37	-3.9300001000000004	O=C1NC(=O)C=2NC(=O)NC=2N1	O=c1[nH]c(=O)c2[nH]c(=O)[nH]c2[nH]1
853	2,3,4,6-Tetrachlorophenol	-4.2030001	1	231.89301	1	1	0	20.23	-3.0999999	Clc1c(Cl)c(Cl)cc(Cl)c1O	Oc1c(Cl)cc(Cl)c(Cl)c1Cl
854	1,3-Dichlorobenzene	-3.5580001000000006	1	147.004	0	1	0	0.0	-3.04	Clc1cc(Cl)ccc1	Clc1cccc(Cl)c1
855	DDT	-6.638	1	354.491	0	2	2	0.0	-7.150000099999999	ClC(Cl)(Cl)C(c1ccc(Cl)cc1)c1ccc(Cl)cc1	Clc1ccc(C(c2ccc(Cl)cc2)C(Cl)(Cl)Cl)cc1
856	Isobutyl formate	-1.095	1	102.133	0	0	3	26.299999	-1.01	O=COCC(C)C	CC(C)COC=O
857	thioanisole	-2.8699999	1	124.208	0	1	1	0.0	-2.3900001	S(C)c1ccccc1	CSc1ccccc1
858	RTI 13	-4.4499998	1	322.29001	1	3	1	58.119999	-4.2069998	FC(F)(F)c1c2NC(=O)c3c(N(CC)c2nc(C)c1)nccc3	CCN1c2ncccc2C(=O)Nc2c(C(F)(F)F)cc(C)nc21
859	Hexane	-2.615	1	86.178001	0	0	3	0.0	-3.8399998999999996	C(CCC)CC	CCCCCC
860	methyl nicotinate	-1.6210001	1	137.138	0	1	1	39.189999	-0.46000001	O=C(OC)c1cnccc1	COC(=O)c1cccnc1
861	Bendroflumethiazide	-3.7409999	1	421.42199999999997	3	3	3	118.36	-3.5899998999999996	S(=O)(=O)(N)c1c(C(F)(F)F)cc2NC(Cc3ccccc3)NS(=O)(=O)c2c1	NS(=O)(=O)c1cc2c(cc1C(F)(F)F)NC(Cc1ccccc1)NS2(=O)=O
862	2,3,3',4,4',5-PCB	-7.4250002	1	360.88199	0	2	1	0.0	-7.820000200000001	Clc1c(Cl)c(Cl)cc(c1Cl)-c1cc(Cl)c(Cl)cc1	Clc1ccc(-c2cc(Cl)c(Cl)c(Cl)c2Cl)cc1Cl
863	Vinclozolin	-4.3769999	1	286.11401	0	2	2	46.610001000000004	-4.9250002	Clc1cc(Cl)cc(N2C(=O)C(C=C)(C)OC2=O)c1	C=CC1(C)OC(=O)N(c2cc(Cl)cc(Cl)c2)C1=O
864	Cyanazine	-2.49	1	240.69799999999998	2	1	4	86.519997	-3.1500001	Clc1nc(NC(C#N)(C)C)nc(NCC)n1	CCNc1nc(Cl)nc(NC(C)(C)C#N)n1
865	Triphenylene	-5.5679998	2	228.29401000000001	0	4	0	0.0	-6.725999799999999	c12c(c3c(c4c1cccc4)cccc3)cccc2	c1ccc2c(c1)c1ccccc1c1ccccc21
866	Dienestrol	-4.7750001	1	266.34	2	2	3	40.459998999999996	-4.9499998	Oc1ccc(/C(/C(=C\C)/c2ccc(O)cc2)=C/C)cc1	C/C=C(C(=C/C)\c1ccc(O)cc1)/c1ccc(O)cc1
867	Di(2-ethylhexyl)-phthalate	-7.1170000999999985	1	390.564	0	1	14	52.599998	-6.96	O=C(OCC(CCCC)CC)c1c(C(=O)OCC(CCCC)CC)cccc1	CCCCC(CC)COC(=O)c1ccccc1C(=O)OCC(CC)CCCC
868	2-Ethyl pyridine	-2.0510001	1	107.156	0	1	1	12.89	0.50999999	C(C)c1ncccc1	CCc1ccccn1
869	Naled	-3.5480001000000003	1	380.784	0	0	5	44.759997999999996	-2.28	BrC(Cl)(Cl)C(Br)OP(=O)(OC)OC	COP(=O)(OC)OC(Br)C(Cl)(Cl)Br
870	Biphenyl	-4.079	2	154.21201000000002	0	2	1	0.0	-4.3449998	c1(-c2ccccc2)ccccc1	c1ccc(-c2ccccc2)cc1
871	2,2',4,4',6,6'-PCB	-7.178999900000001	1	360.88199	0	2	1	0.0	-8.71	Clc1c(-c2c(Cl)cc(Cl)cc2Cl)c(Cl)cc(Cl)c1	Clc1cc(Cl)c(-c2c(Cl)cc(Cl)cc2Cl)c(Cl)c1
872	Altretamine	-2.4920001	1	210.285	0	1	3	48.389998999999996	-3.3640001000000006	N(C)(C)c1nc(N(C)C)nc(N(C)C)n1	CN(C)c1nc(N(C)C)nc(N(C)C)n1
873	2,4-Dimethyl-2-pentanol	-1.6469999999999998	1	116.204	1	0	2	20.23	-0.92000002	OC(CC(C)C)(C)C	CC(C)CC(C)(C)O
874	Cycloheptyl-5-spirobarbituric acid	-1.844	1	210.233	2	2	0	75.269997	-3.168	O=C1C2(C(=O)NC(=O)N1)CCCCCC2	O=C1NC(=O)C2(CCCCCC2)C(=O)N1
875	Fructose	0.47099999	1	180.15601	5	1	2	110.38	0.63999999	OCC1(O)C(O)C(O)C(CO)O1	OCC1OC(O)(CO)C(O)C1O
876	3,5-Dimethylphenol	-2.6519999999999997	1	122.167	1	1	0	20.23	-1.4	Oc1cc(C)cc(C)c1	Cc1cc(C)cc(O)c1
877	Barban	-4.1599998	1	258.10400000000004	1	1	2	38.330002	-4.369999900000001	ClCC#CCOC(=O)Nc1cc(Cl)ccc1	O=C(Nc1cccc(Cl)c1)OCC#CCCl
878	p-Chloroacetanilide	-2.642	1	169.61099	1	1	1	29.1	-2.8429999	Clc1ccc(NC(=O)C)cc1	CC(=O)Nc1ccc(Cl)cc1
879	2,2',3,4,5,5',6-PCB	-7.897999799999999	1	395.327	0	2	1	0.0	-8.9399996	Clc1c(Cl)c(Cl)c(c(Cl)c1Cl)-c1c(Cl)ccc(Cl)c1	Clc1ccc(Cl)c(-c2c(Cl)c(Cl)c(Cl)c(Cl)c2Cl)c1
880	2,2-Dimethylbutane	-2.5840001	1	86.178001	0	0	0	0.0	-3.55	C(CC)(C)(C)C	CCC(C)(C)C
881	N-Methylaniline	-2.0969999	1	107.156	1	1	1	12.03	-1.28	N(C)c1ccccc1	CNc1ccccc1
882	1,4-Pentadiene	-1.758	1	68.119003	0	0	2	0.0	-2.0899999	C(=C)CC=C	C=CCC=C
883	Hydrocortisone 21-acetate	-3.6919998999999994	1	404.50299	2	4	3	100.9	-4.880000099999999	O=C(OCC(=O)C1(O)C2(C)C(C3C(C4(C)C(=CC(=O)CC4)CC3)C(O)C2)CC1)C	CC(=O)OCC(=O)C1(O)CCC2C3CCC4=CC(=O)CCC4(C)C3C(O)CC21C
884	DNOC	-2.8180001	1	198.13400000000001	1	1	2	106.51	-1.456	O=[N+]([O-])c1c(O)c(C)cc([N+](=O)[O-])c1	Cc1cc([N+](=O)[O-])cc([N+](=O)[O-])c1O
885	Lorazepam	-3.75	1	321.16299	2	3	1	61.689999	-3.6040001000000004	Clc1c(C2=NC(O)C(=O)Nc3c2cc(Cl)cc3)cccc1	O=C1Nc2ccc(Cl)cc2C(c2ccccc2Cl)=NC1O
886	3-Chlorophenol	-2.7609999	1	128.558	1	1	0	20.23	-0.69999999	Clc1cc(O)ccc1	Oc1cccc(Cl)c1
887	m-Chlorobromobenzene	-3.928	1	191.455	0	1	0	0.0	-3.21	Brc1cc(Cl)ccc1	Clc1cccc(Br)c1
888	chlorothiazide	-1.7519999999999998	1	295.72900000000004	2	2	1	118.69	-3.05	Clc1c(S(=O)(=O)N)cc2S(=O)(=O)NC=Nc2c1	NS(=O)(=O)c1cc2c(cc1Cl)N=CNS2(=O)=O
889	5-Methyl-5-ethylbarbituric acid	-0.91100001	1	170.168	2	1	1	75.269997	-1.228	O=C1C(CC)(C)C(=O)NC(=O)N1	CCC1(C)C(=O)NC(=O)NC1=O
890	2-Phenoxyethanol	-1.761	1	138.166	1	1	3	29.459999	-0.69999999	O(CCO)c1ccccc1	OCCOc1ccccc1
891	Diphenylmethane	-4.0900002	2	168.239	0	2	2	0.0	-4.0799999	C(c1ccccc1)c1ccccc1	c1ccc(Cc2ccccc2)cc1
892	3-Octanol	-2.033	1	130.231	1	0	5	20.23	-1.98	OC(CCCCC)CC	CCCCCC(O)CC
893	Flumetralin	-6.584000099999999	1	421.73400999999996	0	2	6	89.519997	-6.780000200000001	Clc1c(CN(CC)c2c([N+](=O)[O-])cc(C(F)(F)F)cc2[N+](=O)[O-])c(F)ccc1	CCN(Cc1c(F)cccc1Cl)c1c([N+](=O)[O-])cc(C(F)(F)F)cc1[N+](=O)[O-]
894	Propazine	-3.3289999999999997	1	229.715	2	1	4	62.73	-4.4299998	Clc1nc(NC(C)C)nc(NC(C)C)n1	CC(C)Nc1nc(Cl)nc(NC(C)C)n1
895	2-Methylpentanol	-1.381	1	102.177	1	0	3	20.23	-1.11	OCC(CCC)C	CCCC(C)CO
896	2-Methyl-2-hexanol	-1.663	1	116.204	1	0	3	20.23	-1.08	OC(CCCC)(C)C	CCCCC(C)(C)O
897	Ethylbenzene	-2.9879999	1	106.16799999999999	0	1	1	0.0	-2.77	C(C)c1ccccc1	CCc1ccccc1
898	5-(3-Methyl-2-butenyl)-5-ethylbarbital	-2.1259999	1	224.25999	2	1	3	75.269997	-2.253	O=C1C(C/C=C(\C)/C)(CC)C(=O)NC(=O)N1	CCC1(CC=C(C)C)C(=O)NC(=O)NC1=O
899	Heptachlor	-5.2600002	1	373.32101	0	3	0	0.0	-6.316999900000001	ClC1(Cl)C2(Cl)C(Cl)=C(Cl)C1(Cl)C1C2C(Cl)C=C1	ClC1=C(Cl)C2(Cl)C3C(Cl)C=CC3C1(Cl)C2(Cl)Cl
900	butallylonal	-2.766	1	303.15601000000004	2	1	4	75.269997	-2.6470001	BrC(=C)CC1(C(CC)C)C(=O)NC(=O)NC1=O	C=C(Br)CC1(C(C)CC)C(=O)NC(=O)NC1=O
901	Fenpropathrin	-6.1500001	1	349.42999	0	3	5	59.32	-6.0250001	O=C(OC(C#N)c1cc(Oc2ccccc2)ccc1)C1C(C)(C)C1(C)C	CC1(C)C(C(=O)OC(C#N)c2cccc(Oc3ccccc3)c2)C1(C)C
902	Methoprene	-4.795000099999999	1	310.478	0	0	10	35.529999	-5.1900001	O=C(OC(C)C)/C=C(\C=C\CC(CCCC(OC)(C)C)C)/C	COC(C)(C)CCCC(C)C/C=C/C(C)=C\C(=O)OC(C)C
903	Ethyl propionate	-1.1909999999999998	1	102.133	0	0	2	26.299999	-0.66000003	O=C(OCC)CC	CCOC(=O)CC
904	Prometryn	-3.6930001000000003	1	241.364	2	1	5	62.73	-4.099999899999999	S(C)c1nc(NC(C)C)nc(NC(C)C)n1	CSc1nc(NC(C)C)nc(NC(C)C)n1
905	Buturon	-3.1989999	1	236.702	1	1	2	32.34	-3.9000001	Clc1ccc(NC(=O)N(C(C#C)C)C)cc1	C#CC(C)N(C)C(=O)Nc1ccc(Cl)cc1
906	2,3-Dimethylnaphthalene	-4.1160002	1	156.22799999999998	0	2	0	0.0	-4.7199998	Cc1c(C)cc2c(c1)cccc2	Cc1cc2ccccc2cc1C
907	2,4',5-PCB	-5.7620001	1	257.547	0	2	1	0.0	-6.25	Clc1c(-c2ccc(Cl)cc2)cc(Cl)cc1	Clc1ccc(-c2cc(Cl)ccc2Cl)cc1
908	2,3',4,4',5-PCB	-7.3429999000000015	1	360.88199	0	2	1	0.0	-7.389999900000001	Clc1c(Cl)c(Cl)cc(c1Cl)-c1c(Cl)cc(Cl)cc1	Clc1ccc(-c2cc(Cl)c(Cl)c(Cl)c2Cl)c(Cl)c1
909	2-cyanoguanidine	0.361	1	84.082001	2	0	0	88.190002	-0.31	N#C/N=C(\N)/N	N#CN=C(N)N
910	Chloropicrin	-1.8660001	1	164.375	0	0	0	43.139998999999996	-2.0	ClC(Cl)(Cl)[N+](=O)[O-]	O=[N+]([O-])C(Cl)(Cl)Cl
911	2,6-PCB	-4.9840002	1	223.10201	0	2	1	0.0	-5.21	Clc1c(c(Cl)ccc1)-c1ccccc1	Clc1cccc(Cl)c1-c1ccccc1
912	p-Methoxybenzaldehyde	-2.2520001	1	136.14999	0	1	2	26.299999	-1.49	O=Cc1ccc(OC)cc1	COc1ccc(C=O)cc1
913	4-Nitroacetanilide	-2.2190001	1	180.16298999999998	1	1	2	72.239998	-2.6919999	O=[N+]([O-])c1ccc(NC(=O)C)cc1	CC(=O)Nc1ccc([N+](=O)[O-])cc1
914	Ethyl heptanoate	-2.608	1	158.241	0	0	6	26.299999	-2.74	O=C(OCC)CCCCCC	CCCCCCC(=O)OCC
915	p-Hydroxyacetanilide	-1.495	1	151.16499	2	1	1	49.330002	-1.03	O=C(Nc1ccc(O)cc1)C	CC(=O)Nc1ccc(O)cc1
916	indazole	-2.3399999	2	118.139	1	2	0	28.68	-2.1600001	[nH]1ncc2c1cccc2	c1ccc2[nH]ncc2c1
917	triamcinolone acetonide	-3.928	1	434.504	2	5	2	93.059998	-4.3099999	FC12C3(C)C(=CC(=O)C=C3)CCC1C1C(C)(C3(C(=O)CO)OC(C)(C)OC3C1)CC2O	CC1(C)OC2CC3C4CCC5=CC(=O)C=CC5(C)C4(F)C(O)CC3(C)C2(C(=O)CO)O1
918	guanine	-0.67000002	1	151.129	3	2	0	100.45	-3.5829998999999995	O=C1NC(N)=Nc2[nH]cnc12	Nc1nc2[nH]cnc2c(=O)[nH]1
919	Methyl acetate	-0.41600001	1	74.079002	0	0	0	26.299999	0.46000001	O=C(OC)C	COC(C)=O
920	Stanolone	-3.8819999999999997	1	290.44698999999997	1	4	0	37.299999	-4.743	O=C1CC2C(C)(C3C(C4C(C)(C(O)CC4)CC3)CC2)CC1	CC12CCC3C(CCC4CC(=O)CCC43C)C1CCC2O
921	1-Hexene-3-ol	-1.199	1	100.161	1	0	3	20.23	-0.58999997	OC(C=C)CCC	C=CC(O)CCC
922	norbormide	-4.2379999	1	511.58099000000004	2	7	5	92.18	-3.931	O=C1NC(=O)C2C1C1/C(=C(/c3ncccc3)\c3ccccc3)/C2C=C1C(O)(c1ncccc1)c1ccccc1	O=C1NC(=O)C2C3C(C(O)(c4ccccc4)c4ccccn4)=CC(/C3=C(/c3ccccc3)c3ccccn3)C12
923	Dibutyl ether	-2.135	1	130.231	0	0	6	9.2299995	-1.85	O(CCCC)CCCC	CCCCOCCCC
924	1-Dodecanol	-3.523	1	186.33900000000003	1	0	10	20.23	-4.8000002	OCCCCCCCCCCCC	CCCCCCCCCCCCO
925	RTI 6	-3.335	1	313.36099	2	3	4	81.589996	-3.3599998999999996	O=C1Nc2c(N(CC)c3ncccc13)nc(N(CCO)C)cc2	CCN1c2nc(N(C)CCO)ccc2NC(=O)c2cccnc21
926	2-Methyl-2-pentanol	-1.308	1	102.177	1	0	2	20.23	-0.49000001	OC(CCC)(C)C	CCCC(C)(C)O
927	Flucytosine	-0.132	1	129.09399	2	1	0	71.769997	-0.972	FC=1C(N)=NC(=O)NC=1	Nc1nc(=O)[nH]cc1F
928	stadacaine	-5.1279997999999996	1	293.40701	0	1	9	38.77	-3.8399998999999996	O=C(OCC)c1c(N(CC)CC)cc(OCCCC)cc1	CCCCOc1ccc(C(=O)OCC)c(N(CC)CC)c1
929	2-Methyl-2-heptanol	-2.017	1	130.231	1	0	4	20.23	-1.72	OC(CCCCC)(C)C	CCCCCC(C)(C)O
930	Hexamethylbenzene	-4.3610001	1	162.276	0	1	0	0.0	-5.23	Cc1c(C)c(C)c(C)c(C)c1C	Cc1c(C)c(C)c(C)c(C)c1C
931	Thymol	-3.1289999	1	150.22099	1	1	1	20.23	-2.22	Oc1c(C(C)C)ccc(C)c1	Cc1ccc(C(C)C)c(O)c1
932	Pteridine	-0.90600002	2	132.12601	0	2	0	51.560001	0.02	n1c2nccnc2cnc1	c1cnc2ncncc2n1
933	Parathion	-3.9489998999999996	1	291.26501	0	1	7	70.83000200000001	-4.6599998	S=P(OCC)(OCC)Oc1ccc([N+](=O)[O-])cc1	CCOP(=S)(OCC)Oc1ccc([N+](=O)[O-])cc1
934	Methane	-0.63599998	0	16.042999	0	0	0	0.0	-0.89999998	C	C
935	indoline	-2.1949999	2	119.167	1	2	0	12.03	-1.04	N1c2c(cccc2)CC1	c1ccc2c(c1)CCN2
936	1-Nitronapthalene	-3.4139999999999997	1	173.17101	0	2	1	43.139998999999996	-3.54	O=[N+]([O-])c1c2c(ccc1)cccc2	O=[N+]([O-])c1cccc2ccccc12
937	3-Methyl-2-pentanone	-1.266	1	100.161	0	0	2	17.07	-0.67000002	O=C(C(CC)C)C	CCC(C)C(C)=O
938	isoguanine	-1.74	1	151.129	3	2	0	100.71	-3.4010000000000002	Oc1nc(N)c2[nH]cnc2n1	Nc1nc(O)nc2nc[nH]c12
939	bromadiolone	-7.876999900000001	1	527.414	2	5	6	70.66999799999999	-4.4450002	Brc1ccc(-c2ccc(C(O)CC(c3ccccc3)C=3C(=O)Oc4c(C=3O)cccc4)cc2)cc1	O=c1oc2ccccc2c(O)c1C(CC(O)c1ccc(-c2ccc(Br)cc2)cc1)c1ccccc1
940	Nitromethane	-0.041999999	1	61.040001000000004	0	0	0	43.139998999999996	0.25999999	O=[N+]([O-])C	C[N+](=O)[O-]
941	Triallate	-4.5780001	1	304.67001	0	0	4	20.309998999999998	-4.880000099999999	Cl/C(/Cl)=C(/Cl)\CSC(=O)N(C(C)C)C(C)C	CC(C)N(C(=O)SCC(Cl)=C(Cl)Cl)C(C)C
942	1,5-Hexadiene	-2.112	1	82.146004	0	0	3	0.0	-2.6800001	C(=C)CCC=C	C=CCCC=C
943	Indole	-2.654	2	117.15100000000001	1	2	0	15.79	-1.52	[nH]1c2c(cc1)cccc2	c1ccc2[nH]ccc2c1
944	Androstenedione	-3.3929998999999995	1	286.41501	0	4	0	34.139998999999996	-3.6900001000000002	O=C1C2(C)C(C3C(C4(C)C(=CC(=O)CC4)CC3)CC2)CC1	CC12CCC3C(CCC4=CC(=O)CCC43C)C1CCC2=O
945	1-Hexene	-2.3640001	1	84.162003	0	0	3	0.0	-3.23	C(=C)CCCC	C=CCCCC
946	Xipamide	-3.642	1	354.815	3	2	3	109.49	-3.79	Clc1c(S(=O)(=O)N)cc(C(=O)Nc2c(C)cccc2C)c(O)c1	Cc1cccc(C)c1NC(=O)c1cc(S(N)(=O)=O)c(Cl)cc1O
947	Ethylcyclohexane	-3.2449999	1	112.21600000000001	0	1	1	0.0	-4.25	C(C)C1CCCCC1	CCC1CCCCC1
948	2-Nonanone	-2.263	1	142.24200000000002	0	0	6	17.07	-2.5799999	O=C(CCCCCCC)C	CCCCCCCC(C)=O
949	Mebendazole	-4.118	1	295.298	2	3	3	84.08000200000001	-3.8800001	O=C(OC)Nc1[nH]c2c(n1)ccc(C(=O)c1ccccc1)c2	COC(=O)Nc1nc2ccc(C(=O)c3ccccc3)cc2[nH]1
950	Chloropham	-3.5439998999999998	1	213.66400000000002	1	1	2	38.330002	-3.3800001	Clc1cc(NC(=O)OC(C)C)ccc1	CC(C)OC(=O)Nc1cccc(Cl)c1
951	RTI 12	-3.4460001000000005	1	288.73801000000003	0	3	1	49.330002	-4.1139998	Clc1nc2N(CC)c3ncccc3C(=O)N(C)c2cc1	CCN1c2ncccc2C(=O)N(C)c2ccc(Cl)nc21
952	Carbaryl	-3.0869999	1	201.22501	1	2	1	38.330002	-3.2239999999999998	O=C(Oc1c2c(ccc1)cccc2)NC	CNC(=O)Oc1cccc2ccccc12
953	Ethyne	-0.252	1	26.038	0	0	0	0.0	0.28999999	C#C	C#C
954	3,5-Dimethylpyridine	-2.0980000000000003	1	107.156	0	1	0	12.89	0.38	Cc1cc(C)cnc1	Cc1cncc(C)c1
955	1,4-Cyclohexadiene	-1.8419999999999999	2	80.129997	0	1	0	0.0	-2.0599998999999998	C1=CCC=CC1	C1=CCC=CC1
956	Mecarbam	-3.7379998999999997	1	329.38	0	0	8	65.07	-2.5179999	S=P(SCC(=O)N(C(=O)OCC)C)(OCC)OCC	CCOC(=O)N(C)C(=O)CSP(=S)(OCC)OCC
957	1-Phenylethanol	-1.919	1	122.167	1	1	1	20.23	-0.92000002	OC(C)c1ccccc1	CC(O)c1ccccc1
958	1,2-Dichloropropane	-1.794	1	112.98700000000001	0	0	1	0.0	-1.6	ClC(CCl)C	CC(Cl)CCl
959	2-Ethyl-2-hexanal	-2.0810001000000002	1	126.199	0	0	4	17.07	-2.46	O=C/C(=C/CCC)/CC	CCC/C=C(/C=O)CC
960	Disulfoton	-3.9749999	1	274.41299	0	0	9	18.459999	-4.23	S=P(SCCSCC)(OCC)OCC	CCOP(=S)(OCC)SCCSCC
961	methyltestosterone acetate	-4.8629999	1	344.495	0	4	1	43.369999	-5.2839999	O=C(OC1(C)C2(C)C(C3C(C4(C)C(=CC(=O)CC4)CC3)CC2)CC1)C	CC(=O)OC1(C)CCC2C3CCC4=CC(=O)CCC4(C)C3CCC21C
962	2,4,6-PCB	-5.6040000999999995	1	257.547	0	2	1	0.0	-6.1399999	Clc1c(c(Cl)ccc1)-c1ccc(Cl)cc1	Clc1ccc(-c2c(Cl)cccc2Cl)cc1
963	difluron	-4.691999900000001	1	310.68701	2	2	2	58.200001	-6.02	Clc1ccc(NC(=O)NC(=O)c2c(F)cccc2F)cc1	O=C(NC(=O)c1c(F)cccc1F)Nc1ccc(Cl)cc1
964	Triclosan	-5.645	1	289.54501	1	2	2	29.459999	-4.46	Clc1c(Oc2c(O)cc(Cl)cc2)ccc(Cl)c1	Oc1cc(Cl)ccc1Oc1ccc(Cl)cc1Cl
965	diisooctyl phthalate	-7.1170000999999985	1	390.564	0	1	14	52.599998	-6.637000099999999	O=C(OCCCCCC(C)C)c1c(C(=O)OCCCCCC(C)C)cccc1	CC(C)CCCCCOC(=O)c1ccccc1C(=O)OCCCCCC(C)C
966	Corticosterone	-3.4539999999999997	1	346.46701	2	4	2	74.599998	-3.24	O=C(CO)C1C2(C)C(C3C(C4(C)C(=CC(=O)CC4)CC3)C(O)C2)CC1	CC12CCC(=O)C=C1CCC1C2C(O)CC2(C)C(C(=O)CO)CCC12
967	1,3,5-Trimethylbenzene	-3.375	1	120.195	0	1	0	0.0	-3.4000001	Cc1cc(C)cc(C)c1	Cc1cc(C)cc(C)c1
968	dioctyl phthalate	-7.147999799999999	1	390.564	0	1	16	52.599998	-5.1149998	O=C(OCCCCCCCC)c1c(C(=O)OCCCCCCCC)cccc1	CCCCCCCCOC(=O)c1ccccc1C(=O)OCCCCCCCC
969	1-Pentadecanol	-4.586	1	228.42	1	0	13	20.23	-6.3499999	OCCCCCCCCCCCCCCC	CCCCCCCCCCCCCCCO
970	2,2',6,6'-PCB	-5.915	1	291.992	0	2	1	0.0	-7.389999900000001	Clc1c(-c2c(Cl)cccc2Cl)c(Cl)ccc1	Clc1cccc(Cl)c1-c1c(Cl)cccc1Cl
971	5,5-Dimethylbarbituric acid	-0.55599999	1	156.14101000000002	2	1	0	75.269997	-1.742	O=C1C(C)(C)C(=O)NC(=O)N1	CC1(C)C(=O)NC(=O)NC1=O
972	2-Iodopropane	-2.4860001	1	169.993	0	0	0	0.0	-2.0899999	IC(C)C	CC(C)I
973	1,2-Dinitrobenzene	-2.2809999	1	168.108	0	1	2	86.279999	-3.0999999	O=[N+]([O-])c1c([N+](=O)[O-])cccc1	O=[N+]([O-])c1ccccc1[N+](=O)[O-]
974	3-Methyl-2-butanone	-0.912	1	86.134003	0	0	1	17.07	-0.12	O=C(C(C)C)C	CC(=O)C(C)C
975	Hexadecane	-6.1589999	1	226.44799999999998	0	0	13	0.0	-8.3999996	C(CCCCCCCC)CCCCCCC	CCCCCCCCCCCCCCCC
977	Tricyclazole	-2.8680000000000003	1	189.243	0	3	0	30.190001000000002	-2.0699999	Cc1c2-n3c(Sc2ccc1)nnc3	Cc1cccc2sc3nncn3c12
978	2-Octanone	-1.909	1	128.215	0	0	5	17.07	-2.05	O=C(CCCCCC)C	CCCCCCC(C)=O
979	Methyl nonanoate	-2.9619999	1	172.26801	0	0	7	26.299999	-3.3800001	O=C(OC)CCCCCCCC	CCCCCCCCC(=O)OC
980	1,4-Difluorobenzene	-2.6359999	1	114.094	0	1	0	0.0	-1.97	Fc1ccc(F)cc1	Fc1ccc(F)cc1
981	Thalidomide	-1.944	1	258.233	1	3	1	83.550003	-2.6760001	O=C1C(N2C(=O)c3c(C2=O)cccc3)CCC(=O)N1	O=C1CCC(N2C(=O)c3ccccc3C2=O)C(=O)N1
982	Trifluralin	-5.204999900000001	1	335.28201	0	1	7	89.519997	-5.6799998	FC(F)(F)c1cc([N+](=O)[O-])c(N(CCC)CCC)c([N+](=O)[O-])c1	CCCN(CCC)c1c([N+](=O)[O-])cc(C(F)(F)F)cc1[N+](=O)[O-]
983	Ethanol	0.02	1	46.068999999999996	1	0	0	20.23	1.1	OCC	CCO
984	Cyclopentyl-5-spirobarbituric acid	-0.96600002	1	182.179	2	2	0	75.269997	-2.349	O=C1C2(C(=O)NC(=O)N1)CCCC2	O=C1NC(=O)C2(CCCC2)C(=O)N1
985	Carbetamide	-2.29	1	236.271	2	1	4	67.43	-1.83	O=C(OC(C(=O)NCC)C)Nc1ccccc1	CCNC(=O)C(C)OC(=O)Nc1ccccc1
986	phenothrin	-6.763	1	350.45801	0	3	6	35.529999	-5.2399998	O=C(OCc1cc(Oc2ccccc2)ccc1)C1C(C)(C)C1/C=C(\C)/C	CC(C)=CC1C(C(=O)OCc2cccc(Oc3ccccc3)c2)C1(C)C
987	Cycluron	-2.6289999	1	198.31	1	1	1	32.34	-2.2179999	O=C(N(C)C)NC1CCCCCCC1	CN(C)C(=O)NC1CCCCCCC1
988	Mirex	-6.1550002	1	545.54602	0	6	0	0.0	-6.8000002	ClC1(Cl)C2(Cl)C3(Cl)C4(Cl)C(Cl)(Cl)C5(Cl)C3(Cl)C1(Cl)C5(Cl)C24Cl	ClC1(Cl)C2(Cl)C3(Cl)C4(Cl)C(Cl)(Cl)C5(Cl)C3(Cl)C1(Cl)C5(Cl)C24Cl
989	1-Bromooctane	-3.721	1	193.12801000000002	0	0	6	0.0	-5.0599999	BrCCCCCCCC	CCCCCCCCBr
990	Benomyl	-2.9019999999999997	1	290.323	2	2	4	85.25	-4.882999900000001	O=C(OC)Nc1n(C(=O)NCCCC)c2c(n1)cccc2	CCCCNC(=O)n1c(NC(=O)OC)nc2ccccc21
991	aminopyrine	-2.1289999	1	231.299	0	2	2	30.17	-0.36399999	O=C1N(N(C)C(C)=C1N(C)C)c1ccccc1	Cc1c(N(C)C)c(=O)n(-c2ccccc2)n1C
992	3-Pentanol	-0.97000003	1	88.150002	1	0	2	20.23	-0.23999999	OC(CC)CC	CCC(O)CC
993	p-Nitrotoluene	-2.6400001	1	137.138	0	1	1	43.139998999999996	-2.49	O=[N+]([O-])c1ccc(C)cc1	Cc1ccc([N+](=O)[O-])cc1
994	4-Methylpentanol	-1.381	1	102.177	1	0	3	20.23	-1.14	OCCCC(C)C	CC(C)CCCO
995	Norethisterone	-2.6689998999999998	1	314.42499	2	4	0	57.529999	-4.5700002	O=C1C=C2C(O)(C3C(C4C(C)(C(O)(C#C)CC4)CC3)CC2)CC1	C#CC1(O)CCC2C3CCC4=CC(=O)CCC4(O)C3CCC21C
996	bromopropylate	-5.8330002	1	428.12	1	2	4	46.529999	-4.9299998	Brc1ccc(C(O)(C(=O)OC(C)C)c2ccc(Br)cc2)cc1	CC(C)OC(=O)C(O)(c1ccc(Br)cc1)c1ccc(Br)cc1
997	Pyrazon	-2.6029999	1	221.64700000000002	1	2	1	60.91	-2.878	ClC=1C(=O)N(c2ccccc2)N=CC=1N	Nc1cnn(-c2ccccc2)c(=O)c1Cl
998	2-Methylbutan-2-ol	-0.9540000000000001	1	88.150002	1	0	1	20.23	0.15000001	OC(CC)(C)C	CCC(C)(C)O
999	p-Cresol	-2.313	1	108.14	1	1	0	20.23	-0.73000002	Oc1ccc(C)cc1	Cc1ccc(O)cc1
1000	Ethyl formate	-0.40200001	1	74.079002	0	0	2	26.299999	0.15000001	O=COCC	CCOC=O
1001	N,N-Dimethylaniline	-2.5420001	1	121.18299999999999	0	1	1	3.24	-1.92	N(C)(C)c1ccccc1	CN(C)c1ccccc1
1002	Decalin	-3.7149998999999996	2	138.254	0	2	0	0.0	-5.1900001	C12C(CCCC1)CCCC2	C1CCC2CCCCC2C1
1003	Butanethiol	-1.676	1	90.191002	1	0	2	0.0	-2.1800001	SCCCC	CCCCS
1004	Benzo(e)pyrene	-6.007000000000001	2	252.31599	0	5	0	0.0	-7.8000002	c12c3c4c5c(c1cccc2ccc3ccc4)cccc5	c1ccc2c(c1)c1cccc3ccc4cccc2c4c31
1005	Tetrachloroethylene	-3.063	1	165.834	0	0	0	0.0	-2.54	ClC(Cl)=C(Cl)Cl	ClC(Cl)=C(Cl)Cl
1006	3-Pentanone	-0.912	1	86.134003	0	0	2	17.07	-0.28	O=C(CC)CC	CCC(=O)CC
1007	Acrylonitrile	-0.354	1	53.063999	0	0	0	23.790001	0.15000001	N#CC=C	C=CC#N
1008	Flumethasone	-3.5389999999999997	1	410.457	3	4	2	94.83000200000001	-5.6129999	FC12C3(C)C(C(F)CC1C1C(C)(C(O)(C(=O)CO)C(C)C1)CC2O)=CC(=O)C=C3	CC1CC2C3CC(F)C4=CC(=O)C=CC4(C)C3(F)C(O)CC2(C)C1(O)C(=O)CO
1009	2-Hexanone	-1.2	1	100.161	0	0	3	17.07	-0.80000001	O=C(CCCC)C	CCCCC(C)=O
1010	Terbumeton	-3.5050001	1	225.29601	2	1	4	71.959999	-3.2390001	O(C)c1nc(NC(C)(C)C)nc(NCC)n1	CCNc1nc(NC(C)(C)C)nc(OC)n1
1011	3-Methylheptane	-3.3080001000000006	1	114.23200000000001	0	0	4	0.0	-5.1599998	C(CCCC)(CC)C	CCCCC(C)CC
1012	1,2-Dibromoethane	-2.102	1	187.862	0	0	1	0.0	-1.6799998999999999	BrCCBr	BrCCBr
1013	Isoprocarb	-2.734	1	193.24599999999998	1	1	2	38.330002	-2.8629999	O=C(Oc1c(C(C)C)cccc1)NC	CNC(=O)Oc1ccccc1C(C)C
1014	Niridazole	-1.9480000000000002	1	214.20598999999999	1	2	2	88.370003	-3.22	O=[N+]([O-])c1sc(N2C(=O)NCC2)nc1	O=C1NCCN1c1ncc([N+](=O)[O-])s1
1015	Benzo(a)fluorene	-5.1890000999999994	2	216.283	0	4	0	0.0	-6.679999799999999	c12c(ccc3-c4c(cccc4)Cc13)cccc2	c1ccc2c(c1)Cc1c-2ccc2ccccc12
1016	2-Chloroanisole	-2.9119999	1	142.58501	0	1	1	9.2299995	-2.46	Clc1c(OC)cccc1	COc1ccccc1Cl
1017	Bromophos	-5.6040000999999995	1	366.0	0	1	4	27.690001000000002	-6.0900002	Brc1c(Cl)cc(OP(=S)(OC)OC)c(Cl)c1	COP(=S)(OC)Oc1cc(Cl)c(Br)cc1Cl
1018	Quinonamid	-3.9879998999999997	1	332.57001	1	2	3	63.240002000000004	-5.0300002	ClC(Cl)CC(=O)NC1=C(Cl)C(=O)c2c(C1=O)cccc2	O=C(CC(Cl)Cl)NC1=C(Cl)C(=O)c2ccccc2C1=O
1020	Methyl acrylate	-0.87800002	1	86.089996	0	0	1	26.299999	-0.22	O=C(OC)C=C	C=CC(=O)OC
1021	Chloroxuron	-4.4770002	1	290.75	1	2	3	41.57	-4.8899999	Clc1ccc(Oc2ccc(NC(=O)N(C)C)cc2)cc1	CN(C)C(=O)Nc1ccc(Oc2ccc(Cl)cc2)cc1
1022	Azobenzene	-4.0339998999999995	2	182.226	0	2	2	24.719998999999998	-4.4499998	N(=Nc1ccccc1)c1ccccc1	c1ccc(N=Nc2ccccc2)cc1
1023	4-Isopropyltoluene	-3.6170001000000003	1	134.222	0	1	1	0.0	-3.77	C(C)(C)c1ccc(C)cc1	Cc1ccc(C(C)C)cc1
1024	2,6-Dichlorophenol	-3.0120001	1	163.00301000000002	1	1	0	20.23	-1.79	Clc1c(O)c(Cl)ccc1	Oc1c(Cl)cccc1Cl
1025	Sucrose	0.31	1	342.29699999999997	8	2	5	189.53	0.79000002	O(C1(CO)C(O)C(O)C(CO)O1)C1C(O)C(O)C(O)C(CO)O1	OCC1OC(OC2(CO)OC(CO)C(O)C2O)C(O)C(O)C1O
1026	d-inositol	-0.88700002	1	180.15601	6	1	0	121.38	0.34999999	OC1C(O)C(O)C(O)C(O)C1O	OC1C(O)C(O)C(O)C(O)C1O
1027	Dyphylline	-0.847	1	254.24599999999998	2	2	3	102.28	-0.17	O=C1N(C)C(=O)c2n(CC(O)CO)cnc2N1C	Cn1c(=O)c2c(ncn2CC(O)CO)n(C)c1=O
1028	Chloramphenicol	-2.6129999	1	323.13199	3	1	6	112.7	-2.1110001	ClC(Cl)C(=O)NC(C(O)c1ccc([N+](=O)[O-])cc1)CO	O=C(NC(CO)C(O)c1ccc([N+](=O)[O-])cc1)C(Cl)Cl
1029	3-Ethyl-3-pentanol	-1.663	1	116.204	1	0	3	20.23	-0.85000002	OC(CC)(CC)CC	CCC(O)(CC)CC
1030	Epitostanol	-4.545000099999999	1	306.51501	1	5	0	20.23	-5.4099998	OC1C2(C)C(C3C(C4(C)C(CC5SC5C4)CC3)CC2)CC1	CC12CCC3C(CCC4CC5SC5CC43C)C1CCC2O
1031	1,2-Dibromobenzene	-4.171999899999999	1	235.90601	0	1	0	0.0	-3.5	Brc1c(Br)cccc1	Brc1ccccc1Br
1032	2,4,6-Trichlorophenol	-3.648	1	197.44799999999998	1	1	0	20.23	-2.3399999	Clc1c(O)c(Cl)cc(Cl)c1	Oc1c(Cl)cc(Cl)cc1Cl
1033	oryzalin	-3.7839998999999995	1	346.36499	1	1	8	149.67999	-5.1599998	S(=O)(=O)(N)c1cc([N+](=O)[O-])c(N(CCC)CCC)c([N+](=O)[O-])c1	CCCN(CCC)c1c([N+](=O)[O-])cc(S(N)(=O)=O)cc1[N+](=O)[O-]
1034	RTI 20	-3.6630001000000005	1	255.29201	0	3	2	20.309998999999998	-4.7989998	FCCN1C(=O)c2c(cccc2)Cc2c1cccc2	O=C1c2ccccc2Cc2ccccc2N1CCF
1035	2,4-Dimethyl-3-pentanone	-1.7519999999999998	1	114.18799999999999	0	0	2	17.07	-1.3	O=C(C(C)C)C(C)C	CC(C)C(=O)C(C)C
1036	5-(3-Methyl-2-butenyl)-5-isoPrbarbital	-2.4649999	1	238.287	2	1	3	75.269997	-2.5929999	O=C1C(C(C)C)(C/C=C(\C)/C)C(=O)NC(=O)N1	CC(C)=CCC1(C(C)C)C(=O)NC(=O)NC1=O
1037	gentisin	-1.2920001	1	262.26099	2	3	1	75.989998	-2.9430001	O(C)C=1C=C(O)C2C(=O)C3C=C(O)C=CC3OC2C=1	COC1=CC2OC3C=CC(O)=CC3C(=O)C2C(O)=C1
1038	Caffeine	-1.4980000000000002	1	194.19400000000002	0	2	0	61.82	-0.87599999	O=C1N(C)C(=O)c2n(C)cnc2N1C	Cn1c(=O)c2c(ncn2C)n(C)c1=O
1039	Spironolactone	-3.842	1	416.58301	0	5	1	60.439999	-4.1729999	S(C(=O)C)C1C2C3C(C)(C4(OC(=O)CC4)CC3)CCC2C2(C)C(=CC(=O)CC2)C1	CC(=O)SC1CC2=CC(=O)CCC2(C)C2CCC3(C)C(CCC34CCC(=O)O4)C12
1040	3,4-Dimethylphenol	-2.6210001	1	122.167	1	1	0	20.23	-1.38	Oc1cc(C)c(C)cc1	Cc1ccc(O)cc1C
1041	Diphenyl ether	-4.2540002	2	170.21099999999998	0	2	2	9.2299995	-3.96	O(c1ccccc1)c1ccccc1	c1ccc(Oc2ccccc2)cc1
1042	2,2',4,4',5,5'-PCB	-7.3429999000000015	1	360.88199	0	2	1	0.0	-8.5600004	Clc1c(Cl)cc(c(Cl)c1)-c1c(Cl)cc(Cl)c(Cl)c1	Clc1cc(Cl)c(-c2cc(Cl)c(Cl)cc2Cl)cc1Cl
1043	nicotinamide	-0.96399999	1	122.12700000000001	1	1	1	55.98	0.61000001	O=C(N)c1cnccc1	NC(=O)c1cccnc1
1044	Thiophenol	-2.7579999	1	110.181	1	1	0	0.0	-2.1199999	Sc1ccccc1	Sc1ccccc1
1045	XMC	-2.688	1	179.21899	1	1	1	38.330002	-2.5810001000000002	O=C(Oc1cc(C)cc(C)c1)NC	CNC(=O)Oc1cc(C)cc(C)c1
1046	Chlordane	-6.039	1	409.78201	0	3	0	0.0	-6.860000099999999	ClC1(Cl)C2(Cl)C(Cl)=C(Cl)C1(Cl)C1C2C(Cl)C(Cl)C1	ClC1=C(Cl)C2(Cl)C3C(Cl)C(Cl)CC3C1(Cl)C2(Cl)Cl
1047	Dimethyldisulfide	-1.524	1	94.204002	0	0	1	0.0	-1.4400001	S(SC)C	CSSC
1048	Benzamide	-1.501	1	121.139	1	1	1	43.09	-0.95999998	O=C(N)c1ccccc1	NC(=O)c1ccccc1
1049	o-Chlorobromobenzene	-3.8399998999999996	1	191.455	0	1	0	0.0	-3.1900001000000002	Brc1c(Cl)cccc1	Clc1ccccc1Br
1050	Monotropitoside	-1.493	1	446.405	6	3	6	184.60001	-0.74199998	O=C(OC)c1c(OC2C(O)C(O)C(O)C(COC3C(O)C(O)C(O)CO3)O2)cccc1	COC(=O)c1ccccc1OC1OC(COC2OCC(O)C(O)C2O)C(O)C(O)C1O
1051	3-Heptanol	-1.6780000000000002	1	116.204	1	0	4	20.23	-1.47	OC(CCCC)CC	CCCCC(O)CC
1052	RTI 15	-3.891	1	268.32001	1	3	1	58.119999	-4.5539999	O=C1Nc2c(C)cc(C)nc2N(CC)c2ncccc12	CCN1c2ncccc2C(=O)Nc2c(C)cc(C)nc21
1053	3,5-Dichlorophenol	-3.428	1	163.00301000000002	1	1	0	20.23	-1.34	Clc1cc(Cl)cc(O)c1	Oc1cc(Cl)cc(Cl)c1
1054	1-Methylphenanthrene	-4.869999900000001	1	192.261	0	3	0	0.0	-5.8499999	Cc1c2c(c3c(cc2)cccc3)ccc1	Cc1cccc2c1ccc1ccccc12
1055	2-Ethyl-1-hexanol	-2.089	1	130.231	1	0	5	20.23	-2.1099999	OCC(CCCC)CC	CCCCC(CC)CO
1056	Diallate	-3.8269998999999997	1	270.22501	0	0	4	20.309998999999998	-4.2859998	Cl/C(=C/Cl)/CSC(=O)N(C(C)C)C(C)C	CC(C)N(C(=O)SC/C(Cl)=C\Cl)C(C)C
1057	Toluene	-2.7130001	1	92.140999	0	1	0	0.0	-2.21	Cc1ccccc1	Cc1ccccc1
1058	Nitrapyrin	-3.8329998999999995	1	230.90900000000002	0	1	0	12.89	-3.76	ClC(Cl)(Cl)c1nc(Cl)ccc1	Clc1cccc(C(Cl)(Cl)Cl)n1
1059	Cycloheptene	-2.5989999999999998	2	96.172997	0	1	0	0.0	-3.1800001	C1=CCCCCC1	C1=CCCCCC1
1060	Thiram	-2.444	1	240.44400000000002	0	0	0	6.48	-3.9000001	S(SC(=S)N(C)C)C(=S)N(C)C	CN(C)C(=S)SSC(=S)N(C)C
1061	Griseofulvin	-3.3280001000000006	1	352.76999	0	3	3	71.059998	-3.2460001	Clc1c(OC)cc(OC)c2C(=O)C3(C(OC)=CC(=O)CC3C)Oc12	COC1=CC(=O)CC(C)C12Oc1c(Cl)c(OC)cc(OC)c1C2=O
1062	1-Decanol	-2.8139998999999998	1	158.285	1	0	8	20.23	-3.6300001	OCCCCCCCCCC	CCCCCCCCCCO
1063	3,3-Dimethylpentane	-2.938	1	100.205	0	0	2	0.0	-4.23	C(CC)(CC)(C)C	CCC(C)(C)CC
1064	vamidothion	-1.446	1	287.34299	1	0	8	64.629997	1.1440001	S(P(=O)(OC)OC)CCSC(C(=O)NC)C	CNC(=O)C(C)SCCSP(=O)(OC)OC
1065	2,3,4,5-Tetrachlorophenol	-4.335	1	231.89301	1	1	0	20.23	-3.1500001	Clc1c(Cl)c(Cl)cc(O)c1Cl	Oc1cc(Cl)c(Cl)c(Cl)c1Cl
1066	Butyraldehyde	-0.74900001	1	72.10700200000001	0	0	2	17.07	-0.0099999998	O=CCCC	CCCC=O
1067	dexamethasone acetate	-3.9330001000000006	1	434.504	2	4	3	100.9	-4.9000001	FC12C3(C)C(=CC(=O)C=C3)CCC1C1C(C)(C(O)(C(=O)COC(=O)C)C(C)C1)CC2O	CC(=O)OCC(=O)C1(O)C(C)CC2C3CCC4=CC(=O)C=CC4(C)C3(F)C(O)CC21C
1068	Butane	-1.9069999	1	58.124001	0	0	1	0.0	-2.5699999	C(CC)C	CCCC
1070	Fluoromethalone	-3.5069999999999997	1	376.46799	2	4	1	74.599998	-4.099	FC12C3(C)C(C(C)CC1C1C(C)(C(O)(C(=O)C)CC1)CC2O)=CC(=O)C=C3	CC(=O)C1(O)CCC2C3CC(C)C4=CC(=O)C=CC4(C)C3(F)C(O)CC21C
1071	Pentachloroethane	-3.3819999999999997	1	202.295	0	0	0	0.0	-2.5999999	ClC(Cl)(Cl)C(Cl)Cl	ClC(Cl)C(Cl)(Cl)Cl
1072	Diethyl phthalate	-3.016	1	222.24001	0	1	4	52.599998	-2.3499999	O=C(OCC)c1c(C(=O)OCC)cccc1	CCOC(=O)c1ccccc1C(=O)OCC
1073	2-Methylpropan-1-ol	-0.67199999	1	74.123001	1	0	1	20.23	0.1	OCC(C)C	CC(C)CO
1074	Isobutylbenzene	-3.5699998999999996	1	134.222	0	1	2	0.0	-4.1199999	C(Cc1ccccc1)(C)C	CC(C)Cc1ccccc1
1075	Diiodomethane	-2.9579999	1	267.83499	0	0	0	0.0	-2.3399999	ICI	ICI
1076	4-Heptanol	-1.6780000000000002	1	116.204	1	0	4	20.23	-1.4	OC(CCC)CCC	CCCC(O)CCC
1077	Pentyl acetate	-1.8329999	1	130.187	0	0	4	26.299999	-1.89	O=C(OCCCCC)C	CCCCCOC(C)=O
1078	2,3,5,6-Tetrachlorophenol	-4.2030001	1	231.89301	1	1	0	20.23	-3.3699999	Clc1c(O)c(Cl)c(Cl)cc1Cl	Oc1c(Cl)c(Cl)cc(Cl)c1Cl
1079	Propylbenzene	-3.2809998999999994	1	120.195	0	1	2	0.0	-3.3699999	C(Cc1ccccc1)C	CCCc1ccccc1
1080	1,2-Dichlorotetrafluoroethane	-2.697	1	170.92	0	0	1	0.0	-2.74	ClC(F)(F)C(Cl)(F)F	FC(F)(Cl)C(F)(F)Cl
1082	tetramethylurea	-0.495	1	116.164	0	0	0	23.549999	0.94	O=C(N(C)C)N(C)C	CN(C)C(=O)N(C)C
1083	1,2,4,5-Tetramethylbenzene	-3.6639999999999997	1	134.222	0	1	0	0.0	-4.5900002	Cc1c(C)cc(C)c(C)c1	Cc1cc(C)c(C)cc1C
1084	norethindrone acetate	-4.2410002	1	340.46301	0	4	1	43.369999	-4.8000002	O=C(OC1(C#C)C2(C)C(C3C(C4C(=CC(=O)CC4)CC3)CC2)CC1)C	C#CC1(OC(C)=O)CCC2C3CCC4=CC(=O)CCC4C3CCC21C
1085	Ditalimfos	-3.9920001000000003	1	299.28799	0	2	5	55.84	-3.3499999	S=P(OCC)(OCC)N1C(=O)c2c(C1=O)cccc2	CCOP(=S)(OCC)N1C(=O)c2ccccc2C1=O
1086	salicylanilide	-3.7820001000000003	1	213.23599	2	2	2	49.330002	-3.5899998999999996	O=C(Nc1ccccc1)c1c(O)cccc1	O=C(Nc1ccccc1)c1ccccc1O
1087	Sulfallate	-3.2539999	1	223.79401000000001	0	0	4	3.24	-3.3900001000000004	ClC(CSC(=S)N(CC)CC)=C	C=C(Cl)CSC(=S)N(CC)CC
1088	Chloroethane	-1.165	1	64.514999	0	0	0	0.0	-1.0599999	ClCC	CCCl
1089	Mefluidide	-3.165	1	310.297	2	1	3	75.269997	-3.24	S(=O)(=O)(Nc1c(C)cc(C)c(NC(=O)C)c1)C(F)(F)F	CC(=O)Nc1cc(NS(=O)(=O)C(F)(F)F)c(C)cc1C
1090	Piperine	-3.6589998999999995	1	285.34299	0	3	3	38.77	-3.46	O=C(/C=C/C=C/c1cc2OCOc2cc1)N1CCCCC1	O=C(/C=C/C=C/c1ccc2c(c1)OCO2)N1CCCCC1
1091	cis-2-Pentene	-2.076	1	70.135002	0	0	1	0.0	-2.54	C(=C\C)\CC	C/C=C\CC
1092	thiofanox	-2.7	1	218.32201	1	0	3	50.689999	-1.62	S(C/C(=N/OC(=O)NC)/C(C)(C)C)C	CNC(=O)O/N=C(/CSC)C(C)(C)C
1093	Cyclooctyl-5-spirobarbituric acid	-2.2839999	1	224.25999	2	2	0	75.269997	-2.9820001	O=C1C2(C(=O)NC(=O)N1)CCCCCCC2	O=C1NC(=O)C2(CCCCCCC2)C(=O)N1
1094	butacarb	-4.6420002	1	263.38101	1	1	1	38.330002	-4.2399998	O=C(Oc1cc(C(C)(C)C)cc(C(C)(C)C)c1)NC	CNC(=O)Oc1cc(C(C)(C)C)cc(C(C)(C)C)c1
1095	Eriodictyol	-3.1519999999999997	1	288.255	4	3	1	107.22	-3.6199999	O=C1c2c(O)cc(O)cc2OC(c2cc(O)c(O)cc2)C1	O=C1CC(c2ccc(O)c(O)c2)Oc2cc(O)cc(O)c21
1096	Benzophenone	-3.612	1	182.222	0	2	2	17.07	-3.1199999	O=C(c1ccccc1)c1ccccc1	O=C(c1ccccc1)c1ccccc1
1097	Eicosane	-7.576000200000001	1	282.556	0	0	17	0.0	-8.171999900000001	C(CCCCCCCCCC)CCCCCCCCC	CCCCCCCCCCCCCCCCCCCC
1098	hydrazobenzene	-3.4920001000000003	2	184.24200000000002	2	2	3	24.059998999999998	-2.9200001	N(Nc1ccccc1)c1ccccc1	c1ccc(NNc2ccccc2)cc1
1099	2-Ethyl-1-butanol	-1.381	1	102.177	1	0	3	20.23	-1.17	OCC(CC)CC	CCC(CC)CO
1100	4-hydroxypyridine	-1.655	1	95.100998	1	1	0	33.119999	1.02	Oc1ccncc1	Oc1ccncc1
1101	cis 1,2-Dichloroethylene	-1.561	1	96.944	0	0	0	0.0	-1.3	Cl/C=C\Cl	Cl/C=C\Cl
1102	Methylcyclopentane	-2.4519999	1	84.162003	0	1	0	0.0	-3.3	CC1CCCC1	CC1CCCC1
1103	4-Methyl-2-pentanol	-1.308	1	102.177	1	0	2	20.23	-0.80000001	OC(CC(C)C)C	CC(C)CC(C)O
1104	RTI 11	-3.125	1	254.28900000000002	1	3	0	55.560001	-3.928	O=C1N(C)c2c(Oc3c1cc(C)cc3)ccc(N)c2	Cc1ccc2c(c1)C(=O)N(C)c1cc(N)ccc1O2
1105	2,2-Dimethylpropanol	-1.011	1	88.150002	1	0	0	20.23	-0.40000001	OCC(C)(C)C	CC(C)(C)CO
1106	Triadimefon	-4.132	1	293.754	0	2	4	57.009997999999996	-3.6099998999999996	Clc1ccc(OC(C(=O)C(C)(C)C)n2ncnc2)cc1	CC(C)(C)C(=O)C(Oc1ccc(Cl)cc1)n1cncn1
1107	Isocarboxazid	-2.2509999	1	231.255	2	2	4	67.160004	-2.461	O=C(NNCc1ccccc1)c1noc(C)c1	Cc1cc(C(=O)NNCc2ccccc2)no1
1108	Propylene	-1.235	1	42.081001	0	0	0	0.0	-1.08	C(=C)C	C=CC
1109	Dichlorophen	-4.9239998	1	269.12701	2	2	2	40.459998999999996	-3.9530001000000006	Clc1cc(Cc2c(O)ccc(Cl)c2)c(O)cc1	Oc1ccc(Cl)cc1Cc1cc(Cl)ccc1O
1110	Desmedipham	-4.1820002	1	300.314	2	2	4	76.660004	-4.632	O=C(OCC)Nc1cc(OC(=O)Nc2ccccc2)ccc1	CCOC(=O)Nc1cccc(OC(=O)Nc2ccccc2)c1
1111	Anthraquinone	-3.3399998999999996	1	208.21599999999998	0	3	0	34.139998999999996	-5.1900001	O=C1c2c(C(=O)c3c1cccc3)cccc2	O=C1c2ccccc2C(=O)c2ccccc21
1112	2-Octanol	-2.033	1	130.231	1	0	5	20.23	-2.0899999	OC(CCCCCC)C	CCCCCCC(C)O
1113	Oxycarboxin	-2.1689998999999998	1	267.306	1	2	2	72.470001	-2.2809999	O=C(Nc1ccccc1)C=1S(=O)(=O)CCOC=1C	CC1=C(C(=O)Nc2ccccc2)S(=O)(=O)CCO1
1114	Butylbenzene	-3.585	1	134.222	0	1	3	0.0	-4.059999899999999	C(CC)Cc1ccccc1	CCCCc1ccccc1
1115	parabanic acid	1.091	1	114.06	2	1	0	75.269997	-0.40000001	O=C1C(=O)NC(=O)N1	O=C1NC(=O)C(=O)N1
1116	Abate	-6.678	1	466.47900000000004	0	2	10	55.380001	-6.237	S=P(OC)(OC)Oc1ccc(Sc2ccc(OP(=S)(OC)OC)cc2)cc1	COP(=S)(OC)Oc1ccc(Sc2ccc(OP(=S)(OC)OC)cc2)cc1
1117	Chlorthalidone	-2.5639998999999998	1	338.772	3	3	2	109.49	-3.451	Clc1c(S(=O)(=O)N)cc(C2(O)NC(=O)c3c2cccc3)cc1	NS(=O)(=O)c1cc(C2(O)NC(=O)c3ccccc32)ccc1Cl
1118	Isobutyl acetate	-1.4630001	1	116.16	0	0	2	26.299999	-1.21	O=C(OCC(C)C)C	CC(=O)OCC(C)C
1119	2,2,3-Trimethylbutane	-2.9219999	1	100.205	0	0	0	0.0	-4.3600001	C(C(C)C)(C)(C)C	CC(C)C(C)(C)C
1120	2,3,3',4,4'6-PCB	-7.745999799999999	1	395.327	0	2	1	0.0	-7.6599998	Clc1c(Cl)c(Cl)cc(Cl)c1-c1c(Cl)c(Cl)c(Cl)cc1	Clc1ccc(-c2c(Cl)cc(Cl)c(Cl)c2Cl)c(Cl)c1Cl
1121	Phthalonitrile	-1.7169999999999999	1	128.134	0	1	0	47.580002	-2.3800001	N#Cc1c(C#N)cccc1	N#Cc1ccccc1C#N
1122	m-Nitrotoluene	-2.6400001	1	137.138	0	1	1	43.139998999999996	-2.4400001000000002	O=[N+]([O-])c1cc(C)ccc1	Cc1cccc([N+](=O)[O-])c1
1123	halothane	-2.608	1	197.38099999999997	0	0	0	0.0	-1.71	BrC(Cl)C(F)(F)F	FC(F)(F)C(Cl)Br
1124	Oxamyl	-0.90799999	1	219.26601000000002	1	0	1	71.0	0.106	S(/C(=N/OC(=O)NC)/C(=O)N(C)C)C	CNC(=O)O/N=C(/SC)C(=O)N(C)C
1125	Thiometon	-3.323	1	246.35898999999998	0	0	7	18.459999	-3.0910001	S=P(SCCSCC)(OC)OC	CCSCCSP(=S)(OC)OC
1126	2-Methylbutane	-2.2449999	1	72.15100100000001	0	0	1	0.0	-3.1800001	C(CC)(C)C	CCC(C)C
1127	Stirofos	-4.3200002	1	365.96398999999997	0	1	5	44.759997999999996	-4.5219998	Cl/C=C(\OP(=O)(OC)OC)/c1c(Cl)cc(Cl)c(Cl)c1	COP(=O)(OC)O/C(=C\Cl)c1cc(Cl)c(Cl)cc1Cl
