# Supplementary material for: Could graph neural networks learn better molecular representation for drug discovery? A comparison study of descriptor-based and graph-based models
Source: J Cheminform. 2021 Feb 17;13:12. doi: 10.1186/s13321-020-00479-8 (PMC7888189; doi:10.1186/s13321-020-00479-8)
Supplement: Supplementary file 1 — Additional file 1. The datasets for the single tasks. [file 13321_2020_479_MOESM1_ESM.zip › ReferencedData/washed_dataset/freesolv_washed.csv]

	iupac	smiles	expt	calc	cano_smiles
0	4-methoxy-N,N-dimethyl-benzamide	O=C(N(C)C)c1ccc(OC)cc1	-11.01	-9.625	COc1ccc(C(=O)N(C)C)cc1
1	methanesulfonyl chloride	ClS(=O)(=O)C	-4.869999900000001	-6.2189999	CS(=O)(=O)Cl
2	3-methylbut-1-ene	C(C(C)C)=C	1.83	2.4519999	C=CC(C)C
3	2-ethylpyrazine	C(C)c1nccnc1	-5.4499998	-5.809	CCc1cnccn1
4	heptan-1-ol	OCCCCCCC	-4.21	-2.9170001	CCCCCCCO
5	3,5-dimethylphenol	Oc1cc(C)cc(C)c1	-6.27	-5.4439998	Cc1cc(C)cc(O)c1
6	2,3-dimethylbutane	C(C(C)C)(C)C	2.3399999	2.4679999	CC(C)C(C)C
7	2-methylpentan-2-ol	OC(CCC)(C)C	-3.9200001	-2.779	CCCC(C)(C)O
8	1,2-dimethylcyclohexane	C[C@H]1[C@@H](C)CCCC1	1.58	1.6849999	C[C@H]1CCCC[C@H]1C
9	butan-2-ol	O[C@H](CC)C	-4.619999900000001	-3.145	CC[C@H](C)O
10	dibromomethane	BrCBr	-1.96	-0.405	BrCBr
11	2-methylpentan-3-ol	O[C@@H](C(C)C)CC	-3.8800001	-2.4159999	CC[C@@H](O)C(C)C
12	2-ethylpyridine	C(C)c1ncccc1	-4.329999900000001	-3.3099998999999998	CCc1ccccn1
13	ethyl pentanoate	O=C(OCC)CCCC	-2.49	-3.1099999	CCCCC(=O)OCC
14	benzenethiol	Sc1ccccc1	-2.55	-1.501	Sc1ccccc1
15	(2Z)-3,7-dimethylocta-2,6-dien-1-ol	OC/C=C(/CC/C=C(\C)/C)\C	-4.7800002	-2.5969999	CC(C)=CCC/C(C)=C/CO
16	indane	c12c(cccc1)CCC2	-1.46	-1.7519999999999998	c1ccc2c(c1)CCC2
17	ethoxybenzene	O(CC)c1ccccc1	-2.22	-2.2539999	CCOc1ccccc1
18	4-bromophenol	Brc1ccc(O)cc1	-5.8499999	-5.8330002	Oc1ccc(Br)cc1
19	2,2-dimethylpentane	C(CCC)(C)(C)C	2.8800001	2.6860001000000002	CCCC(C)(C)C
20	2-acetoxyethyl acetate	O=C(OCCOC(=O)C)C	-6.3400002	-8.2919998	CC(=O)OCCOC(C)=O
21	ethion	S=P(SCSP(=S)(OCC)OCC)(OCC)OCC	-6.0999999	-10.644	CCOP(=S)(OCC)SCSP(=S)(OCC)OCC
22	cycloheptanol	OC1CCCCCC1	-5.48	-4.3449998	OC1CCCCCC1
23	methyl cyclopropanecarboxylate	O=C(OC)C1CC1	-4.099999899999999	-3.6040001000000004	COC(=O)C1CC1
24	benzonitrile	N#Cc1ccccc1	-4.099999899999999	-3.2379999	N#Cc1ccccc1
25	pentanenitrile	N#CCCCC	-3.52	-2.1470001	CCCCC#N
26	2-methylpropan-2-ol	OC(C)(C)C	-4.4699998	-3.2880001000000005	CC(C)(C)O
27	2,4-dimethylpentan-3-one	O=C(C(C)C)C(C)C	-2.74	-2.6289999	CC(C)C(=O)C(C)C
28	propanal	O=CCC	-3.4300001000000004	-3.148	CCC=O
29	N,N-dimethylformamide	O=CN(C)C	-7.809999900000001	-6.932000200000001	CN(C)C=O
30	p-xylene	Cc1ccc(C)cc1	-0.80000001	-0.65799999	Cc1ccc(C)cc1
31	penta-1,4-diene	C(=C)CC=C	0.93000001	2.3570001	C=CCC=C
32	2-(2,3-dimethylphenyl)aminobenzoic acid	O=C(O)c1c(Nc2c(C)c(C)ccc2)cccc1	-6.780000200000001	-7.665	Cc1cccc(Nc2ccccc2C(=O)O)c1C
33	N,N-dimethylbenzamide	O=C(N(C)C)c1ccccc1	-9.29	-8.112999900000002	CN(C)C(=O)c1ccccc1
34	N-ethylethanamine	N(CC)CC	-4.0700002	-2.9860001	CCNCC
35	4-tert-butylphenol	Oc1ccc(C(C)(C)C)cc1	-5.9099998	-5.5430002	CC(C)(C)c1ccc(O)cc1
36	isopentyl formate	O=COCCC(C)C	-2.1300001	-3.4139999999999997	CC(C)CCOC=O
37	decan-1-ol	OCCCCCCCCCC	-3.6400001000000004	-2.4460001	CCCCCCCCCCO
38	ethyl propanoate	O=C(OCC)CC	-2.6800001	-3.221	CCOC(=O)CC
39	nonane	C(CCCC)CCCC	3.1300001	3.221	CCCCCCCCC
40	N-methylacetamide	O=C(NC)C	-10.0	-8.276	CNC(C)=O
41	non-1-ene	C(=C)CCCCCCC	2.0599998999999998	2.9949999	C=CCCCCCCC
42	naphthalen-2-ol	Oc1cc2c(cc1)cccc2	-8.1099997	-7.849	Oc1ccc2ccccc2c1
43	1,2,4-trichlorobenzene	Clc1c(Cl)ccc(Cl)c1	-1.12	-0.11699999999999999	Clc1ccc(Cl)c(Cl)c1
44	(2R,3R,4R,5R)-Hexan-1,2,3,4,5,6-hexol	O[C@@H]([C@H](O)[C@H](O)CO)[C@H](O)CO	-23.620001000000002	-18.162001	OC[C@@H](O)[C@@H](O)[C@H](O)[C@H](O)CO
45	methyl butanoate	O=C(OC)CCC	-2.8299999	-3.552	CCCC(=O)OC
46	2-hydroxybenzaldehyde	O=Cc1c(O)cccc1	-4.6799998	-8.809	O=Cc1ccccc1O
47	azetidine	N1CCC1	-5.5599999	-3.8610001000000005	C1CNC1
48	N-propylpropan-1-amine	N(CCC)CCC	-3.6500001	-2.233	CCCNCCC
49	aniline	Nc1ccccc1	-5.4899998	-5.5430002	Nc1ccccc1
50	tetrafluoromethane	FC(F)(F)F	3.1199999	2.4890001	FC(F)(F)F
51	2-methylbutan-1-ol	OC[C@@H](CC)C	-4.420000099999999	-2.9949999	CC[C@@H](C)CO
52	2-iodophenol	Ic1c(O)cccc1	-6.1999998	-3.221	Oc1ccccc1I
53	2,6-dimethoxyphenol	O(C)c1c(O)c(OC)ccc1	-6.96	-7.393000099999999	COc1cccc(OC)c1O
54	but-1-yne	C(#C)CC	-0.16	0.28400001	C#CCC
55	trifluoromethylbenzene	FC(F)(F)c1ccccc1	-0.25	-0.56999999	FC(F)(F)c1ccccc1
57	2-methylpyridine	Cc1ncccc1	-4.630000099999999	-3.5009998999999996	Cc1ccccn1
58	simazine	Clc1nc(NCC)nc(NCC)n1	-10.22	-10.914000000000001	CCNc1nc(Cl)nc(NCC)n1
59	2,3-dichlorodibenzo-p-dioxin	Clc1c(Cl)cc2Oc3c(Oc2c1)cccc3	-3.5599998999999998	-3.5899998999999996	Clc1cc2c(cc1Cl)Oc1ccccc1O2
60	octan-1-amine	NCCCCCCCC	-3.6500001	-2.589	CCCCCCCCN
62	1,2-bis(trifluoromethyl)benzene	FC(F)(F)c1c(C(F)(F)F)cccc1	1.0700001000000001	-1.4409999999999998	FC(F)(F)c1ccccc1C(F)(F)F
63	methyl paraben	O=C(OC)c1ccc(O)cc1	-9.510000199999999	-9.784999800000001	COC(=O)c1ccc(O)cc1
64	pentylbenzene	C(CCc1ccccc1)CC	-0.23	-0.09399999699999999	CCCCCc1ccccc1
65	1,1-difluoroethane	FC(F)C	-0.11	0.226	CC(F)F
66	5-Amino-4-chloro-2-phenylpyridazin-3(2H)-one	ClC=1C(=O)N(c2ccccc2)N=CC=1N	-16.43	-16.039	Nc1cnn(-c2ccccc2)c(=O)c1Cl
67	butadiene	C(C=C)=C	0.56	1.955	C=CC=C
68	N,N-dimethylmethanamine	N(C)(C)C	-3.2	-2.6359999	CN(C)C
69	hexanamide	O=C(N)CCCCC	-9.3100004	-8.1029997	CCCCCC(N)=O
70	isobutyl nitrate	O=[N+](OCC(C)C)[O-]	-1.88	-1.835	CC(C)CO[N+](=O)[O-]
71	1-(2-hydroxyethylamino)-9,10-anthraquinone	O=C1c2c(NCCO)cccc2C(=O)c2c1cccc2	-14.21	-13.599	O=C1c2ccccc2C(=O)c2c(NCCO)cccc21
72	2-(nitrooxy)ethan-1-ol	O=[N+](OCCO)[O-]	-8.1800003	-6.676000099999999	O=[N+]([O-])OCCO
73	octan-2-one	O=C(CCCCCC)C	-2.8800001	-2.7579999	CCCCCCC(C)=O
74	1-methylpiperazine	CN1CCNCC1	-7.77	-8.1730003	CN1CCNCC1
75	ethanamine	NCC	-4.5	-3.1559999	CCN
76	cyclohepta-1,3,5-triene	C1=CC=CCC=C1	-0.99000001	-0.09799999699999999	C1=CC=CCC=C1
77	9,10-dihydroanthracene	c12c(cccc1)Cc1c(cccc1)C2	-3.78	-4.3039999	c1ccc2c(c1)Cc1ccccc1C2
78	1,1-dichloroethane	ClC(Cl)C	-0.83999997	0.18700001	CC(Cl)Cl
79	3-methoxyphenol	O(C)c1cc(O)ccc1	-7.6599998	-6.968999900000001	COc1cccc(O)c1
80	acenaphthene	c12c3cccc1CCc2ccc3	-3.1500001	-4.198	c1cc2c3c(cccc3c1)CC2
81	1-bromooctane	BrCCCCCCCC	0.51999998	1.3519999999999999	CCCCCCCCBr
82	phenylmethanol	OCc1ccccc1	-6.619999900000001	-5.132999900000001	OCc1ccccc1
83	5-bromouracil	BrC=1C(=O)NC(=O)NC=1	-18.17	-17.298	O=c1[nH]cc(Br)c(=O)[nH]1
84	n-butane	C(CC)C	2.0999999	2.5880001	CCCC
85	chloromethane	ClC	-0.55000001	0.764	CCl
86	1-bromo-2-methyl-propane	BrCC(C)C	-0.029999999	0.75599998	CC(C)CBr
87	2-isopropylsulfanylpropane	S(C(C)C)C(C)C	-1.21	0.14	CC(C)SC(C)C
88	heptane	C(CCC)CCC	2.6700001	2.925	CCCCCCC
89	imidazole	[nH]1cncc1	-9.630000099999998	-7.972000099999999	c1c[nH]cn1
90	1,2,3,7-tetrachlorodibenzo-p-dioxin	Clc1c(Cl)c2Oc3c(Oc2cc1Cl)cc(Cl)cc3	-3.8399998999999996	-2.6600001	Clc1ccc2c(c1)Oc1cc(Cl)c(Cl)c(Cl)c1O2
91	bromacil	BrC=1C(=O)N([C@H](CC)C)C(=O)NC=1C	-9.7299995	-14.495999999999999	CC[C@H](C)n1c(=O)[nH]c(C)c(Br)c1=O
92	diiodomethane	ICI	-2.49	-1.882	ICI
93	N,N-dipropyl(propylsulfanyl)formamide	S(C(=O)N(CCC)CCC)CCC	-4.1300001	-4.5689998	CCCSC(=O)N(CCC)CCC
94	nitromethane	O=[N+]([O-])C	-4.02	-2.075	C[N+](=O)[O-]
95	methoxyethane	O(CC)C	-2.0999999	-0.70999998	CCOC
96	2-chloro-1,1,1-trimethoxy-ethane	ClCC(OC)(OC)OC	-4.5900002	-3.638	COC(CCl)(OC)OC
97	isobutane	C(C)(C)C	2.3	2.5350001	CC(C)C
98	3-methylbutanoic acid	O=C(O)CC(C)C	-6.0900002	-8.843999900000002	CC(C)CC(=O)O
99	2-chloro-1-(2,4-dichlorophenyl)ethenyl diethyl phosphate	Cl/C=C(\OP(=O)(OCC)OCC)/c1c(Cl)cc(Cl)cc1	-7.070000200000001	-9.029000300000002	CCOP(=O)(OCC)O/C(=C\Cl)c1ccc(Cl)cc1Cl
100	1-chloropropane	ClCCC	-0.33000001	0.97299999	CCCCl
101	1-propylsulfanylpropane	S(CCC)CCC	-1.28	0.63999999	CCCSCCC
102	hexan-3-ol	O[C@H](CCC)CC	-4.059999899999999	-2.585	CCC[C@@H](O)CC
103	acetonitrile	N#CC	-3.8800001	-2.7889999999999997	CC#N
104	N-methyl-N-(2,2,2-trifluoroethyl)aniline	FC(F)(F)CN(C)c1ccccc1	-1.92	-3.964	CN(CC(F)(F)F)c1ccccc1
105	2-chloro-2-(difluoromethoxy)-1,1,1-trifluoro-ethane	Cl[C@@H](OC(F)F)C(F)(F)F	0.1	-1.156	FC(F)O[C@H](Cl)C(F)(F)F
106	hexa-1,5-diene	C(=C)CCC=C	1.01	2.487	C=CCCC=C
107	m-xylene	Cc1cc(C)ccc1	-0.82999998	-0.69700003	Cc1cccc(C)c1
108	methyl acetate	O=C(OC)C	-3.1300001	-3.8299999	COC(C)=O
109	trimethoxymethylbenzene	O(C(OC)(OC)c1ccccc1)C	-4.04	-5.559	COC(OC)(OC)c1ccccc1
110	ethyl benzoate	O=C(OCC)c1ccccc1	-3.6400001000000004	-4.5970001	CCOC(=O)c1ccccc1
111	propanethiol	SCCC	-1.1	-0.182	CCCS
112	heptan-2-one	O=C(CCCCC)C	-3.04	-2.9449999	CCCCCC(C)=O
113	carbofuran	O=C(Oc1c2OC(C)(C)Cc2ccc1)NC	-9.6099997	-11.126	CNC(=O)Oc1cccc2c1OC(C)(C)C2
114	benzyl bromide	BrCc1ccccc1	-2.3800001	-1.8530000000000002	BrCc1ccccc1
115	ethyl hexanoate	O=C(OCC)CCCCC	-2.23	-2.9289999	CCCCCC(=O)OCC
116	1-methoxypropane	O(CCC)C	-1.66	-0.59799999	CCCOC
117	4-methylmorpholine	CN1CCOCC1	-6.3200002	-5.7740002	CN1CCOCC1
118	3-hydroxybenzonitrile	Oc1cc(C#N)ccc1	-9.6499996	-7.738999799999999	N#Cc1cccc(O)c1
119	1,2,4,5-tetrachloro-3-(3,4-dichlorophenyl)benzene	Clc1c(c(Cl)c(Cl)cc1Cl)-c1cc(Cl)c(Cl)cc1	-4.380000099999999	-0.70499998	Clc1ccc(-c2c(Cl)c(Cl)cc(Cl)c2Cl)cc1Cl
120	propylbenzene	C(Cc1ccccc1)C	-0.52999997	-0.51099998	CCCc1ccccc1
121	caffeine	O=C1N(C)C(=O)c2n(C)cnc2N1C	-12.64	-17.621	Cn1c(=O)c2c(ncn2C)n(C)c1=O
122	N-methylmethanamine	N(C)C	-4.29	-2.9909999	CNC
123	1,1,2,3,3,3-hexafluoroprop-1-ene	FC(F)(F)/C(/F)=C(\F)/F	2.9300001	2.3050001	FC(F)=C(F)C(F)(F)F
124	4-chlorophenol	Clc1ccc(O)cc1	-7.030000200000001	-5.3730001	Oc1ccc(Cl)cc1
125	piperidine	N1CCCCC1	-5.1100001	-3.8729998999999995	C1CCNCC1
126	phenanthrene	c12c3c(ccc1cccc2)cccc3	-3.8800001	-5.2639999	c1ccc2c(c1)ccc1ccccc12
127	iodomethane	IC	-0.88999999	-0.64099997	CI
128	3,5-dichloro-2,6-dimethoxyphenol	Clc1c(OC)c(O)c(OC)c(Cl)c1	-6.4400001	-5.98	COc1c(Cl)cc(Cl)c(OC)c1O
129	(E)-1,2-dichloroethylene	Cl/C=C/Cl	-0.77999997	1.024	Cl/C=C/Cl
130	n-pentane	C(CC)CC	2.3	2.6730001	CCCCC
131	butanenitrile	N#CCCC	-3.6400001000000004	-2.2869999	CCCC#N
132	2-bromo-1,1,1,2-tetrafluoro-ethane	Br[C@@H](F)C(F)(F)F	0.5	0.23399999999999999	F[C@H](Br)C(F)(F)F
133	2-isobutylpyrazine	C(Cc1nccnc1)(C)C	-5.04	-5.494999900000001	CC(C)Cc1cnccn1
134	[(2S)-butan-2-yl] nitrate	O=[N+](O[C@H](CC)C)[O-]	-1.8200001000000001	-1.864	CC[C@H](C)O[N+](=O)[O-]
135	1,4-dichloro-2-phenyl-benzene	Clc1c(-c2ccccc2)cc(Cl)cc1	-2.46	-1.903	Clc1ccc(Cl)c(-c2ccccc2)c1
136	1,2,3,4-tetrachloro-5-phenyl-benzene	Clc1c(Cl)c(Cl)cc(c1Cl)-c1ccccc1	-3.48	-1.3099999	Clc1cc(-c2ccccc2)c(Cl)c(Cl)c1Cl
137	2,3-dimethylpentane	[C@H](C(C)C)(CC)C	2.52	2.625	CC[C@@H](C)C(C)C
138	4-methylpentan-2-ol	O[C@@H](CC(C)C)C	-3.73	-2.9070001	CC(C)C[C@@H](C)O
139	tetrahydropyran	O1CCCCC1	-3.1199999	-1.8090000000000002	C1CCOCC1
140	cyclopropane	C1CC1	0.75	2.4849999	C1CC1
141	1,2,3,4-tetrachloro-5-(3,4,5-trichlorophenyl)benzene	Clc1c(Cl)c(Cl)cc(c1Cl)-c1cc(Cl)c(Cl)c(Cl)c1	-3.1700001	-0.82200003	Clc1cc(-c2cc(Cl)c(Cl)c(Cl)c2Cl)cc(Cl)c1Cl
142	1,1-dichloroethylene	ClC(Cl)=C	0.25	1.1079999999999999	C=C(Cl)Cl
143	2-methylpropan-1-ol	OCC(C)C	-4.5	-3.1300001	CC(C)CO
144	propyl propanoate	O=C(OCCC)CC	-2.4400001000000002	-2.4530001	CCCOC(=O)CC
145	hexachloroethane	ClC(Cl)(Cl)C(Cl)(Cl)Cl	-0.63999999	0.88499999	ClC(Cl)(Cl)C(Cl)(Cl)Cl
146	methylsulfanylbenzene	S(C)c1ccccc1	-2.73	-1.325	CSc1ccccc1
147	2-ethylphenol	Oc1c(CC)cccc1	-5.6599998	-4.7680001	CCc1ccccc1O
148	2-chloro-2-methyl-propane	ClC(C)(C)C	1.09	0.82599998	CC(C)(C)Cl
149	isoprene	C(C=C)(=C)C	0.68000001	1.824	C=CC(=C)C
150	1-isopropyl-4-methyl-benzene	C(C)(C)c1ccc(C)cc1	-0.68000001	-0.456	Cc1ccc(C(C)C)cc1
151	1-methylimidazole	Cn1cncc1	-8.409999800000001	-6.282000099999999	Cn1ccnc1
152	ethylene glycol	OCCO	-9.3000002	-7.2659997999999995	OCCO
153	1,2-dichlorobenzene	Clc1c(Cl)cccc1	-1.36	-0.55299997	Clc1ccccc1Cl
154	6-chlorouracil	ClC=1NC(=O)NC(=O)C=1	-15.83	-15.128	O=c1cc(Cl)[nH]c(=O)[nH]1
155	propyl formate	O=COCCC	-2.48	-3.6989998999999996	CCCOC=O
156	2-chlorodibenzo-p-dioxin	Clc1cc2Oc3c(Oc2cc1)cccc3	-3.0999999	-4.0539999	Clc1ccc2c(c1)Oc1ccccc1O2
157	hexanoic acid	O=C(O)CCCCC	-6.21	-7.8779997999999996	CCCCCC(=O)O
158	diethyl butanedioate	O=C(OCC)CCC(=O)OCC	-5.71	-8.6829996	CCOC(=O)CCC(=O)OCC
159	2,4-dimethylpyridine	Cc1nccc(C)c1	-4.8600001	-3.2820001000000003	Cc1ccnc(C)c1
160	cyclohexene	C1=CCCCC1	0.14	1.175	C1=CCCCC1
161	1,4-dimethylpiperazine	CN1CCN(C)CC1	-7.579999900000001	-7.874000099999999	CN1CCN(C)CC1
162	1,2,3,4-tetrachloro-5-(3,4-dichlorophenyl)benzene	Clc1c(Cl)c(Cl)cc(c1Cl)-c1cc(Cl)c(Cl)cc1	-3.04	-1.0829999	Clc1ccc(-c2cc(Cl)c(Cl)c(Cl)c2Cl)cc1Cl
163	quinone	O=C1C=CC(=O)C=C1	-6.5	-6.96	O=C1C=CC(=O)C=C1
164	methyl 2-chloroacetate	ClCC(=O)OC	-4.0	-3.8160000000000003	COC(=O)CCl
165	butanal	O=CCCC	-3.1800001	-3.0439998999999998	CCCC=O
166	ethylbenzene	C(C)c1ccccc1	-0.79000002	-0.60600001	CCc1ccccc1
167	1,1,2-trichloroethylene	Cl/C(/Cl)=C\Cl	-0.44	0.81800002	ClC=C(Cl)Cl
168	N,N-diethylethanamine	N(CC)(CC)CC	-3.22	-1.955	CCN(CC)CC
169	1,2,3,4,7-pentachlorodibenzo-p-dioxin	Clc1c(Cl)c(Cl)c2Oc3c(Oc2c1Cl)cc(Cl)cc3	-4.150000100000001	-2.3099998999999998	Clc1ccc2c(c1)Oc1c(Cl)c(Cl)c(Cl)c(Cl)c1O2
170	3,4-dimethylpyridine	Cc1c(C)ccnc1	-5.2199998	-3.201	Cc1ccncc1C
171	cyanuric acid	O=C1NC(=O)NC(=O)N1	-18.059998999999998	-21.761999	O=c1[nH]c(=O)[nH]c(=O)[nH]1
172	benzaldehyde	O=Cc1ccccc1	-4.02	-5.058000099999999	O=Cc1ccccc1
173	2-chloropyridine	Clc1ncccc1	-4.3899999	-3.8729998999999995	Clc1ccccn1
174	3-chloroprop-1-ene	ClCC=C	-0.56999999	0.94400001	C=CCCl
175	1-(p-tolyl)ethanone	O=C(C)c1ccc(C)cc1	-4.6999998	-4.9099998	CC(=O)c1ccc(C)cc1
176	formaldehyde	O=C	-2.75	-3.155	C=O
177	1-chloro-2-methyl-benzene	Clc1c(C)cccc1	-1.14	-0.47299999	Cc1ccccc1Cl
178	1-pyrrolidin-1-ylethanone	O=C(C)N1CCCC1	-9.8000002	-7.830999900000001	CC(=O)N1CCCC1
179	1,1,1-trimethoxyethane	O(C(OC)(OC)C)C	-4.420000099999999	-3.7	COC(C)(OC)OC
180	butylbenzene	C(CC)Cc1ccccc1	-0.40000001	-0.22699999999999998	CCCCc1ccccc1
181	N,N-dimethylaniline	N(C)(C)c1ccccc1	-3.45	-4.4260000999999995	CN(C)c1ccccc1
182	2-methoxypropane	O(C(C)C)C	-2.01	-0.65700001	COC(C)C
183	1,2,3,4,6,7,8,9-octachlorodibenzo-p-dioxin	Clc1c(Cl)c(Cl)c2Oc3c(Cl)c(Cl)c(Cl)c(Cl)c3Oc2c1Cl	-4.5300002	-1.147	Clc1c(Cl)c(Cl)c2c(c1Cl)Oc1c(Cl)c(Cl)c(Cl)c(Cl)c1O2
184	1,2,3,4,5-pentachloro-6-(2,3,4,5,6-pentachlorophenyl)benzene	Clc1c(Cl)c(Cl)c(c(Cl)c1Cl)-c1c(Cl)c(Cl)c(Cl)c(Cl)c1Cl	-2.98	0.75999999	Clc1c(Cl)c(Cl)c(-c2c(Cl)c(Cl)c(Cl)c(Cl)c2Cl)c(Cl)c1Cl
185	1,1,2-trichloroethane	ClC(Cl)CCl	-1.99	-0.384	ClCC(Cl)Cl
186	N-methylaniline	N(C)c1ccccc1	-4.6900001	-5.7189999	CNc1ccccc1
187	isopropyl acetate	O=C(OC(C)C)C	-2.6400001	-3.3710001000000003	CC(=O)OC(C)C
188	benzene	c1ccccc1	-0.89999998	-0.80599999	c1ccccc1
189	1,2,3-trichlorobenzene	Clc1c(Cl)cccc1Cl	-1.24	-0.50999999	Clc1cccc(Cl)c1Cl
190	4-chlorophenyl)sulfanylmethylsulfanyl-diethoxy-thioxo-$l^{5}-phosphane	Clc1ccc(SCSP(=S)(OCC)OCC)cc1	-6.5	-7.024000200000001	CCOP(=S)(OCC)SCSc1ccc(Cl)cc1
191	3-(dimethoxyphosphinothioylsulfanylmethyl)-1,2,3-benzotriazin-4-one	S=P(SCN1C(=O)c2c(N=N1)cccc2)(OC)OC	-10.03	-14.106	COP(=S)(OC)SCn1nnc2ccccc2c1=O
192	1,2,4-trichlorodibenzo-p-dioxin	Clc1c(Cl)cc(Cl)c2Oc3c(Oc12)cccc3	-4.0500002	-3.1600001	Clc1cc(Cl)c2c(c1Cl)Oc1ccccc1O2
193	2,3-dimethylbuta-1,3-diene	C(C(=C)C)(=C)C	0.40000001	1.8619999999999999	C=C(C)C(=C)C
194	hex-1-ene	C(=C)CCCC	1.58	2.628	C=CCCCC
196	ethoxyethane	O(CC)CC	-1.59	-0.61699998	CCOCC
197	2-N-ethyl-6-(methylsulfanyl)-4-N-(propan-2-yl)-1,3,5-triazine-2,4-diamine	S(C)c1nc(NC(C)C)nc(NCC)n1	-7.650000099999999	-10.552	CCNc1nc(NC(C)C)nc(SC)n1
198	butyl paraben	O=C(OCCCC)c1ccc(O)cc1	-8.7200003	-8.770999900000001	CCCCOC(=O)c1ccc(O)cc1
199	hexyl acetate	O=C(OCCCCCC)C	-2.26	-2.2190001	CCCCCCOC(C)=O
200	cyclopentanone	O=C1CCCC1	-4.6999998	-3.8889998999999995	O=C1CCCC1
201	pentanoic acid	O=C(O)CCCC	-6.1599998	-9.053000500000001	CCCCC(=O)O
202	bromoethane	BrCC	-0.74000001	0.48699999	CCBr
203	2,6-dimethylnaphthalene	Cc1cc2c(cc(C)cc2)cc1	-2.6300001	-2.8480000000000003	Cc1ccc2cc(C)ccc2c1
204	hexan-1-ol	OCCCCCC	-4.4000001	-3.0	CCCCCCO
205	1-chloro-2-phenyl-benzene	Clc1c(-c2ccccc2)cccc1	-2.6900001000000002	-2.5079999	Clc1ccccc1-c1ccccc1
206	1-methylcyclohexene	CC1=CCCCC1	0.67000002	1.3380001	CC1=CCCCC1
207	hexyl nitrate	O=[N+](OCCCCCC)[O-]	-1.66	-1.5959999999999999	CCCCCCO[N+](=O)[O-]
208	bromoform	BrC(Br)Br	-2.1300001	-0.53100002	BrC(Br)Br
209	4-ethylphenol	Oc1ccc(CC)cc1	-6.130000099999999	-5.4530001	CCc1ccc(O)cc1
210	2-propoxyethanol	O(CCO)CCC	-6.4000001	-3.9400001000000002	CCCOCCO
211	phenyl formate	O=COc1ccccc1	-3.8199998999999996	-5.441999900000001	O=COc1ccccc1
212	5-iodouracil	IC=1C(=O)NC(=O)NC=1	-18.719998999999998	-17.742001000000002	O=c1[nH]cc(I)c(=O)[nH]1
213	butyric acid	O=C(O)CCC	-6.3499999	-9.434	CCCC(=O)O
214	1,1,1-trifluoro-2,2,2-trimethoxyethane	FC(F)(F)C(OC)(OC)OC	-0.80000001	-2.319	COC(OC)(OC)C(F)(F)F
215	(2S,3R,4S,5R)-oxane-2,3,4,5-tetrol	O[C@@H]1[C@@H](O)[C@H](O)CO[C@@H]1O	-20.52	-14.148	O[C@H]1OC[C@@H](O)[C@H](O)[C@H]1O
216	bromo-trifluoro-methane	BrC(F)(F)F	1.79	1.564	FC(F)(F)Br
217	butan-1-ol	OCCCC	-4.7199998	-3.2320001	CCCCO
218	fluorobenzene	Fc1ccccc1	-0.80000001	-0.041000001	Fc1ccccc1
219	ethyl acetate	O=C(OCC)C	-2.9400001000000002	-3.7449999	CCOC(C)=O
220	isobutyl 2-methylpropanoate	O=C(OCC(C)C)C(C)C	-1.6900001	-2.5799999	CC(C)COC(=O)C(C)C
221	2-methoxy-2-methyl-propane	O(C(C)(C)C)C	-2.21	-0.69099998	COC(C)(C)C
222	heptachlor	Cl[C@@H]1[C@H]2[C@]3(Cl)C(Cl)(Cl)[C@@](Cl)(C(Cl)=C3Cl)[C@H]2C=C1	-2.55	-0.97399998	ClC1=C(Cl)[C@]2(Cl)[C@@H]3[C@@H](Cl)C=C[C@@H]3[C@@]1(Cl)C2(Cl)Cl
223	pentan-3-one	O=C(CC)CC	-3.4100001000000004	-3.05	CCC(=O)CC
224	methyl 2,2,2-trifluoroacetate	FC(F)(F)C(=O)OC	-1.1	-1.3530000000000002	COC(=O)C(F)(F)F
225	naphthalene	c12c(cccc1)cccc2	-2.4000001	-3.2130001	c1ccc2ccccc2c1
226	1,2,3,4-tetrachloro-5-(2,3,4-trichlorophenyl)benzene	Clc1c(Cl)c(Cl)cc(c1Cl)-c1c(Cl)c(Cl)c(Cl)cc1	-4.4000001	-0.80500001	Clc1ccc(-c2cc(Cl)c(Cl)c(Cl)c2Cl)c(Cl)c1Cl
227	acetylsalicylic acid	O=C(Oc1c(C(=O)O)cccc1)C	-9.9399996	-9.3990002	CC(=O)Oc1ccccc1C(=O)O
228	3,3-dimethylbutan-2-one	O=C(C(C)(C)C)C	-3.1099999	-3.234	CC(=O)C(C)(C)C
229	methyl methanesulfonate	S(=O)(=O)(OC)C	-4.869999900000001	-8.824000400000001	COS(C)(=O)=O
230	4-ethylpyridine	C(C)c1ccncc1	-4.73	-3.1900001000000002	CCc1ccncc1
231	N-isopropylpropan-2-amine	N(C(C)C)C(C)C	-3.22	-1.985	CC(C)NC(C)C
232	2,7-dichlorodibenzo-p-dioxin	Clc1cc2Oc3c(Oc2cc1)cc(Cl)cc3	-3.6700001	-3.3210001000000005	Clc1ccc2c(c1)Oc1ccc(Cl)cc1O2
233	heptan-1-amine	NCCCCCCC	-3.79	-2.5539999	CCCCCCCN
234	methylcyclopentane	CC1CCCC1	1.59	1.785	CC1CCCC1
235	propane	C(C)C	2.0	2.4949999	CCC
236	2-methyltetrahydrofuran	C[C@@H]1OCCC1	-3.3	-1.984	C[C@H]1CCCO1
237	naphthalen-1-yl N-methylcarbamate	O=C(Oc1c2c(ccc1)cccc2)NC	-9.4499998	-10.436	CNC(=O)Oc1cccc2ccccc12
238	3-hydroxybenzaldehyde	O=Cc1cc(O)ccc1	-9.5200005	-9.369000400000001	O=Cc1cccc(O)c1
239	anthracene	c12c(cc3c(c1)cccc3)cccc2	-3.95	-5.1869998	c1ccc2cc3ccccc3cc2c1
240	dichloromethane	ClCCl	-1.3099999	0.037999999	ClCCl
241	methyl 2,2-dimethylpropanoate	O=C(OC)C(C)(C)C	-2.4000001	-3.3039998999999995	COC(=O)C(C)(C)C
242	trichloro(nitro)methane	ClC(Cl)(Cl)[N+](=O)[O-]	-1.45	-0.37900001	O=[N+]([O-])C(Cl)(Cl)Cl
243	sulfolane	O=S1(=O)CCCC1	-8.6099997	-9.6239996	O=S1(=O)CCCC1
244	2,6-dimethylphenol	Oc1c(C)cccc1C	-5.2600002	-4.308000099999999	Cc1cccc(C)c1O
245	m-cresol	Oc1cc(C)ccc1	-5.4899998	-5.3779997999999996	Cc1cccc(O)c1
246	1-amino-4-hydroxy-9,10-anthracenedione	O=C1c2c(O)ccc(N)c2C(=O)c2c1cccc2	-9.5299997	-10.984000000000002	Nc1ccc(O)c2c1C(=O)c1ccccc1C2=O
247	1,4-diamino-9,10-anthracenedione	O=C1c2c(N)ccc(N)c2C(=O)c2c1cccc2	-11.85	-15.252	Nc1ccc(N)c2c1C(=O)c1ccccc1C2=O
248	nonan-2-one	O=C(CCCCCCC)C	-2.49	-2.563	CCCCCCCC(C)=O
249	butan-1-amine	NCCCC	-4.2399998	-2.9610000000000003	CCCCN
250	ethyl butanoate	O=C(OCC)CCC	-2.49	-3.3810000000000002	CCCC(=O)OCC
251	4-methylaniline	Nc1ccc(C)cc1	-5.5700002	-5.494	Cc1ccc(N)cc1
252	1-iodohexane	ICCCCCC	0.079999998	0.043000000999999996	CCCCCCI
253	1,1,2-trichloro-1,2,2-trifluoro-ethane	ClC(Cl)(F)C(Cl)(F)F	1.77	1.6909999999999998	FC(F)(Cl)C(F)(Cl)Cl
254	trimethyl phosphate	P(=O)(OC)(OC)OC	-8.6999998	-10.642000000000001	COP(=O)(OC)OC
255	1,3-dichlorobenzene	Clc1cc(Cl)ccc1	-0.98000002	-0.11	Clc1cccc(Cl)c1
256	1,3-dimethylnaphthalene	Cc1c2c(cc(C)c1)cccc2	-2.47	-2.9949999	Cc1cc(C)c2ccccc2c1
257	isohexane	C(CCC)(C)C	2.51	2.8080001	CCCC(C)C
258	chlorpyrifos	Clc1c(Cl)cc(Cl)c(OP(=S)(OCC)OCC)n1	-5.04	-9.625	CCOP(=S)(OCC)Oc1nc(Cl)c(Cl)cc1Cl
259	2-chloro-1,1,1-trifluoro-ethane	ClCC(F)(F)F	0.059999999000000005	0.233	FC(F)(F)CCl
260	ethylene	C=C	1.28	2.3280001	C=C
261	1-iodopentane	ICCCCC	-0.14	-0.111	CCCCCI
262	trimethoxymethane	O(C(OC)OC)C	-4.420000099999999	-4.625	COC(OC)OC
263	decane	C(CCCCC)CCCC	3.1600001	3.335	CCCCCCCCCC
264	1,2-dinitroxypropane	O=[N+](O[C@H](CO[N+](=O)[O-])C)[O-]	-4.9499998	-5.6459999000000005	C[C@@H](CO[N+](=O)[O-])O[N+](=O)[O-]
265	prop-1-ene	C(=C)C	1.3200001000000001	2.3280001	C=CC
266	3-methyl-1H-indole	Cc1c2c([nH]c1)cccc2	-5.880000099999999	-8.1610003	Cc1c[nH]c2ccccc12
267	(1R)-2,2,2-trichloro-1-dimethoxyphosphoryl-ethanol	ClC(Cl)(Cl)[C@@H](P(=O)(OC)OC)O	-12.74	-13.424000000000001	COP(=O)(OC)[C@@H](O)C(Cl)(Cl)Cl
268	cyclohexane	C1CCCCC1	1.23	1.5030000000000001	C1CCCCC1
269	(2E)-3,7-dimethylocta-2,6-dien-1-ol	OC/C=C(\CC/C=C(\C)/C)/C	-4.4499998	-2.5179999	CC(C)=CCC/C(C)=C\CO
270	cumene	C(C)(C)c1ccccc1	-0.30000001	-0.67400002	CC(C)c1ccccc1
271	2,3,4-trimethylpentane	C(C(C)C)(C(C)C)C	2.5599998999999998	2.674	CC(C)C(C)C(C)C
272	3-methylbutan-2-one	O=C(C(C)C)C	-3.24	-3.0780001	CC(=O)C(C)C
273	N-butylbutan-1-amine	N(CCCC)CCCC	-3.24	-2.076	CCCCNCCCC
274	butane-1-thiol	SCCCC	-0.99000001	-0.17399999	CCCCS
275	1,2,3,4-tetrachlorodibenzo-p-dioxin	Clc1c(Cl)c(Cl)c2Oc3c(Oc2c1Cl)cccc3	-3.8099998999999998	-2.7750001	Clc1c(Cl)c(Cl)c2c(c1Cl)Oc1ccccc1O2
276	2,6-dichlorosyringaldehyde	Clc1c(OC)c(O)c(OC)c(Cl)c1C=O	-8.680000300000001	-9.845999699999998	COc1c(O)c(OC)c(Cl)c(C=O)c1Cl
277	cyclohexanamine	NC1CCCCC1	-4.5900002	-3.9530001000000006	NC1CCCCC1
278	chloro-difluoro-methane	ClC(F)F	-0.5	-0.067000002	FC(F)Cl
279	methyl 4-nitrobenzoate	O=[N+]([O-])c1ccc(C(=O)OC)cc1	-6.880000099999999	-6.5879997999999995	COC(=O)c1ccc([N+](=O)[O-])cc1
280	1-(3-pyridyl)ethanone	O=C(C)c1cnccc1	-8.2600002	-7.843999900000001	CC(=O)c1cccnc1
281	prop-1-yne	C(#C)C	-0.47999999	0.064999998	C#CC
282	nonanal	O=CCCCCCCCC	-2.0699999	-2.336	CCCCCCCCC=O
283	propionic acid	O=C(O)CC	-6.46	-9.088000300000001	CCC(=O)O
284	chloroform	ClC(Cl)Cl	-1.08	0.285	ClC(Cl)Cl
285	1,2,3-trimethylbenzene	Cc1c(C)cccc1C	-1.21	-0.88300002	Cc1cccc(C)c1C
286	methane	C	2.0	2.4460001	C
287	benzyl chloride	ClCc1ccccc1	-1.9299998999999999	-1.742	ClCc1ccccc1
288	methylcyclohexane	CC1CCCCC1	1.7	1.679	CC1CCCCC1
289	2-methylthiophene	Cc1sccc1	-1.38	-0.30000001	Cc1cccs1
290	pyridine	n1ccccc1	-4.6900001	-3.5079998999999997	c1ccncc1
291	1-chlorobutane	ClCCCC	-0.16	0.99299997	CCCCCl
292	2,5-dimethyltetrahydrofuran	C[C@@H]1O[C@@H](C)CC1	-2.9200001	-1.7869999	C[C@H]1CC[C@H](C)O1
293	4-methyl-2-methoxyphenol	O(C)c1c(O)ccc(C)c1	-5.8000002	-4.5469999	COc1cc(C)ccc1O
294	chlordane	Cl[C@H]1[C@H]2[C@@]3(Cl)C(Cl)(Cl)[C@](Cl)(C(Cl)=C3Cl)[C@H]2[C@@H](Cl)C1	-3.4400001000000002	-3.23	ClC1=C(Cl)[C@]2(Cl)[C@H]3[C@@H](Cl)C[C@@H](Cl)[C@H]3[C@@]1(Cl)C2(Cl)Cl
295	toluene	Cc1ccccc1	-0.89999998	-0.79000002	Cc1ccccc1
296	isobutyl formate	O=COCC(C)C	-2.22	-3.4579998999999995	CC(C)COC=O
297	ethyl paraben	O=C(OCC)c1ccc(O)cc1	-9.1999998	-9.534999800000001	CCOC(=O)c1ccc(O)cc1
298	1,2-diethoxyethane	O(CCOCC)CC	-3.54	-3.4200001	CCOCCOCC
299	pentyl propanoate	O=C(OCCCCC)CC	-2.1099999	-2.1760001	CCCCCOC(=O)CC
300	4-propylphenol	Oc1ccc(CCC)cc1	-5.21	-5.211	CCCc1ccc(O)cc1
301	2-methylbut-2-ene	C(=C\C)(\C)/C	1.3099999	2.2720001	CC=C(C)C
302	1,2-dichloroethane	ClCCCl	-1.79	-0.36300001	ClCCCl
303	3,3-dimethylpentane	C(CC)(CC)(C)C	2.5599998999999998	2.5929999	CCC(C)(C)CC
304	2,3-dimethylnaphthalene	Cc1c(C)cc2c(c1)cccc2	-2.78	-2.9530001	Cc1cc2ccccc2cc1C
305	2,6-dimethylpyridine	Cc1nc(C)ccc1	-4.5900002	-3.4430001000000003	Cc1cccc(C)n1
306	2,2-dichloro-1,1-difluoro-1-methoxy-ethane	ClC(Cl)C(F)(F)OC	-1.12	-0.685	COC(F)(F)C(Cl)Cl
307	2-ethoxyethyl acetate	O=C(OCCOCC)C	-5.3099999	-5.7509999	CCOCCOC(C)=O
308	3-methoxyaniline	O(C)c1cc(N)ccc1	-7.29	-7.201000200000001	COc1cccc(N)c1
309	pyridine-3-carbaldehyde	O=Cc1cnccc1	-7.099999900000001	-7.4250002	O=Cc1cccnc1
310	2-methylbutan-2-ol	OC(CC)(C)C	-4.4299998	-2.9330001	CCC(C)(C)O
311	alachlor	ClCC(=O)N(COC)c1c(CC)cccc1CC	-8.21	-6.850999799999999	CCc1cccc(CC)c1N(COC)C(=O)CCl
312	1-methylpyrrole	Cn1cccc1	-2.8900001	-2.3740001	Cn1cccc1
313	dimethoxymethane	O(COC)C	-2.9300001	-3.221	COCOC
314	pentan-3-ol	OC(CC)CC	-4.3499999	-2.786	CCC(O)CC
315	undecan-2-one	O=C(CCCCCCCCC)C	-2.1500001	-2.201	CCCCCCCCCC(C)=O
316	1-bromo-2-chloro-ethane	BrCCCl	-1.95	-0.80000001	ClCCBr
317	iodobenzene	Ic1ccccc1	-1.74	-1.057	Ic1ccccc1
318	3,5,5-trimethylcyclohex-2-en-1-one	O=C1C=C(C)CC(C)(C)C1	-5.1799998	-4.0879997999999995	CC1=CC(=O)CC(C)(C)C1
319	iodoethane	ICC	-0.74000001	-0.60900003	CCI
320	4-propylguaiacol	O(C)c1c(O)ccc(CCC)c1	-5.2600002	-4.1269998999999995	CCCc1ccc(O)c(OC)c1
321	2-bromopropane	BrC(C)C	-0.47999999	0.44800001	CC(C)Br
322	1-bromo-4-methyl-benzene	Brc1ccc(C)cc1	-1.39	-0.89399999	Cc1ccc(Br)cc1
323	4-hydroxybenzonitrile	Oc1ccc(C#N)cc1	-10.17	-8.3900003	N#Cc1ccc(O)cc1
324	methylsulfonylmethane	S(=O)(=O)(C)C	-10.08	-10.559000000000001	CS(C)(=O)=O
325	3-ethylphenol	Oc1cc(CC)ccc1	-6.25	-5.2719998	CCc1cccc(O)c1
326	(1S,5R)-2-methyl-5-(1-methylethenyl)-2-cyclohexen-1-ol	O[C@@H]1C(C)=CC[C@@H](C(=C)C)C1	-4.4400001	-3.2569999999999997	C=C(C)[C@@H]1CC=C(C)[C@@H](O)C1
327	1,4-dibromobenzene	Brc1ccc(Br)cc1	-2.3	-1.091	Brc1ccc(Br)cc1
328	dicamba	Clc1c(OC)c(C(=O)O)c(Cl)cc1	-9.8599997	-8.658	COc1c(Cl)ccc(Cl)c1C(=O)O
329	pent-2-ene	C(=C\C)\CC	1.3099999	2.3740001	C/C=C\CC
330	ethane	CC	1.83	2.4649999	CC
331	1,2-dimethoxybenzene	O(C)c1c(OC)cccc1	-5.329999900000001	-4.0549998	COc1ccccc1OC
332	ethylsulfanylethane	S(CC)CC	-1.46	0.29899999	CCSCC
333	pyridine-3-carbonitrile	N#Cc1cnccc1	-6.75	-5.5819998	N#Cc1cccnc1
334	3,4-dichlorophenol	Clc1c(Cl)ccc(O)c1	-7.29	-5.1389999	Oc1ccc(Cl)c(Cl)c1
335	anisole	O(C)c1ccccc1	-2.45	-2.3180001	COc1ccccc1
336	2,5-dimethylphenol	Oc1c(C)ccc(C)c1	-5.9099998	-5.0139999	Cc1ccc(C)c(O)c1
337	1,4-dichlorobenzene	Clc1ccc(Cl)cc1	-1.01	-0.19	Clc1ccc(Cl)cc1
338	chloro-fluoro-methane	ClCF	-0.76999998	-0.171	FCCl
339	pent-1-ene	C(=C)CCC	1.6799998999999999	2.5320001	C=CCCC
340	1,2,3,4-tetrachlorobenzene	Clc1c(Cl)c(Cl)ccc1Cl	-1.34	-0.30399999	Clc1ccc(Cl)c(Cl)c1Cl
341	hept-1-yne	C(#C)CCCCC	0.60000002	0.639	C#CCCCCC
342	decan-2-one	O=C(CCCCCCCC)C	-2.3399999	-2.573	CCCCCCCCC(C)=O
343	chlorobenzene	Clc1ccccc1	-1.12	-0.47499999	Clc1ccccc1
344	[2-benzhydryloxyethyl]-dimethyl-amine	O(C(c1ccccc1)c1ccccc1)CCN(C)C	-9.340000199999999	-7.873000099999999	CN(C)CCOC(c1ccccc1)c1ccccc1
345	pentanal	O=CCCCC	-3.03	-2.927	CCCCC=O
346	diphenyl ether	O(c1ccccc1)c1ccccc1	-2.8699999	-2.8099998999999998	c1ccc(Oc2ccccc2)cc1
347	cyclohexanone	O=C1CCCCC1	-4.9099998	-4.1799998	O=C1CCCCC1
348	1-nitrobutane	O=[N+]([O-])CCCC	-3.0899999	-1.449	CCCC[N+](=O)[O-]
349	pyridine-4-carbaldehyde	O=Cc1ccncc1	-7.0	-7.3379997999999995	O=Cc1ccncc1
350	1-chloro-2-(2-chloroethoxy)ethane	ClCCOCCCl	-4.23	-2.2479999	ClCCOCCCl
351	1-nitroethane	O=[N+]([O-])CC	-3.71	-1.839	CC[N+](=O)[O-]
352	3-chloropyridine	Clc1cnccc1	-4.0100002	-2.767	Clc1cccnc1
353	bromomethane	BrC	-0.81999999	0.46000001	CBr
354	methanol	OC	-5.0999999	-3.4909999	CO
355	heptanal	O=CCCCCCC	-2.6700001	-2.7039999999999997	CCCCCCC=O
356	1,3-dichloro-2-(2,6-dichlorophenyl)benzene	Clc1c(-c2c(Cl)cccc2Cl)c(Cl)ccc1	-2.28	-1.226	Clc1cccc(Cl)c1-c1c(Cl)cccc1Cl
357	2-nitroaniline	O=[N+]([O-])c1c(N)cccc1	-7.369999900000001	-7.6599998	Nc1ccccc1[N+](=O)[O-]
358	1-methylpiperidine	CN1CCCCC1	-3.8800001	-3.467	CN1CCCCC1
359	octanal	O=CCCCCCCC	-2.29	-2.5699999	CCCCCCCC=O
360	nitrobenzene	O=[N+]([O-])c1ccccc1	-4.1199999	-3.46	O=[N+]([O-])c1ccccc1
361	(2S,5R)-2-isopropyl-5-methylcyclohexanone	O=C1[C@H](C(C)C)CC[C@@H](C)C1	-2.53	-3.523	CC(C)[C@@H]1CC[C@@H](C)CC1=O
362	(2R,3R,4S,5S,6R)-6-(hydroxymethyl)tetrahydropyran-2,3,4,5-tetrol	OC[C@@H]1[C@@H](O)[C@H](O)[C@@H](O)[C@H](O)O1	-25.469998999999998	-18.094998999999998	OC[C@H]1O[C@@H](O)[C@H](O)[C@@H](O)[C@@H]1O
363	fluoromethane	FC	-0.22	0.88099998	CF
364	methylsulfinylmethane	[SH0](=O)(C)C	-9.2799997	-8.243	CS(C)=O
365	dibenzo-p-dioxin	O1c2c(Oc3c1cccc3)cccc2	-3.1500001	-4.9000001	c1ccc2c(c1)Oc1ccccc1O2
366	2-methylaniline	Nc1c(C)cccc1	-5.5300002	-5.3249998	Cc1ccccc1N
367	1-bromobutane	BrCCCC	-0.40000001	0.70499998	CCCCBr
368	nonan-1-ol	OCCCCCCCCC	-3.8800001	-2.5639998999999998	CCCCCCCCCO
369	4-methylpyridine	Cc1ccncc1	-4.9299998	-3.3429998999999997	Cc1ccncc1
370	1,1,2,2-tetrachloroethylene	ClC(Cl)=C(Cl)Cl	0.1	1.3279999	ClC(Cl)=C(Cl)Cl
371	2-bromo-2-methyl-propane	BrC(C)(C)C	0.83999997	0.43799999	CC(C)(C)Br
372	1,1-diphenylethene	C(=C)(c1ccccc1)c1ccccc1	-2.78	-2.47	C=C(c1ccccc1)c1ccccc1
373	1-ethyl-4-methyl-benzene	C(C)c1ccc(C)cc1	-0.94999999	-0.57499999	CCc1ccc(C)cc1
374	3-methylpyridine	Cc1cnccc1	-4.77	-3.221	Cc1cccnc1
375	1,1,1,2-tetramethoxyethane	O(C(OC)(OC)COC)C	-5.73	-5.4359999000000006	COCC(OC)(OC)OC
376	9H-fluorene	c12-c3c(cccc3)Cc1cccc2	-3.3499999	-4.2690000999999995	c1ccc2c(c1)Cc1ccccc1-2
377	acetamide	O=C(N)C	-9.71	-8.819999699999999	CC(N)=O
378	dimethyl sulfate	S(=O)(=O)(OC)OC	-5.0999999	-8.411000300000001	COS(=O)(=O)OC
379	1,1,2,2-tetrachloroethane	ClC(Cl)C(Cl)Cl	-2.3699999	-0.53399998	ClC(Cl)C(Cl)Cl
380	methyl cyclohexanecarboxylate	O=C(OC)C1CCCCC1	-3.3	-4.3759999	COC(=O)C1CCCCC1
381	1-bromohexane	BrCCCCCC	0.18000001	1.0759999999999998	CCCCCCBr
382	1-bromoheptane	BrCCCCCCC	0.34	1.2229999999999999	CCCCCCCBr
383	1-chlorodibenzo-p-dioxin	Clc1c2Oc3c(Oc2ccc1)cccc3	-3.52	-4.473	Clc1cccc2c1Oc1ccccc1O2
384	3,3,3-trimethoxypropanenitrile	O(C(OC)(OC)CC#N)C	-6.4000001	-5.8590002	COC(CC#N)(OC)OC
385	2-chlorobutane	Cl[C@H](CC)C	0.0	0.92699999	CC[C@H](C)Cl
386	hexylbenzene	C(CCC)CCc1ccccc1	-0.039999999	-0.1	CCCCCCc1ccccc1
387	2-chlorosyringaldehyde	Clc1c(OC)c(O)c(OC)cc1C=O	-7.780000200000001	-8.2919998	COc1cc(C=O)c(Cl)c(OC)c1O
388	m-bis(trifluoromethyl)benzene	FC(F)(F)c1cc(C(F)(F)F)ccc1	1.0700001000000001	-0.34	FC(F)(F)c1cccc(C(F)(F)F)c1
389	1-benzylimidazole	C(n1cncc1)c1ccccc1	-7.630000099999999	-7.9970002000000004	c1ccc(Cn2ccnc2)cc1
390	naphthalen-1-amine	Nc1c2c(ccc1)cccc2	-7.280000200000001	-7.777	Nc1cccc2ccccc12
391	diethyl propanedioate	O=C(OCC)CC(=O)OCC	-6.0	-6.716000099999999	CCOC(=O)CC(=O)OCC
392	1-cyclopropylethanone	O=C(C)C1CC1	-4.6100001	-3.043	CC(=O)C1CC1
393	pyrrole	[nH]1cccc1	-4.7800002	-4.0139999	c1cc[nH]c1
394	diflunisal	Fc1c(-c2cc(C(=O)O)c(O)cc2)ccc(F)c1	-9.3999996	-6.612999900000001	O=C(O)c1cc(-c2ccc(F)cc2F)ccc1O
395	1,4-dimethylcyclohexane	CC1CCC(C)CC1	2.1099999	1.9180000000000001	CC1CCC(C)CC1
396	cyclohexanol	OC1CCCCC1	-5.46	-4.178	OC1CCCCC1
397	Amitriptyline	N(CC/C=C/1\c2c(cccc2)CCc2c\1cccc2)(C)C	-7.429999799999999	-7.349	CN(C)CCC=C1c2ccccc2CCc2ccccc21
398	4-fluorophenol	Fc1ccc(O)cc1	-6.1900001	-4.954999900000001	Oc1ccc(F)cc1
399	2-chloroaniline	Clc1c(N)cccc1	-4.9099998	-4.8470001	Nc1ccccc1Cl
400	1,2,4-trimethylbenzene	Cc1c(C)ccc(C)c1	-0.86000001	-0.79500002	Cc1ccc(C)c(C)c1
401	1-ethyl-2-methylbenzene	C(C)c1c(C)cccc1	-0.85000002	-0.76099998	CCc1ccccc1C
402	(2R,5R)-2-methyl-5-(1-methylethenyl)-cyclohexanone	O=C1[C@H](C)CC[C@@H](C(=C)C)C1	-3.75	-3.3440001000000006	C=C(C)[C@@H]1CC[C@@H](C)C(=O)C1
403	biphenyl	c1(-c2ccccc2)ccccc1	-2.7	-3.1429999	c1ccc(-c2ccccc2)cc1
404	2,3-dimethylphenol	Oc1c(C)c(C)ccc1	-6.1599998	-5.1479998	Cc1cccc(O)c1C
405	methylparathion	S=P(OC)(OC)Oc1ccc([N+](=O)[O-])cc1	-7.190000099999999	-10.466	COP(=S)(OC)Oc1ccc([N+](=O)[O-])cc1
406	diethoxy-(4-nitrophenoxy)-thioxo-$l^{5}-phosphane	S=P(OCC)(OCC)Oc1ccc([N+](=O)[O-])cc1	-6.7399998	-9.2110004	CCOP(=S)(OCC)Oc1ccc([N+](=O)[O-])cc1
407	1-N,1-N-diethyl-2,6-dinitro-4-(trifluoromethyl)benzene-1,3-diamine	FC(F)(F)c1c(N)c([N+](=O)[O-])c(N(CC)CC)c([N+](=O)[O-])c1	-5.6599998	-7.5029997999999996	CCN(CC)c1c([N+](=O)[O-])cc(C(F)(F)F)c(N)c1[N+](=O)[O-]
408	methylsulfanylmethane	S(C)C	-1.61	0.44	CSC
409	ketoprofen	O=C(O)[C@@H](C)c1cc(C(=O)c2ccccc2)ccc1	-10.78	-17.242001000000002	C[C@H](C(=O)O)c1cccc(C(=O)c2ccccc2)c1
410	cyclopentanol	OC1CCCC1	-5.4899998	-4.29	OC1CCCC1
411	methyl pentanoate	O=C(OC)CCCC	-2.5599998999999998	-3.4920001000000003	CCCCC(=O)OC
412	2-methylpent-1-ene	C(=C)(CCC)C	1.47	2.4860001	C=C(C)CCC
413	flurbiprofen	Fc1c(-c2ccccc2)ccc([C@@H](C(=O)O)C)c1	-8.4200001	-13.953	C[C@H](C(=O)O)c1ccc(-c2ccccc2)c(F)c1
414	nitralin	S(=O)(=O)(C)c1cc([N+](=O)[O-])c(N(CCC)CCC)c([N+](=O)[O-])c1	-7.98	-11.245999999999999	CCCN(CCC)c1c([N+](=O)[O-])cc(S(C)(=O)=O)cc1[N+](=O)[O-]
415	chloroethylene	ClC=C	-0.58999997	1.1619999	C=CCl
416	N,N-4-trimethylbenzamide	O=C(N(C)C)c1ccc(C)cc1	-9.760000199999999	-8.0810003	Cc1ccc(C(=O)N(C)C)cc1
417	heptan-4-one	O=C(CCC)CCC	-2.9200001	-2.7039999999999997	CCCC(=O)CCC
418	methyl benzoate	O=C(OC)c1ccccc1	-3.9200001	-4.921	COC(=O)c1ccccc1
419	4-methylbenzaldehyde	O=Cc1ccc(C)cc1	-4.27	-5.0139999	Cc1ccc(C=O)cc1
420	propyl butanoate	O=C(OCCC)CCC	-2.28	-2.7539999	CCCOC(=O)CCC
421	piperazine	N1CCNCC1	-7.400000099999999	-8.4809999	C1CNCCN1
422	dialifor	ClC[C@H](SP(=S)(OCC)OCC)N1C(=O)c2c(C1=O)cccc2	-5.7399998	-16.514999	CCOP(=S)(OCC)S[C@@H](CCl)N1C(=O)c2ccccc2C1=O
423	2-ethoxyethanol	O(CCO)CC	-6.690000099999999	-4.407000099999999	CCOCCO
424	3-methylpentane	C(CC)(CC)C	2.51	2.6129999	CCC(C)CC
425	2-methylpyrazine	Cc1nccnc1	-5.5100002	-6.1609998	Cc1cnccn1
426	1-nitropropane	O=[N+]([O-])CCC	-3.3399998999999996	-1.632	CCC[N+](=O)[O-]
427	mesitylene	Cc1cc(C)cc(C)c1	-0.89999998	-0.55299997	Cc1cc(C)cc(C)c1
428	5-fluorouracil	FC=1C(=O)NC(=O)NC=1	-16.92	-16.371	O=c1[nH]cc(F)c(=O)[nH]1
429	ethanol	OCC	-5.0	-3.3940001000000004	CCO
430	1,4-dimethylnaphthalene	Cc1c2c(c(C)cc1)cccc2	-2.8199999	-3.0810001000000002	Cc1ccc(C)c2ccccc12
431	2,3,7,8-tetrachlorodibenzo-p-dioxin	Clc1c(Cl)cc2Oc3c(Oc2c1)cc(Cl)c(Cl)c3	-3.3699999	-2.54	Clc1cc2c(cc1Cl)Oc1cc(Cl)c(Cl)cc1O2
432	dichlobenil	Clc1c(C#N)c(Cl)ccc1	-4.71	-3.3199998999999996	N#Cc1c(Cl)cccc1Cl
433	ethyl formate	O=COCC	-2.5599998999999998	-3.8670001000000003	CCOC=O
434	1,2,4,5-tetrachlorobenzene	Clc1c(Cl)cc(Cl)c(Cl)c1	-1.34	0.035	Clc1cc(Cl)c(Cl)cc1Cl
435	diethoxymethoxybenzene	O(C(OCC)Oc1ccccc1)CC	-5.23	-5.2030001	CCOC(OCC)Oc1ccccc1
436	3-nitrophenol	O=[N+]([O-])c1cc(O)ccc1	-9.619999900000002	-7.888999900000001	O=[N+]([O-])c1cccc(O)c1
437	octan-1-ol	OCCCCCCCC	-4.0900002	-2.6900001000000002	CCCCCCCCO
438	but-1-ene	C(=C)CC	1.38	2.3670001	C=CCC
439	carbon tetrachloride	ClC(Cl)(Cl)Cl	0.079999998	1.1849999	ClC(Cl)(Cl)Cl
440	2-phenylethanol	OCCc1ccccc1	-6.79	-5.2800002	OCCc1ccccc1
441	fenuron	O=C(N(C)C)Nc1ccccc1	-9.130000099999998	-11.81	CN(C)C(=O)Nc1ccccc1
442	methyldisulfanylmethane	S(SC)C	-1.83	-0.093000002	CSSC
443	captan	ClC(Cl)(Cl)SN1C(=O)[C@H]2[C@H](C1=O)CC=CC2	-9.010000199999999	-8.7180004	O=C1[C@@H]2CC=CC[C@H]2C(=O)N1SC(Cl)(Cl)Cl
444	2,3-diacetoxypropyl acetate	O=C(OC(COC(=O)C)COC(=O)C)C	-8.840000199999999	-12.333	CC(=O)OCC(COC(C)=O)OC(C)=O
445	methoxymethane	O(C)C	-1.91	-0.85299999	COC
446	hexane	C(CCC)CC	2.48	2.8510001	CCCCCC
447	1,2-dibromoethane	BrCCBr	-2.3299999	-1.275	BrCCBr
448	1,1,1,2,2-pentachloroethane	ClC(Cl)(Cl)C(Cl)Cl	-1.23	0.059000000000000004	ClC(Cl)C(Cl)(Cl)Cl
449	5-trifluoromethyluracil	FC(F)(F)C=1C(=O)NC(=O)NC=1	-15.46	-17.349001	O=c1[nH]cc(C(F)(F)F)c(=O)[nH]1
450	2,6-dimethylaniline	Nc1c(C)cccc1C	-5.21	-5.5700002	Cc1cccc(C)c1N
451	propyl acetate	O=C(OCCC)C	-2.79	-3.4860001000000005	CCCOC(C)=O
452	quinoline	n1c2c(ccc1)cccc2	-5.7199998	-4.9889998	c1ccc2ncccc2c1
453	ethanethiol	SCC	-1.14	-0.39500001	CCS
454	ethyldisulfanylethane	S(SCC)CC	-1.64	-0.97899997	CCSSCC
455	thiophene	s1cccc1	-1.4	-0.359	c1ccsc1
456	1-ethylnaphthalene	C(C)c1c2c(ccc1)cccc2	-2.4000001	-2.9610000000000003	CCc1cccc2ccccc12
457	pentan-2-one	O=C(CCC)C	-3.52	-3.1659999	CCCC(C)=O
458	1,2,3,4-tetrachloro-5-(2,3,4,6-tetrachlorophenyl)benzene	Clc1c(Cl)c(Cl)cc(c1Cl)-c1c(Cl)c(Cl)c(Cl)cc1Cl	-4.6100001	-0.039000001	Clc1cc(-c2c(Cl)cc(Cl)c(Cl)c2Cl)c(Cl)c(Cl)c1Cl
459	profluralin	FC(F)(F)c1cc([N+](=O)[O-])c(N(CCC)CC2CC2)c([N+](=O)[O-])c1	-2.45	-1.956	CCCN(CC1CC1)c1c([N+](=O)[O-])cc(C(F)(F)F)cc1[N+](=O)[O-]
460	acetic acid	O=C(O)C	-6.690000099999999	-7.281000099999999	CC(=O)O
461	acetaldehyde	O=CC	-3.5	-3.372	CC=O
462	3-nitroaniline	O=[N+]([O-])c1cc(N)ccc1	-8.840000199999999	-8.204000500000001	Nc1cccc([N+](=O)[O-])c1
463	hex-1-yne	C(#C)CCCC	0.28999999	0.55299997	C#CCCCC
464	2-methoxyaniline	O(C)c1c(N)cccc1	-6.119999900000001	-6.770999900000001	COc1ccccc1N
465	phenol	Oc1ccccc1	-6.599999900000001	-5.7069998	Oc1ccccc1
466	propanenitrile	N#CCC	-3.8399998999999996	-2.4909999	CCC#N
467	naphthalen-1-ol	Oc1c2c(ccc1)cccc2	-7.670000099999999	-7.137000099999999	Oc1cccc2ccccc12
468	butyl acetate	O=C(OCCCC)C	-2.6400001	-3.4059998999999994	CCCCOC(C)=O
469	aldicarb	S(C(/C=N\OC(=O)NC)(C)C)C	-9.840000199999999	-9.6789999	CNC(=O)O/N=C\C(C)(C)SC
470	o-cresol	Oc1c(C)cccc1	-5.9000001	-5.0760002	Cc1ccccc1O
471	2-methylpropanal	O=CC(C)C	-2.8599999	-2.9679999	CC(C)C=O
472	propionamide	O=C(N)CC	-9.3999996	-8.3100004	CCC(N)=O
473	1-bromopropane	BrCCC	-0.56	0.579	CCCBr
474	2-chloropropane	ClC(C)C	-0.25	0.833	CC(C)Cl
475	1,3-dichloropropane	ClCCCCl	-1.89	-0.41600001	ClCCCCl
476	4-nitrophenol	O=[N+]([O-])c1ccc(O)cc1	-10.64	-8.472000099999999	O=[N+]([O-])c1ccc(O)cc1
477	1,2-dichloropropane	Cl[C@H](CCl)C	-1.27	-0.26499999	C[C@H](Cl)CCl
478	4-chloroaniline	Clc1ccc(N)cc1	-5.9000001	-5.2810001	Nc1ccc(Cl)cc1
479	1-amino-9,10-anthracenedione	O=C1c2c(N)cccc2C(=O)c2c1cccc2	-9.4399996	-12.214	Nc1cccc2c1C(=O)c1ccccc1C2=O
480	2,3-dimethylpyridine	Cc1c(C)cccn1	-4.8200002	-3.3670001000000003	Cc1cccnc1C
481	pyridine-4-carbonitrile	N#Cc1ccncc1	-6.02	-5.7649999	N#Cc1ccncc1
482	diethoxy-(ethylsulfanylmethylsulfanyl)-thioxo-$l^{5}-phosphane	S=P(SCSCC)(OCC)OCC	-4.369999900000001	-6.4270000000000005	CCOP(=S)(OCC)SCSCC
483	1-cyclohexylethanone	O=C(C)C1CCCCC1	-3.9000001	-4.0029997999999996	CC(=O)C1CCCCC1
484	2-methylbenzaldehyde	O=Cc1c(C)cccc1	-3.9300001000000004	-4.5539999	Cc1ccccc1C=O
485	1-(4-pyridyl)ethanone	O=C(C)c1ccncc1	-7.619999900000001	-7.566	CC(=O)c1ccncc1
486	1,2,3,4,7,8-hexachlorodibenzo-p-dioxin	Clc1c(Cl)c(Cl)c2Oc3c(Oc2c1Cl)cc(Cl)c(Cl)c3	-3.71	-1.8780000000000001	Clc1cc2c(cc1Cl)Oc1c(Cl)c(Cl)c(Cl)c(Cl)c1O2
487	acetone	O=C(C)C	-3.8	-3.5060000000000002	CC(C)=O
488	2-methylprop-1-ene	C(=C)(C)C	1.16	2.3269999	C=C(C)C
489	1,2,3-trichloro-5-(2,5-dichlorophenyl)benzene	Clc1c(Cl)cc(-c2c(Cl)ccc(Cl)c2)cc1Cl	-3.6099998999999996	-0.92199999	Clc1ccc(Cl)c(-c2cc(Cl)c(Cl)c(Cl)c2)c1
490	1-nitropentane	O=[N+]([O-])CCCCC	-2.8199999	-1.325	CCCCC[N+](=O)[O-]
491	(2E)-hex-2-enal	O=C/C=C/CCC	-3.6800001000000004	-3.1229999	CCC/C=C/C=O
492	N,N-dimethyl-4-nitro-benzamide	O=[N+]([O-])c1ccc(C(=O)N(C)C)cc1	-11.95	-10.036	CN(C)C(=O)c1ccc([N+](=O)[O-])cc1
493	tetrahydrofuran	O1CCCC1	-3.47	-2.201	C1CCOC1
494	octane	C(CCCC)CCC	2.8800001	3.0880001	CCCCCCCC
495	trifluralin	FC(F)(F)c1cc([N+](=O)[O-])c(N(CCC)CCC)c([N+](=O)[O-])c1	-3.25	-2.023	CCCN(CCC)c1c([N+](=O)[O-])cc(C(F)(F)F)cc1[N+](=O)[O-]
496	(3R)-3,7-Dimethylocta-1,6-dien-3-yl acetate	O=C(O[C@@](C=C)(CC/C=C(\C)/C)C)C	-2.49	-2.964	C=C[C@@](C)(CCC=C(C)C)OC(C)=O
497	1,3-bis-(nitrooxy)butane	O=[N+](O[C@H](CCO[N+](=O)[O-])C)[O-]	-4.29	-4.9439998	C[C@@H](CCO[N+](=O)[O-])O[N+](=O)[O-]
498	2-isopropoxypropane	O(C(C)C)C(C)C	-0.52999997	-0.17800000000000002	CC(C)OC(C)C
499	2-methylhexane	C(CCCC)(C)C	2.9300001	2.8940001	CCCCC(C)C
500	pentachloronitrobenzene	Clc1c(Cl)c(Cl)c([N+](=O)[O-])c(Cl)c1Cl	-5.2199998	-1.284	O=[N+]([O-])c1c(Cl)c(Cl)c(Cl)c(Cl)c1Cl
501	2-bromo-2-chloro-1,1,1-trifluoro-ethane	Br[C@@H](Cl)C(F)(F)F	-0.11	0.20600000000000002	FC(F)(F)[C@H](Cl)Br
502	1-butoxybutane	O(CCCC)CCCC	-0.82999998	0.139	CCCCOCCCC
503	pentylcyclopentane	C(CCC1CCCC1)CC	2.55	2.381	CCCCCC1CCCC1
504	2,4-dimethylpentane	C(CC(C)C)(C)C	2.8299999	2.7560000000000002	CC(C)CC(C)C
505	2,5-dimethylpyridine	Cc1ncc(C)cc1	-4.7199998	-3.165	Cc1ccc(C)nc1
506	but-2-enal	O=C/C=C/C	-4.2199998	-3.3410001000000005	C/C=C/C=O
507	3-methylhexane	[C@H](CCC)(CC)C	2.71	2.8099998999999998	CCC[C@H](C)CC
508	1,3,5-trichloro-2-(2,6-dichlorophenyl)benzene	Clc1c(-c2c(Cl)cccc2Cl)c(Cl)cc(Cl)c1	-1.96	-0.47700000000000004	Clc1cc(Cl)c(-c2c(Cl)cccc2Cl)c(Cl)c1
509	1,2,2-trifluoroethoxybenzene	F[C@@H](Oc1ccccc1)C(F)F	-1.29	-3.043	FC(F)[C@@H](F)Oc1ccccc1
510	1,2-dimethoxyethane	O(CCOC)C	-4.8400002	-3.1029999	COCCOC
511	sec-butylbenzene	[C@@H](CC)(C)c1ccccc1	-0.44999999	-0.22	CC[C@H](C)c1ccccc1
512	3-phenylpropan-1-ol	OCCCc1ccccc1	-6.920000099999999	-5.7709999000000005	OCCCc1ccccc1
513	2-[(1R)-1-methylpropyl]-4,6-dinitro-phenolate	O=[N+]([O-])c1c(O)c([C@@H](CC)C)cc([N+](=O)[O-])c1	-6.23	-5.3779997999999996	CC[C@@H](C)c1cc([N+](=O)[O-])cc([N+](=O)[O-])c1O
514	methyl 4-methoxybenzoate	O=C(OC)c1ccc(OC)cc1	-5.329999900000001	-6.4619999	COC(=O)c1ccc(OC)cc1
515	N-(3,4-dichlorophenyl)propanimidic acid	Clc1c(Cl)ccc(NC(=O)CC)c1	-7.780000200000001	-9.4090004	CCC(=O)Nc1ccc(Cl)c(Cl)c1
516	naproxen	O=C(O)[C@@H](C)c1cc2c(cc(OC)cc2)cc1	-10.21	-12.199000000000002	COc1ccc2cc([C@H](C)C(=O)O)ccc2c1
517	octafluorocyclobutane	FC1(F)C(F)(F)C(F)(F)C1(F)F	3.4300001000000004	3.0769999	FC1(F)C(F)(F)C(F)(F)C1(F)F
518	isopentyl acetate	O=C(OCCC(C)C)C	-2.21	-3.0669999	CC(=O)OCCC(C)C
519	1-chlorohexane	ClCCCCCC	0.0	1.261	CCCCCCCl
520	4-methylpentan-2-one	O=C(CC(C)C)C	-3.05	-3.1159999	CC(=O)CC(C)C
521	hexanal	O=CCCCCC	-2.8099998999999998	-2.8599999	CCCCCC=O
522	3-chloroaniline	Clc1cc(N)ccc1	-5.8200002	-5.138	Nc1cccc(Cl)c1
523	morpholine	O1CCNCC1	-7.170000099999999	-6.1160002	C1COCCN1
524	1,1-diethoxyethane	O(C(OCC)C)CC	-3.28	-1.795	CCOC(C)OCC
525	N-butyl-N-ethyl-2,6-dinitro-4-(trifluoromethyl)aniline	FC(F)(F)c1cc([N+](=O)[O-])c(N(CCCC)CC)c([N+](=O)[O-])c1	-3.51	-2.303	CCCCN(CC)c1c([N+](=O)[O-])cc(C(F)(F)F)cc1[N+](=O)[O-]
526	methanethiol	SC	-1.2	-0.273	CS
527	endosulfan alpha	ClC1(Cl)[C@]2(Cl)C(Cl)=C(Cl)[C@@]1(Cl)[C@@H]1[C@H]2CO[SH0](=O)OC1	-4.23	-9.784999800000001	O=S1OC[C@@H]2[C@H](CO1)[C@]1(Cl)C(Cl)=C(Cl)[C@@]2(Cl)C1(Cl)Cl
528	1-(4-methoxyphenyl)ethanone	O=C(C)c1ccc(OC)cc1	-4.4000001	-6.5749998	COc1ccc(C(C)=O)cc1
529	prop-2-en-1-ol	OCC=C	-5.0300002	-3.286	C=CCO
530	methylsulfanylethane	S(CC)C	-1.5	0.38600001	CCSC
531	pentyl acetate	O=C(OCCCCC)C	-2.51	-2.5650001000000002	CCCCCOC(C)=O
532	1,2,3,5-tetrachlorobenzene	Clc1c(Cl)cc(Cl)cc1Cl	-1.62	0.13600001	Clc1cc(Cl)c(Cl)c(Cl)c1
533	1-phenylethanone	O=C(C)c1ccccc1	-4.579999900000001	-5.0780001	CC(=O)c1ccccc1
534	chloroethane	ClCC	-0.63	0.77499998	CCCl
535	propylcyclopentane	C(CC1CCCC1)C	2.1300001	2.102	CCCC1CCCC1
536	1,3,5-trichlorobenzene	Clc1cc(Cl)cc(Cl)c1	-0.77999997	0.32600001	Clc1cc(Cl)cc(Cl)c1
537	propyl paraben	O=C(OCCC)c1ccc(O)cc1	-9.369999900000002	-8.944999699999999	CCCOC(=O)c1ccc(O)cc1
538	3-chlorophenol	Clc1cc(O)ccc1	-6.619999900000001	-5.0180001	Oc1cccc(Cl)c1
539	3-methylbutan-1-ol	OCCC(C)C	-4.420000099999999	-3.237	CC(C)CCO
540	pentan-1-amine	NCCCCC	-4.0900002	-2.835	CCCCCN
541	terbacil	ClC=1C(=O)N(C(C)(C)C)C(=O)NC=1C	-11.14	-13.769	Cc1[nH]c(=O)n(C(C)(C)C)c(=O)c1Cl
542	2,2,5-trimethylhexane	C(CCC(C)C)(C)(C)C	2.9300001	2.97	CC(C)CCC(C)(C)C
543	2-butoxyethanol	O(CCO)CCCC	-6.25	-3.8499999	CCCCOCCO
544	endrin	ClC1(Cl)[C@]2(Cl)C(Cl)=C(Cl)[C@@]1(Cl)[C@H]1[C@@H]2[C@@H]2[C@H]3O[C@H]3[C@H]1C2	-4.8200002	-5.1789999	ClC1=C(Cl)[C@]2(Cl)[C@H]3[C@H]4C[C@H]([C@@H]5O[C@@H]54)[C@H]3[C@@]1(Cl)C2(Cl)Cl
545	benzamide	O=C(N)c1ccccc1	-11.0	-10.412	NC(=O)c1ccccc1
546	2-nitropropane	O=[N+]([O-])C(C)C	-3.1300001	-1.7410001	CC(C)[N+](=O)[O-]
547	glycerol	OC(CO)CO	-13.43	-10.14	OCC(O)CO
548	1-iodopropane	ICCC	-0.52999997	-0.44299999	CCCI
549	2-methoxyethanamine	O(CCN)C	-6.5500002	-5.027	COCCN
550	1,1,1,2-tetrachloroethane	ClC(Cl)(Cl)CCl	-1.4299998999999999	-0.09099999800000001	ClCC(Cl)(Cl)Cl
551	methyl propanoate	O=C(OC)CC	-2.9300001	-3.6519999999999997	CCC(=O)OC
552	cyclopentane	C1CCCC1	1.2	1.6480000000000001	C1CCCC1
553	3-ethylpyridine	C(C)c1cnccc1	-4.5900002	-2.9649999	CCc1cccnc1
554	3,5-dimethylpyridine	Cc1cc(C)cnc1	-4.8400002	-2.8689999999999998	Cc1cncc(C)c1
555	2-methoxyethanol	O(CCO)C	-6.619999900000001	-4.6859999000000006	COCCO
556	methyl formate	O=COC	-2.78	-4.027999899999999	COC=O
557	naphthalen-2-amine	Nc1cc2c(cc1)cccc2	-7.469999799999999	-8.0030003	Nc1ccc2ccccc2c1
558	4-methyl-1H-imidazole	Cc1nc[nH]c1	-10.27	-8.2049999	Cc1c[nH]cn1
559	1-methyl-3-nitro-benzene	O=[N+]([O-])c1cc(C)ccc1	-3.45	-3.2780001000000003	Cc1cccc([N+](=O)[O-])c1
560	1,4-dichlorobutane	ClCCCCCl	-2.3199999	-0.40400001	ClCCCCCl
561	nitroxyacetone	O=[N+](OCC(=O)C)[O-]	-5.9899998	-5.362	CC(=O)CO[N+](=O)[O-]
562	tert-butylbenzene	C(C)(C)(C)c1ccccc1	-0.44	-0.80299997	CC(C)(C)c1ccccc1
563	methyl hexanoate	O=C(OC)CCCCC	-2.49	-3.299	CCCCCC(=O)OC
564	1,1,1-trifluoropropan-2-ol	FC(F)(F)[C@@H](O)C	-4.1599998	-3.5179998999999995	C[C@H](O)C(F)(F)F
565	1-bromo-pentane	BrCCCCC	-0.1	0.8240000000000001	CCCCCBr
566	oct-1-ene	C(=C)CCCCCC	1.92	2.895	C=CCCCCCC
567	6-isopropyl-3-methyl-1-cyclohex-2-enone	O=C1[C@H](C(C)C)CCC(C)=C1	-4.5100002	-3.825	CC1=CC(=O)[C@H](C(C)C)CC1
568	propan-2-ol	OC(C)C	-4.7399998	-3.427	CC(C)O
569	hexan-1-amine	NCCCCCC	-3.95	-2.7720001	CCCCCCN
570	3-nitrooxypropyl nitrate	O=[N+](OCCCO[N+](=O)[O-])[O-]	-4.8000002	-5.322	O=[N+]([O-])OCCCO[N+](=O)[O-]
571	2,4-dimethylphenol	Oc1c(C)cc(C)cc1	-6.0100002	-4.98	Cc1ccc(O)c(C)c1
572	pentan-1-ol	OCCCCC	-4.5700002	-3.0539999	CCCCCO
573	pentan-2-ol	O[C@@H](CCC)C	-4.3899999	-2.9449999	CCC[C@@H](C)O
574	3-methylheptane	[C@@H](CCCC)(CC)C	2.97	3.03	CCCC[C@@H](C)CC
575	ibuprofen	O=C(O)[C@@H](C)c1ccc(CC(C)C)cc1	-7.0	-10.857000000000001	CC(C)Cc1ccc([C@H](C)C(=O)O)cc1
576	diethyl (2R)-2-dimethoxyphosphinothioylsulfanylbutanedioate	S=P(S[C@@H](C(=O)OCC)CC(=O)OCC)(OC)OC	-8.1499996	-11.194	CCOC(=O)C[C@@H](SP(=S)(OC)OC)C(=O)OCC
577	3,4-dimethylphenol	Oc1cc(C)c(C)cc1	-6.5	-5.4710002	Cc1ccc(O)cc1C
578	4-chloro-3-methyl-phenol	Clc1c(C)cc(O)cc1	-6.79	-5.1399999	Cc1cc(O)ccc1Cl
579	hept-2-ene	C(=C/C)\CCCC	1.6799998999999999	2.78	C/C=C/CCCC
580	1-propoxypropane	O(CCC)CCC	-1.16	-0.0040000002	CCCOCCC
581	(1R,2S,5R)-2-isopropyl-5-methylcyclohexanol	O[C@H]1[C@H](C(C)C)CC[C@@H](C)C1	-3.2	-3.3499999	CC(C)[C@@H]1CC[C@@H](C)C[C@H]1O
582	terbutryn	S(C)c1nc(NC(C)(C)C)nc(NCC)n1	-6.679999799999999	-9.270999900000001	CCNc1nc(NC(C)(C)C)nc(SC)n1
583	2,2,4-trimethylpentane	C(CC(C)C)(C)(C)C	2.8900001	2.5420001	CC(C)CC(C)(C)C
584	nonan-5-one	O=C(CCCC)CCCC	-2.6400001	-2.3640001	CCCCC(=O)CCCC
585	pebulate	S(C(=O)N(CCCC)CC)CCC	-3.6400001000000004	-4.573	CCCCN(CC)C(=O)SCCC
586	hept-1-ene	C(=C)CCCCC	1.66	2.7609999	C=CCCCCC
587	isopropyl formate	O=COC(C)C	-2.02	-3.5910001000000005	CC(C)OC=O
588	1-acetoxyethyl acetate	O=C(OC(OC(=O)C)C)C	-4.9699998	-8.005999599999999	CC(=O)OC(C)OC(C)=O
589	5-chlorouracil	ClC=1C(=O)NC(=O)NC=1	-17.74	-16.612000000000002	O=c1[nH]cc(Cl)c(=O)[nH]1
590	isopropenylbenzene	C(=C)(C)c1ccccc1	-1.24	-0.65100002	C=C(C)c1ccccc1
591	isopentane	C(CC)(C)C	2.3800001	2.5899999	CCC(C)C
592	butyl nitrate	O=[N+](OCCCC)[O-]	-2.0899999	-1.9380000000000002	CCCCO[N+](=O)[O-]
593	bromobenzene	Brc1ccccc1	-1.46	-0.94700003	Brc1ccccc1
594	1,1,1-trichloroethane	ClC(Cl)(Cl)C	-0.19	0.505	CC(Cl)(Cl)Cl
595	4-(1-Methylethenyl)-1-cyclohexene-1-carboxaldehyde	O=CC1=CC[C@@H](C(=C)C)CC1	-4.0900002	-3.5910001000000005	C=C(C)[C@@H]1CC=C(C=O)CC1
596	1-methyl-2-nitro-benzene	O=[N+]([O-])c1c(C)cccc1	-3.5799999	-3.1329999	Cc1ccccc1[N+](=O)[O-]
597	1-iodoheptane	ICCCCCCC	0.27000001	0.228	CCCCCCCI
598	pyrene	c12c3c4ccc1cccc2ccc3ccc4	-4.52	-6.79	c1cc2ccc3cccc4ccc(c1)c2c34
599	1-chloro-pentane	ClCCCCC	-0.1	1.084	CCCCCCl
600	isobutyl acetate	O=C(OCC(C)C)C	-2.3599999	-2.8959999	CC(=O)OCC(C)C
601	2,2-dimethylbutane	C(CC)(C)(C)C	2.51	2.4949999	CCC(C)(C)C
602	4-nitroaniline	O=[N+]([O-])c1ccc(N)cc1	-9.819999699999999	-9.4160004	Nc1ccc([N+](=O)[O-])cc1
603	methyl 2-cyanoacetate	O=C(OC)CC#N	-6.719999799999999	-6.3600001	COC(=O)CC#N
604	4-methoxyaniline	O(C)c1ccc(N)cc1	-7.48	-7.0159997999999995	COc1ccc(N)cc1
605	isobutylbenzene	C(Cc1ccccc1)(C)C	0.16	-0.257	CC(C)Cc1ccccc1
606	1,3,5-trichloro-2-phenyl-benzene	Clc1c(c(Cl)cc(Cl)c1)-c1ccccc1	-2.1600001	-1.151	Clc1cc(Cl)c(-c2ccccc2)c(Cl)c1
607	methanamine	NC	-4.5500002	-3.5829998999999995	CN
608	2-chlorophenol	Clc1c(O)cccc1	-4.5500002	-3.3169998999999994	Oc1ccccc1Cl
609	2-amino-9,10-anthraquinone	O=C1c2c(C(=O)c3c1cccc3)ccc(N)c2	-11.53	-13.895	Nc1ccc2c(c1)C(=O)c1ccccc1C2=O
610	(Z)-1,2-dichloroethylene	Cl/C=C\Cl	-1.17	1.156	Cl/C=C\Cl
611	hexan-2-one	O=C(CCCC)C	-3.28	-3.0060000000000002	CCCCC(C)=O
612	1,2-dinitroxyethane	O=[N+](OCCO[N+](=O)[O-])[O-]	-5.73	-6.2270002	O=[N+]([O-])OCCO[N+](=O)[O-]
613	2-fluorophenol	Fc1c(O)cccc1	-5.29	-3.346	Oc1ccccc1F
614	pirimor	O=C(Oc1c(C)c(C)nc(N(C)C)n1)N(C)C	-9.409999800000001	-13.87	Cc1nc(N(C)C)nc(OC(=O)N(C)C)c1C
615	styrene	C(=C)c1ccccc1	-1.24	-1.0779999	C=Cc1ccccc1
616	triethylphosphate	P(=O)(OCC)(OCC)OCC	-7.5	-10.251	CCOP(=O)(OCC)OCC
617	2,2,2-trifluoroethanol	FC(F)(F)CO	-4.3099999	-3.8089999999999997	OCC(F)(F)F
618	1-butoxy-2-propanol	O(C[C@@H](O)C)CCCC	-5.73	-3.891	CCCCOC[C@H](C)O
619	propan-1-ol	OCCC	-4.8499999	-3.3299999	CCCO
620	o-xylene	Cc1c(C)cccc1	-0.89999998	-0.85100001	Cc1ccccc1C
621	neopentane	C(C)(C)(C)C	2.51	2.506	CC(C)(C)C
622	pent-1-yne	C(#C)CCC	0.0099999998	0.47	C#CCCC
623	phthalimide	O=C1NC(=O)c2c1cccc2	-9.6099997	-11.825	O=C1NC(=O)c2ccccc21
624	1-iodobutane	ICCCC	-0.25	-0.223	CCCCI
625	p-cresol	Oc1ccc(C)cc1	-6.130000099999999	-5.579	Cc1ccc(O)cc1
626	2-iodopropane	IC(C)C	-0.46000001	-0.49200001	CC(C)I
627	2-methoxyphenol	O(C)c1c(O)cccc1	-5.9400001	-4.7459998	COc1ccccc1O
628	cyclopentene	C1=CCCC1	0.56	1.23	C1=CCCC1
629	111-trifluoropropan-2-ol	FC(F)(F)[C@H](O)C	-4.1999998	-3.4860001000000005	C[C@@H](O)C(F)(F)F
630	propan-1-amine	NCCC	-4.3899999	-3.053	CCCN
631	2-nitrophenol	O=[N+]([O-])c1c(O)cccc1	-4.579999900000001	-5.6669998	O=[N+]([O-])c1ccccc1O
632	1-methylnaphthalene	Cc1c2c(ccc1)cccc2	-2.4400001000000002	-3.2119999	Cc1cccc2ccccc12
633	hexachlorobenzene	Clc1c(Cl)c(Cl)c(Cl)c(Cl)c1Cl	-2.3299999	0.37900001	Clc1c(Cl)c(Cl)c(Cl)c(Cl)c1Cl
634	oct-2-enal	O=C/C=C/CCCCC	-3.4300001000000004	-2.7060001000000002	CCCCC/C=C/C=O
635	oct-1-yne	C(#C)CCCCCC	0.70999998	0.83200002	C#CCCCCCC
636	diazinon	S=P(OCC)(OCC)Oc1nc(C(C)C)nc(C)c1	-6.48	-10.753	CCOP(=S)(OCC)Oc1cc(C)nc(C(C)C)n1
637	methyl octanoate	O=C(OC)CCCCCCC	-2.04	-3.0350001	CCCCCCCC(=O)OC
638	pyrrolidine	N1CCCC1	-5.48	-4.2779999	C1CCNC1
639	4-hydroxybenzaldehyde	O=Cc1ccc(O)cc1	-8.8299999	-10.05	O=Cc1ccc(O)cc1
640	1-chloroheptane	ClCCCCCCC	0.28999999	1.4669999999999999	CCCCCCCCl
641	1,4-dioxane	O1CCOCC1	-5.0599999	-4.2690000999999995	C1COCCO1
