# Supplementary material for: Could graph neural networks learn better molecular representation for drug discovery? A comparison study of descriptor-based and graph-based models
Source: J Cheminform. 2021 Feb 17;13:12. doi: 10.1186/s13321-020-00479-8 (PMC7888189; doi:10.1186/s13321-020-00479-8)
Supplement: Supplementary file 1 — Additional file 1. The datasets for the single tasks. [file 13321_2020_479_MOESM1_ESM.zip › ReferencedData/washed_dataset/hiv_washed.csv]

	smiles	activity	HIV_active	cano_smiles
0	C(C)C1=[O+][Cu-3]2([O+]=C(CC)C=C(CC)O2)OC(CC)=C1	CI	0	CCC1=CC(CC)=[O+][Cu-3]2(O1)OC(CC)=CC(CC)=[O+]2
1	C(=C/C1=[O+][Cu-3]2([O+]=C(/C=C/c3ccccc3)C=C(c3ccccc3)O2)OC(c2ccccc2)=C1)\c1ccccc1	CI	0	C1=C(c2ccccc2)O[Cu-3]2(OC(c3ccccc3)=CC(/C=C/c3ccccc3)=[O+]2)[O+]=C1/C=C/c1ccccc1
2	O=C(C)N1c2c(Sc3c1cccc3)c1c(cc2)cccc1	CI	0	CC(=O)N1c2ccccc2Sc2c1ccc1ccccc21
3	S(=O)(=O)(O)c1c(/C=C/c2c(S(=O)(=O)O)cc(N)cc2)ccc(N)c1	CI	0	Nc1ccc(/C=C/c2ccc(N)cc2S(=O)(=O)O)c(S(=O)(=O)O)c1
4	S(=O)(=O)(O)CCS(=O)(=O)O	CI	0	O=S(=O)(O)CCS(=O)(=O)O
5	Clc1cc(NP(=O)(OCC)OCC)ccc1	CI	0	CCOP(=O)(Nc1cccc(Cl)c1)OCC
6	O=C(O)c1c(O)cccc1	CI	0	O=C(O)c1ccccc1O
7	O=C(O)C=1C(=O)C(C)=C2C(C)C(C)OC=C2C=1O	CI	0	CC1=C2C(=COC(C)C2C)C(O)=C(C(=O)O)C1=O
8	S(Sc1c([N+](=O)[O-])cc([N+](=O)[O-])cc1)c1c([N+](=O)[O-])cc([N+](=O)[O-])cc1	CI	0	O=[N+]([O-])c1ccc(SSc2ccc([N+](=O)[O-])cc2[N+](=O)[O-])c([N+](=O)[O-])c1
9	S(Sc1c([N+](=O)[O-])cccc1)c1c([N+](=O)[O-])cccc1	CI	0	O=[N+]([O-])c1ccccc1SSc1ccccc1[N+](=O)[O-]
10	O=C(O)CCC(CCC(=O)O)(C)C	CI	0	CC(C)(CCC(=O)O)CCC(=O)O
11	S(Sc1ccc(CC(=O)O)cc1)c1ccc(CC(=O)O)cc1	CM	1	O=C(O)Cc1ccc(SSc2ccc(CC(=O)O)cc2)cc1
12	S(Sc1c(C(=O)O)cccc1)c1c(C(=O)O)cccc1	CI	0	O=C(O)c1ccccc1SSc1ccccc1C(=O)O
13	S(Sc1ccc(NC(=O)CCCCCCCCCCC)cc1)c1ccc(NC(=O)CCCCCCCCCCC)cc1	CI	0	CCCCCCCCCCCC(=O)Nc1ccc(SSc2ccc(NC(=O)CCCCCCCCCCC)cc2)cc1
14	Sc1c2c(c(S)ccc2)ccc1	CI	0	Sc1cccc2c(S)cccc12
15	P(=O)(OCC)(N)c1ccccc1	CI	0	CCOP(N)(=O)c1ccccc1
16	S=P(NN)(NN)c1ccccc1	CM	1	NNP(=S)(NN)c1ccccc1
17	P(=O)(Nc1ccccc1)(Nc1ccccc1)Nc1ccccc1	CI	0	O=P(Nc1ccccc1)(Nc1ccccc1)Nc1ccccc1
18	O(c1ccc(CCCC2=C(O)C(=O)c3c(C2=O)cccc3)cc1)c1ccccc1	CI	0	O=C1C(O)=C(CCCc2ccc(Oc3ccccc3)cc2)C(=O)c2ccccc21
19	P(=O)(OP(=O)(N(C(C)C)C(C)C)c1ccc([N+](=O)[O-])cc1)(N(C(C)C)C(C)C)c1ccc([N+](=O)[O-])cc1	CI	0	CC(C)N(C(C)C)P(=O)(OP(=O)(c1ccc([N+](=O)[O-])cc1)N(C(C)C)C(C)C)c1ccc([N+](=O)[O-])cc1
20	S1c2c(Sc3c1cccc3)cccc2	CI	0	c1ccc2c(c1)Sc1ccccc1S2
21	S(=O)(=O)(O)CCC(C)C	CI	0	CC(C)CCS(=O)(=O)O
22	N=C(Nc1c(C)cccc1)Nc1c(C)cccc1	CI	0	Cc1ccccc1NC(=N)Nc1ccccc1C
23	S=P(NCCC)(NCCC)NCCC	CI	0	CCCNP(=S)(NCCC)NCCC
24	S=P(NCCCCCCCCCCCC)(NCCCCCCCCCCCC)NCCCCCCCCCCCC	CI	0	CCCCCCCCCCCCNP(=S)(NCCCCCCCCCCCC)NCCCCCCCCCCCC
25	O=C1OC(=O)c2c1c1c(cc2)cccc1	CI	0	O=C1OC(=O)c2c1ccc1ccccc21
26	S=P(NC1CCCCC1)(NC1CCCCC1)NC1CCCCC1	CI	0	S=P(NC1CCCCC1)(NC1CCCCC1)NC1CCCCC1
27	Clc1c2c(ncc1)c1nccc(Cl)c1cc2	CI	0	Clc1ccnc2c1ccc1c(Cl)ccnc12
28	O(OC(=O)c1ccccc1)C(=O)c1ccccc1	CI	0	O=C(OOC(=O)c1ccccc1)c1ccccc1
29	s1nc2c(n1)cccc2	CI	0	c1ccc2nsnc2c1
30	S=C1SCCN1	CI	0	S=C1NCCS1
31	N(C)(C)C1=[S+][Zn-2]2([S+]=C(N(C)C)S2)S1	CI	0	CN(C)C1=[S+][Zn-2]2(S1)SC(N(C)C)=[S+]2
32	O=C(O)C(NC(=O)c1ccc(N(Cc2nc3c(N)nc(N)nc3nc2)C)cc1)CCC(=O)O	CI	0	CN(Cc1cnc2nc(N)nc(N)c2n1)c1ccc(C(=O)NC(CCC(=O)O)C(=O)O)cc1
33	O=C(OCC(N)C(=O)O)C=[N+]=[N-]	CI	0	[N-]=[N+]=CC(=O)OCC(N)C(=O)O
34	Oc1nc(N)nc2[nH]nnc12	CI	0	Nc1nc(O)c2nn[nH]c2n1
35	S(=O)(=O)(OCCCCOS(=O)(=O)C)C	CI	0	CS(=O)(=O)OCCCCOS(C)(=O)=O
36	Sc1nc(N)nc2[nH]cnc12	CI	0	Nc1nc(S)c2nc[nH]c2n1
37	Sc1ncnc2[nH]cnc12	CI	0	Sc1ncnc2[nH]cnc12
38	O=C(NC1C=2C(c3c(OC)c(OC)c(OC)cc3CC1)=CC=C(OC)C(=O)C=2)C	CI	0	COc1cc2c(c(OC)c1OC)-c1ccc(OC)c(=O)cc1C(NC(C)=O)CC2
39	ClCCN(CCCl)C	CI	0	CN(CCCl)CCCl
40	[SH0](=O)(C)C	CI	0	CS(C)=O
41	O(CCCC)B(OCCCC)OCCCC	CI	0	CCCCOB(OCCCC)OCCCC
42	O(CCCCC)B(OCCCCC)OCCCCC	CI	0	CCCCCOB(OCCCCC)OCCCCC
43	O(C(CC(OB1OC(C)(C)CC(C)O1)C)(C)C)B1OC(C)(C)CC(C)O1	CI	0	CC1CC(C)(C)OB(OC(C)CC(C)(C)OB2OC(C)CC(C)(C)O2)O1
44	n12nnnc1C=CC=C2	CI	0	c1ccn2nnnc2c1
45	n12nncc1C=CC=C2	CI	0	c1ccn2nncc2c1
46	Clc1c(SSc2c(Cl)ccc(Cl)c2)cc(Cl)cc1	CI	0	Clc1ccc(Cl)c(SSc2cc(Cl)ccc2Cl)c1
47	S(Sc1ccc(N(C)C)cc1)c1ccc(N(C)C)cc1	CI	0	CN(C)c1ccc(SSc2ccc(N(C)C)cc2)cc1
48	Brc1ccc(SSc2ccc(Br)cc2)cc1	CI	0	Brc1ccc(SSc2ccc(Br)cc2)cc1
49	S(Sc1ccc(C)cc1)c1ccc(C)cc1	CI	0	Cc1ccc(SSc2ccc(C)cc2)cc1
50	S(Sc1ccc(OC)cc1)c1ccc(OC)cc1	CI	0	COc1ccc(SSc2ccc(OC)cc2)cc1
51	O=C(O)C1(N)CCCC1	CI	0	NC1(C(=O)O)CCCC1
52	BrC(C(=O)C(Br)Br)(C)C	CI	0	CC(C)(Br)C(=O)C(Br)Br
53	S=C(SCCSC)OCC	CI	0	CCOC(=S)SCCSC
54	O(CC(CO)(CC(CO)C)C)CC	CI	0	CCOCC(C)(CO)CC(C)CO
55	O=C(O)C1CC1	CI	0	O=C(O)C1CC1
56	O=C(O)C1(O)CC(O)C(O)C(O)C1	CI	0	O=C(O)C1(O)CC(O)C(O)C(O)C1
57	Clc1c(N)c(C(=O)O)cc(Cl)c1	CI	0	Nc1c(Cl)cc(Cl)cc1C(=O)O
58	S=C(S)OCCCCC	CI	0	CCCCCOC(=S)S
59	S(=O)(=O)(O)c1c(C(=O)O)ccc([N+](=O)[O-])c1	CI	0	O=C(O)c1ccc([N+](=O)[O-])cc1S(=O)(=O)O
60	O=C(N)c1cc(O)c(O)c(O)c1	CI	0	NC(=O)c1cc(O)c(O)c(O)c1
61	[S+]12CC[S+](CC1)CC2	CI	0	C1C[S+]2CC[S+]1CC2
62	Clc1c(S(=O)(=O)O)cc(Cl)c(N)c1	CI	0	Nc1cc(Cl)c(S(=O)(=O)O)cc1Cl
63	BrC1C(=O)C2(C)C(CS(=O)(=O)O)(C)C1CC2	CI	0	CC12CCC(C(Br)C1=O)C2(C)CS(=O)(=O)O
64	O=C(O)C(C(=O)O)(CC)C	CI	0	CCC(C)(C(=O)O)C(=O)O
65	O=C(O)C(C(=O)O)C(C)C	CI	0	CC(C)C(C(=O)O)C(=O)O
66	O=C(OCC)C(=O)C1C(=O)CCCC1	CI	0	CCOC(=O)C(=O)C1CCCCC1=O
67	S(=O)(=O)(NCC(=O)OCC)c1ccccc1	CI	0	CCOC(=O)CNS(=O)(=O)c1ccccc1
68	OC(N(CC)CC)(CN)C	CI	0	CCN(CC)C(C)(O)CN
69	O=C1c2c(c(C)ccc2)Oc2c1cccc2	CI	0	Cc1cccc2c(=O)c3ccccc3oc12
70	O=C(OCCOCCOCCOCCOCCOCCOCCOCCOCCO)CCCCCCCCCCC	CI	0	CCCCCCCCCCCC(=O)OCCOCCOCCOCCOCCOCCOCCOCCOCCO
71	[Co-4]123([N+]CC[N+]1)([N+]CC[N+]2)[N+]CC[N+]3	CI	0	C1C[N+][Co-4]23([N+]1)([N+]CC[N+]2)[N+]CC[N+]3
72	S(SC(=S)OC(C)C)C(=S)OC(C)C	CI	0	CC(C)OC(=S)SSC(=S)OC(C)C
73	O=C(OCC1C(OC(=O)Nc2ccccc2)C(COC(=O)Nc2ccccc2)OCO1)Nc1ccccc1	CI	0	O=C(Nc1ccccc1)OCC1OCOC(COC(=O)Nc2ccccc2)C1OC(=O)Nc1ccccc1
74	OCC1OCOC2C1OCOC2	CI	0	OCC1OCOC2COCOC12
75	O=C(OC1C2(C(OC(=O)C)C(OC(=O)C)C(OC(=O)C)C1OC(=O)C)OC2)C	CI	0	CC(=O)OC1C(OC(C)=O)C(OC(C)=O)C2(CO2)C(OC(C)=O)C1OC(C)=O
76	O=C(N(CC)CC)N1CCN(C)CC1	CI	0	CCN(CC)C(=O)N1CCN(C)CC1
77	O=C(OC1C(C2C(OC(=O)C)COC(c3ccccc3)O2)OC(c2ccccc2)OC1)C	CI	0	CC(=O)OC1COC(c2ccccc2)OC1C1OC(c2ccccc2)OCC1OC(C)=O
78	Oc1ncnc2[nH]ncc12	CI	0	Oc1ncnc2[nH]ncc12
79	[O+][Cu-5]12([O+])(OC(=O)C(=O)O1)OC(=O)C(=O)O2	CI	0	O=C1O[Cu-5]2([O+])([O+])(OC1=O)OC(=O)C(=O)O2
80	O=Nc1c(O)c(N=O)ccc1O	CM	1	O=Nc1ccc(O)c(N=O)c1O
81	Oc1ccc(Nc2ccccc2)cc1	CI	0	Oc1ccc(Nc2ccccc2)cc1
82	Oc1c(CCCCCC)ccc(O)c1	CI	0	CCCCCCc1ccc(O)cc1O
83	C(CCCC)CCC[N+]12CN3CN(C1)CN(C2)C3	CI	0	CCCCCCCC[N+]12CN3CN(CN(C3)C1)C2
84	OCC1(O)C(O)(C)C(O)C1O	CI	0	CC1(O)C(O)C(O)C1(O)CO
85	OC(C1C(O)COCO1)C1C(O)COCO1	CI	0	OC1COCOC1C(O)C1OCOCC1O
86	S(SC(=S)N(C)C)C(=S)N(C)C	CI	0	CN(C)C(=S)SSC(=S)N(C)C
87	S(=O)(=O)(O)c1c(/C=C/c2c(S(=O)(=O)O)cc([N+](=O)[O-])cc2)ccc([N+](=O)[O-])c1	CI	0	O=[N+]([O-])c1ccc(/C=C/c2ccc([N+](=O)[O-])cc2S(=O)(=O)O)c(S(=O)(=O)O)c1
88	[Mn](SC#N)(SC#N)([n+]1ccc(CC)cc1)([n+]1ccc(CC)cc1)([n+]1ccc(CC)cc1)[n+]1ccc(CC)cc1	CI	0	CCc1cc[n+]([Mn](SC#N)(SC#N)([n+]2ccc(CC)cc2)([n+]2ccc(CC)cc2)[n+]2ccc(CC)cc2)cc1
89	N=C1NC(=N)NN1	CI	0	N=c1[nH][nH]c(=N)[nH]1
90	S(=O)(=O)(O)CCO	CI	0	O=S(=O)(O)CCO
91	S=C1SCC(=O)N1	CI	0	O=C1CSC(=S)N1
92	S=C(S)N1CCCCC1	CI	0	S=C(S)N1CCCCC1
93	S1CSCSC1	CI	0	C1SCSCS1
94	O=C(O)C(C(=O)O)(CC)CC	CI	0	CCC(CC)(C(=O)O)C(=O)O
95	N#C/C(=C/c1ccccc1)/c1ccccc1	CI	0	N#C/C(=C/c1ccccc1)c1ccccc1
96	N#CNC(=N)N	CI	0	N#CNC(=N)N
97	O=C1C(O)=C(CCCC2CC3C(CC2)CCCC3)C(=O)c2c1cccc2	CI	0	O=C1C(O)=C(CCCC2CCC3CCCCC3C2)C(=O)c2ccccc21
98	[As](=O)(O)(O)c1cc([N+](=O)[O-])c(O)cc1	CI	0	O=[N+]([O-])c1cc([As](=O)(O)O)ccc1O
99	Sc1c(C(=O)O)cccc1	CI	0	O=C(O)c1ccccc1S
100	O=C(OCC)C(C(=O)OCC)C(C(=O)OCC)C(=O)OCC	CI	0	CCOC(=O)C(C(=O)OCC)C(C(=O)OCC)C(=O)OCC
101	S(=O)(=O)(O)CC(=C)C	CI	0	C=C(C)CS(=O)(=O)O
102	Clc1c(SCC)ccc([N+]([O-])=Nc2cc(Cl)c(SCC)cc2)c1	CI	0	CCSc1ccc(N=[N+]([O-])c2ccc(SCC)c(Cl)c2)cc1Cl
103	O=C(OC1C(OC)C(C)(C)OC(Oc2c(C)c3OC(=O)C(NC(=O)c4cc(C/C=C(\C)/C)c(O)cc4)=C(O)c3cc2)C1O)N	CI	0	COC1C(OC(N)=O)C(O)C(Oc2ccc3c(O)c(NC(=O)c4ccc(O)c(CC=C(C)C)c4)c(=O)oc3c2C)OC1(C)C
104	O=C/1/C(=C\c2ccccc2)/CCC\C\1=C\c1ccccc1	CI	0	O=C1/C(=C\c2ccccc2)CCC/C1=C/c1ccccc1
105	O=C(OC(COC(=O)CCCCCCCCCCC(O)CCCCCC)COC(=O)CCCCCCCCCCC(O)CCCCCC)CCCCCCCCCCC(O)CCCCCC	CI	0	CCCCCCC(O)CCCCCCCCCCC(=O)OCC(COC(=O)CCCCCCCCCCC(O)CCCCCC)OC(=O)CCCCCCCCCCC(O)CCCCCC
106	S(=O)(=O)(O)CO	CI	0	O=S(=O)(O)CO
107	O(C)c1cc(NCCCCCCN(CC)CC)c2nccc(C)c2c1	CI	0	CCN(CC)CCCCCCNc1cc(OC)cc2c(C)ccnc12
108	OC(CNCc1ccc(N(C)C)cc1)CCC	CI	0	CCCC(O)CNCc1ccc(N(C)C)cc1
109	O=C1C(c2ccccc2)SC(=N)N1	CI	0	N=C1NC(=O)C(c2ccccc2)S1
110	S(CC(=O)c1c([N+](=O)[O-])cccc1)c1cc(C)[o+]c(C)c1	CI	0	Cc1cc(SCC(=O)c2ccccc2[N+](=O)[O-])cc(C)[o+]1
111	N=C1SC2(C)CCC(C(C)(C)N1)CC2	CI	0	CC12CCC(CC1)C(C)(C)NC(=N)S2
112	S(C(SCC)C(O)C(O)C(O)C(O)C(O)C(O)CO)CC	CI	0	CCSC(SCC)C(O)C(O)C(O)C(O)C(O)C(O)CO
113	O=C(O)C(O)C(O)C(O)C(O)C(O)C(O)CO	CI	0	O=C(O)C(O)C(O)C(O)C(O)C(O)C(O)CO
114	S(=O)(=O)(Nc1ccccc1)c1ccc(N)cc1	CI	0	Nc1ccc(S(=O)(=O)Nc2ccccc2)cc1
116	Clc1ccc(NC(P(=O)(O)c2ccccc2)=O)cc1	CI	0	O=C(Nc1ccc(Cl)cc1)P(=O)(O)c1ccccc1
117	BrCCCCS(=O)(=O)O	CI	0	O=S(=O)(O)CCCCBr
118	S(Sc1ccccc1)c1ccccc1	CI	0	c1ccc(SSc2ccccc2)cc1
119	S(=O)(=O)(O)C(S(=O)(=O)O)CS(=O)(=O)O	CI	0	O=S(=O)(O)CC(S(=O)(=O)O)S(=O)(=O)O
120	O=S1(=O)c2c(c3c(cc2)cccc3)CCC1	CI	0	O=S1(=O)CCCc2c1ccc1ccccc21
121	S(=O)(=O)(O)CCCCC(C(=O)OCC)C(=O)OCC	CI	0	CCOC(=O)C(CCCCS(=O)(=O)O)C(=O)OCC
122	BrC1c2c(cccc2)CCS(=O)(=O)C1	CI	0	O=S1(=O)CCc2ccccc2C(Br)C1
123	S(=O)(=O)(O)CCCCCCCC	CI	0	CCCCCCCCS(=O)(=O)O
124	S(=O)(=O)(O)CCCCOCC	CI	0	CCOCCCCS(=O)(=O)O
125	S(=O)(=O)(O)CCCC(OCC)C	CI	0	CCOC(C)CCCS(=O)(=O)O
126	S(=O)(=O)(O)CCCCCO	CI	0	O=S(=O)(O)CCCCCO
127	O=C(O)CN(CC(=O)O)CCN(CC(=O)O)CC(=O)O	CI	0	O=C(O)CN(CCN(CC(=O)O)CC(=O)O)CC(=O)O
128	O=C(C)N1C(=O)C(=O)c2c1cccc2	CI	0	CC(=O)N1C(=O)C(=O)c2ccccc21
129	O=C1NC2NC(=O)NC2N1	CI	0	O=C1NC2NC(=O)NC2N1
130	O=C1N(Cc2ccccc2)C(=O)c2c1cccc2	CI	0	O=C1c2ccccc2C(=O)N1Cc1ccccc1
131	O=Nc1ccc(N(C)C)cc1	CI	0	CN(C)c1ccc(N=O)cc1
132	O=S1(=O)CS(=O)(=O)CS(=O)(=O)C1	CI	0	O=S1(=O)CS(=O)(=O)CS(=O)(=O)C1
133	ClC(Cl)(Cl)C1OCOC(C(Cl)(Cl)Cl)OCO1	CI	0	ClC(Cl)(Cl)C1OCOC(C(Cl)(Cl)Cl)OCO1
134	O=C1C(O)C(c2cc(O)c(O)cc2)Oc2c1c(O)cc(O)c2	CI	0	O=C1c2c(O)cc(O)cc2OC(c2ccc(O)c(O)c2)C1O
135	O=C(CCc1ccc(O)cc1)c1c(OC2C(O)C(O)C(O)C(CO)O2)cc(O)cc1O	CI	0	O=C(CCc1ccc(O)cc1)c1c(O)cc(O)cc1OC1OC(CO)C(O)C(O)C1O
136	O=C1NC(=N)SC1	CI	0	N=C1NC(=O)CS1
137	O=C1C(=O)O[Al-3]23(O1)(OC(=O)C(=O)O2)OC(=O)C(=O)O3	CI	0	O=C1O[Al-3]23(OC1=O)(OC(=O)C(=O)O2)OC(=O)C(=O)O3
138	O=C1O[Ni-6]2345OC(=O)C[N+]2(CC(=O)O3)CC[N+]4(C1)CC(=O)O5	CI	0	O=C1C[N+]23CC[N+]45CC(=O)O[Ni-6]24(O1)(OC(=O)C3)OC(=O)C5
139	O=C(C)c1c(C(C)C)cc2c(C3(C)C(C(C#N)(C)CCC3)CC2)c1	CI	0	CC(=O)c1cc2c(cc1C(C)C)CCC1C(C)(C#N)CCCC21C
140	Brc1c(C(C)C)cc2c(C3(C)C(C(C(=O)OC)(C)CCC3)CC2)c1	CI	0	COC(=O)C1(C)CCCC2(C)c3cc(Br)c(C(C)C)cc3CCC12
141	O=C(OC)C1(C)C2C(C)(c3c(C(OO)C2)cccc3)CCC1	CI	0	COC(=O)C1(C)CCCC2(C)c3ccccc3C(OO)CC12
142	O=C(OC)C1(C)C2C(C)(c3c(C(=O)C2)cc(C(C)C)cc3)CCC1	CI	0	COC(=O)C1(C)CCCC2(C)c3ccc(C(C)C)cc3C(=O)CC12
143	O=C1c2c(C3(C)C(C(C#N)(C)CCC3)C1)ccc(C(=C)C)c2	CI	0	C=C(C)c1ccc2c(c1)C(=O)CC1C(C)(C#N)CCCC21C
144	OC(c1ccccc1)C1(C)C2C(C)(c3c(cc(C(C)C)cc3)CC2)CCC1	CI	0	CC(C)c1ccc2c(c1)CCC1C2(C)CCCC1(C)C(O)c1ccccc1
145	O=C(OC(C)(C)c1cc2C(=O)CC3C(C#N)(C)CCCC3(C)c2cc1)C	CI	0	CC(=O)OC(C)(C)c1ccc2c(c1)C(=O)CC1C(C)(C#N)CCCC21C
146	OC(C)c1cc2C(O)CC3C(CO)(C)CCCC3(C)c2cc1	CI	0	CC(O)c1ccc2c(c1)C(O)CC1C(C)(CO)CCCC21C
147	ClC12C(Cl)C(Cl)(C(C)C)CCC1C1(C)C(C(C(=O)O)(C)CCC1)CC2Cl	CI	0	CC(C)C1(Cl)CCC2C3(C)CCCC(C)(C(=O)O)C3CC(Cl)C2(Cl)C1Cl
148	BrC1C(=O)c2c(C3(C)C1C(C(=O)OC)(C)CCC3)ccc(C(C)C)c2	CI	0	COC(=O)C1(C)CCCC2(C)c3ccc(C(C)C)cc3C(=O)C(Br)C12
149	O=CNC	CI	0	CNC=O
150	O=C(NC1C(=O)NC(C(C)C)C(=O)N2C(C(=O)N(C)CC(=O)N(C)C(C(C)C)C(=O)OC1C)CCC2)c1c2N=C3C(C(=O)NC4C(=O)NC(C(C)C)C(=O)N5C(C(=O)N(C)CC(=O)N(C)C(C(C)C)C(=O)OC4C)CCC5)=C(N)C(=O)C(C)=C3Oc2c(C)cc1	CI	0	Cc1c2oc3c(C)ccc(C(=O)NC4C(=O)NC(C(C)C)C(=O)N5CCCC5C(=O)N(C)CC(=O)N(C)C(C(C)C)C(=O)OC4C)c3nc-2c(C(=O)NC2C(=O)NC(C(C)C)C(=O)N3CCCC3C(=O)N(C)CC(=O)N(C)C(C(C)C)C(=O)OC2C)c(N)c1=O
151	O=C(NC1C(O)C(n2c3ncnc(N(C)C)c3nc2)OC1CO)C(N)Cc1ccc(OC)cc1	CI	0	COc1ccc(CC(N)C(=O)NC2C(CO)OC(n3cnc4c(N(C)C)ncnc43)C2O)cc1
153	Clc1ccc(-c2c(N)nc(N)nc2CC)cc1	CI	0	CCc1nc(N)nc(N)c1-c1ccc(Cl)cc1
154	Clc1c(Cl)ccc(-c2c(N)nc(N)nc2CC)c1	CI	0	CCc1nc(N)nc(N)c1-c1ccc(Cl)c(Cl)c1
155	ClC(Cl)C(=O)NC(C(O)c1ccc([N+](=O)[O-])cc1)CO	CI	0	O=C(NC(CO)C(O)c1ccc([N+](=O)[O-])cc1)C(Cl)Cl
156	Clc1c(Cl)ccc(N2C(=N)NC(=N)NC2(C)C)c1	CI	0	CC1(C)NC(=N)NC(=N)N1c1ccc(Cl)c(Cl)c1
157	S(=O)(=O)(O)CCNC(=O)C(O)C(CO)(C)C	CI	0	CC(C)(CO)C(O)C(=O)NCCS(=O)(=O)O
158	ClCCN(CCCl)c1ccc(CCCC(=O)O)cc1	CI	0	O=C(O)CCCc1ccc(N(CCCl)CCCl)cc1
159	[N+](C)(C)=C1C=CC(=C(c2ccc(N(C)C)cc2)c2ccc(N(C)C)cc2)C=C1	CI	0	CN(C)c1ccc(C(=C2C=CC(=[N+](C)C)C=C2)c2ccc(N(C)C)cc2)cc1
160	[N+](CC)(C)(C)c1ccc(/C(/c2ccc(N(C)C)cc2)=C\2/C=C/C(=[N+](/C)\C)/C=C/2)cc1	CI	0	CC[N+](C)(C)c1ccc(C(=C2C=CC(=[N+](C)C)C=C2)c2ccc(N(C)C)cc2)cc1
161	O(C)c1c(OC)c2c(cc1OC)CCC(NC)C=1C2=CC=C(OC)C(=O)C=1	CI	0	CNC1CCc2cc(OC)c(OC)c(OC)c2-c2ccc(OC)c(=O)cc21
162	[As](=[As]c1cc(N)c(O)cc1)c1cc(N)c(O)cc1	CI	0	Nc1cc([As]=[As]c2ccc(O)c(N)c2)ccc1O
163	Oc1nc(O)c2nnoc2n1	CI	0	Oc1nc(O)c2nnoc2n1
164	N=C1SCCN1	CI	0	N=C1NCCS1
165	O=Nc1ccc(O)cc1	CI	0	O=Nc1ccc(O)cc1
166	O=C(NN)C(C(=O)NN)CC(C(=O)NN)C(=O)NN	CI	0	NNC(=O)C(CC(C(=O)NN)C(=O)NN)C(=O)NN
167	O=C(O)CC=1C(=O)N(c2ccccc2)NC(=O)C=1	CI	0	O=C(O)Cc1cc(=O)[nH]n(-c2ccccc2)c1=O
168	O=[N+]([O-])c1oc(/C=N/NC(=O)C(=O)N)cc1	CI	0	NC(=O)C(=O)N/N=C/c1ccc([N+](=O)[O-])o1
169	C[N+]=1[Cu-3]2([N+](C)=Cc3c(O2)cccc3)Oc2c(cccc2)C=1	CI	0	C[N+]1=Cc2ccccc2O[Cu-3]12Oc1ccccc1C=[N+]2C
170	O=[SH0]1OCCO1	CI	0	O=S1OCCO1
171	S(=O)(=O)(O)CCCC	CI	0	CCCCS(=O)(=O)O
172	O(C)c1cc2c(N(C)C(=O)C=C2)cc1	CI	0	COc1ccc2c(ccc(=O)n2C)c1
173	S(SC(CN1CCCCC1)C)C(CN1CCCCC1)C	CI	0	CC(CN1CCCCC1)SSC(C)CN1CCCCC1
174	S(Sc1n(C)c(-c2cnccc2)cc1)c1n(C)c(-c2cnccc2)cc1	CI	0	Cn1c(SSc2ccc(-c3cccnc3)n2C)ccc1-c1cccnc1
175	O=C1N(CO)C2N(CO)C(=O)N(CO)C2N1CO	CI	0	O=C1N(CO)C2C(N1CO)N(CO)C(=O)N2CO
176	O=C(OC1CC23C(C)(C=4C(C5C(=O)OC(=O)C25)(C=C3)C2C(C)(C(C(=O)C)CC2)CC=4)CC1)C	CI	0	CC(=O)OC1CCC2(C)C3=CCC4(C)C(C(C)=O)CCC4C34C=CC2(C1)C1C(=O)OC(=O)C14
177	O=C(NC)C(C)C1N(C(=O)/C(=C(\O)/C=C/C(=C/C(C)C2C(C)C3OC(C)(C4(OC4)C=C3)O2)/C)/C1=O)C1OC(C)C(O)CC1	CI	0	CNC(=O)C(C)C1C(=O)/C(=C(O)\C=C\C(C)=C\C(C)C2OC3(C)OC(C=CC34CO4)C2C)C(=O)N1C1CCC(O)C(C)O1
178	O=C1C(C(O)CCCCC)C(O)CC(O)CC(O)CC(O)CC(O)CC(O)CC(O)/C(/C)=C/C=C/C=C/C=C/C=C/C(O)C(C)O1	CI	0	CCCCCC(O)C1C(=O)OC(C)C(O)/C=C/C=C/C=C/C=C/C=C(\C)C(O)CC(O)CC(O)CC(O)CC(O)CC(O)CC1O
179	O(C)c1c(OC)cc2c(N3C(=O)CC4OCC=C5C6C4C3C32C(N(C5)CC3)C6)c1	CI	0	COc1cc2c(cc1OC)C13CCN4CC5=CCOC6CC(=O)N2C1C6C5CC43
180	O(C)c1c(OC)cc2c(N3C(=O)CC4OCC=C5C6C4C3C32CC6N(C5)CC3)c1	CI	0	COc1cc2c(cc1OC)C13CCN4CC5=CCOC6CC(=O)N2C1C6C5C4C3
181	O=C1N(c2ccccc2)/C(=N\c2ccccc2)/SS1	CI	0	O=c1ss/c(=N/c2ccccc2)n1-c1ccccc1
182	O=C1N(CCC)/C(=N\CCC)/SS1	CI	0	CCC/N=c1/ssc(=O)n1CCC
183	O=C1N(CCCC)/C(=N\CCCC)/SS1	CI	0	CCCC/N=c1/ssc(=O)n1CCCC
184	Clc1ccc(/N=C/2\N(c3ccc(Cl)cc3)C(=O)SS\2)cc1	CI	0	O=c1ss/c(=N/c2ccc(Cl)cc2)n1-c1ccc(Cl)cc1
185	O=C1N(CCCCCCC)/C(=N\CCCCCCC)/SS1	CI	0	CCCCCCC/N=c1/ssc(=O)n1CCCCCCC
186	S(=O)(=O)(N)c1nc(O)nc(O)c1	CI	0	NS(=O)(=O)c1cc(O)nc(O)n1
187	S(=O)(=O)(C)c1nc(O)nc(O)c1	CI	0	CS(=O)(=O)c1cc(O)nc(O)n1
188	S(=O)(=O)(CC)c1nc(O)nc(O)c1	CI	0	CCS(=O)(=O)c1cc(O)nc(O)n1
189	S(=O)(=O)(Cc1ccccc1)c1nc(O)nc(O)c1	CI	0	O=S(=O)(Cc1ccccc1)c1cc(O)nc(O)n1
190	O=C1c2c(C)oc(C)c2C(=O)c2c1cccc2	CI	0	Cc1oc(C)c2c1C(=O)c1ccccc1C2=O
191	O=C(O)C(NC(=O)c1ccc(NCC2N(C=O)c3c(O)nc(N)nc3NC2)cc1)CCC(=O)O	CI	0	Nc1nc(O)c2c(n1)NCC(CNc1ccc(C(=O)NC(CCC(=O)O)C(=O)O)cc1)N2C=O
192	O=C(OCC)Nc1ccc(C(=O)/C=C/c2ccc(N(CC)CC)cc2)cc1	CI	0	CCOC(=O)Nc1ccc(C(=O)/C=C/c2ccc(N(CC)CC)cc2)cc1
193	CC1SC(C)NC(C)S1	CI	0	CC1NC(C)SC(C)S1
194	Clc1ccc(/C=C/C=C/C(=O)NC(NC#N)=N)cc1	CI	0	N#CNC(=N)NC(=O)/C=C/C=C/c1ccc(Cl)cc1
195	O=C(O)/C=C/C(=O)NNC(=O)/C=C/C(=O)O	CI	0	O=C(O)/C=C/C(=O)NNC(=O)/C=C/C(=O)O
196	O=C1C(C)C(C)C(=O)N2C(=O)C(C)C(C)C(=O)N12	CI	0	CC1C(=O)N2C(=O)C(C)C(C)C(=O)N2C(=O)C1C
197	O=C(O)CCC(=O)NNC(=O)CCC(=O)O	CI	0	O=C(O)CCC(=O)NNC(=O)CCC(=O)O
198	S(=O)(=O)(O)c1c(N)ccc(-c2cc(S(=O)(=O)O)c(N)cc2)c1	CI	0	Nc1ccc(-c2ccc(N)c(S(=O)(=O)O)c2)cc1S(=O)(=O)O
199	S(=O)(=O)(O)CC([N+](=O)[O-])CC	CI	0	CCC(CS(=O)(=O)O)[N+](=O)[O-]
200	Oc1nnc(O)c2c1nccc2	CI	0	Oc1nnc(O)c2ncccc12
201	Clc1nc(Cl)nc(Nc2c(Cl)cccc2)n1	CI	0	Clc1nc(Cl)nc(Nc2ccccc2Cl)n1
202	O=Nc1c2c(c(O)cc1)nccc2	CI	0	O=Nc1ccc(O)c2ncccc12
203	ClC(Cl)(Cl)C(c1c(O)ccc(Cl)c1)c1c(O)ccc(Cl)c1	CM	1	Oc1ccc(Cl)cc1C(c1cc(Cl)ccc1O)C(Cl)(Cl)Cl
204	O=C(OCC(O)CO)CCCCCCCCCCCCCCCCC	CI	0	CCCCCCCCCCCCCCCCCC(=O)OCC(O)CO
205	[Cu-3]12([S+]=C3Sc4c(N13)cccc4)[S+]=C1Sc3c(N21)cccc3	CI	0	c1ccc2c(c1)SC1=[S+][Cu-3]3([S+]=C4Sc5ccccc5N43)N12
206	Clc1c(O)c2ncccc2c(Cl)c1	CI	0	Oc1c(Cl)cc(Cl)c2cccnc12
207	O=C(NC=1C(=O)N(C)C=2C=1SSC=2)C	CI	0	CC(=O)Nc1c2sscc-2n(C)c1=O
208	O[N+]=1[Cu-3]2([N+]([O-])=Cc3[o+]2ccc3)[o+]2c(ccc2)C=1	CI	0	[O-][N+]1=Cc2ccc[o+]2[Cu-3]12[N+](O)=Cc1ccc[o+]12
209	O=C1O[Cu-3]2(OC(=O)c3c(N2)cccc3)Nc2c1cccc2	CI	0	O=C1O[Cu-3]2(Nc3ccccc31)Nc1ccccc1C(=O)O2
210	O=C(Oc1c2ncccc2ccc1)c1ccccc1	CI	0	O=C(Oc1cccc2cccnc12)c1ccccc1
211	[Se+2](SC(=S)N(CC)CC)(SC(=S)N(CC)CC)(SC(=S)N(CC)CC)SC(=S)N(CC)CC	CI	0	CCN(CC)C(=S)S[Se+2](SC(=S)N(CC)CC)(SC(=S)N(CC)CC)SC(=S)N(CC)CC
212	S=C(S)N1CCOCC1	CI	0	S=C(S)N1CCOCC1
213	O=C1NN=C(C)C1	CI	0	CC1=NNC(=O)C1
214	Clc1cc2c(OC(=O)C=C2)cc1	CI	0	O=c1ccc2cc(Cl)ccc2o1
215	N(C)(C)c1ccc(/C=C/c2c3c(ncc2)cccc3)cc1	CI	0	CN(C)c1ccc(/C=C/c2ccnc3ccccc23)cc1
216	N(C)(C)c1ccc(/C=C/c2[n+](C)c3c(cc2)cccc3)cc1	CI	0	CN(C)c1ccc(/C=C/c2ccc3ccccc3[n+]2C)cc1
217	N(C)(C)c1ccc(/C=C/c2c3c([n+](C)cc2)cccc3)cc1	CI	0	CN(C)c1ccc(/C=C/c2cc[n+](C)c3ccccc23)cc1
218	n1c2c3ncccc3ccc2ccc1	CI	0	c1cnc2c(c1)ccc1cccnc12
219	Cc1nc2c3nc(C)ccc3ccc2cc1	CI	0	Cc1ccc2ccc3ccc(C)nc3c2n1
220	S(=O)(=O)(O)c1c(O)c(N=Nc2c3c(c(S(=O)(=O)O)cc2)cccc3)c2c(c1)cc(S(=O)(=O)O)cc2	CI	0	O=S(=O)(O)c1ccc2c(N=Nc3ccc(S(=O)(=O)O)c4ccccc34)c(O)c(S(=O)(=O)O)cc2c1
221	O=C1OC(=O)C2N3C(c4ccccc4)C4C(=O)OC(=O)C4N3C(c3ccccc3)C12	CI	0	O=C1OC(=O)C2C1C(c1ccccc1)N1C3C(=O)OC(=O)C3C(c3ccccc3)N21
222	S(=O)(=O)(O)c1c(/C(/c2ccc(N(CC)Cc3cc(S(=O)(=O)O)ccc3)cc2)=C\2/C=C/C(=[N+](\CC)/Cc3cc(S(=O)(=O)O)ccc3)/C=C/2)cccc1	CI	0	CCN(Cc1cccc(S(=O)(=O)O)c1)c1ccc(C(=C2C=CC(=[N+](CC)Cc3cccc(S(=O)(=O)O)c3)C=C2)c2ccccc2S(=O)(=O)O)cc1
223	O=C(O)/C=C/c1cc(OC)c(OC)cc1	CI	0	COc1ccc(/C=C/C(=O)O)cc1OC
224	S(=O)(=O)(Nc1c2ncnc(O)c2ccc1)c1ccc(C)cc1	CI	0	Cc1ccc(S(=O)(=O)Nc2cccc3c(O)ncnc23)cc1
225	Clc1cc2nccc(NC(CCCN(CCO)CC)C)c2cc1	CI	0	CCN(CCO)CCCC(C)Nc1ccnc2cc(Cl)ccc12
226	c1(C=2C(c3ccccc3)=NC3(N=2)CCCCC3)ccccc1	CI	0	c1ccc(C2=NC3(CCCCC3)N=C2c2ccccc2)cc1
227	S(C)c1nc(N)nc(N)n1	CI	0	CSc1nc(N)nc(N)n1
228	Nc1nc(N)nc(-c2c(-c3nc(N)nc(N)n3)cccc2)n1	CI	0	Nc1nc(N)nc(-c2ccccc2-c2nc(N)nc(N)n2)n1
229	N12CN(CN3CN(C1)CC3)CC2	CI	0	C1CN2CN1CN1CCN(C1)C2
230	N=C(Nc1[nH]nnn1)N	CI	0	N=C(N)Nc1nnn[nH]1
231	Clc1c([N+](=O)[O-])cc(S(=O)(=O)c2cc([N+](=O)[O-])c(Cl)cc2)cc1	CI	0	O=[N+]([O-])c1cc(S(=O)(=O)c2ccc(Cl)c([N+](=O)[O-])c2)ccc1Cl
232	ClN1C(=O)N(Cl)C2(N(Cl)C(=O)N(Cl)C12c1ccccc1)c1ccccc1	CI	0	O=C1N(Cl)C2(c3ccccc3)N(Cl)C(=O)N(Cl)C2(c2ccccc2)N1Cl
233	S(CCOCCSc1nc(N)nc(N)n1)c1nc(N)nc(N)n1	CI	0	Nc1nc(N)nc(SCCOCCSc2nc(N)nc(N)n2)n1
234	S(Sc1c(C(=O)NN)cccc1)c1c(C(=O)NN)cccc1	CM	1	NNC(=O)c1ccccc1SSc1ccccc1C(=O)NN
235	Clc1c(/C=N/NC(=O)c2c(SSc3c(C(=O)N/N=C/c4c(Cl)cc(Cl)cc4)cccc3)cccc2)ccc(Cl)c1	CM	1	O=C(N/N=C/c1ccc(Cl)cc1Cl)c1ccccc1SSc1ccccc1C(=O)N/N=C/c1ccc(Cl)cc1Cl
236	O=C(O)C1C(O)CC(=O)CC(O)CCCC(=O)CC(O)C(CC)C(=O)OC(CCC)C/C=C\C=C\C=C\C=C\C(OC2C(O)C(N)C(O)C(C)O2)CC1O	CI	0	CCCC1C/C=C\C=C\C=C\C=C\C(OC2OC(C)C(O)C(N)C2O)CC(O)C(C(=O)O)C(O)CC(=O)CC(O)CCCC(=O)CC(O)C(CC)C(=O)O1
237	O=[N+]([O-])c1c2C(=O)c3c(Oc2cc([N+](=O)[O-])c1)cccc3	CI	0	O=c1c2ccccc2oc2cc([N+](=O)[O-])cc([N+](=O)[O-])c12
238	O=C1C2(C)C(C)(C)C(C(=O)O1)CC2	CI	0	CC12CCC(C(=O)OC1=O)C2(C)C
239	[Si](O[Si](CCC(=O)O)(C)C)(CCC(=O)O)(C)C	CI	0	C[Si](C)(CCC(=O)O)O[Si](C)(C)CCC(=O)O
240	S(Sc1ccc([N+](=O)[O-])cc1)c1ccc([N+](=O)[O-])cc1	CI	0	O=[N+]([O-])c1ccc(SSc2ccc([N+](=O)[O-])cc2)cc1
241	O(C)c1c(OC)ccc(C2c3c(cc(OC)c(OC)c3)CC3C(=O)OCC23)c1	CI	0	COc1ccc(C2c3cc(OC)c(OC)cc3CC3C(=O)OCC32)cc1OC
242	BrC(Br)(Br)S(=O)(=O)O	CI	0	O=S(=O)(O)C(Br)(Br)Br
243	S(=O)(=O)(O)c1oc(C(=O)O)cc1	CI	0	O=C(O)c1ccc(S(=O)(=O)O)o1
244	S=C1SC(=S)NN1	CM	1	S=c1[nH][nH]c(=S)s1
245	SC(CS)CO	CI	0	OCC(S)CS
246	O=C(O)C(O)(O)C(O)(O)C(=O)O	CI	0	O=C(O)C(O)(O)C(O)(O)C(=O)O
247	O[V-2]12([O+]=C(C)C=C(C)O1)[O+]=C(C)C=C(C)O2	CI	0	CC1=CC(C)=[O+][V-2]2(O)(O1)OC(C)=CC(C)=[O+]2
248	[O+](=C(CC(=O)C)C)[Zr-3]123([O+]=C(C)CC(C)=[O+]1)([O+]=C(C)CC(C)=[O+]2)[O+]=C(C)CC(C)=[O+]3	CI	0	CC(=O)CC(C)=[O+][Zr-3]123([O+]=C(C)CC(C)=[O+]1)([O+]=C(C)CC(C)=[O+]2)[O+]=C(C)CC(C)=[O+]3
249	O=C(Oc1cc2Oc3c(C4(OC(=O)c5c4cccc5)c2cc1)ccc(OC(=O)C)c3)C	CI	0	CC(=O)Oc1ccc2c(c1)Oc1cc(OC(C)=O)ccc1C21OC(=O)c2ccccc21
250	N=C1SC=NN1	CI	0	N=c1[nH]ncs1
251	S=C1N(C)CN(C)CS1	CI	0	CN1CSC(=S)N(C)C1
252	S(=O)(=O)(OCC(CCCC)CC)O	CI	0	CCCCC(CC)COS(=O)(=O)O
253	O=C1N(c2ccccc2)C(=O)CS1	CI	0	O=C1CSC(=O)N1c1ccccc1
254	S(=O)(=O)(O)c1ccc(N=NC2C(=O)N(c3ccc(S(=O)(=O)O)cc3)N=C2C(=O)O)cc1	CI	0	O=C(O)C1=NN(c2ccc(S(=O)(=O)O)cc2)C(=O)C1N=Nc1ccc(S(=O)(=O)O)cc1
255	[P+](c1c(O)ccc(O)c1)(c1ccccc1)(c1ccccc1)c1ccccc1	CI	0	Oc1ccc(O)c([P+](c2ccccc2)(c2ccccc2)c2ccccc2)c1
256	S=C(SC(=S)N(C)C)N(C)C	CI	0	CN(C)C(=S)SC(=S)N(C)C
257	O=Nc1ccc(N=O)cc1	CI	0	O=Nc1ccc(N=O)cc1
258	O=C1OC(=O)c2c1cc1C(=O)OC(=O)c1c2	CI	0	O=c1oc(=O)c2cc3c(=O)oc(=O)c3cc12
259	S(SSC(=S)N1CCCCC1)SC(=S)N1CCCCC1	CI	0	S=C(SSSSC(=S)N1CCCCC1)N1CCCCC1
260	S(=O)(=O)(O)C(C)C	CI	0	CC(C)S(=O)(=O)O
261	S=C(S)N(CC)CC	CI	0	CCN(CC)C(=S)S
262	O=S1(=O)NC(=O)c2c1cccc2	CI	0	O=C1NS(=O)(=O)c2ccccc21
263	O=C1c2c(O)ccc(O)c2C(=O)c2c1c(O)c(O)cc2	CI	0	O=C1c2ccc(O)c(O)c2C(=O)c2c(O)ccc(O)c21
264	Clc1ncnc2n(C3C(O)C(O)C(CO)O3)cnc12	CI	0	OCC1OC(n2cnc3c(Cl)ncnc32)C(O)C1O
265	Sc1c(O)nc(O)nc1	CI	0	Oc1ncc(S)c(O)n1
266	Nc1nc(C)nc2n(C)ncc12	CI	0	Cc1nc(N)c2cnn(C)c2n1
267	N(C)(C)c1ncnc2c(C)n[nH]c12	CI	0	Cc1n[nH]c2c(N(C)C)ncnc12
268	Clc1c(C)cc(O)cc1C	CI	0	Cc1cc(O)cc(C)c1Cl
269	O=C(O)C1(C)C2C(C)(C3C(=C/C(=C(/C)\C)/CC3)CC2)CCC1	CI	0	CC(C)=C1C=C2CCC3C(C)(C(=O)O)CCCC3(C)C2CC1
270	[N+](\CC)(/CC)=C\1/C=C/C(=C(/c2ccc(N(CC)CC)cc2)\c2ccccc2)/C=C/1	CI	0	CCN(CC)c1ccc(C(=C2C=CC(=[N+](CC)CC)C=C2)c2ccccc2)cc1
271	S(=O)(=O)(O)c1c2c(c(N)c(N=Nc3c(C)cc(-c4cc(C)c(N=Nc5c(N)c6c(c(S(=O)(=O)O)c5)cccc6)cc4)cc3)c1)cccc2	CA	1	Cc1cc(-c2ccc(N=Nc3cc(S(=O)(=O)O)c4ccccc4c3N)c(C)c2)ccc1N=Nc1cc(S(=O)(=O)O)c2ccccc2c1N
272	O=Nc1c(O)c2c(cc1)cccc2	CI	0	O=Nc1ccc2ccccc2c1O
273	N1(c2ccccc2)N=C2N(c3ccccc3)C1N2c1ccccc1	CI	0	c1ccc(N2N=C3N(c4ccccc4)C2N3c2ccccc2)cc1
274	S=C1S/C(=C/c2ccc(N(C)C)cc2)/C(=O)N1	CI	0	CN(C)c1ccc(/C=C2/SC(=S)NC2=O)cc1
275	S(=O)(=O)(O)c1c(C)ccc2nc(-c3ccc(N=NNc4ccc(-c5sc6c(S(=O)(=O)O)c(C)ccc6n5)cc4)cc3)sc12	CI	0	Cc1ccc2nc(-c3ccc(N=NNc4ccc(-c5nc6ccc(C)c(S(=O)(=O)O)c6s5)cc4)cc3)sc2c1S(=O)(=O)O
276	O=C(N=Nc1ccccc1)NNc1ccccc1	CI	0	O=C(N=Nc1ccccc1)NNc1ccccc1
277	O=[N+]([O-])c1ccc(N=Nc2c(O)cc(O)cc2C)cc1	CI	0	Cc1cc(O)cc(O)c1N=Nc1ccc([N+](=O)[O-])cc1
278	S(=O)(=O)(O)c1c(/C=C/c2c(S(=O)(=O)O)cc(N=Nc3c4c(c(N)cc3)cccc4)cc2)ccc(N=Nc2c3c(c(N)cc2)cccc3)c1	CI	0	Nc1ccc(N=Nc2ccc(/C=C/c3ccc(N=Nc4ccc(N)c5ccccc45)cc3S(=O)(=O)O)c(S(=O)(=O)O)c2)c2ccccc12
279	S(=O)(=O)(O)c1c(/C=C/c2c(S(=O)(=O)O)cc(N=Nc3c(N)ccc4c3cccc4)cc2)ccc(N=Nc2c(N)ccc3c2cccc3)c1	CM	1	Nc1ccc2ccccc2c1N=Nc1ccc(/C=C/c2ccc(N=Nc3c(N)ccc4ccccc34)cc2S(=O)(=O)O)c(S(=O)(=O)O)c1
280	O=[N+]([O-])C=1C(=O)C(=O)C=C2C=1NC1C32C2N(CC4=CCOC(CC(=O)O)C1C4C2)CC3	CI	0	O=C(O)CC1OCC=C2CN3CCC45C6=CC(=O)C(=O)C([N+](=O)[O-])=C6NC4C1C2CC35
281	[As](=O)(O)(O)c1ccc([N+](=O)[O-])cc1	CI	0	O=[N+]([O-])c1ccc([As](=O)(O)O)cc1
282	Oc1c(C(C)C)cccc1C(C)C	CI	0	CC(C)c1cccc(C(C)C)c1O
283	S(=O)(=O)(O)C(C(=O)O)CCCCCCCCCCCCCC	CI	0	CCCCCCCCCCCCCCC(C(=O)O)S(=O)(=O)O
284	O=C1C(c2ccc(O)cc2)=COc2c1c(O)cc(OC1C(O)C(O)C(O)C(CO)O1)c2	CI	0	O=c1c(-c2ccc(O)cc2)coc2cc(OC3OC(CO)C(O)C(O)C3O)cc(O)c12
285	O=C(NC=1C(=O)Oc2c(C)c(O)ccc2C=1O)c1cc2c(OC(C)(C)CC2)cc1	CI	0	Cc1c(O)ccc2c(O)c(NC(=O)c3ccc4c(c3)CCC(C)(C)O4)c(=O)oc12
286	O1CCN2CCOB1OCC2	CI	0	C1CN2CCOB(O1)OCC2
287	[Si](OCC)(OCC)(OCC)C	CI	0	CCO[Si](C)(OCC)OCC
288	S(SC(=S)OCCCC)C(=S)OCCCC	CI	0	CCCCOC(=S)SSC(=S)OCCCC
289	O=C1c2c3c4c(c5c6c7c(C(=O)c8c(-c7cc5)cccc8)ccc6c4ccc3-c3c1cccc3)cc2	CI	0	O=c1c2ccccc2c2ccc3c4ccc5c(=O)c6ccccc6c6ccc(c7ccc1c2c73)c4c56
290	[Sn](Cl)(CC)(CC)CC	CI	0	CC[Sn](Cl)(CC)CC
291	O=C1Oc2c(c(O)cc(O)c2)C(C)=C1	CI	0	Cc1cc(=O)oc2cc(O)cc(O)c12
292	S(Sc1c(C(=O)OC)cccc1)c1c(C(=O)OC)cccc1	CI	0	COC(=O)c1ccccc1SSc1ccccc1C(=O)OC
293	O(C)c1c(OC)ccc2C(C3N(C)CCc4c3c(OC)c3OCOc3c4)OC(=O)c12	CI	0	COc1ccc2c(c1OC)C(=O)OC2C1c2c(cc3c(c2OC)OCO3)CCN1C
294	S(=O)(=O)(O)c1c([N+](=O)[O-])ccc(N=Nc2c3c(c(O)cc(S(=O)(=O)O)c3)c(O)cc2)c1	CI	0	O=[N+]([O-])c1ccc(N=Nc2ccc(O)c3c(O)cc(S(=O)(=O)O)cc23)cc1S(=O)(=O)O
295	S=P(SC(CCC)C)(SC(CCC)C)SC(CCC)C	CI	0	CCCC(C)SP(=S)(SC(C)CCC)SC(C)CCC
296	O(C)c1cc2c(NC(CCCN(CC)CC)C)cc(-c3ccccc3)nc2cc1	CI	0	CCN(CC)CCCC(C)Nc1cc(-c2ccccc2)nc2ccc(OC)cc12
297	N(CCCCCCCCCCCCCCCCCC)(C)C	CI	0	CCCCCCCCCCCCCCCCCCN(C)C
298	O(CC1C(OC2C(O)C(O)C(O)C(C)O2)C(O)C(CO)OO1)c1cc(O)c2C(=O)CC(c3ccc(O)cc3)Oc2c1	CI	0	CC1OC(OC2C(COc3cc(O)c4c(c3)OC(c3ccc(O)cc3)CC4=O)OOC(CO)C2O)C(O)C(O)C1O
299	O=Nc1c(O)cc(O)cc1	CI	0	O=Nc1ccc(O)cc1O
300	P(OCCCCCC)(OCCCCCC)OCCCCCC	CI	0	CCCCCCOP(OCCCCCC)OCCCCCC
301	O=C(O)CC1C(C)(C)C(/C(=N\N=C(\C)/C2C(C)(C)C(CC(=O)O)C2)/C)C1	CI	0	C/C(=N/N=C(/C)C1CC(CC(=O)O)C1(C)C)C1CC(CC(=O)O)C1(C)C
302	O(C)c1ccc(CN(CC[N+](CCCCCCCCCCCCCCCC)(C)C)c2ncccn2)cc1	CI	0	CCCCCCCCCCCCCCCC[N+](C)(C)CCN(Cc1ccc(OC)cc1)c1ncccn1
303	S(=O)(=O)(O)C(C(=O)O)CCCCCCCCCCCCCCCC	CI	0	CCCCCCCCCCCCCCCCC(C(=O)O)S(=O)(=O)O
304	Nc1cc2N[Cu-3]3(Oc4c(N3)cc(N)cc4)Oc2cc1	CI	0	Nc1ccc2c(c1)N[Cu-3]1(Nc3cc(N)ccc3O1)O2
305	n12nnnc1CCCCC2	CI	0	C1CCc2nnnn2CC1
306	N(\c1ccccc1)=C/1\O[Cu-3]2([O+]=C(C)C/C(=N/c3ccccc3)/O2)[O+]=C(C)C\1	CI	0	CC1=[O+][Cu-3]2(O/C(=N\c3ccccc3)C1)O/C(=N\c1ccccc1)CC(C)=[O+]2
307	S(=O)(=O)(NN1CCOCC1)c1ccc([N+](=O)[O-])cc1	CI	0	O=[N+]([O-])c1ccc(S(=O)(=O)NN2CCOCC2)cc1
308	S(=O)(=O)(N/N=C/c1occc1)c1ccc([N+](=O)[O-])cc1	CI	0	O=[N+]([O-])c1ccc(S(=O)(=O)N/N=C/c2ccco2)cc1
309	S(=O)(=O)(N/N=C/1\CCCCC\1)c1ccc([N+](=O)[O-])cc1	CI	0	O=[N+]([O-])c1ccc(S(=O)(=O)NN=C2CCCCC2)cc1
310	S(=O)(=O)(N/N=C/c1occc1)c1ccc(NC(=O)C)cc1	CI	0	CC(=O)Nc1ccc(S(=O)(=O)N/N=C/c2ccco2)cc1
311	S(=O)(=O)(N/N=C(\C=C\c1ccccc1)/C)c1ccc([N+](=O)[O-])cc1	CI	0	CC(/C=C/c1ccccc1)=N/NS(=O)(=O)c1ccc([N+](=O)[O-])cc1
312	Clc1cc2nccc(N3C(C)CCC3)c2cc1	CI	0	CC1CCCN1c1ccnc2cc(Cl)ccc12
313	O=C(N(C)C)N1CC[N+]([O-])(C)CC1	CI	0	CN(C)C(=O)N1CC[N+](C)([O-])CC1
314	O=C1Oc2c(cc(C)cc2)C=C1	CI	0	Cc1ccc2oc(=O)ccc2c1
315	O(C)c1c2OC(c3ccccc3)CC(=O)c2cc(C)c1	CI	0	COc1cc(C)cc2c1OC(c1ccccc1)CC2=O
316	O=C(C)c1c(O)c(C)c(O)c2C3(C)C(=O)C(C(=O)C)C(=O)C=C3Oc12	CI	0	CC(=O)c1c(O)c(C)c(O)c2c1OC1=CC(=O)C(C(C)=O)C(=O)C12C
317	O=C(O)C1C(=C)C(=O)OC1CCCCCCCCCCCCC	CI	0	C=C1C(=O)OC(CCCCCCCCCCCCC)C1C(=O)O
318	O=C(O)C(CCC(C(=O)O)C)C	CI	0	CC(CCC(C)C(=O)O)C(=O)O
319	O=C(Nc1ncccc1)Nc1ccccc1	CI	0	O=C(Nc1ccccc1)Nc1ccccn1
320	OC1COC2(OC1)CC(C)CCC2	CI	0	CC1CCCC2(C1)OCC(O)CO2
321	O=C1N(O)C(=O)c2c1cc1C(=O)N(O)C(=O)c1c2	CI	0	O=c1c2cc3c(=O)n(O)c(=O)c3cc2c(=O)n1O
322	S(=O)(=O)(c1ccc(N)cc1)c1ccc(N)cc1	CI	0	Nc1ccc(S(=O)(=O)c2ccc(N)cc2)cc1
323	O=[N+]([O-])c1c(N/N=C(/C)\c2ccccc2)ccc([N+](=O)[O-])c1	CI	0	C/C(=N/Nc1ccc([N+](=O)[O-])cc1[N+](=O)[O-])c1ccccc1
324	[Si](OCC(CCCC)CC)(OCC(CCCC)CC)(OCC(CCCC)CC)OCC(CCCC)CC	CI	0	CCCCC(CC)CO[Si](OCC(CC)CCCC)(OCC(CC)CCCC)OCC(CC)CCCC
325	BrC1C2C(C(=O)O)C3C(=O)OC1C3O2	CI	0	O=C(O)C1C2OC3C(OC(=O)C31)C2Br
326	O=C(O)c1c(C)c2C(=O)c3c(O)c(OC4C(O)C(O)C(O)C(CO)O4)c(O)c(O)c3C(=O)c2cc1O	CM	1	Cc1c(C(=O)O)c(O)cc2c1C(=O)c1c(O)c(OC3OC(CO)C(O)C(O)C3O)c(O)c(O)c1C2=O
327	Brc1c(O)c(C)cc(/C(/c2c(S(=O)(=O)O)cccc2)=C\2/C=C(Br)C(=O)C(C)=C/2)c1	CI	0	CC1=C/C(=C(\c2cc(C)c(O)c(Br)c2)c2ccccc2S(=O)(=O)O)C=C(Br)C1=O
328	Clc1c([N+](=O)[O-])cc([N+](=O)[O-])cc1	CI	0	O=[N+]([O-])c1ccc(Cl)c([N+](=O)[O-])c1
329	Ic1c(O)c(C(=O)O)cc(I)c1	CI	0	O=C(O)c1cc(I)cc(I)c1O
330	OCC(N)(CO)CO	CI	0	NC(CO)(CO)CO
331	Oc1c(CN(CC)CC)cc(-c2cc(CN(CC)CC)c(O)c(CC=C)c2)cc1CC=C	CI	0	C=CCc1cc(-c2cc(CC=C)c(O)c(CN(CC)CC)c2)cc(CN(CC)CC)c1O
332	S=P(N1CC1)(N1CC1)N1CC1	CI	0	S=P(N1CC1)(N1CC1)N1CC1
333	O=S1(=O)N(CCC(CC(C)(C)C)C)CCN1CCC(CC(C)(C)C)C	CI	0	CC(CCN1CCN(CCC(C)CC(C)(C)C)S1(=O)=O)CC(C)(C)C
334	O=[N+]([O-])c1oc(/C=N/N2C(=O)NCC2)cc1	CI	0	O=C1NCCN1/N=C/c1ccc([N+](=O)[O-])o1
335	S(P(SCCC)SCCC)CCC	CI	0	CCCSP(SCCC)SCCC
336	S=P(OCCCC)(OCCCC)OCCCC	CI	0	CCCCOP(=S)(OCCCC)OCCCC
337	Cl/C(/Cl)=C\OP(=O)(OC)OC	CI	0	COP(=O)(OC)OC=C(Cl)Cl
338	P(=C=C(O)C)(c1ccccc1)(c1ccccc1)c1ccccc1	CI	0	CC(O)=C=P(c1ccccc1)(c1ccccc1)c1ccccc1
339	P(=CC(=O)C)(c1ccccc1)(c1ccccc1)c1ccccc1	CI	0	CC(=O)C=P(c1ccccc1)(c1ccccc1)c1ccccc1
340	P(=C=C(O)c1ccccc1)(c1ccccc1)(c1ccccc1)c1ccccc1	CI	0	OC(=C=P(c1ccccc1)(c1ccccc1)c1ccccc1)c1ccccc1
341	P(=CC(=O)c1ccccc1)(c1ccccc1)(c1ccccc1)c1ccccc1	CI	0	O=C(C=P(c1ccccc1)(c1ccccc1)c1ccccc1)c1ccccc1
342	O=C1SCC(=O)N1	CI	0	O=C1CSC(=O)N1
343	S=C1SCCS1	CI	0	S=C1SCCS1
344	OCC1(CO)C(O)C(CO)(CO)CCC1	CI	0	OCC1(CO)CCCC(CO)(CO)C1O
345	O=C(O)CCCCCCCC(=O)C(O)C(O)C(=O)CCCCCC	CI	0	CCCCCCC(=O)C(O)C(O)C(=O)CCCCCCCC(=O)O
346	Clc1cc(N)c(S)cc1	CI	0	Nc1cc(Cl)ccc1S
347	O=C1c2c(O)c(O)ccc2C(=O)c2c1cccc2	CI	0	O=C1c2ccccc2C(=O)c2c1ccc(O)c2O
348	O(CC)c1ccc(N=Nc2c(N)cc(N)cc2)cc1	CI	0	CCOc1ccc(N=Nc2ccc(N)cc2N)cc1
349	S(=O)(=O)(O)c1c2c(c(N=Nc3c(O)c4c(cc3)cccc4)c(O)c1)ccc([N+](=O)[O-])c2	CI	0	O=[N+]([O-])c1ccc2c(N=Nc3ccc4ccccc4c3O)c(O)cc(S(=O)(=O)O)c2c1
350	O=S1(=O)OC(c2cc(C)c(O)cc2)(c2cc(C)c(O)cc2)c2c1cccc2	CI	0	Cc1cc(C2(c3ccc(O)c(C)c3)OS(=O)(=O)c3ccccc32)ccc1O
351	O=C1c2c(Nc3c4C(=O)c5c(C(=O)c4ccc3)cccc5)cccc2C(=O)c2c1cccc2	CI	0	O=C1c2ccccc2C(=O)c2c(Nc3cccc4c3C(=O)c3ccccc3C4=O)cccc21
352	S(=O)(=O)(O)c1c/2ccc(N=Nc3cc(S(=O)(=O)O)c(cc3)/C=C\c3c(S(=O)(=O)O)cc(N=Nc4cc(S(=O)(=O)O)c(cc4)/C=C\2)cc3)c1	CA	1	O=S(=O)(O)c1cc2ccc1/C=C\c1ccc(cc1S(=O)(=O)O)N=Nc1ccc(c(S(=O)(=O)O)c1)/C=C\c1ccc(cc1S(=O)(=O)O)N=N2
353	S(=O)(=O)(O)c1c2c(c(O)c(N=Nc3ccc(-c4ccc(N=Nc5c(N)c6c(c(S(=O)(=O)O)c5)cccc6)cc4)cc3)c1)cccc2	CA	1	Nc1c(N=Nc2ccc(-c3ccc(N=Nc4cc(S(=O)(=O)O)c5ccccc5c4O)cc3)cc2)cc(S(=O)(=O)O)c2ccccc12
355	C(C)[N+]12CN3CN(C1)CN(C2)C3	CI	0	CC[N+]12CN3CN(CN(C3)C1)C2
356	O=C1C(O)=CC2=C3C(O)(COc4c(O)c(O)ccc34)CC2=C1	CI	0	O=C1C=C2CC3(O)COc4c(ccc(O)c4O)C3=C2C=C1O
357	O=C(O)CN(CC(=O)O)CCN(CC(=O)O)CCN(CC(=O)O)CC(=O)O	CI	0	O=C(O)CN(CCN(CC(=O)O)CC(=O)O)CCN(CC(=O)O)CC(=O)O
358	O=C1O[Cu-5]2345OC(=O)C[N+]2(CC(=O)O3)CC[N+]4(C1)CC(=O)O5	CI	0	O=C1C[N+]23CC[N+]45CC(=O)O[Cu-5]24(O1)(OC(=O)C3)OC(=O)C5
359	OCCN(CCN(CCCO)CCCO)CCCO	CI	0	OCCCN(CCO)CCN(CCCO)CCCO
360	Clc1c(Cl)ccc(-c2c(N)nc(N)nc2C)c1	CI	0	Cc1nc(N)nc(N)c1-c1ccc(Cl)c(Cl)c1
361	[SH0]([SH0](=O)c1c(O)cccc1)(=O)c1c(O)cccc1	CM	1	O=S(c1ccccc1O)S(=O)c1ccccc1O
362	O(C)c1c2OCOc2cc2c1CN1C3C2(C=CC(OC)C3)CC1	CI	0	COc1c2c(cc3c1OCO3)C13C=CC(OC)CC1N(CC3)C2
363	O=C1C2=C(C)C3(C(C)C4NCC(C)CC4O3)CCC2C2C1C1(C)C(=CC2)CC(O)CC1	CI	0	CC1=C2C(=O)C3C(CC=C4CC(O)CCC43C)C2CCC12OC1CC(C)CNC1C2C
364	O=C1OC=C(C2C3(C)C(O)(C4C(C5(C)C(=CC(OC6C(O)C(O)C(O)C(C)O6)CC5)CC4)CC3)CC2)C=C1	CI	0	CC1OC(OC2C=C3CCC4C(CCC5(C)C(c6ccc(=O)oc6)CCC45O)C3(C)CC2)C(O)C(O)C1O
365	O=CC12C(O)(CC(OC3OC(C)C(O)C(OC)C3)CC1)CCC1C3(O)C(C)(C(C4=CC(=O)OC4)CC3)CCC21	CI	0	COC1CC(OC2CCC3(C=O)C4CCC5(C)C(C6=CC(=O)OC6)CCC5(O)C4CCC3(O)C2)OC(C)C1O
366	O=C1OC=C(C2C3(C)C(O)(C4C(C5(C)C(=CC(OC6C(O)C(OC7C(O)C(O)C(O)C(CO)O7)C(O)C(C)O6)CC5)CC4)CC3)CC2)C=C1	CI	0	CC1OC(OC2C=C3CCC4C(CCC5(C)C(c6ccc(=O)oc6)CCC45O)C3(C)CC2)C(O)C(OC2OC(CO)C(O)C(O)C2O)C1O
367	O=C(OC1C2(O)OC34C(C)(C2C(OC(=O)C)C(OC(=O)C)C3C2(O)C(OC(=O)C(CC)C)C(O)C3C(O)(C)C5N(CC(C)CC5)CC3C2C4)CC1)C(O)(CC)C	CI	0	CCC(C)C(=O)OC1C(O)C2C(CN3CC(C)CCC3C2(C)O)C2CC34OC5(O)C(OC(=O)C(C)(O)CC)CCC3(C)C5C(OC(C)=O)C(OC(C)=O)C4C21O
368	OC=1n2c(nnc2)N=C(C)C=1	CI	0	Cc1cc(O)n2cnnc2n1
369	Nc1c2c(nc3c1cccc3)cccc2	CI	0	Nc1c2ccccc2nc2ccccc12
370	S(=O)(=O)(O)C1(O)C(S(=O)(=O)O)(O)C2N=CC=CC2C=2C(=O)c3c(C(=O)C1=2)cccc3	CI	0	O=C1C2=C(C(=O)c3ccccc31)C(O)(S(=O)(=O)O)C(O)(S(=O)(=O)O)C1N=CC=CC21
371	O=C(C)C1C(=O)OC2C(C1=O)C1C=CC2C1	CI	0	CC(=O)C1C(=O)OC2C3C=CC(C3)C2C1=O
372	S(=O)(=O)(O)C(O)(C)C	CI	0	CC(C)(O)S(=O)(=O)O
373	O=C(Nc1ccccc1)C	CI	0	CC(=O)Nc1ccccc1
374	O=[N+]1[Cu-3]2([N+](=O)c3c4c([nH]c3O2)cccc4)Oc2[nH]c3c(c12)cccc3	CI	0	O=[N+]1c2c([nH]c3ccccc23)O[Cu-3]12Oc1[nH]c3ccccc3c1[N+]2=O
375	O/N=C/c1[n+](C)cccc1	CI	0	C[n+]1ccccc1/C=N/O
376	O=C(c1c(O)cc(OC)cc1)c1ccccc1	CI	0	COc1ccc(C(=O)c2ccccc2)c(O)c1
377	S(=O)(=O)(O)C(C(=O)OCCCCCCCC)CC(=O)OCCCCCCCC	CI	0	CCCCCCCCOC(=O)CC(C(=O)OCCCCCCCC)S(=O)(=O)O
378	S(=O)(=O)(O)C(C(=O)OCCCCCCCCCCCCC)CC(=O)OCCCCCCCCCCCCC	CI	0	CCCCCCCCCCCCCOC(=O)CC(C(=O)OCCCCCCCCCCCCC)S(=O)(=O)O
379	S(=O)(=O)(O)c1c(O)c(O)c2C(=O)c3c(C(=O)c2c1)cccc3	CI	0	O=C1c2ccccc2C(=O)c2c1cc(S(=O)(=O)O)c(O)c2O
380	O=[N+]([O-])c1cc(N=Nc2cc(C(=O)O)c(O)cc2)ccc1	CI	0	O=C(O)c1cc(N=Nc2cccc([N+](=O)[O-])c2)ccc1O
381	O=C1C=CC(=C(c2ccc(O)cc2)c2ccc(O)cc2)C=C1	CI	0	O=C1C=CC(=C(c2ccc(O)cc2)c2ccc(O)cc2)C=C1
382	S(=O)(=O)(O)c1c2c(c(O)c(N=Nc3c4c(c(S(=O)(=O)O)cc3)cccc4)c1)cccc2	CI	0	O=S(=O)(O)c1ccc(N=Nc2cc(S(=O)(=O)O)c3ccccc3c2O)c2ccccc12
383	S(=O)(=O)(O)c1c(N=Nc2c3c(ccc2)cccc3)ccc(N=Nc2ccc(S(=O)(=O)O)cc2)c1	CI	0	O=S(=O)(O)c1ccc(N=Nc2ccc(N=Nc3cccc4ccccc34)c(S(=O)(=O)O)c2)cc1
384	Brc1c(O)c(Cl)cc(C2(c3cc(Br)c(O)c(Cl)c3)OS(=O)(=O)c3c2cccc3)c1	CM	1	O=S1(=O)OC(c2cc(Cl)c(O)c(Br)c2)(c2cc(Cl)c(O)c(Br)c2)c2ccccc21
385	Brc1c(O)c(Br)cc(c1C)C1(c2c(C)c(Br)c(O)c(Br)c2)OS(=O)(=O)c2c1cccc2	CI	0	Cc1c(C2(c3cc(Br)c(O)c(Br)c3C)OS(=O)(=O)c3ccccc32)cc(Br)c(O)c1Br
386	Brc1c(O)c(Br)cc(C2(c3cc(Br)c(O)c(Br)c3)OS(=O)(=O)c3c2cccc3)c1	CI	0	O=S1(=O)OC(c2cc(Br)c(O)c(Br)c2)(c2cc(Br)c(O)c(Br)c2)c2ccccc21
387	Brc1c(O)c(C(C)C)cc(c1C)C1(c2c(C)c(Br)c(O)c(C(C)C)c2)OS(=O)(=O)c2c1cccc2	CM	1	Cc1c(C2(c3cc(C(C)C)c(O)c(Br)c3C)OS(=O)(=O)c3ccccc32)cc(C(C)C)c(O)c1Br
388	S(=O)(=O)(O)c1c(N=Nc2ccccc2)c(O)c2c(N)c(N=Nc3ccc([N+](=O)[O-])cc3)c(S(=O)(=O)O)cc2c1	CI	0	Nc1c(N=Nc2ccc([N+](=O)[O-])cc2)c(S(=O)(=O)O)cc2cc(S(=O)(=O)O)c(N=Nc3ccccc3)c(O)c12
389	Clc1c(O)ccc(C2(c3cc(Cl)c(O)cc3)OS(=O)(=O)c3c2cccc3)c1	CI	0	O=S1(=O)OC(c2ccc(O)c(Cl)c2)(c2ccc(O)c(Cl)c2)c2ccccc21
390	S(=O)(=O)(O)c1c2c(Nc3ccccc3)ccc(N=Nc3c4c(c(N=Nc5c6c(c(S(=O)(=O)O)ccc6)ccc5)cc3)cccc4)c2ccc1	CI	0	O=S(=O)(O)c1cccc2c(N=Nc3ccc(N=Nc4ccc(Nc5ccccc5)c5c(S(=O)(=O)O)cccc45)c4ccccc34)cccc12
391	S(=O)(=O)(O)c1c2c(N=Nc3ccc(N=Nc4ccccc4)cc3)c(O)ccc2cc(S(=O)(=O)O)c1	CI	0	O=S(=O)(O)c1cc(S(=O)(=O)O)c2c(N=Nc3ccc(N=Nc4ccccc4)cc3)c(O)ccc2c1
392	N(N)C(=N)N	CI	0	N=C(N)NN
393	O=C(O)C(N)CCCNC(=N)N	CI	0	N=C(N)NCCCC(N)C(=O)O
394	P(=O)(N(C)C)(N(C)C)N(C)C	CI	0	CN(C)P(=O)(N(C)C)N(C)C
395	O=C1OC=2C(C(O)OCC=2)=C1	CI	0	O=C1C=C2C(=CCOC2O)O1
396	O=C(O)/C=C/CCCCCCCCC(=O)O	CI	0	O=C(O)/C=C/CCCCCCCCC(=O)O
397	O=C(O)CCC(C(=O)C)(CCC(=O)O)C	CI	0	CC(=O)C(C)(CCC(=O)O)CCC(=O)O
398	N#CNC(NC#N)=N	CI	0	N#CNC(=N)NC#N
399	S(=O)(=O)(O)CN(C#N)C(=N)N	CI	0	N#CN(CS(=O)(=O)O)C(=N)N
400	N=C1N2C(=N)NNC2=NC(=N)N1	CI	0	N=c1nc2[nH][nH]c(=N)n2c(=N)[nH]1
401	S(Sc1c(N)cccc1)c1c(N)cccc1	CI	0	Nc1ccccc1SSc1ccccc1N
402	S(SC=1SC(=S)NN=1)C(CC(C)(C)C)(C)C	CI	0	CC(C)(C)CC(C)(C)SSc1n[nH]c(=S)s1
403	S(C(CN(C)C)C)c1sc(SC(CN(C)C)C)nn1	CI	0	CC(CN(C)C)Sc1nnc(SC(C)CN(C)C)s1
404	C(=C)c1ncc(CC)cc1	CI	0	C=Cc1ccc(CC)cn1
405	O=C(O)c1c(O)ccc(O)c1	CI	0	O=C(O)c1cc(O)ccc1O
406	Oc1c(C2SC(c3c(O)cccc3)SC(c3c(O)cccc3)S2)cccc1	CI	0	Oc1ccccc1C1SC(c2ccccc2O)SC(c2ccccc2O)S1
407	IC(I)C(S(=O)(=O)O)S(=O)(=O)O	CI	0	O=S(=O)(O)C(C(I)I)S(=O)(=O)O
408	S(=O)(=O)(O)CS(=O)(=O)O	CI	0	O=S(=O)(O)CS(=O)(=O)O
409	O=C1C(O)=CC(=O)c2c1cccc2	CI	0	O=C1C=C(O)C(=O)c2ccccc21
410	S(=O)(=O)(O)c1cc2C(=O)/C(=C\3/C(=O)c4c(N/3)ccc(S(=O)(=O)O)c4)/Nc2cc1	CI	0	O=C1/C(=C2\Nc3ccc(S(=O)(=O)O)cc3C2=O)Nc2ccc(S(=O)(=O)O)cc21
411	Oc1c(O)cc2c(c1)C1C(O)(COc3c1ccc(O)c3)C2	CI	0	Oc1ccc2c(c1)OCC1(O)Cc3cc(O)c(O)cc3C21
412	Oc1c(O)ccc2c1OCC1(O)C2c2c(cc(O)c(O)c2)C1	CI	0	Oc1cc2c(cc1O)C1c3ccc(O)c(O)c3OCC1(O)C2
413	Nc1c2c(c3nc4c([n+](CC)c3c1)ccc(C)c4)cccc2	CI	0	CC[n+]1c2ccc(C)cc2nc2c3ccccc3c(N)cc21
414	[N+](C)(C)(C)c1ccc(/C(/c2cc(C)c(N(C)C)cc2)=C/2\C=C/C(=[N+](/C)\C)/C=C\2)cc1	CI	0	Cc1cc(C(=C2C=CC(=[N+](C)C)C=C2)c2ccc([N+](C)(C)C)cc2)ccc1N(C)C
415	[N+](CC)(CC)=C1C=CC(=C(c2ccc(N(CC)CC)cc2)c2ccc(N(CC)CC)cc2)C=C1	CI	0	CCN(CC)c1ccc(C(=C2C=CC(=[N+](CC)CC)C=C2)c2ccc(N(CC)CC)cc2)cc1
416	O=C1C(c2ccccc2)(c2ccccc2)NC(=O)N1	CI	0	O=C1NC(=O)C(c2ccccc2)(c2ccccc2)N1
417	O=C1Oc2c(cccc2)C=C1	CI	0	O=c1ccc2ccccc2o1
418	P(=O)(OP(=O)(N(C)C)N(C)C)(N(C)C)N(C)C	CI	0	CN(C)P(=O)(OP(=O)(N(C)C)N(C)C)N(C)C
419	S=P(OCC)(OCC)Oc1nc(C(C)C)nc(C)c1	CI	0	CCOP(=S)(OCC)Oc1cc(C)nc(C(C)C)n1
420	ClC=1C(=O)Oc2c(C=1C)ccc(OP(=S)(OCC)OCC)c2	CI	0	CCOP(=S)(OCC)Oc1ccc2c(C)c(Cl)c(=O)oc2c1
421	S(=O)(=O)(O)C=C	CI	0	C=CS(=O)(=O)O
422	Ic1c(I)nc(-c2ccccc2)[nH]1	CI	0	Ic1nc(-c2ccccc2)[nH]c1I
423	CC1(C)SSC(C)(C)SS1	CI	0	CC1(C)SSC(C)(C)SS1
424	O=C(OCC(C)N1C(C)(C)CCC1)C(CCC)C1CCCC1	CI	0	CCCC(C(=O)OCC(C)N1CCCC1(C)C)C1CCCC1
425	O=C(OCCN1C2(CCC1)CCCCC2)C(c1ccccc1)C1CCCC1	CI	0	O=C(OCCN1CCCC12CCCCC2)C(c1ccccc1)C1CCCC1
426	O=C(C)C1C2(C)C(C34C5(C6(C)C(C7C(=O)OC(=O)C37)(C=C4)CC(O)CC6)OC5C2)CC1	CI	0	CC(=O)C1CCC2C1(C)CC1OC13C21C=CC2(CC(O)CCC23C)C2C(=O)OC(=O)C21
427	O=C(OCC(=O)C1(O)C2(C)C(C3C(C4(C)C(=CC(=O)CC4)CC3)C(O)C2)CC1)CCC(=O)O	CI	0	CC12CCC(=O)C=C1CCC1C2C(O)CC2(C)C1CCC2(O)C(=O)COC(=O)CCC(=O)O
428	O=C(N)C(CC[N+]1(C)C2(CCC1)CCCCC2)(c1ccccc1)c1ccccc1	CI	0	C[N+]1(CCC(C(N)=O)(c2ccccc2)c2ccccc2)CCCC12CCCCC2
430	O=C(N)C=1C(=O)C2(O)C(O)=C3C(=O)c4c(O)cccc4C(O)(C)C3C(O)C2C(N(C)C)C=1O	CI	0	CN(C)C1C(O)=C(C(N)=O)C(=O)C2(O)C(O)=C3C(=O)c4c(O)cccc4C(C)(O)C3C(O)C12
431	O=C1C(O)=C(c2cc(O)c(O)cc2)Oc2c1c(O)cc(O)c2	CI	0	O=c1c(O)c(-c2ccc(O)c(O)c2)oc2cc(O)cc(O)c12
432	O=C1C(OC2C(O)C(O)C(O)C(COC3C(O)C(O)C(O)C(C)O3)O2)=C(c2cc(O)c(O)cc2)Oc2c1c(O)cc(O)c2	CI	0	CC1OC(OCC2OC(Oc3c(-c4ccc(O)c(O)c4)oc4cc(O)cc(O)c4c3=O)C(O)C(O)C2O)C(O)C(O)C1O
433	O=C1C(OC2C(O)C(O)C(O)C(C)O2)=C(c2cc(O)c(O)cc2)Oc2c1c(O)cc(O)c2	CI	0	CC1OC(Oc2c(-c3ccc(O)c(O)c3)oc3cc(O)cc(O)c3c2=O)C(O)C(O)C1O
434	O=C1C(OC2C(O)C(O)C(O)C(COC3C(O)C(O)C(O)C(C)O3)O2)=C(c2ccc(O)cc2)Oc2c1c(O)cc(OC1C(O)C(O)C(O)C(C)O1)c2	CM	1	CC1OC(OCC2OC(Oc3c(-c4ccc(O)cc4)oc4cc(OC5OC(C)C(O)C(O)C5O)cc(O)c4c3=O)C(O)C(O)C2O)C(O)C(O)C1O
435	N(C)(C)c1cc2[o+]c3c(nc2cc1)c1c(cc3)cccc1	CI	0	CN(C)c1ccc2nc3c(ccc4ccccc43)[o+]c2c1
436	P(=O)(OCCCN(CC)CC)(OCCCN(CC)CC)OCCCN(CC)CC	CI	0	CCN(CC)CCCOP(=O)(OCCCN(CC)CC)OCCCN(CC)CC
437	S=C1N(c2ccccc2)c2c(O)nnc(O)c2N1	CI	0	Oc1nnc(O)c2c1[nH]c(=S)n2-c1ccccc1
438	O=C1Oc2c(C(C)=C1)ccc(O)c2	CI	0	Cc1cc(=O)oc2cc(O)ccc12
439	O=C1Nc2nc(C)ncc2CN1	CI	0	Cc1ncc2c(n1)NC(=O)NC2
440	O=C(O)CCCCCCCCCCCC(=O)O	CI	0	O=C(O)CCCCCCCCCCCC(=O)O
441	S(=O)(=O)(O)N(Nc1ccc(S(=O)(=O)O)cc1)c1c(O)ccc2c1cccc2	CI	0	O=S(=O)(O)c1ccc(NN(c2c(O)ccc3ccccc23)S(=O)(=O)O)cc1
442	O=S1(=O)OC(c2c(C)cc(O)cc2)(c2c(C)cc(O)cc2)c2c1cccc2	CI	0	Cc1cc(O)ccc1C1(c2ccc(O)cc2C)OS(=O)(=O)c2ccccc21
443	S(=O)(=O)(O)c1c(N)c2c(O)c(N=Nc3c(OC)cc(-c4cc(OC)c(N=Nc5c(O)c6c(N)c(S(=O)(=O)O)cc(S(=O)(=O)O)c6cc5)cc4)cc3)ccc2c(S(=O)(=O)O)c1	CA	1	COc1cc(-c2ccc(N=Nc3ccc4c(S(=O)(=O)O)cc(S(=O)(=O)O)c(N)c4c3O)c(OC)c2)ccc1N=Nc1ccc2c(S(=O)(=O)O)cc(S(=O)(=O)O)c(N)c2c1O
444	S(=O)(=O)(O)c1cc(C/[N+](/CC)=C/2\C=C/C(=C(\c3ccc(S(=O)(=O)O)cc3)/c3ccc(N(CC)Cc4cc(S(=O)(=O)O)ccc4)cc3)/C=C\2)ccc1	CI	0	CCN(Cc1cccc(S(=O)(=O)O)c1)c1ccc(C(=C2C=CC(=[N+](CC)Cc3cccc(S(=O)(=O)O)c3)C=C2)c2ccc(S(=O)(=O)O)cc2)cc1
445	O=C(NN)c1ccncc1	CI	0	NNC(=O)c1ccncc1
446	O(C)C1C(C2(C)C(C/C=C(\C)/C)O2)C2(OC2)CCC1O	CI	0	COC1C(O)CCC2(CO2)C1C1(C)OC1CC=C(C)C
447	O(C)c1cc2c(N(CCCCCCCCCCN(CCC(C)C)CCC(C)C)CCC2)cc1	CI	0	COc1ccc2c(c1)CCCN2CCCCCCCCCCN(CCC(C)C)CCC(C)C
448	O=C(CO)C1(O)C2(C)C(C3C(C(=O)C2)C2(C)C(=CC(=O)CC2)CC3)CC1	CI	0	CC12CCC(=O)C=C1CCC1C2C(=O)CC2(C)C1CCC2(O)C(=O)CO
449	O=C(C)C1C2(C)C(C3C(C4(C)C(=CC(=O)CC4)CC3)CC2)CC1	CI	0	CC(=O)C1CCC2C3CCC4=CC(=O)CCC4(C)C3CCC12C
450	N1(c2nc(N3CC3)nc(N3CC3)n2)CC1	CI	0	C1CN1c1nc(N2CC2)nc(N2CC2)n1
451	O=C(O)C1C(C(=O)O)C23C(C)(C=4C1(C=C2)C1C(C)(C(C(=O)C)CC1)CC=4)CCC(O)C3	CI	0	CC(=O)C1CCC2C1(C)CC=C1C23C=CC2(CC(O)CCC12C)C(C(=O)O)C3C(=O)O
452	S(=O)(=O)(O)c1c2c(c(O)c(N=Nc3c(C)cc(N=Nc4c(C)cc(S(=O)(=O)O)cc4)cc3)c1)cccc2	CI	0	Cc1cc(S(=O)(=O)O)ccc1N=Nc1ccc(N=Nc2cc(S(=O)(=O)O)c3ccccc3c2O)c(C)c1
453	O=C1C2(C)C(C3C(C4(C)C(=CC3)CC(O)CC4)CC2)CC1	CI	0	CC12CCC3C(CC=C4CC(O)CCC43C)C1CCC2=O
454	S(=O)(=O)(O)C(C(=O)OCC(CCCC)CC)CC(=O)OCC(CCCC)CC	CI	0	CCCCC(CC)COC(=O)CC(C(=O)OCC(CC)CCCC)S(=O)(=O)O
455	Oc1nnc(O)c2nc[nH]c12	CI	0	Oc1nnc(O)c2[nH]cnc12
456	O(C)c1cc2c(NCCCCCCCCCNc3c4c(nc(C)c3)ccc(OC)c4)cc(C)nc2cc1	CI	0	COc1ccc2nc(C)cc(NCCCCCCCCCNc3cc(C)nc4ccc(OC)cc34)c2c1
457	S(=O)(=O)(O)CC(N)CC	CI	0	CCC(N)CS(=O)(=O)O
458	O=[N+]([O-])c1ccc(N=Nc2c(NCC(O)C(O)C(O)CO)cc(C)c(C)c2)cc1	CI	0	Cc1cc(N=Nc2ccc([N+](=O)[O-])cc2)c(NCC(O)C(O)C(O)CO)cc1C
459	N#CC1(c2ccccc2)CCOCC1	CI	0	N#CC1(c2ccccc2)CCOCC1
460	CC1=Nc2c(NC(C)=C1)cccc2	CI	0	CC1=CC(C)=Nc2ccccc2N1
461	O(C)c1c(OC)cc2NC(C)=CC(C)=Nc2c1	CI	0	COc1cc2c(cc1OC)NC(C)=CC(C)=N2
462	O(C)c1c(OC)ccc2c1CC1C2COC1	CI	0	COc1ccc2c(c1OC)CC1COCC21
463	O=[N+]([O-])c1c(OC)c(OC)cc([N+](=O)[O-])c1[N+](=O)[O-]	CI	0	COc1cc([N+](=O)[O-])c([N+](=O)[O-])c([N+](=O)[O-])c1OC
464	O=C1Oc2c(cccc2)CC1	CI	0	O=C1CCc2ccccc2O1
465	Clc1cc2N=C(C)C=C(C)Nc2cc1	CI	0	CC1=CC(C)=Nc2cc(Cl)ccc2N1
466	O=C(C)N1C(=O)/C(=C/OCC)/c2c1cc(OC)c(OC)c2	CI	0	CCO/C=C1/C(=O)N(C(C)=O)c2cc(OC)c(OC)cc21
467	c1(C2=Nc3c(NC(c4ccccc4)=C2)cccc3)ccccc1	CI	0	C1=C(c2ccccc2)Nc2ccccc2N=C1c1ccccc1
468	O(C)c1c(OC)ccc2C(c3c4OCOc4c(OC)c4C(N(C)CCc34)C3OC(=O)c4c(OC)c(OC)ccc34)OC(=O)c12	CI	0	COc1ccc2c(c1OC)C(=O)OC2c1c2c(c(OC)c3c1OCO3)C(C1OC(=O)c3c1ccc(OC)c3OC)N(C)CC2
470	BrC=1C(=O)Oc2c(cc([N+](=O)[O-])cc2)C=1	CI	0	O=c1oc2ccc([N+](=O)[O-])cc2cc1Br
471	O=C1/C(=C\c2ccc(C)cc2)/CCO1	CI	0	Cc1ccc(/C=C2/CCOC2=O)cc1
472	S=P(N1CC1)(N1CC1)N1CCOCC1	CI	0	S=P(N1CCOCC1)(N1CC1)N1CC1
473	S(=O)(=O)(O)c1ccc(N=Nc2c(O)cc(O)cc2)cc1	CI	0	O=S(=O)(O)c1ccc(N=Nc2ccc(O)cc2O)cc1
474	S(=O)(=O)(O)c1c(O)c(N=Nc2c(C)cc(C)cc2)c2c(c1)cc(S(=O)(=O)O)cc2	CI	0	Cc1ccc(N=Nc2c(O)c(S(=O)(=O)O)cc3cc(S(=O)(=O)O)ccc23)c(C)c1
475	O=S1(=O)OC(c2ccc(O)cc2)(c2ccc(O)cc2)c2c1cccc2	CI	0	O=S1(=O)OC(c2ccc(O)cc2)(c2ccc(O)cc2)c2ccccc21
476	N=C1C=CC(=C(c2ccc(N)cc2)c2ccc(N)cc2)C=C1	CI	0	N=C1C=CC(=C(c2ccc(N)cc2)c2ccc(N)cc2)C=C1
477	S(=O)(=O)(O)c1ccc(N=Nc2c(O)c(N=Nc3c(C)cc(C)cc3)ccc2O)cc1	CI	0	Cc1ccc(N=Nc2ccc(O)c(N=Nc3ccc(S(=O)(=O)O)cc3)c2O)c(C)c1
478	O=S1(=O)OC(c2c(C)cc(O)c(C)c2)(c2c(C)cc(O)c(C)c2)c2c1cccc2	CI	0	Cc1cc(C2(c3cc(C)c(O)cc3C)OS(=O)(=O)c3ccccc32)c(C)cc1O
479	O=C([O-])c1c(C=2c3c(OC=4C=2C=C/C(=[N+](\CC)/CC)/C=4)cc(N(CC)CC)cc3)cccc1	CI	0	CCN(CC)c1ccc2c(-c3ccccc3C(=O)[O-])c3ccc(=[N+](CC)CC)cc-3oc2c1
480	S(=O)(=O)(O)CCNC	CI	0	CNCCS(=O)(=O)O
481	S=P(SC(C)c1ccc(C)cc1)(SC)SC	CI	0	CSP(=S)(SC)SC(C)c1ccc(C)cc1
482	S(SC)C(SC)SC	CI	0	CSSC(SC)SC
483	OC1CN=C2N(C=CC=C2)C1	CI	0	OC1CN=C2C=CC=CN2C1
484	O=C(Oc1c(C)c2OC(=O)c3nc(C)oc3-c2cc1)C	CI	0	CC(=O)Oc1ccc2c(oc(=O)c3nc(C)oc32)c1C
485	O=C1N(CCC#N)C(=O)CCC21C(=O)N(CCC#N)C(=O)CC2	CI	0	N#CCCN1C(=O)CCC2(CCC(=O)N(CCC#N)C2=O)C1=O
486	S(N)C(/N=C/c1cc(C)c(SC)cc1)=N	CI	0	CSc1ccc(/C=N/C(=N)SN)cc1C
487	O=C1Oc2c3c(c(O)ccc3)ccc2C2=C1CCCC2	CI	0	O=c1oc2c(ccc3c(O)cccc32)c2c1CCCC2
488	[As](=O)(O)(O)c1ccc(Nc2nc(N)nc(N)n2)cc1	CI	0	Nc1nc(N)nc(Nc2ccc([As](=O)(O)O)cc2)n1
489	O=C(O)CCC(C(=O)C)(C(C)C)CCC(=O)O	CI	0	CC(=O)C(CCC(=O)O)(CCC(=O)O)C(C)C
490	Clc1cc2ncc(C)c(NCCN(CC(C)C)CC(C)C)c2cc1	CI	0	Cc1cnc2cc(Cl)ccc2c1NCCN(CC(C)C)CC(C)C
491	Clc1cc2ncc(C)c(NCCCCN(CCCC)CCCC)c2cc1	CI	0	CCCCN(CCCC)CCCCNc1c(C)cnc2cc(Cl)ccc12
492	O=C1c2c(Oc3c1cccc3)ccc(C)c2	CI	0	Cc1ccc2oc3ccccc3c(=O)c2c1
493	O=S1(=O)OC(=O)c2c1cccc2	CI	0	O=C1OS(=O)(=O)c2ccccc21
494	N(C)(C)c1cc2[s+]c3c(nc2cc1)cc(C)c(N)c3	CI	0	Cc1cc2nc3ccc(N(C)C)cc3[s+]c2cc1N
495	Brc1c(Br)c(Br)c2C(c3cc(Br)c(O)c(Br)c3)(c3cc(Br)c(O)c(Br)c3)OS(=O)(=O)c2c1Br	CI	0	O=S1(=O)OC(c2cc(Br)c(O)c(Br)c2)(c2cc(Br)c(O)c(Br)c2)c2c(Br)c(Br)c(Br)c(Br)c21
496	O=S1(=O)OC(c2c(C)cc(O)c(C(C)C)c2)(c2c(C)cc(O)c(C(C)C)c2)c2c1cccc2	CI	0	Cc1cc(O)c(C(C)C)cc1C1(c2cc(C(C)C)c(O)cc2C)OS(=O)(=O)c2ccccc21
497	N(=Nc1c2c3c(NC(C)(C)Nc3ccc2)cc1)c1c2c(c(N=Nc3ccccc3)cc1)cccc2	CI	0	CC1(C)Nc2cccc3c(N=Nc4ccc(N=Nc5ccccc5)c5ccccc45)ccc(c23)N1
498	S(=O)(=O)(O)c1c(N=Nc2c(N)c(S(=O)(=O)O)cc3c2ccc(S(=O)(=O)O)c3)ccc(-c2ccc(N=Nc3c(N)c(S(=O)(=O)O)cc4c3ccc(S(=O)(=O)O)c4)cc2)c1	CM	1	Nc1c(S(=O)(=O)O)cc2cc(S(=O)(=O)O)ccc2c1N=Nc1ccc(-c2ccc(N=Nc3c(N)c(S(=O)(=O)O)cc4cc(S(=O)(=O)O)ccc34)c(S(=O)(=O)O)c2)cc1
499	S(=O)(=O)(O)c1c(N=Nc2c(C)cc(-c3cc(C)c(N=Nc4c(O)c5c(N)cc(S(=O)(=O)O)cc5cc4S(=O)(=O)O)cc3)cc2)c(O)c2c(N)cc(S(=O)(=O)O)cc2c1	CM	1	Cc1cc(-c2ccc(N=Nc3c(S(=O)(=O)O)cc4cc(S(=O)(=O)O)cc(N)c4c3O)c(C)c2)ccc1N=Nc1c(S(=O)(=O)O)cc2cc(S(=O)(=O)O)cc(N)c2c1O
500	S(SCCC(N)C(=O)O)CCC(N)C(=O)O	CI	0	NC(CCSSCCC(N)C(=O)O)C(=O)O
501	S(Sc1cc(C)c(OCC(=O)OCC)c(C)c1)c1cc(C)c(OCC(=O)OCC)c(C)c1	CI	0	CCOC(=O)COc1c(C)cc(SSc2cc(C)c(OCC(=O)OCC)c(C)c2)cc1C
502	O=C1N(CCO)C(=O)c2c3c(cccc13)ccc2	CI	0	O=C1c2cccc3cccc(c23)C(=O)N1CCO
503	S(=O)(=O)(O)c1ccc(N=Nc2ccc(N=Nc3cc(C(=O)O)c(O)cc3)cc2)cc1	CI	0	O=C(O)c1cc(N=Nc2ccc(N=Nc3ccc(S(=O)(=O)O)cc3)cc2)ccc1O
504	O=C(O)c1ccc(-n2nc3C(=O)NC(=N)Nc3n2)cc1	CI	0	N=c1[nH]c(=O)c2nn(-c3ccc(C(=O)O)cc3)nc2[nH]1
505	O=C(C)C=1C(=O)Oc2c(C=1O)cccc2	CI	0	CC(=O)c1c(O)c2ccccc2oc1=O
506	O=C1c2c(O)cc(O)cc2OC(c2ccc(O)cc2)C1	CI	0	O=C1CC(c2ccc(O)cc2)Oc2cc(O)cc(O)c21
507	N(C)c1cc2[o+]c3c(cc2cc1)ccc(NC)c3	CI	0	CNc1ccc2cc3ccc(NC)cc3[o+]c2c1
508	O=C1Oc2c(C(O)=C1)cccc2	CI	0	O=c1cc(O)c2ccccc2o1
509	O=C1OC2OC3OC(=O)C4C1C2CC34	CI	0	O=C1OC2OC3OC(=O)C4C3CC2C14
510	O=C1C(O)=C(C/C=C(\C)/C)C(=O)c2c1cccc2	CI	0	CC(C)=CCC1=C(O)C(=O)c2ccccc2C1=O
511	O(C)c1c(O)c(O)cc(-c2c(O)cc3c(O)cc(O)cc3[o+]2)c1	CI	0	COc1cc(-c2[o+]c3cc(O)cc(O)c3cc2O)cc(O)c1O
512	O=[N+]([O-])c1c2c(C(=O)O)cc3OCOc3c2c2c(c(OC)ccc2)c1	CI	0	COc1cccc2c1cc([N+](=O)[O-])c1c(C(=O)O)cc3c(c12)OCO3
513	Oc1c(O)c(C(C)C)c2c(c(O)c(-c3c(O)c4c(/C=N/CC)c(O)c(O)c(C(C)C)c4cc3C)c(C)c2)c1/C=N/CC	CI	0	CC/N=C/c1c(O)c(O)c(C(C)C)c2cc(C)c(-c3c(C)cc4c(C(C)C)c(O)c(O)c(/C=N/CC)c4c3O)c(O)c12
514	OCC/N=C/c1c(O)c(O)c(C(C)C)c2c1c(O)c(-c1c(O)c3c(/C=N/CCO)c(O)c(O)c(C(C)C)c3cc1C)c(C)c2	CI	0	Cc1cc2c(C(C)C)c(O)c(O)c(/C=N/CCO)c2c(O)c1-c1c(C)cc2c(C(C)C)c(O)c(O)c(/C=N/CCO)c2c1O
515	Oc1c(O)c(C(C)C)c2c(c(O)c(-c3c(O)c4c(/C=N/Cc5cocc5)c(O)c(O)c(C(C)C)c4cc3C)c(C)c2)c1/C=N/Cc1occc1	CI	0	Cc1cc2c(C(C)C)c(O)c(O)c(/C=N/Cc3ccoc3)c2c(O)c1-c1c(C)cc2c(C(C)C)c(O)c(O)c(/C=N/Cc3ccco3)c2c1O
516	Oc1c(O)c(C(C)C)c2c(c(O)c(-c3c(O)c4c(/C=N/CCCCCC)c(O)c(O)c(C(C)C)c4cc3C)c(C)c2)c1/C=N/CCCCCC	CI	0	CCCCCC/N=C/c1c(O)c(O)c(C(C)C)c2cc(C)c(-c3c(C)cc4c(C(C)C)c(O)c(O)c(/C=N/CCCCCC)c4c3O)c(O)c12
517	Oc1c(O)c(CCC)c2c(c(O)c(-c3c(O)c4c(/C=N/CCCCCCCCCC)c(O)c(O)c(CCC)c4cc3C)c(C)c2)c1/C=N/CCCCCCCCCC	CI	0	CCCCCCCCCC/N=C/c1c(O)c(O)c(CCC)c2cc(C)c(-c3c(C)cc4c(CCC)c(O)c(O)c(/C=N/CCCCCCCCCC)c4c3O)c(O)c12
518	Oc1c(O)c(C(C)C)c2c(c(O)c(-c3c(O)c4c(/C=N/CCCCCCCC/C=C/CCCCCCCC)c(O)c(O)c(C(C)C)c4cc3C)c(C)c2)c1/C=N/CCCCCCCC/C=C/CCCCCCCC	CI	0	CCCCCCCC/C=C/CCCCCCCC/N=C/c1c(O)c(O)c(C(C)C)c2cc(C)c(-c3c(C)cc4c(C(C)C)c(O)c(O)c(/C=N/CCCCCCCC/C=C/CCCCCCCC)c4c3O)c(O)c12
519	O=C(O)CCC1C(C)C=2N=C1C=1C(C(=O)O)C(=O)C3=C(C)C(=NC=13)C=[cH0]1c(CC)c(C)[cH0]([nH]1)=Cc1c(C=C)c(C)c([nH]1)C=2	CI	0	C=Cc1c(C)c2cc3nc(c4c5nc(cc6[nH]c(cc1[nH]2)c(C)c6CC)C(C)=C5C(=O)C4C(=O)O)C(CCC(=O)O)C3C
521	O=C(O)C(C(=O)O)CCCCCCCCCCC	CI	0	CCCCCCCCCCCC(C(=O)O)C(=O)O
522	C(=C)(C)C1CC2C(C)(O2)CC1	CI	0	C=C(C)C1CCC2(C)OC2C1
523	S(=O)(=O)(N/N=C/c1c([N+](=O)[O-])cccc1)c1ccc([N+](=O)[O-])cc1	CI	0	O=[N+]([O-])c1ccc(S(=O)(=O)N/N=C/c2ccccc2[N+](=O)[O-])cc1
524	S(=O)(=O)(N/N=C/C=C/c1ccccc1)c1ccc([N+](=O)[O-])cc1	CI	0	O=[N+]([O-])c1ccc(S(=O)(=O)N/N=C/C=C/c2ccccc2)cc1
525	S(=O)(=O)(N/N=C/c1c2c(ccc1)cccc2)c1ccc([N+](=O)[O-])cc1	CI	0	O=[N+]([O-])c1ccc(S(=O)(=O)N/N=C/c2cccc3ccccc23)cc1
526	O=C(OC(C(=O)N(CC(OC(=O)C(CCCC)CC)C)CC(OC(=O)C(CCCC)CC)C)C)C(CCCC)CC	CI	0	CCCCC(CC)C(=O)OC(C)CN(CC(C)OC(=O)C(CC)CCCC)C(=O)C(C)OC(=O)C(CC)CCCC
527	O=C(O)c1c(C(=O)O)c(C(=O)O)cc(C(=O)O)c1C(=O)O	CI	0	O=C(O)c1cc(C(=O)O)c(C(=O)O)c(C(=O)O)c1C(=O)O
528	O=C1C=C2Oc3c(N=C2C=C1)ccc(O)c3	CI	0	O=c1ccc2nc3ccc(O)cc3oc-2c1
529	S=C1N(Cc2ccccc2)c2c(O)nnc(O)c2N1	CI	0	Oc1nnc(O)c2c1[nH]c(=S)n2Cc1ccccc1
530	CC1(C)C2C3(C)OC3CC1C2	CI	0	CC1(C)C2CC3OC3(C)C1C2
531	O=C(Nc1cc2c(N)cc(C)nc2cc1)CCCCCCCCC(=O)Nc1cc2c(N)cc(C)nc2cc1	CI	0	Cc1cc(N)c2cc(NC(=O)CCCCCCCCC(=O)Nc3ccc4nc(C)cc(N)c4c3)ccc2n1
532	FC12C3(C)C(=CC(=O)C=C3)CCC1C1C(C)(C(O)(C(=O)CO)CC1)CC2O	CI	0	CC12C=CC(=O)C=C1CCC1C3CCC(O)(C(=O)CO)C3(C)CC(O)C12F
533	O=C(NC(=O)C(C#N)CCCC)N	CI	0	CCCCC(C#N)C(=O)NC(N)=O
534	O=C1N(C)C(=O)c2n(C)c(NCC[N+](C)(C)C)nc2N1C	CI	0	Cn1c(=O)c2c(nc(NCC[N+](C)(C)C)n2C)n(C)c1=O
535	Oc1c(CN(CC)CC)cc(O)c(CN(CC)CC)c1	CI	0	CCN(CC)Cc1cc(O)c(CN(CC)CC)cc1O
536	Clc1ccc(C[N+](CCNc2n(C)c3C(=O)N(C)C(=O)N(C)c3n2)(C)C)cc1	CI	0	Cn1c(=O)c2c(nc(NCC[N+](C)(C)Cc3ccc(Cl)cc3)n2C)n(C)c1=O
537	OCCN(CCCC)Cc1c(O)ccc(Nc2c3c(nc4c2cccc4)cccc3)c1	CI	0	CCCCN(CCO)Cc1cc(Nc2c3ccccc3nc3ccccc23)ccc1O
538	OCn1nnc2c1cccc2	CI	0	OCn1nnc2ccccc21
539	O=[N+]([O-])c1cc(/C=C(/C#N)\c2ccc(OC)cc2)ccc1	CI	0	COc1ccc(/C(C#N)=C\c2cccc([N+](=O)[O-])c2)cc1
540	Clc1ccc(NCC([N+](=O)[O-])(CNc2ccc(Cl)cc2)C)cc1	CI	0	CC(CNc1ccc(Cl)cc1)(CNc1ccc(Cl)cc1)[N+](=O)[O-]
541	Clc1cc2nccc(Nc3cc(CCN)c(OC)cc3)c2cc1	CI	0	COc1ccc(Nc2ccnc3cc(Cl)ccc23)cc1CCN
542	Clc1cc2nc3c(c(Nc4cc(O)c(C(=O)O)cc4)c2cc1)cc(OC)cc3	CI	0	COc1ccc2nc3cc(Cl)ccc3c(Nc3ccc(C(=O)O)c(O)c3)c2c1
543	Clc1cc2nc3c(c(Nc4ccc(S(=O)(=O)Nc5sccn5)cc4)c2cc1)cc(OC)cc3	CI	0	COc1ccc2nc3cc(Cl)ccc3c(Nc3ccc(S(=O)(=O)Nc4nccs4)cc3)c2c1
544	Clc1cc2c(OCC(O)CSC2)cc1	CI	0	OC1COc2ccc(Cl)cc2CSC1
545	Cc1cc2c(OCCSC2)cc1	CI	0	Cc1ccc2c(c1)CSCCO2
546	FC12C3(C)C(=CC(=O)C=C3)CCC1C1C(C)(C(O)(C(=O)COC(=O)C)CC1)CC2O	CI	0	CC(=O)OCC(=O)C1(O)CCC2C3CCC4=CC(=O)C=CC4(C)C3(F)C(O)CC21C
547	[As](=O)(O)(O)c1ccc(N=Nc2ccc(O)cc2)cc1	CI	0	O=[As](O)(O)c1ccc(N=Nc2ccc(O)cc2)cc1
548	O=C1N2C(SC1)=NCC2	CI	0	O=C1CSC2=NCCN12
549	S=C1S/C(=C/c2ccc(OC)cc2)/C(=O)N1	CI	0	COc1ccc(/C=C2/SC(=S)NC2=O)cc1
550	O=C1C([O-])=C([n+]2c(C)cc(C)cc2)C(=O)C2=C1C1c3c(cccc3)C2c2c1cccc2	CI	0	Cc1cc[n+](C2=C([O-])C(=O)C3=C(C2=O)C2c4ccccc4C3c3ccccc32)c(C)c1
551	ClC(Cl)(Cl)C(=O)N1C(=O)C(Cl)(Cl)CCCC1	CI	0	O=C(N1CCCCC(Cl)(Cl)C1=O)C(Cl)(Cl)Cl
552	O=C(N1C(=O)CCCCC1)c1ccccc1	CI	0	O=C1CCCCCN1C(=O)c1ccccc1
554	O=[N+]([O-])c1cc2nc3c(c(NCC(O)CN(CC)CC)c2cc1)cc(OC)c(OC)c3	CI	0	CCN(CC)CC(O)CNc1c2ccc([N+](=O)[O-])cc2nc2cc(OC)c(OC)cc12
555	Clc1cc2nc3c(c(NCCNCCO)c2cc1)cccc3	CI	0	OCCNCCNc1c2ccccc2nc2cc(Cl)ccc12
556	P(=O)(N)(N)c1cc(N)ccc1	CI	0	Nc1cccc(P(N)(N)=O)c1
557	Oc1c(CCCC2CCCCC2)c(O)c2c(n1)cccc2	CI	0	Oc1nc2ccccc2c(O)c1CCCC1CCCCC1
558	N(CC)(CC)c1ccc(/C=C/c2[n+](-c3ccccc3)c3c(n2C)cccc3)cc1	CI	0	CCN(CC)c1ccc(/C=C/c2n(C)c3ccccc3[n+]2-c2ccccc2)cc1
559	S(SCC(N)C(=O)O)CC(N)C(=O)O	CI	0	NC(CSSCC(N)C(=O)O)C(=O)O
560	Nc1c2c(c(C)nc3c2cccc3)ccc1	CI	0	Cc1nc2ccccc2c2c(N)cccc12
561	Clc1c2C(O)(C)C3C(C(=O)c2c(O)cc1)=C(O)C1(O)C(=O)C(C(=O)N)=C(O)C(N(C)C)C1C3	CI	0	CN(C)C1C(O)=C(C(N)=O)C(=O)C2(O)C(O)=C3C(=O)c4c(O)ccc(Cl)c4C(C)(O)C3CC12
562	O(C)c1c(NCCN(CC)CC)c2nccnc2cc1OC	CI	0	CCN(CC)CCNc1c(OC)c(OC)cc2nccnc12
563	Clc1cc2nc3c(c(NCCCN(CCCC)CCCC)c2cc1)CCCC3	CI	0	CCCCN(CCCC)CCCNc1c2c(nc3cc(Cl)ccc13)CCCC2
564	Clc1c(C(O)c2ncccc2)c(Cl)ccc1	CI	0	OC(c1ccccn1)c1c(Cl)cccc1Cl
565	Clc1cc2nc(O)c(C(=O)C)c(O)c2cc1	CI	0	CC(=O)c1c(O)nc2cc(Cl)ccc2c1O
566	O=C(C)c1c(O)nc2c(c1O)cc(OC)cc2	CI	0	COc1ccc2nc(O)c(C(C)=O)c(O)c2c1
567	FC12C3(C)C(=CC(=O)C=C3)CCC1C1C(C)(C(O)(C(=O)CO)C(O)C1)CC2O	CI	0	CC12C=CC(=O)C=C1CCC1C3CC(O)C(O)(C(=O)CO)C3(C)CC(O)C12F
568	O=C1N(C)CCCCC1C(O)(c1ccccc1)c1ccccc1	CI	0	CN1CCCCC(C(O)(c2ccccc2)c2ccccc2)C1=O
569	O(C)c1cc2nc(-c3ccccc3)cc(NC(CCCN(CC)CC)C)c2cc1	CI	0	CCN(CC)CCCC(C)Nc1cc(-c2ccccc2)nc2cc(OC)ccc12
570	S=C(S)N1CCNCC1	CI	0	S=C(S)N1CCNCC1
571	Oc1c(CN(CC(CCCC)CC)CC(CCCC)CC)cc(CN(CC(CCCC)CC)CC(CCCC)CC)cc1CN(CC(CCCC)CC)CC(CCCC)CC	CI	0	CCCCC(CC)CN(Cc1cc(CN(CC(CC)CCCC)CC(CC)CCCC)c(O)c(CN(CC(CC)CCCC)CC(CC)CCCC)c1)CC(CC)CCCC
572	S=C1SCN2CN1CCN1C(=S)SCN(C1)CC2	CI	0	S=C1SCN2CCN3CSC(=S)N(CCN1C2)C3
573	P(=O)(OCCCC)(OCCCC)C(C(=O)OCCCC)C(C(=O)OCCCC)CC(=O)OCCCC	CI	0	CCCCOC(=O)CC(C(=O)OCCCC)C(C(=O)OCCCC)P(=O)(OCCCC)OCCCC
574	O=C1OC(C)C=2C(=O)CC(C)(C)OC1=2	CI	0	CC1OC(=O)C2=C1C(=O)CC(C)(C)O2
575	O(C)c1cc2c(NCCCN(C)C)c3c(nc2cc1)CCCC3	CI	0	COc1ccc2nc3c(c(NCCCN(C)C)c2c1)CCCC3
576	O=C1/C(=C\c2cc3OCOc3cc2)/CCO1	CI	0	O=C1OCC/C1=C/c1ccc2c(c1)OCO2
577	O(C)c1c(OC)ccc(/C=C/2\C(=O)OCC\2)c1	CI	0	COc1ccc(/C=C2/CCOC2=O)cc1OC
578	O=C1/C(=C\c2ccc(N(C)C)cc2)/CCO1	CI	0	CN(C)c1ccc(/C=C2/CCOC2=O)cc1
579	S(=O)(=O)(N/N=C/c1c([N+](=O)[O-])cc(OC)c(OC)c1)c1ccc([N+](=O)[O-])cc1	CI	0	COc1cc(/C=N/NS(=O)(=O)c2ccc([N+](=O)[O-])cc2)c([N+](=O)[O-])cc1OC
580	O(Cc1ccccc1)c1c(OC)cc(/C=C/2\C(=O)OCC\2)cc1	CI	0	COc1cc(/C=C2/CCOC2=O)ccc1OCc1ccccc1
581	N(\N(Cc1ccccc1)c1ccccc1)=C/c1ccc(N(C)C)cc1	CI	0	CN(C)c1ccc(/C=N/N(Cc2ccccc2)c2ccccc2)cc1
582	O=C(NC(=O)c1occc1)N	CI	0	NC(=O)NC(=O)c1ccco1
583	O(C)c1ccc(/C=C(/C#N)\c2ccccc2)cc1	CI	0	COc1ccc(/C=C(/C#N)c2ccccc2)cc1
584	O=C1N(C)C(=O)c2n(C1=O)c1c(c2)cccc1	CI	0	CN1C(=O)C(=O)n2c(cc3ccccc32)C1=O
585	O(C)c1cc2c(nc(CC(=N)c3ccc(N(C)C)cc3)cc2)cc1	CI	0	COc1ccc2nc(CC(=N)c3ccc(N(C)C)cc3)ccc2c1
586	S(=O)(=O)(N(C)C)N1C(=O)c2c(C1=O)cccc2	CI	0	CN(C)S(=O)(=O)N1C(=O)c2ccccc2C1=O
587	Brc1c2c(c3c(c1)ccc(C(=O)CCN(CCCCC)CCCCC)c3)cccc2	CI	0	CCCCCN(CCCCC)CCC(=O)c1ccc2cc(Br)c3ccccc3c2c1
588	N(C)(C)c1nc(N(C)C)nc(N(C)C)n1	CI	0	CN(C)c1nc(N(C)C)nc(N(C)C)n1
589	S(=O)(=O)(O)CC(=O)OCC(C)C	CI	0	CC(C)COC(=O)CS(=O)(=O)O
590	O=S1(=O)c2c(-c3c1cc(N)cc3)ccc(N)c2	CI	0	Nc1ccc2c(c1)S(=O)(=O)c1cc(N)ccc1-2
591	Nc1c(C)cc2c(nc3c(cc(C)c(N)c3)c2)c1	CI	0	Cc1cc2cc3cc(C)c(N)cc3nc2cc1N
592	S(=O)(=O)(O)c1c(N)c(C)cc(/C(/c2cc(S(=O)(=O)O)c(N)cc2)=C\2/C=C(S(=O)(=O)O)C(=N)C=C/2)c1	CI	0	Cc1cc(/C(=C2\C=CC(=N)C(S(=O)(=O)O)=C2)c2ccc(N)c(S(=O)(=O)O)c2)cc(S(=O)(=O)O)c1N
593	S(=O)(=O)(O)c1c(/C=C/c2c(S(=O)(=O)O)cc(N=Nc3ccc(O)cc3)cc2)ccc(N=Nc2ccc(O)cc2)c1	CI	0	O=S(=O)(O)c1cc(N=Nc2ccc(O)cc2)ccc1/C=C/c1ccc(N=Nc2ccc(O)cc2)cc1S(=O)(=O)O
594	S=C1NCCCCC1	CI	0	S=C1CCCCCN1
595	O=C(c1ccc(OC)cc1)C12C(C(=O)c3ccc(OC)cc3)=NON1O2	CI	0	COc1ccc(C(=O)C2=NON3OC23C(=O)c2ccc(OC)cc2)cc1
596	Clc1cc2nccc(NC(CCCN(CC)CC)C)c2cc1	CI	0	CCN(CC)CCCC(C)Nc1ccnc2cc(Cl)ccc12
597	O(C)c1cc2c(N(CCCCCCCN(CCCC)CCCC)CCC2)cc1	CI	0	CCCCN(CCCC)CCCCCCCN1CCCc2cc(OC)ccc21
598	NC=1N=C(N)N=1	CI	0	NC1=NC(N)=N1
599	O=C1N(C)C(=O)c2nc(O)c(O)nc2N1C	CI	0	Cn1c(=O)c2nc(O)c(O)nc2n(C)c1=O
600	O=C(Nc1ccc(CO)cc1)CN(CC)CC	CI	0	CCN(CC)CC(=O)Nc1ccc(CO)cc1
601	S(SCCC1C(=O)NC(=O)N1)CCC1C(=O)NC(=O)N1	CI	0	O=C1NC(=O)C(CCSSCCC2NC(=O)NC2=O)N1
602	S(Sc1c2ncccc2c(NC(=O)C)cc1)c1c2ncccc2c(NC(=O)C)cc1	CI	0	CC(=O)Nc1ccc(SSc2ccc(NC(C)=O)c3cccnc23)c2ncccc12
603	O(C)c1ccc(CN(CCN(C)C)c2ncccc2)cc1	CI	0	COc1ccc(CN(CCN(C)C)c2ccccn2)cc1
604	O=C1N(C)C(=O)N2N=C(NCc3ccccc3)SC2N1C	CI	0	CN1C(=O)N(C)C2SC(NCc3ccccc3)=NN2C1=O
605	O=C1N(C)C(=O)c2n(C)c(CCCCCc3n(C)c4C(=O)N(C)C(=O)N(C)c4n3)nc2N1C	CI	0	Cn1c(=O)c2c(nc(CCCCCc3nc4c(c(=O)n(C)c(=O)n4C)n3C)n2C)n(C)c1=O
606	O/N=C/1\C(C)(C)/C(=N\O)/C\1(C)C	CI	0	CC1(C)C(=NO)C(C)(C)C1=NO
607	O=C1C(CC(C)(C)C)=CC(=C2C=C(CC(C)(C)C)C(=O)C(CC(C)(C)C)=C2)C=C1CC(C)(C)C	CI	0	CC(C)(C)CC1=CC(=C2C=C(CC(C)(C)C)C(=O)C(CC(C)(C)C)=C2)C=C(CC(C)(C)C)C1=O
608	Brc1ccc(NC(=N)NC(=N)Nc2ccc(S(=O)(=O)Nc3nc4c(nc3)cccc4)cc2)cc1	CI	0	N=C(NC(=N)Nc1ccc(S(=O)(=O)Nc2cnc3ccccc3n2)cc1)Nc1ccc(Br)cc1
609	S(=O)(=O)(O)C(CCC(CCCC)CC)CCC(CCCC)CC	CI	0	CCCCC(CC)CCC(CCC(CC)CCCC)S(=O)(=O)O
610	P(=O)(Oc1ccccc1)(Oc1ccccc1)N1CCOCC1	CI	0	O=P(Oc1ccccc1)(Oc1ccccc1)N1CCOCC1
611	S=C(SCCC(=O)O)NCCNC(=S)SCCC(=O)O	CI	0	O=C(O)CCSC(=S)NCCNC(=S)SCCC(=O)O
612	S=C1SSSSC(=S)OCN2C(C)CN(C(C)C2)COC(=S)SSSSC(=S)OCN2C(C)CN(C(C)C2)CO1	CI	0	CC1CN2COC(=S)SSSSC(=S)OCN3CC(C)N(COC(=S)SSSSC(=S)OCN1CC2C)CC3C
613	S(SC(=S)OCNC(=O)N)SC(=S)OCNC(=O)N	CI	0	NC(=O)NCOC(=S)SSSC(=S)OCNC(N)=O
614	S=C1SSC(=S)NCC(C)N1	CI	0	CC1CNC(=S)SSC(=S)N1
615	ClC(Cl)(Cl)C(O)NC(SCNC(=O)NCSC(=N)NC(O)C(Cl)(Cl)Cl)=N	CI	0	N=C(NC(O)C(Cl)(Cl)Cl)SCNC(=O)NCSC(=N)NC(O)C(Cl)(Cl)Cl
616	S(SC(=S)NCCO)C(=S)NCCO	CI	0	OCCNC(=S)SSC(=S)NCCO
617	S(SC(=S)NC)C(=S)NCCNC(SSC(=S)NC)=S	CI	0	CNC(=S)SSC(=S)NCCNC(=S)SSC(=S)NC
618	S(SC(=S)NCCNC(SSC(=S)OC)=S)C(=S)OC	CI	0	COC(=S)SSC(=S)NCCNC(=S)SSC(=S)OC
619	ClCCOC(SC(=S)OCN(C)C)=O	CI	0	CN(C)COC(=S)SC(=O)OCCCl
620	S=P1(S)OCC(CC)(CC)CO1	CI	0	CCC1(CC)COP(=S)(S)OC1
621	S=C1SCN(C(C)C)CSC(=S)NCCN1	CI	0	CC(C)N1CSC(=S)NCCNC(=S)SC1
622	O=C1c2c(NCCN(CC)CC)ccc(C)c2Sc2c1cccc2	CI	0	CCN(CC)CCNc1ccc(C)c2sc3ccccc3c(=O)c12
623	C(CC1OC(CCC)C2C(O1)OCCC2)C	CI	0	CCCC1OC(CCC)C2CCCOC2O1
624	O=C1N(CC)C(C)=Nc2c(N)cccc12	CI	0	CCn1c(C)nc2c(N)cccc2c1=O
625	O=C1N(Nc2ccccc2)C(C)Nc2c3c(nccc3)ccc12	CI	0	CC1Nc2c(ccc3ncccc23)C(=O)N1Nc1ccccc1
626	S=C1N(C)C(=O)CS1	CI	0	CN1C(=O)CSC1=S
627	S(=O)(=O)(N1CCCCC1)c1ccc(C)cc1	CI	0	Cc1ccc(S(=O)(=O)N2CCCCC2)cc1
628	O=C1C(c2ccccc2)=Cc2c(O1)cccc2	CI	0	O=c1oc2ccccc2cc1-c1ccccc1
629	C(=C)c1cc[n+](CCCCCCCCCCCC)cc1	CI	0	C=Cc1cc[n+](CCCCCCCCCCCC)cc1
630	O=C1c2c(Oc3c1cccc3)cccc2	CI	0	O=c1c2ccccc2oc2ccccc12
631	O=C(O)/C=C/CCCCC(=O)O	CI	0	O=C(O)/C=C/CCCCC(=O)O
632	CC1OB2OC(C)CN(C1)CC(C)O2	CI	0	CC1CN2CC(C)OB(O1)OC(C)C2
633	O=C(N1CN(C(=O)c2ccccc2)CN(C(=O)c2ccccc2)C1)c1ccccc1	CI	0	O=C(c1ccccc1)N1CN(C(=O)c2ccccc2)CN(C(=O)c2ccccc2)C1
634	C[N+]12CC[N+](C)(CC1)CC2	CI	0	C[N+]12CC[N+](C)(CC1)CC2
635	O=C(O)CCCCCCCCCCCCCCC(=O)O	CI	0	O=C(O)CCCCCCCCCCCCCCC(=O)O
636	O=CCC(O)C(O)C(O)CO	CI	0	O=CCC(O)C(O)C(O)CO
638	S(SC(=S)N(C1CCCCC1)C1CCCCC1)SC(=S)N(C1CCCCC1)C1CCCCC1	CI	0	S=C(SSSC(=S)N(C1CCCCC1)C1CCCCC1)N(C1CCCCC1)C1CCCCC1
639	S(SC(=S)NC)SC(=S)NC	CI	0	CNC(=S)SSSC(=S)NC
640	S(SSC(=S)NC)SC(=S)NC	CI	0	CNC(=S)SSSSC(=S)NC
641	S(SC(=S)N(C)C)SC(=S)N(C)C	CI	0	CN(C)C(=S)SSSC(=S)N(C)C
642	S(SSC(=S)N(C)C)SC(=S)N(C)C	CI	0	CN(C)C(=S)SSSSC(=S)N(C)C
643	S(C(=O)OCC)C=1SC(C)(C)C=C(C)N=1	CI	0	CCOC(=O)SC1=NC(C)=CC(C)(C)S1
644	S(SC(=S)NCCCC)SC(=S)NCCCC	CI	0	CCCCNC(=S)SSSC(=S)NCCCC
645	S(SSC(=S)NCCCC)SC(=S)NCCCC	CI	0	CCCCNC(=S)SSSSC(=S)NCCCC
646	S=C1SC2=C(C3(N1)CCCCC3)CCCC2	CI	0	S=C1NC2(CCCCC2)C2=C(CCCC2)S1
647	S(SC(=S)NC1CCCCC1)SC(=S)NC1CCCCC1	CI	0	S=C(NC1CCCCC1)SSSC(=S)NC1CCCCC1
648	S(SSC(=S)NC1CCCCC1)SC(=S)NC1CCCCC1	CI	0	S=C(NC1CCCCC1)SSSSC(=S)NC1CCCCC1
649	S=C(OC(=O)OCC)N(C1CCCCC1)C1CCCCC1	CI	0	CCOC(=O)OC(=S)N(C1CCCCC1)C1CCCCC1
650	S=P(S)(Oc1c(C(C)C)ccc(C)c1)Oc1c(C(C)C)ccc(C)c1	CI	0	Cc1ccc(C(C)C)c(OP(=S)(S)Oc2cc(C)ccc2C(C)C)c1
651	S(SSC(=S)N(C1CCCCC1)C1CCCCC1)SC(=S)N(C1CCCCC1)C1CCCCC1	CI	0	S=C(SSSSC(=S)N(C1CCCCC1)C1CCCCC1)N(C1CCCCC1)C1CCCCC1
652	S(=O)(=O)(O)c1c(C)ccc2nc(-c3ccc(N=Nc4c(O)c5c(c(S(=O)(=O)O)c4)cccc5)cc3)sc12	CI	0	Cc1ccc2nc(-c3ccc(N=Nc4cc(S(=O)(=O)O)c5ccccc5c4O)cc3)sc2c1S(=O)(=O)O
653	S(C(=O)C)C1C2(C)C(=CC(=O)C1)CCC1C2CCC2(C)OC(=O)CCC12	CI	0	CC(=O)SC1CC(=O)C=C2CCC3C4CCC(=O)OC4(C)CCC3C21C
654	O=C1CC2=C(C3C(C4C(C)(C(O)(C#C)CC4)CC3)CC2)CC1	CM	1	C#CC1(O)CCC2C3CCC4=C(CCC(=O)C4)C3CCC21C
655	O=C(OC1CC2C(C)(C3C(C4C(C)(C5C(C)C6(OC5C4)OCC(C)CC6)CC3)CC2)CC1)C	CI	0	CC(=O)OC1CCC2(C)C(CCC3C2CCC2(C)C3CC3OC4(CCC(C)CO4)C(C)C32)C1
656	[As](=O)(O)(O)c1c(O)cc(O)c(N=Nc2ccc(-c3ccc(N=Nc4c(O)cc(O)c([As](=O)(O)O)c4)cc3)cc2)c1	CI	0	O=[As](O)(O)c1cc(N=Nc2ccc(-c3ccc(N=Nc4cc([As](=O)(O)O)c(O)cc4O)cc3)cc2)c(O)cc1O
657	OC(CO)C1C(C(O)CO)O[Sb](O)(O)(O)O1	CI	0	OCC(O)C1O[Sb](O)(O)(O)OC1C(O)CO
658	O=C(OC)C1=COC(C)C2C1Cc1[n+](ccc3c1[nH]c1c3cccc1)C2	CI	0	COC(=O)C1=COC(C)C2C[n+]3ccc4c([nH]c5ccccc54)c3CC12
659	OC1C(CC)C2C3C(O)C45c6c(N(C)C4C(N1C3C5)C2)cccc6	CI	0	CCC1C2CC3C4N(C)c5ccccc5C45CC(C2C5O)N3C1O
660	O=[N+]([O-])c1c2ncc(C(=O)O)c(O)c2ccc1	CI	0	O=C(O)c1cnc2c([N+](=O)[O-])cccc2c1O
661	O(C)c1c(/C=C/c2nc3c(cc2)cccc3)cccc1	CI	0	COc1ccccc1/C=C/c1ccc2ccccc2n1
662	O(C)c1c(/C=C/c2c3c(ncc2)cccc3)cccc1	CI	0	COc1ccccc1/C=C/c1ccnc2ccccc12
663	N#C/C(=C/c1ccc(N(C)C)cc1)/c1ccccc1	CI	0	CN(C)c1ccc(/C=C(/C#N)c2ccccc2)cc1
664	O(C)c1ccc(/C(/C#N)=C\c2ccc(N(C)C)cc2)cc1	CI	0	COc1ccc(/C(C#N)=C\c2ccc(N(C)C)cc2)cc1
665	O=C1c2c(NCCN(CC(O)(C)C)CC)ccc(C)c2Sc2c1cccc2	CI	0	CCN(CCNc1ccc(C)c2sc3ccccc3c(=O)c12)CC(C)(C)O
666	O=C(O)c1c2c(nc3c1CCC3)cccc2	CI	0	O=C(O)c1c2c(nc3ccccc13)CCC2
667	S(SC(C(=O)C)C(=O)C)C(C(=O)C)C(=O)C	CI	0	CC(=O)C(SSC(C(C)=O)C(C)=O)C(C)=O
668	ClC(Cl)(Cl)COC(=O)OCC(Cl)(Cl)Cl	CI	0	O=C(OCC(Cl)(Cl)Cl)OCC(Cl)(Cl)Cl
669	O=C1c2c(C(=O)c3c1cccc3)c1C(=O)c3c(C(=O)c1c1C(=O)c4c(C(=O)c21)cccc4)cccc3	CI	0	O=c1c2ccccc2c(=O)c2c1c1c(=O)c3ccccc3c(=O)c1c1c(=O)c3ccccc3c(=O)c21
670	C1(=C2c3c(Sc4c2cccc4)cccc3)c2c(Sc3c1cccc3)cccc2	CI	0	c1ccc2c(c1)Sc1ccccc1C2=C1c2ccccc2Sc2ccccc21
671	n1(-n2c3c(c4c2cccc4)cccc3)c2c(c3c1cccc3)cccc2	CI	0	c1ccc2c(c1)c1ccccc1n2-n1c2ccccc2c2ccccc21
672	[Cu-3]123[N+]4=C5N=C6N1C(=NC1=[N+]2C(=Nc2n3c(N=C4c3c5cccc3)c3c2cccc3)c2c1cccc2)c1c6cccc1	CI	0	c1ccc2c(c1)C1=Nc3c4ccccc4c4n3[Cu-3]35n6c(c7ccccc7c6=NC6=[N+]3C(=N4)c3ccccc36)=NC2=[N+]15
673	O=C1OCc2c(O)c(C)ncc12	CI	0	Cc1ncc2c(c1O)COC2=O
674	O=Cc1c(O)nc2c(c1O)cccc2	CI	0	O=Cc1c(O)nc2ccccc2c1O
675	O=[N+]([O-])C(CCC(=O)O)(CCC(=O)O)C	CI	0	CC(CCC(=O)O)(CCC(=O)O)[N+](=O)[O-]
676	[Fe-4]123([O+]=Nc4c5c(ccc4O1)cccc5)([O+]=Nc1c4c(ccc1O2)cccc4)[O+]=Nc1c2c(ccc1O3)cccc2	CM	1	c1ccc2c3c(ccc2c1)O[Fe-4]12(Oc4ccc5ccccc5c4N=[O+]1)(Oc1ccc4ccccc4c1N=[O+]2)[O+]=N3
677	O=C1c2c(cccc2)C2=Nc3c(N(c4ccccc4)C2=C1)cc(N(CC)CC)cc3	CI	0	CCN(CC)c1ccc2nc3c4ccccc4c(=O)cc-3n(-c3ccccc3)c2c1
678	S(=O)(=O)(O)c1c(N=Nc2ccccc2)c(O)c2c(c1)cc(NC(=O)Nc1cc3c(c(O)c(N=Nc4ccccc4)c(S(=O)(=O)O)c3)cc1)cc2	CI	0	O=C(Nc1ccc2c(O)c(N=Nc3ccccc3)c(S(=O)(=O)O)cc2c1)Nc1ccc2c(O)c(N=Nc3ccccc3)c(S(=O)(=O)O)cc2c1
679	O=C(O)C(C(=O)O)(CCCCCC)CC	CI	0	CCCCCCC(CC)(C(=O)O)C(=O)O
680	[As](O[As](c1sccc1)c1sccc1)(c1sccc1)c1sccc1	CI	0	c1csc([As](O[As](c2cccs2)c2cccs2)c2cccs2)c1
681	OCC1N(C)CCCCCC1	CI	0	CN1CCCCCCC1CO
682	Clc1nc(Cl)nc(NC(C(=O)OCCCC)CCC(=O)OCCCC)n1	CI	0	CCCCOC(=O)CCC(Nc1nc(Cl)nc(Cl)n1)C(=O)OCCCC
683	O=C1C(CCCCO)NC(=O)N1	CI	0	O=C1NC(=O)C(CCCCO)N1
684	O=C(OC)C(CCC(=O)O)N1C(=O)c2c(C1=O)cccc2	CI	0	COC(=O)C(CCC(=O)O)N1C(=O)c2ccccc2C1=O
685	S(=O)(=O)(O)C(S(=O)(=O)O)=[N+]=[N-]	CI	0	[N-]=[N+]=C(S(=O)(=O)O)S(=O)(=O)O
686	S(=O)(=O)(O)C(S(=O)(=O)O)N	CI	0	NC(S(=O)(=O)O)S(=O)(=O)O
687	Oc1c(c(O)c2c(n1)cccc2)-c1ccccc1	CI	0	Oc1nc2ccccc2c(O)c1-c1ccccc1
688	O=C(NCCCCC)C(O)C(O)C(=O)NCCCCC	CI	0	CCCCCNC(=O)C(O)C(O)C(=O)NCCCCC
689	O=C1C2(NC(=O)N1)CCCCC2	CI	0	O=C1NC(=O)C2(CCCCC2)N1
690	O=C(O)c1c(O)cc(C)cc1	CI	0	Cc1ccc(C(=O)O)c(O)c1
691	O=C(OC)CCc1c(C)c2[nH]c1C=C1C(CCC(=O)OC)=C(C)C(=N1)C=[cH0]1c(C)c(CC)[cH0]([nH]1)=CC=1C(C)=C(CC)C(N=1)=C2	CI	0	CCC1=C(C)c2cc3[nH]c(cc4nc(cc5[nH]c(cc1n2)c(C)c5CCC(=O)OC)C(CCC(=O)OC)=C4C)c(C)c3CC
692	O=C(O)CCc1c(C)[cH0]=2n3[Fe-2]45[N+]6=C(C(C)=C(C=C)C6=Cc6c(C)c(C=C)c(n46)C=C4C(C)=C(CCC(=O)O)C(=[N+]54)C=[cH0]13)C=2	CI	0	C=CC1=C(C)C2=[N+]3C1=Cc1c(C)c(C=C)c4n1[Fe-2]31n3c(c(C)c(CCC(=O)O)c3=CC3=[N+]1C(=C4)C(C)=C3CCC(=O)O)=C2
693	S=C1OC2C(O)C(O)C(CO)OC2N1	CI	0	OCC1OC2NC(=S)OC2C(O)C1O
694	O(C)c1c(O)ccc(C2Oc3c(C(=O)C2)cccc3)c1	CI	0	COc1cc(C2CC(=O)c3ccccc3O2)ccc1O
695	S=C1SCN(CCO)CSC(=S)NCCN1	CI	0	OCCN1CSC(=S)NCCNC(=S)SC1
696	S(SC(=S)NCCNC(SSC(=S)NNc1ccccc1)=S)C(=S)NNc1ccccc1	CI	0	S=C(NCCNC(=S)SSC(=S)NNc1ccccc1)SSC(=S)NNc1ccccc1
697	S(SC(=S)NNc1ccccc1)SC(=S)NNc1ccccc1	CI	0	S=C(NNc1ccccc1)SSSC(=S)NNc1ccccc1
698	S(SC(=S)N(C)C)C(SSC(=S)N(C)C)=S	CI	0	CN(C)C(=S)SSC(=S)SSC(=S)N(C)C
699	O=[SH0]1c2c(Sc3c1cccc3)cccc2	CM	1	O=S1c2ccccc2Sc2ccccc21
700	O=[SH0]1c2c([SH0](=O)c3c1cccc3)cccc2	CI	0	O=S1c2ccccc2S(=O)c2ccccc21
701	O=C1/C(=C\c2ccc(O)cc2)/CCO1	CI	0	O=C1OCC/C1=C/c1ccc(O)cc1
702	S(CC(=O)N/N=C/c1ccccc1)CC(=O)N/N=C/c1ccccc1	CI	0	O=C(CSCC(=O)N/N=C/c1ccccc1)N/N=C/c1ccccc1
703	Oc1nc(N)nc2c1Cc1nc(N)nc(O)c1C2	CI	0	Nc1nc(O)c2c(n1)Cc1c(O)nc(N)nc1C2
704	SC1N=C(c2ccccc2)N2C(S)N=C(c3occc3)N12	CI	0	SC1N=C(c2ccco2)N2C(S)N=C(c3ccccc3)N12
705	S=C1N2C3(NC(=S)N2C2(N1)CCCCC2)CCCCC3	CI	0	S=C1NC2(CCCCC2)N2C(=S)NC3(CCCCC3)N12
706	SC1N=C(c2ccccc2)N2C(S)N=C(c3ccccc3)N12	CI	0	SC1N=C(c2ccccc2)N2C(S)N=C(c3ccccc3)N12
707	S=C1N2C(/C=C/c3ccccc3)NC(=S)N2C(/C=C/c2ccccc2)N1	CI	0	S=C1NC(/C=C/c2ccccc2)N2C(=S)NC(/C=C/c3ccccc3)N12
708	O=C(O)O	CI	0	O=C(O)O
709	O=C(OCC)C1c2nc3c(nc2C(C(=O)OCC)C1)cccc3	CI	0	CCOC(=O)C1CC(C(=O)OCC)c2nc3ccccc3nc21
710	O(C)c1c(OC)cc2c(c1)C1N(Cc3c(cc(OC)c(OC)c3)C1)CC2	CI	0	COc1cc2c(cc1OC)CN1CCc3cc(OC)c(OC)cc3C1C2
711	O(CCN)B(c1ccccc1)c1ccccc1	CI	0	NCCOB(c1ccccc1)c1ccccc1
712	O(C)c1ccc(N2C(=O)C=CC(C)=N2)cc1	CI	0	COc1ccc(-n2nc(C)ccc2=O)cc1
713	ClC=1C(=O)N(c2ccc(OC)cc2)N=C(C)C=1	CI	0	COc1ccc(-n2nc(C)cc(Cl)c2=O)cc1
714	O(C)c1ccc(N2C(=O)C(N)=CC(C)=N2)cc1	CI	0	COc1ccc(-n2nc(C)cc(N)c2=O)cc1
715	ClC=1C(=O)N(c2ccc(C(=O)OCC)cc2)N=C(C)C=1	CI	0	CCOC(=O)c1ccc(-n2nc(C)cc(Cl)c2=O)cc1
716	O=C1N(c2ccccc2)NC(=O)C=C1	CI	0	O=c1ccc(=O)n(-c2ccccc2)[nH]1
717	S(=O)(=O)(O)C(O)C(=O)C(OCCOC)C	CI	0	COCCOC(C)C(=O)C(O)S(=O)(=O)O
718	O=C(OCC(C(=O)OC1CC2[N+](C)(C)C(C3OC23)C1)c1ccccc1)C(OCC)C	CI	0	CCOC(C)C(=O)OCC(C(=O)OC1CC2C3OC3C(C1)[N+]2(C)C)c1ccccc1
719	Clc1cc(C)c2S/C(=C/3\C(=O)c4c(c(C)cc(Cl)c4)S\3)/C(=O)c2c1	CI	0	Cc1cc(Cl)cc2c1S/C(=C1/Sc3c(C)cc(Cl)cc3C1=O)C2=O
720	S(=O)(=O)(N/N=C/1\CCCC\1)c1ccc(NC(=O)C)cc1	CI	0	CC(=O)Nc1ccc(S(=O)(=O)NN=C2CCCC2)cc1
721	O=C(NN(C)c1ccccc1)Nc1c2c(ccc1)cccc2	CI	0	CN(NC(=O)Nc1cccc2ccccc12)c1ccccc1
722	S=C(NN(CCCC)CCCC)Nc1ccccc1	CI	0	CCCCN(CCCC)NC(=S)Nc1ccccc1
723	O=C1N(C)C=2C(c3ccccc3)(CC=C(O)C=2)CC1	CI	0	CN1C(=O)CCC2(c3ccccc3)CC=C(O)C=C12
724	O=C(OCC)C(=O)C1C(=O)N(C)C2(C)Oc3c(cccc3)C1C2	CI	0	CCOC(=O)C(=O)C1C(=O)N(C)C2(C)CC1c1ccccc1O2
725	S(=O)(=O)(OC(C(O)C(O)C(O)C(=O)NCCCCCCCCCCCC)COS(=O)(=O)O)O	CI	0	CCCCCCCCCCCCNC(=O)C(O)C(O)C(O)C(COS(=O)(=O)O)OS(=O)(=O)O
726	O=C(OCC)c1c(C)n2[Cu-3]3([N+]4=C(C)C(C(=O)OCC)=C(C)C4=Cc4c(C)c(C(=O)OCC)c(C)n34)[N+]3=C(C)C(C(=O)OCC)=C(C)C3=Cc2c1C	CI	0	CCOC(=O)C1=C(C)C2=Cc3c(C)c(C(=O)OCC)c(C)n3[Cu-3]3(n4c(C)c(C(=O)OCC)c(C)c4C=C4C(C)=C(C(=O)OCC)C(C)=[N+]43)[N+]2=C1C
727	O=C(OC)CCc1c(C)c2n3[Cu-3]45[N+]6=C(C(C)=C(CCC(=O)OC)C6=Cc13)C=[cH0]1c(C)c(CC)[cH0](n41)=CC=1C(C)=C(CC)C([N+]5=1)=C2	CI	0	CCC1=C(C)C2=[N+]3C1=Cc1c(C)c(CCC(=O)OC)c4n1[Cu-3]31n3c(c(C)c(CC)c3=C2)=CC2=[N+]1C(=C4)C(CCC(=O)OC)=C2C
728	FC(F)(F)c1cc2N(CCCN3CCN(C)CC3)c3c(Sc2cc1)cccc3	CI	0	CN1CCN(CCCN2c3ccccc3Sc3ccc(C(F)(F)F)cc32)CC1
729	Clc1cc2N(CCCN3CCN(C)CC3)c3c(Sc2cc1)cccc3	CI	0	CN1CCN(CCCN2c3ccccc3Sc3ccc(Cl)cc32)CC1
730	Clc1cc2N(CCCN(C)C)c3c(Sc2cc1)cccc3	CI	0	CN(C)CCCN1c2ccccc2Sc2ccc(Cl)cc21
731	S=C1N(c2ccccc2)C(=O)CS1	CI	0	O=C1CSC(=S)N1c1ccccc1
732	N(CC[N+]1(C)Cc2c(cccc2)CC1)[N+]1(C)CCCCC1	CI	0	C[N+]1(CCN[N+]2(C)CCCCC2)CCc2ccccc2C1
733	NN1Cc2c(cccc2)CC1	CI	0	NN1CCc2ccccc2C1
734	OC(CNc1ncccc1)c1ccccc1	CI	0	OC(CNc1ccccn1)c1ccccc1
735	O=C1N(CCc2ncccc2)C(=O)CC(=O)N1CCc1ncccc1	CI	0	O=C1CC(=O)N(CCc2ccccn2)C(=O)N1CCc1ccccn1
736	O=C1N(CCc2ccncc2)C(=O)CC(=O)N1CCc1ccncc1	CI	0	O=C1CC(=O)N(CCc2ccncc2)C(=O)N1CCc1ccncc1
737	O=C(C[n+]1ccc(C=C)cc1)c1ccc(-c2ccccc2)cc1	CI	0	C=Cc1cc[n+](CC(=O)c2ccc(-c3ccccc3)cc2)cc1
738	C(Cc1ccncc1)c1c2c(n(Cc3ccccc3)c1)cccc2	CI	0	c1ccc(Cn2cc(CCc3ccncc3)c3ccccc32)cc1
739	Sc1c2c(nnc1)cccc2	CI	0	Sc1cnnc2ccccc12
740	Sc1c2c(nnc1)cc(OC)c(OC)c2	CM	1	COc1cc2nncc(S)c2cc1OC
741	Clc1cc2nnnc(O)c2cc1	CI	0	Oc1nnnc2cc(Cl)ccc12
742	S(C)c1nnnc2c1cccc2	CI	0	CSc1nnnc2ccccc12
743	ClC(Cl)(Cl)C(P(=O)(OC)OC)OC(=O)CCC	CI	0	CCCC(=O)OC(C(Cl)(Cl)Cl)P(=O)(OC)OC
744	S(=O)(=O)(N/N=C/c1occc1)c1ccc(N)cc1	CI	0	Nc1ccc(S(=O)(=O)N/N=C/c2ccco2)cc1
745	S(=O)(=O)(N/N=C(\C=C(/C)\C)/C)c1ccc(N)cc1	CI	0	CC(C)=C/C(C)=N\NS(=O)(=O)c1ccc(N)cc1
746	S(=O)(=O)(N/N=C(\CC(=O)OCC)/C)c1ccc(N)cc1	CI	0	CCOC(=O)C/C(C)=N\NS(=O)(=O)c1ccc(N)cc1
747	S(=O)(=O)(N/N=C/1\C(C)CCCC\1)c1ccc(N)cc1	CI	0	CC1CCCC/C1=N/NS(=O)(=O)c1ccc(N)cc1
748	S(=O)(=O)(N/N=C/1\CCC(C)CC\1)c1ccc(N)cc1	CI	0	CC1CCC(=NNS(=O)(=O)c2ccc(N)cc2)CC1
749	S(=O)(=O)(N/N=C/c1cc2OCOc2cc1)c1ccc(N)cc1	CI	0	Nc1ccc(S(=O)(=O)N/N=C/c2ccc3c(c2)OCO3)cc1
750	S(=O)(=O)(N/N=C(/C)\c1c(O)cccc1)c1ccc(N)cc1	CI	0	C/C(=N/NS(=O)(=O)c1ccc(N)cc1)c1ccccc1O
751	S(=O)(=O)(N/N=C/c1cc(OC)c(O)cc1)c1ccc(N)cc1	CI	0	COc1cc(/C=N/NS(=O)(=O)c2ccc(N)cc2)ccc1O
752	S(=O)(=O)(N/N=C(/C)\C1C(=O)OCC1)c1ccc(NC(=O)C)cc1	CI	0	CC(=O)Nc1ccc(S(=O)(=O)N/N=C(/C)C2CCOC2=O)cc1
753	S(=O)(=O)(N/N=C/c1ccc(N(C)C)cc1)c1ccc(N)cc1	CI	0	CN(C)c1ccc(/C=N/NS(=O)(=O)c2ccc(N)cc2)cc1
754	S(=O)(=O)(N/N=C(/CCCC)\CC)c1ccc(NC(=O)C)cc1	CI	0	CCCC/C(CC)=N/NS(=O)(=O)c1ccc(NC(C)=O)cc1
755	S(=O)(=O)(N/N=C(\C=C\c1ccccc1)/C)c1ccc(N)cc1	CI	0	CC(/C=C/c1ccccc1)=N/NS(=O)(=O)c1ccc(N)cc1
756	S(=O)(=O)(N/N=C/c1ccc(C)cc1)c1ccc(NC(=O)C)cc1	CI	0	CC(=O)Nc1ccc(S(=O)(=O)N/N=C/c2ccc(C)cc2)cc1
757	S(=O)(=O)(N/N=C/c1ccc(OC)cc1)c1ccc(NC(=O)C)cc1	CI	0	COc1ccc(/C=N/NS(=O)(=O)c2ccc(NC(C)=O)cc2)cc1
758	S(=O)(=O)(N/N=C(/C)\c1ccc(OC)cc1)c1ccc(NC(=O)C)cc1	CI	0	COc1ccc(/C(C)=N\NS(=O)(=O)c2ccc(NC(C)=O)cc2)cc1
759	O=C1C2C3(C)C(CC(=O)CC3)CCC2C2C(C)(C(O)(CC)CCC2)C1	CI	0	CCC1(O)CCCC2C3CCC4CC(=O)CCC4(C)C3C(=O)CC21C
760	C(=C)c1ncccc1	CI	0	C=Cc1ccccn1
761	C(=C)c1ccncc1	CI	0	C=Cc1ccncc1
762	S(=O)(=O)(O)C(O)CC(S(=O)(=O)O)O	CI	0	O=S(=O)(O)C(O)CC(O)S(=O)(=O)O
763	S(=O)(=O)(O)C(O)CCC(S(=O)(=O)O)O	CI	0	O=S(=O)(O)C(O)CCC(O)S(=O)(=O)O
764	S(=O)(=O)(O)C(O)/C(/C(S(=O)(=O)O)O)=C\CC(S(=O)(=O)O)O	CI	0	O=S(=O)(O)C(O)CC=C(C(O)S(=O)(=O)O)C(O)S(=O)(=O)O
765	S(=O)(=O)(O)C(O)C(S(=O)(=O)O)O	CI	0	O=S(=O)(O)C(O)C(O)S(=O)(=O)O
766	S(=O)(=O)(c1cc([N+](=O)[O-])c(F)cc1)c1cc([N+](=O)[O-])ccc1	CI	0	O=[N+]([O-])c1cccc(S(=O)(=O)c2ccc(F)c([N+](=O)[O-])c2)c1
767	O=C(O)CCc1c(C)[cH0]=2n3[Cu-3]45[N+]6=C(C(CCC(=O)O)=C(C)C6=Cc6c(C)cc(n46)C=C4C(C)=CC(=[N+]54)C=2)C=[cH0]13	CI	0	CC1=CC2=[N+]3C1=Cc1cc(C)c4n1[Cu-3]31n3c(c(C)c(CCC(=O)O)c3=CC3=[N+]1C(=C4)C(C)=C3CCC(=O)O)=C2
768	O=C(O)CCc1c(C)[cH0]=2n3[Ni-2]45[N+]6=C(C(CCC(=O)O)=C(C)C6=Cc6c(C)cc(n46)C=C4C(C)=CC(=[N+]54)C=2)C=[cH0]13	CI	0	CC1=CC2=[N+]3C1=Cc1cc(C)c4n1[Ni-2]31n3c(c(C)c(CCC(=O)O)c3=CC3=[N+]1C(=C4)C(C)=C3CCC(=O)O)=C2
769	O=C(O)CCc1c(C)[cH0]=2n3[Pd-2]45[N+]6=C(C(CCC(=O)O)=C(C)C6=Cc6c(C)cc(n46)C=C4C(C)=CC(=[N+]54)C=2)C=[cH0]13	CI	0	CC1=CC2=[N+]3C1=Cc1cc(C)c4n1[Pd-2]31n3c(c(C)c(CCC(=O)O)c3=CC3=[N+]1C(=C4)C(C)=C3CCC(=O)O)=C2
770	S(=O)(=O)(Oc1cc2c(cc1)C1C(C3C(C)(C(=O)CC3)CC1)CC2)O	CI	0	CC12CCC3c4ccc(OS(=O)(=O)O)cc4CCC3C1CCC2=O
771	O=C(OC)C1C(O)(CC)CC(OC2OC(C)C(OC3OC(C)C(OC4OC(C)C(=O)CC4)C(O)C3)C(N(C)C)C2)c2c(O)c3C(=O)c4c(O)ccc(O)c4C(=O)c3cc12	CI	0	CCC1(O)CC(OC2CC(N(C)C)C(OC3CC(O)C(OC4CCC(=O)C(C)O4)C(C)O3)C(C)O2)c2c(cc3c(c2O)C(=O)c2c(O)ccc(O)c2C3=O)C1C(=O)OC
772	O=C(OC)C1C(O)(CC)CC(OC2OC(C)C(OC3OC(C)C4OC5OC(C)C(=O)CC5OC4C3)C(N(C)C)C2)c2c(O)c3C(=O)c4c(O)ccc(O)c4C(=O)c3cc12	CI	0	CCC1(O)CC(OC2CC(N(C)C)C(OC3CC4OC5CC(=O)C(C)OC5OC4C(C)O3)C(C)O2)c2c(cc3c(c2O)C(=O)c2c(O)ccc(O)c2C3=O)C1C(=O)OC
773	O=[N+]([O-])c1ccc(C[N+]2(C)CCC(CCCCCCCC3CC[N+](Cc4ccc([N+](=O)[O-])cc4)(C)CC3)CC2)cc1	CI	0	C[N+]1(Cc2ccc([N+](=O)[O-])cc2)CCC(CCCCCCCC2CC[N+](C)(Cc3ccc([N+](=O)[O-])cc3)CC2)CC1
774	S(=O)(=O)(O)C(F)(F)C(F)(F)C(F)(F)C(F)(F)C(F)(F)C(F)(F)C(F)(F)C(F)(F)F	CI	0	O=S(=O)(O)C(F)(F)C(F)(F)C(F)(F)C(F)(F)C(F)(F)C(F)(F)C(F)(F)C(F)(F)F
775	S(SN1CCSCC1)N1CCSCC1	CI	0	C1CN(SSN2CCSCC2)CCS1
776	O=C(O)CN(CCN(CC(=O)O)C)C	CI	0	CN(CCN(C)CC(=O)O)CC(=O)O
777	CC1=[N+]2C(C)C[N+]3=C(C)C=C(C)O[Cu-3]23OC(C)=C1	CI	0	CC1=CC(C)=[N+]2CC(C)[N+]3=C(C)C=C(C)O[Cu-3]23O1
778	[N+](CCC[N+]12CCC(CC1)CC2)(CC)(CC)C	CI	0	CC[N+](C)(CC)CCC[N+]12CCC(CC1)CC2
779	N(C(C)c1cnccc1)CCNC(C)c1cnccc1	CI	0	CC(NCCNC(C)c1cccnc1)c1cccnc1
780	OC1CN(CC#C)CCC1	CI	0	C#CCN1CCCC(O)C1
781	Sc1nnc(S)c2nc[nH]c12	CI	0	Sc1nnc(S)c2[nH]cnc12
782	O(C1C(O)(CO)C(C)OC1OC1C(O)C(O)C(NC(=N)N)C(O)C1NC(=N)N)C1C(N(C=N)C)C(O)C(O)C(CO)O1	CI	0	CC1OC(OC2C(O)C(O)C(NC(=N)N)C(O)C2NC(=N)N)C(OC2OC(CO)C(O)C(O)C2N(C)C=N)C1(O)CO
783	S=C(N/N=C/C1(O)C(OC2C(NC)C(O)C(O)C(CO)O2)C(OC2C(O)C(O)C(NC(=N)N)C(O)C2NC(=N)N)OC1C)N	CI	0	CNC1C(OC2C(OC3C(O)C(O)C(NC(=N)N)C(O)C3NC(=N)N)OC(C)C2(O)/C=N/NC(N)=S)OC(CO)C(O)C1O
784	Clc1cc2/C(=C\CCN(C)C)/c3c(Sc2cc1)cccc3	CI	0	CN(C)CC/C=C1/c2ccccc2Sc2ccc(Cl)cc21
785	O=C1C(CN2CCCCC2)CCCC1	CI	0	O=C1CCCCC1CN1CCCCC1
786	S(=O)(=O)(O)c1ccc(Sc2ccc(S(=O)(=O)O)cc2)cc1	CI	0	O=S(=O)(O)c1ccc(Sc2ccc(S(=O)(=O)O)cc2)cc1
787	N=C(Nc1ccc(-c2ccc(NC(=N)N)cc2)cc1)N	CI	0	N=C(N)Nc1ccc(-c2ccc(NC(=N)N)cc2)cc1
788	S(CCC(=O)NNc1ccccc1)CCC(=O)NNc1ccccc1	CI	0	O=C(CCSCCC(=O)NNc1ccccc1)NNc1ccccc1
789	O=C1C(O)=CC=C(C(C)C)C=C1	CI	0	CC(C)c1ccc(O)c(=O)cc1
790	ClCC(=O)Nc1c2c(ccc1)cccc2	CI	0	O=C(CCl)Nc1cccc2ccccc12
791	O=S1(=O)c2c(S(=O)(=O)c3c1cccc3)cccc2	CI	0	O=S1(=O)c2ccccc2S(=O)(=O)c2ccccc21
792	O=C(c1[n+]([O-])onc1C(=O)c1c2c(sc1)cccc2)c1c2c(sc1)cccc2	CI	0	O=C(c1no[n+]([O-])c1C(=O)c1csc2ccccc12)c1csc2ccccc12
793	O=C1NCCCC1	CI	0	O=C1CCCCN1
794	Oc1c(N)c(N)c2c(n1)CCC2	CI	0	Nc1c(O)nc2c(c1N)CCC2
795	O=C(Nc1c2c(nc(O)c1)CCC2)C	CI	0	CC(=O)Nc1cc(O)nc2c1CCC2
796	O=C(O)C(NC(=O)c1c(C(=O)O)cccc1)(C(=O)O)Cc1ccccc1	CI	0	O=C(O)c1ccccc1C(=O)NC(Cc1ccccc1)(C(=O)O)C(=O)O
797	O(C)c1ccc(C2=C(O)C(=O)c3c(O2)ccc(C)c3)cc1	CI	0	COc1ccc(-c2oc3ccc(C)cc3c(=O)c2O)cc1
798	O=C1c2c(OC(c3ccccc3)=C1)cccc2	CI	0	O=c1cc(-c2ccccc2)oc2ccccc12
799	O=C(/C=C/c1ccc(OC)cc1)c1c(O)c(OC)c(OC)cc1OC	CI	0	COc1ccc(/C=C/C(=O)c2c(OC)cc(OC)c(OC)c2O)cc1
800	N#CC=1C(=N)NNC=1C	CI	0	Cc1[nH][nH]c(=N)c1C#N
801	Oc1ncnc2sc(Nc3ccccc3)nc12	CI	0	Oc1ncnc2sc(Nc3ccccc3)nc12
802	S(=O)(=O)(O)CC(=O)O	CI	0	O=C(O)CS(=O)(=O)O
803	S(=O)(=O)(NNC(=O)NNS(=O)(=O)c1ccc(NC(=O)C)cc1)c1ccc(NC(=O)C)cc1	CI	0	CC(=O)Nc1ccc(S(=O)(=O)NNC(=O)NNS(=O)(=O)c2ccc(NC(C)=O)cc2)cc1
804	Oc1ccc(/C=C/c2nccnc2)cc1	CI	0	Oc1ccc(/C=C/c2cnccn2)cc1
805	Oc1cc(/C=C/c2ccncc2)ccc1	CI	0	Oc1cccc(/C=C/c2ccncc2)c1
806	Nc1c(-c2c(C)cccc2)nc2c(N)nc(N)nc2n1	CI	0	Cc1ccccc1-c1nc2c(N)nc(N)nc2nc1N
807	ClC=1C(Cl)=CC(=O)N(c2ccccc2)N=1	CI	0	O=c1cc(Cl)c(Cl)nn1-c1ccccc1
808	ClC=1C(=O)N(c2ccccc2)NC(=O)C=1	CI	0	O=c1cc(Cl)c(=O)n(-c2ccccc2)[nH]1
809	ClC=1C(=O)NN(c2ccccc2)C(=O)C=1	CI	0	O=c1[nH]n(-c2ccccc2)c(=O)cc1Cl
810	ClC=1C(N)=CC(=O)N(c2ccccc2)N=1	CI	0	Nc1cc(=O)n(-c2ccccc2)nc1Cl
811	S(=O)(=O)(c1ccc([N+](=O)[O-])cc1)c1ccc(NC=O)cc1	CI	0	O=CNc1ccc(S(=O)(=O)c2ccc([N+](=O)[O-])cc2)cc1
812	[N+](CCCCCC[N+](C)(C)C1c2c(-c3c1cccc3)cccc2)(C)(C)C1c2c(-c3c1cccc3)cccc2	CI	0	C[N+](C)(CCCCCC[N+](C)(C)C1c2ccccc2-c2ccccc21)C1c2ccccc2-c2ccccc21
813	N1(c2ncccc2)CCN(c2ncccc2)CC1	CI	0	c1ccc(N2CCN(c3ccccn3)CC2)nc1
814	O=C(O)CCCCCCCCC(=O)O	CI	0	O=C(O)CCCCCCCCC(=O)O
815	O=C(O)CCCCCCCC(=O)O	CI	0	O=C(O)CCCCCCCC(=O)O
816	O=C(OC)C1C(O)CCC2C1CC1N(C2)CCc2c3c([nH]c12)cccc3	CI	0	COC(=O)C1C(O)CCC2CN3CCc4c([nH]c5ccccc45)C3CC21
817	O=C1Oc2c(ccc(C)c2)C=C1	CI	0	Cc1ccc2ccc(=O)oc2c1
818	Cl[Fe-3]123[N+]4=C5C(C(=O)C)=C(C)C4=Cc4c(C(=O)C)c(C)c(n14)C=C1C(C)=C(CCC(=O)O)C(=[N+]21)C=[cH0]1c(CCC(=O)O)c(C)[cH0](n31)=C5	CM	1	CC(=O)C1=C(C)C2=Cc3c(C(C)=O)c(C)c4n3[Fe-3]35(Cl)n6c(c(C)c(CCC(=O)O)c6=CC6=[N+]3C(=C4)C(C)=C6CCC(=O)O)=CC1=[N+]25
819	S=C1SSC(=S)NCCN1	CI	0	S=C1NCCNC(=S)SS1
820	O=P1(N)OC(CCC)C(CC)CO1	CI	0	CCCC1OP(N)(=O)OCC1CC
821	S=P(SCC(O)C)(Oc1ccccc1)Oc1ccccc1	CI	0	CC(O)CSP(=S)(Oc1ccccc1)Oc1ccccc1
822	S(SC(=S)OCN(C)C)SC(=S)OCN(C)C	CI	0	CN(C)COC(=S)SSSC(=S)OCN(C)C
823	S=C1S[Fe-4]23([N+](C)(C)CO1)([N+](C)(C)COC(=S)S2)[N+](C)(C)COC(=S)S3	CI	0	C[N+]1(C)COC(=S)S[Fe-4]123(SC(=S)OC[N+]2(C)C)SC(=S)OC[N+]3(C)C
824	O=P1(Oc2ccccc2)OCC(CC)(CC)CO1	CI	0	CCC1(CC)COP(=O)(Oc2ccccc2)OC1
825	O=C1Oc2c(ccc(O)c2)C=C1	CI	0	O=c1ccc2ccc(O)cc2o1
826	O=C1C(O)=C(c2c(O)cc(O)cc2)Oc2c1c(O)cc(O)c2	CI	0	O=c1c(O)c(-c2ccc(O)cc2O)oc2cc(O)cc(O)c12
827	O(C)c1cc(O)c2C(=O)C(O)=C(c3cc(O)c(O)cc3)Oc2c1	CI	0	COc1cc(O)c2c(=O)c(O)c(-c3ccc(O)c(O)c3)oc2c1
828	O=C1C(OC2C(O)C(O)C(O)C(C)O2)=C(c2cc(O)c(O)c(O)c2)Oc2c1c(O)cc(O)c2	CI	0	CC1OC(Oc2c(-c3cc(O)c(O)c(O)c3)oc3cc(O)cc(O)c3c2=O)C(O)C(O)C1O
829	N1(c2c3c(nc(-c4ccccc4)c2)cccc3)CCOCC1	CI	0	c1ccc(-c2cc(N3CCOCC3)c3ccccc3n2)cc1
830	CC1(C)C(N2CCOCC2)c2c(nc3c(c2)cccc3)-c2c1cccc2	CI	0	CC1(C)c2ccccc2-c2nc3ccccc3cc2C1N1CCOCC1
831	O(CCN(CC)CC)c1ccc(C(O)(Cc2ccc(OC)cc2)c2ccccc2)cc1	CI	0	CCN(CC)CCOc1ccc(C(O)(Cc2ccc(OC)cc2)c2ccccc2)cc1
832	O=C(O)c1ncc(CCCC)cc1	CI	0	CCCCc1ccc(C(=O)O)nc1
833	[N+](CCCC#CC[N+]1(C)CCOCC1)(C)(C)C	CI	0	C[N+](C)(C)CCCC#CC[N+]1(C)CCOCC1
834	OC(CCC[N+]1(C)CCCC1)CC[N+]1(C)CCCC1	CI	0	C[N+]1(CCCC(O)CC[N+]2(C)CCCC2)CCCC1
835	[Hg](OC(=O)C)CC(O)CN1C(=O)N(C)c2ncn(C)c2C1=O	CI	0	CC(=O)O[Hg]CC(O)Cn1c(=O)c2c(ncn2C)n(C)c1=O
836	O=C(O)CCC(=O)NC1=[O+][Hg-2]2([O+]=C3N(C)C(=O)N(C)c4ncn2c34)CC(OC)CN1	CI	0	COC1CNC(NC(=O)CCC(=O)O)=[O+][Hg-2]2(C1)[O+]=C1c3c(ncn32)N(C)C(=O)N1C
837	Cl[Hg-]1[O+]=C(N)NCC(OC)C1	CI	0	COC1CNC(N)=[O+][Hg-](Cl)C1
838	O(C)c1c(OC)cc2c(c3c(c4c2CC2N(C4)CCCC2)ccc(OC)c3)c1	CI	0	COc1ccc2c3c(c4cc(OC)c(OC)cc4c2c1)CC1CCCCN1C3
839	O=C(C)N1C(=O)CC(c2ccccc2)Sc2c1cccc2	CI	0	CC(=O)N1C(=O)CC(c2ccccc2)Sc2ccccc21
840	N(c1cc(Nc2ccccc2)cc(Nc2ccccc2)c1)c1ccccc1	CI	0	c1ccc(Nc2cc(Nc3ccccc3)cc(Nc3ccccc3)c2)cc1
841	O=C1C2(C)C(O)(C)OC3C4(C)C(=O)C=CC4C(C)CC(O1)C23	CI	0	CC1CC2OC(=O)C3(C)C2C(OC3(C)O)C2(C)C(=O)C=CC12
842	O=C(OCCN1C2(CCC1)CCCCC2)C(CCC)C1CCCC1	CI	0	CCCC(C(=O)OCCN1CCCC12CCCCC2)C1CCCC1
843	Clc1cc2N(CCCN3C4(CCC3)CCCCC4)c3c(Sc2cc1)cccc3	CI	0	Clc1ccc2c(c1)N(CCCN1CCCC13CCCCC3)c1ccccc1S2
844	O(C(c1ccccc1)c1ccccc1)C1CC2N(C)OC(C1)CC2	CI	0	CN1OC2CCC1CC(OC(c1ccccc1)c1ccccc1)C2
845	C12(NCCC1)CCCCC2	CI	0	C1CCC2(CC1)CCCN2
846	O=C(Oc1c(C)c2c(O)c3C(=O)C(C)=C4OCOC(/C(/C)=C\C(O)(C)C(O)C(C)C(O)C(C(=O)OC)C(O)C(C)C(O)C(C)/C=C/C=C(\C)/C(=O)N2)=C4c13)C	CI	0	COC(=O)C1C(O)C(C)C(O)C(C)/C=C/C=C(\C)C(=O)Nc2c(C)c(OC(C)=O)c3c(c2O)C(=O)C(C)=C2OCOC(=C23)/C(C)=C\C(C)(O)C(O)C(C)C1O
847	[Hg](NC(NC#N)=N)C	CI	0	C[Hg]NC(=N)NC#N
848	Oc1nc(O)c2nc(O)nc(O)c2n1	CI	0	Oc1nc(O)c2nc(O)nc(O)c2n1
849	O=C(OC)CCc1c(C)c2n3[Ni-2]45[N+]6=C(C(C)=C(C(=O)C)C6=C2)C=[cH0]2c(C(=O)C)c(C)[cH0](n42)=CC=2C(C)=C(CCC(=O)OC)C([N+]5=2)=Cc13	CI	0	COC(=O)CCC1=C(C)C2=[N+]3C1=Cc1c(CCC(=O)OC)c(C)c4n1[Ni-2]31n3c(c(C)c(C(C)=O)c3=CC3=[N+]1C(=C4)C(C(C)=O)=C3C)=C2
850	O=C1Oc2c(C(C)=C1)cccc2	CI	0	Cc1cc(=O)oc2ccccc12
851	S(=O)(=O)(O)Nc1c(O)nc(O)nc1	CI	0	O=S(=O)(O)Nc1cnc(O)nc1O
852	Oc1nnnc2c1cccc2	CI	0	Oc1nnnc2ccccc12
853	Sc1nnnc2c1cccc2	CI	0	Sc1nnnc2ccccc12
854	O(CCOc1ccc(C(CC(C)(C)C)(C)C)cc1)CC[N+](Cc1ccccc1)(C)C	CI	0	CC(C)(C)CC(C)(C)c1ccc(OCCOCC[N+](C)(C)Cc2ccccc2)cc1
855	Clc1c2c(c(O)c(CNCCCN(CC)CC)c1)nccc2	CI	0	CCN(CC)CCCNCc1cc(Cl)c2cccnc2c1O
856	S(=O)(=O)(OC(c1ccccc1)c1ccccc1)c1ccc(C)cc1	CI	0	Cc1ccc(S(=O)(=O)OC(c2ccccc2)c2ccccc2)cc1
857	P(=O)(OCC1C(O)C(O)C(n2c3ncnc(N)c3nc2)O1)(O)O	CI	0	Nc1ncnc2c1ncn2C1OC(COP(=O)(O)O)C(O)C1O
858	O(CCCC)Cc1c2c(c(O)c(CN3CCN(C)CC3)c1)nccc2	CI	0	CCCCOCc1cc(CN2CCN(C)CC2)c(O)c2ncccc12
859	Brc1cc(C(=O)Nc2ccc(Br)cc2)c(O)cc1	CI	0	O=C(Nc1ccc(Br)cc1)c1cc(Br)ccc1O
860	O=C1c2c(NCCN(CCO)CC)ccc(C)c2Sc2c1cccc2	CI	0	CCN(CCO)CCNc1ccc(C)c2sc3ccccc3c(=O)c12
861	N=C(Nc1ccc(N)cc1)N	CI	0	N=C(N)Nc1ccc(N)cc1
862	S(SCC(NC(=N)N)C(=O)O)CC(NC(=N)N)C(=O)O	CI	0	N=C(N)NC(CSSCC(NC(=N)N)C(=O)O)C(=O)O
863	S(=O)(=O)(c1cc([N+](=O)[O-])ccc1)c1cc([N+](=O)[O-])ccc1	CI	0	O=[N+]([O-])c1cccc(S(=O)(=O)c2cccc([N+](=O)[O-])c2)c1
864	S(=O)(=O)(c1ccc([N+](=O)[O-])cc1)c1ccc([N+](=O)[O-])cc1	CI	0	O=[N+]([O-])c1ccc(S(=O)(=O)c2ccc([N+](=O)[O-])cc2)cc1
865	S=C(Nc1ncc(C)cc1)Nc1ncc(C)cc1	CI	0	Cc1ccc(NC(=S)Nc2ccc(C)cn2)nc1
866	S=C(Nc1nccc(C)c1)Nc1nccc(C)c1	CI	0	Cc1ccnc(NC(=S)Nc2cc(C)ccn2)c1
867	S=C(Nc1nc(C)ccc1)Nc1nc(C)ccc1	CI	0	Cc1cccc(NC(=S)Nc2cccc(C)n2)n1
868	S=C(Nc1c(C)cccn1)Nc1c(C)cccn1	CI	0	Cc1cccnc1NC(=S)Nc1ncccc1C
869	S(Sc1c(NC(=N)N)cccc1)c1c(NC(=N)N)cccc1	CA	1	N=C(N)Nc1ccccc1SSc1ccccc1NC(=N)N
870	S(=O)(=O)(c1cc(NC(=N)NC(=N)N)ccc1)c1cc(NC(=N)NC(=N)N)ccc1	CI	0	N=C(N)NC(=N)Nc1cccc(S(=O)(=O)c2cccc(NC(=N)NC(=N)N)c2)c1
871	S(c1ccc(NC(=N)NC(=N)N)cc1)c1ccc(NC(=N)NC(=N)N)cc1	CI	0	N=C(N)NC(=N)Nc1ccc(Sc2ccc(NC(=N)NC(=N)N)cc2)cc1
872	N1(c2c3c([o+]c(-c4ccccc4)c2)cccc3)CCOCC1	CI	0	c1ccc(-c2cc(N3CCOCC3)c3ccccc3[o+]2)cc1
873	[N+](CCCC#CC[N+]1(C)Cc2c(cccc2)CC1)(C)(C)C	CI	0	C[N+](C)(C)CCCC#CC[N+]1(C)CCc2ccccc2C1
874	[N+](CCC#CC[N+]1(C)CCCC1)(C)(C)C	CI	0	C[N+](C)(C)CCC#CC[N+]1(C)CCCC1
875	N(Cc1ccccc1)c1nnc(NCc2ccccc2)c2ncn(Cc3ccccc3)c12	CI	0	c1ccc(CNc2nnc(NCc3ccccc3)c3c2ncn3Cc2ccccc2)cc1
876	S=C1SSC(=S)NCCNC(=S)SS1	CI	0	S=C1NCCNC(=S)SSC(=S)SS1
877	S(SC(=S)NCCNC(SSC(=S)OCCCC)=S)C(=S)OCCCC	CI	0	CCCCOC(=S)SSC(=S)NCCNC(=S)SSC(=S)OCCCC
878	S(SC(=S)NCCNC(SSC(=S)OC(C)C)=S)C(=S)OC(C)C	CI	0	CC(C)OC(=S)SSC(=S)NCCNC(=S)SSC(=S)OC(C)C
879	S(SC(=S)N(CCNC(SSC(=S)OC)=S)CCNC(SSC(=S)OC)=S)C(=S)OC	CM	1	COC(=S)SSC(=S)NCCN(CCNC(=S)SSC(=S)OC)C(=S)SSC(=S)OC
880	S=C1N(C)C[N+](CC)(C)CS1	CI	0	CC[N+]1(C)CSC(=S)N(C)C1
881	NC1CCCCCCC1	CI	0	NC1CCCCCCC1
882	Brc1c(OC(=O)C)c(Br)cc(-c2oc(-c3cc(Br)c(OC(=O)C)c(Br)c3)c3c2cccc3)c1	CI	0	CC(=O)Oc1c(Br)cc(-c2oc(-c3cc(Br)c(OC(C)=O)c(Br)c3)c3ccccc23)cc1Br
883	O(C)c1c(Oc2c(O)c(OC)cc3c2C(CC(C)C)N(C)CC3)c(Oc2c(OC)cc3c(C(CC(C)C)N(C)CC3)c2)c2C(CC(C)C)N(C)CCc2c1	CI	0	COc1cc2c(cc1Oc1c(Oc3c(O)c(OC)cc4c3C(CC(C)C)N(C)CC4)c(OC)cc3c1C(CC(C)C)N(C)CC3)C(CC(C)C)N(C)CC2
884	S(=O)(=O)(OCCOS(=O)(=O)c1ccc(C)cc1)c1ccc(C)cc1	CI	0	Cc1ccc(S(=O)(=O)OCCOS(=O)(=O)c2ccc(C)cc2)cc1
885	O=C1O[Cu-3]2(OC(=O)c3[n+]2cccc3)[n+]2c1cccc2	CI	0	O=C1O[Cu-3]2(OC(=O)c3cccc[n+]32)[n+]2ccccc21
886	N#CC1(c2ccccc2)CCN(C)CCC1	CI	0	CN1CCCC(C#N)(c2ccccc2)CC1
887	Clc1c([N+](=O)[O-])cccc1[N+](=O)[O-]	CI	0	O=[N+]([O-])c1cccc([N+](=O)[O-])c1Cl
888	O(C)c1cc(C2(C#N)CCN(C)CC2)ccc1	CI	0	COc1cccc(C2(C#N)CCN(C)CC2)c1
889	O(C)c1cc(OC)cc(C2(C#N)CCN(C)CC2)c1	CI	0	COc1cc(OC)cc(C2(C#N)CCN(C)CC2)c1
890	O=C(OCC)C1(c2cc(O)c(O)cc2)CCN(C)CC1	CI	0	CCOC(=O)C1(c2ccc(O)c(O)c2)CCN(C)CC1
891	O(C)c1c(OC)cc(C2(C#N)CCN(C)CC2)cc1OC	CI	0	COc1cc(C2(C#N)CCN(C)CC2)cc(OC)c1OC
892	CN1CCC2(OC(c3ccccc3)C(c3ccccc3)O2)CC1	CI	0	CN1CCC2(CC1)OC(c1ccccc1)C(c1ccccc1)O2
893	C(C)N1CCC2(OC(c3ccccc3)C(c3ccccc3)O2)CC1	CI	0	CCN1CCC2(CC1)OC(c1ccccc1)C(c1ccccc1)O2
894	O=C(OCC)C(C(=O)OCC)(C(C(=O)OCC)C(=O)OCC)C(C(=O)OCC)C(=O)OCC	CI	0	CCOC(=O)C(C(=O)OCC)C(C(=O)OCC)(C(=O)OCC)C(C(=O)OCC)C(=O)OCC
895	O=C1N(C)NC(=O)C=C1	CI	0	Cn1[nH]c(=O)ccc1=O
896	Brc1ccc(N2C(=O)C=CC(=O)N2)cc1	CI	0	O=c1ccc(=O)n(-c2ccc(Br)cc2)[nH]1
897	ClC=1C(=O)N(c2ccccc2)N=C(C)C=1	CI	0	Cc1cc(Cl)c(=O)n(-c2ccccc2)n1
898	O=[N+]([O-])c1c(OC2=NN(c3c([N+](=O)[O-])cc([N+](=O)[O-])cc3)C(=O)C=C2)ccc([N+](=O)[O-])c1	CI	0	O=c1ccc(Oc2ccc([N+](=O)[O-])cc2[N+](=O)[O-])nn1-c1ccc([N+](=O)[O-])cc1[N+](=O)[O-]
899	O=C(OCC)C=1C(=O)N2C(=NC=1)C=CC(C)=C2	CI	0	CCOC(=O)c1cnc2ccc(C)cn2c1=O
900	O=C(O)/C(/C(=C\C(=O)O)/C)=C/C=C(\C=C\C=1C(C)(C)CCCC=1C)/C	CI	0	CC1=C(/C=C/C(C)=C\C=C(C(=O)O)/C(C)=C\C(=O)O)C(C)(C)CCC1
901	N(\N=C\C=C(/C=C/C=C(\C=C\C=1C(C)(C)CCCC=1C)/C)\C)=C/C=C(\C=C\C=C(/C=C/C=1C(C)(C)CCCC=1C)\C)/C	CI	0	CC1=C(/C=C/C(C)=C\C=C\C(C)=C/C=N/N=C/C=C(C)\C=C\C=C(C)/C=C/C2=C(C)CCCC2(C)C)C(C)(C)CCC1
902	S(SC)(=O)(=O)C	CI	0	CSS(C)(=O)=O
903	O(C)c1c(OC)ccc(C=2C(=O)c3c(O)c(C/C=C(\C)/C)c4OC(C)(C)C=Cc4c3OC=2)c1	CI	0	COc1ccc(-c2coc3c4c(c(CC=C(C)C)c(O)c3c2=O)OC(C)(C)C=C4)cc1OC
904	O(C)c1c(OC)ccc(C=2C(=O)c3c(OC=2)c2c(OC(C)(C)C=C2)c2c3OC(C)(C)CC2)c1	CI	0	COc1ccc(-c2coc3c4c(c5c(c3c2=O)OC(C)(C)CC5)OC(C)(C)C=C4)cc1OC
905	O(C)c1ccc(N=NC2=C(N)N(C)NC2=N)cc1	CI	0	COc1ccc(N=Nc2c(N)n(C)[nH]c2=N)cc1
906	c1(-c2cc3N=[SeH0]=Nc3cc2)cc2N=[SeH0]=Nc2cc1	CI	0	c1cc2c(cc1-c1ccc3c(c1)N=[Se]=N3)N=[Se]=N2
907	O=C(OCC)C1(CC)C2(O1)CCCCC2	CI	0	CCOC(=O)C1(CC)OC12CCCCC2
908	O=C(OCC)C1(CCCC)C2(O1)CCCCC2	CI	0	CCCCC1(C(=O)OCC)OC12CCCCC2
909	S(=O)(=O)(O)CN(NC(Cc1ccccc1)C)CS(=O)(=O)O	CI	0	CC(Cc1ccccc1)NN(CS(=O)(=O)O)CS(=O)(=O)O
910	O=C(O)C1NCC2=C(c3c(cccc3)C2)C1	CI	0	O=C(O)C1CC2=C(CN1)Cc1ccccc12
911	O=C(OC1/C=C(\C)/CCC2C(C)(O2)CC2OC(=O)C(=C)C12)C	CI	0	C=C1C(=O)OC2CC3(C)OC3CC/C(C)=C/C(OC(C)=O)C12
912	O=C(O)C1=C(C(=O)O)C2c3c(cccc3)C1c1c2cccc1	CI	0	O=C(O)C1=C(C(=O)O)C2c3ccccc3C1c1ccccc12
913	S(C(C(=O)O)C(S[Bi]1SC(C(=O)O)C(C(=O)O)S1)C(=O)O)[Bi]1SC(C(=O)O)C(C(=O)O)S1	CI	0	O=C(O)C1S[Bi](SC(C(=O)O)C(S[Bi]2SC(C(=O)O)C(C(=O)O)S2)C(=O)O)SC1C(=O)O
914	O=C1N[Cu-3]2([N+]=C(N)N1)[N+]=C(N)NC(=O)N2	CI	0	NC1=[N+][Cu-3]2([N+]=C(N)NC(=O)N2)NC(=O)N1
915	O=C1C(CC)[N+][Cu-3]2(O1)OC(=O)C(CC)[N+]2	CI	0	CCC1[N+][Cu-3]2([N+]C(CC)C(=O)O2)OC1=O
916	N(CCCC)(CCCC)C1=[S+][Cu-3]2([S+]=C(N(CCCC)CCCC)S2)S1	CI	0	CCCCN(CCCC)C1=[S+][Cu-3]2(S1)SC(N(CCCC)CCCC)=[S+]2
917	[Sn](Cl)(CCCC)(CCCC)CCCC	CI	0	CCCC[Sn](Cl)(CCCC)CCCC
918	Nc1nnc2c([nH]c3c2cccc3)n1	CI	0	Nc1nnc2c(n1)[nH]c1ccccc12
919	Brc1ccc(-n2c(C)nc3C(=O)c4c(C(=O)c23)cccc4)cc1	CI	0	Cc1nc2c(n1-c1ccc(Br)cc1)C(=O)c1ccccc1C2=O
920	S(C(SC=1SCCN=1)=O)C=1SCCN=1	CI	0	O=C(SC1=NCCS1)SC1=NCCS1
921	S(=O)(=O)(OCCOc1ccc(S(=O)(=O)c2ccc(OCCOS(=O)(=O)O)cc2)cc1)O	CI	0	O=S(=O)(O)OCCOc1ccc(S(=O)(=O)c2ccc(OCCOS(=O)(=O)O)cc2)cc1
922	O=[N+]1C(O)=C2C(=N[C-]1)C=CC=C2	CI	0	O=[N+]1[C-]N=c2ccccc2=C1O
923	OC1=C(C#N)C2=C(C#N)C(=N)NN2C(C)=C1	CI	0	Cc1cc(O)c(C#N)c2c(C#N)c(=N)[nH]n12
924	O=Nc1c(N)nc(-c2ccccc2)nc1N	CI	0	Nc1nc(-c2ccccc2)nc(N)c1N=O
925	N#CC1=C(C)C=C(C)N2NC(=N)C(C#N)=C12	CI	0	Cc1cc(C)n2[nH]c(=N)c(C#N)c2c1C#N
926	O=C1Oc2c(-c3oc4c(c13)ccc(O)c4)ccc(O)c2	CI	0	O=c1oc2cc(O)ccc2c2oc3cc(O)ccc3c12
927	Clc1ccc(N2C(=O)C=CC(=O)N2)cc1	CI	0	O=c1ccc(=O)n(-c2ccc(Cl)cc2)[nH]1
928	O=NN(C)C1C(O)C(O)C(CO)OC1OC1C(O)(C=O)C(C)OC1OC1C(O)C(O)C(NC(=N)N)C(O)C1NC(=N)N	CI	0	CC1OC(OC2C(O)C(O)C(NC(=N)N)C(O)C2NC(=N)N)C(OC2OC(CO)C(O)C(O)C2N(C)N=O)C1(O)C=O
929	S(=O)(=O)(O)CCC(=O)O	CI	0	O=C(O)CCS(=O)(=O)O
930	BrC1C(=O)C23C(C4C1(C)C(C(CCC(=O)OC)C)CC4)CCC1C2CCC(OC3)C1	CI	0	COC(=O)CCC(C)C1CCC2C3CCC4CC5CCC4C3(CO5)C(=O)C(Br)C12C
931	Clc1[nH]c2nc(N)nc(Cl)c2n1	CI	0	Nc1nc(Cl)c2nc(Cl)[nH]c2n1
932	S=C(Nc1c2c3c(cc1)CCc3ccc2)Nc1c2c3c(cc1)CCc3ccc2	CI	0	S=C(Nc1ccc2c3c(cccc13)CC2)Nc1ccc2c3c(cccc13)CC2
933	P(=O)(OCC1OCCC1)(OCC1OCCC1)OCC1OCCC1	CI	0	O=P(OCC1CCCO1)(OCC1CCCO1)OCC1CCCO1
934	P(=O)(OCC(COC)(CC(COP(=O)(N1CCOCC1)N1CCOCC1)C)C)(N1CCOCC1)N1CCOCC1	CI	0	COCC(C)(COP(=O)(N1CCOCC1)N1CCOCC1)CC(C)COP(=O)(N1CCOCC1)N1CCOCC1
935	O=P1(N2C(C)CN(P3(=O)OC(CCC)C(CC)CO3)C(C)C2)OC(CCC)C(CC)CO1	CI	0	CCCC1OP(=O)(N2CC(C)N(P3(=O)OCC(CC)C(CCC)O3)CC2C)OCC1CC
936	S=C1N(N)C(=O)CS1	CI	0	NN1C(=O)CSC1=S
937	Clc1ccc(/C(=N/O)/CSSC/C(=N\O)/c2ccc(Cl)cc2)cc1	CI	0	O/N=C(\CSSC/C(=N\O)c1ccc(Cl)cc1)c1ccc(Cl)cc1
938	S(=O)(=O)(O)CC(C)(C)C	CI	0	CC(C)(C)CS(=O)(=O)O
939	Clc1cc2nccc(Nc3ccc(C(O)CN)cc3)c2cc1	CI	0	NCC(O)c1ccc(Nc2ccnc3cc(Cl)ccc23)cc1
940	O(C)c1ccc(/C(/C#N)=C\c2cc(N)ccc2)cc1	CI	0	COc1ccc(/C(C#N)=C\c2cccc(N)c2)cc1
941	O(C)c1ccc(/C(/C#N)=C\c2ccc(OC)cc2)cc1	CI	0	COc1ccc(/C=C(/C#N)c2ccc(OC)cc2)cc1
942	Oc1ccc(CCC2c3c(NCC2)cccc3)cc1	CI	0	Oc1ccc(CCC2CCNc3ccccc32)cc1
943	N(CCN1CCCC1)N1Cc2c(cccc2)CC1	CI	0	c1ccc2c(c1)CCN(NCCN1CCCC1)C2
944	S=C(S)NNC(=O)c1ccncc1	CI	0	O=C(NNC(=S)S)c1ccncc1
945	O=C(OCCC)c1ccc(N)cc1	CI	0	CCCOC(=O)c1ccc(N)cc1
946	O=C(OCC(C)C)c1ccc(N)cc1	CI	0	CC(C)COC(=O)c1ccc(N)cc1
947	O=C(O)C(NC(=O)C)CC(C(=O)C)C	CI	0	CC(=O)NC(CC(C)C(C)=O)C(=O)O
948	O(C)C1OC(CO)C2OC12	CI	0	COC1OC(CO)C2OC12
949	O=C1N(C2OC(CO)C(O)C2)C=CC(=O)N1	CI	0	O=c1ccn(C2CC(O)C(CO)O2)c(=O)[nH]1
950	BrC(c1ccccc1)C1(Br)C(=O)OCC1	CI	0	O=C1OCCC1(Br)C(Br)c1ccccc1
951	O=C1C=C2C(C)(C=C1)C1C(C3C(C)(OC(=O)CC3)CC1)CC2	CI	0	CC12CCC3C(CCC4=CC(=O)C=CC43C)C1CCC(=O)O2
952	N#CC1(c2ccccc2)CCN(Cc2ccccc2)CC1	CI	0	N#CC1(c2ccccc2)CCN(Cc2ccccc2)CC1
953	O=C(CN1CCC(C(=O)OCC)(c2ccccc2)CC1)c1ccccc1	CI	0	CCOC(=O)C1(c2ccccc2)CCN(CC(=O)c2ccccc2)CC1
954	OC1C(C(C)c2c(C)c3c(cc2)C2C(C4(C)C(=CC2)CC(O)CC4)C3)NCC(C)C1	CI	0	Cc1c(C(C)C2NCC(C)CC2O)ccc2c1CC1C2CC=C2CC(O)CCC21C
955	O=C1OC(C)C2C(/C=C/C3N(C)C(C)CCC3)C3C(CC12)CCCC3	CI	0	CC1OC(=O)C2CC3CCCCC3C(/C=C/C3CCCC(C)N3C)C12
956	O=C(OCC(=C)C)C1C(C(=O)OCC(=C)C)CC2OC2C1	CI	0	C=C(C)COC(=O)C1CC2OC2CC1C(=O)OCC(=C)C
957	O=C(OCC(=C)C)C1C(C(=O)OCC(=C)C)C2C3OC3C1C2	CI	0	C=C(C)COC(=O)C1C2CC(C3OC23)C1C(=O)OCC(=C)C
958	O=C(OCC=C)C1C(C(=O)OCC=C)CC2OC2C1	CI	0	C=CCOC(=O)C1CC2OC2CC1C(=O)OCC=C
959	S=C1SC=CN1	CI	0	S=c1[nH]ccs1
960	S=P(SC1(SC)C(CC(C)(C)C)=CSS1)(OCCCC)OCCCC	CI	0	CCCCOP(=S)(OCCCC)SC1(SC)SSC=C1CC(C)(C)C
961	S=C1C(CC(C)(C)C)=CSS1	CI	0	CC(C)(C)Cc1cssc1=S
962	O=C(OCC)/C(=N/O)/CCCC#N	CI	0	CCOC(=O)/C(CCCC#N)=N/O
963	O=C(OCC)C1=C(C)NC(=O)NC1c1ccccc1	CI	0	CCOC(=O)C1=C(C)NC(=O)NC1c1ccccc1
964	[N+](C)(C)(C)c1nnc2Nc3c(Sc2c1)cccc3	CI	0	C[N+](C)(C)c1cc2c(nn1)Nc1ccccc1S2
965	O(C)C=1C(=O)C(OC)=CC(=O)C=1	CI	0	COC1=CC(=O)C=C(OC)C1=O
966	S(=O)(=O)(O)CCNC(=O)CCC(O)C	CI	0	CC(O)CCC(=O)NCCS(=O)(=O)O
967	O=C1N(CCCCCCCCCCCCCCCC)CCCCC1	CI	0	CCCCCCCCCCCCCCCCN1CCCCCC1=O
968	O=C(C(O)C(O)C)C(OC)C1C(OC2OC(C)C(O)C(OC3OC(C)C(O)C(OC4OC(C)C(O)C(O)(C)C4)C3)C2)C(=O)c2c(O)c3c(O)c(C)c(OC4OC(C)C(O)C(OC5OC(C)C(O)C(O)C5)C4)cc3cc2C1	CI	0	COC(C(=O)C(O)C(C)O)C1Cc2cc3cc(OC4CC(OC5CC(O)C(O)C(C)O5)C(O)C(C)O4)c(C)c(O)c3c(O)c2C(=O)C1OC1CC(OC2CC(OC3CC(C)(O)C(O)C(C)O3)C(O)C(C)O2)C(O)C(C)O1
969	O=C1C(C)C(=O)NC(=O)CC(=O)N1	CI	0	CC1C(=O)NC(=O)CC(=O)NC1=O
970	[O-]c1on[n+]2c1Cc1c(cccc1)C2	CI	0	[O-]c1on[n+]2c1Cc1ccccc1C2
971	[O-]c1on[n+]2c1CSC2	CI	0	[O-]c1on[n+]2c1CSC2
972	[O-]c1on[n+]2c1CCCC2	CI	0	[O-]c1on[n+]2c1CCCC2
973	O(C)c1c(O)c(OC)cc(C2c3c(c(O)c4OCOc4c3)CC3C2C(=O)OC3)c1	CI	0	COc1cc(C2c3cc4c(c(O)c3CC3COC(=O)C32)OCO4)cc(OC)c1O
974	O(C)c1c(OC)cc(C2c3c(C(O)C4C2C(=O)OC4)cc2OCOc2c3)cc1OC	CI	0	COc1cc(C2c3cc4c(cc3C(O)C3COC(=O)C23)OCO4)cc(OC)c1OC
975	O(C)c1c(OC)cc(C2c3c(c(O)c4OCOc4c3)CC3C2C(=O)OC3)cc1OC	CI	0	COc1cc(C2c3cc4c(c(O)c3CC3COC(=O)C32)OCO4)cc(OC)c1OC
976	N#CC(C#N)=C(C#N)C#N	CI	0	N#CC(C#N)=C(C#N)C#N
977	ClC=1C(=O)Oc2c(C=1C)ccc(O)c2	CI	0	Cc1c(Cl)c(=O)oc2cc(O)ccc12
978	Brc1c(Cl)cc2NC(=O)Oc2c1	CM	1	O=c1[nH]c2cc(Cl)c(Br)cc2o1
979	Clc1ccc(C(N2CCN(Cc3ccc(C(C)(C)C)cc3)CC2)c2ccccc2)cc1	CI	0	CC(C)(C)c1ccc(CN2CCN(C(c3ccccc3)c3ccc(Cl)cc3)CC2)cc1
980	BrCCC(=O)N1CCN(C(=O)CCBr)CC1	CI	0	O=C(CCBr)N1CCN(C(=O)CCBr)CC1
981	O=C1N(CCN(CC)CC)C(=O)c2c3c(cccc13)ccc2	CI	0	CCN(CC)CCN1C(=O)c2cccc3cccc(c23)C1=O
982	O=C(O)c1c(C(=O)c2c(C)cccc2)cccc1	CI	0	Cc1ccccc1C(=O)c1ccccc1C(=O)O
983	O=C1OC(=O)C2=C1C1c3c(cccc3)C2c2c1cccc2	CI	0	O=C1OC(=O)C2=C1C1c3ccccc3C2c2ccccc21
984	O=C(O)C12C(O)c3c(cccc3)C(C1C(=O)O)c1c2cccc1	CI	0	O=C(O)C1C2c3ccccc3C(O)C1(C(=O)O)c1ccccc12
985	Oc1nnc2c(c1)CCCC2	CI	0	Oc1cc2c(nn1)CCCC2
986	N=C1N(c2ccccc2)NN=N1	CI	0	N=c1nn[nH]n1-c1ccccc1
987	Cc1ccc([B-]2(c3ccc(C)cc3)OCC[N+]2)cc1	CI	0	Cc1ccc([B-]2(c3ccc(C)cc3)[N+]CCO2)cc1
988	OC(C)(c1nccc2c1cccc2)c1ccccc1	CI	0	CC(O)(c1ccccc1)c1nccc2ccccc12
989	S(=O)(=O)(O)CCNC(=O)CCC(C)C1C2(C)C(O)CC3C4(C)C(CC(O)C3C2CC1)CC(O)CC4	CI	0	CC(CCC(=O)NCCS(=O)(=O)O)C1CCC2C3C(O)CC4CC(O)CCC4(C)C3CC(O)C12C
990	S(=O)(=O)(c1ccc(NC(=O)/C=C/C(=O)O)cc1)c1ccc(NC(=O)/C=C/C(=O)O)cc1	CI	0	O=C(O)/C=C/C(=O)Nc1ccc(S(=O)(=O)c2ccc(NC(=O)/C=C/C(=O)O)cc2)cc1
991	O=[SH0]1OCC2(CO1)CO[SH0](=O)OC2	CI	0	O=S1OCC2(CO1)COS(=O)OC2
992	O(C)c1[nH]c2ncnc(NC)c2n1	CI	0	CNc1ncnc2[nH]c(OC)nc12
993	O=C(NN)CCc1c2c([nH]c1)cccc2	CI	0	NNC(=O)CCc1c[nH]c2ccccc12
994	ClC=1C(S(=O)(=O)N)=CC2=S(=O)(O)N=CN=C2C=1	CI	0	NS(=O)(=O)c1cc2c(cc1Cl)=NC=NS=2(=O)O
995	Nc1c(-c2c(C)cccc2)nc2c(n1)nc(N)cc2	CI	0	Cc1ccccc1-c1nc2ccc(N)nc2nc1N
996	Clc1c(S(=O)(=O)c2c(OC)ccc(C)c2)c([N+](=O)[O-])ccc1	CM	1	COc1ccc(C)cc1S(=O)(=O)c1c(Cl)cccc1[N+](=O)[O-]
997	O=C(O)C1NCSC1	CI	0	O=C(O)C1CSCN1
998	S=C1S[Zn-2]2(/[N+](=C\CCC)/CCO1)/[N+](=C/CCC)/CCOC(=S)S2	CI	0	CCC/C=[N+]1/CCOC(=S)S[Zn-2]12SC(=S)OCC/[N+]2=C\CCC
999	O=C(O)CCCCCCC(=O)O	CI	0	O=C(O)CCCCCCC(=O)O
1000	O=C(O)CCCCCN	CI	0	NCCCCCC(=O)O
1001	[SH0](=O)(OCCCCOO[SH0](=O)Cc1ccccc1)OCc1ccccc1	CI	0	O=S(Cc1ccccc1)OOCCCCOS(=O)OCc1ccccc1
1002	O=C1N(C=C)CCC1	CI	0	C=CN1CCCC1=O
1003	S(=O)(=O)(O)C(CO)C	CI	0	CC(CO)S(=O)(=O)O
1004	S(=O)(=O)(O)c1c(C)c(N=Nc2c(N)cc(N)c(N=Nc3ccc(N=Nc4cc(C(=O)O)c(O)cc4)cc3)c2)ccc1	CM	1	Cc1c(N=Nc2cc(N=Nc3ccc(N=Nc4ccc(O)c(C(=O)O)c4)cc3)c(N)cc2N)cccc1S(=O)(=O)O
1005	O(C)c1c(OC)cc2c(OCC3Oc4c(C(=O)C23)ccc2OC(C(=C)C)Cc42)c1	CI	0	C=C(C)C1Cc2c(ccc3c2OC2COc4cc(OC)c(OC)cc4C2C3=O)O1
1006	O=C(Nc1ccccc1)C(O)C(O)C(=O)Nc1ccccc1	CI	0	O=C(Nc1ccccc1)C(O)C(O)C(=O)Nc1ccccc1
1007	ClCCN(CCCl)P1(=O)OCCCN1	CI	0	O=P1(N(CCCl)CCCl)NCCCO1
1008	O=C1C(=O)C2=C(OC(C)(C)CC2)c2c1cccc2	CI	0	CC1(C)CCC2=C(O1)c1ccccc1C(=O)C2=O
1009	O=C1c2c(C(=O)C3=C1OC(C)(C)CC3)cccc2	CI	0	CC1(C)CCC2=C(O1)C(=O)c1ccccc1C2=O
1010	S=C1SSC(=S)SS1	CI	0	S=C1SSC(=S)SS1
1011	N=C1N(c2ccccc2)C(N)(N)SSC(N)(N)N1c1ccccc1	CI	0	N=C1N(c2ccccc2)C(N)(N)SSC(N)(N)N1c1ccccc1
1012	O=C1c2n(-c3ccccc3)nnc2C(=O)c2c1cccc2	CI	0	O=C1c2ccccc2C(=O)c2c1nnn2-c1ccccc1
1013	O=S1(=O)Oc2c3c(cccc13)ccc2	CI	0	O=S1(=O)Oc2cccc3cccc1c23
1014	N12CN3CN(C1)CN(C3)C2	CI	0	C1N2CN3CN1CN(C2)C3
1015	O=C1Oc2c(cc(O)c(O)c2)C=C1	CI	0	O=c1ccc2cc(O)c(O)cc2o1
1016	O=C(O)c1c2Oc3c(C(=O)c2ccc1)cccc3	CI	0	O=C(O)c1cccc2c(=O)c3ccccc3oc12
1017	O=[N+]([O-])c1c(CC)c([N+](=O)[O-])cc2C(C)CCC(C)(C)c12	CI	0	CCc1c([N+](=O)[O-])cc2c(c1[N+](=O)[O-])C(C)(C)CCC2C
1018	Clc1c(Cl)nc(C)nc1Cl	CI	0	Cc1nc(Cl)c(Cl)c(Cl)n1
1019	Clc1c(O)nc(O)nc1C	CI	0	Cc1nc(O)nc(O)c1Cl
1020	O=C1c2c(O)ccc(O)c2C(=O)C=C1	CI	0	O=C1C=CC(=O)c2c(O)ccc(O)c21
1021	O=C(OC/C=C(\CCCC(CCCC(CCCC(C)C)C)C)/C)CCC1C(C)C=2N=C1C=1C(C(=O)OC)C(=O)C3=C(C)C(=NC=13)C=[cH0]1c(CC)c(C)[cH0]([nH]1)=Cc1c(C=C)c(C)c([nH]1)C=2	CI	0	C=Cc1c(C)c2cc3nc(c4c5nc(cc6[nH]c(cc1[nH]2)c(C)c6CC)C(C)=C5C(=O)C4C(=O)OC)C(CCC(=O)OC/C=C(/C)CCCC(C)CCCC(C)CCCC(C)C)C3C
1022	Nc1nnc(N)c2nc[nH]c12	CI	0	Nc1nnc(N)c2[nH]cnc12
1023	S(C)c1nnc(SC)c2nc[nH]c12	CI	0	CSc1nnc(SC)c2[nH]cnc12
1024	O=C(O)CCc1c(C)c2n3[Zn-2]45[N+]6=C(C(C)=C(CCC(=O)O)C6=Cc13)C=[cH0]1c(C)c(CC)[cH0](n41)=CC=1C(C)=C(CC)C([N+]5=1)=C2	CI	0	CCC1=C(C)C2=[N+]3C1=Cc1c(C)c(CCC(=O)O)c4n1[Zn-2]31n3c(c(C)c(CC)c3=C2)=CC2=[N+]1C(=C4)C(CCC(=O)O)=C2C
1025	O=C1c2c(OC(c3ccccc3)=C1)ccc(O)c2	CI	0	O=c1cc(-c2ccccc2)oc2ccc(O)cc12
1026	O=C1c2c(O)cccc2OC(c2ccccc2)=C1	CI	0	O=c1cc(-c2ccccc2)oc2cccc(O)c12
1027	O=C(OCCN(CC)CC)OCCCCOC(=O)OCCN(CC)CC	CI	0	CCN(CC)CCOC(=O)OCCCCOC(=O)OCCN(CC)CC
1028	O=C(OCCCCOC(=O)NCC(=O)O)NCC(=O)O	CI	0	O=C(O)CNC(=O)OCCCCOC(=O)NCC(=O)O
1029	O=S1(=O)CC(OC2CS(=O)(=O)CC2)CC1	CI	0	O=S1(=O)CCC(OC2CCS(=O)(=O)C2)C1
1030	O=C(OCC1C2(OC)N(C=3C(=O)C(C)=C(N)C(=O)C1=3)CC1NC21)N	CI	0	COC12C(COC(N)=O)C3=C(C(=O)C(C)=C(N)C3=O)N1CC1NC12
1031	O=C/1N(c2ccccc2)N=C(C)\C\1=C\1/C(=O)N(c2ccccc2)N=C/1C	CI	0	CC1=NN(c2ccccc2)C(=O)/C1=C1/C(=O)N(c2ccccc2)N=C1C
1032	NC(CCCC(C)C)C	CI	0	CC(C)CCCC(C)N
1033	O=C(Oc1c(C(=O)O)cccc1)C	CI	0	CC(=O)Oc1ccccc1C(=O)O
1034	[N+](CCCCCCCCCC[N+](C)(C)C)(C)(C)C	CI	0	C[N+](C)(C)CCCCCCCCCC[N+](C)(C)C
1035	S(SC(=S)NN)C(=S)NN	CI	0	NNC(=S)SSC(=S)NN
1036	O=C1N(CCCC)C(=O)c2c3c(cccc13)ccc2	CI	0	CCCCN1C(=O)c2cccc3cccc(c23)C1=O
1037	S=C(SCC(=O)O)NCCNC(=S)SCC(=O)O	CI	0	O=C(O)CSC(=S)NCCNC(=S)SCC(=O)O
1038	O=C(OCCN1C2(CCC1)CCCCC2)C(c1ccccc1)C1C=CCC1	CI	0	O=C(OCCN1CCCC12CCCCC2)C(c1ccccc1)C1C=CCC1
1039	O=C(N(C)C)C(CC[N+]1(C)C2(CCC1)CCCCC2)(c1ccccc1)c1ccccc1	CI	0	CN(C)C(=O)C(CC[N+]1(C)CCCC12CCCCC2)(c1ccccc1)c1ccccc1
1040	O(C)c1c(OC)cc2c(C(C(CCCCCC(CCCC)C3NC(C)Cc4c3cc(OC)c(OC)c4)CCCC)NC(C)C2)c1	CI	0	CCCCC(CCCCCC(CCCC)C1NC(C)Cc2cc(OC)c(OC)cc21)C1NC(C)Cc2cc(OC)c(OC)cc21
1041	O=C1O[Cu-2]2OC(=O)CCC1[N+]2	CI	0	O=C1CCC2[N+][Cu-2](O1)OC2=O
1042	O=C(N)CCC1C(=O)O[Zn-2]2(OC(=O)C(CCCC[N+])[N+]2)[N+]1	CI	0	[N+]CCCCC1[N+][Zn-2]2([N+]C(CCC(N)=O)C(=O)O2)OC1=O
1043	O(C)c1c(C/C=C(\C)/C)c2C(=O)c3c(O)c(C/C=C(\C)/C)c(O)cc3Oc2cc1O	CI	0	COc1c(O)cc2oc3cc(O)c(CC=C(C)C)c(O)c3c(=O)c2c1CC=C(C)C
1044	O(C)c1c(C/C=C(\C)/C)c2C(=O)c3c(O)c(C/C=C(\C)/C)c(OC)cc3Oc2cc1OC	CI	0	COc1cc2oc3cc(OC)c(OC)c(CC=C(C)C)c3c(=O)c2c(O)c1CC=C(C)C
1045	S(CCCCCCCC)c1ncnc2[nH]ncc12	CI	0	CCCCCCCCSc1ncnc2[nH]ncc12
1046	O=C(NC(=O)C(C(CC)C)CC)N	CI	0	CCC(C)C(CC)C(=O)NC(N)=O
1047	O=C(O)C(C(=O)O)(C(CC)C)CC	CI	0	CCC(C)C(CC)(C(=O)O)C(=O)O
1048	Brc1cc2Oc3c(C(=O)c2cc1)cccc3	CI	0	O=c1c2ccccc2oc2cc(Br)ccc12
1049	S(=O)(=O)(c1ccc(NC(=O)N)cc1)c1ccc(N)cc1	CI	0	NC(=O)Nc1ccc(S(=O)(=O)c2ccc(N)cc2)cc1
1050	O1C2C1C=CC=CC=C2	CI	0	C1=CC=CC2OC2C=C1
1051	BrCC(=O)C1C2(C)C(C3C(C4(C)C(=CC(=O)C(Br)C4)CC3)CC2)CC1	CI	0	CC12CC(Br)C(=O)C=C1CCC1C2CCC2(C)C(C(=O)CBr)CCC12
1052	O=C(CC)C1(c2cc(OC)ccc2)CCN(C)CC1	CI	0	CCC(=O)C1(c2cccc(OC)c2)CCN(C)CC1
1053	[N+]12(CC[N+]3(CC1)CCCC3)CCCC2	CI	0	C1CC[N+]2(C1)CC[N+]1(CCCC1)CC2
1054	O=C1N(C)C(=O)c2nc(NCc3ccccc3)sc2N1C	CI	0	Cn1c(=O)c2nc(NCc3ccccc3)sc2n(C)c1=O
1055	O=C1N(C)C(=O)c2nc(NCC3CCCCC3)sc2N1C	CI	0	Cn1c(=O)c2nc(NCC3CCCCC3)sc2n(C)c1=O
1056	O=C(O)C1(c2cc(OC)cc(OC)c2)CCN(C)CC1	CI	0	COc1cc(OC)cc(C2(C(=O)O)CCN(C)CC2)c1
1057	C(C)[N+]1(CC)CC[N+]2(CC1)CCC(C)CCC2	CI	0	CC[N+]1(CC)CC[N+]2(CCCC(C)CC2)CC1
1058	IC(I)(S(=O)(=O)O)S(=O)(=O)O	CI	0	O=S(=O)(O)C(I)(I)S(=O)(=O)O
1059	S(SCC(=O)N)CC(=O)N	CM	1	NC(=O)CSSCC(N)=O
1060	S(=O)(=O)(Nc1c(N2N=N2)cc(NS(=O)(=O)c2ccccc2)cc1)c1ccccc1	CI	0	O=S(=O)(Nc1ccc(NS(=O)(=O)c2ccccc2)c(N2N=N2)c1)c1ccccc1
1061	S(=O)(=O)(O)CCCCCCCCCCCC	CI	0	CCCCCCCCCCCCS(=O)(=O)O
1062	O=C1C(N2CC2)=C(N2CC2)C(=O)C=C1N1CC1	CI	0	O=C1C=C(N2CC2)C(=O)C(N2CC2)=C1N1CC1
1063	O=[SH0]1SCC(C)O1	CI	0	CC1CSS(=O)O1
1064	O=C1N(CO)NC(=O)C=C1	CI	0	O=c1ccc(=O)n(CO)[nH]1
1065	C(n1nnc2c1cccc2)N1CCOCC1	CI	0	c1ccc2c(c1)nnn2CN1CCOCC1
1066	O(CCN(C)C)Cn1nnc2c1cccc2	CI	0	CN(C)CCOCn1nnc2ccccc21
1067	Oc1nc(N)nc2n(CCCCCCCCCC)nnc12	CI	0	CCCCCCCCCCn1nnc2c(O)nc(N)nc21
1068	ClC1=C(c2ccccc2)C(=O)SS1	CI	0	O=c1ssc(Cl)c1-c1ccccc1
1069	O=C1N(C)C2=C(S1)CCC2	CI	0	Cn1c2c(sc1=O)CCC2
1070	N=C(NCCN1CCCCCCC1)N	CI	0	N=C(N)NCCN1CCCCCCC1
1071	ClC/C=C/C[N+]12CN3CN(C1)CN(C2)C3	CI	0	ClC/C=C/C[N+]12CN3CN(CN(C3)C1)C2
1072	O1C2=NC3C(OCC3)=NC2CC1	CI	0	C1CC2N=C3OCCC3N=C2O1
1073	O=C1C(C)(C)OC(=O)N1	CI	0	CC1(C)OC(=O)NC1=O
1074	Clc1cc2c(NCCCCCCNc3c4c(nc(C)c3)ccc(Cl)c4)cc(C)nc2cc1	CI	0	Cc1cc(NCCCCCCNc2cc(C)nc3ccc(Cl)cc23)c2cc(Cl)ccc2n1
1075	O=C(OCCO)NCc1ccccc1	CI	0	O=C(NCc1ccccc1)OCCO
1076	S=C(S)N(CC(O)C(O)CN(C(=S)S)CCO)CCO	CI	0	OCCN(CC(O)C(O)CN(CCO)C(=S)S)C(=S)S
1077	S=C(S)N(CC(O)C(O)CN(C(=S)S)C)C	CI	0	CN(CC(O)C(O)CN(C)C(=S)S)C(=S)S
1078	Cc1ccc(N2COc3c(c4c(cc3)cccc4)C2)cc1	CI	0	Cc1ccc(N2COc3ccc4ccccc4c3C2)cc1
1079	S(C(C(=O)OCC)CC(=O)OCC)P1(=S)OCC2(CO1)CC=CCC2	CI	0	CCOC(=O)CC(SP1(=S)OCC2(CC=CCC2)CO1)C(=O)OCC
1080	S(CCOC(=O)c1ccccc1)P1(=S)OCC(CC)(CC)CO1	CI	0	CCC1(CC)COP(=S)(SCCOC(=O)c2ccccc2)OC1
1081	O=P1(Oc2ccc(C(C)(C)c3ccc(OP4(=O)OCC5(CO4)CC=CCC5)cc3)cc2)OCC2(CO1)CC=CCC2	CI	0	CC(C)(c1ccc(OP2(=O)OCC3(CC=CCC3)CO2)cc1)c1ccc(OP2(=O)OCC3(CC=CCC3)CO2)cc1
1082	S(CCCCC(=O)O)CCCCC(=O)O	CI	0	O=C(O)CCCCSCCCCC(=O)O
1083	S(CN1CCN(CSc2ccccc2)CC1)c1ccccc1	CI	0	c1ccc(SCN2CCN(CSc3ccccc3)CC2)cc1
1084	S=C(c1ccc(N(C)C)cc1)c1ccc(N(C)C)cc1	CI	0	CN(C)c1ccc(C(=S)c2ccc(N(C)C)cc2)cc1
1085	P(=O)(NC)(NC)NC	CI	0	CNP(=O)(NC)NC
1086	O=C1C(N2CC2)=CC(=O)C(N2CC2)=C1	CI	0	O=C1C=C(N2CC2)C(=O)C=C1N1CC1
1087	O(CC=C)P=1(OCC=C)N=P(OCC=C)(OCC=C)N=P(OCC=C)(OCC=C)N=1	CI	0	C=CCOP1(OCC=C)=NP(OCC=C)(OCC=C)=NP(OCC=C)(OCC=C)=N1
1088	OCc1nc(O)cc(O)n1	CI	0	OCc1nc(O)cc(O)n1
1089	O=C1C(C)C(=O)NC(=O)N1	CI	0	CC1C(=O)NC(=O)NC1=O
1090	Clc1c2Oc3c(C(=O)c2cc(Cl)c1)cccc3	CI	0	O=c1c2ccccc2oc2c(Cl)cc(Cl)cc12
1091	O=C(O)C1C2(O1)CCCCC2	CI	0	O=C(O)C1OC12CCCCC2
1092	O(C)c1c(O)cc(C2Oc3c(c(O)cc(OC4C(OC5C(O)C(O)C(O)C(C)O5)C(O)C(O)C(CO)O4)c3)C(=O)C2)cc1	CI	0	COc1ccc(C2CC(=O)c3c(O)cc(OC4OC(CO)C(O)C(O)C4OC4OC(C)C(O)C(O)C4O)cc3O2)cc1O
1093	S=C1S/C(=C/c2sccc2)/C(=O)N1	CI	0	O=C1NC(=S)S/C1=C/c1cccs1
1094	O=C(NC1C(C)OC(=O)C2=C(O)CC(O)C(O)C12)C(N)C	CI	0	CC(N)C(=O)NC1C(C)OC(=O)C2=C(O)CC(O)C(O)C21
1095	Clc1ccc(/C=C/2\C(=O)NC(=S)S\2)cc1	CI	0	O=C1NC(=S)S/C1=C/c1ccc(Cl)cc1
1097	S=C1S/C(=C/c2occc2)/C(=O)N1	CI	0	O=C1NC(=S)S/C1=C/c1ccco1
1098	Clc1c(C)c2C(=O)c3c(Oc2cc1C)cccc3	CI	0	Cc1cc2oc3ccccc3c(=O)c2c(C)c1Cl
1099	Clc1cc2C(=O)c3c(Oc2cc1)cc(Cl)cc3	CI	0	O=c1c2ccc(Cl)cc2oc2ccc(Cl)cc12
1100	O=C1C(c2nc3c(cc2)cccc3)=C(O)c2c1cccc2	CI	0	O=C1C(c2ccc3ccccc3n2)=C(O)c2ccccc21
1101	O=[N+]([O-])c1sc(NC(=O)C)nc1	CI	0	CC(=O)Nc1ncc([N+](=O)[O-])s1
1102	Ic1cnc(N)cc1	CI	0	Nc1ccc(I)cn1
1103	O=C(C)C=1C(=O)Oc2c(cccc2)C=1	CI	0	CC(=O)c1cc2ccccc2oc1=O
1104	O=C(OCCO)CCCCCCCCCCCCCCCCC	CI	0	CCCCCCCCCCCCCCCCCC(=O)OCCO
1105	[As](=O)(O)(O)c1cc([N+](=O)[O-])c(OCCO[N+](=O)[O-])cc1	CI	0	O=[N+]([O-])OCCOc1ccc([As](=O)(O)O)cc1[N+](=O)[O-]
1106	O=C(CCCC)c1c2C(=O)Oc3c(c(CCCCC)cc(O)c3)Oc2cc(O)c1	CI	0	CCCCCc1cc(O)cc2c1Oc1cc(O)cc(C(=O)CCCC)c1C(=O)O2
1107	O(C)c1c(C/C=C(\C)/C)cc2c(OC(=O)C=C2)c1	CI	0	COc1cc2oc(=O)ccc2cc1CC=C(C)C
1108	O(C)c1ccc(C2=C(OC)C(=O)c3c(O)cc(O)cc3O2)cc1	CI	0	COc1ccc(-c2oc3cc(O)cc(O)c3c(=O)c2OC)cc1
1109	O=C(Oc1c2C(=O)C(OC)=C(c3ccc(OC)cc3)Oc2cc(OC(=O)C)c1)C	CI	0	COc1ccc(-c2oc3cc(OC(C)=O)cc(OC(C)=O)c3c(=O)c2OC)cc1
1110	ClC1C(N=O)C2C=CC1C2	CI	0	O=NC1C2C=CC(C2)C1Cl
1111	ClC1C(N=O)C2C3C(C1C2)COC3	CI	0	O=NC1C(Cl)C2CC1C1COCC21
1112	S(c1ccc(C)cc1)C1C2C3C(C(C1)C2)COC3	CI	0	Cc1ccc(SC2CC3CC2C2COCC32)cc1
1113	C(CCC)CC[N+]1(C)CC2C(C3C=CC2C3)C1	CI	0	CCCCCC[N+]1(C)CC2C3C=CC(C3)C2C1
1114	Clc1ccc(SSc2ccc(Cl)cc2)cc1	CI	0	Clc1ccc(SSc2ccc(Cl)cc2)cc1
1115	O=C(NO)N	CI	0	NC(=O)NO
1116	Clc1ccc(N2C(=S)SCC2=O)cc1	CI	0	O=C1CSC(=S)N1c1ccc(Cl)cc1
1117	O=C1C(C(c2ccccc2)C=2C(=O)Oc3c(C=2O)cc(CCCCCC)c(O)c3)=C(O)c2c(O1)cc(O)c(CCCCCC)c2	CI	0	CCCCCCc1cc2c(O)c(C(c3ccccc3)c3c(O)c4cc(CCCCCC)c(O)cc4oc3=O)c(=O)oc2cc1O
1118	ClC(Cl)(Cl)C(O)NC(=O)NC(O)C(Cl)(Cl)Cl	CI	0	O=C(NC(O)C(Cl)(Cl)Cl)NC(O)C(Cl)(Cl)Cl
1119	O=C(N)C(C(CC)C)CC	CI	0	CCC(C)C(CC)C(N)=O
1120	S(=O)(=O)(O)CCN	CI	0	NCCS(=O)(=O)O
1121	O=C(Nc1c(C)cc(O)c(C(C)C)c1)Nc1c2c(ccc1)cccc2	CI	0	Cc1cc(O)c(C(C)C)cc1NC(=O)Nc1cccc2ccccc12
1122	O=[N+]([O-])c1cc2C(=O)c3c(Oc2cc1)ccc([N+](=O)[O-])c3	CI	0	O=c1c2cc([N+](=O)[O-])ccc2oc2ccc([N+](=O)[O-])cc12
1123	Clc1ccc(/C(/C#N)=C\c2ccccc2)cc1	CI	0	N#C/C(=C/c1ccccc1)c1ccc(Cl)cc1
1124	Clc1ccc(/C=C(/C#N)\c2ccc(C(=O)OCC)cc2)cc1	CI	0	CCOC(=O)c1ccc(/C(C#N)=C\c2ccc(Cl)cc2)cc1
1125	[N+](CCCCCCCCCCCCCCCC)(Cc1ccccc1)(C)C	CI	0	CCCCCCCCCCCCCCCC[N+](C)(C)Cc1ccccc1
1126	O(C)c1c(OC)cc2c(c1)C1N(CC(CC)C(CC3NCCc4c3cc(OC)c(O)c4)C1)CC2	CI	0	CCC1CN2CCc3cc(OC)c(OC)cc3C2CC1CC1NCCc2cc(O)c(OC)cc21
1127	N(\NC(=N)N)=C(\C=N\NC(=N)N)/C	CI	0	CC(/C=N/NC(=N)N)=N/NC(=N)N
1128	O=C(/C=C/c1cc(OC)c(O)cc1)CC(=O)/C=C/c1cc(OC)c(O)cc1	CI	0	COc1cc(/C=C/C(=O)CC(=O)/C=C/c2ccc(O)c(OC)c2)ccc1O
1129	FC12C3(C)C(C(C)CC1C1C(C)(C(O)(C(=O)C)CC1)CC2O)=CC(=O)C=C3	CI	0	CC(=O)C1(O)CCC2C3CC(C)C4=CC(=O)C=CC4(C)C3(F)C(O)CC21C
1130	Clc1cc(-c2sc3c(n2)cccc3)c(O)cc1	CI	0	Oc1ccc(Cl)cc1-c1nc2ccccc2s1
1131	Oc1c(-c2sc3c(n2)cccc3)ccc(O)c1	CI	0	Oc1ccc(-c2nc3ccccc3s2)c(O)c1
1132	O=C1C2(OC3(N1)CCCCC3)CCCCC2	CI	0	O=C1NC2(CCCCC2)OC12CCCCC2
1133	ClC(Cl)(Cl)C(O)NC(=O)OCC	CI	0	CCOC(=O)NC(O)C(Cl)(Cl)Cl
1134	O=C([O-])C[N+](CCCCCC[N+](CC(=O)[O-])(C)C)(C)C	CI	0	C[N+](C)(CCCCCC[N+](C)(C)CC(=O)[O-])CC(=O)[O-]
1135	O(C)C1C(O)c2c(cccc2)C1	CI	0	COC1Cc2ccccc2C1O
1136	O(CCCOc1ccc(C(=N)N)cc1)c1ccc(C(=N)N)cc1	CI	0	N=C(N)c1ccc(OCCCOc2ccc(C(=N)N)cc2)cc1
1137	O=C1N2C(SCC1)=NCC2	CI	0	O=C1CCSC2=NCCN12
1138	O=C(NC1C=2C(c3c(OC)c(OC)c(OC)cc3CC1)=CC=C(OC)C(=O)C=2)c1ccccc1	CI	0	COc1cc2c(c(OC)c1OC)-c1ccc(OC)c(=O)cc1C(NC(=O)c1ccccc1)CC2
1139	Clc1ccc([SH0]([SH0](=O)c2ccc(Cl)cc2)=O)cc1	CI	0	O=S(c1ccc(Cl)cc1)S(=O)c1ccc(Cl)cc1
1140	O=C1C(C(c2ccc(N(C)C)cc2)C=2C(=O)Oc3c(C=2O)ccc(O)c3)=C(O)c2c(O1)cc(O)cc2	CI	0	CN(C)c1ccc(C(c2c(O)c3ccc(O)cc3oc2=O)c2c(O)c3ccc(O)cc3oc2=O)cc1
1141	O=C1ON=C(c2ccccc2)C1	CI	0	O=C1CC(c2ccccc2)=NO1
1142	O=C1/C(=N/O)/C(c2ccccc2)=NO1	CI	0	O=C1ON=C(c2ccccc2)/C1=N\O
1143	O=C(OCC)/C(=N/O)/C(=O)CC(C)C	CI	0	CCOC(=O)/C(=N/O)C(=O)CC(C)C
1144	O=C(OCc1ccccc1)/C(=N\O)/CCCC#N	CI	0	N#CCCC/C(=N/O)C(=O)OCc1ccccc1
1145	ClCCOC(=O)NN1C(=O)OCC1	CI	0	O=C(NN1CCOC1=O)OCCCl
1146	[S+](C)=C1SSC(c2ccccc2)=C1	CI	0	C[S+]=c1cc(-c2ccccc2)ss1
1147	O=C1SSC(c2ccccc2)=C1	CI	0	O=c1cc(-c2ccccc2)ss1
1148	c1(-c2sccc2)sc2nc(-c3sccc3)sc2n1	CI	0	c1csc(-c2nc3sc(-c4cccs4)nc3s2)c1
1149	Nc1ccc(-c2sc3nc(-c4ccc(N)cc4)sc3n2)cc1	CI	0	Nc1ccc(-c2nc3sc(-c4ccc(N)cc4)nc3s2)cc1
1150	O(C)c1c(O)ccc(-c2sc3nc(-c4cc(OC)c(O)cc4)sc3n2)c1	CI	0	COc1cc(-c2nc3sc(-c4ccc(O)c(OC)c4)nc3s2)ccc1O
1151	O(C)c1c(OC)ccc(-c2sc3nc(-c4cc(OC)c(OC)cc4)sc3n2)c1	CI	0	COc1ccc(-c2nc3sc(-c4ccc(OC)c(OC)c4)nc3s2)cc1OC
1152	O=C(OCCNC(=O)C[n+]1ccccc1)CCCCCCCCCCC	CI	0	CCCCCCCCCCCC(=O)OCCNC(=O)C[n+]1ccccc1
1153	S(=O)(=O)(O)c1c(/C=C/c2c(S(=O)(=O)O)cc(N=Nc3cc(S(=O)(=O)O)c(/C=C/c4c(S(=O)(=O)O)cc([N+](=O)[O-])cc4)cc3)cc2)ccc([N+](=O)[O-])c1	CA	1	O=[N+]([O-])c1ccc(/C=C/c2ccc(N=Nc3ccc(/C=C/c4ccc([N+](=O)[O-])cc4S(=O)(=O)O)c(S(=O)(=O)O)c3)cc2S(=O)(=O)O)c(S(=O)(=O)O)c1
1154	O(C)c1c(OC)cc2c(C(CC3C(CC)CN4C(c5c(cc(OC)c(OC)c5)CC4)C3)NCC2)c1	CI	0	CCC1CN2CCc3cc(OC)c(OC)cc3C2CC1CC1NCCc2cc(OC)c(OC)cc21
1155	N(=NC(=N)N)C(=N)N	CI	0	N=C(N)N=NC(=N)N
1156	O=C(O)CCc1ccc(NC(=O)CN(CCO)CCO)cc1	CI	0	O=C(O)CCc1ccc(NC(=O)CN(CCO)CCO)cc1
1157	Clc1ccc(C=2N3C(SC=2)=NCC3)cc1	CI	0	Clc1ccc(C2=CSC3=NCCN23)cc1
1158	S(=O)(=O)(O)c1c(OC)ccc(-c2sc3c(n2)cccc3)c1	CI	0	COc1ccc(-c2nc3ccccc3s2)cc1S(=O)(=O)O
1159	O=C(N/N=C/C=C/c1ccccc1)c1ccncc1	CI	0	O=C(N/N=C/C=C/c1ccccc1)c1ccncc1
1160	O=C1C(O)=C(O)C(C(O)CO)O1	CI	0	O=C1OC(C(O)CO)C(O)=C1O
1161	O=C(Nc1c(C)cc(NC(=O)CCC)cc1C)CN(CC)CC	CI	0	CCCC(=O)Nc1cc(C)c(NC(=O)CN(CC)CC)c(C)c1
1162	O=C(OCC)Nc1cc(C)c(NC(=O)CN(CC)CC)c(C)c1	CI	0	CCOC(=O)Nc1cc(C)c(NC(=O)CN(CC)CC)c(C)c1
1163	O=C(Nc1c(C)c(N)ccc1C)CN(CC)CC	CI	0	CCN(CC)CC(=O)Nc1c(C)ccc(N)c1C
1164	O=C(Nc1c(C)cc(C(=O)NN)cc1C)CN(CC)CC	CI	0	CCN(CC)CC(=O)Nc1c(C)cc(C(=O)NN)cc1C
1165	S(=O)(=O)(NC(C(=O)O)CSSCC(NS(=O)(=O)c1ccc(N)cc1)C(=O)O)c1ccc(N)cc1	CI	0	Nc1ccc(S(=O)(=O)NC(CSSCC(NS(=O)(=O)c2ccc(N)cc2)C(=O)O)C(=O)O)cc1
1166	N=C1N(Cc2ccccc2)CC(C)S1	CI	0	CC1CN(Cc2ccccc2)C(=N)S1
1167	N=C1N(C)C(C)C(c2ccccc2)S1	CI	0	CC1C(c2ccccc2)SC(=N)N1C
1168	S(=O)(=O)(O)c1c2O[Sb]3([Na])(Oc4c(S(=O)(=O)O)cc(S(=O)(=O)O)cc4O3)Oc2cc(S(=O)(=O)O)c1	CI	0	O=S(=O)(O)c1cc2c(c(S(=O)(=O)O)c1)O[Sb]1([Na])(O2)Oc2cc(S(=O)(=O)O)cc(S(=O)(=O)O)c2O1
1169	S(=O)(=O)(c1ccc(NCSc2sc3c(n2)cccc3)cc1)c1ccc(NCSc2sc3c(n2)cccc3)cc1	CI	0	O=S(=O)(c1ccc(NCSc2nc3ccccc3s2)cc1)c1ccc(NCSc2nc3ccccc3s2)cc1
1170	O=C(O)CN(CC(=O)O)CC[N+]12[Ca-2]3([N+](CC(=O)O)(CC(=O)O3)CC1)OC(=O)C2	CI	0	O=C(O)CN(CC[N+]12CC[N+]3(CC(=O)O)CC(=O)O[Ca-2]13OC(=O)C2)CC(=O)O
1171	S(=O)(=O)(O)C(O)CCCC(S(=O)(=O)O)O	CI	0	O=S(=O)(O)C(O)CCCC(O)S(=O)(=O)O
1172	O=C(O)C1C(CO)C(O)c2c(ccc(OC)c2)C1	CI	0	COc1ccc2c(c1)C(O)C(CO)C(C(=O)O)C2
1173	O=C(O)c1sc2nc(C(=O)O)sc2n1	CI	0	O=C(O)c1nc2sc(C(=O)O)nc2s1
1174	c1(-c2cnccc2)sc2nc(-c3cnccc3)sc2n1	CI	0	c1cncc(-c2nc3sc(-c4cccnc4)nc3s2)c1
1175	c1(-c2ncccc2)sc2nc(-c3ncccc3)sc2n1	CI	0	c1ccc(-c2nc3sc(-c4ccccn4)nc3s2)nc1
1176	c1(-c2ccncc2)sc2nc(-c3ccncc3)sc2n1	CI	0	c1cc(-c2nc3sc(-c4ccncc4)nc3s2)ccn1
1177	Cc1nc(-c2sc3nc(-c4nc(C)ccc4)sc3n2)ccc1	CI	0	Cc1cccc(-c2nc3sc(-c4cccc(C)n4)nc3s2)n1
1178	N#CCCC(C)(C)c1sc2nc(C(CCC#N)(C)C)sc2n1	CI	0	CC(C)(CCC#N)c1nc2sc(C(C)(C)CCC#N)nc2s1
1179	S(=O)(=O)(OC(CCC(OS(=O)(=O)c1ccc(F)cc1)C)C)c1ccc(F)cc1	CI	0	CC(CCC(C)OS(=O)(=O)c1ccc(F)cc1)OS(=O)(=O)c1ccc(F)cc1
1180	OC(C(O)CO)C(O)c1sc2c(n1)cccc2	CI	0	OCC(O)C(O)C(O)c1nc2ccccc2s1
1181	OC(C(O)C(O)c1sc2c(n1)cccc2)C(O)CO	CI	0	OCC(O)C(O)C(O)C(O)c1nc2ccccc2s1
1182	O1C2C1C1C3C(C4OC4C3)C2C1	CI	0	C1C2OC2C2C1C1CC2C2OC12
1183	O=C(N(C(=O)C)c1n(C)c2C(=O)N(C)C(=O)N(C)c2n1)C	CI	0	CC(=O)N(C(C)=O)c1nc2c(c(=O)n(C)c(=O)n2C)n1C
1184	FC12C3(C)C(=CC(=O)C=C3)CCC1C1C(C)(C(O)(C(=O)CO)C(C)C1)CC2O	CI	0	CC1CC2C3CCC4=CC(=O)C=CC4(C)C3(F)C(O)CC2(C)C1(O)C(=O)CO
1185	O=C(O)C1=C(C)OC(=O)C=C1C	CI	0	Cc1cc(=O)oc(C)c1C(=O)O
1186	O=[N+]1c2c3c([nH]c2N([O-])c2c1cccc2)cccc3	CI	0	O=[n+]1c2ccccc2n([O-])c2[nH]c3ccccc3c21
1187	S(=O)(=O)(N)c1ccc(CN)cc1	CI	0	NCc1ccc(S(N)(=O)=O)cc1
1188	O=C1N(C)C(=O)NC1(CC)c1ccccc1	CI	0	CCC1(c2ccccc2)NC(=O)N(C)C1=O
1189	O=C(OCC)C1C(=O)N(C)c2c(cc(C)c(C)c2)C1	CI	0	CCOC(=O)C1Cc2cc(C)c(C)cc2N(C)C1=O
1190	O=C(OC)C1C(=O)N(C)c2c(C1(C)C)cc(C)c(C)c2	CI	0	COC(=O)C1C(=O)N(C)c2cc(C)c(C)cc2C1(C)C
1191	S(/C(=N\c1c2c(c3c(c1)cccc3)cccc2)/NC#N)C	CI	0	CS/C(=N\c1cc2ccccc2c2ccccc12)NC#N
1192	Oc1nc(O)cc2[nH]cnc12	CI	0	Oc1cc2[nH]cnc2c(O)n1
1193	S(=O)(=O)(O)C1=C2Sc3c(N=C2c2c(cccc2)C1)cccc3	CI	0	O=S(=O)(O)C1=C2Sc3ccccc3N=C2c2ccccc2C1
1194	O=[N+]([O-])c1c(C(=O)C(CN(C)C)=C)cccc1	CI	0	C=C(CN(C)C)C(=O)c1ccccc1[N+](=O)[O-]
1195	S(=O)(=O)(O)c1c(/C=C/c2c(S(=O)(=O)O)cc(N=Nc3cc(C(=O)O)c(O)cc3)cc2)ccc(N=Nc2cc(C(=O)O)c(O)cc2)c1	CM	1	O=C(O)c1cc(N=Nc2ccc(/C=C/c3ccc(N=Nc4ccc(O)c(C(=O)O)c4)cc3S(=O)(=O)O)c(S(=O)(=O)O)c2)ccc1O
1196	S(=O)(=O)(O)c1c(/C=C/c2c(S(=O)(=O)O)cc(N=Nc3c4c(c(O)cc3)cccc4)cc2)ccc(N=Nc2c3c(c(O)cc2)cccc3)c1	CA	1	O=S(=O)(O)c1cc(N=Nc2ccc(O)c3ccccc23)ccc1/C=C/c1ccc(N=Nc2ccc(O)c3ccccc23)cc1S(=O)(=O)O
1197	S(=O)(=O)(O)c1c(/C=C/c2c(S(=O)(=O)O)cc(N=Nc3c(O)ccc4c3cccc4)cc2)ccc(N=Nc2c(O)ccc3c2cccc3)c1	CI	0	O=S(=O)(O)c1cc(N=Nc2c(O)ccc3ccccc23)ccc1/C=C/c1ccc(N=Nc2c(O)ccc3ccccc23)cc1S(=O)(=O)O
1198	S(=O)(=O)(O)c1c(/C=C/c2c(S(=O)(=O)O)cc(N=Nc3c(O)c4c(c(S(=O)(=O)O)c3)cccc4)cc2)ccc(N=Nc2c(O)c3c(c(S(=O)(=O)O)c2)cccc3)c1	CA	1	O=S(=O)(O)c1cc(N=Nc2cc(S(=O)(=O)O)c3ccccc3c2O)ccc1/C=C/c1ccc(N=Nc2cc(S(=O)(=O)O)c3ccccc3c2O)cc1S(=O)(=O)O
1199	S(=O)(=O)(O)c1c(/C=C/c2c(S(=O)(=O)O)cc(N=Nc3c(O)c(C(=O)O)cc4c3cccc4)cc2)ccc(N=Nc2c(O)c(C(=O)O)cc3c2cccc3)c1	CA	1	O=C(O)c1cc2ccccc2c(N=Nc2ccc(/C=C/c3ccc(N=Nc4c(O)c(C(=O)O)cc5ccccc45)cc3S(=O)(=O)O)c(S(=O)(=O)O)c2)c1O
1200	S(=O)(=O)(O)c1c2c(NC(=O)c3cc(NC(=O)c4cc(NC(=O)Nc5cc(C(=O)Nc6c(C)ccc(C(=O)Nc7c8c(S(=O)(=O)O)cc(S(=O)(=O)O)cc8c(S(=O)(=O)O)cc7)c6)ccc5)ccc4)c(C)cc3)ccc(S(=O)(=O)O)c2cc(S(=O)(=O)O)c1	CM	1	Cc1ccc(C(=O)Nc2ccc(S(=O)(=O)O)c3cc(S(=O)(=O)O)cc(S(=O)(=O)O)c23)cc1NC(=O)c1cccc(NC(=O)Nc2cccc(C(=O)Nc3cc(C(=O)Nc4ccc(S(=O)(=O)O)c5cc(S(=O)(=O)O)cc(S(=O)(=O)O)c45)ccc3C)c2)c1
1201	O=CNCCc1cc(OC)c(OC)cc1	CI	0	COc1ccc(CCNC=O)cc1OC
1202	ClC1(C)C(=O)NC(=O)NC1OCC	CI	0	CCOC1NC(=O)NC(=O)C1(C)Cl
1203	O=[N+]([O-])c1c(N2C(=O)c3c4c(ccc3)cccc4C2=O)ccc([N+](=O)[O-])c1	CI	0	O=C1c2cccc3cccc(c23)C(=O)N1c1ccc([N+](=O)[O-])cc1[N+](=O)[O-]
1204	S(c1c(C)cc(O)c(C(C)(C)C)c1)c1c(C)cc(O)c(C(C)(C)C)c1	CI	0	Cc1cc(O)c(C(C)(C)C)cc1Sc1cc(C(C)(C)C)c(O)cc1C
1205	O(C)c1c(O)ccc(C2OCC3C(c4cc(OC)c(O)cc4)OCC23)c1	CI	0	COc1cc(C2OCC3C(c4ccc(O)c(OC)c4)OCC23)ccc1O
1206	N(CCCc1ccccc1)(CCCc1ccccc1)CC	CI	0	CCN(CCCc1ccccc1)CCCc1ccccc1
1207	O=C1C(=O)NC2(Sc3c(N2)cccc3)NC1=O	CI	0	O=C1NC2(NC(=O)C1=O)Nc1ccccc1S2
1208	C[n+]1c2c3c(cc4OCOc4c3)ccc2c2c(c3OCOc3cc2)c1	CI	0	C[n+]1cc2c3c(ccc2c2ccc4cc5c(cc4c21)OCO5)OCO3
1209	S(=O)(=O)(O)c1cc2Sc3c(Oc2cc1)ccc(S(=O)(=O)O)c3	CI	0	O=S(=O)(O)c1ccc2c(c1)Sc1cc(S(=O)(=O)O)ccc1O2
1210	Cl/C(=C(\c1ccc(OCCN(CC)CC)cc1)/c1ccccc1)/c1ccccc1	CI	0	CCN(CC)CCOc1ccc(/C(=C(\Cl)c2ccccc2)c2ccccc2)cc1
1211	O=C(O)CC1C(=O)Nc2c(S1)cccc2	CI	0	O=C(O)CC1Sc2ccccc2NC1=O
1212	S(Sc1[nH]c2c(n1)cccc2)c1[nH]c2c(n1)cccc2	CM	1	c1ccc2[nH]c(SSc3nc4ccccc4[nH]3)nc2c1
1213	OC(CN(N(CC(O)C)CC(O)C)CC(O)C)C	CI	0	CC(O)CN(CC(C)O)N(CC(C)O)CC(C)O
1214	O=C1N2CCN(C(=O)Nc3c(C)ccc(NC(=O)N4CCN(C(=O)Nc5cc(c(C)cc5)N1)CC4)c3)CC2	CI	0	Cc1ccc2cc1NC(=O)N1CCN(CC1)C(=O)Nc1cc(ccc1C)NC(=O)N1CCN(CC1)C(=O)N2
1215	O=C1N2CCN(C(=O)Nc3ccc(cc3)Cc3ccc(NC(=O)N4CCN(C(=O)Nc5ccc(cc5)Cc5ccc(N1)cc5)CC4)cc3)CC2	CI	0	O=C1Nc2ccc(cc2)Cc2ccc(cc2)NC(=O)N2CCN(CC2)C(=O)Nc2ccc(cc2)Cc2ccc(cc2)NC(=O)N2CCN1CC2
1216	O=S1(=O)CCN(c2c(CC(c3c4c([nH]c3)cccc4)c3c4c([nH]c3)cccc4)cccc2)CC1	CI	0	O=S1(=O)CCN(c2ccccc2CC(c2c[nH]c3ccccc23)c2c[nH]c3ccccc23)CC1
1217	S(SCCOS(=O)(=O)c1ccccc1)(=O)(=O)c1ccccc1	CI	0	O=S(=O)(OCCSS(=O)(=O)c1ccccc1)c1ccccc1
1218	S(SCCO)(=O)(=O)c1ccccc1	CI	0	O=S(=O)(SCCO)c1ccccc1
1219	Cl[Fe-3]123[N+]4=C5C(CO)=C(C)C4=Cc4c(CO)c(C)c(n14)C=C1C(C)=C(CCC(=O)O)C(=[N+]21)C=[cH0]1c(CCC(=O)O)c(C)[cH0](n31)=C5	CI	0	CC1=C(CO)C2=[N+]3C1=Cc1c(CO)c(C)c4n1[Fe-3]31(Cl)n3c(c(C)c(CCC(=O)O)c3=CC3=[N+]1C(=C4)C(C)=C3CCC(=O)O)=C2
1220	O=C(Nc1c(C)cccc1C)CN(CC(O)CN(CC)CC)CC(C)C	CI	0	CCN(CC)CC(O)CN(CC(=O)Nc1c(C)cccc1C)CC(C)C
1221	O=C(Nc1c(C)cccc1C)CN(CC(O)COc1ccccc1)CC(C)C	CI	0	Cc1cccc(C)c1NC(=O)CN(CC(C)C)CC(O)COc1ccccc1
1222	Clc1c(C)c(NC(=O)CN(CCC)CCC)ccc1	CI	0	CCCN(CCC)CC(=O)Nc1cccc(Cl)c1C
1223	O=C(Nc1c(C)cccc1C)C(N(CC)CC)N(CC)CC	CI	0	CCN(CC)C(C(=O)Nc1c(C)cccc1C)N(CC)CC
1224	S(=O)(=O)(OCC1OC(C)(C)OC1)c1ccc(C)cc1	CI	0	Cc1ccc(S(=O)(=O)OCC2COC(C)(C)O2)cc1
1225	O=C(O)C(C(=O)O)CCCCCCCCCC=C	CI	0	C=CCCCCCCCCCC(C(=O)O)C(=O)O
1226	O=C(Nc1ncccc1)Nc1ncccc1	CI	0	O=C(Nc1ccccn1)Nc1ccccn1
1227	O=C(O)c1c(C)ccc(O)c1	CI	0	Cc1ccc(O)cc1C(=O)O
1228	O=C1Nc2c(N=C(C)C1)cccc2	CI	0	CC1=Nc2ccccc2NC(=O)C1
1229	O=C1Nc2c(NC(C)C1)cccc2	CI	0	CC1CC(=O)Nc2ccccc2N1
1230	O(C)c1c(OC)c2c(cc1OC)CCC(N)C=1C2=CC=C(OC)C(=O)C=1	CI	0	COc1cc2c(c(OC)c1OC)-c1ccc(OC)c(=O)cc1C(N)CC2
1231	O=C(OCC)C(C=1C(=O)Oc2c(C=1O)cccc2)C=1C(=O)Oc2c(C=1O)cccc2	CI	0	CCOC(=O)C(c1c(O)c2ccccc2oc1=O)c1c(O)c2ccccc2oc1=O
1232	O(C)c1c(OC)cc2c3c1Oc1ccc(cc1)CC1[N+](C)(C)CCc4c1cc(c(OC)c4)Oc1c(OC)ccc(c1)CC3[N+](C)(C)CC2	CI	0	COc1ccc2cc1Oc1cc3c(cc1OC)CC[N+](C)(C)C3Cc1ccc(cc1)Oc1c(OC)c(OC)cc3c1C(C2)[N+](C)(C)CC3
1233	O=C1C(O)C(c2cc(O)c(O)cc2)Oc2c1cc(O)c(O)c2	CI	0	O=C1c2cc(O)c(O)cc2OC(c2ccc(O)c(O)c2)C1O
1234	O(C)c1c(OC)cc2c(C(Cc3cc(Oc4ccc(CC5N(C)CCc6c5cc(OC)c(OC)c6)cc4)c(O)cc3)N(C)CC2)c1	CI	0	COc1cc2c(cc1OC)C(Cc1ccc(Oc3cc(CC4c5cc(OC)c(OC)cc5CCN4C)ccc3O)cc1)N(C)CC2
1235	Oc1c(CN2CCOCC2)cnc(O)n1	CI	0	Oc1ncc(CN2CCOCC2)c(O)n1
1236	Oc1c(CN2CCCCC2)c(C)nc(O)n1	CI	0	Cc1nc(O)nc(O)c1CN1CCCCC1
1237	S=C1NN=C2C3(C)C(C)(C)C(C2N1)CC3	CI	0	CC12CCC(C3NC(=S)NN=C31)C2(C)C
1238	OC1C(O)CC2C3N(Cc4c(cc5OCOc5c4)C13)CC2	CI	0	OC1CC2CCN3Cc4cc5c(cc4C(C1O)C23)OCO5
1239	O=C1C(c2ccc(O)cc2)=COc2c1c(O)cc(O)c2	CI	0	O=c1c(-c2ccc(O)cc2)coc2cc(O)cc(O)c12
1240	CC1N2SN(C(C)C2)C1	CI	0	CC1CN2SN1CC2C
1241	[Bi](SCC(=O)O)(SCC(=O)O)SCC(=O)O	CI	0	O=C(O)CS[Bi](SCC(=O)O)SCC(=O)O
1242	O=C(OCC)CC=1C(=O)N(c2ccccc2)NC(=O)C=1	CI	0	CCOC(=O)Cc1cc(=O)[nH]n(-c2ccccc2)c1=O
1243	O=C(C[n+]1ccncc1)c1cc2c(cc1)CCCC2	CI	0	O=C(C[n+]1ccncc1)c1ccc2c(c1)CCCC2
1244	O(C)c1c(OC)cc(C2C3C(=O)OC(C)(C(C)C3)C2)cc1OC	CI	0	COc1cc(C2CC3(C)OC(=O)C2CC3C)cc(OC)c1OC
1245	O=C1N=CNc2[n-]c([N+]#N)nc12	CI	0	N#[N+]c1nc2c(=O)nc[nH]c2[n-]1
1246	S(=O)(=O)(O)c1c2c(cc([N+]([O-])=Nc3cc(S(=O)(=O)O)c4c(c3)cccc4)c1)cccc2	CI	0	O=S(=O)(O)c1cc(N=[N+]([O-])c2cc(S(=O)(=O)O)c3ccccc3c2)cc2ccccc12
1247	S(=O)(=O)(O)c1cc2c(cc(S(=O)(=O)O)cc2)cc1	CI	0	O=S(=O)(O)c1ccc2cc(S(=O)(=O)O)ccc2c1
1248	S(=O)(=O)(O)c1cc(O)c2c(O)cc(S(=O)(=O)O)cc2c1	CI	0	O=S(=O)(O)c1cc(O)c2c(O)cc(S(=O)(=O)O)cc2c1
1249	S(=O)(=O)(O)c1cc2c(c(NC(=O)C)ccc2)cc1	CI	0	CC(=O)Nc1cccc2cc(S(=O)(=O)O)ccc12
1250	S(=O)(=O)(O)c1cc2c(N)ccc(NC(=O)C)c2cc1	CI	0	CC(=O)Nc1ccc(N)c2cc(S(=O)(=O)O)ccc12
1251	P(=O)(NC(=O)OCC)(N1CC1)N1CC1	CI	0	CCOC(=O)NP(=O)(N1CC1)N1CC1
1252	P(=O)(NC(=O)OCc1ccccc1)(N1CC1)N1CC1	CI	0	O=C(NP(=O)(N1CC1)N1CC1)OCc1ccccc1
1253	S(=O)(=O)(O)c1c(CCc2c(S(=O)(=O)O)cc([N+](=O)[O-])cc2)ccc([N+](=O)[O-])c1	CI	0	O=[N+]([O-])c1ccc(CCc2ccc([N+](=O)[O-])cc2S(=O)(=O)O)c(S(=O)(=O)O)c1
1254	S(=O)(=O)(c1ccc(NC(=O)CN(CCC(C)C)CCC(C)C)cc1)c1ccc(NC(=O)CN(CCC(C)C)CCC(C)C)cc1	CI	0	CC(C)CCN(CCC(C)C)CC(=O)Nc1ccc(S(=O)(=O)c2ccc(NC(=O)CN(CCC(C)C)CCC(C)C)cc2)cc1
1255	Clc1c(C)ccc(N(C(=O)CN(CC)CC)CC)c1	CI	0	CCN(CC)CC(=O)N(CC)c1ccc(C)c(Cl)c1
1256	O=C(Nc1ccc(Cc2ccc(NC(=O)CN(CC)CC)cc2)cc1)CN(CC)CC	CI	0	CCN(CC)CC(=O)Nc1ccc(Cc2ccc(NC(=O)CN(CC)CC)cc2)cc1
1257	Clc1cc(NC(=O)CN(CC)CC)c(OC)cc1	CI	0	CCN(CC)CC(=O)Nc1cc(Cl)ccc1OC
1258	O(C)c1cc2Oc3c(C(=O)c2cc1)cccc3	CI	0	COc1ccc2c(=O)c3ccccc3oc2c1
1259	Brc1ccc(S(=O)(=O)Oc2ncccc2)cc1	CI	0	O=S(=O)(Oc1ccccn1)c1ccc(Br)cc1
1260	OC1(c2ccccc2)Oc2c(C(c3ccccc3)C1)cccc2	CI	0	OC1(c2ccccc2)CC(c2ccccc2)c2ccccc2O1
1261	O=C(Oc1c(OC)ccc(C2Oc3c(c(OC(=O)C)cc(OC(=O)C)c3)C(=O)C2)c1)C	CI	0	COc1ccc(C2CC(=O)c3c(OC(C)=O)cc(OC(C)=O)cc3O2)cc1OC(C)=O
1262	OC1(c2ccccc2)C(c2ccccc2)C(c2ccccc2)c2c(O1)cccc2	CI	0	OC1(c2ccccc2)Oc2ccccc2C(c2ccccc2)C1c1ccccc1
1263	O=C(O)/C=C/C=C/C=C/C=C/C(=O)O	CI	0	O=C(O)/C=C/C=C/C=C/C=C/C(=O)O
1264	O(C)c1c2NC(=O)N3CCN(C(=O)Nc4c(OC)cc(-c5cc(OC)c(NC(=O)N6CCN(C(=O)Nc7c(OC)cc(-c(c1)cc2)cc7)CC6)cc5)cc4)CC3	CI	0	COc1cc2ccc1NC(=O)N1CCN(CC1)C(=O)Nc1ccc(cc1OC)-c1ccc(c(OC)c1)NC(=O)N1CCN(CC1)C(=O)Nc1ccc-2cc1OC
1265	S(=O)(=O)(O)c1ccc(NNc2ccc(S(=O)(=O)O)cc2)cc1	CI	0	O=S(=O)(O)c1ccc(NNc2ccc(S(=O)(=O)O)cc2)cc1
1266	Sc1c2C(=O)c3c(C(=O)c2ccc1)cccc3	CM	1	O=C1c2ccccc2C(=O)c2c(S)cccc21
1267	S(=O)(=O)(O)c1cc2C(=O)c3c(C(=O)c2cc1)ccc(S(=O)(=O)O)c3	CI	0	O=C1c2ccc(S(=O)(=O)O)cc2C(=O)c2cc(S(=O)(=O)O)ccc21
1268	Sc1c(C)ccc2C(=O)c3c(C(=O)c12)cccc3	CI	0	Cc1ccc2c(c1S)C(=O)c1ccccc1C2=O
1269	P(=C/C(=C\COC(=O)C)/C)(c1ccccc1)(c1ccccc1)c1ccccc1	CI	0	CC(=O)OC/C=C(/C)C=P(c1ccccc1)(c1ccccc1)c1ccccc1
1270	OC1(C#C)C2(C)C(C3C(C4C(=CCCC4)CC3)CC2)CC1	CI	0	C#CC1(O)CCC2C3CCC4=CCCCC4C3CCC21C
1271	O=C1N(c2ccccc2)CCO1	CI	0	O=C1OCCN1c1ccccc1
1272	O(CCN(CC)CC)c1c(O)c2C(=O)c3c(C(=O)c2cc1)cccc3	CI	0	CCN(CC)CCOc1ccc2c(c1O)C(=O)c1ccccc1C2=O
1273	S(=O)(=O)(O)c1ccc(NS(=O)(=O)c2ccc(N)cc2)cc1	CI	0	Nc1ccc(S(=O)(=O)Nc2ccc(S(=O)(=O)O)cc2)cc1
1274	O=NN(C(=O)NC(C=O)C(O)C(O)C(O)CO)C	CI	0	CN(N=O)C(=O)NC(C=O)C(O)C(O)C(O)CO
1275	O(CC=C)c1c(C)cc(C#N)cc1C	CI	0	C=CCOc1c(C)cc(C#N)cc1C
1276	S(Sc1ccc(C#N)cc1)c1ccc(C#N)cc1	CI	0	N#Cc1ccc(SSc2ccc(C#N)cc2)cc1
1277	S(Sc1c(N)cc(C(=O)O)cc1)c1c(N)cc(C(=O)O)cc1	CM	1	Nc1cc(C(=O)O)ccc1SSc1ccc(C(=O)O)cc1N
1278	ClCC(=O)Nc1ccc(SSc2ccc(NC(=O)CCl)cc2)cc1	CI	0	O=C(CCl)Nc1ccc(SSc2ccc(NC(=O)CCl)cc2)cc1
1279	S(Sc1ccc(Cc2ccccc2)cc1)c1ccc(Cc2ccccc2)cc1	CI	0	c1ccc(Cc2ccc(SSc3ccc(Cc4ccccc4)cc3)cc2)cc1
1280	Sc1n(C)cnc1[N+](=O)[O-]	CI	0	Cn1cnc([N+](=O)[O-])c1S
1281	S(Sc1n(C)cnc1[N+](=O)[O-])c1n(C)cnc1[N+](=O)[O-]	CI	0	Cn1cnc([N+](=O)[O-])c1SSc1c([N+](=O)[O-])ncn1C
1282	O=C(O)C(CC=C)CCC(C(=O)O)CC=C	CI	0	C=CCC(CCC(CC=C)C(=O)O)C(=O)O
1283	O=C(OCC)C(C(=O)C)(CO)CC(C(=O)OCC)C(=O)C	CI	0	CCOC(=O)C(CC(CO)(C(C)=O)C(=O)OCC)C(C)=O
1284	O(C(N(C)C)=N)CCCCCCCCCCCC	CI	0	CCCCCCCCCCCCOC(=N)N(C)C
1285	Clc1c(Cl)ccc(/N=C(/N(C)C)\C(CCC)C)c1	CI	0	CCCC(C)/C(=N\c1ccc(Cl)c(Cl)c1)N(C)C
1286	O(C(N(CCCC)CCCC)=N)C	CI	0	CCCCN(CCCC)C(=N)OC
1287	Clc1c(Cl)ccc(NC(=N)C(CCC)C)c1	CI	0	CCCC(C)C(=N)Nc1ccc(Cl)c(Cl)c1
1288	O(C(N(C)C)=N)Cc1ccccc1	CI	0	CN(C)C(=N)OCc1ccccc1
1289	Clc1c(Cl)ccc(NC(=N)C(C)C)c1	CI	0	CC(C)C(=N)Nc1ccc(Cl)c(Cl)c1
1290	O(C(=N)N1CCCCC1)CC	CI	0	CCOC(=N)N1CCCCC1
1291	O(C(N(CC(=C)C)CC(=C)C)=N)CC1OCCC1	CI	0	C=C(C)CN(CC(=C)C)C(=N)OCC1CCCO1
1292	O(/C(=N/c1ccccc1)/N(c1ccccc1)c1ccccc1)CCCC	CI	0	CCCCO/C(=N/c1ccccc1)N(c1ccccc1)c1ccccc1
1293	P(=O)(NN(C)C)(NN(C)C)NN(C)C	CI	0	CN(C)NP(=O)(NN(C)C)NN(C)C
1294	N#CC(N(N(C)C)C(C#N)C)C	CI	0	CC(C#N)N(C(C)C#N)N(C)C
1295	OC(CN(N)CC(O)C)C	CI	0	CC(O)CN(N)CC(C)O
1296	OCCN(N(C)C)CCO	CI	0	CN(C)N(CCO)CCO
1297	O=C1N(N)CCO1	CI	0	NN1CCOC1=O
1298	O=C1N(N(C)C)CCO1	CI	0	CN(C)N1CCOC1=O
1299	OCC(NNC(CO)C)C	CI	0	CC(CO)NNC(C)CO
1300	N(=NN1CCOCC1)N1CCOCC1	CI	0	C1CN(N=NN2CCOCC2)CCO1
1301	O=C1N(N2C(=O)OCC2)CCO1	CI	0	O=C1OCCN1N1CCOC1=O
1302	OCCNNCCO	CI	0	OCCNNCCO
1303	O=C(OC1C(O)(C)CC(OC2C(O)C(C)OC(OC3C(O)C(C)OC(OC4C(=O)c5c(O)c6c(O)cc(OC7OC(C)C(OC8OC(C)C(OC)C(O)C8)C(OC(=O)C)C7)cc6cc5CC4C(OC)C(=O)C(O)C(O)C)C3)C2)OC1C)C(C)C	CI	0	COC(C(=O)C(O)C(C)O)C1Cc2cc3cc(OC4CC(OC(C)=O)C(OC5CC(O)C(OC)C(C)O5)C(C)O4)cc(O)c3c(O)c2C(=O)C1OC1CC(OC2CC(OC3CC(C)(O)C(OC(=O)C(C)C)C(C)O3)C(O)C(C)O2)C(O)C(C)O1
1304	Clc1c2c(nnc1)cc(OC)c(OC)c2	CI	0	COc1cc2nncc(Cl)c2cc1OC
1305	O=C1N(C)C(=O)c2n(C)c(N3CCN(C)CC3)nc2N1C	CI	0	CN1CCN(c2nc3c(c(=O)n(C)c(=O)n3C)n2C)CC1
1306	O=C1N(C)C(=O)c2nc(NCCN(CC)CC)[nH]c2N1C	CI	0	CCN(CC)CCNc1nc2c(=O)n(C)c(=O)n(C)c2[nH]1
1307	Clc1ccc(Cc2c(O)nc(O)nc2C)cc1	CI	0	Cc1nc(O)nc(O)c1Cc1ccc(Cl)cc1
1308	Oc1c(CN(C)C)cc(O)c(CN(C)C)c1	CI	0	CN(C)Cc1cc(O)c(CN(C)C)cc1O
1309	OCCN(CCO)c1nc(N(CCO)CCO)nc(N(CCO)CCO)n1	CI	0	OCCN(CCO)c1nc(N(CCO)CCO)nc(N(CCO)CCO)n1
1310	ClC(Cl)(Cl)C(Nc1ccc(Cl)cc1)Nc1ccc(Cl)cc1	CI	0	Clc1ccc(NC(Nc2ccc(Cl)cc2)C(Cl)(Cl)Cl)cc1
1311	S(C#N)C1=C(SC#N)C(=O)c2c(C1=O)cccc2	CI	0	N#CSC1=C(SC#N)C(=O)c2ccccc2C1=O
1312	Clc1ccc(NC(=O)C(=O)Nc2ccc(Cl)cc2)cc1	CI	0	O=C(Nc1ccc(Cl)cc1)C(=O)Nc1ccc(Cl)cc1
1313	Clc1c(OCC(=O)N(C)C)ccc(Cl)c1	CI	0	CN(C)C(=O)COc1ccc(Cl)cc1Cl
1314	Clc1ccc(NC(=S)NCC=C)cc1	CI	0	C=CCNC(=S)Nc1ccc(Cl)cc1
1315	ClC(Cl)(Cl)C(O)NC(=O)Nc1ccc(Cl)cc1	CI	0	O=C(Nc1ccc(Cl)cc1)NC(O)C(Cl)(Cl)Cl
1316	Clc1ccc(OC(=N)N)cc1	CI	0	N=C(N)Oc1ccc(Cl)cc1
1318	O=C1C(CN2CCOCC2)CCCC1CN1CCOCC1	CI	0	O=C1C(CN2CCOCC2)CCCC1CN1CCOCC1
1319	O=C1C(CN(Cc2ccccc2)Cc2ccccc2)CCCC1CN(Cc1ccccc1)Cc1ccccc1	CI	0	O=C1C(CN(Cc2ccccc2)Cc2ccccc2)CCCC1CN(Cc1ccccc1)Cc1ccccc1
1320	O=[N+]([O-])c1cnc(NC(=O)Nc2ccccc2)cc1	CI	0	O=C(Nc1ccccc1)Nc1ccc([N+](=O)[O-])cn1
1321	O=C(N)C(O)C(O)C(=O)N	CI	0	NC(=O)C(O)C(O)C(N)=O
1322	O=C(Nc1ccc([SH0]=2Sc3c(N=2)cccc3)cc1)C	CM	1	CC(=O)Nc1ccc(S2=Nc3ccccc3S2)cc1
1323	ClC(Cl)C(c1c(Cl)cccc1)c1ccc(Cl)cc1	CI	0	Clc1ccc(C(c2ccccc2Cl)C(Cl)Cl)cc1
1324	O=C1C2(C(C)CCCC2)NC(=O)N1	CI	0	CC1CCCCC12NC(=O)NC2=O
1325	O(C)c1c(OC)ccc(C(O)C#C)c1	CI	0	C#CC(O)c1ccc(OC)c(OC)c1
1326	S(c1n(C)cnc1[N+](=O)[O-])c1nc(N)nc2[nH]cnc12	CI	0	Cn1cnc([N+](=O)[O-])c1Sc1nc(N)nc2[nH]cnc12
1327	O=C(O)CCCCCCCC(O)C(O)CCCCCCCC(=O)O	CI	0	O=C(O)CCCCCCCC(O)C(O)CCCCCCCC(=O)O
1328	Clc1ccc(CC2=C(C)N(C)C(=O)NC2=O)cc1	CI	0	Cc1c(Cc2ccc(Cl)cc2)c(=O)[nH]c(=O)n1C
1329	S(c1n(C)cnc1[N+](=O)[O-])c1ncnc2[nH]cnc12	CI	0	Cn1cnc([N+](=O)[O-])c1Sc1ncnc2[nH]cnc12
1330	S(=O)(=O)(c1c([N+](=O)[O-])cc(C(F)(F)F)cc1)c1ccccc1	CI	0	O=[N+]([O-])c1cc(C(F)(F)F)ccc1S(=O)(=O)c1ccccc1
1331	S(=O)(=O)(c1c(C(F)(F)F)cc([N+](=O)[O-])cc1)c1c(C(F)(F)F)cc([N+](=O)[O-])cc1	CI	0	O=[N+]([O-])c1ccc(S(=O)(=O)c2ccc([N+](=O)[O-])cc2C(F)(F)F)c(C(F)(F)F)c1
1332	O=C1C(CN2CCCCC2)CCCC1CN1CCCCC1	CI	0	O=C1C(CN2CCCCC2)CCCC1CN1CCCCC1
1333	O(C)c1cc2C(=O)CC(c3ccc(OC)cc3)Oc2cc1	CI	0	COc1ccc(C2CC(=O)c3cc(OC)ccc3O2)cc1
1334	Oc1nc2c(c(O)c1)c1c(cc2)cccc1	CI	0	Oc1cc(O)c2c(ccc3ccccc32)n1
1335	S(=O)(=O)(C(=O)O)c1ccc(N)cc1	CI	0	Nc1ccc(S(=O)(=O)C(=O)O)cc1
1336	S(C)c1c2c(nnc1)cccc2	CI	0	CSc1cnnc2ccccc12
1337	S(C)c1c2c(nnc1)cc(OC)c(OC)c2	CI	0	COc1cc2nncc(SC)c2cc1OC
1338	Cl[Mn]123[N+]=4C=5C(C)=CC=4C=[cH0]4c(C)c(CCC(=O)[O-])[cH0](n14)=Cc1c(CCC(=O)[O-])c(C)c(n21)C=C1C(C)=CC(=[N+]31)C=5	CI	0	CC1=CC2=[N+]3C1=Cc1c(C)c(CCC(=O)[O-])c4n1[Mn]31(Cl)n3c(c(C)c(CCC(=O)[O-])c3=C4)=CC3=[N+]1C(=C2)C(C)=C3
1339	O=C(O)CCc1c(C)[cH0]=2n3[Co-2]45[N+]6=C(C(CCC(=O)O)=C(C)C6=Cc6c(C)cc(n46)C=C4C(C)=CC(=[N+]54)C=2)C=[cH0]13	CI	0	CC1=CC2=[N+]3C1=Cc1cc(C)c4n1[Co-2]31n3c(c(C)c(CCC(=O)O)c3=CC3=[N+]1C(=C4)C(C)=C3CCC(=O)O)=C2
1340	O=C(Nc1ccc(C(=O)OCC(C)C)cc1)CN(CC)CC	CI	0	CCN(CC)CC(=O)Nc1ccc(C(=O)OCC(C)C)cc1
1341	O=C(Nc1ccc(C(=O)OCCCC)cc1)C(N(CC)CC)C	CI	0	CCCCOC(=O)c1ccc(NC(=O)C(C)N(CC)CC)cc1
1342	Clc1c(C)ccc(NC(=O)CN(CC)CC)c1	CI	0	CCN(CC)CC(=O)Nc1ccc(C)c(Cl)c1
1343	Clc1cc(NC(=O)CN(CC)CC)ccc1	CI	0	CCN(CC)CC(=O)Nc1cccc(Cl)c1
1344	Clc1cc(NC(=O)CN(CC)CC)c(C)cc1	CI	0	CCN(CC)CC(=O)Nc1cc(Cl)ccc1C
1345	O=C(Nc1ccc(C(=O)OCCN(CC)CC)cc1)CN(CC)CC	CI	0	CCN(CC)CCOC(=O)c1ccc(NC(=O)CN(CC)CC)cc1
1346	Clc1cc(SSc2c(OC(=O)NC)ccc(Cl)c2)c(OC(=O)NC)cc1	CI	0	CNC(=O)Oc1ccc(Cl)cc1SSc1cc(Cl)ccc1OC(=O)NC
1347	Clc1ccc(S(Sc2ccc(Cl)cc2)(=O)=O)cc1	CI	0	O=S(=O)(Sc1ccc(Cl)cc1)c1ccc(Cl)cc1
1348	Clc1c(O)c(SSc2c(O)c(Cl)ccc2)ccc1	CI	0	Oc1c(Cl)cccc1SSc1cccc(Cl)c1O
1349	Clc1c(OC(=O)NC)c(SSc2c(OC(=O)NC)c(Cl)ccc2)ccc1	CI	0	CNC(=O)Oc1c(Cl)cccc1SSc1cccc(Cl)c1OC(=O)NC
1350	O=C(OCCN(CC)CC)C(CCC)(c1ccccc1)c1ccccc1	CI	0	CCCC(C(=O)OCCN(CC)CC)(c1ccccc1)c1ccccc1
1351	S(=O)(=O)(O)CN	CI	0	NCS(=O)(=O)O
1352	S(=O)(=O)(c1ccc(NCNC(C(=O)O)CSSCC(NCNc2ccc(S(=O)(=O)c3ccc(N)cc3)cc2)C(=O)O)cc1)c1ccc(N)cc1	CI	0	Nc1ccc(S(=O)(=O)c2ccc(NCNC(CSSCC(NCNc3ccc(S(=O)(=O)c4ccc(N)cc4)cc3)C(=O)O)C(=O)O)cc2)cc1
1353	Brc1c(N)c2C(=O)c3c(-c4nsc(c24)c1)cccc3	CI	0	Nc1c(Br)cc2snc3c2c1C(=O)c1ccccc1-3
1354	O=C1c2c(N)ccc3[se]nc(c23)-c2c1cccc2	CI	0	Nc1ccc2[se]nc3c2c1C(=O)c1ccccc1-3
1355	Sc1c(N)c2C(=O)c3c(C(=O)c2c(O)c1)cccc3	CI	0	Nc1c(S)cc(O)c2c1C(=O)c1ccccc1C2=O
1356	O=C1c2c3c(c(C)cc2)snc3-c2c1cccc2	CI	0	Cc1ccc2c3c(nsc13)-c1ccccc1C2=O
1357	O=C(Nc1c2C(=O)c3c(c(N)ccc3)C(=O)c2ccc1)c1c2snc-3c2c(C(=O)c2c-3cccc2)cc1	CI	0	Nc1cccc2c1C(=O)c1cccc(NC(=O)c3ccc4c5c(nsc35)-c3ccccc3C4=O)c1C2=O
1358	S(=O)(=O)(O)c1c(O)c2C(=O)c3c([N+](=O)[O-])cc(S(=O)(=O)O)c(O)c3C(=O)c2c([N+](=O)[O-])c1	CI	0	O=C1c2c([N+](=O)[O-])cc(S(=O)(=O)O)c(O)c2C(=O)c2c([N+](=O)[O-])cc(S(=O)(=O)O)c(O)c21
1359	S(=O)(=O)(O)c1c(O)c2C(=O)c3c(c(O)c(S(=O)(=O)O)cc3)C(=O)c2cc1	CI	0	O=C1c2ccc(S(=O)(=O)O)c(O)c2C(=O)c2ccc(S(=O)(=O)O)c(O)c21
1360	O=C(O)c1c2[se]nc-3c2c(C(=O)c2c-3cccc2)cc1	CI	0	O=C(O)c1ccc2c3c(n[se]c13)-c1ccccc1C2=O
1361	O=C1N(C)c2c(C(O)=C1)cccc2	CI	0	Cn1c(=O)cc(O)c2ccccc21
1362	S(C)c1n2NC(=S)Sc2nn1	CI	0	CSc1nnc2sc(=S)[nH]n12
1363	O=C(OCCCCC)Nc1cc(C)c(NC(=O)CN(CC)CC)c(C)c1	CI	0	CCCCCOC(=O)Nc1cc(C)c(NC(=O)CN(CC)CC)c(C)c1
1364	O=C(Nc1ccc(C(=O)OCCCCC)cc1)CN(CC)CC	CI	0	CCCCCOC(=O)c1ccc(NC(=O)CN(CC)CC)cc1
1365	O=C(Nc1c(C(=O)OCC)cccc1)CN(CC)CC	CI	0	CCOC(=O)c1ccccc1NC(=O)CN(CC)CC
1366	O=C(Nc1cc(C(=O)OC(C)C)ccc1)CN(CC)CC	CI	0	CCN(CC)CC(=O)Nc1cccc(C(=O)OC(C)C)c1
1367	O=C(Nc1cc(C(=O)OCCCCC)ccc1)CN(CC)CC	CI	0	CCCCCOC(=O)c1cccc(NC(=O)CN(CC)CC)c1
1368	Clc1c(NC(=O)CN(CC)CC)cc(C)cc1	CI	0	CCN(CC)CC(=O)Nc1cc(C)ccc1Cl
1369	O=C(Oc1ccccc1)c1c(O)cc(N)cc1	CI	0	Nc1ccc(C(=O)Oc2ccccc2)c(O)c1
1370	S(=O)(=O)(O)CCN(C)C	CI	0	CN(C)CCS(=O)(=O)O
1371	Oc1c(O)c(C(C)C)c2c(c(O)c(-c3c(O)c4c(/C=N/CC(CCCC)CC)c(O)c(O)c(C(C)C)c4cc3C)c(C)c2)c1/C=N/CC(CCCC)CC	CI	0	CCCCC(CC)C/N=C/c1c(O)c(O)c(C(C)C)c2cc(C)c(-c3c(C)cc4c(C(C)C)c(O)c(O)c(/C=N/CC(CC)CCCC)c4c3O)c(O)c12
1372	Oc1c(O)c(C(C)C)c2c(c(O)c(-c3c(O)c4c(/C=N/CCc5ccccc5)c(O)c(O)c(C(C)C)c4cc3C)c(C)c2)c1/C=N/CCc1ccccc1	CI	0	Cc1cc2c(C(C)C)c(O)c(O)c(/C=N/CCc3ccccc3)c2c(O)c1-c1c(C)cc2c(C(C)C)c(O)c(O)c(/C=N/CCc3ccccc3)c2c1O
1373	Oc1c(O)c(C(C)C)c2c(c(O)c(-c3c(O)c4c(/C=N/CCN(CC)CC)c(O)c(O)c(C(C)C)c4cc3C)c(C)c2)c1/C=N/CCN(CC)CC	CI	0	CCN(CC)CC/N=C/c1c(O)c(O)c(C(C)C)c2cc(C)c(-c3c(C)cc4c(C(C)C)c(O)c(O)c(/C=N/CCN(CC)CC)c4c3O)c(O)c12
1374	O=C(O)CNC(=O)c1ccc(/N=C/c2c(O)c(O)c(C(C)C)c3c2c(O)c(-c2c(O)c4c(/C=N/c5ccc(C(=O)NCC(=O)O)cc5)c(O)c(O)c(C(C)C)c4cc2C)c(C)c3)cc1	CI	0	Cc1cc2c(C(C)C)c(O)c(O)c(/C=N/c3ccc(C(=O)NCC(=O)O)cc3)c2c(O)c1-c1c(C)cc2c(C(C)C)c(O)c(O)c(/C=N/c3ccc(C(=O)NCC(=O)O)cc3)c2c1O
1375	Oc1c(O)c(C(C)C)c2c(c(O)c(-c3c(O)c4c(/C=N/c5ccc(N=Nc6ccccc6)cc5)c(O)c(O)c(C(C)C)c4cc3C)c(C)c2)c1/C=N/c1ccc(N=Nc2ccccc2)cc1	CI	0	Cc1cc2c(C(C)C)c(O)c(O)c(/C=N/c3ccc(N=Nc4ccccc4)cc3)c2c(O)c1-c1c(C)cc2c(C(C)C)c(O)c(O)c(/C=N/c3ccc(N=Nc4ccccc4)cc3)c2c1O
1376	O(C)c1c(C(C)C)c2c(c(OC)c(-c3c(OC)c4c(c(C(C)C)c(OC)c(OC)c4)cc3C)c(C)c2)cc1OC	CI	0	COc1cc2c(OC)c(-c3c(C)cc4c(C(C)C)c(OC)c(OC)cc4c3OC)c(C)cc2c(C(C)C)c1OC
1377	O=C(Oc1ccccc1)N(C(C(O)c1ccccc1)c1ccccc1)CCO	CI	0	O=C(Oc1ccccc1)N(CCO)C(c1ccccc1)C(O)c1ccccc1
1378	ClC1=C(N2CCN(C3=C(Cl)C(=O)c4c(C3=O)cccc4)CC2)C(=O)c2c(C1=O)cccc2	CI	0	O=C1C(Cl)=C(N2CCN(C3=C(Cl)C(=O)c4ccccc4C3=O)CC2)C(=O)c2ccccc21
1379	S=C1N(CC(=O)O)C(=O)CS1	CI	0	O=C(O)CN1C(=O)CSC1=S
1380	S=C1C(c2ccc(C)cc2)=CSS1	CI	0	Cc1ccc(-c2cssc2=S)cc1
1381	ClC(Cl)(Cl)C(Cl)(Cl)[S+](c1ccc(Cl)cc1)c1ccc(Cl)cc1	CI	0	Clc1ccc([S+](c2ccc(Cl)cc2)C(Cl)(Cl)C(Cl)(Cl)Cl)cc1
1382	Clc1ccc(SS(=O)(=O)C)cc1	CI	0	CS(=O)(=O)Sc1ccc(Cl)cc1
1383	Fc1c(C)ccc(NC=O)c1	CI	0	Cc1ccc(NC=O)cc1F
1384	Clc1c(Cl)cnc(Cl)n1	CI	0	Clc1ncc(Cl)c(Cl)n1
1385	S(=O)(=O)(O)c1c(O)c(C(=O)O)cc2c1cccc2	CI	0	O=C(O)c1cc2ccccc2c(S(=O)(=O)O)c1O
1386	S(=O)(=O)(O)c1c2c(cc(C(=O)O)c(O)c2)ccc1	CI	0	O=C(O)c1cc2cccc(S(=O)(=O)O)c2cc1O
1387	Brc1c(O)c(Br)cc(C(c2c(C(=O)O)cccc2)c2cc(Br)c(O)c(Br)c2)c1	CI	0	O=C(O)c1ccccc1C(c1cc(Br)c(O)c(Br)c1)c1cc(Br)c(O)c(Br)c1
1388	S(c1n(C)cnc1[N+](=O)[O-])c1nc(N)nc2n(C3C(O)C(O)C(CO)O3)cnc12	CI	0	Cn1cnc([N+](=O)[O-])c1Sc1nc(N)nc2c1ncn2C1OC(CO)C(O)C1O
1389	OC1C2OCC(O)C2OC1	CI	0	OC1COC2C(O)COC12
1390	S(=O)(=O)(c1cc([N+](=O)[O-])c(S)cc1)c1cc([N+](=O)[O-])c(S)cc1	CI	0	O=[N+]([O-])c1cc(S(=O)(=O)c2ccc(S)c([N+](=O)[O-])c2)ccc1S
1391	S(=O)(=O)(c1cc([N+](=O)[O-])c(N(CCO)CCO)cc1)c1cc([N+](=O)[O-])c(N(CCO)CCO)cc1	CI	0	O=[N+]([O-])c1cc(S(=O)(=O)c2ccc(N(CCO)CCO)c([N+](=O)[O-])c2)ccc1N(CCO)CCO
1392	S(=O)(=O)(c1cc(N=C=O)ccc1)c1cc(N=C=O)ccc1	CI	0	O=C=Nc1cccc(S(=O)(=O)c2cccc(N=C=O)c2)c1
1393	Clc1c(N=C=O)cc(S(=O)(=O)c2cc(N=C=O)c(Cl)cc2)cc1	CI	0	O=C=Nc1cc(S(=O)(=O)c2ccc(Cl)c(N=C=O)c2)ccc1Cl
1394	P(=O)(OCC)(Nc1sccn1)c1ccc(N)cc1	CI	0	CCOP(=O)(Nc1nccs1)c1ccc(N)cc1
1395	S(C=1C(=O)Oc2c(C=1O)cccc2)C=1C(=O)Oc2c(C=1O)cccc2	CI	0	O=c1oc2ccccc2c(O)c1Sc1c(O)c2ccccc2oc1=O
1396	S(=O)(=O)(N)C=1C(=O)Oc2c(C=1O)cccc2	CI	0	NS(=O)(=O)c1c(O)c2ccccc2oc1=O
1397	O=C(O)C(N)CC(C(=O)O)C	CI	0	CC(CC(N)C(=O)O)C(=O)O
1398	O=C(O)C(N)C(CC(=O)O)C	CI	0	CC(CC(=O)O)C(N)C(=O)O
1399	O=C(O)C(NC(=O)C)(C(=O)O)C(CC(=O)O)C	CI	0	CC(=O)NC(C(=O)O)(C(=O)O)C(C)CC(=O)O
1400	Clc1ccc(C(=O)CCC(NC(=O)C)(C(=O)O)C(=O)O)cc1	CI	0	CC(=O)NC(CCC(=O)c1ccc(Cl)cc1)(C(=O)O)C(=O)O
1401	[As](=O)c1ccc(C(=O)O)cc1	CI	0	O=[As]c1ccc(C(=O)O)cc1
1402	O=C(Nc1ccc(C(=O)OCC(C)C)cc1)CN(CCCC)CCCC	CI	0	CCCCN(CCCC)CC(=O)Nc1ccc(C(=O)OCC(C)C)cc1
1403	O=C(Nc1ccc(C(=O)OCCCCCC)cc1)CN(CC)CC	CI	0	CCCCCCOC(=O)c1ccc(NC(=O)CN(CC)CC)cc1
1404	Clc1cc(NC(=O)CN(CC(C)C)CC(C)C)ccc1	CI	0	CC(C)CN(CC(=O)Nc1cccc(Cl)c1)CC(C)C
1405	O=C(Nc1c(C)cccc1)CN(CC)CC	CI	0	CCN(CC)CC(=O)Nc1ccccc1C
1406	O=C(Nc1c(C)c(NC(=O)CN(CC)CC)cc(NC(=O)CN(CC)CC)c1)CN(CC)CC	CI	0	CCN(CC)CC(=O)Nc1cc(NC(=O)CN(CC)CC)c(C)c(NC(=O)CN(CC)CC)c1
1407	Clc1c(C)c(NC(=O)CN(CC(C)C)CC(C)C)ccc1	CI	0	Cc1c(Cl)cccc1NC(=O)CN(CC(C)C)CC(C)C
1408	O=C(Nc1c(C)cccc1C)CN(C(COCC)CN(CC)CC)CC	CI	0	CCOCC(CN(CC)CC)N(CC)CC(=O)Nc1c(C)cccc1C
1409	Clc1c(C)c(NC(=O)C(N(CC)CC)C)ccc1	CI	0	CCN(CC)C(C)C(=O)Nc1cccc(Cl)c1C
1410	CN1CSCSC1	CI	0	CN1CSCSC1
1411	S=C1C(c2ccccc2)=CSS1	CI	0	S=c1sscc1-c1ccccc1
1412	O=C(NC(NC#N)=N)c1ccccc1	CI	0	N#CNC(=N)NC(=O)c1ccccc1
1413	S(=O)(=O)(Nc1nc2c(nc1)cccc2)c1ccc(N)cc1	CI	0	Nc1ccc(S(=O)(=O)Nc2cnc3ccccc3n2)cc1
1414	S(=O)(=O)(Nc1nc2c(nc1)cccc2)c1ccc(NC(=O)C)cc1	CI	0	CC(=O)Nc1ccc(S(=O)(=O)Nc2cnc3ccccc3n2)cc1
1415	O=C1C(CC=2C(=O)Oc3c(C=2O)cccc3)=C(O)c2c(O1)cccc2	CI	0	O=c1oc2ccccc2c(O)c1Cc1c(O)c2ccccc2oc1=O
1416	S=C1NC(=S)CC(=S)N1	CI	0	S=C1CC(=S)NC(=S)N1
1417	O=C(OCC)Nc1[nH]c2c(n1)cccc2	CI	0	CCOC(=O)Nc1nc2ccccc2[nH]1
1418	O=[N+]([O-])c1ccc(N2CCO[SH0](=O)OCC2)cc1	CI	0	O=[N+]([O-])c1ccc(N2CCOS(=O)OCC2)cc1
1419	N(=C=NC(C)C)C(C)C	CI	0	CC(C)N=C=NC(C)C
1420	O=[As]1(c2ccccc2)c2c(Oc3c1cccc3)cccc2	CI	0	O=[As]1(c2ccccc2)c2ccccc2Oc2ccccc21
1421	S(CCSCCC(N)C(=O)O)CCC(N)C(=O)O	CI	0	NC(CCSCCSCCC(N)C(=O)O)C(=O)O
1422	O=CC1(O)C(OC2C(NC)C(O)C(OC3C(O)C(O)C(O)C(CO)O3)C(CO)O2)C(OC2C(O)C(O)C(NC(=N)N)C(O)C2NC(=N)N)OC1C	CI	0	CNC1C(OC2C(OC3C(O)C(O)C(NC(=N)N)C(O)C3NC(=N)N)OC(C)C2(O)C=O)OC(CO)C(OC2OC(CO)C(O)C(O)C2O)C1O
1423	S(Sc1cc([N+](=O)[O-])ccc1)c1cc([N+](=O)[O-])ccc1	CI	0	O=[N+]([O-])c1cccc(SSc2cccc([N+](=O)[O-])c2)c1
1424	CC1(C)NC2(NC(C)C1)CCCC2	CI	0	CC1CC(C)(C)NC2(CCCC2)N1
1425	Oc1c(O)c(C(C)C)c2c(c(O)c(-c3c(O)c4c(/C=N/C(C)c5ccccc5)c(O)c(O)c(C(C)C)c4cc3C)c(C)c2)c1/C=N/C(C)c1ccccc1	CI	0	Cc1cc2c(C(C)C)c(O)c(O)c(/C=N/C(C)c3ccccc3)c2c(O)c1-c1c(C)cc2c(C(C)C)c(O)c(O)c(/C=N/C(C)c3ccccc3)c2c1O
1426	O(C)c1nnc2c(c1)CCCC2	CI	0	COc1cc2c(nn1)CCCC2
1427	O=C1c2c(Oc3c1cccc3)cc(C(O)c1ccccc1)cc2	CI	0	O=c1c2ccccc2oc2cc(C(O)c3ccccc3)ccc12
1428	O=C1N(C)C(=O)c2nc(NCC)sc2N1C	CI	0	CCNc1nc2c(=O)n(C)c(=O)n(C)c2s1
1429	Sc1nc(O)cc(-c2ccccc2)n1	CI	0	Oc1cc(-c2ccccc2)nc(S)n1
1430	O=C(Cc1nc(C)ccc1)c1ccccc1	CI	0	Cc1cccc(CC(=O)c2ccccc2)n1
1431	OC(Cc1c(C)cccn1)c1ccccc1	CI	0	Cc1cccnc1CC(O)c1ccccc1
1432	N#C/C(=C(/c1ccccc1)\c1ccccc1)/c1ccccc1	CI	0	N#CC(=C(c1ccccc1)c1ccccc1)c1ccccc1
1433	SCC(=O)Nc1cc(O)ccc1	CI	0	O=C(CS)Nc1cccc(O)c1
1434	O(C)c1ccc(/C(=N\N)/C)cc1	CI	0	COc1ccc(/C(C)=N\N)cc1
1435	N(=Nc1ncccc1)c1ncccc1	CI	0	c1ccc(N=Nc2ccccn2)nc1
1436	N(\N)=C(/c1sccc1)\c1ccccc1	CI	0	N/N=C(\c1ccccc1)c1cccs1
1437	Clc1sc(C(=O)/C=C/c2ccccc2)cc1	CI	0	O=C(/C=C/c1ccccc1)c1ccc(Cl)s1
1438	S(c1ccc(C(=O)O)cc1)c1ccccc1	CI	0	O=C(O)c1ccc(Sc2ccccc2)cc1
1439	S(=O)(=O)(c1cc(C(=O)O)ccc1)c1ccccc1	CI	0	O=C(O)c1cccc(S(=O)(=O)c2ccccc2)c1
1440	O=[N+]([O-])c1cc(/C(=N\N)/c2ccccc2)ccc1	CI	0	N/N=C(/c1ccccc1)c1cccc([N+](=O)[O-])c1
1441	O=[N+]([O-])c1ccc(/C(=N\N)/c2ccccc2)cc1	CI	0	N/N=C(/c1ccccc1)c1ccc([N+](=O)[O-])cc1
1442	S(Cc1ccc([N+](=O)[O-])cc1)Cc1ccc([N+](=O)[O-])cc1	CI	0	O=[N+]([O-])c1ccc(CSCc2ccc([N+](=O)[O-])cc2)cc1
1443	O=C(/C=C/c1ccccc1)c1sc(C)cc1	CI	0	Cc1ccc(C(=O)/C=C/c2ccccc2)s1
1444	S(=O)(=O)(c1ccc(OC)cc1)c1ccc(C(=O)O)cc1	CI	0	COc1ccc(S(=O)(=O)c2ccc(C(=O)O)cc2)cc1
1445	O=[SH0]1c2c(Sc3c1cc(C)cc3)ccc(C)c2	CI	0	Cc1ccc2c(c1)S(=O)c1cc(C)ccc1S2
1446	Clc1ccc(S(=O)(=O)C/C(=N\N)/c2ccccc2)cc1	CI	0	N/N=C(\CS(=O)(=O)c1ccc(Cl)cc1)c1ccccc1
1447	Clc1c(Cl)ccc(/C=C/C(=O)c2ccccc2)c1	CI	0	O=C(/C=C/c1ccc(Cl)c(Cl)c1)c1ccccc1
1448	O=C(O)c1c(C(=O)c2c(C(=O)O)ccc(C(=O)O)c2)cc(C(=O)O)cc1	CI	0	O=C(O)c1ccc(C(=O)O)c(C(=O)c2cc(C(=O)O)ccc2C(=O)O)c1
1449	N(\N)=C(\c1ccc(N(C)C)cc1)/c1ccccc1	CI	0	CN(C)c1ccc(/C(=N\N)c2ccccc2)cc1
1450	BrC1=C(c2ccccc2)SC([N+](=O)[O-])=C(c2ccccc2)S1	CI	0	O=[N+]([O-])C1=C(c2ccccc2)SC(Br)=C(c2ccccc2)S1
1451	O=[N+]([O-])C1=C(c2ccccc2)SC=C(c2ccccc2)S1	CI	0	O=[N+]([O-])C1=C(c2ccccc2)SC=C(c2ccccc2)S1
1452	S(c1ccc(C(O)CCN2CCOCC2)cc1)c1ccccc1	CI	0	OC(CCN1CCOCC1)c1ccc(Sc2ccccc2)cc1
1453	[Si](O)(c1cc(C(F)(F)F)ccc1)(c1cc(C(F)(F)F)ccc1)c1ccc(C(F)(F)F)cc1	CI	0	O[Si](c1ccc(C(F)(F)F)cc1)(c1cccc(C(F)(F)F)c1)c1cccc(C(F)(F)F)c1
1454	S(c1ccc(C(=O)/C=C/c2ccccc2)cc1)c1ccccc1	CI	0	O=C(/C=C/c1ccccc1)c1ccc(Sc2ccccc2)cc1
1455	O=C(/C=C/c1ccccc1)c1ccc(Oc2ccccc2)cc1	CI	0	O=C(/C=C/c1ccccc1)c1ccc(Oc2ccccc2)cc1
1456	O=C(/C=C/c1ccccc1)c1ccc(-c2cc(-c3ccccc3)ccc2)cc1	CI	0	O=C(/C=C/c1ccccc1)c1ccc(-c2cccc(-c3ccccc3)c2)cc1
1457	S(SCC(N)C(=O)O)CC(NC(=O)OCc1ccccc1)C(=O)O	CI	0	NC(CSSCC(NC(=O)OCc1ccccc1)C(=O)O)C(=O)O
1458	OC(CNc1ncccn1)c1ccccc1	CI	0	OC(CNc1ncccn1)c1ccccc1
1459	S(C)c1ncnc(SC)c1	CI	0	CSc1cc(SC)ncn1
1460	O=C1c2c(O)cc(O)cc2OC(c2ccccc2)C1	CI	0	O=C1CC(c2ccccc2)Oc2cc(O)cc(O)c21
1461	S(=O)(=O)(O)c1c(O)c(Cc2c(O)c(S(=O)(=O)O)cc(C)c2)cc(C)c1	CM	1	Cc1cc(Cc2cc(C)cc(S(=O)(=O)O)c2O)c(O)c(S(=O)(=O)O)c1
1462	O=C(O)c1c(C)cc(O)c2c1oc1c2c2c(c(O)c1)C(=O)OC2	CI	0	Cc1cc(O)c2c(oc3cc(O)c4c(c32)COC4=O)c1C(=O)O
1463	O=C(O)c1c(CCCCC)c2C3(C(=O)Oc2cc1O)C(OC)=CC(=O)C=C3CCCCC	CI	0	CCCCCC1=CC(=O)C=C(OC)C12C(=O)Oc1cc(O)c(C(=O)O)c(CCCCC)c12
1464	S=C1N(CC=C)C(=O)CS1	CI	0	C=CCN1C(=O)CSC1=S
1465	Clc1ccc(N2C(=O)C(C)SC2=S)cc1	CI	0	CC1SC(=S)N(c2ccc(Cl)cc2)C1=O
1466	O=C1C2C3c4c(cccc4)C(c4c3cccc4)C2C(=O)C=C1	CI	0	O=C1C=CC(=O)C2C3c4ccccc4C(c4ccccc43)C12
1467	O=C1OC(=O)C2C1C1(C)OC2CC1	CI	0	CC12CCC(O1)C1C(=O)OC(=O)C12
1468	O(C)c1c(O)cc2C(C)=CC(=O)Oc2c1	CI	0	COc1cc2oc(=O)cc(C)c2cc1O
1469	Ic1ccc(SSc2ccc(I)cc2)cc1	CI	0	Ic1ccc(SSc2ccc(I)cc2)cc1
1470	O=C(OCC(OCC)=N)c1ccccc1	CI	0	CCOC(=N)COC(=O)c1ccccc1
1471	O=C(O)CC1C(=O)NC(=N)S1	CI	0	N=C1NC(=O)C(CC(=O)O)S1
1472	O=C1C(Cc2ccccc2)=C(C)c2c(O1)cc(O)cc2	CI	0	Cc1c(Cc2ccccc2)c(=O)oc2cc(O)ccc12
1473	[Sn](Cl)(c1ccccc1)(c1ccccc1)c1ccccc1	CI	0	Cl[Sn](c1ccccc1)(c1ccccc1)c1ccccc1
1474	N(CC#C)(Cc1ccccc1)C	CI	0	C#CCN(C)Cc1ccccc1
1475	OC1CC2N(C)C(C1)CC2	CI	0	CN1C2CCC1CC(O)C2
1476	O=C(NCNC1C(=O)N2C(C(=O)O)C(C)(C)SC12)C=1C(=O)C2(O)C(O)=C3C(=O)c4c(O)cccc4C(O)(C)C3CC2C(N(C)C)C=1O	CI	0	CN(C)C1C(O)=C(C(=O)NCNC2C(=O)N3C2SC(C)(C)C3C(=O)O)C(=O)C2(O)C(O)=C3C(=O)c4c(O)cccc4C(C)(O)C3CC12
1477	O=C(O)c1c(NCNC(=O)C=2C(=O)C3(O)C(O)=C4C(=O)c5c(O)cccc5C(O)(C)C4CC3C(N(C)C)C=2O)cccc1C(=O)O	CI	0	CN(C)C1C(O)=C(C(=O)NCNc2cccc(C(=O)O)c2C(=O)O)C(=O)C2(O)C(O)=C3C(=O)c4c(O)cccc4C(C)(O)C3CC12
1478	S(=O)(=O)(O)C=1c2c(/C(=N/Nc3ncc([N+](=O)[O-])cc3)/C(=N\Nc3ncc([N+](=O)[O-])cc3)/C=1)cccc2	CI	0	O=[N+]([O-])c1ccc(N/N=C2/C=C(S(=O)(=O)O)c3ccccc3/C2=N/Nc2ccc([N+](=O)[O-])cn2)nc1
1479	O=C(OCC)N1N(C(=O)OCC)C2c3c(cccc3)C1c1c2cccc1	CI	0	CCOC(=O)N1C2c3ccccc3C(c3ccccc32)N1C(=O)OCC
1480	O=C1C(O)=C(c2ccccc2)C(=O)C(O)=C1c1ccccc1	CI	0	O=C1C(O)=C(c2ccccc2)C(=O)C(O)=C1c1ccccc1
1481	Oc1c(C2(C)Oc3c(C(C)(C)C2)ccc(C)c3)ccc(C)c1	CI	0	Cc1ccc(C2(C)CC(C)(C)c3ccc(C)cc3O2)c(O)c1
1482	O(C)c1c(O)cc(C2Oc3c(c(O)cc(OC4C(O)C(O)C(O)C(COC5C(O)C(O)C(O)C(C)O5)O4)c3)C(=O)C2)cc1	CM	1	COc1ccc(C2CC(=O)c3c(O)cc(OC4OC(COC5OC(C)C(O)C(O)C5O)C(O)C(O)C4O)cc3O2)cc1O
1483	P(=O)(OCCOCCOP(=O)(OCC)OCC)(OCC)OCC	CI	0	CCOP(=O)(OCC)OCCOCCOP(=O)(OCC)OCC
1484	O=C(OCC1OCOC1)CCCCC(=O)OCC1OCOC1	CI	0	O=C(CCCCC(=O)OCC1COCO1)OCC1COCO1
1485	O=C(OCCOCCOC)C(C(=O)C)(CO)CC(C(=O)OCCOCCOC)(C(=O)C)CO	CI	0	COCCOCCOC(=O)C(CO)(CC(CO)(C(C)=O)C(=O)OCCOCCOC)C(C)=O
1486	O=C(OCC)C(C(=O)C)(CO)CC(C(=O)OCC)(C(=O)C)CO	CI	0	CCOC(=O)C(CO)(CC(CO)(C(C)=O)C(=O)OCC)C(C)=O
1487	C1(C2OOCC2)OCOC2C1OCOC2	CI	0	C1CC(C2OCOC3COCOC32)OO1
1488	O=C1C(C2C(=O)OCO2)OCO1	CI	0	O=C1OCOC1C1OCOC1=O
1489	OC(CO)C1OCOC2C1OCOC2	CI	0	OCC(O)C1OCOC2COCOC21
1490	O(/C(=N/CCCC)/NCCCC)C1CCCCC1	CI	0	CCCC/N=C(\NCCCC)OC1CCCCC1
1491	O(C(=N)N1CCCC1)C1CCCCC1	CI	0	N=C(OC1CCCCC1)N1CCCC1
1492	O(C(=N)N1CCOCC1)C1CCCCC1	CI	0	N=C(OC1CCCCC1)N1CCOCC1
1493	O(C(=N)N1CCOCC1)CCCCCCCCCCCC	CI	0	CCCCCCCCCCCCOC(=N)N1CCOCC1
1494	Clc1c(Cl)ccc(/N=C(/N(C)C)\C(C)C)c1	CI	0	CC(C)/C(=N\c1ccc(Cl)c(Cl)c1)N(C)C
1495	Clc1c(Cl)ccc(/N=C(/N(C)C)\C(CC)C)c1	CI	0	CCC(C)/C(=N\c1ccc(Cl)c(Cl)c1)N(C)C
1496	Clc1c(Cl)ccc(/N=C(/N(C)C)\C(=C)C)c1	CI	0	C=C(C)/C(=N\c1ccc(Cl)c(Cl)c1)N(C)C
1497	S=P1(Oc2ccccc2)OCCO1	CI	0	S=P1(Oc2ccccc2)OCCO1
1498	S(=O)(=O)(N)c1c(C(F)(F)F)cc2NCNS(=O)(=O)c2c1	CI	0	NS(=O)(=O)c1cc2c(cc1C(F)(F)F)NCNS2(=O)=O
1499	S=C1N(C)C(=O)C(N=Nc2ccc([N+](=O)[O-])cc2)S1	CI	0	CN1C(=O)C(N=Nc2ccc([N+](=O)[O-])cc2)SC1=S
1500	S(NC(=O)NC(C(=O)NC1C(O)C(n2c3ncnc(N(C)C)c3nc2)OC1CO)Cc1ccc(OC)cc1)c1ccccc1	CI	0	COc1ccc(CC(NC(=O)NSc2ccccc2)C(=O)NC2C(CO)OC(n3cnc4c(N(C)C)ncnc43)C2O)cc1
1501	O=C1OC(=O)C2C3(C)c4c(C(C)(c5c3cccc5)C12)c1c(cc4)cccc1	CI	0	CC12c3ccccc3C(C)(c3c1ccc1ccccc31)C1C(=O)OC(=O)C12
1502	Nc1c2[nH]ncc2ccc1	CI	0	Nc1cccc2cn[nH]c12
1503	N(CC)(CC)c1cc2[o+]c3c(cc2cc1)ccc(N(CC)CC)c3	CI	0	CCN(CC)c1ccc2cc3ccc(N(CC)CC)cc3[o+]c2c1
1504	S=C1NC(=O)C(CC)(CC)C(=N)N1	CI	0	CCC1(CC)C(=N)NC(=S)NC1=O
1505	O(C)c1c(-c2c(O)cc(O)c3C(=O)C=C(c4ccc(OC)cc4)Oc23)cc(C=2Oc3c(c(O)cc(OC)c3)C(=O)C=2)cc1	CI	0	COc1ccc(-c2cc(=O)c3c(O)cc(O)c(-c4cc(-c5cc(=O)c6c(O)cc(OC)cc6o5)ccc4OC)c3o2)cc1
1506	OC1C2(C(O)C(O)C(O)C1O)OC2	CI	0	OC1C(O)C(O)C2(CO2)C(O)C1O
1507	Sc1c(N)ccc(OCC)c1	CI	0	CCOc1ccc(N)c(S)c1
1508	S(=O)(=O)(O)c1ccc(N=Nc2ccc(S(=O)(=O)O)cc2)cc1	CI	0	O=S(=O)(O)c1ccc(N=Nc2ccc(S(=O)(=O)O)cc2)cc1
1509	S(Sc1c(O)cccc1)c1c(O)cccc1	CI	0	Oc1ccccc1SSc1ccccc1O
1510	O=C(N)c1ccc(N(C)c2c(O)nc3c(c2O)cccc3)cc1	CM	1	CN(c1ccc(C(N)=O)cc1)c1c(O)nc2ccccc2c1O
1511	O(C)c1c(N=Nc2c(O)nc3c(c2O)cccc3)cc(OC)cc1	CM	1	COc1ccc(OC)c(N=Nc2c(O)nc3ccccc3c2O)c1
1512	O=C1c2c(C(=O)c3c1cccc3)ccc(N=Nc1c(O)ccc3c1cccc3)c2	CI	0	O=C1c2ccccc2C(=O)c2cc(N=Nc3c(O)ccc4ccccc34)ccc21
1513	S(=O)(=O)(O)c1c(N=Nc2ccc(C(=O)Nc3ccc(S(=O)(=O)O)cc3)cc2)c(O)c2c(NC(=O)C)cc(S(=O)(=O)O)cc2c1	CI	0	CC(=O)Nc1cc(S(=O)(=O)O)cc2cc(S(=O)(=O)O)c(N=Nc3ccc(C(=O)Nc4ccc(S(=O)(=O)O)cc4)cc3)c(O)c12
1514	O=C(O)c1c(C)c(c(N)c(-c2nc3C(=O)C(N)=C(OC)C(=O)c3cc2)n1)-c1c(O)c(OC)c(OC)cc1	CI	0	COC1=C(N)C(=O)c2nc(-c3nc(C(=O)O)c(C)c(-c4ccc(OC)c(OC)c4O)c3N)ccc2C1=O
1515	O=C(OC)c1c(C)c(c(N)c(-c2nc3C(=O)C(N)=C(OC)C(=O)c3cc2)n1)-c1c(O)c(OC)c(OC)cc1	CI	0	COC(=O)c1nc(-c2ccc3c(n2)C(=O)C(N)=C(OC)C3=O)c(N)c(-c2ccc(OC)c(OC)c2O)c1C
1516	O=C(N)c1c(N=NN(C)C)nc[nH]1	CI	0	CN(C)N=Nc1nc[nH]c1C(N)=O
1517	[nH]1nccc1	CI	0	c1cn[nH]c1
1518	SCCN(C)C	CI	0	CN(C)CCS
1519	S(=O)(=O)(O)c1ccc(N=Nc2c(O)nc3c(c2O)cccc3)cc1	CI	0	O=S(=O)(O)c1ccc(N=Nc2c(O)nc3ccccc3c2O)cc1
1520	O=C(N)c1ccc(N=Nc2c(O)nc3c(c2O)cccc3)cc1	CI	0	NC(=O)c1ccc(N=Nc2c(O)nc3ccccc3c2O)cc1
1521	O=C(N(C)C)c1ccc(N=Nc2c(O)nc3c(c2O)cccc3)cc1	CI	0	CN(C)C(=O)c1ccc(N=Nc2c(O)nc3ccccc3c2O)cc1
1522	S(=O)(=O)(N(C)C)c1c(N=Nc2c(O)nc3c(c2O)cccc3)ccc(C)c1	CI	0	Cc1ccc(N=Nc2c(O)nc3ccccc3c2O)c(S(=O)(=O)N(C)C)c1
1523	S(=O)(=O)(O)c1c(O)c(N=Nc2c3c(ccc2)cccc3)c2c(c1)cc(S(=O)(=O)O)cc2	CI	0	O=S(=O)(O)c1ccc2c(N=Nc3cccc4ccccc34)c(O)c(S(=O)(=O)O)cc2c1
1524	S(=O)(=O)(O)c1ccc(N=Nc2ccc(N=Nc3c(O)nc4c(c3O)cccc4)cc2)cc1	CI	0	O=S(=O)(O)c1ccc(N=Nc2ccc(N=Nc3c(O)nc4ccccc4c3O)cc2)cc1
1525	S(=O)(=O)(O)c1c(N=Nc2ccc(N=Nc3ccc(S(=O)(=O)O)cc3)cc2)c(O)c2c(O)cc(S(=O)(=O)O)cc2c1	CI	0	O=S(=O)(O)c1ccc(N=Nc2ccc(N=Nc3c(S(=O)(=O)O)cc4cc(S(=O)(=O)O)cc(O)c4c3O)cc2)cc1
1526	O=C(N(C)C)c1ccc(N=Nc2c(C)cc(N=Nc3c(O)nc4c(c3O)cccc4)c(OC)c2)cc1	CI	0	COc1cc(N=Nc2ccc(C(=O)N(C)C)cc2)c(C)cc1N=Nc1c(O)nc2ccccc2c1O
1527	S(=O)(=O)(O)c1c2c(c(O)c(N=Nc3ccc(C(=O)Nc4cc5c(cc(S(=O)(=O)O)cc5)cc4)cc3)c1)cccc2	CI	0	O=C(Nc1ccc2cc(S(=O)(=O)O)ccc2c1)c1ccc(N=Nc2cc(S(=O)(=O)O)c3ccccc3c2O)cc1
1528	S(=O)(=O)(O)c1c(N=Nc2cc3c(c(O)cc(S(=O)(=O)O)c3)cc2)c(O)c2c(c1)cc(NC(=O)c1ccccc1)cc2	CM	1	O=C(Nc1ccc2c(O)c(N=Nc3ccc4c(O)cc(S(=O)(=O)O)cc4c3)c(S(=O)(=O)O)cc2c1)c1ccccc1
1529	O=C(O)c1c(O)ccc(N=Nc2ccc(-c3ccc(N=Nc4c(C)cc(N)c(C)c4)cc3)cc2)c1	CI	0	Cc1cc(N=Nc2ccc(-c3ccc(N=Nc4ccc(O)c(C(=O)O)c4)cc3)cc2)c(C)cc1N
1530	S(=O)(=O)(O)c1c2c(c(O)c(N=Nc3ccc(C(=O)Nc4ccc(N=Nc5ccc(S(=O)(=O)O)cc5)cc4)cc3)cc2)ccc1	CM	1	O=C(Nc1ccc(N=Nc2ccc(S(=O)(=O)O)cc2)cc1)c1ccc(N=Nc2ccc3c(S(=O)(=O)O)cccc3c2O)cc1
1531	S(=O)(=O)(O)c1c(N=Nc2ccc(C(=O)Nc3cc4c(cc(S(=O)(=O)O)cc4)cc3)cc2)c(O)c2c(NC(=O)C)cc(S(=O)(=O)O)cc2c1	CI	0	CC(=O)Nc1cc(S(=O)(=O)O)cc2cc(S(=O)(=O)O)c(N=Nc3ccc(C(=O)Nc4ccc5cc(S(=O)(=O)O)ccc5c4)cc3)c(O)c12
1532	S(=O)(=O)(O)c1c(N=Nc2cc3c(cc(S(=O)(=O)O)cc3)cc2)c(O)c2c(c1)cc(NC(=O)Nc1cc3c(c(O)cc(S(=O)(=O)O)c3)cc1)cc2	CA	1	O=C(Nc1ccc2c(O)cc(S(=O)(=O)O)cc2c1)Nc1ccc2c(O)c(N=Nc3ccc4cc(S(=O)(=O)O)ccc4c3)c(S(=O)(=O)O)cc2c1
1533	S(=O)(=O)(O)c1c(N=Nc2ccc(C(=O)Nc3ccc(N=Nc4ccc(S(=O)(=O)O)cc4)cc3)cc2)c(O)c2c(c1)cc(S(=O)(=O)O)c(NC(=O)C)c2	CA	1	CC(=O)Nc1cc2c(O)c(N=Nc3ccc(C(=O)Nc4ccc(N=Nc5ccc(S(=O)(=O)O)cc5)cc4)cc3)c(S(=O)(=O)O)cc2cc1S(=O)(=O)O
1534	S(=O)(=O)(O)c1c(N=Nc2cc3c(cc(S(=O)(=O)O)cc3)cc2)c(O)c2c(c1)cc(N=Nc1c(C)cc(NC(=O)c3ccc(N)cc3)cc1)cc2	CM	1	Cc1cc(NC(=O)c2ccc(N)cc2)ccc1N=Nc1ccc2c(O)c(N=Nc3ccc4cc(S(=O)(=O)O)ccc4c3)c(S(=O)(=O)O)cc2c1
1535	S(=O)(=O)(O)c1c(N=Nc2c(N)ccc3c2ccc(S(=O)(=O)O)c3)c(O)c2c(c1)cc(NC(=O)Nc1cc3c(c(O)c(N=Nc4c(OC)cccc4)c(S(=O)(=O)O)c3)cc1)cc2	CA	1	COc1ccccc1N=Nc1c(S(=O)(=O)O)cc2cc(NC(=O)Nc3ccc4c(O)c(N=Nc5c(N)ccc6cc(S(=O)(=O)O)ccc56)c(S(=O)(=O)O)cc4c3)ccc2c1O
1536	Clc1c(CSc2nc(O)nc(O)c2)cccc1	CI	0	Oc1cc(SCc2ccccc2Cl)nc(O)n1
1537	Clc1c2nc3c(c(NCCCCN(C)C)c2ccc1)CCC3	CI	0	CN(C)CCCCNc1c2c(nc3c(Cl)cccc13)CCC2
1538	Clc1[nH]c2nc(O)nc(O)c2n1	CI	0	Oc1nc(O)c2nc(Cl)[nH]c2n1
1539	O=C1Oc2c(O)c(O)ccc2C(C)=C1	CI	0	Cc1cc(=O)oc2c(O)c(O)ccc12
1540	O=C1Oc2c(C(C)=C1)ccc(N)c2	CI	0	Cc1cc(=O)oc2cc(N)ccc12
1541	Brc1c(Br)c2c(Br)c3c(c(OC)c2o1)OC(=O)C=C3	CI	0	COc1c2oc(=O)ccc2c(Br)c2c(Br)c(Br)oc12
1542	O=[N+]([O-])c1c2c(c(OC)c3OC(=O)C=Cc13)occ2	CI	0	COc1c2occc2c([N+](=O)[O-])c2ccc(=O)oc12
1543	O=C1OC(C)(c2ccccc2)c2c1cccc2	CI	0	CC1(c2ccccc2)OC(=O)c2ccccc21
1544	S(C(=N)N)CCc1ccncc1	CI	0	N=C(N)SCCc1ccncc1
1545	O=C(OCC)C(C(=O)O)C(=N)C(=N)C(C(=O)OCC)C(=O)O	CI	0	CCOC(=O)C(C(=N)C(=N)C(C(=O)O)C(=O)OCC)C(=O)O
1546	O=C(OCC)C1=C(O)N=C2C(C(=O)OCC)=C(O)N=C12	CI	0	CCOC(=O)C1=C(O)N=C2C1=NC(O)=C2C(=O)OCC
1547	ClC1C(Cl)c2c(c(OC)c3OC(=O)C=Cc3c2)O1	CI	0	COc1c2c(cc3ccc(=O)oc13)C(Cl)C(Cl)O2
1548	O(C)c1c2occc2cc2c1OC(=O)C=C2	CI	0	COc1c2occc2cc2ccc(=O)oc12
1550	Clc1cc2C(=[N+]([O-])CC(=O)Nc2cc1)c1ccccc1	CI	0	O=C1C[N+]([O-])=C(c2ccccc2)c2cc(Cl)ccc2N1
1551	O=C1OCCOC(=O)CCCCCCCCCCC1	CI	0	O=C1CCCCCCCCCCCC(=O)OCCO1
1552	O=C1C2(N(CCO)CCO1)CCCC2	CI	0	O=C1OCCN(CCO)C12CCCC2
1553	Clc1c(Cl)ccc(/C=N/NC(=N)C(N/N=C/c2cc(Cl)c(Cl)cc2)=N)c1	CI	0	N=C(N/N=C/c1ccc(Cl)c(Cl)c1)C(=N)N/N=C/c1ccc(Cl)c(Cl)c1
1554	O=[N+]([O-])c1cc2c(OC(=O)C=C2)cc1	CI	0	O=c1ccc2cc([N+](=O)[O-])ccc2o1
1555	Ic1c(O)c(C(C)C)cc(N=O)c1C	CI	0	Cc1c(N=O)cc(C(C)C)c(O)c1I
1556	Clc1c(/C=N/NC(=N)C(N/N=C/c2c(Cl)cc(Cl)cc2)=N)ccc(Cl)c1	CI	0	N=C(N/N=C/c1ccc(Cl)cc1Cl)C(=N)N/N=C/c1ccc(Cl)cc1Cl
1557	Clc1ccc(/C=N/NC(=N)C(N/N=C/c2ccc(Cl)cc2)=N)cc1	CI	0	N=C(N/N=C/c1ccc(Cl)cc1)C(=N)N/N=C/c1ccc(Cl)cc1
1558	S(=O)(=O)(ON1C(=O)NC2C(C1=O)CCCC2)c1ccccc1	CI	0	O=C1NC2CCCCC2C(=O)N1OS(=O)(=O)c1ccccc1
1559	O(NC(=O)C1C(C(=O)NOC(=O)c2ccccc2)C2C=CC1C2)C(=O)c1ccccc1	CI	0	O=C(ONC(=O)C1C2C=CC(C2)C1C(=O)NOC(=O)c1ccccc1)c1ccccc1
1560	S(=O)(=O)(O)CNC(=O)C	CI	0	CC(=O)NCS(=O)(=O)O
1561	O(C1C(OC2C(N)C(O)C(O)C(CN)O2)C(N)CC(N)C1O)C1C(O)C(OC2C(N)C(O)C(O)C(CN)O2)C(CO)O1	CI	0	NCC1OC(OC2C(CO)OC(OC3C(O)C(N)CC(N)C3OC3OC(CN)C(O)C(O)C3N)C2O)C(N)C(O)C1O
1562	FC12C3(C)C(C(C)CC1C1C(C)(C(OC(=O)C)(C(=O)C)CC1)CC2O)=CC(=O)C=C3	CI	0	CC(=O)OC1(C(C)=O)CCC2C3CC(C)C4=CC(=O)C=CC4(C)C3(F)C(O)CC21C
1563	FC12C3(C)C(=CC(=O)CC3)CCC1C1C(C)(C3(C(=O)CO3)CC1)CC2O	CI	0	CC12CCC(=O)C=C1CCC1C3CCC4(OCC4=O)C3(C)CC(O)C12F
1564	OCC1C(O)C(O)C(/N=C/c2ccccc2)(CNc2ccc(C)cc2)O1	CI	0	Cc1ccc(NCC2(/N=C/c3ccccc3)OC(CO)C(O)C2O)cc1
1565	O=C(N)C1CC2(C1)CC(C(=O)N)C2	CI	0	NC(=O)C1CC2(C1)CC(C(N)=O)C2
1566	N(\NC(=N)C(N/N=C(\c1ccc(N)cc1)/c1ccccc1)=N)=C(\c1ccc(N)cc1)/c1ccccc1	CI	0	N=C(N/N=C(/c1ccccc1)c1ccc(N)cc1)C(=N)N/N=C(/c1ccccc1)c1ccc(N)cc1
1567	O=C(O)C(O)C(O)C(O)C(O)/C=N/NC(=N)C(N/N=C/C(O)C(O)C(O)C(O)C(=O)O)=N	CI	0	N=C(N/N=C/C(O)C(O)C(O)C(O)C(=O)O)C(=N)N/N=C/C(O)C(O)C(O)C(O)C(=O)O
1568	O=C(N)C(N)c1ccccc1	CI	0	NC(=O)C(N)c1ccccc1
1569	S(=O)(=O)(O)c1c(O)c2C(=O)c3c(N)cc(S(=O)(=O)O)c(O)c3C(=O)c2c(N)c1	CI	0	Nc1cc(S(=O)(=O)O)c(O)c2c1C(=O)c1c(O)c(S(=O)(=O)O)cc(N)c1C2=O
1570	Clc1c(O)c(N=Nc2c3N=NNc4c3c(c(S(=O)(=O)O)c2)ccc4)cc([N+](=O)[O-])c1	CI	0	O=[N+]([O-])c1cc(Cl)c(O)c(N=Nc2cc(S(=O)(=O)O)c3cccc4[nH]nnc2c43)c1
1571	Clc1cc(S(=O)(=O)O)c(N2C(=O)C(N=Nc3ccc(OS(=O)(=O)c4ccc(C)cc4)cc3)C(C)=N2)cc1	CM	1	CC1=NN(c2ccc(Cl)cc2S(=O)(=O)O)C(=O)C1N=Nc1ccc(OS(=O)(=O)c2ccc(C)cc2)cc1
1572	S(=O)(=O)(O)c1c2c(Nc3ccccc3)ccc(N=Nc3c4c(O)cc(S(=O)(=O)O)cc4cc(S(=O)(=O)O)c3)c2ccc1	CM	1	O=S(=O)(O)c1cc(O)c2c(N=Nc3ccc(Nc4ccccc4)c4c(S(=O)(=O)O)cccc34)cc(S(=O)(=O)O)cc2c1
1573	S(=O)(=O)(O)c1c2c(c(O)c(N=Nc3c4c(c(N=Nc5c(O)c(C(=O)O)c(O)cc5)cc3)cccc4)cc2)ccc1	CI	0	O=C(O)c1c(O)ccc(N=Nc2ccc(N=Nc3ccc4c(S(=O)(=O)O)cccc4c3O)c3ccccc23)c1O
1574	S(=O)(=O)(O)c1cc(/C(/c2ccc(N(C)C)cc2)=C\2/C=C/C(=[N+](/C)\C)/C=C/2)c2c(c1)cc(S(=O)(=O)O)cc2	CI	0	CN(C)c1ccc(C(=C2C=CC(=[N+](C)C)C=C2)c2cc(S(=O)(=O)O)cc3cc(S(=O)(=O)O)ccc23)cc1
1575	S(=O)(=O)(O)c1cc(O)c2c(N=Nc3c(O)c(N=Nc4ccc([N+](=O)[O-])cc4)c(O)c(N=Nc4c(O)c([N+](=O)[O-])cc([N+](=O)[O-])c4)c3)cc(S(=O)(=O)O)cc2c1	CM	1	O=[N+]([O-])c1ccc(N=Nc2c(O)c(N=Nc3cc([N+](=O)[O-])cc([N+](=O)[O-])c3O)cc(N=Nc3cc(S(=O)(=O)O)cc4cc(S(=O)(=O)O)cc(O)c34)c2O)cc1
1576	S(=O)(=O)(O)c1c(N)c(N=Nc2c(C)cc(-c3cc(C)c(N=Nc4cc(C(=O)O)c(O)cc4)cc3)cc2)c(N)c(C)c1	CM	1	Cc1cc(-c2ccc(N=Nc3c(N)c(C)cc(S(=O)(=O)O)c3N)c(C)c2)ccc1N=Nc1ccc(O)c(C(=O)O)c1
1577	S(=O)(=O)(O)c1c(/C=C/c2c(S(=O)(=O)O)cc(N=Nc3ccc(OCC)cc3)cc2)ccc(N=Nc2ccc(OCC)cc2)c1	CA	1	CCOc1ccc(N=Nc2ccc(/C=C/c3ccc(N=Nc4ccc(OCC)cc4)cc3S(=O)(=O)O)c(S(=O)(=O)O)c2)cc1
1578	S(=O)(=O)(O)c1c2c(Nc3ccccc3)ccc(N=Nc3c4c(c(N=Nc5cc(S(=O)(=O)O)ccc5)cc3)cccc4)c2ccc1	CM	1	O=S(=O)(O)c1cccc(N=Nc2ccc(N=Nc3ccc(Nc4ccccc4)c4c(S(=O)(=O)O)cccc34)c3ccccc23)c1
1579	S(=O)(=O)(O)c1c(N=Nc2cc(N)ccc2)c(O)c2c(c1)cc(NC(=O)Nc1cc3c(c(O)c(N=Nc4cc(N)ccc4)c(S(=O)(=O)O)c3)cc1)cc2	CA	1	Nc1cccc(N=Nc2c(S(=O)(=O)O)cc3cc(NC(=O)Nc4ccc5c(O)c(N=Nc6cccc(N)c6)c(S(=O)(=O)O)cc5c4)ccc3c2O)c1
1580	S(=O)(=O)(O)c1c(Nc2ccccc2)cc2[n+](-c3ccccc3)c3c(nc2c1)c1c(c(S(=O)(=O)O)ccc1)c(Nc1ccccc1)c3	CM	1	O=S(=O)(O)c1cc2nc3c4cccc(S(=O)(=O)O)c4c(Nc4ccccc4)cc3[n+](-c3ccccc3)c2cc1Nc1ccccc1
1581	S(=O)(=O)(O)c1c(N=Nc2ccc(-c3ccc(N=Nc4ccc(O)cc4)cc3)cc2)c(O)c2c(N)c(N=Nc3ccc([N+](=O)[O-])cc3)c(S(=O)(=O)O)cc2c1	CI	0	Nc1c(N=Nc2ccc([N+](=O)[O-])cc2)c(S(=O)(=O)O)cc2cc(S(=O)(=O)O)c(N=Nc3ccc(-c4ccc(N=Nc5ccc(O)cc5)cc4)cc3)c(O)c12
1582	S(=O)(=O)(O)c1c(N=Nc2c(OC)cc(N=Nc3c4c(O)cc(S(=O)(=O)O)cc4cc(S(=O)(=O)O)c3)c(C)c2)c(O)c2c(c1)cc(Nc1ccccc1)cc2	CI	0	COc1cc(N=Nc2cc(S(=O)(=O)O)cc3cc(S(=O)(=O)O)cc(O)c23)c(C)cc1N=Nc1c(S(=O)(=O)O)cc2cc(Nc3ccccc3)ccc2c1O
1583	S(=O)(=O)(O)c1c(N=Nc2ccc(N=Nc3c(N)cc(N)cc3)cc2)c(O)c2c(N)c(N=Nc3ccc(N=Nc4c(N)cc(N)cc4)cc3)c(S(=O)(=O)O)cc2c1	CM	1	Nc1ccc(N=Nc2ccc(N=Nc3c(S(=O)(=O)O)cc4cc(S(=O)(=O)O)c(N=Nc5ccc(N=Nc6ccc(N)cc6N)cc5)c(O)c4c3N)cc2)c(N)c1
1584	Clc1c(S(=O)(=O)O)cc(Cl)c(N=Nc2c3c(c(N=Nc4c(O)c5c(cc4S(=O)(=O)O)cc(NC(=O)c4ccc(N)cc4)cc5)c(OCC)c2)ccc(S(=O)(=O)O)c3)c1	CA	1	CCOc1cc(N=Nc2cc(Cl)c(S(=O)(=O)O)cc2Cl)c2cc(S(=O)(=O)O)ccc2c1N=Nc1c(S(=O)(=O)O)cc2cc(NC(=O)c3ccc(N)cc3)ccc2c1O
1585	S(=O)(=O)(O)c1c2c(c(S(=O)(=O)O)ccc2)cc(N=Nc2c(C)cc(NC(=O)Nc3cc(C)c(N=Nc4cc(S(=O)(=O)O)c5c(c(S(=O)(=O)O)ccc5)c4)cc3)cc2)c1	CM	1	Cc1cc(NC(=O)Nc2ccc(N=Nc3cc(S(=O)(=O)O)c4cccc(S(=O)(=O)O)c4c3)c(C)c2)ccc1N=Nc1cc(S(=O)(=O)O)c2cccc(S(=O)(=O)O)c2c1
1586	S(=O)(=O)(O)c1c(N=Nc2c(OC)cccc2)c(O)c2c(c1)cc(NC(=O)Nc1cc3c(c(O)c(N=Nc4c(C)cc(S(=O)(=O)O)cc4)c(S(=O)(=O)O)c3)cc1)cc2	CA	1	COc1ccccc1N=Nc1c(S(=O)(=O)O)cc2cc(NC(=O)Nc3ccc4c(O)c(N=Nc5ccc(S(=O)(=O)O)cc5C)c(S(=O)(=O)O)cc4c3)ccc2c1O
1587	S(=O)(=O)(O)c1c2c(c(O)c(N=Nc3c4c(c(N=Nc5c6c(c(N=Nc7ccc(N)cc7)cc5)cc(S(=O)(=O)O)cc6)cc3)cc(S(=O)(=O)O)cc4)c1)cccc2	CA	1	Nc1ccc(N=Nc2ccc(N=Nc3ccc(N=Nc4cc(S(=O)(=O)O)c5ccccc5c4O)c4ccc(S(=O)(=O)O)cc34)c3ccc(S(=O)(=O)O)cc23)cc1
1588	S(=O)(=O)(O)c1cc(C/[N+](/CC)=C/2\C=C/C(=C(\c3ccc(N(CC)Cc4cc(S(=O)(=O)O)ccc4)cc3)/c3ccccc3)/C=C\2)ccc1	CM	1	CCN(Cc1cccc(S(=O)(=O)O)c1)c1ccc(C(=C2C=CC(=[N+](CC)Cc3cccc(S(=O)(=O)O)c3)C=C2)c2ccccc2)cc1
1589	S(=O)(=O)(O)c1c(N=Nc2ccc(C(=O)Nc3cc(C)c(N=Nc4cc5c(S(=O)(=O)O)cc(S(=O)(=O)O)cc5cc4)cc3)cc2)c(O)c2c(c1)cc(NC(=O)c1ccc(N)cc1)cc2	CA	1	Cc1cc(NC(=O)c2ccc(N=Nc3c(S(=O)(=O)O)cc4cc(NC(=O)c5ccc(N)cc5)ccc4c3O)cc2)ccc1N=Nc1ccc2cc(S(=O)(=O)O)cc(S(=O)(=O)O)c2c1
1590	S(=O)(=O)(OCCC(=O)N1CCN(C(=O)CCOS(=O)(=O)C)CC1)C	CI	0	CS(=O)(=O)OCCC(=O)N1CCN(C(=O)CCOS(C)(=O)=O)CC1
1591	c1(-c2ccccc2)sc2nc(-c3ccccc3)sc2n1	CI	0	c1ccc(-c2nc3sc(-c4ccccc4)nc3s2)cc1
1592	Oc1c(-c2sc3nc(-c4c(O)cccc4)sc3n2)cccc1	CI	0	Oc1ccccc1-c1nc2sc(-c3ccccc3O)nc2s1
1593	FC(F)(F)c1cc2NCNS(=O)(=O)c2cc1	CI	0	O=S1(=O)NCNc2cc(C(F)(F)F)ccc21
1594	O=C(Cc1c(C)c(C)c(CC(=O)N2CC2)c(C)c1C)N1CC1	CI	0	Cc1c(C)c(CC(=O)N2CC2)c(C)c(C)c1CC(=O)N1CC1
1595	O=CC1(CC(C)(C)C)OC=C(CC(C)(C)C)CC1	CI	0	CC(C)(C)CC1=COC(C=O)(CC(C)(C)C)CC1
1596	S(=O)(=O)(O)CC(CO)C	CI	0	CC(CO)CS(=O)(=O)O
1597	N(N)C(=N)C(NN)=N	CI	0	N=C(NN)C(=N)NN
1598	CC12SC(C)(S1)CC1(C)SC(C)(S1)C2	CI	0	CC12CC3(C)SC(C)(CC(C)(S1)S2)S3
1599	OCCCN1C2(CCC1)CCCCC2	CI	0	OCCCN1CCCC12CCCCC2
1600	O=C(Oc1c(C)c2c(O)c3C(=O)C(C)=C4OCOC(/C(/C)=C\C(O)(C)C(O)C(C)C(OC(=O)C)C(C(=O)OC)C(O)C(C)C(O)C(O)(C)/C=C/C=C(\C)/C(=O)N2)=C4c13)C	CI	0	COC(=O)C1C(O)C(C)C(O)C(C)(O)/C=C/C=C(\C)C(=O)Nc2c(C)c(OC(C)=O)c3c(c2O)C(=O)C(C)=C2OCOC(=C23)/C(C)=C\C(C)(O)C(O)C(C)C1OC(C)=O
1601	O=C1OCC(C)(C)N1	CI	0	CC1(C)COC(=O)N1
1602	ClC[C-]1[N+](=O)C(C)=C2C(=N1)C=CC=C2	CI	0	Cc1c2ccccc2n[c-](CCl)[n+]1=O
1603	S(C[C-]1[N+](=O)C(C)=C2C(=N1)C=CC=C2)C	CI	0	CSC[c-]1nc2ccccc2c(C)[n+]1=O
1604	O=[N+]1C(C)=C2C(=N[C-]1C)C=CC=C2	CI	0	Cc1c2ccccc2n[c-](C)[n+]1=O
1605	O=C(O)C(CCCC)C1=CCCCC1	CI	0	CCCCC(C(=O)O)C1=CCCCC1
1606	O=C(Oc1c(C(=O)O)cccc1)c1c(O)cccc1	CI	0	O=C(Oc1ccccc1C(=O)O)c1ccccc1O
1607	O=Cc1sc2c(n1)cccc2	CI	0	O=Cc1nc2ccccc2s1
1608	Clc1c(OC)cc(NC=O)c(OC)c1	CI	0	COc1cc(NC=O)c(OC)cc1Cl
1609	S=C1SC(C)(C)CN1	CI	0	CC1(C)CNC(=S)S1
1610	O=C(C(O)(C)C1C2(C)C(C)(C3C(C)(C(=O)C2)C2C(C(C)(C)C(=O)C(O)C2)=CC3)CC1O)/C=C/C(OC(=O)C)(C)C	CI	0	CC(=O)OC(C)(C)/C=C/C(=O)C(C)(O)C1C(O)CC2(C)C3CC=C4C(CC(O)C(=O)C4(C)C)C3(C)C(=O)CC12C
1611	O=[SH0]1C(C)[SH0](=O)C(C)[SH0](=O)C1C	CI	0	CC1S(=O)C(C)S(=O)C(C)S1=O
1612	O=C(OC1C(OC(=O)c2cnccc2)C(OC(=O)c2cnccc2)C(OC(=O)c2cnccc2)C(OC(=O)c2cnccc2)C1OC(=O)c1cnccc1)c1cnccc1	CI	0	O=C(OC1C(OC(=O)c2cccnc2)C(OC(=O)c2cccnc2)C(OC(=O)c2cccnc2)C(OC(=O)c2cccnc2)C1OC(=O)c1cccnc1)c1cccnc1
1613	S(=O)(=O)(O)CCC(=O)N	CI	0	NC(=O)CCS(=O)(=O)O
1614	S(Sc1ccccc1)(=O)(=O)c1ccc(C)cc1	CI	0	Cc1ccc(S(=O)(=O)Sc2ccccc2)cc1
1615	S(SC)(=O)(=O)C(c1ccccc1)c1ccccc1	CI	0	CSS(=O)(=O)C(c1ccccc1)c1ccccc1
1616	S(Sc1ccccc1)(=O)(=O)C(c1ccccc1)c1ccccc1	CI	0	O=S(=O)(Sc1ccccc1)C(c1ccccc1)c1ccccc1
1617	S(SCc1ccccc1)(=O)(=O)C(c1ccccc1)c1ccccc1	CI	0	O=S(=O)(SCc1ccccc1)C(c1ccccc1)c1ccccc1
1618	S=C1N(c2c(O)cccc2)C(C)=CC(C)(C)N1	CI	0	CC1=CC(C)(C)NC(=S)N1c1ccccc1O
1619	S=C1N(c2ccc(N(C)C)cc2)C(C)=CC(C)(C)N1	CI	0	CC1=CC(C)(C)NC(=S)N1c1ccc(N(C)C)cc1
1620	S=C1N(c2c(C)ccc(N3C(=S)NC(C)(C)C=C3C)c2)C(C)=CC(C)(C)N1	CI	0	CC1=CC(C)(C)NC(=S)N1c1ccc(C)c(N2C(=S)NC(C)(C)C=C2C)c1
1621	S=C1N(CCO)C(C)=CC(C)(C)N1	CI	0	CC1=CC(C)(C)NC(=S)N1CCO
1622	O=C(OC1C(O)(C(=O)OC)C2N(C)c3c(cc(c(OC)c3)C3(C(=O)OC)c4[nH]c5c(c4CCN4CC(O)(CC)CC(C3)C4)cccc5)C32C2C1(CC)C=CCN2CC3)C	CI	0	CCC1(O)CC2CN(CCc3c([nH]c4ccccc34)C(C(=O)OC)(c3cc4c(cc3OC)N(C)C3C(O)(C(=O)OC)C(OC(C)=O)C5(CC)C=CCN6CCC43C65)C2)C1
1623	C(C)N1OC(C)(C)C2C1CC(C)CC2	CI	0	CCN1OC(C)(C)C2CCC(C)CC21
1624	ClCCN(CC(O)C(O)C(O)C(O)CN(CCCl)CCCl)CCCl	CI	0	OC(CN(CCCl)CCCl)C(O)C(O)C(O)CN(CCCl)CCCl
1625	S(=O)(=O)(O)c1c(N)c(C)cc(-c2cc(S(=O)(=O)O)c(N)c(C)c2)c1	CI	0	Cc1cc(-c2cc(C)c(N)c(S(=O)(=O)O)c2)cc(S(=O)(=O)O)c1N
1626	O(C)c1cc2C(=O)CC(c3ccccc3)Oc2cc1	CI	0	COc1ccc2c(c1)C(=O)CC(c1ccccc1)O2
1627	O(C)c1c(OC)ccc(C2Oc3c(C(=O)C2)cccc3)c1	CI	0	COc1ccc(C2CC(=O)c3ccccc3O2)cc1OC
1628	O(C)c1c(C2Oc3c(C(=O)C2)cc(OC)cc3)cccc1	CI	0	COc1ccc2c(c1)C(=O)CC(c1ccccc1OC)O2
1629	O(C)c1ccc(C2Oc3c(C(=O)C2)cccc3)cc1	CI	0	COc1ccc(C2CC(=O)c3ccccc3O2)cc1
1630	O=C(/C=C/c1cc(O)ccc1)/C=C/c1cc(O)ccc1	CM	1	O=C(/C=C/c1cccc(O)c1)/C=C/c1cccc(O)c1
1631	O=C(NCN1CCCC1)C=1C(=O)C2(O)C(O)=C3C(=O)c4c(O)cccc4C(O)(C)C3CC2C(N(C)C)C=1O	CI	0	CN(C)C1C(O)=C(C(=O)NCN2CCCC2)C(=O)C2(O)C(O)=C3C(=O)c4c(O)cccc4C(C)(O)C3CC12
1632	O=C(N)C(N(C)C)c1ccccc1	CI	0	CN(C)C(C(N)=O)c1ccccc1
1633	O=C(N)C(N1CCOCC1)c1ccccc1	CI	0	NC(=O)C(c1ccccc1)N1CCOCC1
1634	Clc1ccc(C(N(C)C)C(=O)N)cc1	CI	0	CN(C)C(C(N)=O)c1ccc(Cl)cc1
1635	CC12SC3(C)SC(C)(S1)SC(C)(S2)S3	CI	0	CC12SC3(C)SC(C)(S1)SC(C)(S2)S3
1636	O=C(O)c1c(O)cc2c(O)cccc2c1	CI	0	O=C(O)c1cc2cccc(O)c2cc1O
1637	S(C[C-]1[N+](=O)C(C)=C2C(=N1)C=CC=C2)c1ccccc1	CA	1	Cc1c2ccccc2n[c-](CSc2ccccc2)[n+]1=O
1638	S(CCCC)C[C-]1[N+](=O)C(C)=C2C(=N1)C=CC=C2	CM	1	CCCCSC[c-]1nc2ccccc2c(C)[n+]1=O
1639	S(CCC(C)C)C[C-]1[N+](=O)C(C)=C2C(=N1)C=CC=C2	CA	1	Cc1c2ccccc2n[c-](CSCCC(C)C)[n+]1=O
1640	S(Cc1ccccc1)C[C-]1[N+](=O)C(C)=C2C(=N1)C=CC=C2	CI	0	Cc1c2ccccc2n[c-](CSCc2ccccc2)[n+]1=O
1641	S(CCCCCCC)C[C-]1[N+](=O)C(C)=C2C(=N1)C=CC=C2	CM	1	CCCCCCCSC[c-]1nc2ccccc2c(C)[n+]1=O
1642	S(C#N)C[C-]1[N+](=O)C(C)=C2C(=N1)C=CC=C2	CI	0	Cc1c2ccccc2n[c-](CSC#N)[n+]1=O
1643	S(C[C-]1[N+](=O)C(C)=C2C(=N1)C=CC=C2)c1c(N)cccc1	CM	1	Cc1c2ccccc2n[c-](CSc2ccccc2N)[n+]1=O
1644	Clc1ccc(SC[C-]2[N+](=O)C(C)=C3C(=N2)C=CC=C3)cc1	CM	1	Cc1c2ccccc2n[c-](CSc2ccc(Cl)cc2)[n+]1=O
1645	O=C1C(=C(N)ON1)C1CCCCC1	CI	0	Nc1o[nH]c(=O)c1C1CCCCC1
1646	S(=O)(=O)(NC1=C(C(=O)NO1)C1CCCCC1)c1ccccc1	CI	0	O=c1[nH]oc(NS(=O)(=O)c2ccccc2)c1C1CCCCC1
1647	ClCCNCCOC(=O)c1cc2OCOc2cc1	CI	0	O=C(OCCNCCCl)c1ccc2c(c1)OCO2
1648	S(=O)(=O)(Oc1c(OC)cccc1)c1ccc(C)cc1	CI	0	COc1ccccc1OS(=O)(=O)c1ccc(C)cc1
1649	FC12C3(C)C(=CC(=O)C=C3)CCC1C1C(C)(C(=O)C(C)C1)CC2O	CI	0	CC1CC2C3CCC4=CC(=O)C=CC4(C)C3(F)C(O)CC2(C)C1=O
1650	Clc1ccc(/C(/C#N)=C(/c2ncccc2)\c2ccccc2)cc1	CI	0	N#C/C(=C(/c1ccccc1)c1ccccn1)c1ccc(Cl)cc1
1651	N#C/C(=C(\c1ncccc1)/c1ccccc1)/c1ccccc1	CI	0	N#C/C(=C(/c1ccccc1)c1ccccn1)c1ccccc1
1652	ClC(Cl)(Cl)C(=O)Nc1ccc(O)cc1	CI	0	O=C(Nc1ccc(O)cc1)C(Cl)(Cl)Cl
1653	Cl[Cu-3]12OC(=O)C([N+]1)Cc1[n+]2c[nH]c1	CI	0	O=C1O[Cu-3]2(Cl)[N+]C1Cc1c[nH]c[n+]12
1654	Brc1cc2c(nc(-c3ccccc3)c3c2cccc3)cc1	CI	0	Brc1ccc2nc(-c3ccccc3)c3ccccc3c2c1
1655	O=C(OC1C(O)(C)CC(OC2C(N(C)C)C(O)C(OC3C(OC)C(OC(=O)C)CC(=O)OC(C)CC4OC4/C=C/C(=O)C(C)CC3CC=O)OC2C)OC1C)CC(C)C	CI	0	COC1C(OC(C)=O)CC(=O)OC(C)CC2OC2/C=C/C(=O)C(C)CC(CC=O)C1OC1OC(C)C(OC2CC(C)(O)C(OC(=O)CC(C)C)C(C)O2)C(N(C)C)C1O
1656	O(C)c1c(OC)ccc(-c2cc(-c3cc(OC)c(OC)cc3)cnc2)c1	CI	0	COc1ccc(-c2cncc(-c3ccc(OC)c(OC)c3)c2)cc1OC
1657	O=Nc1c(Nc2cc(C)ccc2)nc(N)nc1N	CI	0	Cc1cccc(Nc2nc(N)nc(N)c2N=O)c1
1658	O=C(NC1c2c(-c3c(OC)c(OC)c(OC)cc3CC1)ccc(OC)c2)C	CI	0	COc1ccc2c(c1)C(NC(C)=O)CCc1cc(OC)c(OC)c(OC)c1-2
1659	Clc1c2Oc3c(C(=O)c2c(NCCN(CCCC)CCCC)cc1)ccc(C)c3	CI	0	CCCCN(CCCC)CCNc1ccc(Cl)c2oc3cc(C)ccc3c(=O)c12
1660	O=C(O)C(NC(=O)C)CCC(=O)C=[N+]=[N-]	CI	0	CC(=O)NC(CCC(=O)C=[N+]=[N-])C(=O)O
1661	n12nccc1NCC2	CI	0	c1cc2n(n1)CCN2
1662	O(C)c1c(OC)c2C(=O)CC(c3ccc(OC)cc3)Oc2cc1OC	CI	0	COc1ccc(C2CC(=O)c3c(cc(OC)c(OC)c3OC)O2)cc1
1663	O=C(Nc1cc(C2=NCCN2)ccc1)Nc1cc(C2=NCCN2)ccc1	CI	0	O=C(Nc1cccc(C2=NCCN2)c1)Nc1cccc(C2=NCCN2)c1
1664	O=C(O)C1c2c(N(C)C(=O)C1)ccc(OC)c2	CI	0	COc1ccc2c(c1)C(C(=O)O)CC(=O)N2C
1665	P(=O)(NC(=O)OCC)(N1C(C)(C)C1)N1C(C)(C)C1	CI	0	CCOC(=O)NP(=O)(N1CC1(C)C)N1CC1(C)C
1666	CC=1N2C(SC=1)=NCC2	CI	0	CC1=CSC2=NCCN12
1667	Oc1nnc(O)c2c1nc(Nc1occc1)nc2	CI	0	Oc1nnc(O)c2nc(Nc3ccco3)ncc12
1668	Oc1nnc(O)c2c1nc(Nc1ccccc1)nc2	CI	0	Oc1nnc(O)c2nc(Nc3ccccc3)ncc12
1669	Clc1ccc(Nc2nc3c(O)nnc(O)c3cn2)cc1	CI	0	Oc1nnc(O)c2nc(Nc3ccc(Cl)cc3)ncc12
1670	O(C)c1c2C(=O)C=C(c3ccncc3)Oc2cc(OC)c1	CI	0	COc1cc(OC)c2c(=O)cc(-c3ccncc3)oc2c1
1671	N1(c2ccccc2)N=NC2C1C1CC2CC1	CI	0	c1ccc(N2N=NC3C4CCC(C4)C32)cc1
1672	Clc1c(/C(/c2cc(C(=O)O)c(O)c(C)c2)=C/2\C=C(C(=O)O)C(=O)C(C)=C\2)c(Cl)ccc1	CI	0	CC1=C/C(=C(\c2cc(C)c(O)c(C(=O)O)c2)c2c(Cl)cccc2Cl)C=C(C(=O)O)C1=O
1673	S(=O)(=O)(O)c1c(N=Nc2c(C)cc(-c3cc(C)c(N=Nc4c(O)c5c(c(S(=O)(=O)O)c4)cccc5)cc3)cc2)c(O)c2c(N)cc(S(=O)(=O)O)cc2c1	CI	0	Cc1cc(-c2ccc(N=Nc3c(S(=O)(=O)O)cc4cc(S(=O)(=O)O)cc(N)c4c3O)c(C)c2)ccc1N=Nc1cc(S(=O)(=O)O)c2ccccc2c1O
1674	S(=O)(=O)(O)c1c(N=Nc2c(C)cc(-c3cc(C)c(N=Nc4c(O)c5c(N)ccc(S(=O)(=O)O)c5cc4)cc3)cc2)c(O)c2c(N)cc(S(=O)(=O)O)cc2c1	CI	0	Cc1cc(-c2ccc(N=Nc3c(S(=O)(=O)O)cc4cc(S(=O)(=O)O)cc(N)c4c3O)c(C)c2)ccc1N=Nc1ccc2c(S(=O)(=O)O)ccc(N)c2c1O
1675	O=C(CC)c1c(CC)ccc2c1cccc2	CI	0	CCC(=O)c1c(CC)ccc2ccccc12
1676	S(=O)(=O)(O)CC(O)C	CI	0	CC(O)CS(=O)(=O)O
1677	S(=O)(=O)(O)C(CS(=O)(=O)C)C	CI	0	CC(CS(C)(=O)=O)S(=O)(=O)O
1678	CC1(C)SCCCCCCCSC(C)(C)SCCCCCCCS1	CI	0	CC1(C)SCCCCCCCSC(C)(C)SCCCCCCCS1
1679	O=C(N)C=1C(=O)C2(O)C(O)=C3C(=O)c4c(O)cccc4CC3CC2C(N(C)C)C=1O	CI	0	CN(C)C1C(O)=C(C(N)=O)C(=O)C2(O)C(O)=C3C(=O)c4c(O)cccc4CC3CC12
1680	O=S1(=O)N(C)C(=O)Nc2ncn(C)c12	CI	0	CN1C(=O)Nc2ncn(C)c2S1(=O)=O
1681	SC1=NS(=O)(O)=C2N(C)C=NC2=N1	CI	0	Cn1cnc2c1=S(=O)(O)N=C(S)N=2
1682	S=C1N(C)S(=O)(=O)c2n(C)cnc2N1	CI	0	CN1C(=S)Nc2ncn(C)c2S1(=O)=O
1683	[Ni-6]([n+]1c[nH]cc1)([n+]1c[nH]cc1)([n+]1c[nH]cc1)([n+]1c[nH]cc1)(n1cncc1)n1cncc1	CI	0	c1cn([Ni-6](n2ccnc2)([n+]2cc[nH]c2)([n+]2cc[nH]c2)([n+]2cc[nH]c2)[n+]2cc[nH]c2)cn1
1684	S(C(=N)N)CC(C(=O)N)C	CI	0	CC(CSC(=N)N)C(N)=O
1685	Clc1nc(Cl)nc(-c2ccccc2)n1	CI	0	Clc1nc(Cl)nc(-c2ccccc2)n1
1686	Oc1nc(O)nc(N(C=C)c2ccccc2)n1	CI	0	C=CN(c1ccccc1)c1nc(O)nc(O)n1
1687	O=C(O)CCC(C)(c1cc(CN(c2ccccc2)c2ccccc2)c(O)cc1)c1cc(CN(c2ccccc2)c2ccccc2)c(O)cc1	CI	0	CC(CCC(=O)O)(c1ccc(O)c(CN(c2ccccc2)c2ccccc2)c1)c1ccc(O)c(CN(c2ccccc2)c2ccccc2)c1
1688	S=C=Nc1ccc(SSc2ccc(N=C=S)cc2)cc1	CI	0	S=C=Nc1ccc(SSc2ccc(N=C=S)cc2)cc1
1689	S=P(N1CCCCC1)(N1CCCCC1)c1ccccc1	CI	0	S=P(c1ccccc1)(N1CCCCC1)N1CCCCC1
1690	Clc1c(Cl)cc(OP(=O)(NC)N2CCN(c3ccccc3)CC2)c(Cl)c1	CI	0	CNP(=O)(Oc1cc(Cl)c(Cl)cc1Cl)N1CCN(c2ccccc2)CC1
1691	Clc1c(Cl)cc(OP(=S)(N2CCN(c3cc(Cl)ccc3)CC2)N2CCN(c3cc(Cl)ccc3)CC2)c(Cl)c1	CI	0	S=P(Oc1cc(Cl)c(Cl)cc1Cl)(N1CCN(c2cccc(Cl)c2)CC1)N1CCN(c2cccc(Cl)c2)CC1
1692	Clc1c(Cl)cc(OP(=S)(NC)N2CCN(c3ccc(Cl)cc3)CC2)c(Cl)c1	CI	0	CNP(=S)(Oc1cc(Cl)c(Cl)cc1Cl)N1CCN(c2ccc(Cl)cc2)CC1
1693	[O-][n+]1c(c(-c2ccccc2)no1)-c1ccccc1	CI	0	[O-][n+]1onc(-c2ccccc2)c1-c1ccccc1
1694	O=Nc1ccc(C(C)(C)C)cc1	CI	0	CC(C)(C)c1ccc(N=O)cc1
1695	Clc1ccc(SSc2ccccc2)cc1	CI	0	Clc1ccc(SSc2ccccc2)cc1
1696	CN1c2c3c(ccc2Oc2c1cccc2)cccc3	CI	0	CN1c2ccccc2Oc2ccc3ccccc3c21
1697	FC(F)(F)c1cc(/N=C/c2c(O)c(O)c(C(C)C)c3c2c(O)c(-c2c(O)c4c(/C=N/c5cc(C(F)(F)F)ccc5)c(O)c(O)c(C(C)C)c4cc2C)c(C)c3)ccc1	CI	0	Cc1cc2c(C(C)C)c(O)c(O)c(/C=N/c3cccc(C(F)(F)F)c3)c2c(O)c1-c1c(C)cc2c(C(C)C)c(O)c(O)c(/C=N/c3cccc(C(F)(F)F)c3)c2c1O
1698	[nH]1c2nc3c(nc2c2c1cccc2)cccc3	CI	0	c1ccc2nc3c(nc2c1)[nH]c1ccccc13
1699	N1(c2ccccc2)N=NC2C1C1C3N(c4ccccc4)N=NC3C2C1	CI	0	c1ccc(N2N=NC3C4CC(C32)C2C4N=NN2c2ccccc2)cc1
1700	N#CC1C(C#N)C2C3N=NN(c4ccccc4)C3C1C2	CI	0	N#CC1C(C#N)C2CC1C1N=NN(c3ccccc3)C21
1701	ClC1(C#N)C2C3N=NN(c4ccccc4)C3C(C1)C2	CI	0	N#CC1(Cl)CC2CC1C1N=NN(c3ccccc3)C21
1702	Cl[Ni-2]12OC(=O)C([N+]1)Cc1[n+]2c[nH]c1	CI	0	O=C1O[Ni-2]2(Cl)[N+]C1Cc1c[nH]c[n+]12
1703	ClCC(O)CS(=O)(=O)O	CI	0	O=S(=O)(O)CC(O)CCl
1704	O=[N+]([O-])c1ccc(Cn2c(C)[n+](-c3ccccc3)c3C(=O)c4c(C(=O)c23)cccc4)cc1	CI	0	Cc1n(Cc2ccc([N+](=O)[O-])cc2)c2c([n+]1-c1ccccc1)C(=O)c1ccccc1C2=O
1705	O=C(N(C)C)NC1(C(O)C)C(O)(C)C(O)(COC(=O)c2c(O)cccc2C)C(Nc2cc(C(=O)C)ccc2)C1N	CI	0	CC(=O)c1cccc(NC2C(N)C(NC(=O)N(C)C)(C(C)O)C(C)(O)C2(O)COC(=O)c2c(C)cccc2O)c1
1706	O=C(NNC(=O)c1ccncc1)c1ccncc1	CI	0	O=C(NNC(=O)c1ccncc1)c1ccncc1
1707	N12C(=NCC1)N1C(=NCC1)N1C2=NCC1	CI	0	C1CN2C(=N1)N1CCN=C1N1CCN=C21
1708	N(C)(C)c1c(C)cc(/C=C/c2c3c(ncc2)cccc3)cc1	CI	0	Cc1cc(/C=C/c2ccnc3ccccc23)ccc1N(C)C
1709	Ic1c2c(c(O)cc1)nccc2	CI	0	Oc1ccc(I)c2cccnc12
1710	O=C(O)C=1C(=O)Oc2c(cccc2)C=1	CI	0	O=C(O)c1cc2ccccc2oc1=O
1711	O=C1N(CN2C(=O)C3C(C2=O)CC2OC2C3)C(=O)C2C1CC1OC1C2	CI	0	O=C1C2CC3OC3CC2C(=O)N1CN1C(=O)C2CC3OC3CC2C1=O
1712	O=C1N(CCCCCCN2C(=O)C3C(C2=O)CC2OC2C3)C(=O)C2C1CC1OC1C2	CI	0	O=C1C2CC3OC3CC2C(=O)N1CCCCCCN1C(=O)C2CC3OC3CC2C1=O
1713	O=C(OCCOCCOC(=O)C1C(C(=O)OCCCC)CC2OC2C1)C1C(C(=O)OCCCC)CC2OC2C1	CI	0	CCCCOC(=O)C1CC2OC2CC1C(=O)OCCOCCOC(=O)C1CC2OC2CC1C(=O)OCCCC
1714	O=C(OCCCCOC(=O)C1C(C(=O)OCCCC)CC2OC2C1)C1C(C(=O)OCCCC)CC2OC2C1	CI	0	CCCCOC(=O)C1CC2OC2CC1C(=O)OCCCCOC(=O)C1CC2OC2CC1C(=O)OCCCC
1715	n12nnnc1NCC2	CI	0	C1Cn2nnnc2N1
1716	O=[N+]([O-])c1c(OC)cc(N=O)c(N=O)c1	CI	0	COc1cc(N=O)c(N=O)cc1[N+](=O)[O-]
1717	[O-][n+]1onc2c1C1(C)C(C)(C)C2CC1	CI	0	CC12CCC(c3no[n+]([O-])c31)C2(C)C
1718	O=Nc1c(N=O)c(-c2ccccc2)nnc1-c1ccccc1	CI	0	O=Nc1c(-c2ccccc2)nnc(-c2ccccc2)c1N=O
1719	O=C1C(C2C3(C)C(O)(C4C(C5(C)C(CC(OC6C(O)C(O)C(O)C(CO)O6)CC5)CC4)CC3)CC2)=CCO1	CI	0	CC12CCC(OC3OC(CO)C(O)C(O)C3O)CC1CCC1C2CCC2(C)C(C3=CCOC3=O)CCC12O
1720	Clc1c(S(=O)(=O)N)cc2S(=O)(=O)NCNc2c1	CI	0	NS(=O)(=O)c1cc2c(cc1Cl)NCNS2(=O)=O
1721	O=C(O)c1c(O)c(O)cc2OCC=3C(=O)C=C(C)OC=3c12	CI	0	Cc1cc(=O)c2c(o1)-c1c(cc(O)c(O)c1C(=O)O)OC2
1722	Clc1c(OC)cc(NC(=O)C)c(OC)c1	CI	0	COc1cc(NC(C)=O)c(OC)cc1Cl
1723	S(=O)(=O)(c1ccc(NC=O)cc1)c1ccc(NC=O)cc1	CI	0	O=CNc1ccc(S(=O)(=O)c2ccc(NC=O)cc2)cc1
1724	OC12C(C3(C4C(O)C1CCC4)CCCCC3)CCCC2	CI	0	OC1C2CCCC1C1(CCCCC1)C1CCCCC21O
1725	C(CC)CC1C(C2OCCOC2)OCCO1	CI	0	CCCCC1OCCOC1C1COCCO1
1726	O=C(N1C(=O)c2c1cccc2)c1ccccc1	CI	0	O=C(c1ccccc1)N1C(=O)c2ccccc21
1727	O(C)c1c(OC)cc2c(OCC3Oc4c(c(O)cc5OC(C)(C)C=Cc45)C(=O)C23)c1	CI	0	COc1cc2c(cc1OC)C1C(=O)c3c(O)cc4c(c3OC1CO2)C=CC(C)(C)O4
1728	FC12C3(C)C(=CC(=O)C=C3)CCC1C1C(C)(C(O)C(C)C1)CC2O	CI	0	CC1CC2C3CCC4=CC(=O)C=CC4(C)C3(F)C(O)CC2(C)C1O
1729	O(C)c1c(OC)c2C(=O)C=C(c3ccc(O)cc3)Oc2cc1OC	CM	1	COc1cc2oc(-c3ccc(O)cc3)cc(=O)c2c(OC)c1OC
1730	O(C)c1c(O)c(OC)cc2OC(c3ccc(OC)cc3)=CC(=O)c12	CI	0	COc1ccc(-c2cc(=O)c3c(OC)c(O)c(OC)cc3o2)cc1
1731	O(C)c1c(OC)c2C(=O)C=C(c3ccc(OC)cc3)Oc2cc1OC	CI	0	COc1ccc(-c2cc(=O)c3c(OC)c(OC)c(OC)cc3o2)cc1
1732	O(C)c1c(OC)c(OC)c2OC(c3ccc(OC)cc3)=CC(=O)c2c1OC	CI	0	COc1ccc(-c2cc(=O)c3c(OC)c(OC)c(OC)c(OC)c3o2)cc1
1733	O=C(NCCCCCCNC(=O)N1C(C)C1)N1C(C)C1	CI	0	CC1CN1C(=O)NCCCCCCNC(=O)N1CC1C
1734	S(SCC(=O)O)CC(=O)O	CI	0	O=C(O)CSSCC(=O)O
1735	O=C(O)C1SSC(C(=O)O)CC1	CI	0	O=C(O)C1CCC(C(=O)O)SS1
1736	OCC1C(C[N+](C)(C)C)C2C=CC1C2	CI	0	C[N+](C)(C)CC1C2C=CC(C2)C1CO
1737	S(=O)(=O)(c1sc(NC2=C(O)C(C(O)CO)OC2=O)cn1)c1ccc(NC2=C(O)C(C(O)CO)OC2=O)cc1	CI	0	O=C1OC(C(O)CO)C(O)=C1Nc1ccc(S(=O)(=O)c2ncc(NC3=C(O)C(C(O)CO)OC3=O)s2)cc1
1738	O=C1NC([O-])=Nc2n(C3C(O)C(O)C(CO)O3)c[n+](C)c12	CI	0	C[n+]1cn(C2OC(CO)C(O)C2O)c2nc([O-])[nH]c(=O)c21
1739	Sc1c([N+](=O)[O-])nc[nH]1	CI	0	O=[N+]([O-])c1nc[nH]c1S
1740	O=C1N(Cc2nc3c(cc2)cccc3)c2c(cccc2)C=C1	CI	0	O=c1ccc2ccccc2n1Cc1ccc2ccccc2n1
1741	Oc1c2nc(C)c(C)nc2c(O)cc1	CI	0	Cc1nc2c(O)ccc(O)c2nc1C
1742	Cc1n(-n2c3c(c4c2cccc4)cccc3)c(C)cc1	CI	0	Cc1ccc(C)n1-n1c2ccccc2c2ccccc21
1743	FC12C3(C)C(C(F)CC1C1C(C)(C(O)(C(=O)CO)C(C)C1)CC2O)=CC(=O)C=C3	CI	0	CC1CC2C3CC(F)C4=CC(=O)C=CC4(C)C3(F)C(O)CC2(C)C1(O)C(=O)CO
1744	S(=O)(=O)(O)CC(O)CCCCCCCCCCCCCCCC	CI	0	CCCCCCCCCCCCCCCCC(O)CS(=O)(=O)O
1745	OCCN(CCO)CCC#N	CI	0	N#CCCN(CCO)CCO
1746	C(\CC)(/C)=C\1/C(C)=NC(C)(C)C/1	CI	0	CC/C(C)=C1\CC(C)(C)N=C1C
1747	OC1C2C(C)=NC(C)(C)CC2CC1	CI	0	CC1=NC(C)(C)CC2CCC(O)C12
1748	C(=C)(C)C=1/C(=C(/C)\C)/CC(C)(C)N=1	CI	0	C=C(C)C1=NC(C)(C)CC1=C(C)C
1749	OCCC1NC(C)(C)CC2C1C(O)CC2	CI	0	CC1(C)CC2CCC(O)C2C(CCO)N1
1750	C(\C)(/C)=C\1/C(CCN2CCOCC2)=NC(C)(C)C/1	CI	0	CC(C)=C1CC(C)(C)N=C1CCN1CCOCC1
1751	C(\C)(/C)=C\1/C(CCC=2/C(=C(/C)\C)/CC(C)(C)N=2)=NC(C)(C)C/1	CI	0	CC(C)=C1CC(C)(C)N=C1CCC1=NC(C)(C)CC1=C(C)C
1752	N#CNC(=N)NC(C)C	CI	0	CC(C)NC(=N)NC#N
1753	O(C)c1cc(NCCCCCNC(NC#N)=N)c2ncccc2c1	CI	0	COc1cc(NCCCCCNC(=N)NC#N)c2ncccc2c1
1754	ClC=1C(=O)Oc2c(cccc2)C=1	CI	0	O=c1oc2ccccc2cc1Cl
1755	ClC1(c2ccccc2)C(Cl)C(=O)c2c(O1)cccc2	CI	0	O=C1c2ccccc2OC(Cl)(c2ccccc2)C1Cl
1756	O=C(Oc1c(C(=O)/C=C/c2ccccc2)cccc1)C	CI	0	CC(=O)Oc1ccccc1C(=O)/C=C/c1ccccc1
1757	P(=CCCCC(=O)c1ccccc1)(c1ccccc1)(c1ccccc1)c1ccccc1	CI	0	O=C(CCCC=P(c1ccccc1)(c1ccccc1)c1ccccc1)c1ccccc1
1758	O=C(Nc1ccc(CC(=N)N)cc1)c1ccc(C(=O)Nc2ccc(CC(=N)N)cc2)cc1	CI	0	N=C(N)Cc1ccc(NC(=O)c2ccc(C(=O)Nc3ccc(CC(=N)N)cc3)cc2)cc1
1759	O=C1N(C2CCCCC2)CC2(Cc3ccccc3)C1(O)Nc1c2cccc1	CI	0	O=C1N(C2CCCCC2)CC2(Cc3ccccc3)c3ccccc3NC12O
1760	O=Nc1c(O)nc(N)nc1Nc1ccc(C)cc1	CI	0	Cc1ccc(Nc2nc(N)nc(O)c2N=O)cc1
1761	C(CCCCC1OC(CCCCCCCCC)OC(CCCCCCCCC)O1)CCCC	CI	0	CCCCCCCCCC1OC(CCCCCCCCC)OC(CCCCCCCCC)O1
1762	O=C1N(CCN(C)C)C(=O)C2C1C1(C)OC2CC1	CI	0	CN(C)CCN1C(=O)C2C3CCC(C)(O3)C2C1=O
1763	O=C1N(C(CCC[N+](CC)(CC)C)C)C(=O)C2C1CCCC2	CI	0	CC[N+](C)(CC)CCCC(C)N1C(=O)C2CCCCC2C1=O
1764	Oc1c(CN2CCOCC2)c(C)c(CN2CCOCC2)cc1C(C)C	CI	0	Cc1c(CN2CCOCC2)cc(C(C)C)c(O)c1CN1CCOCC1
1765	O(C)c1c(O)c(CN2CCOCC2)cc(C(O)C(O)c2cc(OC)c(O)c(CN3CCOCC3)c2)c1	CI	0	COc1cc(C(O)C(O)c2cc(CN3CCOCC3)c(O)c(OC)c2)cc(CN2CCOCC2)c1O
1766	O=C(C(c1ccccc1)c1ccccc1)N1CCN(c2ncccc2)CC1	CI	0	O=C(C(c1ccccc1)c1ccccc1)N1CCN(c2ccccn2)CC1
1767	OC(CN1C(C)CN(CC(O)CN2CC(C)CCC2)CC1)CN1CC(C)CCC1	CI	0	CC1CCCN(CC(O)CN2CCN(CC(O)CN3CCCC(C)C3)C(C)C2)C1
1768	C(CCCCCCCC)CCCCCCC[N+]1(C)CC2C(C1)CCCC2	CI	0	CCCCCCCCCCCCCCCC[N+]1(C)CC2CCCCC2C1
1769	S(=O)(=O)(NC(=O)N)CC(=O)N	CI	0	NC(=O)CS(=O)(=O)NC(N)=O
1770	O(C)c1c(O)c(OC)cc2OC(c3ccc(O)cc3)=CC(=O)c12	CI	0	COc1cc2oc(-c3ccc(O)cc3)cc(=O)c2c(OC)c1O
1771	BrC(CBr)Cc1c(OC(=O)C)ccc(C(C(CC)c2cc(CC(Br)CBr)c(OC(=O)C)cc2)CC)c1	CI	0	CCC(c1ccc(OC(C)=O)c(CC(Br)CBr)c1)C(CC)c1ccc(OC(C)=O)c(CC(Br)CBr)c1
1772	S=C(N/N=C/c1ccncc1)NCC(C)C	CI	0	CC(C)CNC(=S)N/N=C/c1ccncc1
1773	Clc1c(/C=C/C(=N\C(=S)NC(=S)N)/C)cccc1	CI	0	CC(/C=C/c1ccccc1Cl)=N/C(=S)NC(N)=S
1774	S=C(N/N=C(\C=C\c1ccc(N(C)C)cc1)/C)NCC(C)C	CI	0	CC(/C=C/c1ccc(N(C)C)cc1)=N/NC(=S)NCC(C)C
1775	BrC1C(O)(c2ccccc2)c2c(cccc2)CC1	CI	0	OC1(c2ccccc2)c2ccccc2CCC1Br
1776	Clc1c(NC=O)c(C)ccc1	CI	0	Cc1cccc(Cl)c1NC=O
1777	O=C(OCC)C(CCC)N1S(=O)(=O)c2c(C1=O)cccc2	CI	0	CCCC(C(=O)OCC)N1C(=O)c2ccccc2S1(=O)=O
1778	O=COCCCCCCCCCC=C	CI	0	C=CCCCCCCCCCOC=O
1779	P(=O)(OP(=O)(Oc1ccc([N+](=O)[O-])cc1)Oc1ccc([N+](=O)[O-])cc1)(Oc1ccc([N+](=O)[O-])cc1)Oc1ccc([N+](=O)[O-])cc1	CI	0	O=[N+]([O-])c1ccc(OP(=O)(Oc2ccc([N+](=O)[O-])cc2)OP(=O)(Oc2ccc([N+](=O)[O-])cc2)Oc2ccc([N+](=O)[O-])cc2)cc1
1780	S=C(N/N=C/c1c(O)cccc1)NCCCCCCC	CI	0	CCCCCCCNC(=S)N/N=C/c1ccccc1O
1781	S=C(N/N=C/c1c(O)cccc1)Nc1c2nc3c(cc2ccc1)cccc3	CI	0	Oc1ccccc1/C=N/NC(=S)Nc1cccc2cc3ccccc3nc12
1782	O=C(N)C=1C(=O)NC(=O)N(C)N=1	CI	0	Cn1nc(C(N)=O)c(=O)[nH]c1=O
1783	Clc1c(N)c(NCCO)ncn1	CI	0	Nc1c(Cl)ncnc1NCCO
1784	S(Cc1c(C)ccc2c1cccc2)c1ncnc2n(C3C(O)C(O)C(CO)O3)cnc12	CI	0	Cc1ccc2ccccc2c1CSc1ncnc2c1ncn2C1OC(CO)C(O)C1O
1785	O=C1c2c(C(=O)C=3SCCSC1=3)cccc2	CI	0	O=C1C2=C(SCCS2)C(=O)c2ccccc21
1786	S(=O)(=O)(O)c1c(O)cc(O)c(CCCCCC)c1	CI	0	CCCCCCc1cc(S(=O)(=O)O)c(O)cc1O
1787	O(C)C1OOC(OC)c2c(-c3c1cccc3)cccc2	CI	0	COC1OOC(OC)c2ccccc2-c2ccccc21
1788	O=C(C[n+]1ccccc1)c1cc([O-])c(O)cc1	CI	0	O=C(C[n+]1ccccc1)c1ccc(O)c([O-])c1
1789	O=C(C[n+]1cc2c(cc1)cccc2)c1cc([O-])c(O)cc1	CI	0	O=C(C[n+]1ccc2ccccc2c1)c1ccc(O)c([O-])c1
1790	[Si](O)(c1ccc(C)cc1)(c1ccc(C)cc1)c1ccc(C)cc1	CI	0	Cc1ccc([Si](O)(c2ccc(C)cc2)c2ccc(C)cc2)cc1
1791	O=C1c2c(-c3c1cccc3)cc(N1C(=O)C=CC1=O)cc2	CI	0	O=C1c2ccccc2-c2cc(N3C(=O)C=CC3=O)ccc21
1792	O=C1C(O)C(O)C(O)C(O)C1O	CI	0	O=C1C(O)C(O)C(O)C(O)C1O
1793	BrC(C(=O)O)C(Br)C(=O)N(CC(C)C)CC(C)C	CI	0	CC(C)CN(CC(C)C)C(=O)C(Br)C(Br)C(=O)O
1794	c1(C2OC(c3ccccc3)CO2)cc2OCOc2cc1	CI	0	c1ccc(C2COC(c3ccc4c(c3)OCO4)O2)cc1
1795	O(CC)c1c(OC)cc(C2OC(C)CCO2)cc1	CI	0	CCOc1ccc(C2OCCC(C)O2)cc1OC
1796	O=C(OCCCC)C1C(C(=O)OCCCC)OC(CCCCCC)O1	CI	0	CCCCCCC1OC(C(=O)OCCCC)C(C(=O)OCCCC)O1
1797	O=C1OC(C)(C)C2C(C)(O2)C1	CI	0	CC1(C)OC(=O)CC2(C)OC12
1798	Clc1cc(Sc2c(O)ccc(Cl)c2)c(O)cc1	CI	0	Oc1ccc(Cl)cc1Sc1cc(Cl)ccc1O
1799	O=C1OC2OC1CCC2	CI	0	O=C1OC2CCCC1O2
1800	O=C1N(CCN2C(=O)C3C(C2=O)CC2OC2C3)C(=O)C2C1CC1OC1C2	CI	0	O=C1C2CC3OC3CC2C(=O)N1CCN1C(=O)C2CC3OC3CC2C1=O
1801	P(=O)(OCCC#N)(N1C(C)C1)N1C(C)C1	CI	0	CC1CN1P(=O)(OCCC#N)N1CC1C
1802	Clc1c(Cl)ccc(Nc2c(N=O)c(O)nc(N)n2)c1	CI	0	Nc1nc(O)c(N=O)c(Nc2ccc(Cl)c(Cl)c2)n1
1803	N(c1c(N)c(N)nc(N)n1)c1ccccc1	CI	0	Nc1nc(N)c(N)c(Nc2ccccc2)n1
1804	S(=O)(=O)(O)c1c(O)ccc(/C=N/NC(=O)C(=O)N/N=C/c2cc(S(=O)(=O)O)c(O)cc2)c1	CI	0	O=C(N/N=C/c1ccc(O)c(S(=O)(=O)O)c1)C(=O)N/N=C/c1ccc(O)c(S(=O)(=O)O)c1
1805	O=[N+]([O-])c1cc(/C=N/NC(=O)C(=O)N/N=C/c2cc([N+](=O)[O-])ccc2)ccc1	CI	0	O=C(N/N=C/c1cccc([N+](=O)[O-])c1)C(=O)N/N=C/c1cccc([N+](=O)[O-])c1
1806	S(=O)(=O)(O)CC12C(C)(C)C(CC1=O)CC2	CI	0	CC1(C)C2CCC1(CS(=O)(=O)O)C(=O)C2
1807	OCC12C(O)C(CO)(COC1)CCC2	CI	0	OCC12CCCC(CO)(COC1)C2O
1808	O=C(OCC1SC(C)(C)SC1)c1ccccc1	CI	0	CC1(C)SCC(COC(=O)c2ccccc2)S1
1809	Clc1nc(NP(=O)(Nc2nc(Cl)ccn2)c2ccccc2)ncc1	CI	0	O=P(Nc1nccc(Cl)n1)(Nc1nccc(Cl)n1)c1ccccc1
1810	N#C/C(=C/c1cc2OCOc2cc1)/c1ccccc1	CI	0	N#C/C(=C/c1ccc2c(c1)OCO2)c1ccccc1
1811	S(=O)(=O)(Nc1ccccc1)C1C(=O)C2(C)C(C)(C)C1CC2	CI	0	CC12CCC(C(S(=O)(=O)Nc3ccccc3)C1=O)C2(C)C
1812	O(C)c1c(/C=C/2\C(=O)OC(c3ccccc3)=N\2)cccc1	CI	0	COc1ccccc1/C=C1/N=C(c2ccccc2)OC1=O
1813	C[N+]=1c2c(cc(C)cc2)CN(c2ccc(C)cc2)C=1	CI	0	Cc1ccc(N2C=[N+](C)c3ccc(C)cc3C2)cc1
1814	O=S1(=O)c2c(C(O)(c3ccccc3)c3c1cccc3)cccc2	CI	0	O=S1(=O)c2ccccc2C(O)(c2ccccc2)c2ccccc21
1815	OC1C(CN(CCCC)CCCC)CC(C(C)(C)C)CC1	CI	0	CCCCN(CCCC)CC1CC(C(C)(C)C)CCC1O
1816	S(SCC(NC(=O)Nc1ccccc1)C(=O)O)CC(NC(=O)Nc1ccccc1)C(=O)O	CI	0	O=C(Nc1ccccc1)NC(CSSCC(NC(=O)Nc1ccccc1)C(=O)O)C(=O)O
1817	S(SCC(N)C(=O)NC(C(=O)OCC)Cc1ccc(O)cc1)CC(N)C(=O)NC(C(=O)OCC)Cc1ccc(O)cc1	CI	0	CCOC(=O)C(Cc1ccc(O)cc1)NC(=O)C(N)CSSCC(N)C(=O)NC(Cc1ccc(O)cc1)C(=O)OCC
1818	S(SCC(NC(=O)OCc1ccccc1)C(=O)NC(C(=O)OCC)Cc1ccc(O)cc1)CC(NC(=O)OCc1ccccc1)C(=O)NC(C(=O)OCC)Cc1ccc(O)cc1	CI	0	CCOC(=O)C(Cc1ccc(O)cc1)NC(=O)C(CSSCC(NC(=O)OCc1ccccc1)C(=O)NC(Cc1ccc(O)cc1)C(=O)OCC)NC(=O)OCc1ccccc1
1819	O(C)c1c(C2C=NNC2)cccc1	CI	0	COc1ccccc1C1C=NNC1
1820	Clc1ccc(C(=O)C2C(c3ccccc3)CN=N2)cc1	CI	0	O=C(c1ccc(Cl)cc1)C1N=NCC1c1ccccc1
1821	c1(-c2ccccc2)c2c([o+]c3c1cccc3)cccc2	CI	0	c1ccc(-c2c3ccccc3[o+]c3ccccc23)cc1
1822	Cc1cc2c(-c3ccc(C)cc3)cc(-c3ccccc3)[s+]c2cc1	CI	0	Cc1ccc(-c2cc(-c3ccccc3)[s+]c3ccc(C)cc23)cc1
1823	[N+](\C)(/C)=C\1/C=C/C(=C\2/c3c(OC(c4ccccc4)=C/2)cccc3)/C=C/1	CI	0	C[N+](C)=C1C=CC(=C2C=C(c3ccccc3)Oc3ccccc32)C=C1
1824	O(C)c1cc(C2OC2)ccc1	CI	0	COc1cccc(C2CO2)c1
1825	BrC1(CC)C(=O)NC(=O)NC1=O	CM	1	CCC1(Br)C(=O)NC(=O)NC1=O
1826	N(/C=C/1\C=CC=C\1)(C)C	CM	1	CN(C)C=C1C=CC=C1
1827	O=C1C(CN(C)C)CCC1	CI	0	CN(C)CC1CCCC1=O
1828	N1(c2sc3c(n2)cccc3)CCCCC1	CI	0	c1ccc2sc(N3CCCCC3)nc2c1
1829	O(C)c1ccc(CC[N+](C)(C)C)cc1	CI	0	COc1ccc(CC[N+](C)(C)C)cc1
1830	O=C(N1C(c2cnccc2)CCCC1)c1ccccc1	CI	0	O=C(c1ccccc1)N1CCCCC1c1cccnc1
1831	N12N(CNNC1)CNNC2	CI	0	C1NNCN2CNNCN12
1832	O(CCN(CC)CC)c1c(CC=C)cc(/C(=C(\CC)/c2cc(CC=C)c(OCCN(CC)CC)cc2)/CC)cc1	CI	0	C=CCc1cc(/C(CC)=C(\CC)c2ccc(OCCN(CC)CC)c(CC=C)c2)ccc1OCCN(CC)CC
1833	O(C)c1cc2c(cc1)C1C(C3C(C)(C(O)C(O)C3)CC1)CC2	CI	0	COc1ccc2c(c1)CCC1C2CCC2(C)C(O)C(O)CC12
1834	O=C(N1CCN(c2c(CC)cccc2)CC1)c1cc(OC)c(OC)c(OC)c1	CI	0	CCc1ccccc1N1CCN(C(=O)c2cc(OC)c(OC)c(OC)c2)CC1
1835	S(C(=N)N)Cc1c2c(c(CSC(=N)N)c3c1cccc3)cccc2	CI	0	N=C(N)SCc1c2ccccc2c(CSC(=N)N)c2ccccc12
1836	O=C(Nc1ccc(/C=C(/C#N)\c2ccccc2)cc1)C	CI	0	CC(=O)Nc1ccc(/C=C(/C#N)c2ccccc2)cc1
1837	Clc1ccc(/C(/C#N)=C\c2ccc(OC)cc2)cc1	CI	0	COc1ccc(/C=C(/C#N)c2ccc(Cl)cc2)cc1
1838	OC(C(O)c1nn(-c2ccccc2)nc1)CO	CI	0	OCC(O)C(O)c1cnn(-c2ccccc2)n1
1839	OC(C(O)C(O)c1[nH]c2c(n1)cccc2)C(O)C	CI	0	CC(O)C(O)C(O)C(O)c1nc2ccccc2[nH]1
1840	O=C(NNc1ccccc1)C(O)C(O)C(O)C(O)C(O)CO	CI	0	O=C(NNc1ccccc1)C(O)C(O)C(O)C(O)C(O)CO
1841	O=C(OC(C(OC(=O)C)C1C(OC(=O)C)C(OC(=O)C)C(Oc2ccccc2)O1)COC(=O)C)C	CI	0	CC(=O)OCC(OC(C)=O)C(OC(C)=O)C1OC(Oc2ccccc2)C(OC(C)=O)C1OC(C)=O
1842	O(C(C(O)/C(=N/Nc1ccccc1)/C=N/Nc1ccccc1)C(O)CO)C1C(O)C(O)C(O)C(CO)O1	CI	0	OCC(O)C(OC1OC(CO)C(O)C(O)C1O)C(O)C(/C=N/Nc1ccccc1)=N/Nc1ccccc1
1843	O=C(OC(C(OC(=O)C)C(OC(=O)C)COC(=O)C)C(OC(=O)C)C(OC(=O)C)c1[nH]c2c(n1)cccc2)C	CI	0	CC(=O)OCC(OC(C)=O)C(OC(C)=O)C(OC(C)=O)C(OC(C)=O)C(OC(C)=O)c1nc2ccccc2[nH]1
1844	OC1C(C2OC(c3ccccc3)OC3C2OC(c2ccccc2)OC3)OC(c2ccccc2)OC1	CI	0	OC1COC(c2ccccc2)OC1C1OC(c2ccccc2)OC2COC(c3ccccc3)OC21
1845	O=C(CN(C)C)C1C(=O)N(C)c2c1cccc2	CI	0	CN(C)CC(=O)C1C(=O)N(C)c2ccccc21
1846	O=C(OCC)CC1(CC(=O)OCC)C(=O)N(C)c2c1cccc2	CI	0	CCOC(=O)CC1(CC(=O)OCC)C(=O)N(C)c2ccccc21
1847	O=C1N2C(CCC1)CCCC2	CI	0	O=C1CCCC2CCCCN12
1848	O=C(OCC)CC1C(=O)CCN(Cc2ccccc2)C1	CI	0	CCOC(=O)CC1CN(Cc2ccccc2)CCC1=O
1849	O=C(NCc1ccccc1)CC1(CC(=O)NCc2ccccc2)OCCO1	CI	0	O=C(CC1(CC(=O)NCc2ccccc2)OCCO1)NCc1ccccc1
1850	O=C1C2(C(=O)NC(=O)N1)CC2	CI	0	O=C1NC(=O)C2(CC2)C(=O)N1
1851	O=C(OCC)/C(/C(=O)OCC)=C\Nc1cc(N/C=C(\C(=O)OCC)/C(=O)OCC)ccc1	CI	0	CCOC(=O)C(=CNc1cccc(NC=C(C(=O)OCC)C(=O)OCC)c1)C(=O)OCC
1852	O=C(N/N=C/c1cc(OCC)c(OCC)cc1)C(=O)N/N=C/c1cc(OCC)c(OCC)cc1	CI	0	CCOc1ccc(/C=N/NC(=O)C(=O)N/N=C/c2ccc(OCC)c(OCC)c2)cc1OCC
1853	S(=O)(=O)(O)c1c(/C=N/NC(=O)C(=O)N/N=C/c2c(S(=O)(=O)O)cccc2)cccc1	CI	0	O=C(N/N=C/c1ccccc1S(=O)(=O)O)C(=O)N/N=C/c1ccccc1S(=O)(=O)O
1854	O=C(OCC)C([N+](C)(C)C)c1ccccc1	CI	0	CCOC(=O)C(c1ccccc1)[N+](C)(C)C
1855	O=[SH0]1SCCCC1	CI	0	O=S1CCCCS1
1856	O=C1C2(C(c3ccccc3)O2)CCCC21C(c1ccccc1)O2	CI	0	O=C1C2(CCCC13OC3c1ccccc1)OC2c1ccccc1
1857	OC1C2(C)C(C3C(C4(C)C(OCCC4)CC3)CC2)CC1	CI	0	CC12CCC3C(CCC4OCCCC43C)C1CCC2O
1858	Brc1c(Nc2c(O)nc(O)nc2)nc(SC)nc1	CI	0	CSc1ncc(Br)c(Nc2cnc(O)nc2O)n1
1859	O=C1N(C)N=C(C)C(=O)N1	CI	0	Cc1nn(C)c(=O)[nH]c1=O
1860	O(C)c1c(O)c(OC)cc2OC(c3ccc(O)cc3)CC(=O)c12	CI	0	COc1cc2c(c(OC)c1O)C(=O)CC(c1ccc(O)cc1)O2
1861	Oc1c(O)nnc2c3c(c(nn1)cc2)cccc3	CI	0	Oc1nnc2ccc(nnc1O)c1ccccc21
1862	C(N1CCC(C2CCN(CC3OC3)CC2)CC1)C1OC1	CI	0	C1OC1CN1CCC(C2CCN(CC3CO3)CC2)CC1
1863	O=C1/C(=N\O)/C(=O)NC(=O)N1	CI	0	O=C1NC(=O)C(=NO)C(=O)N1
1864	FC(F)(F)c1nc(NCCCC)c2nc[nH]c2n1	CI	0	CCCCNc1nc(C(F)(F)F)nc2[nH]cnc12
1865	O(C)c1ccc(C=2OC(=O)/C(=C\c3c(O)cc(O)cc3)/C=2)cc1	CI	0	COc1ccc(C2=C/C(=C/c3ccc(O)cc3O)C(=O)O2)cc1
1866	O=C1N(c2ccccc2)C(N2CCCCC2)(c2ccccc2)c2c1cccc2	CI	0	O=C1c2ccccc2C(c2ccccc2)(N2CCCCC2)N1c1ccccc1
1867	O=C(OCC1C2(OC)N(C=3C(=O)C(C)=C(N)C(=O)C1=3)CC1N(C)C21)N	CI	0	COC12C(COC(N)=O)C3=C(C(=O)C(C)=C(N)C3=O)N1CC1C2N1C
1868	O=C(O)/C(=C/C(=O)O)/C(CC)C	CI	0	CCC(C)/C(=C\C(=O)O)C(=O)O
1869	N#CC1C(C#N)C2C=CC1CCC2	CI	0	N#CC1C2C=CC(CCC2)C1C#N
1871	O/N=C/1\C(=N/O)\CCC\C\1=N\O	CI	0	ON=C1/C(=N\O)CCC/C1=N/O
1872	OCCN1CC2(C)C3C(C4C5(C(O)C(=C)C(C4)CC5)CC3)(C1)CCC2	CI	0	C=C1C2CCC3(CCC4C5(C)CCCC4(CN(CCO)C5)C3C2)C1O
1873	O=C(OC12C3C(OC)C4C5(COC)CN(C)C3C4(C(OC)CC5)C3C1C(OC(=O)c1ccccc1)C(O)(C(OC)C2)C3)C	CI	0	COCC12CCC(OC)C34C5CC6(O)C(OC)CC(OC(C)=O)(C5C6OC(=O)c5ccccc5)C(C(OC)C13)C4N(C)C2
1874	O=C(OC12C(O)C(OC)C3(O)C(OC(=O)c4ccccc4)C1C(C14C(OC)CC(O)C5(COC)C1C(OC)C2C4N(CC)C5)C3)C	CI	0	CCN1CC2(COC)C(O)CC(OC)C34C5CC6(O)C(OC)C(O)C(OC(C)=O)(C5C6OC(=O)c5ccccc5)C(C(OC)C23)C14
1875	O=C(OCC[N+]1=CC23C(C(C)(C1)CCC2)CCC12C(OC(=O)C)C(=C)C(CC31)CC2)C	CI	0	C=C1C2CCC3(CCC4C5(C)CCCC4(C=[N+](CCOC(C)=O)C5)C3C2)C1OC(C)=O
1876	OC1C(=C)C2CC3C1(CCC1C4(C)C5OCCN5CC31CCC4)CC2	CI	0	C=C1C2CCC3(CCC4C5(C)CCCC4(CN4CCOC45)C3C2)C1O
1877	O=C(O)CCC(=O)NC(C)(C)C	CI	0	CC(C)(C)NC(=O)CCC(=O)O
1878	O=C(O)CCC(=O)Nc1ccccc1	CI	0	O=C(O)CCC(=O)Nc1ccccc1
1879	O=C(O)CCC(=O)NC(c1ccccc1)c1ccccc1	CI	0	O=C(O)CCC(=O)NC(c1ccccc1)c1ccccc1
1880	O=C1N(C(N2C(=O)CCC2=O)(c2ccccc2)c2ccccc2)C(=O)CC1	CI	0	O=C1CCC(=O)N1C(c1ccccc1)(c1ccccc1)N1C(=O)CCC1=O
1881	O=C(N(C(c1ccccc1)(c1ccccc1)c1ccccc1)C)C	CI	0	CC(=O)N(C)C(c1ccccc1)(c1ccccc1)c1ccccc1
1882	O=C1N(C(c2ccccc2)(c2ccccc2)c2ccccc2)C(=O)CC1	CI	0	O=C1CCC(=O)N1C(c1ccccc1)(c1ccccc1)c1ccccc1
1883	O=C(O)CCC(=O)NC(c1ccccc1)(c1ccccc1)c1ccccc1	CI	0	O=C(O)CCC(=O)NC(c1ccccc1)(c1ccccc1)c1ccccc1
1884	O=C(NC(c1ccccc1)(c1ccccc1)c1ccccc1)CCCOC	CI	0	COCCCC(=O)NC(c1ccccc1)(c1ccccc1)c1ccccc1
1885	S(C(SCc1ccccc1)(c1ccccc1)c1ccccc1)Cc1ccccc1	CI	0	c1ccc(CSC(SCc2ccccc2)(c2ccccc2)c2ccccc2)cc1
1886	Clc1ccc(C(=O)N2CC2)cc1	CI	0	O=C(c1ccc(Cl)cc1)N1CC1
1887	Clc1ccc(CSC#N)cc1	CI	0	N#CSCc1ccc(Cl)cc1
1888	ClC1(Cl)C2(Cl)C(Cl)=C(Cl)C1(Cl)C1C2C2C(O)C(O)C1C2	CI	0	OC1C(O)C2CC1C1C2C2(Cl)C(Cl)=C(Cl)C1(Cl)C2(Cl)Cl
1889	ClC1C(Cl)C2C3C(C4OC4C3)C1C2	CI	0	ClC1C(Cl)C2CC1C1CC3OC3C21
1890	Clc1c(NC=2C(=O)C=C(Nc3c(Cl)cc(Cl)cc3)C(=O)C=2)ccc(Cl)c1	CI	0	O=C1C=C(Nc2ccc(Cl)cc2Cl)C(=O)C=C1Nc1ccc(Cl)cc1Cl
1891	O=C(CC(=O)c1nc2c(cc1)cccc2)c1c(O)c(OC)c(OC)cc1	CI	0	COc1ccc(C(=O)CC(=O)c2ccc3ccccc3n2)c(O)c1OC
1892	OC1C2(C)C(C)(C)C(C1NCCCC)CC2	CI	0	CCCCNC1C2CCC(C)(C1O)C2(C)C
1893	N(CCCC(Nc1c2c(nc(-c3ccccc3)c1)cccc2)C)(CC)CC	CI	0	CCN(CC)CCCC(C)Nc1cc(-c2ccccc2)nc2ccccc12
1894	Clc1cc2nc(-c3ccccc3)cc(NC(CCCN(CC)CC)C)c2cc1	CI	0	CCN(CC)CCCC(C)Nc1cc(-c2ccccc2)nc2cc(Cl)ccc12
1895	Clc1cc2nccc(NCCCN(CCO)CCO)c2cc1	CI	0	OCCN(CCO)CCCNc1ccnc2cc(Cl)ccc12
1896	Clc1cc2nc3c(c(NCCCCCCCN(CC)CC)c2cc1)cc(OC)cc3	CI	0	CCN(CC)CCCCCCCNc1c2ccc(Cl)cc2nc2ccc(OC)cc12
1897	Clc1cc2nccc(NC3CCC(N(CCCC)CCCC)CC3)c2cc1	CI	0	CCCCN(CCCC)C1CCC(Nc2ccnc3cc(Cl)ccc23)CC1
1898	O(C)c1cc(NCCCNCC(C)(C)C)c2ncccc2c1	CI	0	COc1cc(NCCCNCC(C)(C)C)c2ncccc2c1
1899	N(C(C)C)CCCCCNc1c2ncccc2ccc1	CI	0	CC(C)NCCCCCNc1cccc2cccnc12
1900	Nc1cc2C(N)c3c(-c2cc1)cccc3	CI	0	Nc1ccc2c(c1)C(N)c1ccccc1-2
1901	Brc1c(N)c(Br)cc2-c3c(cc(Br)cc3)Cc12	CI	0	Nc1c(Br)cc2c(c1Br)Cc1cc(Br)ccc1-2
1902	O=C(Nc1cc2c(-c3c(cc(N(CCO)CCO)cc3)C2)cc1)C	CI	0	CC(=O)Nc1ccc2c(c1)Cc1cc(N(CCO)CCO)ccc1-2
1903	O(C(CNC)c1ccccc1)B(c1ccccc1)c1ccccc1	CI	0	CNCC(OB(c1ccccc1)c1ccccc1)c1ccccc1
1904	O=C1C=2c3c(C(c4ccccc4)c4c(cccc4)C=2OC(C)=C1)cccc3	CI	0	Cc1cc(=O)c2c(o1)-c1ccccc1C(c1ccccc1)c1ccccc1-2
1905	O=C(O)C(NCNC(=O)C=1C(=O)C2(O)C(O)=C3C(=O)c4c(O)cccc4C(O)(C)C3CC2C(N(C)C)C=1O)C(O)C	CI	0	CC(O)C(NCNC(=O)C1=C(O)C(N(C)C)C2CC3C(=C(O)C2(O)C1=O)C(=O)c1c(O)cccc1C3(C)O)C(=O)O
1906	O=C(O)CCCNCNC(=O)C=1C(=O)C2(O)C(O)=C3C(=O)c4c(O)cccc4C(O)(C)C3CC2C(N(C)C)C=1O	CI	0	CN(C)C1C(O)=C(C(=O)NCNCCCC(=O)O)C(=O)C2(O)C(O)=C3C(=O)c4c(O)cccc4C(C)(O)C3CC12
1907	S(C(=N)N)C1C2C(C)(C)C(C1)CC2	CI	0	CC1(C)C2CCC1C(SC(=N)N)C2
1908	S(C(C(=O)N/N=C/c1cc(OC)ccc1)C)C(C(=O)N/N=C/c1cc(OC)ccc1)C	CI	0	COc1cccc(/C=N/NC(=O)C(C)SC(C)C(=O)N/N=C/c2cccc(OC)c2)c1
1910	[Cu-3]12([O+]=NN(c3ccccc3)O1)[O+]=NN(c1ccccc1)O2	CI	0	c1ccc(N2N=[O+][Cu-3]3(O2)ON(c2ccccc2)N=[O+]3)cc1
1911	O=C(c1c(O)cc(OC)cc1)c1c(O)cccc1	CI	0	COc1ccc(C(=O)c2ccccc2O)c(O)c1
1912	N(=C/C=C/c1ccccc1)\CCCCCC/N=C/C=C/c1ccccc1	CI	0	C(=C/c1ccccc1)\C=N\CCCCCC/N=C/C=C/c1ccccc1
1913	C(=C/c1[n+](CC)c2c(cc1)cccc2)\C=C\1/N(CC)c2c(cccc2)C=C/1	CI	0	CCN1/C(=C\C=C\c2ccc3ccccc3[n+]2CC)C=Cc2ccccc21
1914	O=Cc1c(O)c(O)c(C(C)C)c2c1c(O)c(-c1c(O)c3c(C=O)c(O)c(O)c(C(C)C)c3cc1C)c(C)c2	CI	0	Cc1cc2c(C(C)C)c(O)c(O)c(C=O)c2c(O)c1-c1c(C)cc2c(C(C)C)c(O)c(O)c(C=O)c2c1O
1915	S(=O)(=O)(O)c1c(N)c(C)cc(/C(/c2ccc(Nc3ccc(S(=O)(=O)O)cc3)cc2)=C\2/C=C/C(=N/c3ccc(S(=O)(=O)O)cc3)/C=C/2)c1	CM	1	Cc1cc(C(=C2C=CC(=Nc3ccc(S(=O)(=O)O)cc3)C=C2)c2ccc(Nc3ccc(S(=O)(=O)O)cc3)cc2)cc(S(=O)(=O)O)c1N
1916	O=C1N(CO)C(CC(C)C)C(=O)NC1CC(C)C	CI	0	CC(C)CC1NC(=O)C(CC(C)C)N(CO)C1=O
1917	Clc1nc(NC2CCCCC2)nc(NC2CCCCC2)n1	CI	0	Clc1nc(NC2CCCCC2)nc(NC2CCCCC2)n1
1918	O=C(O)C1(C)C(CC)c2c(c3c(cc(OC)cc3)cc2)CC1	CI	0	CCC1c2ccc3cc(OC)ccc3c2CCC1(C)C(=O)O
1919	O=C(O)C(NCCNC(C(=O)O)CCC)CCC	CI	0	CCCC(NCCNC(CCC)C(=O)O)C(=O)O
1920	O=C(O)C(NCCCNC(C(=O)O)C)C	CI	0	CC(NCCCNC(C)C(=O)O)C(=O)O
1921	O=C(O)C(NCCCCNC(C(=O)O)C)C	CI	0	CC(NCCCCNC(C)C(=O)O)C(=O)O
1922	O=C(O)CCCCCCC/C=C/CC1C(CCCCC)O1	CI	0	CCCCCC1OC1C/C=C/CCCCCCCC(=O)O
1923	O=C(OCC(O)COC(=O)CCCCCCC/C=C/CC1C(CCCCC)O1)CCCCCCC/C=C/CC1C(CCCCC)O1	CI	0	CCCCCC1OC1C/C=C/CCCCCCCC(=O)OCC(O)COC(=O)CCCCCCC/C=C/CC1OC1CCCCC
1924	Brc1cc2c(OCN(C)C2)cc1	CI	0	CN1COc2ccc(Br)cc2C1
1925	O=[N+]([O-])c1ccc(P2(=O)Nc3c(N2)cccc3)cc1	CI	0	O=[N+]([O-])c1ccc(P2(=O)Nc3ccccc3N2)cc1
1926	O=P1(N(c2ccccc2)c2c(N1)cccc2)c1ccccc1	CI	0	O=P1(c2ccccc2)Nc2ccccc2N1c1ccccc1
1927	S(C)C=1N(C)C(=O)C(N=O)=C(NC)N=1	CI	0	CNc1nc(SC)n(C)c(=O)c1N=O
1928	Brc1ncnc2n(C3SCCC3)cnc12	CI	0	Brc1ncnc2c1ncn2C1CCCS1
1929	S(C(=O)CC)C1C2C3C(C)(C(O)CC3)CCC2C2(C)C(=CC(=O)CC2)C1	CI	0	CCC(=O)SC1CC2=CC(=O)CCC2(C)C2CCC3(C)C(O)CCC3C12
1930	S(C(=O)C)C1C2(C)C(=CC(=O)C1)CCC1C2CCC2(C)C(O)(C(=O)COC(=O)C)CCC12	CI	0	CC(=O)OCC(=O)C1(O)CCC2C3CCC4=CC(=O)CC(SC(C)=O)C4(C)C3CCC21C
1931	O=S1(=O)c2ccc(/N=C\NNC(=O)C(=O)NN/C=N\c3ccc1cc3)cc2	CI	0	O=C1NN/C=N\c2ccc(cc2)S(=O)(=O)c2ccc(cc2)/N=C\NNC1=O
1932	O=[N+]([O-])c1cnc(N/N=C/C(CCCC)CC)cc1	CI	0	CCCCC(/C=N/Nc1ccc([N+](=O)[O-])cn1)CC
1933	S(C)c1nc(Nc2cc(CN3CCOCC3)c(O)cc2)cc(C)n1	CI	0	CSc1nc(C)cc(Nc2ccc(O)c(CN3CCOCC3)c2)n1
1934	Clc1nc(C(F)(F)F)nc2scnc12	CI	0	FC(F)(F)c1nc(Cl)c2ncsc2n1
1935	Clc1nc(C(F)(F)F)c2nc[nH]c2n1	CI	0	FC(F)(F)c1nc(Cl)nc2[nH]cnc12
1936	O=C(NCN(CCO)C)C=1C(=O)C2(O)C(O)=C3C(=O)c4c(O)cccc4C(O)(C)C3CC2C(N(C)C)C=1O	CI	0	CN(CCO)CNC(=O)C1=C(O)C(N(C)C)C2CC3C(=C(O)C2(O)C1=O)C(=O)c1c(O)cccc1C3(C)O
1937	Nc1nnnc2[nH]cnc12	CI	0	Nc1nnnc2[nH]cnc12
1938	O=CN(c1c(O)nc(N)nc1O)c1cc(C)ccc1	CI	0	Cc1cccc(N(C=O)c2c(O)nc(N)nc2O)c1
1940	N=C(NC)c1ccc(NC(=N)c2ccc(C(=N)Nc3ccc(C(=N)NC)cc3)cc2)cc1	CI	0	CNC(=N)c1ccc(NC(=N)c2ccc(C(=N)Nc3ccc(C(=N)NC)cc3)cc2)cc1
1941	O=C(O)/C=C/c1cc(O)c(O)cc1	CI	0	O=C(O)/C=C/c1ccc(O)c(O)c1
1942	N(\N=C\1/CC(C)(C)NC(CC)C/1)=C/1\CC(C)(C)NC(C)(C)C\1	CI	0	CCC1C/C(=N/N=C2CC(C)(C)NC(C)(C)C2)CC(C)(C)N1
1943	ClCCN1C(=N)NN=N1	CI	0	N=c1[nH]nnn1CCCl
1944	O=C1C(c2ccccc2)OC(CCC)(C)O1	CI	0	CCCC1(C)OC(=O)C(c2ccccc2)O1
1945	O=C(OCCCC)N(CCCC)c1ccccc1	CI	0	CCCCOC(=O)N(CCCC)c1ccccc1
1946	O=C(OCC)CCC1(C)OC(COC)CO1	CI	0	CCOC(=O)CCC1(C)OCC(COC)O1
1947	P(=O)(OC)(OC)C1c2c(C(=O)O)cccc2-c2c1cccc2	CI	0	COP(=O)(OC)C1c2ccccc2-c2cccc(C(=O)O)c21
1948	S(C(=O)C)C1C(=O)OC(=O)C1	CI	0	CC(=O)SC1CC(=O)OC1=O
1949	S(=O)(=O)(O)C1(N)c2c(-c3c1cccc3)cccc2	CI	0	NC1(S(=O)(=O)O)c2ccccc2-c2ccccc21
1950	O=C1N(C)C(O)C(O)N1C	CI	0	CN1C(=O)N(C)C(O)C1O
1951	O=CN1C(O)C(O)N(C=O)CC1	CI	0	O=CN1CCN(C=O)C(O)C1O
1952	P(=O)(Nc1ccccc1)(N)N	CI	0	NP(N)(=O)Nc1ccccc1
1953	P(=O)(Nc1ccccc1)(Nc1ccccc1)N	CI	0	NP(=O)(Nc1ccccc1)Nc1ccccc1
1954	OC(N1CCOCC1)c1c(O)c(O)c(O)c(C(O)N2CCOCC2)c1	CI	0	Oc1c(C(O)N2CCOCC2)cc(C(O)N2CCOCC2)c(O)c1O
1955	N(=C(\c1ccc(N)cc1)/c1ccc(N)cc1)\c1ccccc1	CI	0	Nc1ccc(C(=Nc2ccccc2)c2ccc(N)cc2)cc1
1956	O=C1N(CO)CN(CCCCCCCCCCCCCCCCCC)CN1CO	CI	0	CCCCCCCCCCCCCCCCCCN1CN(CO)C(=O)N(CO)C1
1957	O=C1N(CCO)CCO1	CI	0	O=C1OCCN1CCO
1958	O=C1C(O)=C(c2ccccc2)Oc2c1cccc2	CI	0	O=c1c(O)c(-c2ccccc2)oc2ccccc12
1959	O=C1OCC(CO)(CO)N1	CI	0	O=C1NC(CO)(CO)CO1
1960	S(=O)(=O)([O-])CC[N+](C)(C)C	CI	0	C[N+](C)(C)CCS(=O)(=O)[O-]
1961	O=C1C2C34C=CC3CC4C2C(=O)C=C1	CI	0	O=C1C=CC(=O)C2C1C1CC3C=CC312
1962	S=P(Oc1c(C)cccc1)(Oc1c(C)cccc1)Oc1c(C)cccc1	CI	0	Cc1ccccc1OP(=S)(Oc1ccccc1C)Oc1ccccc1C
1963	O=C(NN)C(O)C(O)C(=O)NN	CI	0	NNC(=O)C(O)C(O)C(=O)NN
1964	O=C(N/N=C/C=C/c1ccccc1)C(O)C(O)C(=O)N/N=C/C=C/c1ccccc1	CI	0	O=C(N/N=C/C=C/c1ccccc1)C(O)C(O)C(=O)N/N=C/C=C/c1ccccc1
1965	Sc1cc(CNC2CCCCC2)c(O)cc1	CI	0	Oc1ccc(S)cc1CNC1CCCCC1
1966	Sc1c(NC(=O)c2ccccc2)cccc1	CM	1	O=C(Nc1ccccc1S)c1ccccc1
1967	Sc1c(CNC2CCCCC2)c2c(cc1)cccc2	CI	0	Sc1ccc2ccccc2c1CNC1CCCCC1
1968	O=C(OCC)C1C(C(=O)O)C2OC1CC2	CI	0	CCOC(=O)C1C2CCC(O2)C1C(=O)O
1969	O=C(O)C1C(C(=O)NCCCC)C2OC1C=C2	CI	0	CCCCNC(=O)C1C2C=CC(O2)C1C(=O)O
1970	O=C1OC(=O)C2=C1C1OC2C=C1	CI	0	O=C1OC(=O)C2=C1C1C=CC2O1
1971	O=C(N1CCCCCC1)C1C(C)(C)C1/C=C(\C)/C	CI	0	CC(C)=CC1C(C(=O)N2CCCCCC2)C1(C)C
1972	S(=O)(=O)(O)c1c(O)c(N=Nc2ccc(N=Nc3ccc(S(=O)(=O)O)cc3)cc2)c2c(c1)cc(S(=O)(=O)O)cc2	CI	0	O=S(=O)(O)c1ccc(N=Nc2ccc(N=Nc3c(O)c(S(=O)(=O)O)cc4cc(S(=O)(=O)O)ccc34)cc2)cc1
1973	O(C)c1c(N=Nc2c(O)nc3c(c2O)cccc3)cc(OC)c(N=Nc2ccc(OC)cc2)c1	CI	0	COc1ccc(N=Nc2cc(OC)c(N=Nc3c(O)nc4ccccc4c3O)cc2OC)cc1
1974	O=C(N(C)C)c1ccc(N=Nc2c(C)cc(N=Nc3c(O)nc4c(c3O)cccc4)cc2)cc1	CI	0	Cc1cc(N=Nc2c(O)nc3ccccc3c2O)ccc1N=Nc1ccc(C(=O)N(C)C)cc1
1975	S(=O)(=O)(O)c1c(N=Nc2cc(N)ccc2)c(O)c2c(c1)cc(Nc1cc3c(c(O)c(N=Nc4cc(N)ccc4)c(S(=O)(=O)O)c3)cc1)cc2	CI	0	Nc1cccc(N=Nc2c(S(=O)(=O)O)cc3cc(Nc4ccc5c(O)c(N=Nc6cccc(N)c6)c(S(=O)(=O)O)cc5c4)ccc3c2O)c1
1976	S(=O)(=O)(O)c1c(N=Nc2cc3c(cc(S(=O)(=O)O)cc3)cc2)c(O)c2c(c1)cc(NC(=O)Nc1cc3c(c(O)c(N=Nc4ccc(C)cc4)c(S(=O)(=O)O)c3)cc1)cc2	CA	1	Cc1ccc(N=Nc2c(S(=O)(=O)O)cc3cc(NC(=O)Nc4ccc5c(O)c(N=Nc6ccc7cc(S(=O)(=O)O)ccc7c6)c(S(=O)(=O)O)cc5c4)ccc3c2O)cc1
1977	S(=O)(=O)(O)c1c(N=Nc2c(C)cccc2)c(O)c2c(c1)cc(NC(=O)Nc1cc3c(c(O)c(N=Nc4cc5c(cc(S(=O)(=O)O)cc5)cc4)c(S(=O)(=O)O)c3)cc1)cc2	CA	1	Cc1ccccc1N=Nc1c(S(=O)(=O)O)cc2cc(NC(=O)Nc3ccc4c(O)c(N=Nc5ccc6cc(S(=O)(=O)O)ccc6c5)c(S(=O)(=O)O)cc4c3)ccc2c1O
1978	S(=O)(=O)(O)c1c(N=Nc2c(C)cc(N)c(OC)c2)c(O)c2c(c1)cc(NC(=O)Nc1cc3c(c(O)c(N=Nc4cc5c(cc(S(=O)(=O)O)cc5)cc4)c(S(=O)(=O)O)c3)cc1)cc2	CA	1	COc1cc(N=Nc2c(S(=O)(=O)O)cc3cc(NC(=O)Nc4ccc5c(O)c(N=Nc6ccc7cc(S(=O)(=O)O)ccc7c6)c(S(=O)(=O)O)cc5c4)ccc3c2O)c(C)cc1N
1979	O=C1OCSc2c1cccc2	CI	0	O=C1OCSc2ccccc21
1980	O=C1OC(CCC)Sc2c1cccc2	CI	0	CCCC1OC(=O)c2ccccc2S1
1981	S(=O)(=O)(N(C(=O)OCc1ccccc1)Cc1ccccc1)c1ccccc1	CI	0	O=C(OCc1ccccc1)N(Cc1ccccc1)S(=O)(=O)c1ccccc1
1982	S=C(NNC(=O)N)NN	CI	0	NNC(=S)NNC(N)=O
1983	S(=O)(=O)(c1c(NC(=O)C)cc(OCC(=O)O)cc1)c1c(NC(=O)C)cc(OCC(=O)O)cc1	CI	0	CC(=O)Nc1cc(OCC(=O)O)ccc1S(=O)(=O)c1ccc(OCC(=O)O)cc1NC(C)=O
1984	O=C(OC1C(CCCC)C(=O)OC(C)C(NC(=O)c2c(O)c(NC=O)ccc2)C(=O)OC1C)CC(C)C	CI	0	CCCCC1C(=O)OC(C)C(NC(=O)c2cccc(NC=O)c2O)C(=O)OC(C)C1OC(=O)CC(C)C
1985	OC1CC=2C(C)(C3C(C4C(C)(C(c5nc[nH]c5)CC4)CC3)CC=2)CC1	CI	0	CC12CCC(O)CC1=CCC1C2CCC2(C)C(c3c[nH]cn3)CCC12
1986	FC12C3(C)C(=CC(=O)CC3)CCC1C1C(C)(C(O)(C)C(C)C1)CC2O	CI	0	CC1CC2C3CCC4=CC(=O)CCC4(C)C3(F)C(O)CC2(C)C1(C)O
1987	O(C)c1c(O)c(OC)cc2OC(c3ccc(OC)cc3)CC(=O)c12	CI	0	COc1ccc(C2CC(=O)c3c(cc(OC)c(O)c3OC)O2)cc1
1988	OC1(C)C2(C)C(C3C(C4(C)C(N5C(=NCCC5)CC4)=CC3)CC2)CC1	CI	0	CC12CCC3=NCCCN3C1=CCC1C2CCC2(C)C1CCC2(C)O
1989	S=P(C=C)(c1ccccc1)c1ccccc1	CI	0	C=CP(=S)(c1ccccc1)c1ccccc1
1990	Clc1c(N2C(=O)c3c(C2=O)cc2C(=O)N(c4c(Cl)cccc4)C(=O)c2c3)cccc1	CI	0	O=c1c2cc3c(=O)n(-c4ccccc4Cl)c(=O)c3cc2c(=O)n1-c1ccccc1Cl
1992	S(c1cc(C(C)(C)C)c(O)c(C)c1)c1cc(C(C)(C)C)c(O)c(C)c1	CI	0	Cc1cc(Sc2cc(C)c(O)c(C(C)(C)C)c2)cc(C(C)(C)C)c1O
1993	O=C(Nc1ccc(C2=NC3C(N2)CCCC3)cc1)c1ccc(C(=O)Nc2ccc(C3=NC4C(N3)CCCC4)cc2)cc1	CI	0	O=C(Nc1ccc(C2=NC3CCCCC3N2)cc1)c1ccc(C(=O)Nc2ccc(C3=NC4CCCCC4N3)cc2)cc1
1994	O=C(NC(NC#N)=N)C	CI	0	CC(=O)NC(=N)NC#N
1995	O=C(C(O)C(O)C)C(OC)C1C(OC2OC(C)C(O)C(OC3OC(C)C(O)C(OC4OC(C)C(OC(=O)C)C(O)(C)C4)C3)C2)C(=O)c2c(O)c3c(O)c(C)c(OC4OC(C)C(OC(=O)C)C(OC5OC(C)C(OC)C(O)C5)C4)cc3cc2C1	CI	0	COC(C(=O)C(O)C(C)O)C1Cc2cc3cc(OC4CC(OC5CC(O)C(OC)C(C)O5)C(OC(C)=O)C(C)O4)c(C)c(O)c3c(O)c2C(=O)C1OC1CC(OC2CC(OC3CC(C)(O)C(OC(C)=O)C(C)O3)C(O)C(C)O2)C(O)C(C)O1
1997	CC12COP(OC1)OC2	CI	0	CC12COP(OC1)OC2
1998	P12OC3CC(O1)CC(O2)C3	CI	0	C1C2CC3CC1OP(O2)O3
1999	ClCC1OC(C)(c2ccc(Cl)cc2)OC1	CI	0	CC1(c2ccc(Cl)cc2)OCC(CCl)O1
2000	O(C)c1cc(C(O)C(CN2CCCCC2)CN2CCCCC2)ccc1	CI	0	COc1cccc(C(O)C(CN2CCCCC2)CN2CCCCC2)c1
2001	O=C(Nc1cc2C(c3ccccc3)=NCC(=O)Nc2cc1)C	CI	0	CC(=O)Nc1ccc2c(c1)C(c1ccccc1)=NCC(=O)N2
2002	S(=O)(=O)(O)c1cc(O)c2c(c1)cc(N=Nc1c(C)cc(N=Nc3c4c(c(NC(=O)c5ccc(NC(=O)c6ccccc6)cc5)cc3)ccc(S(=O)(=O)O)c4)cc1)cc2	CI	0	Cc1cc(N=Nc2ccc(NC(=O)c3ccc(NC(=O)c4ccccc4)cc3)c3ccc(S(=O)(=O)O)cc23)ccc1N=Nc1ccc2c(O)cc(S(=O)(=O)O)cc2c1
2003	O=C(O)C(NCCNC(C(=O)O)C)C	CI	0	CC(NCCNC(C)C(=O)O)C(=O)O
2004	O=C(O)CNCCCCCCNCC(=O)O	CI	0	O=C(O)CNCCCCCCNCC(=O)O
2005	O=C(O)C(NCCCCCCNC(C(=O)O)CCC)CCC	CI	0	CCCC(NCCCCCCNC(CCC)C(=O)O)C(=O)O
2006	Clc1c(N/N=C(\c2ccccc2)/c2ccccc2)c(Cl)cc(Cl)c1	CI	0	Clc1cc(Cl)c(NN=C(c2ccccc2)c2ccccc2)c(Cl)c1
2007	O=C1C(C(CC)C)=C(N)ON1	CI	0	CCC(C)c1c(N)o[nH]c1=O
2008	O=C(NC1=C(C(CC)C)C(=O)NO1)C	CI	0	CCC(C)c1c(NC(C)=O)o[nH]c1=O
2009	O=C(NC1=C(C(CC)C)C(=O)NO1)c1ccccc1	CI	0	CCC(C)c1c(NC(=O)c2ccccc2)o[nH]c1=O
2010	S(=O)(=O)(NC1=C(C(CC)C)C(=O)NO1)c1ccc(C)cc1	CI	0	CCC(C)c1c(NS(=O)(=O)c2ccc(C)cc2)o[nH]c1=O
2011	Sc1nc(N)nc2n(CCCCC)cnc12	CI	0	CCCCCn1cnc2c(S)nc(N)nc21
2012	N(C)P=1(NC)N=P(NC)(NC)N=P(NC)(NC)N=P(NC)(NC)N=1	CI	0	CNP1(NC)=NP(NC)(NC)=NP(NC)(NC)=NP(NC)(NC)=N1
2013	ClP1(Cl)=NP(Cl)(N(C)c2ccccc2)=NP(Cl)(Cl)=NP(Cl)(N(C)c2ccccc2)=N1	CI	0	CN(c1ccccc1)P1(Cl)=NP(Cl)(Cl)=NP(Cl)(N(C)c2ccccc2)=NP(Cl)(Cl)=N1
2014	N(CCCCC)P=1(NCCCCC)N=P(NCCCCC)(NCCCCC)N=P(NCCCCC)(NCCCCC)N=P(NCCCCC)(NCCCCC)N=1	CI	0	CCCCCNP1(NCCCCC)=NP(NCCCCC)(NCCCCC)=NP(NCCCCC)(NCCCCC)=NP(NCCCCC)(NCCCCC)=N1
[truncated: 38,906 more rows]
