# Supplementary material for: Could graph neural networks learn better molecular representation for drug discovery? A comparison study of descriptor-based and graph-based models
Source: J Cheminform. 2021 Feb 17;13:12. doi: 10.1186/s13321-020-00479-8 (PMC7888189; doi:10.1186/s13321-020-00479-8)
Supplement: Supplementary file 1 — Additional file 1. The datasets for the single tasks. [file 13321_2020_479_MOESM1_ESM.zip › ReferencedData/washed_dataset/lipophilicity_washed.csv]

	CMPD_CHEMBLID	exp	smiles	cano_smiles
0	CHEMBL596271	3.54	Clc1ccc(N2CCN(Cc3n(C)c4c(n3)cccc4)CC2)cc1	Cn1c(CN2CCN(c3ccc(Cl)cc3)CC2)nc2ccccc21
1	CHEMBL1951080	-1.1799998999999999	S(=O)(=O)(N1C(C)CCc2c1cccc2)c1c(OC)cc(OC)c(NC(=O)CSCC(=O)O)c1	COc1cc(OC)c(S(=O)(=O)N2c3ccccc3CCC2C)cc1NC(=O)CSCC(=O)O
2	CHEMBL1771	3.6900001000000002	Clc1c([C@@H](C(=O)OC)N2Cc3c(scc3)CC2)cccc1	COC(=O)[C@H](c1ccccc1Cl)N1CCc2sccc2C1
3	CHEMBL234951	3.3699999	Clc1sc2[nH]c(C(=O)NC3C(=O)N(C[C@@H](O)CO)c4c(cccc4)C3)cc2c1	O=C(NC1Cc2ccccc2N(C[C@@H](O)CO)C1=O)c1cc2cc(Cl)sc2[nH]1
4	CHEMBL565079	3.0999999	O=C(NCC#N)[C@@H](NC(=O)c1n(C)nc(C(C)(C)C)c1)Cc1cc(C)ccc1	Cc1cccc(C[C@H](NC(=O)c2cc(C(C)(C)C)nn2C)C(=O)NCC#N)c1
5	CHEMBL317462	3.1400001	OC1(C#Cc2ccc(-c3ccccc3)cc2)C2CCN(C1)CC2	OC1(C#Cc2ccc(-c3ccccc3)cc2)CN2CCC1CC2
6	CHEMBL1951182	-0.72000003	S(=O)(=O)(NCc1c(N2CCCCC2)cccc1)c1c(OC)cc(OC)c(NC(=O)CCC(=O)O)c1	COc1cc(OC)c(S(=O)(=O)NCc2ccccc2N2CCCCC2)cc1NC(=O)CCC(=O)O
7	CHEMBL2030960	0.34	Clc1c(C(=O)N[C@H](C(=O)O)Cc2cc(C)c(OCCc3nc(NC)ccc3)cc2)c(Cl)ccc1	CNc1cccc(CCOc2ccc(C[C@H](NC(=O)c3c(Cl)cccc3Cl)C(=O)O)cc2C)n1
8	CHEMBL13097	3.05	O(C)c1c2C(=O)C(c3ccc(OC)cc3)=COc2cc(OC)c1	COc1ccc(-c2coc3cc(OC)cc(OC)c3c2=O)cc1
9	CHEMBL1527751	2.25	Oc1ncnc2scc(-c3cscc3)c12	Oc1ncnc2scc(-c3ccsc3)c12
10	CHEMBL1940306	1.51	S(=O)(=O)(C)c1ccc(Oc2ccc(C#C[C@@]3(O)C4CCN(C3)CC4)cc2)cc1	CS(=O)(=O)c1ccc(Oc2ccc(C#C[C@]3(O)CN4CCC3CC4)cc2)cc1
11	CHEMBL578201	2.6099999	Fc1cnc([C@@H](Nc2c(C#N)nc(C)c(Nc3n[nH]c(C)c3)n2)C)cc1	Cc1cc(Nc2nc(N[C@@H](C)c3ccc(F)cn3)c(C#N)nc2C)n[nH]1
12	CHEMBL276218	-0.079999998	O=C1NCCCCC1	O=C1CCCCCN1
13	CHEMBL2153181	1.95	S(CCC)c1c(C(=O)N2C(c3ccncc3)CCC2)cccn1	CCCSc1ncccc1C(=O)N1CCCC1c1ccncc1
14	CHEMBL1916276	1.34	S(=O)(=O)(Nc1n(-c2ccccc2)ncc1C(=O)NC1C(C)CCCC1)c1ccc(C)cc1	Cc1ccc(S(=O)(=O)Nc2c(C(=O)NC3CCCCC3C)cnn2-c2ccccc2)cc1
15	CHEMBL93884	3.2	Oc1cc2sc(-c3ccc(N)cc3)nc2cc1	Nc1ccc(-c2nc3ccc(O)cc3s2)cc1
16	CHEMBL2171986	1.6	O=C(NCC#N)[C@H]1[C@H](C(=O)N2CCN(c3ccc(OC)cc3)CC2)CCCC1	COc1ccc(N2CCN(C(=O)[C@@H]3CCCC[C@H]3C(=O)NCC#N)CC2)cc1
17	CHEMBL190044	3.77	O=C(OCC(N(C)C)(CC)c1ccccc1)c1cc(OC)c(OC)c(OC)c1	CCC(COC(=O)c1cc(OC)c(OC)c(OC)c1)(c1ccccc1)N(C)C
18	CHEMBL469790	3.1500001	Clc1ccc(-c2sc3C(=O)N(c4cc(OC)c(N5C[C@H](O)CC5)cc4)N=Nc3c2)cc1	COc1cc(-n2nnc3cc(-c4ccc(Cl)cc4)sc3c2=O)ccc1N1CC[C@@H](O)C1
19	CHEMBL2165055	0.31999999	O(C)[C@@H]1[C@H](NCc2nc3NC(=O)COc3cc2)CCN(CCN2C(=O)C=Cc3c2cc(C#N)cc3)C1	CO[C@H]1CN(CCn2c(=O)ccc3ccc(C#N)cc32)CC[C@H]1NCc1ccc2c(n1)NC(=O)CO2
20	CHEMBL322479	2.9200001	O(CCCCCC(NCCc1c2sc(O)nc2c(O)cc1)(C)C)CCc1ccccc1	CC(C)(CCCCCOCCc1ccccc1)NCCc1ccc(O)c2nc(O)sc12
21	CHEMBL2036736	1.92	Clc1ccc(C(=O)Nc2oc(C(=O)Nc3ccc(N4CCOCC4)cc3)nn2)cc1	O=C(Nc1nnc(C(=O)Nc2ccc(N3CCOCC3)cc2)o1)c1ccc(Cl)cc1
22	CHEMBL2179291	3.1700001	O(C)c1ccc(Oc2cc(CN3CC(N4C(=O)NC(=O)C(C)=C4)CCC3)ccc2)cc1	COc1ccc(Oc2cccc(CN3CCCC(n4cc(C)c(=O)[nH]c4=O)C3)c2)cc1
23	CHEMBL2158823	2.1700001	Clc1c(Cl)ccc(OC2CCN(CC3CCN(c4cc(C(=O)O)ccc4)CC3)CC2)c1	O=C(O)c1cccc(N2CCC(CN3CCC(Oc4ccc(Cl)c(Cl)c4)CC3)CC2)c1
24	CHEMBL641	1.2	O([C@H](CCNC)c1ccccc1)c1c(C)cccc1	CNCC[C@@H](Oc1ccccc1C)c1ccccc1
25	CHEMBL1289785	3.9300001000000004	Clc1c(N2CCN(C(=O)CCCc3ccncc3)CC2)ccc(Cl)c1	O=C(CCCc1ccncc1)N1CCN(c2ccc(Cl)cc2Cl)CC1
26	CHEMBL1381135	1.9	O(C)c1c(N(C)C)nc(-c2ncccc2)nc1	COc1cnc(-c2ccccn2)nc1N(C)C
27	CHEMBL528217	2.27	N(CCCCCCCCNc1c2c(nc(-c3ccccc3)c1)cccc2)c1c2c(nc(-c3ccccc3)c1)cccc2	c1ccc(-c2cc(NCCCCCCCCNc3cc(-c4ccccc4)nc4ccccc34)c3ccccc3n2)cc1
28	CHEMBL2177621	1.2	S(C)c1n(-c2ccc(C(=O)O)cc2)ncc1C(=O)NC1C2CC3CC1CC(C2)C3	CSc1c(C(=O)NC2C3CC4CC(C3)CC2C4)cnn1-c1ccc(C(=O)O)cc1
29	CHEMBL475386	1.14	N(C)C=1C(c2sccc2)N=C(c2occn2)c2c(nccc2)N=1	CNC1=Nc2ncccc2C(c2ncco2)=NC1c1cccs1
30	CHEMBL2325699	2.5999999	S(=O)(=O)(C)C1(c2nc(-c3c4c([nH]cc4)ccc3)nc(N3CC4OC(C3)CC4)c2)CC1	CS(=O)(=O)C1(c2cc(N3CC4CCC(C3)O4)nc(-c3cccc4[nH]ccc34)n2)CC1
31	CHEMBL2010845	3.3	FC(F)(F)c1ccc(CN2C[C@H](F)[C@H](N(C(=O)Cc3ccc(-n4nnnc4)cc3)C)CC2)cc1	CN(C(=O)Cc1ccc(-n2cnnn2)cc1)[C@@H]1CCN(Cc2ccc(C(F)(F)F)cc2)C[C@@H]1F
32	CHEMBL103	3.9400001000000002	O=C(C)[C@@H]1[C@]2(C)[C@H]([C@H]3[C@@H]([C@]4(C)C(=CC(=O)CC4)CC3)CC2)CC1	CC(=O)[C@H]1CC[C@H]2[C@@H]3CCC4=CC(=O)CC[C@]4(C)[C@H]3CC[C@]12C
33	CHEMBL2208428	2.3399999	Clc1c(Cl)ccc(OC2CCN(C[C@H](O)CNC(=O)c3c(S(=O)(=O)C)cccc3)CC2)c1	CS(=O)(=O)c1ccccc1C(=O)NC[C@@H](O)CN1CCC(Oc2ccc(Cl)c(Cl)c2)CC1
34	CHEMBL1796293	2.5699999	O=C(NCc1ccncc1)c1ccc(Oc2c(C#N)cccc2)cc1	N#Cc1ccccc1Oc1ccc(C(=O)NCc2ccncc2)cc1
35	CHEMBL1557436	3.6199999	O=C(NCc1ccccc1)c1c(N)c2c(N(C)C)ccnc2s1	CN(C)c1ccnc2sc(C(=O)NCc3ccccc3)c(N)c12
36	CHEMBL2031236	2.0599998999999998	O=C(Nc1cc(N2C(=O)c3c(N=C2)ccc(N2CCN(C)CC2)c3)c(C)cc1)c1ncsc1	Cc1ccc(NC(=O)c2cscn2)cc1-n1cnc2ccc(N3CCN(C)CC3)cc2c1=O
37	CHEMBL2087849	4.329999900000001	Clc1cc2c(Cn3c(-c4n(C)cnc4)c4C(=O)N(CC5CC5)C(=O)N(CC5CC5)c4n3)ccnc2cc1	Cn1cncc1-c1c2c(=O)n(CC3CC3)c(=O)n(CC3CC3)c2nn1Cc1ccnc2ccc(Cl)cc12
38	CHEMBL1235773	2.55	O(C)c1cc2c(CCN3CCC(NCc4ncc5OCSc5c4)CC3)c(C#N)cnc2cc1	COc1ccc2ncc(C#N)c(CCN3CCC(NCc4cc5c(cn4)OCS5)CC3)c2c1
39	CHEMBL339051	2.78	Clc1c(Cl)ccc([C@@H](CN(C(=O)c2c(OC)c(C#N)cc3c2cccc3)C)CCN2CCC(C(=O)NC)(N3C(=O)CCCC3)CC2)c1	CNC(=O)C1(N2CCCCC2=O)CCN(CC[C@H](CN(C)C(=O)c2c(OC)c(C#N)cc3ccccc23)c2ccc(Cl)c(Cl)c2)CC1
40	CHEMBL168899	1.4	O=C1N(c2ccccc2)B(O)c2c(N1)cccc2	O=C1Nc2ccccc2B(O)N1c1ccccc1
41	CHEMBL517	-0.54000002	O=C(N)C(CCN(C(C)C)C(C)C)(c1ncccc1)c1ccccc1	CC(C)N(CCC(C(N)=O)(c1ccccc1)c1ccccn1)C(C)C
42	CHEMBL578288	2.9100001	N#C/N=C(/N)\c1c(N)nc(Nc2ccccc2)s1	N#C/N=C(/N)c1sc(Nc2ccccc2)nc1N
43	CHEMBL1778648	-0.40000001	S(=O)(=O)(CC)c1cc(C)c(-c2c(O[C@@H](C(=O)O)C)ccc(C(F)(F)F)c2)cc1	CCS(=O)(=O)c1ccc(-c2cc(C(F)(F)F)ccc2O[C@H](C)C(=O)O)c(C)c1
44	CHEMBL1778635	-0.16	FC(F)(F)c1cc(c(OCC(=O)O)cc1)-c1c(F)ccc(C#N)c1	N#Cc1ccc(F)c(-c2cc(C(F)(F)F)ccc2OCC(=O)O)c1
45	CHEMBL1234354	2.2	O(C)c1ncc(C=2C(=O)N(C3CCC(OCCO)CC3)c3nc(N)nc(C)c3C=2)cc1	COc1ccc(-c2cc3c(C)nc(N)nc3n(C3CCC(OCCO)CC3)c2=O)cn1
46	CHEMBL1550278	3.4000001	N(C(C)c1ccccc1)c1ncnc2c1cccc2	CC(Nc1ncnc2ccccc12)c1ccccc1
47	CHEMBL1096	1.1	O=C(O)c1c(N)nc2Oc3c(C(=O)c2c1)cc(C(C)C)cc3	CC(C)c1ccc2oc3nc(N)c(C(=O)O)cc3c(=O)c2c1
48	CHEMBL1807822	2.28	O(CCOCCc1c2c(ccc1)cccc2)CCCNC[C@H](O)c1c2SC(=O)Nc2c(O)cc1	O=c1[nH]c2c(O)ccc([C@@H](O)CNCCCOCCOCCc3cccc4ccccc34)c2s1
49	CHEMBL1310086	3.47	O(C)c1c(Cn2c(C)nc3c2cccc3)cccc1	COc1ccccc1Cn1c(C)nc2ccccc21
50	CHEMBL373364	3.0	Fc1c(COc2cc(OCc3c(F)cccc3)cc(C(=O)Nc3ncc(C(=O)O)cc3)c2)cccc1	O=C(O)c1ccc(NC(=O)c2cc(OCc3ccccc3F)cc(OCc3ccccc3F)c2)nc1
51	CHEMBL484901	-1.17	O=C(O)C(N)Cc1c2c([nH]c1)cccc2	NC(Cc1c[nH]c2ccccc12)C(=O)O
52	CHEMBL1233652	1.95	Fc1cc2c([nH]c(C(=O)N[C@H]3[C@H](CCCC(=O)O)c4c(cccc4)C3)c2)cc1	O=C(O)CCC[C@@H]1c2ccccc2C[C@H]1NC(=O)c1cc2cc(F)ccc2[nH]1
53	CHEMBL2059196	-0.99000001	FC(F)(F)c1nn(-c2c(-c3cc(C(=O)O)cnc3)cnc3[nH]c(C(=O)NCC)cc23)cc1	CCNC(=O)c1cc2c(-n3ccc(C(F)(F)F)n3)c(-c3cncc(C(=O)O)c3)cnc2[nH]1
54	CHEMBL1934414	2.0	S(=O)(=O)(Nc1n(C2CCCC2)nc(C)c1C(=O)N[C@H](C(C)(C)C)C)c1ccc(C)cc1	Cc1ccc(S(=O)(=O)Nc2c(C(=O)N[C@@H](C)C(C)(C)C)c(C)nn2C2CCCC2)cc1
55	CHEMBL1415894	3.8	N(c1[nH]nc(Nc2ccccc2)c1)c1ccccc1	c1ccc(Nc2cc(Nc3ccccc3)[nH]n2)cc1
56	CHEMBL2335875	3.21	O=C(NCCOC)c1cc(Nc2nc3c(cc(-c4ccncc4)cc3)cn2)ccc1	COCCNC(=O)c1cccc(Nc2ncc3cc(-c4ccncc4)ccc3n2)c1
57	CHEMBL1916269	0.36000001	S(=O)(=O)(Nc1n(C)ncc1C(=O)NC(CC)CC)c1ccc(C)cc1	CCC(CC)NC(=O)c1cnn(C)c1NS(=O)(=O)c1ccc(C)cc1
58	CHEMBL1224139	2.1400001	Fc1cc(OC2C[C@@H]3N(Cc4ccccc4)[C@H](C2)CC3)cc(C(=O)N)c1	NC(=O)c1cc(F)cc(OC2C[C@@H]3CC[C@H](C2)N3Cc2ccccc2)c1
59	CHEMBL1082812	1.71	S(CCc1ccccc1)C1=NC(c2ccccc2)=C(C#N)C(=O)N1	N#Cc1c(-c2ccccc2)nc(SCCc2ccccc2)[nH]c1=O
60	CHEMBL12980	1.1900001	O=C(OC1C2CCN(C1)CC2)C(O)(c1ccccc1)c1ccccc1	O=C(OC1CN2CCC1CC2)C(O)(c1ccccc1)c1ccccc1
61	CHEMBL1412343	2.7	Brc1sc(S(=O)(=O)CCC(=O)Nc2c(C)cccc2)cc1	Cc1ccccc1NC(=O)CCS(=O)(=O)c1ccc(Br)s1
62	CHEMBL453862	2.77	Fc1c(-c2n(C(C)C)c(C)nc2)nc(Nc2ccc(C(=O)N(C)C)cc2)nc1	Cc1ncc(-c2nc(Nc3ccc(C(=O)N(C)C)cc3)ncc2F)n1C(C)C
63	CHEMBL296572	3.8	O(C)c1cc(-c2nc(-c3ccccc3)[nH]c2)ccc1	COc1cccc(-c2c[nH]c(-c3ccccc3)n2)c1
64	CHEMBL239513	2.8699999	O=C(COc1ccccc1)c1ccccc1	O=C(COc1ccccc1)c1ccccc1
65	CHEMBL479445	1.91	Fc1c(Nc2c(C(=O)N)cnc3c2cc(NCCN(C)C)c(OC)c3)ccc(F)c1	COc1cc2ncc(C(N)=O)c(Nc3ccc(F)cc3F)c2cc1NCCN(C)C
66	CHEMBL2152917	3.4000001	O(CC(C)C)c1cc2C3(C4(Cc2cc1)CCC(OC)CC4)N=C(N)C(C)=N3	COC1CCC2(CC1)Cc1ccc(OCC(C)C)cc1C21N=C(C)C(N)=N1
67	CHEMBL299672	3.1300001	Clc1c(F)ccc(Nc2ncnc3c2cc(OCCCN2CCCC2)c(OC)c3)c1	COc1cc2ncnc(Nc3ccc(F)c(Cl)c3)c2cc1OCCCN1CCCC1
68	CHEMBL1682820	3.0	O(Cc1cc2OCCC(=O)c2cc1)c1ccccc1	O=C1CCOc2cc(COc3ccccc3)ccc21
69	CHEMBL247367	2.3299999	Clc1c2[nH]ncc2ccc1	Clc1cccc2cn[nH]c12
70	CHEMBL2010834	2.8	FC(F)(F)c1ccc(CN2CCC(N(C(=O)Cc3ccc(C(=O)NC)cc3)C)CC2)cc1	CNC(=O)c1ccc(CC(=O)N(C)C2CCN(Cc3ccc(C(F)(F)F)cc3)CC2)cc1
71	CHEMBL1945293	-0.54000002	O(CCNCc1ccc(CCNC[C@H](O)c2c3SC(=O)Nc3c(O)cc2)cc1)C	COCCNCc1ccc(CCNC[C@H](O)c2ccc(O)c3[nH]c(=O)sc23)cc1
72	CHEMBL1652588	3.1600001	Clc1cc2c(Cn3c(-c4n(C)cnc4)c4C(=O)N(CC#C)C(=O)N(CC5CC5)c4n3)ccnc2cc1	C#CCn1c(=O)c2c(-c3cncn3C)n(Cc3ccnc4ccc(Cl)cc34)nc2n(CC2CC2)c1=O
73	CHEMBL190812	2.9100001	O=C(N[C@@H](C)c1ccccc1)c1c(Oc2ccccc2)nccc1	C[C@H](NC(=O)c1cccnc1Oc1ccccc1)c1ccccc1
74	CHEMBL235392	1.55	Clc1c(C(=O)NCC23CC4CC(C2)CC(C3)C4)cc(CN2CC3OC(C2)CNC3)cc1	O=C(NCC12CC3CC(CC(C3)C1)C2)c1cc(CN2CC3CNCC(C2)O3)ccc1Cl
75	CHEMBL62193	0.2	S(=O)(=O)(Nc1nc(OC)nc(OC)c1)c1ccc(N)cc1	COc1cc(NS(=O)(=O)c2ccc(N)cc2)nc(OC)n1
76	CHEMBL1784338	1.4299998999999999	S(=O)(=O)(CC1(N(O)C=O)CCOCC1)N1CCC(CCc2c(C)cnc(C)c2)CC1	Cc1cc(CCC2CCN(S(=O)(=O)CC3(N(O)C=O)CCOCC3)CC2)c(C)cn1
77	CHEMBL1650698	2.47	Fc1c(Nc2n[nH]c(C3CC3)c2)nc(N[C@@H](C)c2ncc(F)cn2)nc1	C[C@H](Nc1ncc(F)c(Nc2cc(C3CC3)[nH]n2)n1)c1ncc(F)cn1
78	CHEMBL2062583	2.48	O=C(Nc1cc2c(C3=Nc4c(C#N)cnn4C(NC4CC4)=C3)cn(CCCO)c2cc1)C	CC(=O)Nc1ccc2c(c1)c(-c1cc(NC3CC3)n3ncc(C#N)c3n1)cn2CCCO
79	CHEMBL4	-0.44999999	Fc1c(N2CCN(C)CC2)c2OCC(C)N3c2c(C(=O)C(C(=O)O)=C3)c1	CC1COc2c(N3CCN(C)CC3)c(F)cc3c(=O)c(C(=O)O)cn1c23
80	CHEMBL2158534	2.0	O=C(NC1C2CC3(O)CC1CC(C3)C2)c1c(C2(C)CC2)nc(N2CCOCC2)nc1	CC1(c2nc(N3CCOCC3)ncc2C(=O)NC2C3CC4CC2CC(O)(C4)C3)CC1
81	CHEMBL492234	2.5999999	S(=O)(=O)(Nc1c(C)ccc(C(=O)OC)c1)c1cc2C(=O)SN(C)c2cc1	COC(=O)c1ccc(C)c(NS(=O)(=O)c2ccc3c(c2)c(=O)sn3C)c1
82	CHEMBL131921	3.5	O(C)c1ccc(C=2C(=O)c3c(O)cc(O)cc3OC=2)cc1	COc1ccc(-c2coc3cc(O)cc(O)c3c2=O)cc1
83	CHEMBL21731	0.88999999	N(CCCC12c3c(cccc3)C(c3c1cccc3)CC2)C	CNCCCC12CCC(c3ccccc31)c1ccccc12
84	CHEMBL346528	1.3	OC=1n2nccc2N=C(c2ccccc2)C=1	Oc1cc(-c2ccccc2)nc2ccnn12
85	CHEMBL133501	2.01	Fc1c(c(F)cc(N2C(=O)O[C@@H](COc3nocc3)C2)c1)C1=CCN(C=O)CC1	O=CN1CC=C(c2c(F)cc(N3C[C@H](COc4ccon4)OC3=O)cc2F)CC1
86	CHEMBL2087854	3.5899998999999996	Clc1cc2c(Cn3c(-c4n(C)cnc4)c4C(=O)N(C(C#C)C)C(=O)N(CC5CC5)c4n3)ccnc2cc1	C#CC(C)n1c(=O)c2c(-c3cncn3C)n(Cc3ccnc4ccc(Cl)cc34)nc2n(CC2CC2)c1=O
87	CHEMBL1689126	0.18000001	Clc1cc(CN2C[C@H](C)N(C(=O)Cc3ccccc3)CC2)c(OCC(=O)O)cc1	C[C@H]1CN(Cc2cc(Cl)ccc2OCC(=O)O)CCN1C(=O)Cc1ccccc1
88	CHEMBL1650728	2.5999999	Brc1c(Nc2n[nH]c(OC)c2)nc(N[C@@H](C)c2ncc(F)cn2)nc1	COc1cc(Nc2nc(N[C@@H](C)c3ncc(F)cn3)ncc2Br)n[nH]1
90	CHEMBL1800528	2.0999999	O(C)c1cc(CCc2[nH]c3nccc(C)c3n2)ncc1	COc1ccnc(CCc2nc3c(C)ccnc3[nH]2)c1
91	CHEMBL143305	3.72	Clc1c(OCCCc2onc(C)c2)c(Cl)cc(C=2OCCN=2)c1	Cc1cc(CCCOc2c(Cl)cc(C3=NCCO3)cc2Cl)on1
92	CHEMBL2326481	1.72	O=C(N(C)C)c1ccc(CN2CCc3c(cc4nc(N)sc4c3)CC2)cc1	CN(C)C(=O)c1ccc(CN2CCc3cc4nc(N)sc4cc3CC2)cc1
93	CHEMBL15245	1.65	O=C(OC)[C@H]1[C@@H](O)CC[C@@H]2[C@@H]1C[C@@H]1N(C2)CCc2c3c([nH]c12)cccc3	COC(=O)[C@H]1[C@@H](O)CC[C@H]2CN3CCc4c([nH]c5ccccc45)[C@@H]3C[C@@H]21
94	CHEMBL1852688	3.7	Clc1c(NC(=O)N(C)c2ncnc(Nc3ccc(N4CCN(CC)CC4)cc3)c2)c(Cl)c(OC)cc1OC	CCN1CCN(c2ccc(Nc3cc(N(C)C(=O)Nc4c(Cl)c(OC)cc(OC)c4Cl)ncn3)cc2)CC1
95	CHEMBL2171169	2.2	O=C(NCCCN(C(C)C)C[C@@H]1[C@@H](O)[C@@H](O)[C@H](n2c3ncnc(N)c3nc2)O1)Nc1ccc(C(C)(C)C)cc1	CC(C)N(CCCNC(=O)Nc1ccc(C(C)(C)C)cc1)C[C@H]1O[C@@H](n2cnc3c(N)ncnc32)[C@H](O)[C@@H]1O
96	CHEMBL2216830	2.04	Clc1c(N2C(=O)N(Cc3cc(NC(=O)C=C)ccc3)c3nc(NCCCCN(CC)CC)ncc3C2)c(Cl)c(OC)cc1OC	C=CC(=O)Nc1cccc(CN2C(=O)N(c3c(Cl)c(OC)cc(OC)c3Cl)Cc3cnc(NCCCCN(CC)CC)nc32)c1
97	CHEMBL381098	4.4899998	S(CC)c1c(Cc2c(C(F)(F)F)cccc2)sc2N(CC(C)C)C(=O)N(C)C(=O)c12	CCSc1c(Cc2ccccc2C(F)(F)F)sc2c1c(=O)n(C)c(=O)n2CC(C)C
98	CHEMBL284275	0.2	O(C)c1ccc(Cc2c(N)[nH]nc2N)cc1	COc1ccc(Cc2c(N)n[nH]c2N)cc1
99	CHEMBL2177167	2.0	S(=O)(=O)(N(CCN(C)C)CC)c1ccc(-c2nc(C(=O)Nc3cnccc3)c(N)nc2)cc1	CCN(CCN(C)C)S(=O)(=O)c1ccc(-c2cnc(N)c(C(=O)Nc3cccnc3)n2)cc1
100	CHEMBL2331746	1.49	S(=O)(=O)(N1C[C@@H](N2C(=O)NC(=O)C(C)=C2)CCC1)c1cc(Oc2ccccc2)c(O)cc1	Cc1cn([C@H]2CCCN(S(=O)(=O)c3ccc(O)c(Oc4ccccc4)c3)C2)c(=O)[nH]c1=O
101	CHEMBL1712280	4.2800002	N1(c2ccccc2)N=C2c3c(OCC2C1)cccc3	c1ccc(N2CC3COc4ccccc4C3=N2)cc1
102	CHEMBL1790041	-0.94999999	S(CCN/C(/NC)=C\[N+](=O)[O-])Cc1oc(CN(C)C)cc1	CN/C(=C/[N+](=O)[O-])NCCSCc1ccc(CN(C)C)o1
103	CHEMBL1184060	1.64	Clc1cc2nc3C(=O)NN(C(CC(C)C)c4ccncc4)C(=O)c3c(O)c2cc1	CC(C)CC(c1ccncc1)n1[nH]c(=O)c2nc3cc(Cl)ccc3c(O)c2c1=O
104	CHEMBL1502799	2.02	FC(F)c1[nH]c2c(n1)cccc2	FC(F)c1nc2ccccc2[nH]1
105	CHEMBL2208436	3.0899999	Clc1c(Cl)ccc(CN2CCC(NC[C@H](O)COc3cc(C#N)ccc3)CC2)c1	N#Cc1cccc(OC[C@@H](O)CNC2CCN(Cc3ccc(Cl)c(Cl)c3)CC2)c1
106	CHEMBL480445	2.1800001	Fc1c(Nc2c(C(=O)N)cnc3c2cc(N2CCN(C)CC2)c(OC)c3)ccc(F)c1	COc1cc2ncc(C(N)=O)c(Nc3ccc(F)cc3F)c2cc1N1CCN(C)CC1
107	CHEMBL1392670	4.4000001	O=C(Oc1c(O)cccc1)c1c2c(ccc1)cccc2	O=C(Oc1ccccc1O)c1cccc2ccccc12
108	CHEMBL1455477	3.28	O(C)c1c(CNc2nccc(C)c2)cccc1	COc1ccccc1CNc1cc(C)ccn1
109	CHEMBL1939414	3.04	Brc1cc(Nc2nc(N)nc3[nH]cnc23)ccc1	Nc1nc(Nc2cccc(Br)c2)c2nc[nH]c2n1
110	CHEMBL1617016	3.1199999	Brc1cc2c(N)c3c(N(c4ccccc4)CC3)nc2cc1	Nc1c2c(nc3ccc(Br)cc13)N(c1ccccc1)CC2
111	CHEMBL2207600	0.059999999000000005	S(=O)(=O)(N(c1ccc(C)cc1)c1ccc(C)cc1)c1c(OC)cc(OC)c(NC(=O)CCC(=O)O)c1	COc1cc(OC)c(S(=O)(=O)N(c2ccc(C)cc2)c2ccc(C)cc2)cc1NC(=O)CCC(=O)O
112	CHEMBL244213	2.49	Fc1ccc(C(=O)C(O)c2ccc(F)cc2)cc1	O=C(c1ccc(F)cc1)C(O)c1ccc(F)cc1
113	CHEMBL404957	1.11	S(=O)(=O)(Cc1ccc(F)cc1)c1oc([C@@H](N)CC(C)C)nn1	CC(C)C[C@H](N)c1nnc(S(=O)(=O)Cc2ccc(F)cc2)o1
114	CHEMBL520252	2.8099998999999998	O=C(Nc1cnccc1)c1c(C)ccc(NC(=O)c2cc(OCC(C)C)ccc2)c1	Cc1ccc(NC(=O)c2cccc(OCC(C)C)c2)cc1C(=O)Nc1cccnc1
115	CHEMBL190747	3.52	O=C(NCc1c(OC)ccc(OC)c1)c1c(Oc2ccccc2)nccc1	COc1ccc(OC)c(CNC(=O)c2cccnc2Oc2ccccc2)c1
116	CHEMBL1079175	2.5	O=C1N2C(=NN1)c1c(nc(c(-c3ccccc3)c1)-c1ccc(C3(N)CCC3)cc1)C=C2	NC1(c2ccc(-c3nc4ccn5c(=O)[nH]nc5c4cc3-c3ccccc3)cc2)CCC1
117	CHEMBL1499868	4.48	C(C(C)c1ccccc1)(Cc1[nH]c2c(n1)cccc2)c1[nH]c2c(n1)cccc2	CC(c1ccccc1)C(Cc1nc2ccccc2[nH]1)c1nc2ccccc2[nH]1
118	CHEMBL1824042	1.33	Clc1cc2N(CCN3CCC(NCc4nc5NC(=O)COc5cc4)CC3)C(=O)COc2cc1	O=C1COc2ccc(CNC3CCN(CCN4C(=O)COc5ccc(Cl)cc54)CC3)nc2N1
119	CHEMBL2158827	1.83	Clc1c(Cl)ccc(OC2CCN(CC3CCN(c4ccc(CC(=O)O)cc4)CC3)CC2)c1	O=C(O)Cc1ccc(N2CCC(CN3CCC(Oc4ccc(Cl)c(Cl)c4)CC3)CC2)cc1
120	CHEMBL520925	3.5999999	Clc1c(F)c(Nc2c(C(=O)N)cnc3c2cc(OC)c(OC)c3)ccc1	COc1cc2ncc(C(N)=O)c(Nc3cccc(Cl)c3F)c2cc1OC
121	CHEMBL181502	3.2	O=C(N(C)C1CCN(CCC(c2ccccc2)c2ccccc2)CC1)C1CCC1	CN(C(=O)C1CCC1)C1CCN(CCC(c2ccccc2)c2ccccc2)CC1
122	CHEMBL1962631	-0.56	Clc1c(NCc2ncccc2)nc(N)c(C(=O)NC(=N)N)n1	N=C(N)NC(=O)c1nc(Cl)c(NCc2ccccn2)nc1N
123	CHEMBL470915	3.53	N#Cc1nc(NC2C3CC(C2)CC3)c(N)c(N2CCOCC2)n1	N#Cc1nc(NC2CC3CCC2C3)c(N)c(N2CCOCC2)n1
124	CHEMBL1163803	4.3000002	Fc1c(CNC(=O)N(CC)C2CCN(CCC(c3ccccc3)c3ccccc3)CC2)c(F)ccc1	CCN(C(=O)NCc1c(F)cccc1F)C1CCN(CCC(c2ccccc2)c2ccccc2)CC1
125	CHEMBL598194	2.8800001	Clc1ccc(CNC(=O)C2(N)CCN(c3ncnc4[nH]ccc34)CC2)cc1	NC1(C(=O)NCc2ccc(Cl)cc2)CCN(c2ncnc3[nH]ccc23)CC1
126	CHEMBL42	3.0799999	Clc1cc2N=C(N3CCN(C)CC3)c3c(Nc2cc1)cccc3	CN1CCN(C2=Nc3cc(Cl)ccc3Nc3ccccc32)CC1
127	CHEMBL2178954	1.0	O=C(O)CC1CCC(c2ccc(-c3nc(C(=O)N)c(C)nc3)cc2)CC1	Cc1ncc(-c2ccc(C3CCC(CC(=O)O)CC3)cc2)nc1C(N)=O
128	CHEMBL373250	2.4000001	Fc1c(-c2n3N=C(OCc4n(C)ncn4)C(C(C)(C)C)=Cc3nn2)cc(F)cc1	Cn1ncnc1COc1nn2c(-c3cc(F)ccc3F)nnc2cc1C(C)(C)C
129	CHEMBL1169388	1.89	FC(F)(F)c1ccc(O[C@@H](CCNC)c2ccccc2)cc1	CNCC[C@H](Oc1ccc(C(F)(F)F)cc1)c1ccccc1
130	CHEMBL2171046	1.52	Clc1c(OC2CCN(C3CCN(C(=O)NS(=O)(=O)c4ccc(C)cc4)CC3)CC2)ccc(Cl)c1	Cc1ccc(S(=O)(=O)NC(=O)N2CCC(N3CCC(Oc4ccc(Cl)cc4Cl)CC3)CC2)cc1
131	CHEMBL144960	3.3299999	O(Cc1ccccc1)c1cc2OC=CC(=O)c2cc1	O=c1ccoc2cc(OCc3ccccc3)ccc12
132	CHEMBL271023	0.79000002	[SH0](=O)(c1ccccc1)C1=Nn2nnnc2C=C1	O=S(c1ccccc1)c1ccc2nnnn2n1
133	CHEMBL90531	3.2	FC(F)C1(C(F)F)Oc2c(N(c3[n+]([O-])cccc3)C1)cc([N+](=O)[O-])cc2	O=[N+]([O-])c1ccc2c(c1)N(c1cccc[n+]1[O-])CC(C(F)F)(C(F)F)O2
134	CHEMBL645	0.1	O(C(C)C)CCOCc1ccc(OCC(O)CNC(C)C)cc1	CC(C)NCC(O)COc1ccc(COCCOC(C)C)cc1
135	CHEMBL2178950	0.22	O=C(N)c1nc(c(C)nc1)-c1ccc(C2CCC(C(=O)O)CC2)cc1	Cc1ncc(C(N)=O)nc1-c1ccc(C2CCC(C(=O)O)CC2)cc1
136	CHEMBL2178393	2.0	S(CCc1sc(NC(=O)Cc2ccccc2)nn1)CCc1sc(N)nn1	Nc1nnc(CCSCCc2nnc(NC(=O)Cc3ccccc3)s2)s1
137	CHEMBL1809049	4.0	Clc1c(-c2n3c(nc2)C=CC=C3)nc(Nc2c(OC)cc(OC3CCN(C(=O)C)CC3)cc2)nc1	COc1cc(OC2CCN(C(C)=O)CC2)ccc1Nc1ncc(Cl)c(-c2cnc3ccccn23)n1
138	CHEMBL1373079	2.71	O(C)c1ccc(C=2Nc3c(C(=O)C=2)cccc3)cc1	COc1ccc(-c2cc(=O)c3ccccc3[nH]2)cc1
139	CHEMBL74380	0.69999999	O=C(OC1C(C)C(O)C(C)C(O)C(C)/C=C/C=C(/C)\C(=O)NC=2C(=O)c3c(O)c(C)c4OC(C)(C(=O)c4c3C(=O)C=2)O/C=C/C(OC)C1C)C	COC1/C=C/OC2(C)Oc3c(C)c(O)c4c(c3C2=O)C(=O)C=C(NC(=O)/C(C)=C\C=C\C(C)C(O)C(C)C(O)C(C)C(OC(C)=O)C1C)C4=O
140	CHEMBL257600	3.6700001	Clc1cc2c(Cn3c(-c4n(C)cc(C#N)c4)c4C(=O)N(C)C(=O)N(CC5CC5)c4n3)ccnc2cc1	Cn1cc(C#N)cc1-c1c2c(=O)n(C)c(=O)n(CC3CC3)c2nn1Cc1ccnc2ccc(Cl)cc12
141	CHEMBL1362558	0.87	Clc1cc(C(=O)NC=2SN(C)C(=O)N=2)ccc1	Cn1sc(NC(=O)c2cccc(Cl)c2)nc1=O
142	CHEMBL2059861	2.8299999	O=C(Nc1c(C)ccc(-c2n(C)ccn2)c1)c1ccc(OCc2ncccc2)cc1	Cc1ccc(-c2nccn2C)cc1NC(=O)c1ccc(OCc2ccccn2)cc1
143	CHEMBL235191	0.81999999	O=C(Nc1ccc(C(=O)Nc2c(N)cccc2)cc1)C	CC(=O)Nc1ccc(C(=O)Nc2ccccc2N)cc1
144	CHEMBL197536	1.0	O=C1c2c(OC(N3CCOCC3)=C1)cc(O)cc2	O=c1cc(N2CCOCC2)oc2cc(O)ccc12
145	CHEMBL1086580	3.0699999	FC(F)(F)c1ccc(-c2nc(O)c3c(n2)CCSC3)cc1	Oc1nc(-c2ccc(C(F)(F)F)cc2)nc2c1CSCC2
146	CHEMBL1290331	3.0699999	Clc1c(N2CCN(C(=O)COCc3ncsc3)CC2)ccc(Cl)c1	O=C(COCc1cscn1)N1CCN(c2ccc(Cl)cc2Cl)CC1
147	CHEMBL203370	1.6	O=C1N(c2ccc(O)cc2)C=Nc2c1ccc(O)c2	O=c1c2ccc(O)cc2ncn1-c1ccc(O)cc1
148	CHEMBL1945035	1.58	Fc1c(CCNCc2c(CCNC[C@H](O)c3c4SC(=O)Nc4c(O)cc3)cccc2)cccc1	O=c1[nH]c2c(O)ccc([C@@H](O)CNCCc3ccccc3CNCCc3ccccc3F)c2s1
149	CHEMBL551360	2.6199999	O=C(Nc1c2c(C(=O)N(C(CO)CO)C=C2)ccc1)CC12CC3CC(C1)CC(C2)C3	O=C(CC12CC3CC(CC(C3)C1)C2)Nc1cccc2c(=O)n(C(CO)CO)ccc12
150	CHEMBL1783284	3.3699999	Fc1c(-c2c(OC)nc(OC)cc2)c2nnc(C(=O)NC3CC3)c(N)c2cc1	COc1ccc(-c2c(F)ccc3c(N)c(C(=O)NC4CC4)nnc23)c(OC)n1
151	CHEMBL1909734	2.6800001	Clc1c(-c2[nH]nnc2)cccc1	Clc1ccccc1-c1cnn[nH]1
152	CHEMBL1481866	1.7	O=[N+]([O-])c1c(Oc2c3ncccc3ccc2)ccc(C(=O)N)c1	NC(=O)c1ccc(Oc2cccc3cccnc23)c([N+](=O)[O-])c1
153	CHEMBL1831079	2.21	O=C(Nc1c(C(=O)N)sc(-c2cc(O)ccc2)c1)N	NC(=O)Nc1cc(-c2cccc(O)c2)sc1C(N)=O
154	CHEMBL437	-0.37	S(=O)(=O)(Nc1sccn1)c1ccc(N)cc1	Nc1ccc(S(=O)(=O)Nc2nccs2)cc1
155	CHEMBL272105	2.49	S(Cc1c(F)c(F)ccc1)c1nc(N[C@@H](CO)C)c2N=C(C(=O)OC)C(=O)Nc2n1	COC(=O)c1nc2c(N[C@H](C)CO)nc(SCc3cccc(F)c3F)nc2[nH]c1=O
156	CHEMBL1940108	3.1099999	O=C(Nc1cc(OC)ccc1)Cn1ncc(Oc2ncnc3c2cc(OC)c(OC)c3)c1	COc1cccc(NC(=O)Cn2cc(Oc3ncnc4cc(OC)c(OC)cc34)cn2)c1
157	CHEMBL370252	0.74000001	Fc1cc2C(=O)C(C(=O)O)=CN3C(C)CCc(c23)c1	CC1CCc2cc(F)cc3c(=O)c(C(=O)O)cn1c23
158	CHEMBL205245	1.61	Clc1n(Cc2c(C(=O)N3C[C@H](O)CC3)c3C(=O)N(C)C(=O)N(CC(C)C)c3s2)c(C)nc1Cl	Cc1nc(Cl)c(Cl)n1Cc1sc2c(c1C(=O)N1CC[C@@H](O)C1)c(=O)n(C)c(=O)n2CC(C)C
159	CHEMBL2070946	1.2	O=C(NC1(C#N)CC1)[C@H]1[C@H](C(=O)N2CCN(c3sc(C#N)cn3)CC2)CCCC1	N#Cc1cnc(N2CCN(C(=O)[C@@H]3CCCC[C@H]3C(=O)NC3(C#N)CC3)CC2)s1
160	CHEMBL443320	-1.34	N=C(Nc1cc(C)c(C)cc1)N	Cc1ccc(NC(=N)N)cc1C
161	CHEMBL1779497	1.26	Clc1c(C(=O)NCC2CCCCC2)cc(N2C(=O)NC(=O)C=N2)cc1	O=C(NCC1CCCCC1)c1cc(-n2ncc(=O)[nH]c2=O)ccc1Cl
162	CHEMBL1332736	1.3	O=C(Oc1ccccc1)N1CCOCC1	O=C(Oc1ccccc1)N1CCOCC1
163	CHEMBL2070948	1.9	O=C(NC1(C#N)CC1)[C@H]1[C@H](C(=O)N2CCN(c3sc(C(C#N)(C)C)cn3)CC2)CCCC1	CC(C)(C#N)c1cnc(N2CCN(C(=O)[C@@H]3CCCC[C@H]3C(=O)NC3(C#N)CC3)CC2)s1
164	CHEMBL1732699	3.0	FC(F)(F)c1n2N=C(N3CCCCC3)C=Cc2nn1	FC(F)(F)c1nnc2ccc(N3CCCCC3)nn12
165	CHEMBL1917433	0.20999999	Clc1ccc(Sc2c(C)n(CC(=O)O)c3c2c(NS(=O)(=O)C)ccc3)cc1	Cc1c(Sc2ccc(Cl)cc2)c2c(NS(C)(=O)=O)cccc2n1CC(=O)O
166	CHEMBL2141746	1.55	S(=O)(=O)(N1CCCC1)c1cnc(SCC(=O)NCCC)cc1	CCCNC(=O)CSc1ccc(S(=O)(=O)N2CCCC2)cn1
167	CHEMBL256576	2.8199999	O=C([C@H](Oc1c2c(Nc3cc4c(n(Cc5ncccc5)nc4)cc3)ncnc2ccc1)C)N1CCOCC1	C[C@@H](Oc1cccc2ncnc(Nc3ccc4c(cnn4Cc4ccccn4)c3)c12)C(=O)N1CCOCC1
168	CHEMBL87388	3.52	O(C)c1ccc(Cn2cc3N(CC(C)C)C(=O)N(C)C(=O)c3c2)cc1	COc1ccc(Cn2cc3c(=O)n(C)c(=O)n(CC(C)C)c3c2)cc1
169	CHEMBL150606	3.2	Clc1cc(F)c(Nc2ncnc3c2cc(OC)c(OCCn2ncnc2)c3)cc1	COc1cc2c(Nc3ccc(Cl)cc3F)ncnc2cc1OCCn1cncn1
170	CHEMBL8809	1.09	Clc1c(OC)c(C(=O)NC[C@H]2N(CC)CCC2)c(O)c(Cl)c1	CCN1CCC[C@H]1CNC(=O)c1c(O)c(Cl)cc(Cl)c1OC
171	CHEMBL1233655	0.55000001	S(=O)(=O)(Nc1c(F)ncc(-c2c(C)nc(NC(=O)C)s2)c1)c1c(C)nc(C)s1	CC(=O)Nc1nc(C)c(-c2cnc(F)c(NS(=O)(=O)c3sc(C)nc3C)c2)s1
172	CHEMBL384962	1.78	FC(F)(F)c1cc2c(-c3c(C)n(CC(=O)O)c4c3cc(C)cc4)ccnc2cc1	Cc1ccc2c(c1)c(-c1ccnc3ccc(C(F)(F)F)cc13)c(C)n2CC(=O)O
173	CHEMBL1542764	1.4299998999999999	S(C)c1c(C(=O)Nc2sccn2)cccn1	CSc1ncccc1C(=O)Nc1nccs1
174	CHEMBL2181927	2.51	O=C(N)C=1[C@@H](c2c(OC)cc(C#N)cc2)c2c(OCC)ncc(C)c2NC=1C	CCOc1ncc(C)c2c1[C@H](c1ccc(C#N)cc1OC)C(C(N)=O)=C(C)N2
175	CHEMBL2334590	2.49	ClC1=Cn2c(c(C)nc2C=C1)-c1nc(N)ncc1	Cc1nc2ccc(Cl)cn2c1-c1ccnc(N)n1
176	CHEMBL1480987	2.3099998999999998	O=C(OC1CC(C)(C)CC(C)C1)C(O)c1ccccc1	CC1CC(OC(=O)C(O)c2ccccc2)CC(C)(C)C1
177	CHEMBL2335898	3.3399998999999996	O=C(N[C@H](C)c1ccc(Nc2nc3c(cc(-c4ccncc4)cc3)cn2)cc1)C1N(C)CCCC1	C[C@@H](NC(=O)C1CCCCN1C)c1ccc(Nc2ncc3cc(-c4ccncc4)ccc3n2)cc1
178	CHEMBL401193	4.1300001	O=C(N(C)C)CN1CCN(CCc2c(-c3cc(C)cc(C)c3)[nH]c3sc(C(C(=O)N4C5CCC4CC5)(C)C)cc23)CC1	Cc1cc(C)cc(-c2[nH]c3sc(C(C)(C)C(=O)N4C5CCC4CC5)cc3c2CCN2CCN(CC(=O)N(C)C)CC2)c1
179	CHEMBL1950851	3.1199999	Fc1ccc(CCN2C[C@@H](NC(=O)[C@@H](NC(=O)[C@@H](NC)C)C(C)(C)C)CCC2)cc1	CN[C@@H](C)C(=O)N[C@H](C(=O)N[C@H]1CCCN(CCc2ccc(F)cc2)C1)C(C)(C)C
180	CHEMBL2035030	2.2	NC1(c2ccc(-c3c(-c4ccccc4)c4c(cn3)ccnc4)cc2)CCC1	NC1(c2ccc(-c3ncc4ccncc4c3-c3ccccc3)cc2)CCC1
181	CHEMBL111955	1.77	S(=O)(=O)(NC=1C(=O)N(CC(=O)NC(C(=O)C(F)(F)F)C(C)C)C(c2ccccc2)=CC=1)C	CC(C)C(NC(=O)Cn1c(-c2ccccc2)ccc(NS(C)(=O)=O)c1=O)C(=O)C(F)(F)F
182	CHEMBL316388	1.5	FC(F)(F)[C@](O)(C(=O)N1[C@@H](C)CN(C(=O)c2ccc(C#N)cc2)[C@H](C)C1)C	C[C@H]1CN(C(=O)c2ccc(C#N)cc2)[C@H](C)CN1C(=O)[C@@](C)(O)C(F)(F)F
183	CHEMBL248380	2.5	Fc1cc2c(N[C@@H](C(=O)O)C)c(C#N)c(-c3ccc(-c4c(OCC)cccc4)cc3)nc2cc1	CCOc1ccccc1-c1ccc(-c2nc3ccc(F)cc3c(N[C@H](C)C(=O)O)c2C#N)cc1
184	CHEMBL235581	1.49	Clc1c(C(=O)NCC23CC4CC(C2)CC(C3)C4)cc(CC2CCNCC2)cc1	O=C(NCC12CC3CC(CC(C3)C1)C2)c1cc(CC2CCNCC2)ccc1Cl
185	CHEMBL1682940	3.1700001	S(=O)(=O)(C)c1c(-c2ccccc2)nc2c(c1C(=O)N[C@@H](CC)c1ccccc1)cccc2	CC[C@H](NC(=O)c1c(S(C)(=O)=O)c(-c2ccccc2)nc2ccccc12)c1ccccc1
186	CHEMBL1471868	3.1900001000000002	Fc1ccc(NC(=O)c2c(Oc3ccccc3)nccc2)cc1	O=C(Nc1ccc(F)cc1)c1cccnc1Oc1ccccc1
187	CHEMBL1076211	1.65	O=C(C(CN1CCCCC1)C)c1ccc(C)cc1	Cc1ccc(C(=O)C(C)CN2CCCCC2)cc1
188	CHEMBL1951022	2.8	S(=O)(=O)(C)c1nc(C)c(Nc2c(C)c(OC3CCN(C(=O)OC(C)C)CC3)ncn2)cc1	Cc1nc(S(C)(=O)=O)ccc1Nc1ncnc(OC2CCN(C(=O)OC(C)C)CC2)c1C
189	CHEMBL1987793	3.8900001000000004	O=C(O)c1n(CCCOc2c3c(ccc2)cccc3)c2c(c1-c1c(C)cccc1)cccc2	Cc1ccccc1-c1c(C(=O)O)n(CCCOc2cccc3ccccc23)c2ccccc12
190	CHEMBL1947155	2.28	O=C1Sc2c([C@@H](O)CNCCc3ccc(-c4c(CN[C@H](C)c5ccccc5)cccc4)cc3)ccc(O)c2N1	C[C@@H](NCc1ccccc1-c1ccc(CCNC[C@H](O)c2ccc(O)c3[nH]c(=O)sc23)cc1)c1ccccc1
191	CHEMBL1939418	2.75	Clc1c(F)ccc(Nc2nc(N)nc3[nH]cnc23)c1	Nc1nc(Nc2ccc(F)c(Cl)c2)c2nc[nH]c2n1
192	CHEMBL398295	3.97	S(CCC)c1nc(N[C@H]2[C@H](c3ccccc3)C2)c2nnn([C@H]3[C@H](O)[C@H](O)[C@@H](O)C3)c2n1	CCCSc1nc(N[C@@H]2C[C@H]2c2ccccc2)c2nnn([C@@H]3C[C@H](O)[C@@H](O)[C@H]3O)c2n1
193	CHEMBL174107	-0.83999997	S(C)c1ccc(N2C(C)(C)N=C(N)N=C2N)cc1	CSc1ccc(N2C(N)=NC(N)=NC2(C)C)cc1
194	CHEMBL2089280	1.6	O=[S@@]1(c2cc(-c3ccc(C)cc3)ccc2)=NC(=O)[C@H](C)N1	Cc1ccc(-c2cccc([S@]3(=O)=NC(=O)[C@H](C)N3)c2)cc1
195	CHEMBL139347	2.4000001	FC(F)(F)c1cc(-c2nc(N)nc(N)n2)ccc1	Nc1nc(N)nc(-c2cccc(C(F)(F)F)c2)n1
196	CHEMBL1623	3.3900001000000004	Clc1ccc(C(N2CCN(Cc3cc(C)ccc3)CC2)c2ccccc2)cc1	Cc1cccc(CN2CCN(C(c3ccccc3)c3ccc(Cl)cc3)CC2)c1
197	CHEMBL2171034	1.79	Clc1c(Cl)ccc(OC2CCN(C3CCN(C(=O)NS(=O)(=O)c4ccc(F)cc4)CC3)CC2)c1	O=C(NS(=O)(=O)c1ccc(F)cc1)N1CCC(N2CCC(Oc3ccc(Cl)c(Cl)c3)CC2)CC1
198	CHEMBL1689115	1.01	Clc1cc(CN2CCN(S(=O)(=O)Cc3ccccc3)CCC2)c(OCC(=O)O)cc1	O=C(O)COc1ccc(Cl)cc1CN1CCCN(S(=O)(=O)Cc2ccccc2)CC1
199	CHEMBL1628691	3.6199999	Clc1c(Cl)cccc1-n1c(NCc2c(Oc3ncccc3)cccc2)nnn1	Clc1cccc(-n2nnnc2NCc2ccccc2Oc2ccccn2)c1Cl
200	CHEMBL1515447	2.3599999	Clc1ccc(C(N2CCN(C)CCC2)c2ccccc2)cc1	CN1CCCN(C(c2ccccc2)c2ccc(Cl)cc2)CC1
201	CHEMBL559968	1.29	Clc1c(C(=O)NCCc2c(Cl)cccc2)cc(N2C(=O)NC(=O)C=N2)cc1	O=C(NCCc1ccccc1Cl)c1cc(-n2ncc(=O)[nH]c2=O)ccc1Cl
202	CHEMBL1180299	1.1	Clc1cc2NC=3C(=O)NN(Cc4ncccc4)C(=O)C=3C(=O)c2cc1	O=c1[nH]n(Cc2ccccn2)c(=O)c2c(=O)c3ccc(Cl)cc3[nH]c12
203	CHEMBL2335897	2.1500001	O=C(N[C@H](C)c1ccc(Nc2nc3c(cc(-c4ccncc4)cc3)cn2)cc1)[C@@H]1NCCCC1	C[C@@H](NC(=O)[C@H]1CCCCN1)c1ccc(Nc2ncc3cc(-c4ccncc4)ccc3n2)cc1
204	CHEMBL204476	1.98	O=C(N1C[C@H](O)CC1)c1c(Cc2c3c(nccc3)ccc2)sc2N(CC(C)C)C(=O)N(C)C(=O)c12	CC(C)Cn1c(=O)n(C)c(=O)c2c(C(=O)N3CC[C@@H](O)C3)c(Cc3cccc4ncccc34)sc21
205	CHEMBL2164680	3.5	Fc1cc2c([nH]c3c2CN(C(=O)[C@H]2[C@H](C(=O)N[C@H](C#N)C)CCCC2)CC3)cc1	C[C@@H](C#N)NC(=O)[C@@H]1CCCC[C@H]1C(=O)N1CCc2[nH]c3ccc(F)cc3c2C1
206	CHEMBL109396	1.17	S(=O)(=O)(NC=1C(=O)N(CC(=O)NC(C(=O)C(F)(F)F)C(C)C)C(c2ccccc2)=CC=1)N	CC(C)C(NC(=O)Cn1c(-c2ccccc2)ccc(NS(N)(=O)=O)c1=O)C(=O)C(F)(F)F
207	CHEMBL551765	2.53	Clc1c(C(=O)NCC2CCCCCC2)cc(-c2c(N3CCC(C(=O)O)CC3)nccc2)cc1	O=C(NCC1CCCCCC1)c1cc(-c2cccnc2N2CCC(C(=O)O)CC2)ccc1Cl
208	CHEMBL14690	1.13	Clc1ccc(CNC(SCCCc2nc[nH]c2)=N)cc1	N=C(NCc1ccc(Cl)cc1)SCCCc1c[nH]cn1
209	CHEMBL2089276	1.3	Cc1ccc(-c2cc(-c3n[nH]nn3)ccc2)cc1	Cc1ccc(-c2cccc(-c3nn[nH]n3)c2)cc1
210	CHEMBL1917461	0.34999999	Clc1ccc(Sc2c(C)n(CC(=O)O)c3c2nc(C)cc3)cc1	Cc1ccc2c(n1)c(Sc1ccc(Cl)cc1)c(C)n2CC(=O)O
211	CHEMBL366080	1.8	O=C(Nc1cc(Nc2nc(N(C)C3CCN(C)CC3)ncc2)c(C)cc1)c1cc(N2CCOCC2)ncc1	Cc1ccc(NC(=O)c2ccnc(N3CCOCC3)c2)cc1Nc1ccnc(N(C)C2CCN(C)CC2)n1
212	CHEMBL306262	3.2	O=C1N(C)[C@@H](CC(C)C)C(=O)N[C@@H]([C@@H](CC)C)C(=O)N[C@@H](CO)C(=O)N[C@H]([C@@H](O)C)C(=O)NCC(=O)O[C@H](CCCCCC)[C@H]1C	CCCCCC[C@H]1OC(=O)CNC(=O)[C@@H]([C@H](C)O)NC(=O)[C@H](CO)NC(=O)[C@H]([C@H](C)CC)NC(=O)[C@H](CC(C)C)N(C)C(=O)[C@@H]1C
213	CHEMBL1950724	0.81999999	O=C(N[C@H](C(=O)N[C@@H]1CN(C(=O)c2ccccc2)CC1)C1CCCCC1)[C@@H](NC)C	CN[C@@H](C)C(=O)N[C@H](C(=O)N[C@H]1CCN(C(=O)c2ccccc2)C1)C1CCCCC1
214	CHEMBL2059864	3.1900001000000002	O=C(Nc1c(C)ccc(-c2[nH]c(C)cn2)c1)c1ccc(OCc2ncccc2)cc1	Cc1cnc(-c2ccc(C)c(NC(=O)c3ccc(OCc4ccccn4)cc3)c2)[nH]1
215	CHEMBL1165028	3.3	S(CCNC(=O)c1ccccc1)Cc1ccccc1	O=C(NCCSCc1ccccc1)c1ccccc1
216	CHEMBL2158836	2.5	Clc1c(Cl)ccc(OC2CCN(CC3CCN([C@@H](C(=O)O)Cc4ccccc4)CC3)CC2)c1	O=C(O)[C@@H](Cc1ccccc1)N1CCC(CN2CCC(Oc3ccc(Cl)c(Cl)c3)CC2)CC1
217	CHEMBL205807	2.3499999	O=C(N1C[C@H](O)CC1)c1c(Cc2c3c([nH]c2)cccc3)sc2N(CC(C)C)C(=O)N(C)C(=O)c12	CC(C)Cn1c(=O)n(C)c(=O)c2c(C(=O)N3CC[C@@H](O)C3)c(Cc3c[nH]c4ccccc34)sc21
218	CHEMBL576068	1.73	Fc1cnc([C@@H](Nc2nc(Nc3n[nH]c(C)c3)c(C)nc2)C)cc1	Cc1cc(Nc2nc(N[C@@H](C)c3ccc(F)cn3)cnc2C)n[nH]1
219	CHEMBL142715	3.3	O(Cc1ccc(-c2ccccc2)cc1)c1cc2c(cc1)CC(CCN1CCCCC1)CC2	c1ccc(-c2ccc(COc3ccc4c(c3)CCC(CCN3CCCCC3)C4)cc2)cc1
220	CHEMBL409493	2.3099998999999998	O=C(Nc1c(N)cccc1)c1ccc(C2CCN(Cc3ccc(C(=O)NC4CC4)cc3)CC2)cc1	Nc1ccccc1NC(=O)c1ccc(C2CCN(Cc3ccc(C(=O)NC4CC4)cc3)CC2)cc1
221	CHEMBL1945297	2.4100001	Clc1c(CCNCc2cc(CC(NC[C@H](O)c3c4SC(=O)Nc4c(O)cc3)C)ccc2)c(Cl)ccc1	CC(Cc1cccc(CNCCc2c(Cl)cccc2Cl)c1)NC[C@H](O)c1ccc(O)c2[nH]c(=O)sc12
222	CHEMBL2321991	0.61000001	Clc1c(Cl)ccc([C@]2(CCO)CNCCC2)c1	OCC[C@]1(c2ccc(Cl)c(Cl)c2)CCCNC1
223	CHEMBL2164670	3.5699998999999996	Fc1ccc(CN2CCN(C(=O)[C@H]3[C@H](C(=O)NC(C#N)c4c(OC)cccc4)CCCC3)CC2)cc1	COc1ccccc1C(C#N)NC(=O)[C@@H]1CCCC[C@H]1C(=O)N1CCN(Cc2ccc(F)cc2)CC1
224	CHEMBL182150	3.1300001	Fc1c(F)ccc(C(=O)NC2CCC(Nc3nc(N(C)C)c4c(n3)cccc4)CC2)c1	CN(C)c1nc(NC2CCC(NC(=O)c3ccc(F)c(F)c3)CC2)nc2ccccc12
225	CHEMBL1788268	1.5599999	O=C(CCc1ccccc1)c1c(OC[C@H](O)CNCCC)cccc1	CCCNC[C@@H](O)COc1ccccc1C(=O)CCc1ccccc1
226	CHEMBL1180288	0.69999999	Clc1cc2nc3C(=O)NN(C(c4ccncc4)C4CC4)C(=O)c3c(O)c2cc1	O=c1[nH]n(C(c2ccncc2)C2CC2)c(=O)c2c(O)c3ccc(Cl)cc3nc12
227	CHEMBL2158792	2.0799999	Clc1c(C)cc(OC2CCN(CC3CCN([C@](C(=O)O)(Cc4ccc(F)cc4)C)CC3)CC2)cc1	Cc1cc(OC2CCN(CC3CCN([C@@](C)(Cc4ccc(F)cc4)C(=O)O)CC3)CC2)ccc1Cl
228	CHEMBL490512	3.77	O=C(CCc1ccccc1)c1ccccc1	O=C(CCc1ccccc1)c1ccccc1
229	CHEMBL813	-0.89999998	O=C(O)/C(=C\c1n(Cc2ccc(C(=O)O)cc2)c(CCCC)nc1)/Cc1sccc1	CCCCc1ncc(/C=C(/Cc2cccs2)C(=O)O)n1Cc1ccc(C(=O)O)cc1
230	CHEMBL2158835	2.5	Clc1c(Cl)ccc(OC2CCN(CC3CCN([C@H](C(=O)O)Cc4ccccc4)CC3)CC2)c1	O=C(O)[C@H](Cc1ccccc1)N1CCC(CN2CCC(Oc3ccc(Cl)c(Cl)c3)CC2)CC1
231	CHEMBL75880	3.02	C(CC1NCCCC1)(C1CCCCC1)C1CCCCC1	C1CCC(C(CC2CCCCN2)C2CCCCC2)CC1
232	CHEMBL1762545	3.9000001	O(C)c1cc(Nc2nc(N(C)c3c(C)ccc(CO)c3)ccn2)cc(N2CCOCC2)c1	COc1cc(Nc2nccc(N(C)c3cc(CO)ccc3C)n2)cc(N2CCOCC2)c1
233	CHEMBL1975242	1.9400001	O=C(Nc1sc2N=CNC(=O)c2n1)c1ccccc1	O=C(Nc1nc2c(=O)[nH]cnc2s1)c1ccccc1
234	CHEMBL1682948	3.72	[SH0](=O)(C)c1c(-c2ccc(F)cc2)nc2c(c1C(=O)N[C@@H](CC)c1ccccc1)cccc2	CC[C@H](NC(=O)c1c(S(C)=O)c(-c2ccc(F)cc2)nc2ccccc12)c1ccccc1
235	CHEMBL2331753	2.27	S(=O)(=O)(N1C[C@@H](N2C(=O)NC(=O)C(C)=C2)CCC1)c1cc(Oc2cc(C(F)(F)F)ccc2)c(O)cc1	Cc1cn([C@H]2CCCN(S(=O)(=O)c3ccc(O)c(Oc4cccc(C(F)(F)F)c4)c3)C2)c(=O)[nH]c1=O
236	CHEMBL74355	1.7	Fc1ccc(CCN2CCC([C@@H](O)c3c(OC)c(OC)ccc3)CC2)cc1	COc1cccc([C@H](O)C2CCN(CCc3ccc(F)cc3)CC2)c1OC
237	CHEMBL250540	2.4300001	O(C)c1cc2c(nc(N[C@@H]3C[C@@H](NCc4cscc4)CCC3)cc2)cc1	COc1ccc2nc(N[C@H]3CCC[C@H](NCc4ccsc4)C3)ccc2c1
238	CHEMBL1559730	3.2	CN1CCN(c2ncnc3c2sc2nc(C)cc(C)c32)CC1	Cc1cc(C)c2c(n1)sc1c(N3CCN(C)CC3)ncnc12
239	CHEMBL2086650	3.27	S(=O)(=O)(C)c1ccc(COc2cnc(N3CCN(C(OC(C)(C)C)=O)CC3)nc2)cc1	CC(C)(C)OC(=O)N1CCN(c2ncc(OCc3ccc(S(C)(=O)=O)cc3)cn2)CC1
240	CHEMBL237616	0.75	O=C(COc1ccccc1)N1CCOCC1	O=C(COc1ccccc1)N1CCOCC1
241	CHEMBL1607641	0.97000003	O=C(Nc1ccccc1)c1c(C)nns1	Cc1nnsc1C(=O)Nc1ccccc1
242	CHEMBL1201373	1.0700001000000001	O=C(O[C@@H]1[C@@H]2[C@@H](CC[C@@H](O)C[C@@H](O)CC(=O)O)[C@@H](C)C=CC2=C[C@H](C)C1)[C@H](CC)C	CC[C@H](C)C(=O)O[C@H]1C[C@@H](C)C=C2C=C[C@H](C)[C@H](CC[C@@H](O)C[C@@H](O)CC(=O)O)[C@H]21
243	CHEMBL2179669	-0.38	FC(F)(F)c1cc(Oc2c(C(=O)O)ccc(CN3C[C@@H](N4C(=O)NC(=O)C(C)=C4)CCC3)c2)ccc1	Cc1cn([C@H]2CCCN(Cc3ccc(C(=O)O)c(Oc4cccc(C(F)(F)F)c4)c3)C2)c(=O)[nH]c1=O
244	CHEMBL1479463	2.0	O(C)c1c2C(=O)C(c3ccc(O)cc3)=COc2cc(O)c1	COc1cc(O)cc2occ(-c3ccc(O)cc3)c(=O)c12
245	CHEMBL976	2.4300001	O=C(N1CC(=O)N2C(c3c(cccc3)CC2)C1)C1CCCCC1	O=C(C1CCCCC1)N1CC(=O)N2CCc3ccccc3C2C1
246	CHEMBL1213085	3.55	Fc1c(O)ccc(-c2nn(CC=3N(c4c(C)cccc4)C(=O)c4c(C)cccc4N=3)c3ncnc(N)c23)c1	Cc1ccccc1-n1c(Cn2nc(-c3ccc(O)c(F)c3)c3c(N)ncnc32)nc2cccc(C)c2c1=O
247	CHEMBL2152076	2.5	Clc1cc(-c2nc(N)nc(Nc3cc4c(N)cc(-c5ccc(F)cc5)nc4cc3)c2)ccc1	Nc1nc(Nc2ccc3nc(-c4ccc(F)cc4)cc(N)c3c2)cc(-c2cccc(Cl)c2)n1
248	CHEMBL1467	-0.41999999	O=C1NC=Nc2[nH]ncc12	O=c1[nH]cnc2[nH]ncc12
249	CHEMBL1934423	0.77999997	S(=O)(=O)(Nc1n(C2COCC2)nc(C)c1C(=O)N[C@H](C(C)(C)C)C)c1ccc(C)cc1	Cc1ccc(S(=O)(=O)Nc2c(C(=O)N[C@@H](C)C(C)(C)C)c(C)nn2C2CCOC2)cc1
250	CHEMBL119385	2.74	Clc1c(c(Cl)ccc1)C=1C(=O)N=CN2N=C(Sc3c(F)cc(F)cc3)C=CC=12	O=c1ncn2nc(Sc3ccc(F)cc3F)ccc2c1-c1c(Cl)cccc1Cl
251	CHEMBL1917421	3.5599998999999998	Clc1cc2c(Sc3ccc(Cl)cc3)c(C)n(C(C(=O)O)C)c2cc1	Cc1c(Sc2ccc(Cl)cc2)c2cc(Cl)ccc2n1C(C)C(=O)O
252	CHEMBL207028	2.3299999	O=C(N)c1c(N)cc(-c2ccccc2)s1	NC(=O)c1sc(-c2ccccc2)cc1N
253	CHEMBL212777	1.59	Clc1cc2nccc(-c3c(C)n(CC(=O)O)c4c3cc(C)cc4)c2cc1	Cc1ccc2c(c1)c(-c1ccnc3cc(Cl)ccc13)c(C)n2CC(=O)O
254	CHEMBL1916532	1.46	Fc1c(CCN2CCC(NCc3ncc4OCCOc4c3)CC2)c2nc(OC)ccc2nc1	COc1ccc2ncc(F)c(CCN3CCC(NCc4cc5c(cn4)OCCO5)CC3)c2n1
255	CHEMBL2041980	2.4000001	S(=O)(=O)(C)c1ccc(-c2cc(c(N)nc2)-c2cnc(C(F)(F)F)cc2)cc1	CS(=O)(=O)c1ccc(-c2cnc(N)c(-c3ccc(C(F)(F)F)nc3)c2)cc1
256	CHEMBL1682825	2.5	O=C1c2c(OCC1)nc(CCc1ccccc1)cc2	O=C1CCOc2nc(CCc3ccccc3)ccc21
257	CHEMBL1371	2.1600001	Clc1cc2NC(=O)Oc2cc1	O=c1[nH]c2cc(Cl)ccc2o1
258	CHEMBL322122	-0.15000001	O=C(NCCNCC(O)COc1ccc(O)cc1)C(C)C	CC(C)C(=O)NCCNCC(O)COc1ccc(O)cc1
259	CHEMBL2035018	3.3	NC1(c2ccc(C=3C(c4ccccc4)=Cc4n(N=3)ccc4)cc2)CCC1	NC1(c2ccc(-c3nn4cccc4cc3-c3ccccc3)cc2)CCC1
260	CHEMBL1689110	0.40000001	S(=O)(=O)(N1CCN(Cc2c(OCC(=O)O)ccc(C(F)(F)F)c2)CC1)c1ccccc1	O=C(O)COc1ccc(C(F)(F)F)cc1CN1CCN(S(=O)(=O)c2ccccc2)CC1
261	CHEMBL1770471	3.6900001000000002	Clc1c(C(=O)NC(CCSC)c2[nH]c3c(n2)cccc3)scc1	CSCCC(NC(=O)c1sccc1Cl)c1nc2ccccc2[nH]1
262	CHEMBL1738840	1.6900001	O(C)c1cc(CCc2[nH]c3ncccc3n2)ncc1	COc1ccnc(CCc2nc3cccnc3[nH]2)c1
263	CHEMBL379787	3.3	O=[N+]([O-])c1cc(C(=O)Nc2n(CCN3CCOCC3)c3c(n2)cccc3)ccc1	O=C(Nc1nc2ccccc2n1CCN1CCOCC1)c1cccc([N+](=O)[O-])c1
264	CHEMBL447426	2.3	Clc1sc(S(=O)(=O)N[C@@H](C(C)C)CO)cc1	CC(C)[C@@H](CO)NS(=O)(=O)c1ccc(Cl)s1
265	CHEMBL418822	3.05	FC(F)(F)C(=O)C(NC(=O)CN1C(=O)C(NC(=O)OCc2ccccc2)=CC=C1c1cnccc1)C(C)C	CC(C)C(NC(=O)Cn1c(-c2cccnc2)ccc(NC(=O)OCc2ccccc2)c1=O)C(=O)C(F)(F)F
266	CHEMBL97	2.1600001	O(C)c1cc2c([C@H](O)C3N4CC(C=C)C(C3)CC4)ccnc2cc1	C=CC1CN2CCC1CC2[C@@H](O)c1ccnc2ccc(OC)cc12
267	CHEMBL1789941	2.55	N#CC[C@@H](n1ncc(-c2ncnc3[nH]ccc23)c1)C1CCCC1	N#CC[C@H](C1CCCC1)n1cc(-c2ncnc3[nH]ccc23)cn1
268	CHEMBL294209	1.14	Clc1c(S(=O)(=O)Nc2sccn2)cc(Cl)cc1	O=S(=O)(Nc1nccs1)c1cc(Cl)ccc1Cl
269	CHEMBL2147033	3.3199998999999996	S(=O)(=O)(N1CCC2(OCC(=O)N(C3CC3)C2)CC1)c1ccc(-c2cc3c(cncc3)cc2)cc1	O=C1COC2(CCN(S(=O)(=O)c3ccc(-c4ccc5cnccc5c4)cc3)CC2)CN1C1CC1
270	CHEMBL2062561	2.97	O(C)c1ccc(C2=Nc3c(C#N)cnn3C(Nc3nn(C)cc3)=C2)cc1	COc1ccc(-c2cc(Nc3ccn(C)n3)n3ncc(C#N)c3n2)cc1
271	CHEMBL1359777	3.46	FC(F)(F)C1=CN(CC(=O)c2c(C)n(Cc3ccccc3)c(C)c2)C(=O)C=C1	Cc1cc(C(=O)Cn2cc(C(F)(F)F)ccc2=O)c(C)n1Cc1ccccc1
272	CHEMBL47361	3.99	Oc1cc2sc(-c3ccccc3)nc2cc1	Oc1ccc2nc(-c3ccccc3)sc2c1
273	CHEMBL168552	1.35	S(=O)(=O)(N)c1sc2c(n1)cccc2	NS(=O)(=O)c1nc2ccccc2s1
274	CHEMBL1778642	-0.75	Clc1c(-c2c(OCC(=O)O)ccc(Cl)c2)ccc(S(=O)(=O)C)c1	CS(=O)(=O)c1ccc(-c2cc(Cl)ccc2OCC(=O)O)c(Cl)c1
275	CHEMBL249789	3.99	S(CCC(F)(F)F)c1nc(N[C@H]2[C@H](c3cc(F)c(F)cc3)C2)c2nnn([C@H]3[C@H](O)[C@H](O)[C@@H](CO)C3)c2n1	OC[C@H]1C[C@@H](n2nnc3c(N[C@@H]4C[C@H]4c4ccc(F)c(F)c4)nc(SCCC(F)(F)F)nc32)[C@H](O)[C@@H]1O
276	CHEMBL59956	2.5	O=C(N)c1c(OCc2ccccc2)cccc1	NC(=O)c1ccccc1OCc1ccccc1
277	CHEMBL2142704	0.56	O=C1Nc2c(NC(C)C1)cccc2	CC1CC(=O)Nc2ccccc2N1
278	CHEMBL1068	1.28	O=C(N)N1c2c(C(=O)Cc3c1cccc3)cccc2	NC(=O)N1c2ccccc2CC(=O)c2ccccc21
279	CHEMBL250961	4.0	S(=O)(=O)(N[C@H]1CN(Cc2ccc(-c3ccccc3)cc2)CC1)c1c(C)ccc(F)c1	Cc1ccc(F)cc1S(=O)(=O)N[C@@H]1CCN(Cc2ccc(-c3ccccc3)cc2)C1
280	CHEMBL1300982	2.8	O(C)c1c(OC)ccc(C=2C(=O)c3c(O)cc(O)cc3OC=2)c1	COc1ccc(-c2coc3cc(O)cc(O)c3c2=O)cc1OC
281	CHEMBL1917436	0.2	Clc1ccc(Sc2c(C)n(CC(=O)O)c3c2cc(NC(=O)C)cc3)cc1	CC(=O)Nc1ccc2c(c1)c(Sc1ccc(Cl)cc1)c(C)n2CC(=O)O
282	CHEMBL1682822	3.0	O=C1c2c(OCC1)nc(C#CC1CCCC1)cc2	O=C1CCOc2nc(C#CC3CCCC3)ccc21
283	CHEMBL654	2.8199999	CN1CC2N(c3ncccc3Cc3c2cccc3)CC1	CN1CCN2c3ncccc3Cc3ccccc3C2C1
284	CHEMBL499028	0.91000003	O(C)c1c(-c2[nH]c(N)nn2)cccc1	COc1ccccc1-c1nnc(N)[nH]1
285	CHEMBL2171993	1.4	O=C(NC1(C#N)CC1)[C@H]1[C@H](C(=O)N2CCN(c3cc(OC)c(OC)cc3)CC2)CCCC1	COc1ccc(N2CCN(C(=O)[C@@H]3CCCC[C@H]3C(=O)NC3(C#N)CC3)CC2)cc1OC
286	CHEMBL198114	1.84	S(=O)(=O)(Nc1ccc(C(CCN2CCC(N(C(=O)Cc3ccc(S(=O)(=O)C)cc3)CC)CC2)c2ccccc2)cc1)C	CCN(C(=O)Cc1ccc(S(C)(=O)=O)cc1)C1CCN(CCC(c2ccccc2)c2ccc(NS(C)(=O)=O)cc2)CC1
287	CHEMBL1807823	0.12	S(CCNC[C@H](O)c1c2SC(=O)Nc2c(O)cc1)CCCNCCc1ccccc1	O=c1[nH]c2c(O)ccc([C@@H](O)CNCCSCCCNCCc3ccccc3)c2s1
288	CHEMBL2057372	0.95999998	S(=O)(=O)(NC(C)(C)C)c1cc(C2=Cn3nc(NC(=O)NCC(=O)N4CCOCC4)nc3C=C2)cnc1	CC(C)(C)NS(=O)(=O)c1cncc(-c2ccc3nc(NC(=O)NCC(=O)N4CCOCC4)nn3c2)c1
289	CHEMBL1682957	3.8099998999999998	[SH0](=O)(C(C)C)c1c(-c2ccccc2)nc2c(c1C(=O)N[C@@H](CC)c1ccccc1)cccc2	CC[C@H](NC(=O)c1c(S(=O)C(C)C)c(-c2ccccc2)nc2ccccc12)c1ccccc1
290	CHEMBL1951076	2.0699999	S(=O)(=O)(N1C(C)CCc2c1cccc2)c1c(OC)cc(OC)c(NC(=O)COC(=O)C)c1	COc1cc(OC)c(S(=O)(=O)N2c3ccccc3CCC2C)cc1NC(=O)COC(C)=O
291	CHEMBL575448	3.1600001	Fc1ncc(NC(=O)[C@@]2(C)N(C=3N=C(Nc4n[nH]c(C5CC5)c4)c4n(N=3)ccc4)CCC2)cc1	C[C@@]1(C(=O)Nc2ccc(F)nc2)CCCN1c1nc(Nc2cc(C3CC3)[nH]n2)c2cccn2n1
292	CHEMBL1886726	1.73	O=C(N1c2c(NC(=O)C(C)C1)cccc2)c1ccccc1	CC1CN(C(=O)c2ccccc2)c2ccccc2NC1=O
293	CHEMBL474432	0.83999997	FC(F)(F)c1c(COc2c(C(=O)O)sc(-n3c4c(nc3)cc(OC)c(OC)c4)c2)cccc1	COc1cc2ncn(-c3cc(OCc4ccccc4C(F)(F)F)c(C(=O)O)s3)c2cc1OC
294	CHEMBL1807871	1.74	Clc1c(Cl)cccc1CCNCCSCCCNC[C@H](O)c1c2SC(=O)Nc2c(O)cc1	O=c1[nH]c2c(O)ccc([C@@H](O)CNCCCSCCNCCc3cccc(Cl)c3Cl)c2s1
295	CHEMBL2078873	1.3200001000000001	Fc1c(F)cccc1-c1sc(C(=O)N[C@@H]2CNCCC2)c(NC(=O)N)c1	NC(=O)Nc1cc(-c2cccc(F)c2F)sc1C(=O)N[C@H]1CCCNC1
296	CHEMBL335744	2.7	O=C(Nc1nc(-c2ncccc2)cc2c1cccc2)C(C)C	CC(C)C(=O)Nc1nc(-c2ccccn2)cc2ccccc12
297	CHEMBL585	1.16	Nc1c(-c2ccccc2)nc2c(N)nc(N)nc2n1	Nc1nc(N)c2nc(-c3ccccc3)c(N)nc2n1
298	CHEMBL74582	3.0699999	Clc1c(NC(=O)[C@@](O)(C(F)(F)F)C)ccc(S(=O)(=O)NCC=C)c1	C=CCNS(=O)(=O)c1ccc(NC(=O)[C@@](C)(O)C(F)(F)F)c(Cl)c1
299	CHEMBL1783119	3.5	O=C(NCc1nnn(-c2c3c(nc(C)c2)ccc(OC)c3)c1)c1ccc(OC)cc1	COc1ccc(C(=O)NCc2cn(-c3cc(C)nc4ccc(OC)cc34)nn2)cc1
300	CHEMBL322271	1.92	Clc1cc(CCOCCNS(=O)(=O)CCCNCCc2c3sc(O)nc3c(O)cc2)ccc1	O=S(=O)(CCCNCCc1ccc(O)c2nc(O)sc12)NCCOCCc1cccc(Cl)c1
301	CHEMBL660	-0.98000002	NC12CC3CC(C1)CC(C2)C3	NC12CC3CC(CC(C3)C1)C2
302	CHEMBL2325726	1.7	S(=O)(=O)(C)C1(c2nc(-c3c4c([nH]cc4)cc(C(=O)NC)c3)nc(N3CCOCC3)c2)CC1	CNC(=O)c1cc(-c2nc(N3CCOCC3)cc(C3(S(C)(=O)=O)CC3)n2)c2cc[nH]c2c1
303	CHEMBL358816	1.02	O=C1Nc2c(C(=O)C=C1)cccc2	O=c1ccc(=O)c2ccccc2[nH]1
304	CHEMBL216981	2.3199999	O=C(N(C)C)c1c(O)c(NC=2C(=O)C(=O)C=2N[C@H](CC)c2oc(C)cc2)ccc1	CC[C@@H](Nc1c(Nc2cccc(C(=O)N(C)C)c2O)c(=O)c1=O)c1ccc(C)o1
305	CHEMBL2346972	2.8	FC(F)(F)c1n2N=C(N3CCN(Cc4ccc(F)cc4)CC3)CCc2nn1	Fc1ccc(CN2CCN(C3=Nn4c(nnc4C(F)(F)F)CC3)CC2)cc1
306	CHEMBL2036739	3.72	Clc1ccc(C2(C(=O)Nc3oc(C(=O)Nc4ccc(N5CCOCC5)cc4)nn3)CCCC2)cc1	O=C(Nc1ccc(N2CCOCC2)cc1)c1nnc(NC(=O)C2(c3ccc(Cl)cc3)CCCC2)o1
307	CHEMBL44722	4.1799998	O=C(N[C@@H](CC)c1ccccc1)c1c(CN(C)C)c(-c2ccccc2)nc2c1cccc2	CC[C@H](NC(=O)c1c(CN(C)C)c(-c2ccccc2)nc2ccccc12)c1ccccc1
308	CHEMBL1939749	2.3199999	O=C(OCC)Nc1cc([C@H](N2CCN(Cc3c(C)[nH]cn3)CC2)c2ccc(C(=O)N(CC)C)cc2)ccc1	CCOC(=O)Nc1cccc([C@@H](c2ccc(C(=O)N(C)CC)cc2)N2CCN(Cc3nc[nH]c3C)CC2)c1
309	CHEMBL175296	2.4300001	Nc1scc(-c2ccccc2)n1	Nc1nc(-c2ccccc2)cs1
310	CHEMBL1800526	2.9200001	Brc1cnc2[nH]c(CCc3nccc(OC)c3)nc2c1	COc1ccnc(CCc2nc3cc(Br)cnc3[nH]2)c1
311	CHEMBL741	1.38	Clc1c(Cl)cccc1-c1c(N)nc(N)nn1	Nc1nnc(-c2cccc(Cl)c2Cl)c(N)n1
312	CHEMBL1770477	4.23	S(CCC(NC(=O)c1c(C)c2c(o1)ccc(OCC)c2)c1[nH]c2c(n1)nccc2)C	CCOc1ccc2oc(C(=O)NC(CCSC)c3nc4ncccc4[nH]3)c(C)c2c1
313	CHEMBL1604571	-0.2	O=C(OCC)C(NC1C(=O)N(CC(=O)O)c2c(cccc2)CC1)CCc1ccccc1	CCOC(=O)C(CCc1ccccc1)NC1CCc2ccccc2N(CC(=O)O)C1=O
314	CHEMBL426161	2.0	Clc1c(Nc2ncnc3c2cc(OC)c(OCC2CCN(C)CC2)c3)cc(OC)cc1	COc1ccc(Cl)c(Nc2ncnc3cc(OCC4CCN(C)CC4)c(OC)cc23)c1
315	CHEMBL2325714	1.35	S(=O)(=O)(C)C1(c2nc(-c3cc(N)ccc3)nc(N3CCOCC3)c2)CC1	CS(=O)(=O)C1(c2cc(N3CCOCC3)nc(-c3cccc(N)c3)n2)CC1
316	CHEMBL2177165	2.8299999	S(=O)(=O)(N1CCOCC1)c1ccc(-c2nc(C(=O)Nc3cnccc3)c(N)nc2)cc1	Nc1ncc(-c2ccc(S(=O)(=O)N3CCOCC3)cc2)nc1C(=O)Nc1cccnc1
317	CHEMBL2325735	2.0999999	Clc1ccc(C(NC(=O)C2(N)CCN(c3ncnc4[nH]ccc34)CC2)CNS(=O)(=O)C)cc1	CS(=O)(=O)NCC(NC(=O)C1(N)CCN(c2ncnc3[nH]ccc23)CC1)c1ccc(Cl)cc1
318	CHEMBL2036576	2.3599999	Fc1c(Nc2oc(C(=O)Nc3cnc(N4CCN(C)CC4)cc3)nn2)cccc1	CN1CCN(c2ccc(NC(=O)c3nnc(Nc4ccccc4F)o3)cn2)CC1
319	CHEMBL1682965	3.1800001	Brc1cc2nc(c([SH0](=O)C)c(C(=O)N[C@@H](CC)c3ccccc3)c2cc1)-c1ccccc1	CC[C@H](NC(=O)c1c(S(C)=O)c(-c2ccccc2)nc2cc(Br)ccc12)c1ccccc1
320	CHEMBL1809229	3.2	Clc1c(-c2n3c(C(F)=CC(F)=C3)nc2)nc(Nc2c(OC)cc(N3CCN(C(=O)C)CC3)cc2)nc1	COc1cc(N2CCN(C(C)=O)CC2)ccc1Nc1ncc(Cl)c(-c2cnc3c(F)cc(F)cn23)n1
321	CHEMBL387125	2.23	Clc1n(Cc2c(C(=O)N(OC)C)c3C(=O)N(C)C(=O)N(CC(C)C)c3s2)c(C)nc1Cl	CON(C)C(=O)c1c(Cn2c(C)nc(Cl)c2Cl)sc2c1c(=O)n(C)c(=O)n2CC(C)C
322	CHEMBL2325983	3.4000001	Clc1ccc(C(NC(=O)C2(N)CCN(c3ncnc4[nH]ccc34)CC2)C2CC2)cc1	NC1(C(=O)NC(c2ccc(Cl)cc2)C2CC2)CCN(c2ncnc3[nH]ccc23)CC1
323	CHEMBL2208429	2.95	Clc1c(Cl)ccc(OC2CCN(C[C@H](O)CNC(=O)c3n[nH]c4c3cccc4)CC2)c1	O=C(NC[C@@H](O)CN1CCC(Oc2ccc(Cl)c(Cl)c2)CC1)c1n[nH]c2ccccc12
324	CHEMBL387545	3.3	O=C(Nc1ccc(N2CCOCC2)cc1)c1nc2c(N3CCN(C)CC3)cc(OC)cc2c(N(C)C)c1	COc1cc(N2CCN(C)CC2)c2nc(C(=O)Nc3ccc(N4CCOCC4)cc3)cc(N(C)C)c2c1
325	CHEMBL2023350	3.4000001	Nc1c(-c2oc3c(n2)cccc3)cc(-c2c(C)nn(C3CCN(C)CC3)c2)cn1	Cc1nn(C2CCN(C)CC2)cc1-c1cnc(N)c(-c2nc3ccccc3o2)c1
326	CHEMBL1889452	2.1099999	O=C(N1C(C)C(=O)Nc2c1cccc2)c1ccccc1	CC1C(=O)Nc2ccccc2N1C(=O)c1ccccc1
327	CHEMBL2216859	3.49	C(C)(C)N1CCN(Cc2oc(-c3c4c([nH]nc4)cc(-c4c5c([nH]cc5)ccc4)c3)nc2)CC1	CC(C)N1CCN(Cc2cnc(-c3cc(-c4cccc5[nH]ccc45)cc4[nH]ncc34)o2)CC1
328	CHEMBL273449	2.3699999	FC(F)(F)C(=O)C(NC(=O)CN1C(=O)C(NC(=O)OCC(F)(F)F)=CN=C1c1ccccc1)C(C)C	CC(C)C(NC(=O)Cn1c(-c2ccccc2)ncc(NC(=O)OCC(F)(F)F)c1=O)C(=O)C(F)(F)F
329	CHEMBL509	2.3299999	Clc1c(Nc2c(C(=O)O)cccc2)c(Cl)ccc1C	Cc1ccc(Cl)c(Nc2ccccc2C(=O)O)c1Cl
330	CHEMBL2164745	0.77999997	O(C)c1cc2N(CCN3C[C@H](O)[C@H](NCc4ncc5OCCOc5c4)CC3)C(=O)C=Nc2cc1	COc1ccc2ncc(=O)n(CCN3CC[C@@H](NCc4cc5c(cn4)OCCO5)[C@@H](O)C3)c2c1
331	CHEMBL2023802	3.29	O=C(Nc1c(C)c(CC)[nH]n1)Cc1c(OC)cc(Oc2c3c(ncc2)cc(OCC)c(OC)c3)cn1	CCOc1cc2nccc(Oc3cnc(CC(=O)Nc4n[nH]c(CC)c4C)c(OC)c3)c2cc1OC
332	CHEMBL567161	3.1099999	N#Cc1nc(NCC)nc(Nc2ccccc2)n1	CCNc1nc(C#N)nc(Nc2ccccc2)n1
333	CHEMBL1682824	3.2	O=C1c2c(OCC1)nc(/C=C/c1ccccc1)cc2	O=C1CCOc2nc(/C=C/c3ccccc3)ccc21
334	CHEMBL184659	2.7	O=C(Nc1cc(Nc2ncnc3c2cc(OCCN2CCCC2)c(OC)c3)c(C)cc1)c1cc(N2CCOCC2)ncc1	COc1cc2ncnc(Nc3cc(NC(=O)c4ccnc(N5CCOCC5)c4)ccc3C)c2cc1OCCN1CCCC1
335	CHEMBL1684	1.78	S(=O)(=O)(N)c1c(C(F)(F)F)cc2NC(Cc3ccccc3)NS(=O)(=O)c2c1	NS(=O)(=O)c1cc2c(cc1C(F)(F)F)NC(Cc1ccccc1)NS2(=O)=O
336	CHEMBL193646	0.73000002	N(CCNCc1ccccc1)Cc1ccccc1	c1ccc(CNCCNCc2ccccc2)cc1
337	CHEMBL153036	1.96	FC(F)(F)c1ccc(O[C@H](CCNC)c2ccccc2)cc1	CNCC[C@@H](Oc1ccc(C(F)(F)F)cc1)c1ccccc1
338	CHEMBL390674	3.47	O(c1nc(Oc2cc3OCOc3cc2)cc(C)n1)c1ccc(-n2cncc2)cc1	Cc1cc(Oc2ccc3c(c2)OCO3)nc(Oc2ccc(-n3ccnc3)cc2)n1
339	CHEMBL2029359	1.92	S(=O)(=O)(Cc1nc(-c2cnc3[nH]ccc3c2)nc(N2CCOCC2)c1)C	CS(=O)(=O)Cc1cc(N2CCOCC2)nc(-c2cnc3[nH]ccc3c2)n1
340	CHEMBL50161	2.96	O=C(OC)CCCC(=O)Nc1cc-2c(C(=O)C(=O)c3c-2cccc3)cc1	COC(=O)CCCC(=O)Nc1ccc2c(c1)-c1ccccc1C(=O)C2=O
341	CHEMBL2086691	3.0999999	O(Cc1c(C#N)cncc1)c1cnc(N2[C@H](C)CN(c3nc(C4CC4)on3)CC2)nc1	C[C@@H]1CN(c2noc(C3CC3)n2)CCN1c1ncc(OCc2ccncc2C#N)cn1
342	CHEMBL1703518	3.9000001	S(=O)(=O)(N(CC)CC)c1ccc(-c2oc(SCC(=O)N3c4c(cccc4)CC3)nn2)cc1	CCN(CC)S(=O)(=O)c1ccc(-c2nnc(SCC(=O)N3CCc4ccccc43)o2)cc1
343	CHEMBL1084762	2.53	Clc1c(Cl)c2[nH]c(C(=O)N[C@H]3[C@H](CC(=O)O)c4c(cccc4)C3)cc2s1	O=C(O)C[C@@H]1c2ccccc2C[C@H]1NC(=O)c1cc2sc(Cl)c(Cl)c2[nH]1
344	CHEMBL1290746	2.5999999	Fc1c(-n2c(N)c(C(=O)Nc3c(C)ccc(C(=O)Nc4nocc4)c3)cn2)cccc1	Cc1ccc(C(=O)Nc2ccon2)cc1NC(=O)c1cnn(-c2ccccc2F)c1N
345	CHEMBL225363	2.7	Fc1cc(N2CCN(C)CC2)c2NC(C(=O)Nc3ccc(N4CCOCC4)cc3)=CC(=O)c2c1	CN1CCN(c2cc(F)cc3c(=O)cc(C(=O)Nc4ccc(N5CCOCC5)cc4)[nH]c23)CC1
346	CHEMBL193757	0.81	O=C(O)c1cnc(NC(=O)c2cc(OC(C)C)cc(OCCc3cnccc3)c2)cc1	CC(C)Oc1cc(OCCc2cccnc2)cc(C(=O)Nc2ccc(C(=O)O)cn2)c1
347	CHEMBL1382733	1.2	Oc1ncc(-c2n(C)c3c(n2)cccc3)cc1	Cn1c(-c2ccc(O)nc2)nc2ccccc21
348	CHEMBL1190521	1.89	O=C(OCC)C1(c2cc(O)ccc2)CN(CC2CC2)CCC1	CCOC(=O)C1(c2cccc(O)c2)CCCN(CC2CC2)C1
349	CHEMBL210887	3.0	O=[N+]([O-])c1cc(C(=O)Nc2n(CCCO)c3c(n2)cccc3)ccc1	O=C(Nc1nc2ccccc2n1CCCO)c1cccc([N+](=O)[O-])c1
350	CHEMBL1916264	0.64999998	Clc1c(-n2c(NS(=O)(=O)c3ccc(C)cc3)c(C(=O)NC(CC)CC)cn2)cccc1	CCC(CC)NC(=O)c1cnn(-c2ccccc2Cl)c1NS(=O)(=O)c1ccc(C)cc1
351	CHEMBL226856	1.11	Clc1cc2NC=3C(=O)NN(Cc4cscc4)C(=O)C=3C(=O)c2cc1	O=c1[nH]n(Cc2ccsc2)c(=O)c2c(=O)c3ccc(Cl)cc3[nH]c12
352	CHEMBL2361579	2.8	S(CC(=O)N1CCN(C(=O)c2occc2)CC1)c1n-2c(C(C)=Cc3c-2cc(C)c(C)c3)nn1	Cc1cc2cc(C)c3nnc(SCC(=O)N4CCN(C(=O)c5ccco5)CC4)n3c2cc1C
353	CHEMBL1308863	2.96	Clc1ccc(NC(=O)Nc2n(C)nc(C)c2)cc1	Cc1cc(NC(=O)Nc2ccc(Cl)cc2)n(C)n1
354	CHEMBL1762157	3.73	S(C(F)(F)F)c1ccc(N2C(=O)N(Cc3cc(N4CCOCC4)ncc3)C(C)(C)C2=O)cc1	CC1(C)C(=O)N(c2ccc(SC(F)(F)F)cc2)C(=O)N1Cc1ccnc(N2CCOCC2)c1
355	CHEMBL100675	2.1600001	Clc1c(Nc2ncnc(Nc3ccc(OCC(O)CN(C)C)cc3)c2)cc(C)cc1	Cc1ccc(Cl)c(Nc2cc(Nc3ccc(OCC(O)CN(C)C)cc3)ncn2)c1
356	CHEMBL2207286	3.1300001	Clc1c(Cl)ccc(OC2CCN(C[C@H](O)CNC(=O)C=3c4c(C(=O)NC=3)cc(S(=O)(=O)N(C)C)cc4)CC2)c1	CN(C)S(=O)(=O)c1ccc2c(C(=O)NC[C@@H](O)CN3CCC(Oc4ccc(Cl)c(Cl)c4)CC3)c[nH]c(=O)c2c1
357	CHEMBL428777	3.6700001	Clc1c(OCc2ncccc2)ccc(Nc2ncnc3c2c(O[C@@H](C(=O)N(C)C)C)ccc3)c1	C[C@@H](Oc1cccc2ncnc(Nc3ccc(OCc4ccccn4)c(Cl)c3)c12)C(=O)N(C)C
358	CHEMBL644	2.95	N(CC(CN1c2c(cccc2)CCc2c1cccc2)C)(C)C	CC(CN(C)C)CN1c2ccccc2CCc2ccccc21
359	CHEMBL1608462	3.8	O=C(NCc1c(O)nc(C)cc1C)c1c2c(n(C(C)C)nc2)nc(C2CC2)c1	Cc1cc(C)c(CNC(=O)c2cc(C3CC3)nc3c2cnn3C(C)C)c(O)n1
360	CHEMBL2207659	3.02	Clc1cc(C)c(OC2CCN(C[C@H](O)CNC(=O)c3c(C(F)(F)F)n[nH]c3)CC2)cc1	Cc1cc(Cl)ccc1OC1CCN(C[C@H](O)CNC(=O)c2c[nH]nc2C(F)(F)F)CC1
361	CHEMBL2107729	3.02	Clc1sc(S(=O)(=O)Nc2c(C(=O)Nc3ccc(S(=O)(=O)N4CCOCC4)cc3)cc(Cl)cc2)cc1	O=C(Nc1ccc(S(=O)(=O)N2CCOCC2)cc1)c1cc(Cl)ccc1NS(=O)(=O)c1ccc(Cl)s1
362	CHEMBL101119	2.0999999	Clc1c(N(CC#N)c2ncnc(Nc3ccc(OCC(O)CN(C)C)cc3)c2)cc(Cl)cc1	CN(C)CC(O)COc1ccc(Nc2cc(N(CC#N)c3cc(Cl)ccc3Cl)ncn2)cc1
363	CHEMBL22242	0.050000000999999995	Brc1c(OC)c(C(=O)NC[C@H]2N(CC)CCC2)c(OC)cc1	CCN1CCC[C@H]1CNC(=O)c1c(OC)ccc(Br)c1OC
364	CHEMBL1094250	3.48	O=C(NC[C@H](C)c1ccccc1)c1c(O)c(O)cc2c(O)c(-c3c(O)c4c(c(C(=O)NC[C@H](C)c5ccccc5)c(O)c(O)c4)cc3C)c(C)cc12	Cc1cc2c(C(=O)NC[C@H](C)c3ccccc3)c(O)c(O)cc2c(O)c1-c1c(C)cc2c(C(=O)NC[C@H](C)c3ccccc3)c(O)c(O)cc2c1O
365	CHEMBL2336320	2.8199999	O=C(N)c1c(OC)ccc(-c2nc3nc(N4[C@@H](C)COCC4)nc(N4[C@@H](C)COCC4)c3cc2)c1	COc1ccc(-c2ccc3c(N4CCOC[C@@H]4C)nc(N4CCOC[C@@H]4C)nc3n2)cc1C(N)=O
366	CHEMBL239767	3.9000001	Brc1c(NC(=O)Nc2c(O)cc([N+](=O)[O-])cc2)cccc1	O=C(Nc1ccc([N+](=O)[O-])cc1O)Nc1ccccc1Br
367	CHEMBL2171036	1.39	Clc1c(Cl)ccc(OC2CCN(C3CCN(C(=O)NS(=O)(=O)c4ccc(OC)cc4)CC3)CC2)c1	COc1ccc(S(=O)(=O)NC(=O)N2CCC(N3CCC(Oc4ccc(Cl)c(Cl)c4)CC3)CC2)cc1
368	CHEMBL250132	3.22	Clc1c(OCc2ncccc2)ccc(Nc2ncnc3c2c(O[C@@H](CN(C(=O)CO)C)C)ccc3)c1	C[C@H](CN(C)C(=O)CO)Oc1cccc2ncnc(Nc3ccc(OCc4ccccn4)c(Cl)c3)c12
369	CHEMBL235579	2.1800001	Clc1c(C(=O)NCC23CC4CC(C2)CC(C3)C4)cc(O[C@@H]2CNCCC2)cc1	O=C(NCC12CC3CC(CC(C3)C1)C2)c1cc(O[C@H]2CCCNC2)ccc1Cl
370	CHEMBL514384	2.75	S(=O)(=O)(CCOC)N1CCN(c2ccc(Nc3nc(-c4n(C(C)C)c(C)nc4)ccn3)cc2)CC1	COCCS(=O)(=O)N1CCN(c2ccc(Nc3nccc(-c4cnc(C)n4C(C)C)n3)cc2)CC1
371	CHEMBL294878	3.2	O=C1c2c(OC(c3ccc(O)cc3)=C1)cc(O)cc2	O=c1cc(-c2ccc(O)cc2)oc2cc(O)ccc12
372	CHEMBL686	1.89	O=C(O)c1c(Nc2c(C)c(C)ccc2)cccc1	Cc1cccc(Nc2ccccc2C(=O)O)c1C
373	CHEMBL167226	2.3	Brc1c(C(=O)O)ccc(COc2c(CCC)c(O)c(C(=O)C)cc2)c1	CCCc1c(OCc2ccc(C(=O)O)c(Br)c2)ccc(C(C)=O)c1O
374	CHEMBL550438	3.5599998999999998	O=C(Nc1c2c(nccc2)ccc1)CC1CCC(C)CC1	CC1CCC(CC(=O)Nc2cccc3ncccc23)CC1
375	CHEMBL301265	3.1500001	N(CCC)[C@@H]1Cc2sc(N)nc2CC1	CCCN[C@H]1CCc2nc(N)sc2C1
376	CHEMBL1807855	0.47	FC[C@@H]1[C@@H](O)[C@@H](O)[C@H](n2c3nc(OCc4sccn4)nc(N)c3nc2)O1	Nc1nc(OCc2nccs2)nc2c1ncn2[C@@H]1O[C@H](CF)[C@@H](O)[C@H]1O
377	CHEMBL1232461	2.46	Clc1ccc(C2=N[C@@H](CC(=O)NCC)c3n(c(C)nn3)-c3c2cc(OC)cc3)cc1	CCNC(=O)C[C@@H]1N=C(c2ccc(Cl)cc2)c2cc(OC)ccc2-n2c(C)nnc21
378	CHEMBL403812	1.6900001	Fc1c(-c2ccc(C(=O)Nc3c(N)cccc3)cc2)ncc(CN2CCC2)c1	Nc1ccccc1NC(=O)c1ccc(-c2ncc(CN3CCC3)cc2F)cc1
379	CHEMBL521809	2.1300001	O=C(N1CCN(c2ncccn2)CC1)c1cc(CC2=NNC(=O)c3c2cccc3)ccc1	O=C(c1cccc(Cc2n[nH]c(=O)c3ccccc23)c1)N1CCN(c2ncccn2)CC1
380	CHEMBL1807870	0.99000001	Clc1c(CCNCCSCCCNC[C@H](O)c2c3SC(=O)Nc3c(O)cc2)cccc1	O=c1[nH]c2c(O)ccc([C@@H](O)CNCCCSCCNCCc3ccccc3Cl)c2s1
381	CHEMBL481563	3.8699999	FC(F)(F)c1cc(C(=O)Nc2cc(NC(=O)c3cc4c(nccc4)cc3)c(C)cc2)ccc1	Cc1ccc(NC(=O)c2cccc(C(F)(F)F)c2)cc1NC(=O)c1ccc2ncccc2c1
382	CHEMBL1592130	4.1999998	c1(-c2ccccc2)sc(-c2ccccc2)nn1	c1ccc(-c2nnc(-c3ccccc3)s2)cc1
383	CHEMBL173706	-0.34999999	O(CC(O)CNC(C)(C)C)c1c(N2CCOCC2)nsn1	CC(C)(C)NCC(O)COc1nsnc1N1CCOCC1
384	CHEMBL1916086	1.9	S(=O)(=O)(Nc1n(-c2ccccc2)ncc1C(=O)NCc1ccccc1)c1ccc(C)cc1	Cc1ccc(S(=O)(=O)Nc2c(C(=O)NCc3ccccc3)cnn2-c2ccccc2)cc1
385	CHEMBL2036748	1.98	Clc1c(Cl)ccc(NC(=O)N2CCN(CC3CN(C)CCC3)CC2)c1	CN1CCCC(CN2CCN(C(=O)Nc3ccc(Cl)c(Cl)c3)CC2)C1
386	CHEMBL1800660	2.51	O=C(N(CCNC[C@H](O)c1c2SC(=O)Nc2c(O)cc1)CCCC)CCOCCc1ccccc1	CCCCN(CCNC[C@H](O)c1ccc(O)c2[nH]c(=O)sc12)C(=O)CCOCCc1ccccc1
387	CHEMBL2171049	1.6	Clc1ccc(OC2CCN(C3CCN(C(=O)NS(=O)(=O)c4ccc(C)cc4)CC3)CC2)cc1	Cc1ccc(S(=O)(=O)NC(=O)N2CCC(N3CCC(Oc4ccc(Cl)cc4)CC3)CC2)cc1
388	CHEMBL2333941	0.80000001	Fc1c(-c2cncnc2)cc(c(F)c1)[C@@]1(C)N=C(N)SCC1	C[C@@]1(c2cc(-c3cncnc3)c(F)cc2F)CCSC(N)=N1
389	CHEMBL2151323	2.4100001	Fc1cnc([C@@H](Nc2nc3n(-c4n[nH]c(OC(C)C)c4)cnc3cn2)C)nc1	CC(C)Oc1cc(-n2cnc3cnc(N[C@@H](C)c4ncc(F)cn4)nc32)n[nH]1
390	CHEMBL2325014	2.3	Clc1c(Oc2c(-c3c(N)[nH]nc3)cc(Cl)cc2)cc(F)c(S(=O)(=O)Nc2ncsc2)c1	Nc1[nH]ncc1-c1cc(Cl)ccc1Oc1cc(F)c(S(=O)(=O)Nc2cscn2)cc1Cl
391	CHEMBL1073	0.31	S(=O)(=O)(NC(=O)NC1CCCCC1)c1ccc(CCNC(=O)c2ncc(C)nc2)cc1	Cc1cnc(C(=O)NCCc2ccc(S(=O)(=O)NC(=O)NC3CCCCC3)cc2)cn1
392	CHEMBL280713	2.0999999	O=C(O)c1c(Cn2nc(-c3cc(OCc4nc5c(cc4)cccc5)ccc3)nn2)cccc1	O=C(O)c1ccccc1Cn1nnc(-c2cccc(OCc3ccc4ccccc4n3)c2)n1
393	CHEMBL1721498	2.72	Clc1ccc(C(=O)C2CCN(C(=O)C3CC3)CC2)cc1	O=C(c1ccc(Cl)cc1)C1CCN(C(=O)C2CC2)CC1
394	CHEMBL1945292	0.0099999998	O(CCNCc1cc(CCNC[C@H](O)c2c3SC(=O)Nc3c(O)cc2)ccc1)C	COCCNCc1cccc(CCNC[C@H](O)c2ccc(O)c3[nH]c(=O)sc23)c1
395	CHEMBL520742	2.8199999	Fc1ccc(Nc2c(C(=O)N)cnc3c2cc(OC)c(OC)c3)cc1	COc1cc2ncc(C(N)=O)c(Nc3ccc(F)cc3)c2cc1OC
396	CHEMBL1430654	4.02	O=C(Nc1nc(NC(=O)c2ccccc2)ccc1)c1ccccc1	O=C(Nc1cccc(NC(=O)c2ccccc2)n1)c1ccccc1
397	CHEMBL1738761	0.75999999	Clc1cc(O[C@H](CCN)c2ccccc2)c(C#N)cc1	N#Cc1ccc(Cl)cc1O[C@H](CCN)c1ccccc1
398	CHEMBL2023801	2.79	O=C(Nc1c(C)c(CC)[nH]n1)Cc1c(OC)cc(Oc2c3c(ncc2)cc(OC)c(OC)c3)cn1	CCc1[nH]nc(NC(=O)Cc2ncc(Oc3ccnc4cc(OC)c(OC)cc34)cc2OC)c1C
399	CHEMBL100945	2.8	Clc1c(N(CC#C)c2ncnc(Nc3ccc(OCC(O)CN(C)C)cc3)c2)cc(Cl)cc1	C#CCN(c1cc(Nc2ccc(OCC(O)CN(C)C)cc2)ncn1)c1cc(Cl)ccc1Cl
400	CHEMBL99408	1.33	Nc1cc2c(nccc2)cc1	Nc1ccc2ncccc2c1
401	CHEMBL1950722	1.65	O=C(N[C@H](C(=O)N[C@@H]1CN(CCc2ccccc2)CC1)C1CCCCC1)[C@@H](NC)C	CN[C@@H](C)C(=O)N[C@H](C(=O)N[C@H]1CCN(CCc2ccccc2)C1)C1CCCCC1
402	CHEMBL1917462	0.92000002	Clc1nccc2n(CC(=O)O)c(C)c(Sc3ccc(Cl)cc3)c12	Cc1c(Sc2ccc(Cl)cc2)c2c(Cl)nccc2n1CC(=O)O
403	CHEMBL1824031	1.42	Brc1cc2N(CCN3CCC(NCc4nc5NC(=O)COc5cc4)CC3)C(=O)COc2cc1	O=C1COc2ccc(CNC3CCN(CCN4C(=O)COc5ccc(Br)cc54)CC3)nc2N1
404	CHEMBL258175	1.6799998999999999	Clc1c(-c2ccc(C(=O)Nc3c(N)cccc3)cc2)ncc(CN2CCN(C(C)C)CC2)c1	CC(C)N1CCN(Cc2cnc(-c3ccc(C(=O)Nc4ccccc4N)cc3)c(Cl)c2)CC1
405	CHEMBL474484	0.69999999	N#Cc1nc(NCC(C)C)c(N)c(N2CCNCC2)n1	CC(C)CNc1nc(C#N)nc(N2CCNCC2)c1N
406	CHEMBL260091	2.03	O=C(NO)[C@@H](NC(=O)c1ccc(C#Cc2ccc(CN3CCOCC3)cc2)cc1)[C@H](O)C	C[C@@H](O)[C@H](NC(=O)c1ccc(C#Cc2ccc(CN3CCOCC3)cc2)cc1)C(=O)NO
407	CHEMBL2208432	4.46	Clc1c(Cl)ccc(OC2CCN(C[C@H](O)CNC(=O)N3C(=O)Nc4c3cccc4)CC2)c1	O=C(NC[C@@H](O)CN1CCC(Oc2ccc(Cl)c(Cl)c2)CC1)n1c(=O)[nH]c2ccccc21
408	CHEMBL1917455	2.28	Clc1ccc(Oc2c(C)n(CC(=O)O)c3c2cc(C(F)(F)F)cc3)cc1	Cc1c(Oc2ccc(Cl)cc2)c2cc(C(F)(F)F)ccc2n1CC(=O)O
409	CHEMBL481611	2.9000001	S(=O)(=O)(C)c1ccc(-c2ccc([C@H](N[C@H](C(=O)NC3(C#N)CC3)CC(F)(C)C)C(F)(F)F)cc2)cc1	CC(C)(F)C[C@H](N[C@@H](c1ccc(-c2ccc(S(C)(=O)=O)cc2)cc1)C(F)(F)F)C(=O)NC1(C#N)CC1
410	CHEMBL11	2.49	N(CCCN1c2c(cccc2)CCc2c1cccc2)(C)C	CN(C)CCCN1c2ccccc2CCc2ccccc21
411	CHEMBL1682836	3.0999999	O(Cc1cnc2N(C)CCOc2c1)C1CCCCC1	CN1CCOc2cc(COC3CCCCC3)cnc21
412	CHEMBL14516	2.0	FC(F)(F)C(=O)C(NC(=O)CN1C(=O)C(NC(=O)CN2CCOCC2)=CC=C1c1ccccc1)C(C)C	CC(C)C(NC(=O)Cn1c(-c2ccccc2)ccc(NC(=O)CN2CCOCC2)c1=O)C(=O)C(F)(F)F
413	CHEMBL6966	2.6099999	O(C)c1c(OC)ccc(C(C#N)(C(C)C)CCCN(CCc2cc(OC)c(OC)cc2)C)c1	COc1ccc(CCN(C)CCCC(C#N)(c2ccc(OC)c(OC)c2)C(C)C)cc1OC
414	CHEMBL575492	3.3699999	O(C)c1c(Nc2nccc(Oc3c(-c4ncccc4)nc(C)c(C)c3)c2)cccc1	COc1ccccc1Nc1cc(Oc2cc(C)c(C)nc2-c2ccccn2)ccn1
415	CHEMBL2031563	0.28999999	Fc1cc(C(=O)Nc2cc(-c3[nH]nnn3)ccc2)c2nc[nH]c2c1	O=C(Nc1cccc(-c2nnn[nH]2)c1)c1cc(F)cc2[nH]cnc12
416	CHEMBL621	2.6700001	Clc1cc(N2CCN(CCCN3C(=O)N4C(=N3)C=CC=C4)CC2)ccc1	O=c1n(CCCN2CCN(c3cccc(Cl)c3)CC2)nc2ccccn12
417	CHEMBL208487	2.74	FC(F)(F)c1c(Cc2c(C(=O)N3C[C@H](O)CC3)c3C(=O)N(C)C(=O)N(CC(C)C)c3s2)cccc1	CC(C)Cn1c(=O)n(C)c(=O)c2c(C(=O)N3CC[C@@H](O)C3)c(Cc3ccccc3C(F)(F)F)sc21
418	CHEMBL1956334	3.01	O=C(C)c1c(NC(=O)C2CCC(N3C(=O)[C@H]4[C@@H](C3=O)[C@@H]3C[C@H]4CC3)CC2)cccn1	CC(=O)c1ncccc1NC(=O)C1CCC(N2C(=O)[C@H]3[C@H]4CC[C@H](C4)[C@H]3C2=O)CC1
419	CHEMBL115022	2.4100001	Fc1cc(-c2nc3c(c(O)c2)cc(NC(=O)C)cc3)ccc1	CC(=O)Nc1ccc2nc(-c3cccc(F)c3)cc(O)c2c1
420	CHEMBL400883	2.4100001	O(C)c1cc2c(C)cc(N[C@@H]3C[C@@H](NCc4cscc4)CCC3)nc2cc1	COc1ccc2nc(N[C@H]3CCC[C@H](NCc4ccsc4)C3)cc(C)c2c1
421	CHEMBL1809198	3.5	Clc1c(-c2n3c(C(F)=CC=C3)nc2)nc(Nc2c(OC)cc(N3CCN(C(=O)C)CC3)cc2)nc1	COc1cc(N2CCN(C(C)=O)CC2)ccc1Nc1ncc(Cl)c(-c2cnc3c(F)cccn23)n1
422	CHEMBL546	0.2	O(CC(O)CNC(C)C)c1c(OCC=C)cccc1	C=CCOc1ccccc1OCC(O)CNC(C)C
423	CHEMBL1914480	0.82999998	O(C)c1nc2N(CCN3CCC(NCc4ncc5OCCOc5c4)CC3)C(=O)C=Nc2cc1	COc1ccc2ncc(=O)n(CCN3CCC(NCc4cc5c(cn4)OCCO5)CC3)c2n1
424	CHEMBL1346348	3.1600001	O=C(N1CCCCC1)c1scc2c1CCCC2	O=C(c1scc2c1CCCC2)N1CCCCC1
425	CHEMBL452530	1.2	O=C(Nc1c(C(=O)N)cc(-c2ccc(OCCN3CCCCC3)cc2)s1)N	NC(=O)Nc1sc(-c2ccc(OCCN3CCCCC3)cc2)cc1C(N)=O
426	CHEMBL10975	2.02	FC(F)(F)C(=O)C(NC(=O)CN1C(=O)C(NC(=O)OCc2ccccc2)=CN=C1c1sccc1)C(C)C	CC(C)C(NC(=O)Cn1c(-c2cccs2)ncc(NC(=O)OCc2ccccc2)c1=O)C(=O)C(F)(F)F
427	CHEMBL2070947	1.49	S(=O)(=O)(C)c1cc2sc(N3CCN(C(=O)[C@H]4[C@H](C(=O)NC5(C#N)CC5)CCCC4)CC3)nc2cc1	CS(=O)(=O)c1ccc2nc(N3CCN(C(=O)[C@@H]4CCCC[C@H]4C(=O)NC4(C#N)CC4)CC3)sc2c1
428	CHEMBL588	0.87	Clc1c(O)c(O)cc2C(c3ccc(O)cc3)CNCCc12	Oc1ccc(C2CNCCc3c2cc(O)c(O)c3Cl)cc1
429	CHEMBL445162	3.1300001	Clc1c(Nc2nc(Nc3cc(S(=O)(=O)C)ccc3)ncc2)c2OCOc2cc1	CS(=O)(=O)c1cccc(Nc2nccc(Nc3c(Cl)ccc4c3OCO4)n2)c1
430	CHEMBL1824038	-0.11	S(=O)(=O)(CC)c1cc2N(CCN3CCC(NCc4nc5NC(=O)COc5cc4)CC3)C(=O)COc2cc1	CCS(=O)(=O)c1ccc2c(c1)N(CCN1CCC(NCc3ccc4c(n3)NC(=O)CO4)CC1)C(=O)CO2
431	CHEMBL1783259	3.6500001	O=C(NC(C)C)c1c(N)c2c(c(-c3c(OC)ccc(OC)c3)ccc2)nn1	COc1ccc(OC)c(-c2cccc3c(N)c(C(=O)NC(C)C)nnc23)c1
432	CHEMBL488881	4.1999998	O=C1c2c(c(-c3cc(-c4cscc4)ccc3)ccc2)OC(N2CCOCC2)=C1	O=c1cc(N2CCOCC2)oc2c(-c3cccc(-c4ccsc4)c3)cccc12
433	CHEMBL1491421	1.9	O=C1N(Cc2ccccc2)CC2=C(O)n3nc(C(C)(C)C)cc3N=C12	CC(C)(C)c1cc2nc3c(c(O)n2n1)CN(Cc1ccccc1)C3=O
434	CHEMBL1164652	3.5799999	N(c1nc(-c2n(C(C)C)c(C)nc2)ccn1)c1ccccc1	Cc1ncc(-c2ccnc(Nc3ccccc3)n2)n1C(C)C
435	CHEMBL440335	4.5	Clc1ccc(-n2c([O-])c3[n+](Cc4ccccc4)cc4c(c3n2)cccc4)cc1	[O-]c1c2c(nn1-c1ccc(Cl)cc1)c1ccccc1c[n+]2Cc1ccccc1
436	CHEMBL2164668	3.01	O=C(NC1(C#N)CC1)[C@H]1[C@H](C(=O)N2Cc3c4c(oc3CC2)cccc4)CCCC1	N#CC1(NC(=O)[C@@H]2CCCC[C@H]2C(=O)N2CCc3oc4ccccc4c3C2)CC1
437	CHEMBL259850	2.9000001	O=[N+]([O-])c1sc(NC(=O)NCc2ccc(OC)cc2)nc1	COc1ccc(CNC(=O)Nc2ncc([N+](=O)[O-])s2)cc1
438	CHEMBL241609	2.45	O=C1C(c2cc(O)c(O)cc2)=COc2c1c(O)cc(O)c2	O=c1c(-c2ccc(O)c(O)c2)coc2cc(O)cc(O)c12
439	CHEMBL2152918	3.4000001	Brc1cc(-c2cc3C4(C5(Cc3cc2)CCC(OC)CC5)N=C(N)C(C)=N4)cnc1	COC1CCC2(CC1)Cc1ccc(-c3cncc(Br)c3)cc1C21N=C(C)C(N)=N1
440	CHEMBL1945294	-0.28	O=C1Sc2c([C@@H](O)CNCCc3cc(CN4CCCC4)ccc3)ccc(O)c2N1	O=c1[nH]c2c(O)ccc([C@@H](O)CNCCc3cccc(CN4CCCC4)c3)c2s1
441	CHEMBL1258188	3.3099998999999998	O(C)c1cc2OC(=O)C(c3ccc(OC)cc3)=C(C)c2cc1	COc1ccc(-c2c(C)c3ccc(OC)cc3oc2=O)cc1
442	CHEMBL1214185	1.8	O(/N=C/1\[C@H](C)[C@@H](O)[C@@](O)(C)[C@@H](CC)OC(=O)[C@H](C)[C@@H](O[C@@H]2O[C@@H](C)[C@H](O)[C@@](OC)(C)C2)[C@H](C)[C@@H](O[C@H]2[C@H](O)[C@@H](N(C)C)C[C@@H](C)O2)[C@@](O)(C)C[C@H]\1C)COCCOC	CC[C@H]1OC(=O)[C@H](C)[C@@H](O[C@H]2C[C@@](C)(OC)[C@@H](O)[C@H](C)O2)[C@H](C)[C@@H](O[C@@H]2O[C@H](C)C[C@H](N(C)C)[C@H]2O)[C@](C)(O)C[C@@H](C)/C(=N/OCOCCOC)[C@H](C)[C@@H](O)[C@]1(C)O
443	CHEMBL479847	2.95	Fc1c(Nc2c(C(=O)N)cnc3c2cc(OC)c(OC)c3)ccc(F)c1	COc1cc2ncc(C(N)=O)c(Nc3ccc(F)cc3F)c2cc1OC
444	CHEMBL2086675	3.4000001	O(C(C)(C)C)C(=O)N1CCN(c2ncc(OCc3ccncc3)cn2)CC1	CC(C)(C)OC(=O)N1CCN(c2ncc(OCc3ccncc3)cn2)CC1
445	CHEMBL2349324	4.5	S(Cc1c(F)cccc1)c1nc(N[C@@H](CO)CC(C)C)c2sc(N)nc2n1	CC(C)C[C@H](CO)Nc1nc(SCc2ccccc2F)nc2nc(N)sc12
446	CHEMBL383760	3.6500001	Clc1c(F)c(Nc2ncnc3c2cc(CN2[C@@H](C(=O)NC)CCC2)c(OC)c3)ccc1	CNC(=O)[C@H]1CCCN1Cc1cc2c(Nc3cccc(Cl)c3F)ncnc2cc1OC
447	CHEMBL1934268	0.94999999	S(=O)(=O)(Nc1n(CC)nc(C)c1C(=O)N[C@H](C(C)(C)C)C)c1ccc(C)cc1	CCn1nc(C)c(C(=O)N[C@@H](C)C(C)(C)C)c1NS(=O)(=O)c1ccc(C)cc1
448	CHEMBL158766	1.37	Oc1c(O)ccc(C)c1	Cc1ccc(O)c(O)c1
449	CHEMBL837	1.6	O=C1[C@](O)(CC)C2=C(C(=O)N3C(c4nc5c(c(CC)c4C3)cc(O)cc5)=C2)CO1	CCc1c2c(nc3ccc(O)cc13)-c1cc3c(c(=O)n1C2)COC(=O)[C@]3(O)CC
450	CHEMBL2110732	4.099999899999999	Clc1c(F)ccc(Nc2ncnc3c2cc(NC(=O)/C=C/CN2CCCCC2)c(OC)c3)c1	COc1cc2ncnc(Nc3ccc(F)c(Cl)c3)c2cc1NC(=O)/C=C/CN1CCCCC1
451	CHEMBL2325601	2.6500001	Clc1c(Oc2c(-c3c(N)n[nH]c3)cc(C(F)(F)F)cc2)cc(F)c(S(=O)(=O)Nc2ncsc2)c1	Nc1n[nH]cc1-c1cc(C(F)(F)F)ccc1Oc1cc(F)c(S(=O)(=O)Nc2cscn2)cc1Cl
452	CHEMBL1209658	2.71	S(=O)(=O)(NCC(N1CCCCCC1)c1ccccc1)c1cc(C#N)c(F)cc1	N#Cc1cc(S(=O)(=O)NCC(c2ccccc2)N2CCCCCC2)ccc1F
453	CHEMBL2062571	2.24	O=C(Nc1cc2n(C3=Nc4c(C#N)cnn4C(NC4COC4)=C3)ccc2cc1)C	CC(=O)Nc1ccc2ccn(-c3cc(NC4COC4)n4ncc(C#N)c4n3)c2c1
454	CHEMBL2153435	2.4200001	Clc1ccc(C2=N[C@H](CC(=O)NCC)c3n(c(C)nn3)-c3c2cc(OC)cc3)cc1	CCNC(=O)C[C@H]1N=C(c2ccc(Cl)cc2)c2cc(OC)ccc2-n2c(C)nnc21
455	CHEMBL1209739	3.1300001	S(=O)(=O)(NCC(N1CCCCCC1)c1ccccc1)c1ccc(OC)cc1	COc1ccc(S(=O)(=O)NCC(c2ccccc2)N2CCCCCC2)cc1
456	CHEMBL1364	-0.57999998	OCc1c(O)c(C)ncc1CO	Cc1ncc(CO)c(CO)c1O
457	CHEMBL453053	1.22	O=C(Nc1c(C(=O)N)cc(-c2ccc(CNC3CCCC3)cc2)s1)N	NC(=O)Nc1sc(-c2ccc(CNC3CCCC3)cc2)cc1C(N)=O
458	CHEMBL2059000	0.5	S(CCC)c1sc2c(n1)ccc(NC(=O)CCC(=O)O)c2	CCCSc1nc2ccc(NC(=O)CCC(=O)O)cc2s1
459	CHEMBL421604	1.34	S(=O)(=O)(CCNCCc1c2sc(O)nc2c(O)cc1)CCCOCCc1ccc(NS(=O)(=O)C)cc1	CS(=O)(=O)Nc1ccc(CCOCCCS(=O)(=O)CCNCCc2ccc(O)c3nc(O)sc23)cc1
460	CHEMBL2171042	1.84	Clc1c(Cl)ccc(OC2CCN(C3CCN(C(=O)NS(=O)(=O)c4cc(C)ccc4)CC3)CC2)c1	Cc1cccc(S(=O)(=O)NC(=O)N2CCC(N3CCC(Oc4ccc(Cl)c(Cl)c4)CC3)CC2)c1
461	CHEMBL2172001	1.9299998999999999	O=C(NC1(C#N)CC1)[C@H]1[C@H](C(=O)N2[C@H](C)CN(c3cc4c(C)nnc(C)c4cc3)CC2)CCCC1	Cc1nnc(C)c2cc(N3CCN(C(=O)[C@@H]4CCCC[C@H]4C(=O)NC4(C#N)CC4)[C@H](C)C3)ccc12
462	CHEMBL2062566	3.3	O=C(Nc1cc2N(C3=Nc4c(C#N)cnn4C(NC4CC4)=C3)CCc2cc1)C	CC(=O)Nc1ccc2c(c1)N(c1cc(NC3CC3)n3ncc(C#N)c3n1)CC2
463	CHEMBL107920	3.8399998999999996	Fc1cc(F)cc(-c2noc(N(CCCN3CCCCCC3)Cc3cc4OCOc4cc3)c2)c1	Fc1cc(F)cc(-c2cc(N(CCCN3CCCCCC3)Cc3ccc4c(c3)OCO4)on2)c1
464	CHEMBL1831130	1.55	O=C(NCC1OC(=O)N(c2c3c(nc(C)c2)ccc(OC)c3)C1)C1CC1	COc1ccc2nc(C)cc(N3CC(CNC(=O)C4CC4)OC3=O)c2c1
465	CHEMBL230641	4.21	S(Cc1sccc1)c1nc(Nc2c(C(C)C)cccc2)[nH]n1	CC(C)c1ccccc1Nc1nc(SCc2cccs2)n[nH]1
466	CHEMBL98406	2.2	Fc1cc2sc(N)nc2cc1	Nc1nc2ccc(F)cc2s1
467	CHEMBL376813	2.7	O=C(Nc1ccc(N2CCOCC2)cc1)C=1Nc2c(N3C[C@H](N(C)C)CC3)cc(OC)cc2C(=O)C=1	COc1cc(N2CC[C@@H](N(C)C)C2)c2[nH]c(C(=O)Nc3ccc(N4CCOCC4)cc3)cc(=O)c2c1
468	CHEMBL26894	0.36000001	S(=O)(=O)(Nc1sccn1)c1ccc(O)cc1	O=S(=O)(Nc1nccs1)c1ccc(O)cc1
469	CHEMBL329672	3.9000001	Clc1cc(Nc2ncnc3c2cccc3)ccc1	Clc1cccc(Nc2ncnc3ccccc23)c1
470	CHEMBL1946026	2.75	O=C(N1CCCC1)c1ccc(/C(/c2c3ncccc3ccc2)=C/2\CCN(Cc3ncsc3)CC\2)cc1	O=C(c1ccc(C(=C2CCN(Cc3cscn3)CC2)c2cccc3cccnc23)cc1)N1CCCC1
471	CHEMBL1288221	2.9400001000000002	Clc1c(F)ccc(-c2sc3c(C(=O)N)cnc(N[C@@H]4CNCCC4)c3c2)c1	NC(=O)c1cnc(N[C@H]2CCCNC2)c2cc(-c3ccc(F)c(Cl)c3)sc12
472	CHEMBL1574150	4.3600001	O=C(NC1CCCC1)C(N(C(=O)c1[nH]c(-c2ccccc2)cc1)Cc1occc1)c1ccncc1	O=C(NC1CCCC1)C(c1ccncc1)N(Cc1ccco1)C(=O)c1ccc(-c2ccccc2)[nH]1
473	CHEMBL272282	1.63	Clc1ccc(C(=O)CN2C(=N)N(C)c3c2cccc3)cc1	Cn1c(=N)n(CC(=O)c2ccc(Cl)cc2)c2ccccc21
474	CHEMBL128613	2.79	Brc1cc2c([nH]c(C(=O)N3CCN(C)CC3)c2)cc1	CN1CCN(C(=O)c2cc3cc(Br)ccc3[nH]2)CC1
475	CHEMBL251202	2.6500001	O=C(N1CCC(N2C(=O)Nc3c2cccc3)CC1)c1cc(OC)ccc1	COc1cccc(C(=O)N2CCC(n3c(=O)[nH]c4ccccc43)CC2)c1
476	CHEMBL1430943	3.4400001000000002	S(=O)(=O)(CCC)N1CC(C(=O)N2CCC(Cc3ccccc3)CC2)CCC1	CCCS(=O)(=O)N1CCCC(C(=O)N2CCC(Cc3ccccc3)CC2)C1
477	CHEMBL605785	2.98	Fc1cc(-c2c(C)n(C)nc2C)c2OC(C(=O)Nc3cnc(C4(OC)CCOCC4)cc3)=CC(=O)c2c1	COC1(c2ccc(NC(=O)c3cc(=O)c4cc(F)cc(-c5c(C)nn(C)c5C)c4o3)cn2)CCOCC1
478	CHEMBL128514	3.5	O=[N+]([O-])c1cc(-c2ccc(OCC(CCc3ccc(C(=O)NC)cc3)N3C(=O)SCC3=O)cc2)ccc1	CNC(=O)c1ccc(CCC(COc2ccc(-c3cccc([N+](=O)[O-])c3)cc2)N2C(=O)CSC2=O)cc1
479	CHEMBL440464	0.5	CN1C(c2cnccc2)CCC1	CN1CCCC1c1cccnc1
480	CHEMBL104298	1.6	Clc1c2c(O)c(c(O)nc2cc(Cl)c1)-c1ccccc1	Oc1nc2cc(Cl)cc(Cl)c2c(O)c1-c1ccccc1
481	CHEMBL6399	0.89999998	S(=O)(=O)(Nc1nccnc1)c1c2c(c(N(C)C)ccc2)ccc1	CN(C)c1cccc2c(S(=O)(=O)Nc3cnccn3)cccc12
482	CHEMBL271939	2.4000001	O=C1c2c(OC(c3ccc(O)cc3)C1)cc(O)cc2	O=C1CC(c2ccc(O)cc2)Oc2cc(O)ccc21
483	CHEMBL303714	0.40000001	NCc1[nH]c2c(n1)cccc2	NCc1nc2ccccc2[nH]1
484	CHEMBL1559397	-0.80000001	Fc1cc2c(C(=O)O)cc(-c3ccncc3)nc2cc1	O=C(O)c1cc(-c2ccncc2)nc2ccc(F)cc12
485	CHEMBL1834385	2.0	Nc1nc(-c2ccccc2)ccn1	Nc1nccc(-c2ccccc2)n1
486	CHEMBL2326693	2.3699999	Clc1c(Cl)ccc([C@@H]2CN(CCO)CC=CC2)c1	OCCN1CC=CC[C@H](c2ccc(Cl)c(Cl)c2)C1
487	CHEMBL1762537	4.1999998	OCc1cc(N(C)c2nc(Nc3cc(N4CCOCC4)cc(N4CCCCC4)c3)ncc2)c(C)cc1	Cc1ccc(CO)cc1N(C)c1ccnc(Nc2cc(N3CCCCC3)cc(N3CCOCC3)c2)n1
488	CHEMBL1730860	3.3	Oc1ccc(-c2nc3c(nc2)cccc3)cc1	Oc1ccc(-c2cnc3ccccc3n2)cc1
489	CHEMBL2164688	2.4000001	O=C(NC1(C#N)CC1)[C@H]1[C@H](C(=O)N2Cc3c4c([nH]c3CC2)ccc(OC)c4)CCCC1	COc1ccc2[nH]c3c(c2c1)CN(C(=O)[C@@H]1CCCC[C@H]1C(=O)NC1(C#N)CC1)CC3
490	CHEMBL318021	2.4000001	O=C(O)CC(CCc1cc(OCc2nc3c(cc2)cccc3)ccc1)C	CC(CCc1cccc(OCc2ccc3ccccc3n2)c1)CC(=O)O
491	CHEMBL2164377	3.9000001	FC(F)(F)Oc1ccc(CNC(=O)C2N(CC3CC(F)(F)C3)C(=O)c3c2cccc3)cc1	O=C(NCc1ccc(OC(F)(F)F)cc1)C1c2ccccc2C(=O)N1CC1CC(F)(F)C1
492	CHEMBL208330	2.9000001	FC(F)(F)c1c(Cc2c(C(=O)N(C)C)c3C(=O)N(C)C(=O)N(CC(C)C)c3s2)cccc1	CC(C)Cn1c(=O)n(C)c(=O)c2c(C(=O)N(C)C)c(Cc3ccccc3C(F)(F)F)sc21
493	CHEMBL1950864	1.64	O=C(N[C@H](C(=O)N[C@@H]1[C@@H]2N(CCc3ccccc3)C[C@H](C1)CC2)C1CCCCC1)[C@@H](NC)C	CN[C@@H](C)C(=O)N[C@H](C(=O)N[C@H]1C[C@@H]2CC[C@H]1N(CCc1ccccc1)C2)C1CCCCC1
494	CHEMBL2164689	4.1999998	FC(F)(F)c1cc2c([nH]c3c2CN(C(=O)[C@H]2[C@H](C(=O)NC4(C#N)CC4)CCCC2)CC3)cc1	N#CC1(NC(=O)[C@@H]2CCCC[C@H]2C(=O)N2CCc3[nH]c4ccc(C(F)(F)F)cc4c3C2)CC1
495	CHEMBL279053	3.9200001	Clc1c(SCCCOc2c(CCC)c3onc(CC)c3cc2)ccc(CC(=O)O)c1	CCCc1c(OCCCSc2ccc(CC(=O)O)cc2Cl)ccc2c(CC)noc12
496	CHEMBL898	0.58999997	Fc1c(-c2cc(C(=O)O)c(O)cc2)ccc(F)c1	O=C(O)c1cc(-c2ccc(F)cc2F)ccc1O
497	CHEMBL1824832	2.9400001000000002	Clc1c(Cl)ccc(-c2cc(C(=O)NS(=O)(=O)c3ccc(Oc4ccc(OCC)cc4)cc3)ccc2)c1	CCOc1ccc(Oc2ccc(S(=O)(=O)NC(=O)c3cccc(-c4ccc(Cl)c(Cl)c4)c3)cc2)cc1
498	CHEMBL66953	2.03	O=C1C(O)=CC=Cc2c1c(O)c(O)c(O)c2	O=c1c(O)cccc2cc(O)c(O)c(O)c12
499	CHEMBL2331752	2.3499999	Clc1cc(F)cc(Oc2c(O)ccc(S(=O)(=O)N3C[C@@H](N4C(=O)NC(=O)C(C)=C4)CCC3)c2)c1	Cc1cn([C@H]2CCCN(S(=O)(=O)c3ccc(O)c(Oc4cc(F)cc(Cl)c4)c3)C2)c(=O)[nH]c1=O
500	CHEMBL1807826	1.21	S(CCNC[C@H](O)c1c2SC(=O)Nc2c(O)cc1)CCCNCCc1cc(C(F)(F)F)ccc1	O=c1[nH]c2c(O)ccc([C@@H](O)CNCCSCCCNCCc3cccc(C(F)(F)F)c3)c2s1
501	CHEMBL1917419	2.8699999	Clc1cc2c(Sc3ccc(Cl)cc3)c(C)n(CC(=O)O)c2cc1	Cc1c(Sc2ccc(Cl)cc2)c2cc(Cl)ccc2n1CC(=O)O
502	CHEMBL2059869	2.71	O=C(Nc1c(C)ccc(-c2nc(C)n(C)c2)c1)c1ccc(OCc2ncccc2)cc1	Cc1ccc(-c2cn(C)c(C)n2)cc1NC(=O)c1ccc(OCc2ccccn2)cc1
503	CHEMBL180184	4.0	O=C(N(CC)C1CCN(CCC(c2ccccc2)c2ccccc2)CC1)NCc1ccccc1	CCN(C(=O)NCc1ccccc1)C1CCN(CCC(c2ccccc2)c2ccccc2)CC1
504	CHEMBL1201203	1.49	O(C(c1ccccc1)c1ccccc1)C1C[C@@H]2N(C)[C@H](C1)CC2	CN1[C@H]2CC[C@@H]1CC(OC(c1ccccc1)c1ccccc1)C2
505	CHEMBL1947153	1.99	O=C1Sc2c([C@@H](O)CNCCc3cc(CN4CCC(c5ccccc5)CC4)ccc3)ccc(O)c2N1	O=c1[nH]c2c(O)ccc([C@@H](O)CNCCc3cccc(CN4CCC(c5ccccc5)CC4)c3)c2s1
506	CHEMBL388473	2.0	O=C1N(c2cc(O)ccc2)C(=O)c2c1cc(O)cc2	O=C1c2ccc(O)cc2C(=O)N1c1cccc(O)c1
507	CHEMBL2104196	1.7	S(=O)(=O)(N)c1ccc(NCc2ccccc2)cc1	NS(=O)(=O)c1ccc(NCc2ccccc2)cc1
508	CHEMBL2312933	2.5999999	P(=O)(N(CCC)c1cnccc1)(c1ccccc1)c1ccccc1	CCCN(c1cccnc1)P(=O)(c1ccccc1)c1ccccc1
509	CHEMBL480601	3.8399998999999996	S(=O)(=O)(NC1CCN(c2ncc(C(F)(F)F)cc2)CC1)C[C@@]12C(C)(C)[C@@H](CC1=O)CC2	CC1(C)[C@@H]2CC[C@@]1(CS(=O)(=O)NC1CCN(c3ccc(C(F)(F)F)cn3)CC1)C(=O)C2
510	CHEMBL652	1.13	FC(F)(F)COc1c(C(=O)NCC2NCCCC2)cc(OCC(F)(F)F)cc1	O=C(NCC1CCCCN1)c1cc(OCC(F)(F)F)ccc1OCC(F)(F)F
511	CHEMBL2326689	2.47	CN1CC(c2oc3c(c2)cccc3)CC=CC1	CN1CC=CCC(c2cc3ccccc3o2)C1
512	CHEMBL370826	2.4100001	S(=O)(=O)(C)c1ccc(CC(=O)N(CC)C2CCN(CCC(c3cc(F)ccc3)c3ccc(NC(=O)C)cc3)CC2)cc1	CCN(C(=O)Cc1ccc(S(C)(=O)=O)cc1)C1CCN(CCC(c2ccc(NC(C)=O)cc2)c2cccc(F)c2)CC1
513	CHEMBL2062570	3.5699998999999996	O=C(Nc1cc2n(C3=Nc4c(C#N)cnn4C(Nc4nn(C)cc4)=C3)ccc2cc1)C	CC(=O)Nc1ccc2ccn(-c3cc(Nc4ccn(C)n4)n4ncc(C#N)c4n3)c2c1
514	CHEMBL28636	2.8	S(=O)(=O)(N)c1ccc(-n2c(-c3cc(F)c(OC)cc3)cc(C(F)F)n2)cc1	COc1ccc(-c2cc(C(F)F)nn2-c2ccc(S(N)(=O)=O)cc2)cc1F
515	CHEMBL2104625	0.67000002	O=C(Nc1[nH]nnn1)C=1C(=O)N2C(=C(Oc3ccccc3)C=1)C=CC=C2	O=C(Nc1nnn[nH]1)c1cc(Oc2ccccc2)c2ccccn2c1=O
516	CHEMBL15706	2.3	O(C)c1c2nc(-c3ccccc3)cc(O)c2ccc1	COc1cccc2c(O)cc(-c3ccccc3)nc12
517	CHEMBL1835918	2.6199999	O(CC1CN(c2nnc(C)cc2)C1)c1ccc(-c2nc(C)on2)cc1	Cc1ccc(N2CC(COc3ccc(-c4noc(C)n4)cc3)C2)nn1
518	CHEMBL1456596	1.37	N(Cc1ccccc1)(Cc1ccccc1)c1n[nH]nn1	c1ccc(CN(Cc2ccccc2)c2nn[nH]n2)cc1
519	CHEMBL358325	2.5799999	O=C(O)[C@@H](Nc1c(C(=O)c2ccccc2)cccc1)Cc1ccc(OCCc2c(C)sc(N3CCN(C)CC3)n2)cc1	Cc1sc(N2CCN(C)CC2)nc1CCOc1ccc(C[C@H](Nc2ccccc2C(=O)c2ccccc2)C(=O)O)cc1
520	CHEMBL465305	2.21	S(=O)(=O)(C[C@@]12C(C)(C)[C@@H](CC1=O)CC2)N1CCN(c2ncc(C(=O)C)cc2)CC1	CC(=O)c1ccc(N2CCN(S(=O)(=O)C[C@]34CC[C@H](CC3=O)C4(C)C)CC2)nc1
521	CHEMBL1957840	3.3	Clc1c(Cl)cccc1CN1C2=NC(N3CCOCC3)=CC(=O)N2C=C1	O=c1cc(N2CCOCC2)nc2n(Cc3cccc(Cl)c3Cl)ccn12
522	CHEMBL2335905	3.02	O=C1NCCC(N[C@H](C)c2ccc(Nc3nc4c(cc(-c5ccncc5)cc4)cn3)cc2)=C1	C[C@@H](NC1=CC(=O)NCC1)c1ccc(Nc2ncc3cc(-c4ccncc4)ccc3n2)cc1
523	CHEMBL1689136	1.52	Clc1cc(CN2C[C@H](C)N(C(=O)Cc3ccccc3)CC2)c(CCC(=O)O)cc1	C[C@H]1CN(Cc2cc(Cl)ccc2CCC(=O)O)CCN1C(=O)Cc1ccccc1
524	CHEMBL2048864	0.68000001	Clc1c(N2CCNCC2)c(/C=C/2\C(=O)NC(=O)S\2)ccc1	O=C1NC(=O)/C(=C\c2cccc(Cl)c2N2CCNCC2)S1
525	CHEMBL314034	3.8299999	S(C)c1n(Cc2ccccc2)nc(-c2ccccc2)n1	CSc1nc(-c2ccccc2)nn1Cc1ccccc1
526	CHEMBL417727	2.23	O=C1C(=O)c2c(-c3c1cc(N)cc3)cccc2	Nc1ccc2c(c1)C(=O)C(=O)c1ccccc1-2
527	CHEMBL409494	2.76	Fc1c(NC(=O)CCN2CCC(c3ccc(C(=O)Nc4c(N)cccc4)cc3)CC2)cccc1	Nc1ccccc1NC(=O)c1ccc(C2CCN(CCC(=O)Nc3ccccc3F)CC2)cc1
528	CHEMBL514690	2.8800001	N(c1nc(-c2n(C(C)C)c(C)nc2)ccn1)c1ccc(N2CCOCC2)cc1	Cc1ncc(-c2ccnc(Nc3ccc(N4CCOCC4)cc3)n2)n1C(C)C
529	CHEMBL1762541	3.0	OCc1cc(N(C)c2nc(Nc3cc(CN4CCOCC4)cc(N4CCOCC4)c3)ncc2)c(C)cc1	Cc1ccc(CO)cc1N(C)c1ccnc(Nc2cc(CN3CCOCC3)cc(N3CCOCC3)c2)n1
530	CHEMBL365903	2.3	O=C(N)c1c2oc(-c3ccc(O)cc3)nc2cc(O)c1	NC(=O)c1cc(O)cc2nc(-c3ccc(O)cc3)oc12
531	CHEMBL472455	3.0899999	Fc1c(C(N(C(=O)c2occc2)c2c(OC)cc(OC)cc2)C(=O)NC2CCCC2)cccc1	COc1ccc(N(C(=O)c2ccco2)C(C(=O)NC2CCCC2)c2ccccc2F)c(OC)c1
532	CHEMBL2107366	2.9000001	S=C1NC([C@@H](C)c2c(C)c(C)ccc2)=CN1	Cc1cccc([C@H](C)c2c[nH]c(=S)[nH]2)c1C
533	CHEMBL1682961	3.6199999	[SH0](=O)(C)c1c(-c2ccccc2)nc2c(c1C(=O)N[C@@H](CC)c1ccccc1)ccc(F)c2	CC[C@H](NC(=O)c1c(S(C)=O)c(-c2ccccc2)nc2cc(F)ccc12)c1ccccc1
534	CHEMBL1957374	3.5	Oc1c(C#N)c(-c2ccc(-c3c(CC)cccc3)cc2)nc2c1cncc2	CCc1ccccc1-c1ccc(-c2nc3ccncc3c(O)c2C#N)cc1
535	CHEMBL1164033	2.99	Clc1c(S(=O)(=O)Nc2cc(OCCN(C)C)c(Cl)cc2)c(Cl)cc(C(F)(F)F)c1	CN(C)CCOc1cc(NS(=O)(=O)c2c(Cl)cc(C(F)(F)F)cc2Cl)ccc1Cl
536	CHEMBL1915315	2.9000001	O=C1C(c2ccc(O)cc2)=Cc2c(O1)cc(O)cc2	O=c1oc2cc(O)ccc2cc1-c1ccc(O)cc1
537	CHEMBL2087421	-0.40000001	S(=O)(=O)(N(CCOCC(=O)N1CCN(C2CCN(C)CC2)CC1)C)c1c(C)cc(OC)cc1C	COc1cc(C)c(S(=O)(=O)N(C)CCOCC(=O)N2CCN(C3CCN(C)CC3)CC2)c(C)c1
538	CHEMBL1508448	-0.2	OC=1n2nc(N)nc2N=C(C(C)(C)C)C=1	CC(C)(C)c1cc(O)n2nc(N)nc2n1
539	CHEMBL14323	2.7	Clc1cc2c(O)cc(-c3ccc(OC)cc3)nc2cc1	COc1ccc(-c2cc(O)c3cc(Cl)ccc3n2)cc1
540	CHEMBL456381	3.7	Oc1ccc(-c2scc(-c3ccc(O)cc3)n2)cc1	Oc1ccc(-c2csc(-c3ccc(O)cc3)n2)cc1
541	CHEMBL2147569	3.8	Fc1cc(C(=O)N)c(CC[C@@]2(O)[C@]3(C)C(=Cc4n(-c5ccc(F)cc5)ncc4C3)CC2)cc1	C[C@]12Cc3cnn(-c4ccc(F)cc4)c3C=C1CC[C@@]2(O)CCc1ccc(F)cc1C(N)=O
542	CHEMBL1809223	3.5	Clc1c(-c2n3c(nc2)C=C(N2CCCC2)C=C3)nc(Nc2c(OC)cc(N3CCN(C(=O)C)CC3)cc2)nc1	COc1cc(N2CCN(C(C)=O)CC2)ccc1Nc1ncc(Cl)c(-c2cnc3cc(N4CCCC4)ccn23)n1
543	CHEMBL2325719	1.7	S(=O)(=O)(C)C1(c2nc(-c3c(C)ccc4[nH]ccc34)nc(N3CCOCC3)c2)CC1	Cc1ccc2[nH]ccc2c1-c1nc(N2CCOCC2)cc(C2(S(C)(=O)=O)CC2)n1
544	CHEMBL129982	3.45	Clc1c(C(=O)NCC23CC4CC(C2)CC(C3)C4)cc(N)cc1	Nc1ccc(Cl)c(C(=O)NCC23CC4CC(CC(C4)C2)C3)c1
545	CHEMBL562310	3.28	O=C(Nc1c2ncccc2ccc1)c1ccc(N2C(=O)[C@H]3[C@@H](C2=O)[C@H]2C=C[C@@H]3C2)cc1	O=C(Nc1cccc2cccnc12)c1ccc(N2C(=O)[C@H]3[C@H]4C=C[C@H](C4)[C@H]3C2=O)cc1
546	CHEMBL1233689	1.51	S(CCCC)c1nc(N)c2ncn([C@H]3[C@H](O)[C@H](O)[C@@H](CO)O3)c2n1	CCCCSc1nc(N)c2ncn([C@@H]3O[C@H](CO)[C@@H](O)[C@H]3O)c2n1
547	CHEMBL191974	4.0	Oc1cc2c(cc(-c3ccc(O)cc3)cc2)cc1	Oc1ccc(-c2ccc3cc(O)ccc3c2)cc1
548	CHEMBL2062555	2.3	N#Cc1c2n(C(N)=CC(c3sccc3)=N2)nc1	N#Cc1cnn2c(N)cc(-c3cccs3)nc12
549	CHEMBL1829409	1.39	O=C(N(C(CC)C=1N(Cc2ccccc2)C(=O)c2sccc2N=1)CCCN)c1ccc(OC)cc1	CCC(c1nc2ccsc2c(=O)n1Cc1ccccc1)N(CCCN)C(=O)c1ccc(OC)cc1
550	CHEMBL313206	0.52999997	O=C(Nc1cc2c(N)cc(C)nc2cc1)CCCCC(=O)Nc1cc2c(N)cc(C)nc2cc1	Cc1cc(N)c2cc(NC(=O)CCCCC(=O)Nc3ccc4nc(C)cc(N)c4c3)ccc2n1
551	CHEMBL421583	2.24	Brc1c(N(CC#N)c2ncnc(Nc3ccc(OCC(O)CN(C)C)cc3)c2)ccc(C)c1	Cc1ccc(N(CC#N)c2cc(Nc3ccc(OCC(O)CN(C)C)cc3)ncn2)c(Br)c1
552	CHEMBL1903477	1.37	Fc1c(F)ccc(CN2C(=O)C=CC(C(=O)N)=C2)c1	NC(=O)c1ccc(=O)n(Cc2ccc(F)c(F)c2)c1
553	CHEMBL2068881	3.9200001	O(C)c1nc(C)c(-c2c3nc4c(c(N)c3ccc2)C(=O)N(C2CCC2)C4)cc1	COc1ccc(-c2cccc3c(N)c4c(nc23)CN(C2CCC2)C4=O)c(C)n1
554	CHEMBL564607	2.48	Clc1c(C(=O)NCC23CC4CC(C2)CC(C3)C4)cc(-c2ccc(C(=O)O)cc2)cc1	O=C(O)c1ccc(-c2ccc(Cl)c(C(=O)NCC34CC5CC(CC(C5)C3)C4)c2)cc1
555	CHEMBL201307	2.8900001	Fc1cc(NC(=O)Cc2sc(Nc3ncnc4c3cc(OC)c(OCCCN3CCC(CO)CC3)c4)nc2)ccc1	COc1cc2c(Nc3ncc(CC(=O)Nc4cccc(F)c4)s3)ncnc2cc1OCCCN1CCC(CO)CC1
556	CHEMBL1689134	0.54000002	Clc1cc(CN2C[C@H](C)N(S(=O)(=O)c3ccccc3)CC2)c(OC(C(=O)O)(C)C)cc1	C[C@H]1CN(Cc2cc(Cl)ccc2OC(C)(C)C(=O)O)CCN1S(=O)(=O)c1ccccc1
557	CHEMBL2153184	2.6099999	S(CCC)c1c(C(=O)NC2CCCCC2)ccc(NCC2CCC(C(=O)O)CC2)n1	CCCSc1nc(NCC2CCC(C(=O)O)CC2)ccc1C(=O)NC1CCCCC1
558	CHEMBL1957850	2.3	O=C1N2C(N(Cc3c(C)cccc3)C=C2)=NC(N2CCOCC2)=C1	Cc1ccccc1Cn1ccn2c(=O)cc(N3CCOCC3)nc12
559	CHEMBL464552	2.6099999	Fc1c(C(=O)NC)c(Nc2nc(Nc3c(OC)cc4c(N(C(=O)CN(C)C)CC4)c3)nc3[nH]ccc23)ccc1	CNC(=O)c1c(F)cccc1Nc1nc(Nc2cc3c(cc2OC)CCN3C(=O)CN(C)C)nc2[nH]ccc12
560	CHEMBL1940315	1.4	O=C(NC1CS(=O)(=O)CCC1)c1ccc(Oc2ccc(C#C[C@@]3(O)C4CCN(C3)CC4)cc2)cc1	O=C(NC1CCCS(=O)(=O)C1)c1ccc(Oc2ccc(C#C[C@]3(O)CN4CCC3CC4)cc2)cc1
561	CHEMBL129529	1.9299998999999999	O=C(OCCCN(CCCC)CCCC)c1ccc(N)cc1	CCCCN(CCCC)CCCOC(=O)c1ccc(N)cc1
562	CHEMBL2158819	2.1700001	Clc1c(Cl)ccc(OC2CCN(CC3CCN(C(C(=O)O)c4ccccc4)CC3)CC2)c1	O=C(O)C(c1ccccc1)N1CCC(CN2CCC(Oc3ccc(Cl)c(Cl)c3)CC2)CC1
563	CHEMBL2321994	0.059999999000000005	OCC[C@]1(c2oc3c(c2)cccc3)CNCCC1	OCC[C@@]1(c2cc3ccccc3o2)CCCNC1
564	CHEMBL439871	3.1800001	FC(F)(F)c1c(Cc2c(C(=O)N3CC(O)(C)C3)c3C(=O)N(C)C(=O)N(CC(C)C)c3s2)cccc1	CC(C)Cn1c(=O)n(C)c(=O)c2c(C(=O)N3CC(C)(O)C3)c(Cc3ccccc3C(F)(F)F)sc21
565	CHEMBL467028	3.1199999	O=C1C(c2ccccc2)=Cc2c(O1)ccc(O)c2	O=c1oc2ccc(O)cc2cc1-c1ccccc1
566	CHEMBL2010838	1.9	FC(F)(F)c1cnc(CN2CCC(N(C(=O)Cc3ccc(-n4nnnc4)cc3)C)CC2)cc1	CN(C(=O)Cc1ccc(-n2cnnn2)cc1)C1CCN(Cc2ccc(C(F)(F)F)cn2)CC1
567	CHEMBL1449167	1.0599999	N(c1[nH]nc(N)n1)c1ccccc1	Nc1n[nH]c(Nc2ccccc2)n1
568	CHEMBL1201	3.1600001	S(=O)(=O)(N(C)C)c1cc2/C(=C/CCN3CCN(C)CC3)/c3c(Sc2cc1)cccc3	CN1CCN(CC/C=C2\c3ccccc3Sc3ccc(S(=O)(=O)N(C)C)cc32)CC1
569	CHEMBL1762539	2.6099999	OCc1cc(N(C)c2nc(Nc3cc(N4CCN(C)CC4)cc(N4CCOCC4)c3)ncc2)c(C)cc1	Cc1ccc(CO)cc1N(C)c1ccnc(Nc2cc(N3CCOCC3)cc(N3CCN(C)CC3)c2)n1
570	CHEMBL99689	1.2	O(CC(O)CN(C)C)c1ccc(Nc2nc(Nc3c(C#N)cccc3)ccn2)cc1	CN(C)CC(O)COc1ccc(Nc2nccc(Nc3ccccc3C#N)n2)cc1
571	CHEMBL86754	2.1900001000000002	Ic1c(O)c2ncccc2c(I)c1	Oc1c(I)cc(I)c2cccnc12
572	CHEMBL226781	1.78	Clc1cc2NC=3C(=O)NN(CC#Cc4ccccc4)C(=O)C=3C(=O)c2cc1	O=c1[nH]n(CC#Cc2ccccc2)c(=O)c2c(=O)c3ccc(Cl)cc3[nH]c12
573	CHEMBL1944692	1.3	Fc1c(CCNCc2ccc(CCNC[C@H](O)c3c4SC(=O)Nc4c(O)cc3)cc2)cccc1	O=c1[nH]c2c(O)ccc([C@@H](O)CNCCc3ccc(CNCCc4ccccc4F)cc3)c2s1
574	CHEMBL809	3.1500001	Clc1c(Cl)ccc([C@H]2c3c([C@@H](NC)CC2)cccc3)c1	CN[C@H]1CC[C@@H](c2ccc(Cl)c(Cl)c2)c2ccccc21
575	CHEMBL2086676	3.7	O(C(C)(C)C)C(=O)N1CCN(c2ncc(OCc3cc(C)ncc3)cn2)CC1	Cc1cc(COc2cnc(N3CCN(C(=O)OC(C)(C)C)CC3)nc2)ccn1
576	CHEMBL2153304	2.28	O=C(O)C[C@H]1CN(c2nc(N(CCC)C)c(C(=O)NC3CCCCC3)cc2)CCC1	CCCN(C)c1nc(N2CCC[C@@H](CC(=O)O)C2)ccc1C(=O)NC1CCCCC1
577	CHEMBL288524	0.28999999	NC12CCC(c3ccccc3)(CC1)CC2	NC12CCC(c3ccccc3)(CC1)CC2
578	CHEMBL311862	2.7	O=C(OC1CCCC1)Nc1cc2n(Cc3c(OC)cc(-c4n[nH]nn4)cc3)ccc2cc1	COc1cc(-c2nn[nH]n2)ccc1Cn1ccc2ccc(NC(=O)OC3CCCC3)cc21
579	CHEMBL549344	1.24	S(=O)(=O)(NCCCCn1c(CC)nc2c(N)nc3c(c12)cccc3)C	CCc1nc2c(N)nc3ccccc3c2n1CCCCNS(C)(=O)=O
580	CHEMBL426851	1.61	O=C(N1C[C@H](O)CC1)c1c(Cn2c(NC)nc3c2cccc3)sc2N(CC(C)C)C(=O)N(C)C(=O)c12	CNc1nc2ccccc2n1Cc1sc2c(c1C(=O)N1CC[C@@H](O)C1)c(=O)n(C)c(=O)n2CC(C)C
581	CHEMBL365472	3.0999999	O=C(Nc1cc(NC(=O)c2ccc(OC(C)C)cc2)c(C)cc1)c1cc(N(C)C)ccc1	Cc1ccc(NC(=O)c2cccc(N(C)C)c2)cc1NC(=O)c1ccc(OC(C)C)cc1
582	CHEMBL20	-0.77999997	S(=O)(=O)(N)c1sc(NC(=O)C)nn1	CC(=O)Nc1nnc(S(N)(=O)=O)s1
583	CHEMBL1689124	1.02	Clc1cc(CN2C[C@H](CCC)N(S(=O)(=O)c3ccccc3)CC2)c(OCC(=O)O)cc1	CCC[C@H]1CN(Cc2cc(Cl)ccc2OCC(=O)O)CCN1S(=O)(=O)c1ccccc1
584	CHEMBL182878	2.9000001	O=C(N(C)C1CCN(CCC(c2ccccc2)c2ccccc2)CC1)Cc1ccc(NC(=O)C)cc1	CC(=O)Nc1ccc(CC(=O)N(C)C2CCN(CCC(c3ccccc3)c3ccccc3)CC2)cc1
585	CHEMBL1079772	2.6500001	Nc1ncnc2sc(-c3n(C[C@@H]4OCCC4)cnc3-c3ccccc3)nc12	Nc1ncnc2sc(-c3c(-c4ccccc4)ncn3C[C@H]3CCCO3)nc12
586	CHEMBL11428	2.8699999	FC(F)(F)C(=O)C(NC(=O)CN1C(=O)C(NC(=O)OCc2ccccc2)=CN=C1C1CCCCC1)C(C)C	CC(C)C(NC(=O)Cn1c(C2CCCCC2)ncc(NC(=O)OCc2ccccc2)c1=O)C(=O)C(F)(F)F
587	CHEMBL2035028	2.0	NC1(c2ccc(-c3c(-c4ccccc4)c4c(nccc4)cn3)cc2)CCC1	NC1(c2ccc(-c3ncc4ncccc4c3-c3ccccc3)cc2)CCC1
588	CHEMBL2062572	2.5799999	O=C(Nc1cc2n(C3=Nc4c(C#N)cnn4C(NCCCCO)=C3)ccc2cc1)C	CC(=O)Nc1ccc2ccn(-c3cc(NCCCCO)n4ncc(C#N)c4n3)c2c1
589	CHEMBL408194	2.55	O(C)C=1/C(=C\c2c(C)cc(C)[nH]2)/N=C(c2[nH]c3c(c2)cccc3)C=1	COC1=CC(c2cc3ccccc3[nH]2)=N/C1=C/c1[nH]c(C)cc1C
590	CHEMBL254359	1.2	O=C(Nc1c(N)cccc1)c1ccc(N2CCOCC2)cc1	Nc1ccccc1NC(=O)c1ccc(N2CCOCC2)cc1
591	CHEMBL1789148	0.38	Clc1cc(OC(CCNC)CC)c(C#N)cc1	CCC(CCNC)Oc1cc(Cl)ccc1C#N
592	CHEMBL1477550	3.4400001000000002	O=C(Nc1ccccc1)c1oc2c(c1)cccc2	O=C(Nc1ccccc1)c1cc2ccccc2o1
593	CHEMBL371888	3.5999999	O(Cc1ncccc1)c1c(C)cc(Nc2ncnc3c2cc(OC)c(OC)c3)cc1	COc1cc2ncnc(Nc3ccc(OCc4ccccn4)c(C)c3)c2cc1OC
594	CHEMBL2335893	3.0799999	O=C(N[C@H](C)c1ccc(Nc2nc3c(cc(-c4ccncc4)cc3)cn2)cc1)CCOC	COCCC(=O)N[C@H](C)c1ccc(Nc2ncc3cc(-c4ccncc4)ccc3n2)cc1
595	CHEMBL11144	2.22	FC(F)(F)C(=O)C(NC(=O)CN1C(=O)C(NC(=O)OCc2ccncc2)=CN=C1c1ccc(F)cc1)C(C)C	CC(C)C(NC(=O)Cn1c(-c2ccc(F)cc2)ncc(NC(=O)OCc2ccncc2)c1=O)C(=O)C(F)(F)F
596	CHEMBL216769	2.1099999	Fc1cc(NC(=O)Cc2[nH]nc(Nc3ncnc4c3cc(OC)c(OCCCN3CCC(CO)CC3)c4)c2)ccc1	COc1cc2c(Nc3cc(CC(=O)Nc4cccc(F)c4)[nH]n3)ncnc2cc1OCCCN1CCC(CO)CC1
597	CHEMBL213854	0.52999997	Fc1c2nccc(-c3c(C)n(CC(=O)O)c4c3cc(C)cc4)c2ccc1	Cc1ccc2c(c1)c(-c1ccnc3c(F)cccc13)c(C)n2CC(=O)O
598	CHEMBL1950725	0.81	O=C(N[C@H](C(=O)N[C@@H]1CN(C(=O)Cc2ccccc2)CC1)C1CCCCC1)[C@@H](NC)C	CN[C@@H](C)C(=O)N[C@H](C(=O)N[C@H]1CCN(C(=O)Cc2ccccc2)C1)C1CCCCC1
599	CHEMBL1916280	0.66000003	S(=O)(=O)(Nc1n(-c2ccccc2)nc(C)c1C(=O)NC(CC)C)c1ccc(C)cc1	CCC(C)NC(=O)c1c(C)nn(-c2ccccc2)c1NS(=O)(=O)c1ccc(C)cc1
600	CHEMBL2171014	2.0	Clc1c(C)c(Cl)ccc1OC1CCN(C2CCN(C(=O)NS(=O)(=O)c3ccc(N(C)C)cc3)CC2)CC1	Cc1c(Cl)ccc(OC2CCN(C3CCN(C(=O)NS(=O)(=O)c4ccc(N(C)C)cc4)CC3)CC2)c1Cl
601	CHEMBL213029	1.6799998999999999	Clc1cc2nccc(-n3c(C)c(CC(=O)O)c4c3ccc(OC)c4)c2cc1	COc1ccc2c(c1)c(CC(=O)O)c(C)n2-c1ccnc2cc(Cl)ccc12
602	CHEMBL422329	2.1600001	Clc1nc(-c2ccccc2)nc(NC(=N)N)c1	N=C(N)Nc1cc(Cl)nc(-c2ccccc2)n1
603	CHEMBL2036594	2.8	O=C(Nc1cnc(N2CCOCC2)cc1)c1oc(Nc2cc(OC)ccc2)nn1	COc1cccc(Nc2nnc(C(=O)Nc3ccc(N4CCOCC4)nc3)o2)c1
604	CHEMBL214376	3.0999999	Clc1c(Nc2ncnc3c2c(OC(C)C)cc(OCCCN2CCCC2)c3)c2OCOc2cc1	CC(C)Oc1cc(OCCCN2CCCC2)cc2ncnc(Nc3c(Cl)ccc4c3OCO4)c12
605	CHEMBL2110360	3.1300001	FC(F)(F)c1ccc(-c2ccc(C(=O)N(C)c3cc(OC)c(OCCN(CC)CC)cc3)cc2)cc1	CCN(CC)CCOc1ccc(N(C)C(=O)c2ccc(-c3ccc(C(F)(F)F)cc3)cc2)cc1OC
606	CHEMBL1934270	1.84	S(=O)(=O)(Nc1n(C(C)(C)C)nc(C)c1C(=O)N[C@H](C(C)(C)C)C)c1ccc(C)cc1	Cc1ccc(S(=O)(=O)Nc2c(C(=O)N[C@@H](C)C(C)(C)C)c(C)nn2C(C)(C)C)cc1
607	CHEMBL378730	1.27	Clc1c2nccc(-c3c(C)n(CC(=O)O)c4c3cc(C)cc4)c2ccc1	Cc1ccc2c(c1)c(-c1ccnc3c(Cl)cccc13)c(C)n2CC(=O)O
608	CHEMBL1545465	2.4200001	O=C(N1CCC(C(=O)c2ccc(OC)cc2)CC1)c1occc1	COc1ccc(C(=O)C2CCN(C(=O)c3ccco3)CC2)cc1
609	CHEMBL411799	3.5999999	O=C([C@H](Oc1c2c(Nc3cc(OC)c(Oc4cnc(C)cc4)cc3)ncnc2ccc1)C)N1CCOCC1	COc1cc(Nc2ncnc3cccc(O[C@H](C)C(=O)N4CCOCC4)c23)ccc1Oc1ccc(C)nc1
610	CHEMBL1870384	3.3800001	O(C)c1c(OC)ccc(/C=N/N=C/c2cc(OC)c(OC)cc2)c1	COc1ccc(/C=N/N=C/c2ccc(OC)c(OC)c2)cc1OC
611	CHEMBL2208437	1.21	Clc1c(Cl)ccc(CN2CCC(NCC(O)CNC(=O)c3c(S(=O)(=O)C)cccc3)CC2)c1	CS(=O)(=O)c1ccccc1C(=O)NCC(O)CNC1CCN(Cc2ccc(Cl)c(Cl)c2)CC1
612	CHEMBL2010843	2.5	O=C(N(C)C1CCN(Cc2sc3c(n2)CCCC3)CC1)Cc1ccc(-n2nnnc2)cc1	CN(C(=O)Cc1ccc(-n2cnnn2)cc1)C1CCN(Cc2nc3c(s2)CCCC3)CC1
613	CHEMBL1689133	1.66	Clc1cc(CN2C[C@H](C)N(C(=O)Cc3ccc(Cl)cc3)CC2)c(O[C@H](C(=O)O)C)cc1	C[C@H](Oc1ccc(Cl)cc1CN1CCN(C(=O)Cc2ccc(Cl)cc2)[C@@H](C)C1)C(=O)O
614	CHEMBL263655	1.2	O=C1N(C)SC(NCc2ccccc2)=N1	Cn1sc(NCc2ccccc2)nc1=O
615	CHEMBL244936	3.3	Clc1ccc(-c2cc3C(=O)N(C[C@@H]4CN(C(C)C)CCC4)C(C)=Nc3cc2)cc1	Cc1nc2ccc(-c3ccc(Cl)cc3)cc2c(=O)n1C[C@H]1CCCN(C(C)C)C1
616	CHEMBL2164687	3.6500001	Clc1cc2c([nH]c3c2CN(C(=O)[C@H]2[C@H](C(=O)NC4(C#N)CC4)CCCC2)CC3)cc1	N#CC1(NC(=O)[C@@H]2CCCC[C@H]2C(=O)N2CCc3[nH]c4ccc(Cl)cc4c3C2)CC1
617	CHEMBL1945044	0.91000003	O(C)c1cc(CNCc2cc(CCNC[C@H](O)c3c4SC(=O)Nc4c(O)cc3)ccc2)ccc1	COc1cccc(CNCc2cccc(CCNC[C@H](O)c3ccc(O)c4[nH]c(=O)sc34)c2)c1
618	CHEMBL57531	2.0599998999999998	Brc1c(c(Br)ccc1)-c1c(N)nc2nc(N)ncc2c1	Nc1ncc2cc(-c3c(Br)cccc3Br)c(N)nc2n1
619	CHEMBL2158832	1.26	Clc1c(Cl)ccc(OC2CCN(CC3CCN(Cc4cc(C(=O)O)ccc4)CC3)CC2)c1	O=C(O)c1cccc(CN2CCC(CN3CCC(Oc4ccc(Cl)c(Cl)c4)CC3)CC2)c1
620	CHEMBL1212983	3.4100001000000004	O=C(NCc1ccccc1)c1c(N)c2c(C)cc(C)nc2s1	Cc1cc(C)c2c(N)c(C(=O)NCc3ccccc3)sc2n1
621	CHEMBL2086659	3.5	S(=O)(=O)(C)c1ccc(COc2cnc(N3[C@@H](C)CN(C(OC(C)(C)C)=O)CC3)nc2)cc1	C[C@H]1CN(C(=O)OC(C)(C)C)CCN1c1ncc(OCc2ccc(S(C)(=O)=O)cc2)cn1
622	CHEMBL2087844	3.8	Clc1cc2c(Cn3c(-c4n(C)ncn4)c4C(=O)N(C)C(=O)N(CC5CC5)c4n3)ccnc2cc1	Cn1ncnc1-c1c2c(=O)n(C)c(=O)n(CC3CC3)c2nn1Cc1ccnc2ccc(Cl)cc12
623	CHEMBL1329237	3.3699999	N(CC)(CC)c1ccc(C=2Sc3n(c(-c4[nH]nc5c4CCC5)nn3)N=2)cc1	CCN(CC)c1ccc(-c2nn3c(-c4[nH]nc5c4CCC5)nnc3s2)cc1
624	CHEMBL1972934	1.1900001	Nc1ncnc2sccc12	Nc1ncnc2sccc12
625	CHEMBL140642	3.0	FC(F)(F)C(O)(C(=O)Nc1cc-2c(S(=O)(=O)c3c-2cccc3)cc1)C	CC(O)(C(=O)Nc1ccc2c(c1)-c1ccccc1S2(=O)=O)C(F)(F)F
626	CHEMBL914	0.41999999	O=C(O)C(C)(C)c1ccc(C(O)CCCN2CCC(C(O)(c3ccccc3)c3ccccc3)CC2)cc1	CC(C)(C(=O)O)c1ccc(C(O)CCCN2CCC(C(O)(c3ccccc3)c3ccccc3)CC2)cc1
627	CHEMBL1631472	1.59	Fc1c(-c2ncccn2)c2nnc(C(=O)NC3CC3)c(N)c2cc1	Nc1c(C(=O)NC2CC2)nnc2c(-c3ncccn3)c(F)ccc12
628	CHEMBL389348	0.18000001	O=C(O)[C@@H](NC(=O)COCC(c1ccccc1)c1ccccc1)CCCNC(=N)N	N=C(N)NCCC[C@H](NC(=O)COCC(c1ccccc1)c1ccccc1)C(=O)O
629	CHEMBL132293	1.09	Fc1c(C2=CCN(C(=O)[C@@H](O)CO)CC2)ccc(N2C(=O)O[C@@H](COc3nocc3)C2)c1	O=C([C@@H](O)CO)N1CC=C(c2ccc(N3C[C@H](COc4ccon4)OC3=O)cc2F)CC1
631	CHEMBL416	1.97	O(C)c1c2occc2cc2c1OC(=O)C=C2	COc1c2occc2cc2ccc(=O)oc12
632	CHEMBL1818341	1.9	S(=O)(=O)(N1CCCC1)c1c(-c2ccc(CNCC(C)C)cc2)cccc1	CC(C)CNCc1ccc(-c2ccccc2S(=O)(=O)N2CCCC2)cc1
633	CHEMBL1289114	2.55	Clc1cc(F)c(N2CCN(C(=O)COCc3ccncc3)CC2)cc1	O=C(COCc1ccncc1)N1CCN(c2ccc(Cl)cc2F)CC1
634	CHEMBL1626156	2.98	Brc1cc(CNCCO)c(OCc2ccc(Cl)cc2)cc1	OCCNCc1cc(Br)ccc1OCc1ccc(Cl)cc1
635	CHEMBL193240	3.95	Clc1c(NC(=O)c2cc(OCC3CC3)c(OC(F)F)cc2)c(Cl)cnc1	O=C(Nc1c(Cl)cncc1Cl)c1ccc(OC(F)F)c(OCC2CC2)c1
636	CHEMBL151592	1.09	O=C(Nc1c(C(=O)N)cccc1C)c1ccccc1	Cc1cccc(C(N)=O)c1NC(=O)c1ccccc1
637	CHEMBL1288960	-0.40000001	Nc1sc(C)nn1	Cc1nnc(N)s1
638	CHEMBL2207657	3.0	Clc1cc(C)c(OC2CCN(C[C@H](O)CNC(=O)C=3c4c(c(F)ccc4)C(=O)NC=3)CC2)cc1	Cc1cc(Cl)ccc1OC1CCN(C[C@H](O)CNC(=O)c2c[nH]c(=O)c3c(F)cccc23)CC1
639	CHEMBL62746	0.36000001	Brc1cc2c(cc(S(=O)(=O)N3CCN(C(=O)c4ccc(C(=N)N)cc4)CC3)cc2)cc1	N=C(N)c1ccc(C(=O)N2CCN(S(=O)(=O)c3ccc4cc(Br)ccc4c3)CC2)cc1
640	CHEMBL1180267	0.50999999	Clc1cc2nc3C(=O)NN(C(C)c4ncccc4)C(=O)c3c(O)c2cc1	CC(c1ccccn1)n1[nH]c(=O)c2nc3cc(Cl)ccc3c(O)c2c1=O
641	CHEMBL243978	3.27	O(c1nc(Oc2cc3OCOc3cc2)ccn1)c1ccc(-n2cncc2)cc1	c1cn(-c2ccc(Oc3nccc(Oc4ccc5c(c4)OCO5)n3)cc2)cn1
642	CHEMBL550904	3.6099998999999996	S(=O)(=O)(C)c1ccc(Oc2cc(OC(C)C)cc(C(=O)Nc3sccn3)c2)cc1	CC(C)Oc1cc(Oc2ccc(S(C)(=O)=O)cc2)cc(C(=O)Nc2nccs2)c1
643	CHEMBL1952147	2.1900001000000002	S(=O)(=O)(N)c1ccc(CCNC2=Nn3c(-c4ccccc4)nnc3C=C2)cc1	NS(=O)(=O)c1ccc(CCNc2ccc3nnc(-c4ccccc4)n3n2)cc1
644	CHEMBL33	-0.34999999	Fc1c(N2CCN(C)CC2)c2OC[C@H](C)N3c2c(C(=O)C(C(=O)O)=C3)c1	C[C@H]1COc2c(N3CCN(C)CC3)c(F)cc3c(=O)c(C(=O)O)cn1c23
645	CHEMBL595	2.8	O(CCc1ncc(CC)cc1)c1ccc(CC2C(=O)NC(=O)S2)cc1	CCc1ccc(CCOc2ccc(CC3SC(=O)NC3=O)cc2)nc1
646	CHEMBL516441	4.0500002	Fc1cc(-c2c(N)c(C(=O)N[C@@H](CC)c3ccccc3)c3c(n2)cccc3)ccc1	CC[C@H](NC(=O)c1c(N)c(-c2cccc(F)c2)nc2ccccc12)c1ccccc1
647	CHEMBL480618	1.75	Fc1c(Nc2c(C(=O)N)cnc3c2cc(OC)c(N2CCN(C)CC2)c3)ccc(F)c1	COc1cc2c(Nc3ccc(F)cc3F)c(C(N)=O)cnc2cc1N1CCN(C)CC1
648	CHEMBL1940296	1.99	O=C(NC)c1ccc(Oc2ccc(C#C[C@@]3(O)C4CCN(C3)CC4)cc2)cc1	CNC(=O)c1ccc(Oc2ccc(C#C[C@]3(O)CN4CCC3CC4)cc2)cc1
649	CHEMBL446519	1.6	N#Cc1nc(NC2COCC2)c(N)c(N2CCOCC2)n1	N#Cc1nc(NC2CCOC2)c(N)c(N2CCOCC2)n1
650	CHEMBL237888	2.0	O=C1N(C)C(N)=NC(CCc2ccccc2)=C1	Cn1c(N)nc(CCc2ccccc2)cc1=O
651	CHEMBL521851	3.3	S(=O)(=O)(C)N1CCN(Cc2sc3c(N4CCOCC4)nc(-c4c5c([nH]nc5)ccc4)nc3c2)CC1	CS(=O)(=O)N1CCN(Cc2cc3nc(-c4cccc5[nH]ncc45)nc(N4CCOCC4)c3s2)CC1
652	CHEMBL473967	1.3200001000000001	O=C(O)CC1CCC(c2ccc(C=3C(C)(C)Oc4ncnc(N)c4N=3)cc2)CC1	CC1(C)Oc2ncnc(N)c2N=C1c1ccc(C2CCC(CC(=O)O)CC2)cc1
653	CHEMBL2171037	1.7	Clc1c(Cl)ccc(OC2CCN(C3CCN(C(=O)NS(=O)(=O)c4ccc(N(C)C)cc4)CC3)CC2)c1	CN(C)c1ccc(S(=O)(=O)NC(=O)N2CCC(N3CCC(Oc4ccc(Cl)c(Cl)c4)CC3)CC2)cc1
654	CHEMBL2335887	2.78	O=C(Nc1ccc(Nc2nc3c(cc(-c4ccncc4)cc3)cn2)cc1)CCOC	COCCC(=O)Nc1ccc(Nc2ncc3cc(-c4ccncc4)ccc3n2)cc1
655	CHEMBL2158782	2.54	Clc1c(C)cc(OC2CCN(CC3CCN([C@H](C(=O)O)Cc4ccc(F)cc4)CC3)CC2)cc1	Cc1cc(OC2CCN(CC3CCN([C@@H](Cc4ccc(F)cc4)C(=O)O)CC3)CC2)ccc1Cl
656	CHEMBL235851	3.3	Clc1c(O)cc(Nc2ncnc3c2cc(OC)c(OC)c3)cc1	COc1cc2ncnc(Nc3ccc(Cl)c(O)c3)c2cc1OC
657	CHEMBL2325736	2.2	Clc1ccc(C(NC(=O)C2(N)CCN(c3ncnc4[nH]ccc34)CC2)CCNS(=O)(=O)C)cc1	CS(=O)(=O)NCCC(NC(=O)C1(N)CCN(c2ncnc3[nH]ccc23)CC1)c1ccc(Cl)cc1
658	CHEMBL1684984	1.2	S(=O)(=O)(C)N1c2nc(N3CCOCC3)nc(-c3cnc(N)nc3)c2CC1	CS(=O)(=O)N1CCc2c(-c3cnc(N)nc3)nc(N3CCOCC3)nc21
659	CHEMBL414017	2.22	Clc1c(Cl)ccc(CNc2cc3c(N)nc(N)nc3cc2)c1	Nc1nc(N)c2cc(NCc3ccc(Cl)c(Cl)c3)ccc2n1
660	CHEMBL1917430	0.79000002	Clc1ccc(Sc2c(C)n(CC(=O)O)c3c2ccc(S(=O)(=O)C)c3)cc1	Cc1c(Sc2ccc(Cl)cc2)c2ccc(S(C)(=O)=O)cc2n1CC(=O)O
661	CHEMBL1783285	2.75	Fc1c(-c2c(OC)nnc(OC)c2)c2nnc(C(=O)NC3CC3)c(N)c2cc1	COc1cc(-c2c(F)ccc3c(N)c(C(=O)NC4CC4)nnc23)c(OC)nn1
662	CHEMBL481400	2.3	Fc1c(Nc2c(C(=O)N)cnc3c2cc(N2CCN(C)CC2)cc3)ccc(F)c1	CN1CCN(c2ccc3ncc(C(N)=O)c(Nc4ccc(F)cc4F)c3c2)CC1
663	CHEMBL519422	2.53	O=C(NC)c1ccc(Nc2nc(-c3n(CC)c(C)nc3)ccn2)cc1	CCn1c(-c2ccnc(Nc3ccc(C(=O)NC)cc3)n2)cnc1C
664	CHEMBL445102	2.25	Clc1ccc(C2(O)CCN(Cc3c4c([nH]c3)cccc4)CC2)cc1	OC1(c2ccc(Cl)cc2)CCN(Cc2c[nH]c3ccccc23)CC1
665	CHEMBL2088094	3.6300001	Brc1c(Nc2n[nH]c(CCC)c2)nc(NCc2onc(C)c2)nc1	CCCc1cc(Nc2nc(NCc3cc(C)no3)ncc2Br)n[nH]1
666	CHEMBL256322	0.94999999	O=C(Nc1c(N)cccc1)c1ccc(-c2sc(CNCC)cn2)cc1	CCNCc1cnc(-c2ccc(C(=O)Nc3ccccc3N)cc2)s1
667	CHEMBL2164677	2.77	Fc1cc2c([nH]c3c2CN(C(=O)[C@H]2[C@H](C(=O)NCC#N)CCCC2)CC3)cc1	N#CCNC(=O)[C@@H]1CCCC[C@H]1C(=O)N1CCc2[nH]c3ccc(F)cc3c2C1
668	CHEMBL1209430	3.23	Clc1cc(Cl)cc(CS(=O)(=O)NCC(N2CCCCCC2)c2ccccc2)c1	O=S(=O)(Cc1cc(Cl)cc(Cl)c1)NCC(c1ccccc1)N1CCCCCC1
669	CHEMBL2171990	0.67000002	S(=O)(=O)(C)c1ccc(N2CCN(C(=O)[C@H]3[C@H](C(=O)NCC#N)CCCC3)CC2)cc1	CS(=O)(=O)c1ccc(N2CCN(C(=O)[C@@H]3CCCC[C@H]3C(=O)NCC#N)CC2)cc1
670	CHEMBL2346967	2.9000001	FC(F)(F)c1n2N=C(N3CCN(Cc4ccc(C#N)cc4)CC3)C=Cc2nn1	N#Cc1ccc(CN2CCN(c3ccc4nnc(C(F)(F)F)n4n3)CC2)cc1
671	CHEMBL1502	2.0	[SH0](=O)(Cc1c(OC)c(OC)ccn1)c1[nH]c2c(n1)cc(OC(F)F)cc2	COc1ccnc(CS(=O)c2nc3cc(OC(F)F)ccc3[nH]2)c1OC
672	CHEMBL586702	3.04	FC(F)c1n(-c2nc(N3CCOCC3)nc(N3CCOCC3)n2)c2c(n1)cccc2	FC(F)c1nc2ccccc2n1-c1nc(N2CCOCC2)nc(N2CCOCC2)n1
673	CHEMBL1950842	1.46	O=C(N[C@@H]1CN(CCc2ccccc2)CCC1)[C@@H](NC(=O)[C@@H](NC)C)C(C)(C)C	CN[C@@H](C)C(=O)N[C@H](C(=O)N[C@H]1CCCN(CCc2ccccc2)C1)C(C)(C)C
674	CHEMBL1345229	2.26	O=C(N1CCC(C)CC1)c1scc2OCCOc12	CC1CCN(C(=O)c2scc3c2OCCO3)CC1
675	CHEMBL448483	3.0999999	FC(F)(F)C1(C)C(=O)N=C(N[C@@H](C)c2c(F)cccc2)S1	C[C@H](NC1=NC(=O)C(C)(C(F)(F)F)S1)c1ccccc1F
676	CHEMBL1538897	3.4000001	Brc1ccc(S(=O)(=O)CCC(=O)Nc2c(OC)ccc(Cl)c2)cc1	COc1ccc(Cl)cc1NC(=O)CCS(=O)(=O)c1ccc(Br)cc1
677	CHEMBL2335881	1.86	O(CCNCc1ccc(Nc2nc3c(cc(-c4ccncc4)cc3)cn2)cc1)C	COCCNCc1ccc(Nc2ncc3cc(-c4ccncc4)ccc3n2)cc1
678	CHEMBL1302214	0.98000002	S(=O)(=O)(N1CCCC1)c1ccc(N)cc1	Nc1ccc(S(=O)(=O)N2CCCC2)cc1
679	CHEMBL480818	3.8900001000000004	O=C(N[C@@H](CC)c1ccccc1)c1c(N)c(-c2ccccc2)nc2c1cccc2	CC[C@H](NC(=O)c1c(N)c(-c2ccccc2)nc2ccccc12)c1ccccc1
680	CHEMBL2171991	1.99	O=C(NC1(C#N)CC1)[C@H]1[C@H](C(=O)N2CCN(c3ccccc3)CC2)CCCC1	N#CC1(NC(=O)[C@@H]2CCCC[C@H]2C(=O)N2CCN(c3ccccc3)CC2)CC1
681	CHEMBL219445	4.04	O(C)c1c(OC)cc2ncnc(N3C[C@H](Oc4nc5c(nc4)cccc5)CC3)c2c1	COc1cc2ncnc(N3CC[C@@H](Oc4cnc5ccccc5n4)C3)c2cc1OC
682	CHEMBL2070940	2.0999999	O=C(NC1(C#N)CC1)[C@H]1[C@H](C(=O)N2CCN(c3scc(CC)n3)CC2)CCCC1	CCc1csc(N2CCN(C(=O)[C@@H]3CCCC[C@H]3C(=O)NC3(C#N)CC3)CC2)n1
683	CHEMBL1562923	2.5	S(=O)(=O)(NC(=O)c1c(C)n(c(C)c1)-c1ccc(C)cc1)c1ccc(C)cc1	Cc1ccc(-n2c(C)cc(C(=O)NS(=O)(=O)c3ccc(C)cc3)c2C)cc1
684	CHEMBL1683934	2.1600001	O=C(OC1CCN(CCCCCCCCCNC[C@H](O)c2c3c(c(O)cc2)NC(=O)C=C3)CC1)Nc1c(-c2ccccc2)cccc1	O=C(Nc1ccccc1-c1ccccc1)OC1CCN(CCCCCCCCCNC[C@H](O)c2ccc(O)c3[nH]c(=O)ccc23)CC1
685	CHEMBL2011924	2.6300001	Clc1c(NC)c2nc(-c3ccc(OCCN4CCOCC4)cc3)[nH]c2nc1	CNc1c(Cl)cnc2[nH]c(-c3ccc(OCCN4CCOCC4)cc3)nc12
686	CHEMBL2088121	-0.62	Fc1c(N2C[C@H](CN(C)C)OCC2)c(OC)c2N(C3CC3)C=C(C(=O)O)C(=O)c2c1	COc1c(N2CCO[C@@H](CN(C)C)C2)c(F)cc2c(=O)c(C(=O)O)cn(C3CC3)c12
687	CHEMBL1870155	3.01	S(c1c(C(=O)NC2CCCCC2)cccn1)c1ccccc1	O=C(NC1CCCCC1)c1cccnc1Sc1ccccc1
688	CHEMBL135	3.72	O[C@@H]1[C@]2(C)[C@H]([C@H]3[C@@H](c4c(cc(O)cc4)CC3)CC2)CC1	C[C@]12CC[C@@H]3c4ccc(O)cc4CC[C@H]3[C@@H]1CC[C@@H]2O
689	CHEMBL1405	3.4000001	O=C1[C@]2(C)[C@H]([C@H]3[C@@H](c4c(cc(O)cc4)CC3)CC2)CC1	C[C@]12CC[C@@H]3c4ccc(O)cc4CC[C@H]3[C@@H]1CCC2=O
690	CHEMBL1778653	2.77	S(=O)(=O)(CC)c1cc(C)c(-c2c(OCC(=O)N)ccc(C(F)(F)F)c2)cc1	CCS(=O)(=O)c1ccc(-c2cc(C(F)(F)F)ccc2OCC(N)=O)c(C)c1
691	CHEMBL396043	4.369999900000001	S(Cc1c(F)c(F)ccc1)c1nc(N[C@@H](CO)C)c2sc(NC3CC3)nc2n1	C[C@H](CO)Nc1nc(SCc2cccc(F)c2F)nc2nc(NC3CC3)sc12
692	CHEMBL331019	3.5999999	S(CC(=O)Nc1ccc(C(=O)c2ccccc2)cc1)c1ccncc1	O=C(CSc1ccncc1)Nc1ccc(C(=O)c2ccccc2)cc1
693	CHEMBL203854	3.24	O=[N+]([O-])c1ccc(C=2C(=O)c3c(O)cc(O)cc3OC=2)cc1	O=c1c(-c2ccc([N+](=O)[O-])cc2)coc2cc(O)cc(O)c12
694	CHEMBL380673	3.46	FC(F)(F)c1c(Cc2c(C(=O)N3CCC3)c3C(=O)N(C)C(=O)N(CC(C)C)c3s2)cccc1	CC(C)Cn1c(=O)n(C)c(=O)c2c(C(=O)N3CCC3)c(Cc3ccccc3C(F)(F)F)sc21
695	CHEMBL2107486	2.0999999	S(C=1[C@H](C)[C@@H]2[C@@H]([C@H](O)C)C(=O)N2C=1C(=O)OCOC(=O)C(C)(C)C)C1CN(C=2SCCN=2)C1	C[C@@H](O)[C@H]1C(=O)N2C(C(=O)OCOC(=O)C(C)(C)C)=C(SC3CN(C4=NCCS4)C3)[C@H](C)[C@H]12
696	CHEMBL2087625	4.2600002	Clc1cc2c(Cn3c(-c4c(C)oc(C#N)c4)c4C(=O)N(C)C(=O)N(CC5CC5)c4n3)ccnc2cc1	Cc1oc(C#N)cc1-c1c2c(=O)n(C)c(=O)n(CC3CC3)c2nn1Cc1ccnc2ccc(Cl)cc12
697	CHEMBL216749	2.7	Clc1c(NC(=O)Nc2ncnc3c2cc(OC)c(OCC2CCN(C)CC2)c3)c(Cl)ccc1	COc1cc2c(NC(=O)Nc3c(Cl)cccc3Cl)ncnc2cc1OCC1CCN(C)CC1
698	CHEMBL1917450	-0.82999998	Clc1ccc(S(=O)(=O)c2c(C)n(CC(=O)O)c3c2c(NS(=O)(=O)C)ccc3)cc1	Cc1c(S(=O)(=O)c2ccc(Cl)cc2)c2c(NS(C)(=O)=O)cccc2n1CC(=O)O
699	CHEMBL2151319	2.74	Fc1cnc([C@@H](Nc2nc3n(-c4n[nH]c(C5CC5)c4)cnc3cc2)C)nc1	C[C@H](Nc1ccc2ncn(-c3cc(C4CC4)[nH]n3)c2n1)c1ncc(F)cn1
700	CHEMBL1778633	-0.58999997	S(=O)(=O)(N(C)c1cc(C)c(-c2c(OCC(=O)O)ccc(C(F)(F)F)c2)cc1)C	Cc1cc(N(C)S(C)(=O)=O)ccc1-c1cc(C(F)(F)F)ccc1OCC(=O)O
701	CHEMBL33899	3.8900001000000004	O=C(O)/C=C/c1ccc(/C(=C(/CC)\c2ccccc2)/c2ccccc2)cc1	CC/C(=C(\c1ccccc1)c1ccc(/C=C/C(=O)O)cc1)c1ccccc1
702	CHEMBL1950860	2.8499999	FC(F)(F)c1ccc(CCN2C[C@@H](NC(=O)[C@@H](NC(=O)[C@@H](NC)C)C(C)(C)C)CCC2)cc1	CN[C@@H](C)C(=O)N[C@H](C(=O)N[C@H]1CCCN(CCc2ccc(C(F)(F)F)cc2)C1)C(C)(C)C
703	CHEMBL101	0.44999999	O=C1N(N(c2ccccc2)C(=O)C1CCCC)c1ccccc1	CCCCC1C(=O)N(c2ccccc2)N(c2ccccc2)C1=O
704	CHEMBL1312533	2.79	Clc1c(C(F)(F)F)cc(NC(=O)N2C3CC(NC(=O)C)CC2CCC3)cc1	CC(=O)NC1CC2CCCC(C1)N2C(=O)Nc1ccc(Cl)c(C(F)(F)F)c1
705	CHEMBL1951032	2.4000001	S(=O)(=O)(C)c1nc(C)c(Nc2c(OC)c(OC3CCN(C(=O)OC(C)C)CC3)ncn2)cc1	COc1c(Nc2ccc(S(C)(=O)=O)nc2C)ncnc1OC1CCN(C(=O)OC(C)C)CC1
706	CHEMBL1077458	2.9100001	O=C(Nc1ccc(-c2nc(Nc3ccc(N4CCOCC4)cc3)ncc2)cc1)C	CC(=O)Nc1ccc(-c2ccnc(Nc3ccc(N4CCOCC4)cc3)n2)cc1
707	CHEMBL2314198	2.75	O=C(O)c1c(CCCOc2c3c(ccc2)cccc3)c2c([nH]1)cccc2	O=C(O)c1[nH]c2ccccc2c1CCCOc1cccc2ccccc12
708	CHEMBL1689128	1.21	Clc1cc(CN2C[C@H](C)N(C(=O)Cc3ccc(Cl)cc3)CC2)c(OCC(=O)O)cc1	C[C@H]1CN(Cc2cc(Cl)ccc2OCC(=O)O)CCN1C(=O)Cc1ccc(Cl)cc1
709	CHEMBL1720347	1.52	OC1=C(Cc2ccccc2)C(C)=Nc2n1nc(-c1cnccc1)n2	Cc1nc2nc(-c3cccnc3)nn2c(O)c1Cc1ccccc1
710	CHEMBL1650732	1.91	Fc1cnc([C@@H](Nc2nc(Nc3n[nH]c(C)c3)cc(N3CCOCC3)n2)C)nc1	Cc1cc(Nc2cc(N3CCOCC3)nc(N[C@@H](C)c3ncc(F)cn3)n2)n[nH]1
711	CHEMBL213294	2.9400001000000002	S(CC(=O)Nc1ccc(OC)cc1)c1n(c(C)nn1)-c1ccc(C)cc1	COc1ccc(NC(=O)CSc2nnc(C)n2-c2ccc(C)cc2)cc1
712	CHEMBL1715893	-1.4	OCC1CC(CN)CC(C)C1	CC1CC(CN)CC(CO)C1
713	CHEMBL1486187	2.0599998999999998	FC(F)(F)c1n2N=C(NCc3cnccc3)C=Cc2nn1	FC(F)(F)c1nnc2ccc(NCc3cccnc3)nn12
714	CHEMBL1683036	2.3599999	Fc1c(Nc2c(C(=O)N)nnc3c2cc(N2CCN(C)CC2)c(OC)c3)ccc(C)c1	COc1cc2nnc(C(N)=O)c(Nc3ccc(C)cc3F)c2cc1N1CCN(C)CC1
715	CHEMBL2216902	2.9000001	O=S1(=O)CCC(N2CC(Oc3n(C)c4nc(-n5c(C(C)C)nc6c5cccc6)nc(N5CCOCC5)c4n3)C2)CC1	CC(C)c1nc2ccccc2n1-c1nc(N2CCOCC2)c2nc(OC3CN(C4CCS(=O)(=O)CC4)C3)n(C)c2n1
716	CHEMBL61946	2.3	O=C(OCCN(CC)CC)C1(c2ccccc2)CCCC1	CCN(CC)CCOC(=O)C1(c2ccccc2)CCCC1
717	CHEMBL1907194	1.38	OC1(c2ccccc2)c2c(cccc2)CCNC1	OC1(c2ccccc2)CNCCc2ccccc21
718	CHEMBL126	0.67000002	Fc1c(N2CCOCC2)ccc(N2C(=O)O[C@@H](CNC(=O)C)C2)c1	CC(=O)NC[C@H]1CN(c2ccc(N3CCOCC3)c(F)c2)C(=O)O1
719	CHEMBL2086689	3.4000001	Fc1cnc(N2C[C@@H](C)N(c3ncc(OCc4c(C#N)cncc4)cn3)CC2)nc1	C[C@@H]1CN(c2ncc(F)cn2)CCN1c1ncc(OCc2ccncc2C#N)cn1
720	CHEMBL425300	2.9000001	O=C(Nc1sc(C)cn1)Cc1ccccc1	Cc1cnc(NC(=O)Cc2ccccc2)s1
721	CHEMBL301359	1.0	n1c2c(cnc1)cccc2	c1ccc2ncncc2c1
722	CHEMBL2325701	2.8	S(=O)(=O)(Cc1nc(-c2c3[nH]ccc3ccc2)nc(N2CCOCC2)c1)C	CS(=O)(=O)Cc1cc(N2CCOCC2)nc(-c2cccc3cc[nH]c23)n1
723	CHEMBL2059909	1.41	S(=O)(=O)(NC(C)(C)C)c1cc(C2=Cn3nc(N)nc3C=C2)cnc1	CC(C)(C)NS(=O)(=O)c1cncc(-c2ccc3nc(N)nn3c2)c1
724	CHEMBL1807817	2.54	S(CCNC[C@H](O)c1c2SC(=O)Nc2c(O)cc1)CCCOCCc1ccccc1	O=c1[nH]c2c(O)ccc([C@@H](O)CNCCSCCCOCCc3ccccc3)c2s1
725	CHEMBL1064	3.7	O=C(O[C@@H]1[C@@H]2[C@@H](CC[C@H]3OC(=O)C[C@H](O)C3)[C@@H](C)C=CC2=C[C@H](C)C1)C(CC)(C)C	CCC(C)(C)C(=O)O[C@H]1C[C@@H](C)C=C2C=C[C@H](C)[C@H](CC[C@@H]3C[C@@H](O)CC(=O)O3)[C@H]21
726	CHEMBL1689129	1.1	Clc1c(CC(=O)N2[C@@H](C)CN(Cc3c(OCC(=O)O)ccc(Cl)c3)CC2)cccc1	C[C@H]1CN(Cc2cc(Cl)ccc2OCC(=O)O)CCN1C(=O)Cc1ccccc1Cl
727	CHEMBL254370	2.1400001	O=C(N(C)C)c1c(O)c(NC=2C(=O)C(=O)C=2N[C@H](CC)c2ccccc2)ccc1	CC[C@@H](Nc1c(Nc2cccc(C(=O)N(C)C)c2O)c(=O)c1=O)c1ccccc1
728	CHEMBL1223457	3.1800001	O=C1N2c3c(C(C)=CC2=NN1)ccc(-c1c(CO)cccc1)c3	Cc1cc2n[nH]c(=O)n2c2cc(-c3ccccc3CO)ccc12
729	CHEMBL184721	3.2	O=C(Nc1cc(NC(=O)c2ccc(OCc3ncccc3)cc2)c(C)cc1)c1cc(N2CCOCC2)ccc1	Cc1ccc(NC(=O)c2cccc(N3CCOCC3)c2)cc1NC(=O)c1ccc(OCc2ccccn2)cc1
730	CHEMBL354788	1.2	Fc1c2C(N)=NC(c3occc3)Nc2c(F)cc1	NC1=NC(c2ccco2)Nc2c(F)ccc(F)c21
731	CHEMBL561368	3.5699998999999996	Clc1c(N2CCC(N3C(=O)OCc4c3cccc4)CC2)ncc(C(=O)NC(C)C)c1	CC(C)NC(=O)c1cnc(N2CCC(N3C(=O)OCc4ccccc43)CC2)c(Cl)c1
732	CHEMBL1464	0.86000001	O=C(CC(c1ccccc1)C=1C(=O)Oc2c(C=1O)cccc2)C	CC(=O)CC(c1ccccc1)c1c(O)c2ccccc2oc1=O
733	CHEMBL173809	3.5999999	N#CC(C(C)C)(CCCN(CCc1ccccc1)C)c1ccccc1	CC(C)C(C#N)(CCCN(C)CCc1ccccc1)c1ccccc1
734	CHEMBL326642	2.6800001	S(=O)(=O)(CCNCCc1c2sc(O)nc2c(O)cc1)CCCOCCSc1ccccc1	O=S(=O)(CCCOCCSc1ccccc1)CCNCCc1ccc(O)c2nc(O)sc12
735	CHEMBL389791	2.8299999	S(Cc1c(F)c(F)ccc1)c1nc(N[C@@H]([C@H](O)C)CO)c2sc(N)nc2n1	C[C@@H](O)[C@@H](CO)Nc1nc(SCc2cccc(F)c2F)nc2nc(N)sc12
736	CHEMBL51	2.9000001	Fc1ccc(C(=O)C2CCN(CCN3C(=O)Nc4c(C3=O)cccc4)CC2)cc1	O=C(c1ccc(F)cc1)C1CCN(CCn2c(=O)[nH]c3ccccc3c2=O)CC1
737	CHEMBL1796296	2.48	O=C(NCc1ccncc1)c1ccc(Oc2ccc(C#CC3(O)C4CCN(C3)CC4)cc2)cc1	O=C(NCc1ccncc1)c1ccc(Oc2ccc(C#CC3(O)CN4CCC3CC4)cc2)cc1
738	CHEMBL2163349	1.5	S(=O)(=O)(C)c1cc2[nH]c3c(c2cc1)CN(C(=O)[C@H]1[C@H](C(=O)NC2(C#N)CC2)CCCC1)CC3	CS(=O)(=O)c1ccc2c3c([nH]c2c1)CCN(C(=O)[C@@H]1CCCC[C@H]1C(=O)NC1(C#N)CC1)C3
739	CHEMBL2335911	3.45	O=C(N[C@H](C)c1ccc(Nc2nc3c(cc(c(C)c3)-c3ccncc3)cn2)cc1)C	CC(=O)N[C@H](C)c1ccc(Nc2ncc3cc(-c4ccncc4)c(C)cc3n2)cc1
740	CHEMBL2179272	0.22	Clc1cc(Oc2c(C(=O)O)ccc([C@H](CC)N3C[C@@H](N4C(=O)NC(=O)C(C)=C4)CCC3)c2)ccc1	CC[C@@H](c1ccc(C(=O)O)c(Oc2cccc(Cl)c2)c1)N1CCC[C@H](n2cc(C)c(=O)[nH]c2=O)C1
741	CHEMBL186422	1.3200001000000001	O=C1Nc2c(cccc2)C=C1	O=c1ccc2ccccc2[nH]1
742	CHEMBL452274	0.97000003	O=C(Nc1c(C(=O)N)cc(-c2ccc(CN(CCO)C)cc2)s1)N	CN(CCO)Cc1ccc(-c2cc(C(N)=O)c(NC(N)=O)s2)cc1
743	CHEMBL1700458	1.17	O(C)c1c(OC)ccc(/C=C/2\C(=O)NC(=O)S\2)c1	COc1ccc(/C=C2/SC(=O)NC2=O)cc1OC
744	CHEMBL2158828	2.0	Clc1c(Cl)ccc(OC2CCN(CC3CCN(c4c(OCC(=O)O)cccc4)CC3)CC2)c1	O=C(O)COc1ccccc1N1CCC(CN2CCC(Oc3ccc(Cl)c(Cl)c3)CC2)CC1
745	CHEMBL1978713	3.8499999	O=C(NCc1ccc(OC)cc1)c1c(N)c2c(C)cc(C)nc2s1	COc1ccc(CNC(=O)c2sc3nc(C)cc(C)c3c2N)cc1
746	CHEMBL424378	1.9	O=C(O)c1c(C(=O)Nc2cc(COc3c(CCC)c(O)c(C(=O)C)cc3)ccc2)cccc1	CCCc1c(OCc2cccc(NC(=O)c3ccccc3C(=O)O)c2)ccc(C(C)=O)c1O
747	CHEMBL2207672	2.8299999	Clc1c(C)c(Cl)ccc1OC1CCN(C[C@H](O)CNC(=O)C=2c3c(C(=O)NC=2)cc(S(=O)(=O)C)cc3)CC1	Cc1c(Cl)ccc(OC2CCN(C[C@H](O)CNC(=O)c3c[nH]c(=O)c4cc(S(C)(=O)=O)ccc34)CC2)c1Cl
748	CHEMBL1576727	2.9200001	Fc1ccc(C(=O)N2CCC(C(=O)c3ccc(OC)cc3)CC2)cc1	COc1ccc(C(=O)C2CCN(C(=O)c3ccc(F)cc3)CC2)cc1
749	CHEMBL2177390	1.3	Clc1ccc([C@H](C(=O)N2CCN(c3ncnc4[C@H](O)C[C@@H](C)c34)CC2)CNC(C)C)cc1	CC(C)NC[C@@H](C(=O)N1CCN(c2ncnc3c2[C@H](C)C[C@H]3O)CC1)c1ccc(Cl)cc1
750	CHEMBL2179666	-0.50999999	Brc1cc(Oc2c(C(=O)O)ccc(CN3C[C@@H](N4C(=O)NC(=O)C(C)=C4)CCC3)c2)ccc1	Cc1cn([C@H]2CCCN(Cc3ccc(C(=O)O)c(Oc4cccc(Br)c4)c3)C2)c(=O)[nH]c1=O
751	CHEMBL22033	1.8	S(=O)(=O)(NC(=O)c1cc(OC)c(Cn2ncc3c2cc(NC(=O)OC2CCCC2)cc3)cc1)c1ccccc1	COc1cc(C(=O)NS(=O)(=O)c2ccccc2)ccc1Cn1ncc2ccc(NC(=O)OC3CCCC3)cc21
752	CHEMBL2207285	3.6700001	Clc1c(Cl)ccc(OC2CCN(C[C@H](O)CNC(=O)C=3c4c(C(=O)NC=3)cc(S(=O)(=O)NC3CC3)cc4)CC2)c1	O=C(NC[C@@H](O)CN1CCC(Oc2ccc(Cl)c(Cl)c2)CC1)c1c[nH]c(=O)c2cc(S(=O)(=O)NC3CC3)ccc12
753	CHEMBL2031227	2.73	O=C(Nc1cc(N2C(=O)c3c(N=C2)ccc(N2CCN(C)CC2)c3)c(C)cc1)c1ccc(C#N)cc1	Cc1ccc(NC(=O)c2ccc(C#N)cc2)cc1-n1cnc2ccc(N3CCN(C)CC3)cc2c1=O
754	CHEMBL2164685	3.2	Fc1c2c([nH]c3c2CN(C(=O)[C@H]2[C@H](C(=O)NC4(C#N)CC4)CCCC2)CC3)ccc1	N#CC1(NC(=O)[C@@H]2CCCC[C@H]2C(=O)N2CCc3[nH]c4cccc(F)c4c3C2)CC1
755	CHEMBL1624529	0.30000001	Fc1c(N2c3nc(N4CC5C(N)C5C4)c(F)cc3C(=O)C(C(=O)O)=C2)ccc(F)c1	NC1C2CN(c3nc4c(cc3F)c(=O)c(C(=O)O)cn4-c3ccc(F)cc3F)CC12
756	CHEMBL1399152	2.5799999	O=[N+]([O-])c1cc2nc3n(c2cc1)CCCCC3	O=[N+]([O-])c1ccc2c(c1)nc1n2CCCCC1
757	CHEMBL1824030	0.51999998	O=C1N(CCN2CCC(NCc3nc4NC(=O)COc4cc3)CC2)c2c(OC1)ccc(O)c2	O=C1COc2ccc(CNC3CCN(CCN4C(=O)COc5ccc(O)cc54)CC3)nc2N1
758	CHEMBL2177608	1.11	O=C(O)c1ccc(-n2c(c(C(=O)NC3C4CC5CC3CC(C4)C5)cn2)C2(C)CC2)cc1	CC1(c2c(C(=O)NC3C4CC5CC(C4)CC3C5)cnn2-c2ccc(C(=O)O)cc2)CC1
759	CHEMBL250516	2.46	O(C)c1cc2nc(N[C@@H]3C[C@@H](NCc4cscc4)CCC3)cc(C)c2cc1	COc1ccc2c(C)cc(N[C@H]3CCC[C@H](NCc4ccsc4)C3)nc2c1
760	CHEMBL2321993	0.12	OCC[C@@]1(c2oc3c(c2)cccc3)CNCCC1	OCC[C@]1(c2cc3ccccc3o2)CCCNC1
761	CHEMBL44227	3.6500001	Oc1cc2sc(-c3ccc(O)cc3)nc2cc1	Oc1ccc(-c2nc3ccc(O)cc3s2)cc1
762	CHEMBL1682967	2.75	[SH0](=O)(C)c1c(-c2ccccc2)nc2c(c1C(=O)N[C@@H](CC)c1ccccc1)ccc(CN(C)C)c2	CC[C@H](NC(=O)c1c(S(C)=O)c(-c2ccccc2)nc2cc(CN(C)C)ccc12)c1ccccc1
763	CHEMBL1645501	1.41	O=C(C)c1cc2C(=O)C=C(c3cnccc3)Nc2cc1	CC(=O)c1ccc2[nH]c(-c3cccnc3)cc(=O)c2c1
764	CHEMBL2171024	1.23	Clc1c(Cl)ccc(OC2CCN(C3CCN(C(=O)c4cc(C(=O)O)ccc4)CC3)CC2)c1	O=C(O)c1cccc(C(=O)N2CCC(N3CCC(Oc4ccc(Cl)c(Cl)c4)CC3)CC2)c1
765	CHEMBL1917426	1.84	Clc1ccc(Sc2c(C)n(CC(=O)O)c3c2cc(F)cc3)cc1	Cc1c(Sc2ccc(Cl)cc2)c2cc(F)ccc2n1CC(=O)O
766	CHEMBL250124	3.6099998999999996	FC(F)(F)Oc1cc(CN[C@@H]2C[C@@H](Nc3nc4c(c(C)c3)ccc(OC)c4)CCC2)ccc1	COc1ccc2c(C)cc(N[C@H]3CCC[C@H](NCc4cccc(OC(F)(F)F)c4)C3)nc2c1
767	CHEMBL1198335	3.9000001	O(C)c1cc(Nc2nc(NCC3OCCC3)c3c(n2)cccc3)ccc1	COc1cccc(Nc2nc(NCC3CCCO3)c3ccccc3n2)c1
768	CHEMBL1683033	1.99	Clc1c(F)c(Nc2c(C(=O)N)nnc3c2cc(N2CCN(C)CC2)c(OCC)c3)ccc1	CCOc1cc2nnc(C(N)=O)c(Nc3cccc(Cl)c3F)c2cc1N1CCN(C)CC1
769	CHEMBL2325991	1.8	O=C(NC(C)c1cc(OC)c(OC)cc1)C1(N)CCN(c2ncnc3[nH]ccc23)CC1	COc1ccc(C(C)NC(=O)C2(N)CCN(c3ncnc4[nH]ccc34)CC2)cc1OC
770	CHEMBL454616	2.8	S(=O)(=O)(N(C)c1cc(C(=O)Nc2cc(NC(=O)c3cc4c(nccc4)cc3)c(C)cc2)ccc1)C	Cc1ccc(NC(=O)c2cccc(N(C)S(C)(=O)=O)c2)cc1NC(=O)c1ccc2ncccc2c1
771	CHEMBL2326523	2.8800001	Clc1cc2N=C([C@@H](N(C(=O)c3ccc(C)cc3)CCCN)C(C)C)N(Cc3ccccc3)C(=O)c2cc1	Cc1ccc(C(=O)N(CCCN)[C@H](c2nc3cc(Cl)ccc3c(=O)n2Cc2ccccc2)C(C)C)cc1
772	CHEMBL226906	1.15	Clc1cc2NC=3C(=O)NN(Cc4c(C)ccs4)C(=O)C=3C(=O)c2cc1	Cc1ccsc1Cn1[nH]c(=O)c2[nH]c3cc(Cl)ccc3c(=O)c2c1=O
773	CHEMBL2346974	3.2	FC(F)(F)c1n2N=C(N3CCC(c4ccc(OCCN5CCN(C(=O)C)CC5)cc4)CC3)C=Cc2nn1	CC(=O)N1CCN(CCOc2ccc(C3CCN(c4ccc5nnc(C(F)(F)F)n5n4)CC3)cc2)CC1
774	CHEMBL1212988	2.53	O=C(NC1CC1)c1c(N)c2c(C)cc(C)nc2s1	Cc1cc(C)c2c(N)c(C(=O)NC3CC3)sc2n1
775	CHEMBL393714	2.6099999	O=C1N(C)C(c2ccncc2)=Cc2onc(-c3ccccc3)c12	Cn1c(-c2ccncc2)cc2onc(-c3ccccc3)c2c1=O
776	CHEMBL404108	1.02	Clc1c(Nc2c(CC(=O)O)cc(C)cc2)c(F)ccc1	Cc1ccc(Nc2c(F)cccc2Cl)c(CC(=O)O)c1
777	CHEMBL51781	2.72	O=C(OC)CCC(=O)Nc1cc-2c(C(=O)C(=O)c3c-2cccc3)cc1	COC(=O)CCC(=O)Nc1ccc2c(c1)-c1ccccc1C(=O)C2=O
778	CHEMBL1287891	0.76999998	O=C(N)c1c2sc(-c3ccncc3)cc2c(N[C@@H]2CNCCC2)nc1	NC(=O)c1cnc(N[C@H]2CCCNC2)c2cc(-c3ccncc3)sc12
779	CHEMBL1779045	2.24	Fc1c(F)cc(CN(C(=O)O[C@@H]2C3CCN(C2)CC3)c2cc(C)ccc2)c(F)c1	Cc1cccc(N(Cc2cc(F)c(F)cc2F)C(=O)O[C@H]2CN3CCC2CC3)c1
780	CHEMBL1887445	3.2	O=C(CCC)N1CCN(c2nnc(-c3ccccc3)c3c2cccc3)CC1	CCCC(=O)N1CCN(c2nnc(-c3ccccc3)c3ccccc23)CC1
781	CHEMBL514201	3.5999999	Clc1c(C(=O)N2[C@H](C)CN(Cc3ccc(F)cc3)[C@@H](C)C2)cc2c(C(=O)C(=O)N(C)C)cn(C)c2c1	C[C@H]1CN(C(=O)c2cc3c(C(=O)C(=O)N(C)C)cn(C)c3cc2Cl)[C@H](C)CN1Cc1ccc(F)cc1
782	CHEMBL1824041	0.23	O=C1N(CCN2CCC(NCc3nc4NC(=O)COc4cc3)CC2)c2c(OC1)ccc(C#N)c2	N#Cc1ccc2c(c1)N(CCN1CCC(NCc3ccc4c(n3)NC(=O)CO4)CC1)C(=O)CO2
783	CHEMBL259515	1.13	O=C(NC=1SN(C)C(=O)N=1)c1ccccc1	Cn1sc(NC(=O)c2ccccc2)nc1=O
784	CHEMBL1922267	2.8699999	FC(F)(F)c1cc2c([nH]c3c2[C@@H](C)[C@H]2[C@H](C3)CCN(CCN3CCOCC3)C2)cc1	C[C@@H]1c2c([nH]c3ccc(C(F)(F)F)cc23)C[C@@H]2CCN(CCN3CCOCC3)C[C@H]21
785	CHEMBL500	-0.12	O(CC(O)CNC(C)C)c1c2c([nH]cc2)ccc1	CC(C)NCC(O)COc1cccc2[nH]ccc12
786	CHEMBL1650725	1.75	Fc1cnc([C@@H](Nc2nc(Nc3n[nH]c(C)c3)c(C)cn2)C)nc1	Cc1cc(Nc2nc(N[C@@H](C)c3ncc(F)cn3)ncc2C)n[nH]1
787	CHEMBL2335883	1.4	N(CCNCc1ccc(Nc2nc3c(cc(-c4ccncc4)cc3)cn2)cc1)(C)C	CN(C)CCNCc1ccc(Nc2ncc3cc(-c4ccncc4)ccc3n2)cc1
788	CHEMBL91863	2.8499999	N(c1ncnc2c1cccc2)c1c(C)cccc1	Cc1ccccc1Nc1ncnc2ccccc12
789	CHEMBL593300	3.1099999	C(N1CCN(c2ccccc2)CC1)c1n(C)c2c(n1)cccc2	Cn1c(CN2CCN(c3ccccc3)CC2)nc2ccccc21
790	CHEMBL205465	4.0700002	FC(F)(F)c1c(Cc2c(C(=O)N3CCCCC3)c3C(=O)N(C)C(=O)N(CC(C)C)c3s2)cccc1	CC(C)Cn1c(=O)n(C)c(=O)c2c(C(=O)N3CCCCC3)c(Cc3ccccc3C(F)(F)F)sc21
791	CHEMBL472618	2.5899999	N#Cc1nc(NC2CCCC2)c(N)c(N2CCOCC2)n1	N#Cc1nc(NC2CCCC2)c(N)c(N2CCOCC2)n1
792	CHEMBL1454	0.81	[C@@H]1(c2ccccc2)N=C2SCCN2C1	c1ccc([C@H]2CN3CCSC3=N2)cc1
793	CHEMBL1089224	3.76	O=C(OC)Cc1cc(CN2C(=O)Nc3c(N)nc(OCCCC)nc23)ccc1	CCCCOc1nc(N)c2[nH]c(=O)n(Cc3cccc(CC(=O)OC)c3)c2n1
794	CHEMBL2086656	3.9000001	S(=O)(=O)(C)c1ccc(COc2ccc(N3CCN(C(OC(C)(C)C)=O)CC3)cc2)cc1	CC(C)(C)OC(=O)N1CCN(c2ccc(OCc3ccc(S(C)(=O)=O)cc3)cc2)CC1
795	CHEMBL1809228	4.099999899999999	Clc1c(-c2n3c(nc2)C=CC(N(C)C)=C3)nc(Nc2c(OC)cc(N3CCN(C(=O)C)CC3)cc2)nc1	COc1cc(N2CCN(C(C)=O)CC2)ccc1Nc1ncc(Cl)c(-c2cnc3ccc(N(C)C)cn23)n1
796	CHEMBL2164678	3.0	Fc1cc2c([nH]c3c2CN(C(=O)[C@H]2[C@H](C(=O)NC4(C#N)CC4)CCCC2)CC3)cc1	N#CC1(NC(=O)[C@@H]2CCCC[C@H]2C(=O)N2CCc3[nH]c4ccc(F)cc4c3C2)CC1
797	CHEMBL391565	1.72	O=C(Nc1ccc(OC)cc1)c1nc(N)ncc1	COc1ccc(NC(=O)c2ccnc(N)n2)cc1
798	CHEMBL2207654	3.02	Clc1c(Cl)ccc(OC2CCN(C[C@H](O)CNC(=O)C=3c4c(C(=O)NC=3)cc(S(=O)(=O)N3CCC3)cc4)CC2)c1	O=C(NC[C@@H](O)CN1CCC(Oc2ccc(Cl)c(Cl)c2)CC1)c1c[nH]c(=O)c2cc(S(=O)(=O)N3CCC3)ccc12
799	CHEMBL217354	3.4400001000000002	S(=O)(=O)(c1c(C(C)(C)C)cccc1)c1ccc(NC(=O)c2c(O)c(O)c(O)c(Cc3c(C(C)C)cccc3)c2)cc1	CC(C)c1ccccc1Cc1cc(C(=O)Nc2ccc(S(=O)(=O)c3ccccc3C(C)(C)C)cc2)c(O)c(O)c1O
800	CHEMBL325681	2.4100001	O=C(Nc1cc2c(O)cc(-c3cc(OC)ccc3)nc2cc1)C	COc1cccc(-c2cc(O)c3cc(NC(C)=O)ccc3n2)c1
801	CHEMBL2179280	1.6799998999999999	Clc1cc(Oc2c(C(=O)O)ccc([C@@H](CC(CC)CC)N3C[C@@H](N4C(=O)NC(=O)C(C)=C4)CCC3)c2)ccc1	CCC(CC)C[C@H](c1ccc(C(=O)O)c(Oc2cccc(Cl)c2)c1)N1CCC[C@H](n2cc(C)c(=O)[nH]c2=O)C1
802	CHEMBL1271394	3.21	S(=O)(=O)(C)c1cc(Nc2nc(N(C)c3c4c([nH]nc4)ccc3)ccn2)ccc1	CN(c1ccnc(Nc2cccc(S(C)(=O)=O)c2)n1)c1cccc2[nH]ncc12
803	CHEMBL364069	0.69999999	O=C(N[C@@H]1C2CCN(C1)CC2)c1sc(-c2ncccc2)cc1	O=C(N[C@H]1CN2CCC1CC2)c1ccc(-c2ccccn2)s1
804	CHEMBL569720	1.92	Fc1cnc([C@@H](Nc2c(C#N)nc(C)c(Nc3n[nH]c(C)c3)n2)C)nc1	Cc1cc(Nc2nc(N[C@@H](C)c3ncc(F)cn3)c(C#N)nc2C)n[nH]1
805	CHEMBL495383	3.8299999	Clc1cc2c([nH]c(C(=O)Nc3cc(CCO)ccc3)c2)cc1	O=C(Nc1cccc(CCO)c1)c1cc2cc(Cl)ccc2[nH]1
806	CHEMBL1779014	3.76	Fc1cc(OC)c(-c2cc(CNC(=O)c3ccccc3)cnc2)cc1	COc1cc(F)ccc1-c1cncc(CNC(=O)c2ccccc2)c1
807	CHEMBL1951081	2.8199999	S(=O)(=O)(N1C(C)CCc2c1cccc2)c1c(OC)cc(OC)c(NC(=O)CSc2ccncc2)c1	COc1cc(OC)c(S(=O)(=O)N2c3ccccc3CCC2C)cc1NC(=O)CSc1ccncc1
808	CHEMBL1538857	2.3	N#CCCn1c(Nc2ccccc2)cc(C)n1	Cc1cc(Nc2ccccc2)n(CCC#N)n1
809	CHEMBL1289926	3.8	S(c1c(C(=O)NC)cccc1)c1cc2[nH]nc(/C=C/c3ncccc3)c2cc1	CNC(=O)c1ccccc1Sc1ccc2c(/C=C/c3ccccn3)n[nH]c2c1
810	CHEMBL2094541	1.4	ClC=1C(=O)N(c2nc(OC)cc(OC)n2)N=CC=1Cl	COc1cc(OC)nc(-n2ncc(Cl)c(Cl)c2=O)n1
811	CHEMBL420857	2.8599999	S(=O)(=O)(CCNCCc1c2sc(O)nc2c(O)cc1)CCCOCCc1oc2c(c1)cccc2	O=S(=O)(CCCOCCc1cc2ccccc2o1)CCNCCc1ccc(O)c2nc(O)sc12
812	CHEMBL1934420	0.80000001	S(=O)(=O)(Nc1n(C2CCN(C)CC2)nc(C)c1C(=O)N[C@H](C(C)(C)C)C)c1ccc(C)cc1	Cc1ccc(S(=O)(=O)Nc2c(C(=O)N[C@@H](C)C(C)(C)C)c(C)nn2C2CCN(C)CC2)cc1
813	CHEMBL2035035	1.7	NC1(c2ccc(C3=C(c4ccccc4)C=Cn4ncnc34)cc2)CCC1	NC1(c2ccc(-c3c(-c4ccccc4)ccn4ncnc34)cc2)CCC1
814	CHEMBL128506	1.71	O=C(N1CCN(C)CC1)c1n(C)c2c(c1)cccc2	CN1CCN(C(=O)c2cc3ccccc3n2C)CC1
815	CHEMBL430854	2.5999999	Clc1ccc(Nc2nc(Nc3ccc(OCC(O)CN(C)C)cc3)ncc2)cc1	CN(C)CC(O)COc1ccc(Nc2nccc(Nc3ccc(Cl)cc3)n2)cc1
816	CHEMBL219861	2.1400001	O=C(N1OC[C@@H](O)C1)c1c(Cc2c3c(ncc2)cccc3)sc2N(CC(C)C)C(=O)N(C)C(=O)c12	CC(C)Cn1c(=O)n(C)c(=O)c2c(C(=O)N3C[C@H](O)CO3)c(Cc3ccnc4ccccc34)sc21
817	CHEMBL1809200	3.5	Clc1c(-c2n3c(C(OC)=CC=C3)nc2)nc(Nc2c(OC)cc(N3CCN(C(=O)C)CC3)cc2)nc1	COc1cc(N2CCN(C(C)=O)CC2)ccc1Nc1ncc(Cl)c(-c2cnc3c(OC)cccn23)n1
818	CHEMBL2177614	0.58999997	S(CCC)c1n(-c2ccc(C(=O)O)cc2)ncc1C(=O)N(C)C1CCCCC1	CCCSc1c(C(=O)N(C)C2CCCCC2)cnn1-c1ccc(C(=O)O)cc1
819	CHEMBL1312643	1.34	S(=O)(=O)(Cc1nc(-c2ncccc2)nc(N2CCOCC2)c1)c1ccccc1	O=S(=O)(Cc1cc(N2CCOCC2)nc(-c2ccccn2)n1)c1ccccc1
820	CHEMBL73151	2.73	O=C(N(CC)CC)N[C@@H]1CN(C)[C@H]2[C@@H](c3c4c([nH]cc4C2)ccc3)C1	CCN(CC)C(=O)N[C@H]1C[C@@H]2c3cccc4[nH]cc(c34)C[C@H]2N(C)C1
821	CHEMBL607	1.4	O=C(OCC)C1(c2ccccc2)CCN(C)CC1	CCOC(=O)C1(c2ccccc2)CCN(C)CC1
822	CHEMBL2164850	3.4400001000000002	O=C(NC=1C(=O)NC=C(c2ccncc2)C=1)[C@@H](NC1(c2ncccc2)CC1)Cc1ccccc1	O=C(Nc1cc(-c2ccncc2)c[nH]c1=O)[C@H](Cc1ccccc1)NC1(c2ccccn2)CC1
823	CHEMBL456985	2.23	Clc1c(Nc2n[nH]c(C3CC3)c2)nc(N[C@@H](CC(=O)NC)c2ccc(F)cc2)nc1	CNC(=O)C[C@H](Nc1ncc(Cl)c(Nc2cc(C3CC3)[nH]n2)n1)c1ccc(F)cc1
824	CHEMBL1224140	2.0799999	O=C(N)c1cc(OC2C[C@@H]3N(Cc4ccccc4)[C@H](C2)CC3)cc(C)c1	Cc1cc(OC2C[C@@H]3CC[C@H](C2)N3Cc2ccccc2)cc(C(N)=O)c1
825	CHEMBL69863	2.1099999	Oc1c(O)ccc(/C=C/c2cc(O)cc(O)c2)c1	Oc1cc(O)cc(/C=C/c2ccc(O)c(O)c2)c1
827	CHEMBL1241590	0.44	ClC(Cl)C(=O)N[C@@H]([C@H](O)c1ccc(S(=O)(=O)C)cc1)CF	CS(=O)(=O)c1ccc([C@@H](O)[C@@H](CF)NC(=O)C(Cl)Cl)cc1
828	CHEMBL2335876	2.78	O=C(NCCOC)c1c(C)cc(Nc2nc3c(cc(-c4ccncc4)cc3)cn2)cc1	COCCNC(=O)c1ccc(Nc2ncc3cc(-c4ccncc4)ccc3n2)cc1C
829	CHEMBL2163583	2.99	O=C(NC1(C#N)CC1)[C@H]1[C@H](C(=O)N2Cc3c4c(c(C)ccc4)[nH]c3CC2)CCCC1	Cc1cccc2c3c([nH]c12)CCN(C(=O)[C@@H]1CCCC[C@H]1C(=O)NC1(C#N)CC1)C3
830	CHEMBL533154	1.39	O=C(Nc1cc2c(N)cc(C)nc2cc1)CCC(=O)Nc1cc2c(N)cc(C)nc2cc1	Cc1cc(N)c2cc(NC(=O)CCC(=O)Nc3ccc4nc(C)cc(N)c4c3)ccc2n1
831	CHEMBL211631	0.49000001	O=C(O)Cn1c(C)c(-c2c3c(c(OC)ccc3)ncc2)c2c1ccc(C)c2	COc1cccc2c(-c3c(C)n(CC(=O)O)c4ccc(C)cc34)ccnc12
832	CHEMBL1535	0.76999998	Clc1cc2nccc(NC(CCCN(CCO)CC)C)c2cc1	CCN(CCO)CCCC(C)Nc1ccnc2cc(Cl)ccc12
833	CHEMBL468297	3.1500001	N(C1=Nn2c(-c3ccccc3)nnc2C=C1)C1CC1	c1ccc(-c2nnc3ccc(NC4CC4)nn23)cc1
834	CHEMBL2325732	2.4000001	Clc1ccc(C(NC(=O)C2(N)CCN(c3ncnc4[nH]ccc34)CC2)CNC(=O)C)cc1	CC(=O)NCC(NC(=O)C1(N)CCN(c2ncnc3[nH]ccc23)CC1)c1ccc(Cl)cc1
835	CHEMBL1809191	2.8199999	O=C(C)N1CCN(c2ccc(Nc3nc(-c4n5c(nc4)C=CC=C5)ccn3)cc2)CC1	CC(=O)N1CCN(c2ccc(Nc3nccc(-c4cnc5ccccn45)n3)cc2)CC1
836	CHEMBL2207660	3.6600001000000004	Clc1c(C)c(Cl)ccc1OC1CCN(C[C@H](O)CNC(=O)c2c(C(F)(F)F)n[nH]c2)CC1	Cc1c(Cl)ccc(OC2CCN(C[C@H](O)CNC(=O)c3c[nH]nc3C(F)(F)F)CC2)c1Cl
837	CHEMBL2035034	1.7	NC1(c2ccc(C3=C(c4ccccc4)N=Cc4n3ccn4)cc2)CCC1	NC1(c2ccc(-c3c(-c4ccccc4)ncc4nccn34)cc2)CCC1
838	CHEMBL460	1.54	O=C1C(CN2CCOCC2)CCc2[nH]c(C)c(CC)c12	CCc1c(C)[nH]c2c1C(=O)C(CN1CCOCC1)CC2
839	CHEMBL2035031	1.7	NC1(c2ccc(-c3c(-c4ccccc4)c4ncccc4cn3)cc2)CCC1	NC1(c2ccc(-c3ncc4cccnc4c3-c3ccccc3)cc2)CCC1
840	CHEMBL2362258	1.3099999	O=[N+]([O-])c1oc(/C=N/O)cc1	O=[N+]([O-])c1ccc(/C=N/O)o1
841	CHEMBL71917	3.5	Fc1c(CN2c3sc(c(CN(Cc4ccccc4)C)c3C(=O)C(C(=O)OC(C)C)=C2)-c2ccc(NC(=O)C(C)C)cc2)c(F)ccc1	CC(C)OC(=O)c1cn(Cc2c(F)cccc2F)c2sc(-c3ccc(NC(=O)C(C)C)cc3)c(CN(C)Cc3ccccc3)c2c1=O
842	CHEMBL1458496	2.98	Clc1c(Cl)cccc1C(=O)N1CCN(c2ncccc2)CC1	O=C(c1cccc(Cl)c1Cl)N1CCN(c2ccccn2)CC1
843	CHEMBL2062581	2.6500001	O=C(Nc1cc2c(C3=Nc4c(C#N)cnn4C(NC4CC4)=C3)c[nH]c2cc1)C	CC(=O)Nc1ccc2[nH]cc(-c3cc(NC4CC4)n4ncc(C#N)c4n3)c2c1
844	CHEMBL1541257	2.3299999	c1(-c2cc3OCCOc3cc2)n2c(nc1)CCC2	c1cc2c(cc1-c1cnc3n1CCC3)OCCO2
845	CHEMBL505521	1.85	N(C)C=1C(c2sccc2)N=C(c2occc2)c2c(nccc2)N=1	CNC1=Nc2ncccc2C(c2ccco2)=NC1c1cccs1
846	CHEMBL1955881	3.3	FC(F)(F)c1c(-c2ccc(-c3c(C#N)c(O)c4c(n3)ccnc4)cc2)cccc1	N#Cc1c(-c2ccc(-c3ccccc3C(F)(F)F)cc2)nc2ccncc2c1O
847	CHEMBL369684	1.26	[Si](C#Cc1nnn(C[C@@H]2OC(=O)N(c3cc(F)c(C4=CCS(=O)(=O)CC4)cc3)C2)c1)(C)(C)C	C[Si](C)(C)C#Cc1cn(C[C@H]2CN(c3ccc(C4=CCS(=O)(=O)CC4)c(F)c3)C(=O)O2)nn1
848	CHEMBL2335912	3.46	O=C(N[C@H](C)c1ccc(Nc2nc3c(C)cc(-c4ccncc4)cc3cn2)cc1)C	CC(=O)N[C@H](C)c1ccc(Nc2ncc3cc(-c4ccncc4)cc(C)c3n2)cc1
849	CHEMBL2177155	3.25	S(=O)(=O)(N1CCN(C)CC1)c1cc(C(F)(F)F)c(-c2nc(C(=O)Nc3cnccc3)c(N)nc2)cc1	CN1CCN(S(=O)(=O)c2ccc(-c3cnc(N)c(C(=O)Nc4cccnc4)n3)c(C(F)(F)F)c2)CC1
850	CHEMBL1916082	0.79000002	S(=O)(=O)(Nc1n(-c2ccccc2)ncc1C(=O)NC(CC)CC)c1ccc(C)cc1	CCC(CC)NC(=O)c1cnn(-c2ccccc2)c1NS(=O)(=O)c1ccc(C)cc1
851	CHEMBL1605684	3.2	Fc1ccc(CN2C(=O)N(Cc3ccccc3)C=C(C(=O)C)C2=O)cc1	CC(=O)c1cn(Cc2ccccc2)c(=O)n(Cc2ccc(F)cc2)c1=O
852	CHEMBL2178371	1.3	O=C(N)c1c(C)nc(C)c(-c2ccc(C34CCC(C(=O)O)(CC3)CC4)cc2)n1	Cc1nc(C)c(-c2ccc(C34CCC(C(=O)O)(CC3)CC4)cc2)nc1C(N)=O
853	CHEMBL1458025	2.7	S(CC(=O)N1CCN(C(=O)c2occc2)CC1)c1ncnc2sc(C)c(C)c12	Cc1sc2ncnc(SCC(=O)N3CCN(C(=O)c4ccco4)CC3)c2c1C
854	CHEMBL2171027	0.66000003	Clc1c(Cl)ccc(OC2CCN(C3CCN(C(=O)c4cc(S(=O)(=O)CCCC(=O)O)ccc4)CC3)CC2)c1	O=C(O)CCCS(=O)(=O)c1cccc(C(=O)N2CCC(N3CCC(Oc4ccc(Cl)c(Cl)c4)CC3)CC2)c1
855	CHEMBL100391	2.25	Clc1c(Nc2ccccc2)nc(Nc2ccc(OCC(O)CN(C)C)cc2)nc1	CN(C)CC(O)COc1ccc(Nc2ncc(Cl)c(Nc3ccccc3)n2)cc1
856	CHEMBL284954	2.79	O=[N+]([O-])c1ccc(C[C@H](NC(=O)c2ccccc2)C(=O)OCC)cc1	CCOC(=O)[C@H](Cc1ccc([N+](=O)[O-])cc1)NC(=O)c1ccccc1
857	CHEMBL92484	1.5700001000000001	N(C(=N)Nc1c2c(ccc1)cccc2)(C)c1cc(CC)ccc1	CCc1cccc(N(C)C(=N)Nc2cccc3ccccc23)c1
858	CHEMBL264026	2.0	[SH0](=O)(CC)c1c(C2(O)CCN(CC34c5c(cccc5)C(c5c3cccc5)C4)CC2)cccn1	CCS(=O)c1ncccc1C1(O)CCN(CC23CC(c4ccccc42)c2ccccc23)CC1
859	CHEMBL1499	1.4	O=C(CO)[C@]1(O)[C@]2(C)[C@H]([C@H]3[C@H](C(=O)C2)[C@]2(C)C(=CC(=O)CC2)CC3)CC1	C[C@]12CC(=O)[C@H]3[C@@H](CCC4=CC(=O)CC[C@@]43C)[C@@H]1CC[C@]2(O)C(=O)CO
860	CHEMBL393501	3.8	O=C1N(C)C(N)=NC(CCc2cc(-c3ccccc3)ccc2)=C1	Cn1c(N)nc(CCc2cccc(-c3ccccc3)c2)cc1=O
861	CHEMBL1222443	2.0699999	O=C1N2c3c(C(C)=CC2=NN1)ccc(-c1occc1)c3	Cc1cc2n[nH]c(=O)n2c2cc(-c3ccco3)ccc12
862	CHEMBL2335904	3.2	O=C1C=C(N[C@H](C)c2ccc(Nc3nc4c(cc(-c5ccncc5)cc4)cn3)cc2)CC1	C[C@@H](NC1=CC(=O)CC1)c1ccc(Nc2ncc3cc(-c4ccncc4)ccc3n2)cc1
863	CHEMBL2153173	3.24	S(CCC)c1c(C(=O)NC2CCCCC2)cccn1	CCCSc1ncccc1C(=O)NC1CCCCC1
864	CHEMBL1916283	1.2	S(=O)(=O)(Nc1n(-c2ccccc2)nc(C)c1C(=O)N[C@@H](C(C)(C)C)C)c1ccc(C)cc1	Cc1ccc(S(=O)(=O)Nc2c(C(=O)N[C@H](C)C(C)(C)C)c(C)nn2-c2ccccc2)cc1
865	CHEMBL184271	3.1900001000000002	O=C(Nc1cc(Nc2ncnc3c2cc(OCCN2CCOCC2)c(OC)c3)c(C)cc1)c1cc(N2CCOCC2)ncc1	COc1cc2ncnc(Nc3cc(NC(=O)c4ccnc(N5CCOCC5)c4)ccc3C)c2cc1OCCN1CCOCC1
866	CHEMBL2164744	0.76999998	O(C)c1cc2N(CCN3C[C@@H](O)[C@@H](NCc4ncc5OCCOc5c4)CC3)C(=O)C=Nc2cc1	COc1ccc2ncc(=O)n(CCN3CC[C@H](NCc4cc5c(cn4)OCCO5)[C@H](O)C3)c2c1
867	CHEMBL1940279	3.8800001	O=C(NCc1c2c(ncc1)cccc2)c1ccc(Oc2ccc(C#C[C@@]3(O)C4CCN(C3)CC4)cc2)cc1	O=C(NCc1ccnc2ccccc12)c1ccc(Oc2ccc(C#C[C@]3(O)CN4CCC3CC4)cc2)cc1
868	CHEMBL631	1.72	O=C(CCc1ccccc1)c1c(OCC(O)CNCCC)cccc1	CCCNCC(O)COc1ccccc1C(=O)CCc1ccccc1
869	CHEMBL1303766	-0.2	O=C(O)C=1C(=O)Oc2c(ccc(N(CC)CC)c2)C=1	CCN(CC)c1ccc2cc(C(=O)O)c(=O)oc2c1
870	CHEMBL2036782	2.21	Clc1c(Cl)ccc(NC(=O)N2CCN(C(=O)[C@@H]3NCCN(C(C)C)C3)CC2)c1	CC(C)N1CCN[C@@H](C(=O)N2CCN(C(=O)Nc3ccc(Cl)c(Cl)c3)CC2)C1
871	CHEMBL20210	2.8	Fc1ccc(C[C@@H](C(=O)N[C@H](/C=C/C(=O)OCC)C[C@H]2C(=O)NCC2)CC(=O)[C@@H](NC(=O)c2noc(C)c2)C(C)C)cc1	CCOC(=O)/C=C/[C@H](C[C@@H]1CCNC1=O)NC(=O)[C@@H](CC(=O)[C@@H](NC(=O)c1cc(C)on1)C(C)C)Cc1ccc(F)cc1
872	CHEMBL2336331	3.75	C[C@@H]1N(c2nc(N3C[C@@H](C)O[C@@H](C)C3)nc3nc(-c4ccccc4)ccc23)CCOC1	C[C@H]1CN(c2nc(N3CCOC[C@@H]3C)c3ccc(-c4ccccc4)nc3n2)C[C@@H](C)O1
873	CHEMBL277474	0.11	O=C1N(N(C)C(C)=C1)c1ccccc1	Cc1cc(=O)n(-c2ccccc2)n1C
874	CHEMBL2179668	-1.03	Fc1cc(Oc2c(C(=O)O)ccc(CN3C[C@@H](N4C(=O)NC(=O)C(C)=C4)CCC3)c2)ccc1	Cc1cn([C@H]2CCCN(Cc3ccc(C(=O)O)c(Oc4cccc(F)c4)c3)C2)c(=O)[nH]c1=O
875	CHEMBL1349	-1.3	O=C(OCCOCn1c2NC(N)=NC(=O)c2nc1)[C@@H](N)C(C)C	CC(C)[C@H](N)C(=O)OCCOCn1cnc2c(=O)nc(N)[nH]c21
876	CHEMBL1949685	1.65	O=C(N[C@H](C(=O)N[C@@H]1CN(CCc2ccccc2)CCC1)C1CCCCC1)[C@@H](NC)C	CN[C@@H](C)C(=O)N[C@H](C(=O)N[C@H]1CCCN(CCc2ccccc2)C1)C1CCCCC1
877	CHEMBL2011908	2.8800001	Brc1c(NC)c2nc(-c3ccc(S(=O)(=O)C)cc3)[nH]c2nc1	CNc1c(Br)cnc2[nH]c(-c3ccc(S(C)(=O)=O)cc3)nc12
878	CHEMBL392559	1.45	Clc1c(C(=O)NCC23CC4CC(C2)CC(C3)C4)cc(CN2[C@@H]3CN[C@H](C2)C3)cc1	O=C(NCC12CC3CC(CC(C3)C1)C2)c1cc(CN2C[C@@H]3C[C@H]2CN3)ccc1Cl
879	CHEMBL760	1.86	Clc1c(Cl)ccc2N=C3N(CC(=O)N3)Cc12	O=C1CN2Cc3c(ccc(Cl)c3Cl)N=C2N1
880	CHEMBL2158834	1.71	Clc1c(Cl)ccc(OC2CCN(CC3CCN(c4c(C(=O)O)cccn4)CC3)CC2)c1	O=C(O)c1cccnc1N1CCC(CN2CCC(Oc3ccc(Cl)c(Cl)c3)CC2)CC1
881	CHEMBL1385161	-0.2	O=C(Nc1nn(c(N)n1)-c1ccccc1)C	CC(=O)Nc1nc(N)n(-c2ccccc2)n1
882	CHEMBL452861	0.99000001	O(C[C@@H](O)CNC(C)C)c1c2c(ccc1)cccc2	CC(C)NC[C@H](O)COc1cccc2ccccc12
883	CHEMBL324343	1.14	FC(F)(F)C(=O)C(NC(=O)CN1C(=O)C(NC(=O)Cc2c(C(=O)O)cccc2)=CC=C1c1ccccc1)C(C)C	CC(C)C(NC(=O)Cn1c(-c2ccccc2)ccc(NC(=O)Cc2ccccc2C(=O)O)c1=O)C(=O)C(F)(F)F
884	CHEMBL379350	2.0	O=C(C)C=1C(=O)Oc2c(ccc(N(CC)CC)c2)C=1	CCN(CC)c1ccc2cc(C(C)=O)c(=O)oc2c1
885	CHEMBL1468936	3.8	O=C(OCC)c1c(-c2ccccc2)nc2n1C=CC(C)=C2	CCOC(=O)c1c(-c2ccccc2)nc2cc(C)ccn12
886	CHEMBL1778627	-0.81	S(=O)(=O)(N(C)c1ccc(-c2c(OCC(=O)O)ccc(C(F)(F)F)c2)cc1)C	CN(c1ccc(-c2cc(C(F)(F)F)ccc2OCC(=O)O)cc1)S(C)(=O)=O
887	CHEMBL1762521	3.47	N(C)(c1nc(Nc2cc(N3CCOCC3)cc(N3CCOCC3)c2)ncc1)c1ccccc1	CN(c1ccccc1)c1ccnc(Nc2cc(N3CCOCC3)cc(N3CCOCC3)c2)n1
888	CHEMBL2170985	0.89999998	S(CCCNC(=O)NCc1ccccc1)C[C@@H]1[C@@H](O)[C@@H](O)[C@H](n2c3ncnc(N)c3nc2)O1	Nc1ncnc2c1ncn2[C@@H]1O[C@H](CSCCCNC(=O)NCc2ccccc2)[C@@H](O)[C@H]1O
889	CHEMBL91428	3.9000001	O(C)c1c(OC)cc2ncnc(Nc3ncc4c(c3)cccc4)c2c1	COc1cc2ncnc(Nc3cc4ccccc4cn3)c2cc1OC
890	CHEMBL567175	2.7	Oc1c2O[C@H]3c4[nH]c5c(c4C[C@@]4(O)[C@@H]6N(CC7CC7)CC[C@]34c2c(cc1)C6)cccc5	Oc1ccc2c3c1O[C@H]1c4[nH]c5ccccc5c4C[C@@]4(O)[C@@H](C2)N(CC2CC2)CC[C@]314
891	CHEMBL1916083	-0.54000002	S(=O)(=O)(Nc1n(-c2ccccc2)ncc1C(=O)NC)c1ccc(C)cc1	CNC(=O)c1cnn(-c2ccccc2)c1NS(=O)(=O)c1ccc(C)cc1
892	CHEMBL2335865	3.5599998999999998	O=C(NCCOC)c1ccc(Nc2nc3c(cc(-c4cc(C)ncc4)cc3)cn2)cc1	COCCNC(=O)c1ccc(Nc2ncc3cc(-c4ccnc(C)c4)ccc3n2)cc1
893	CHEMBL384536	2.04	O=C(N1OC[C@@H](O)C1)c1c(Cc2c3c([nH]c2)nccc3)sc2N(CC(C)C)C(=O)N(C)C(=O)c12	CC(C)Cn1c(=O)n(C)c(=O)c2c(C(=O)N3C[C@H](O)CO3)c(Cc3c[nH]c4ncccc34)sc21
894	CHEMBL313907	1.25	S(=O)(=O)(Nc1n(Cc2ccccc2)nc(-c2ccccc2)n1)c1ccccc1	O=S(=O)(Nc1nc(-c2ccccc2)nn1Cc1ccccc1)c1ccccc1
895	CHEMBL2059910	1.58	S(=O)(=O)(NC(C)(C)C)c1cc(C2=Cn3nc(NC(=O)NC)nc3C=C2)cnc1	CNC(=O)Nc1nc2ccc(-c3cncc(S(=O)(=O)NC(C)(C)C)c3)cn2n1
896	CHEMBL1809062	3.2	Clc1c(-c2n3c(nc2)C=CC=C3)nc(Nc2c(OC)cc(N3CCN(CCO)CC3)cc2)nc1	COc1cc(N2CCN(CCO)CC2)ccc1Nc1ncc(Cl)c(-c2cnc3ccccn23)n1
897	CHEMBL2035039	1.6	O=C1N(c2ccc(C3(N)CCC3)cc2)C(c2ccccc2)=Nc2c1cccc2	NC1(c2ccc(-n3c(-c4ccccc4)nc4ccccc4c3=O)cc2)CCC1
898	CHEMBL1824040	0.37	O=C(C)c1cc2N(CCN3CCC(NCc4nc5NC(=O)COc5cc4)CC3)C(=O)COc2cc1	CC(=O)c1ccc2c(c1)N(CCN1CCC(NCc3ccc4c(n3)NC(=O)CO4)CC1)C(=O)CO2
899	CHEMBL569	0.0	O=C(OCCN(CC)CC)c1ccc(N)cc1	CCN(CC)CCOC(=O)c1ccc(N)cc1
900	CHEMBL515839	2.8199999	S(=O)(=O)(CC1OCCC1)c1ccc(Nc2nc(-c3n(C(C)C)c(C)nc3)ccn2)cc1	Cc1ncc(-c2ccnc(Nc3ccc(S(=O)(=O)CC4CCCO4)cc3)n2)n1C(C)C
901	CHEMBL2207655	2.54	Clc1c(Cl)ccc(OC2CCN(C[C@H](O)CNC(=O)C=3c4c(C(=O)NC=3)cc(S(=O)(=O)N3CC(O)(C)C3)cc4)CC2)c1	CC1(O)CN(S(=O)(=O)c2ccc3c(C(=O)NC[C@@H](O)CN4CCC(Oc5ccc(Cl)c(Cl)c5)CC4)c[nH]c(=O)c3c2)C1
902	CHEMBL789	0.97000003	Ic1c(Oc2cc(I)c(O)cc2)c(I)cc(CC(N)C(=O)O)c1	NC(Cc1cc(I)c(Oc2ccc(O)c(I)c2)c(I)c1)C(=O)O
903	CHEMBL51931	2.5999999	O=C1C(=O)c2c(-c3c1cccc3)cccc2	O=C1C(=O)c2ccccc2-c2ccccc21
904	CHEMBL235789	1.84	Clc1c(C(=O)NCC23CC4CC(C2)CC(C3)C4)cc(CN2CCNCC2)cc1	O=C(NCC12CC3CC(CC(C3)C1)C2)c1cc(CN2CCNCC2)ccc1Cl
905	CHEMBL443684	0.63999999	Clc1ccc(C2=C(CN3CCN(c4ccc(C(=O)NS(=O)(=O)c5cc(S(=O)(=O)C(F)(F)F)c(N[C@@H](CSc6ccccc6)CCN6CCOCC6)cc5)cc4)CC3)CC(C)(C)CC2)cc1	CC1(C)CCC(c2ccc(Cl)cc2)=C(CN2CCN(c3ccc(C(=O)NS(=O)(=O)c4ccc(N[C@H](CCN5CCOCC5)CSc5ccccc5)c(S(=O)(=O)C(F)(F)F)c4)cc3)CC2)C1
906	CHEMBL273235	2.4000001	Clc1cc2c(C3CCNCC3)cn(-c3ccc(F)cc3)c2cc1	Fc1ccc(-n2cc(C3CCNCC3)c3cc(Cl)ccc32)cc1
907	CHEMBL1270671	3.52	S(=O)(=O)(C)c1cc(Nc2nc(Nc3c4occc4ccc3)ccn2)ccc1	CS(=O)(=O)c1cccc(Nc2nccc(Nc3cccc4ccoc34)n2)c1
908	CHEMBL2152906	4.4000001	Fc1c2C(N)=N[C@@](c3cc(-c4nccc(C#CC)c4)ccc3)(C3=CN(CC)C(=O)C(C)=C3)c2ccc1	CC#Cc1ccnc(-c2cccc([C@@]3(c4cc(C)c(=O)n(CC)c4)N=C(N)c4c(F)cccc43)c2)c1
909	CHEMBL11336	1.8200001000000001	FC(F)(F)C(=O)C(NC(=O)CN1C(=O)C(NC(=O)OC)=CN=C1c1ccc(F)cc1)C(C)C	COC(=O)Nc1cnc(-c2ccc(F)cc2)n(CC(=O)NC(C(=O)C(F)(F)F)C(C)C)c1=O
910	CHEMBL2315158	1.9	O(CCN(C)C)c1ncc(CN2C(=O)Nc3c(N)nc(NCCCC)nc23)cc1	CCCCNc1nc(N)c2[nH]c(=O)n(Cc3ccc(OCCN(C)C)nc3)c2n1
911	CHEMBL1762	-0.15000001	O=C(Nc1c(C)cccc1C)C(N)C	Cc1cccc(C)c1NC(=O)C(C)N
912	CHEMBL550777	1.1900001	Clc1c(N2CCC(N)CC2)nccc1C(=O)NCC12CC3CC(C1)CC(C2)C3	NC1CCN(c2nccc(C(=O)NCC34CC5CC(CC(C5)C3)C4)c2Cl)CC1
913	CHEMBL1163879	2.9200001	Fc1ccc(C(=O)C2CCN(C(=O)c3ccc(OC)cc3)CC2)cc1	COc1ccc(C(=O)N2CCC(C(=O)c3ccc(F)cc3)CC2)cc1
914	CHEMBL554169	1.02	O=C(Oc1ccc(C)cc1)N1C2CCN(CC1)CC2	Cc1ccc(OC(=O)N2CCN3CCC2CC3)cc1
915	CHEMBL2062564	3.4400001000000002	O=C(Nc1cc2n(C3=Nc4c(C#N)cnn4C(NC4CC4)=C3)ncc2cc1)C	CC(=O)Nc1ccc2cnn(-c3cc(NC4CC4)n4ncc(C#N)c4n3)c2c1
916	CHEMBL561339	0.76999998	O=C(N(CC)CC)c1cc(O)c(C=2c3c(OC4(C=2)CCNCC4)cccc3)cc1	CCN(CC)C(=O)c1ccc(C2=CC3(CCNCC3)Oc3ccccc32)c(O)c1
917	CHEMBL1682810	3.8	C(#Cc1ccccc1)c1nc2OCCN(C)c2cc1	CN1CCOc2nc(C#Cc3ccccc3)ccc21
918	CHEMBL1536083	4.0300002	Clc1ccc(S(=O)(=O)N(CC(=O)OCC)c2c(C)cccc2)cc1	CCOC(=O)CN(c1ccccc1C)S(=O)(=O)c1ccc(Cl)cc1
919	CHEMBL1950730	1.3200001000000001	O=C(N[C@H](C(=O)N[C@@H]1CN(C(=O)Cc2ccccc2)CCC1)C1CCCCC1)[C@@H](NC)C	CN[C@@H](C)C(=O)N[C@H](C(=O)N[C@H]1CCCN(C(=O)Cc2ccccc2)C1)C1CCCCC1
920	CHEMBL60066	1.38	Clc1[n+]([O-])cc(C(=O)Nc2ccc(F)cc2)cc1	O=C(Nc1ccc(F)cc1)c1ccc(Cl)[n+]([O-])c1
921	CHEMBL1927039	3.01	N#Cc1ccc(Nc2nc(NC3CC3)ccn2)cc1	N#Cc1ccc(Nc2nccc(NC3CC3)n2)cc1
922	CHEMBL403813	1.22	O=C(Nc1c(N)cccc1)c1ccc(-c2c(C#N)cc(CN3CCC3)cn2)cc1	N#Cc1cc(CN2CCC2)cnc1-c1ccc(C(=O)Nc2ccccc2N)cc1
923	CHEMBL2086688	2.3	FC(F)COC(=O)N1C[C@@H](C)N(c2ncc(OCc3c(C#N)cncc3)cn2)CC1	C[C@@H]1CN(C(=O)OCC(F)F)CCN1c1ncc(OCc2ccncc2C#N)cn1
924	CHEMBL430507	2.4000001	Clc1c(N(CC#N)c2nc(Nc3ccc(OCC(O)CN(C)C)cc3)ncc2)cc(Cl)cc1	CN(C)CC(O)COc1ccc(Nc2nccc(N(CC#N)c3cc(Cl)ccc3Cl)n2)cc1
925	CHEMBL1762536	3.8	OCc1cc(N(C)c2nc(Nc3cc(N4CCOCC4)cc(N4CCCC4)c3)ncc2)c(C)cc1	Cc1ccc(CO)cc1N(C)c1ccnc(Nc2cc(N3CCCC3)cc(N3CCOCC3)c2)n1
926	CHEMBL87277	3.97	Clc1ccc(NC(=O)Nc2n(C)nc(C(C)(C)C)c2)cc1	Cn1nc(C(C)(C)C)cc1NC(=O)Nc1ccc(Cl)cc1
927	CHEMBL878	1.64	Clc1c(S(=O)(=O)N)cc2C(=O)N(c3c(C)cccc3)C(C)Nc2c1	Cc1ccccc1N1C(=O)c2cc(S(N)(=O)=O)c(Cl)cc2NC1C
928	CHEMBL499864	2.9400001000000002	Nc1nc(C#Cc2n(C)cnc2-c2ccccc2)ccn1	Cn1cnc(-c2ccccc2)c1C#Cc1ccnc(N)n1
929	CHEMBL1610495	3.0999999	Brc1c(C(=O)c2ccc(Cl)cc2)cc(C(=O)NC)[nH]1	CNC(=O)c1cc(C(=O)c2ccc(Cl)cc2)c(Br)[nH]1
930	CHEMBL2325622	1.0	Clc1cc(-c2n(C3CN(C)C3)ncc2)c(Oc2c(F)cc(S(=O)(=O)Nc3sncn3)c(F)c2)cc1	CN1CC(n2nccc2-c2cc(Cl)ccc2Oc2cc(F)c(S(=O)(=O)Nc3ncns3)cc2F)C1
931	CHEMBL1081627	4.099999899999999	Oc1ccc(Nc2scc(-c3ccc(C#N)cc3)n2)cc1	N#Cc1ccc(-c2csc(Nc3ccc(O)cc3)n2)cc1
932	CHEMBL198497	2.0899999	S(=O)(=O)(C)c1ccc(CC(=O)N(CC)C2CCN(CCC(c3ccc(NC(=O)C)cc3)c3ccccc3)CC2)cc1	CCN(C(=O)Cc1ccc(S(C)(=O)=O)cc1)C1CCN(CCC(c2ccccc2)c2ccc(NC(C)=O)cc2)CC1
933	CHEMBL453261	2.74	S(=O)(=O)(c1ccc(C)cc1)c1ccccc1	Cc1ccc(S(=O)(=O)c2ccccc2)cc1
934	CHEMBL2325987	2.4000001	Fc1ccc(C(NC(=O)C2(N)CCN(c3ncnc4[nH]ccc34)CC2)C)cc1	CC(NC(=O)C1(N)CCN(c2ncnc3[nH]ccc23)CC1)c1ccc(F)cc1
935	CHEMBL518760	2.52	Fc1c(Nc2c(C(=O)N)cnc3c2cc(NCCN2CCCCC2)c(OC)c3)ccc(F)c1	COc1cc2ncc(C(N)=O)c(Nc3ccc(F)cc3F)c2cc1NCCN1CCCCC1
936	CHEMBL1917444	1.01	S(c1c(C)n(CC(=O)O)c2c1cc(C)cc2)c1ccc(OC)cc1	COc1ccc(Sc2c(C)n(CC(=O)O)c3ccc(C)cc23)cc1
937	CHEMBL1916281	1.21	S(=O)(=O)(Nc1n(-c2ccccc2)nc(C)c1C(=O)NC(C(C)(C)C)C)c1ccc(C)cc1	Cc1ccc(S(=O)(=O)Nc2c(C(=O)NC(C)C(C)(C)C)c(C)nn2-c2ccccc2)cc1
938	CHEMBL1917418	2.1800001	Clc1ccc(Sc2c(C)n(CC(=O)O)c3c2cc(C)cc3)cc1	Cc1ccc2c(c1)c(Sc1ccc(Cl)cc1)c(C)n2CC(=O)O
939	CHEMBL556667	3.4000001	Clc1cc(NC(=O)c2ncccc2)ccc1	O=C(Nc1cccc(Cl)c1)c1ccccn1
940	CHEMBL1481	1.73	S(=O)(=O)(NC(=O)NC1CCC(C)CC1)c1ccc(CCNC(=O)N2C(=O)C(CC)=C(C)C2)cc1	CCC1=C(C)CN(C(=O)NCCc2ccc(S(=O)(=O)NC(=O)NC3CCC(C)CC3)cc2)C1=O
941	CHEMBL1938681	3.0	Clc1ccc(-c2oc(C(=O)N(Cc3ncccc3)c3ccc(N4CCNCC4)cc3)cc2)cc1	O=C(c1ccc(-c2ccc(Cl)cc2)o1)N(Cc1ccccn1)c1ccc(N2CCNCC2)cc1
942	CHEMBL559696	2.1800001	O=C1NC=Nc2scc(-c3sccc3)c12	O=c1[nH]cnc2scc(-c3cccs3)c12
943	CHEMBL2087853	4.02	Clc1cc2c(Cn3c(-c4n(C)cnc4)c4C(=O)N(C(C)C)C(=O)N(CC5CC5)c4n3)ccnc2cc1	CC(C)n1c(=O)c2c(-c3cncn3C)n(Cc3ccnc4ccc(Cl)cc34)nc2n(CC2CC2)c1=O
944	CHEMBL567	3.5999999	Clc1cc2N(CCCN3CCN(CCO)CC3)c3c(Sc2cc1)cccc3	OCCN1CCN(CCCN2c3ccccc3Sc3ccc(Cl)cc32)CC1
945	CHEMBL2071095	1.4	O=C(NC1(C#N)CC1)[C@H]1[C@H](C(=O)N2CCN(c3sc4c(n3)nccc4)CC2)CCCC1	N#CC1(NC(=O)[C@@H]2CCCC[C@H]2C(=O)N2CCN(c3nc4ncccc4s3)CC2)CC1
946	CHEMBL256711	2.3	O=C(Nc1c(N)cccc1)c1ccc(-c2sccn2)cc1	Nc1ccccc1NC(=O)c1ccc(-c2nccs2)cc1
947	CHEMBL1682830	3.7	O(Cc1cnc2N(CC)CCOc2c1)c1ccccc1	CCN1CCOc2cc(COc3ccccc3)cnc21
948	CHEMBL1649771	1.39	Fc1ccc(-c2[nH]c(N)nc2)cc1	Nc1ncc(-c2ccc(F)cc2)[nH]1
949	CHEMBL402553	2.8699999	Clc1c(OCc2ncccc2)ccc(Nc2ncnc3[nH]nc(OCCN4CCCC4)c23)c1	Clc1cc(Nc2ncnc3[nH]nc(OCCN4CCCC4)c23)ccc1OCc1ccccn1
950	CHEMBL1645105	3.2	O(C)c1ncc(-c2cc3sc(N)nc3cc2)cc1	COc1ccc(-c2ccc3nc(N)sc3c2)cn1
951	CHEMBL2023704	2.0799999	O(C)c1ccc(-c2nc(N)ncc2)cc1	COc1ccc(-c2ccnc(N)n2)cc1
952	CHEMBL2164682	2.6600001	O=C(NC1(C#N)CC1)[C@H]1[C@H](C(=O)N2Cc3c4c([nH]c3CC2)cccc4)CCCC1	N#CC1(NC(=O)[C@@H]2CCCC[C@H]2C(=O)N2CCc3[nH]c4ccccc4c3C2)CC1
953	CHEMBL1734492	3.3	O=C(NC(=O)C(Nc1cc2c(cc1)CCC2)c1ccccc1)N	NC(=O)NC(=O)C(Nc1ccc2c(c1)CCC2)c1ccccc1
954	CHEMBL1683038	2.3499999	Clc1c(F)c(Nc2c(C(=O)N)nnc3c2cc(N2CCN(C)CC2)c(OC)c3)ccc1	COc1cc2nnc(C(N)=O)c(Nc3cccc(Cl)c3F)c2cc1N1CCN(C)CC1
955	CHEMBL2030443	1.0	S(=O)(=O)(Cc1nc(-c2cc(CO)ccc2)nc(N2CCOCC2)c1)C	CS(=O)(=O)Cc1cc(N2CCOCC2)nc(-c2cccc(CO)c2)n1
956	CHEMBL213495	0.51999998	O=C(O)Cn1c(C)c(-c2c3c(c(C#N)ccc3)ncc2)c2c1ccc(C)c2	Cc1ccc2c(c1)c(-c1ccnc3c(C#N)cccc13)c(C)n2CC(=O)O
957	CHEMBL1483	3.24	S(CCC)c1cc2[nH]c(NC(=O)OC)nc2cc1	CCCSc1ccc2nc(NC(=O)OC)[nH]c2c1
958	CHEMBL565755	2.4000001	O(CC)c1cc2sc(N)nc2cc1	CCOc1ccc2nc(N)sc2c1
959	CHEMBL1644358	2.78	N(c1c2c(ncc1)cccc2)c1ccccc1	c1ccc(Nc2ccnc3ccccc23)cc1
960	CHEMBL284237	1.6	C[C@@]12N[C@@H](c3c1cccc3)Cc1c2cccc1	C[C@]12N[C@H](Cc3ccccc31)c1ccccc12
961	CHEMBL79537	1.9299998999999999	S(=O)(=O)(NC(=O)c1cc(OC)c(Cn2c3c(cc2)ccc(C(=O)NCC2CCCC2)c3)cc1)c1ccccc1	COc1cc(C(=O)NS(=O)(=O)c2ccccc2)ccc1Cn1ccc2ccc(C(=O)NCC3CCCC3)cc21
962	CHEMBL274642	2.55	FC(F)(F)c1cc(N2N=C(N)CC2)ccc1	NC1=NN(c2cccc(C(F)(F)F)c2)CC1
963	CHEMBL1807872	-0.029999999	Clc1cc(CCNCCOCCCNC[C@H](O)c2c3SC(=O)Nc3c(O)cc2)ccc1	O=c1[nH]c2c(O)ccc([C@@H](O)CNCCCOCCNCCc3cccc(Cl)c3)c2s1
964	CHEMBL2036737	2.96	Clc1ccc(C(C(=O)Nc2oc(C(=O)Nc3ccc(N4CCOCC4)cc3)nn2)(C)C)cc1	CC(C)(C(=O)Nc1nnc(C(=O)Nc2ccc(N3CCOCC3)cc2)o1)c1ccc(Cl)cc1
965	CHEMBL1347379	3.79	Clc1ccc(C(=O)C2CCN(C(=O)c3ccc(C)cc3)CC2)cc1	Cc1ccc(C(=O)N2CCC(C(=O)c3ccc(Cl)cc3)CC2)cc1
966	CHEMBL72683	2.5	c1(-c2ncccc2)[nH]c2c(n1)cccc2	c1ccc(-c2nc3ccccc3[nH]2)nc1
967	CHEMBL1946017	3.6500001	Fc1ccc(CN2CC/C(=C(/c3cnccc3)\c3ccc(C(=O)N(CC)CC)cc3)/CC2)cc1	CCN(CC)C(=O)c1ccc(C(=C2CCN(Cc3ccc(F)cc3)CC2)c2cccnc2)cc1
968	CHEMBL1083642	1.38	Clc1c(Cl)c2[nH]c(C(=O)N[C@H]3[C@H](OCC(=O)O)c4c(cccc4)C3)cc2s1	O=C(O)CO[C@@H]1c2ccccc2C[C@H]1NC(=O)c1cc2sc(Cl)c(Cl)c2[nH]1
969	CHEMBL2088259	3.5	O(C)c1cc(OC)cc(CCc2[nH]nc(Nc3nc(NCc4ncccc4)ncc3)c2)c1	COc1cc(CCc2cc(Nc3ccnc(NCc4ccccn4)n3)n[nH]2)cc(OC)c1
970	CHEMBL202314	-0.039999999	S(=O)(=O)(NC(=O)c1ccc(N2CCNCC2)cc1)c1cc([N+](=O)[O-])c(NCCSc2ccccc2)cc1	O=C(NS(=O)(=O)c1ccc(NCCSc2ccccc2)c([N+](=O)[O-])c1)c1ccc(N2CCNCC2)cc1
971	CHEMBL2152074	1.54	FC(F)(F)c1ccc(-c2nc(N)nc(Nc3cc4c(N)cc(-c5ccc(F)cc5)nc4cc3)c2)cc1	Nc1nc(Nc2ccc3nc(-c4ccc(F)cc4)cc(N)c3c2)cc(-c2ccc(C(F)(F)F)cc2)n1
972	CHEMBL499520	3.1900001000000002	S(=O)(=O)(c1ccc([C@H](C(=O)Nc2sc(F)cn2)CC2CCOCC2)cc1)C1CC1	O=C(Nc1ncc(F)s1)[C@H](CC1CCOCC1)c1ccc(S(=O)(=O)C2CC2)cc1
973	CHEMBL1229059	1.28	Clc1c(Cl)ccc(CSC(=N)N)c1	N=C(N)SCc1ccc(Cl)c(Cl)c1
974	CHEMBL1444	1.7	N#Cc1ccc(C(n2ncnc2)c2ccc(C#N)cc2)cc1	N#Cc1ccc(C(c2ccc(C#N)cc2)n2cncn2)cc1
975	CHEMBL218713	3.5999999	O=C(OCc1ccc(C)cc1)N1CCC(CNc2ncccn2)CC1	Cc1ccc(COC(=O)N2CCC(CNc3ncccn3)CC2)cc1
976	CHEMBL205627	1.5	O=C(O)c1cnc(NC(=O)c2cc(O[C@H](COC)C)cc(O[C@H](Cc3ccccc3)C)c2)cc1	COC[C@H](C)Oc1cc(O[C@@H](C)Cc2ccccc2)cc(C(=O)Nc2ccc(C(=O)O)cn2)c1
977	CHEMBL1871428	0.81999999	Oc1c(NCc2ccccc2)cnc(O)n1	Oc1ncc(NCc2ccccc2)c(O)n1
978	CHEMBL1340633	1.8	O=C(O)c1c(Nc2c(OC)cc(-c3cc(OC)c(Nc4c(C(=O)O)cccc4)cc3)cc2)cccc1	COc1cc(-c2ccc(Nc3ccccc3C(=O)O)c(OC)c2)ccc1Nc1ccccc1C(=O)O
979	CHEMBL8953	3.3800001	Clc1cc(C(=O)c2cc(OC)c(OC)c(OC)c2)c(N)cc1	COc1cc(C(=O)c2cc(Cl)ccc2N)cc(OC)c1OC
980	CHEMBL257176	1.58	O=C(Nc1c(N)cccc1)c1ccc(-c2c(C#N)cccn2)cc1	N#Cc1cccnc1-c1ccc(C(=O)Nc2ccccc2N)cc1
981	CHEMBL95925	2.8800001	O=C1C(c2c3c(n4c2CC(CN(C)C)CC4)cccc3)=C(c2c3c(n(C)c2)cccc3)C(=O)N1	CN(C)CC1CCn2c(c(C3=C(c4cn(C)c5ccccc45)C(=O)NC3=O)c3ccccc32)C1
982	CHEMBL1070	3.0599998999999998	O=C(CCc1cc2c(cc(OC)cc2)cc1)C	COc1ccc2cc(CCC(C)=O)ccc2c1
983	CHEMBL2169908	2.6700001	O=C(NC1(C#N)CC1)[C@H]1[C@H](C(=O)N2[C@H](C)CN(c3cc4onc(C)c4cc3)CC2)CCCC1	Cc1noc2cc(N3CCN(C(=O)[C@@H]4CCCC[C@H]4C(=O)NC4(C#N)CC4)[C@H](C)C3)ccc12
984	CHEMBL1950721	1.49	O=C(N[C@H](C(=O)N[C@@H]1CN(Cc2ccccc2)CC1)C1CCCCC1)[C@@H](NC)C	CN[C@@H](C)C(=O)N[C@H](C(=O)N[C@H]1CCN(Cc2ccccc2)C1)C1CCCCC1
985	CHEMBL333685	1.5	O=C(Nc1ccc(O)cc1)c1ccc(O)cc1	O=C(Nc1ccc(O)cc1)c1ccc(O)cc1
986	CHEMBL33227	3.5799999	O=[N+]([O-])c1ccc(C[C@H](NC(=O)c2c3c(ccc2)cccc3)C(=O)OC)cc1	COC(=O)[C@H](Cc1ccc([N+](=O)[O-])cc1)NC(=O)c1cccc2ccccc12
987	CHEMBL1706173	2.8699999	O=C(NC1CCN(C)CC1)c1cc(OC)c(Nc2nc3N(C4CCCCC4)CCC(=O)N(C)c3cn2)cc1	COc1cc(C(=O)NC2CCN(C)CC2)ccc1Nc1ncc2c(n1)N(C1CCCCC1)CCC(=O)N2C
988	CHEMBL488084	2.3900001	O=C(N)c1ccc(Nc2nc(-c3n(C(C)C)c(C)nc3)ccn2)cc1	Cc1ncc(-c2ccnc(Nc3ccc(C(N)=O)cc3)n2)n1C(C)C
989	CHEMBL1535688	-0.83999997	O=C(O)COc1c(-n2nc3c(n2)cccc3)cc(C)cc1	Cc1ccc(OCC(=O)O)c(-n2nc3ccccc3n2)c1
990	CHEMBL1231206	3.5999999	O=C1N[C@H](C)CNc2c3c(sc12)ccc1nc(-c2cnc(C)cc2)ccc31	Cc1ccc(-c2ccc3c(ccc4sc5c(c43)NC[C@@H](C)NC5=O)n2)cn1
991	CHEMBL1718949	3.7	Clc1ccc(CNc2nn3C(=O)C(Cc4ccccc4)=C(C)Nc3n2)cc1	Cc1[nH]c2nc(NCc3ccc(Cl)cc3)nn2c(=O)c1Cc1ccccc1
992	CHEMBL1824043	0.89999998	Fc1cc2N(CCN3CCC(NCc4nc5NC(=O)COc5cc4)CC3)C(=O)COc2cc1	O=C1COc2ccc(CNC3CCN(CCN4C(=O)COc5ccc(F)cc54)CC3)nc2N1
993	CHEMBL38688	3.2	N(c1ccccc1)c1ccccc1	c1ccc(Nc2ccccc2)cc1
994	CHEMBL1770475	4.2399998	S(CCC(NC(=O)c1ccccc1)c1n(Cc2ccc(C#N)cc2)c2c(n1)cccc2)C	CSCCC(NC(=O)c1ccccc1)c1nc2ccccc2n1Cc1ccc(C#N)cc1
995	CHEMBL2086684	3.3299999	O(C(C)(C)C)C(=O)N1C[C@@H](C)N(c2ncc(OCc3c(C#N)cncc3)cn2)CC1	C[C@@H]1CN(C(=O)OC(C)(C)C)CCN1c1ncc(OCc2ccncc2C#N)cn1
996	CHEMBL122617	2.5	Oc1c2c(ccc1)cccc2	Oc1cccc2ccccc12
997	CHEMBL1513816	3.1400001	Clc1cc2c([nH]c(C(=O)N3CCN(CC)CC3)c2)cc1	CCN1CCN(C(=O)c2cc3cc(Cl)ccc3[nH]2)CC1
998	CHEMBL2326624	1.61	Clc1sc(S(=O)(=O)Nc2nn(Cc3cc(CNC(=O)[C@H]4NCCOC4)ccc3)c3c2c(OC)ccc3)cc1	COc1cccc2c1c(NS(=O)(=O)c1ccc(Cl)s1)nn2Cc1cccc(CNC(=O)[C@@H]2COCCN2)c1
999	CHEMBL340450	1.66	Clc1c(Cl)ccc(Cn2c(C(=O)O)cc3c2ccc(OC)c3)c1	COc1ccc2c(c1)cc(C(=O)O)n2Cc1ccc(Cl)c(Cl)c1
1001	CHEMBL1242565	1.66	S(=O)(=O)(/C=C/[C@@H](NC(=O)[C@@H](N)C)CCc1ccccc1)c1ccccc1	C[C@H](N)C(=O)N[C@H](/C=C/S(=O)(=O)c1ccccc1)CCc1ccccc1
1002	CHEMBL2031168	0.07	Clc1c(C(=O)N[C@H](C(=O)O)Cc2ccc(OCCc3nc4NCCN(C)c4cc3)cc2)c(Cl)ccc1	CN1CCNc2nc(CCOc3ccc(C[C@H](NC(=O)c4c(Cl)cccc4Cl)C(=O)O)cc3)ccc21
1003	CHEMBL1405928	3.22	S(Cc1ccccc1)c1[nH]c2ncccc2n1	c1ccc(CSc2nc3cccnc3[nH]2)cc1
1004	CHEMBL62136	4.5	S(=O)(=O)(N(CC(F)(F)F)c1ccc(C(O)(C(F)(F)F)C(F)(F)F)cc1)c1ccccc1	O=S(=O)(c1ccccc1)N(CC(F)(F)F)c1ccc(C(O)(C(F)(F)F)C(F)(F)F)cc1
1005	CHEMBL1087399	2.26	Fc1cnc([C@@H](Nc2nc(Nc3sc(C#N)cn3)cc(N3CCOCC3)n2)C)nc1	C[C@H](Nc1nc(Nc2ncc(C#N)s2)cc(N2CCOCC2)n1)c1ncc(F)cn1
1006	CHEMBL640	-0.92000002	O=C(NCCN(CC)CC)c1ccc(N)cc1	CCN(CC)CCNC(=O)c1ccc(N)cc1
1007	CHEMBL373339	1.74	O=C(O)c1cnc(NC(=O)c2cc(OC(C)C)cc(OCCc3cscc3)c2)cc1	CC(C)Oc1cc(OCCc2ccsc2)cc(C(=O)Nc2ccc(C(=O)O)cn2)c1
1008	CHEMBL1995326	2.6300001	O=C(Nc1c2C(=O)c3c(C(=O)c2c(Nc2c4C(=O)c5c(C(=O)c4c(NC(=O)c4ccccc4)cc2)cccc5)cc1)cccc3)c1ccccc1	O=C(Nc1ccc(Nc2ccc(NC(=O)c3ccccc3)c3c2C(=O)c2ccccc2C3=O)c2c1C(=O)c1ccccc1C2=O)c1ccccc1
1009	CHEMBL184347	3.49	Brc1c(NC(=O)c2cc(OC)c(OC)cc2)cc(NC(=O)c2cc(N(C)C)ccc2)cc1	COc1ccc(C(=O)Nc2cc(NC(=O)c3cccc(N(C)C)c3)ccc2Br)cc1OC
1010	CHEMBL441225	1.5	O(C)c1c(CN[C@@H]2[C@H](c3ccccc3)NCCC2)cccc1	COc1ccccc1CN[C@H]1CCCN[C@H]1c1ccccc1
1011	CHEMBL1258166	0.07	O=C(N)c1cc(OC2C[C@@H]3N(CC4CC4)[C@H](C2)CC3)ccc1	NC(=O)c1cccc(OC2C[C@@H]3CC[C@H](C2)N3CC2CC2)c1
1012	CHEMBL113187	2.3800001	FC(F)(F)C(=O)C(NC(=O)CN1C(=O)C(NC(=O)OCc2cc(C)nc(C)c2)=CC=C1c1ccccc1)C(C)C	Cc1cc(COC(=O)Nc2ccc(-c3ccccc3)n(CC(=O)NC(C(=O)C(F)(F)F)C(C)C)c2=O)cc(C)n1
1013	CHEMBL73243	3.4100001000000004	S(=O)(=O)(NCCCOC)c1ccc(Nc2nc(-c3n4c(nc3)C=CC=C4)ccn2)cc1	COCCCNS(=O)(=O)c1ccc(Nc2nccc(-c3cnc4ccccn34)n2)cc1
1014	CHEMBL211456	-1.15	O[C@@H]([C@@H](NC)C)c1ccccc1	CN[C@@H](C)[C@H](O)c1ccccc1
1015	CHEMBL2163586	3.75	FC(F)(F)c1c2[nH]c3c(c2ccc1)CN(C(=O)[C@H]1[C@H](C(=O)NC2(C#N)CC2)CCCC1)CC3	N#CC1(NC(=O)[C@@H]2CCCC[C@H]2C(=O)N2CCc3[nH]c4c(C(F)(F)F)cccc4c3C2)CC1
1016	CHEMBL2031164	0.60000002	Clc1c(C(=O)N[C@H](C(=O)O)Cc2ccc(OCCNc3[nH]c4c(n3)cccc4)cc2)c(Cl)ccc1	O=C(N[C@@H](Cc1ccc(OCCNc2nc3ccccc3[nH]2)cc1)C(=O)O)c1c(Cl)cccc1Cl
1017	CHEMBL406852	-0.57999998	O(C)c1nc(N)nc2n([C@H]3[C@H](O)[C@H](O)[C@@H](CO)O3)cnc12	COc1nc(N)nc2c1ncn2[C@@H]1O[C@H](CO)[C@@H](O)[C@H]1O
1018	CHEMBL1172928	1.6900001	Clc1cc([C@@]2(O)[C@H](C)NC(C)(C)CO2)ccc1	C[C@@H]1NC(C)(C)CO[C@@]1(O)c1cccc(Cl)c1
1019	CHEMBL1951893	2.6700001	S(=O)(=O)(C)c1ccc(CC(=O)N(CC)C2CCN(CCC(N3CCN(c4ccccc4)CC3)c3ccccc3)CC2)cc1	CCN(C(=O)Cc1ccc(S(C)(=O)=O)cc1)C1CCN(CCC(c2ccccc2)N2CCN(c3ccccc3)CC2)CC1
1020	CHEMBL2164675	-0.1	O=C(NCC#N)[C@H]1[C@H](C(=O)N2CCN(C)CC2)CCCC1	CN1CCN(C(=O)[C@@H]2CCCC[C@H]2C(=O)NCC#N)CC1
1021	CHEMBL2326686	1.33	Clc1c(F)ccc(C2CNCC=CC2)c1	Fc1ccc(C2CC=CCNC2)cc1Cl
1022	CHEMBL1209655	3.3599998999999996	Clc1cc(Cl)cc(S(=O)(=O)NCC(N2CCCCCC2)c2ccccc2)c1	O=S(=O)(NCC(c1ccccc1)N1CCCCCC1)c1cc(Cl)cc(Cl)c1
1023	CHEMBL2325707	1.9	S(=O)(=O)(C)C1(c2nc(-c3c4c([nH]cc4)ccc3)nc(N3CCOCC3)c2)CCN(C)CC1	CN1CCC(c2cc(N3CCOCC3)nc(-c3cccc4[nH]ccc34)n2)(S(C)(=O)=O)CC1
1024	CHEMBL188369	3.1400001	O=C(N[C@H](C)c1ccccc1)c1c(Oc2ccccc2)nccc1	C[C@@H](NC(=O)c1cccnc1Oc1ccccc1)c1ccccc1
1025	CHEMBL2331749	2.1199999	Clc1ccc(Oc2c(O)ccc(S(=O)(=O)N3C[C@@H](N4C(=O)NC(=O)C(C)=C4)CCC3)c2)cc1	Cc1cn([C@H]2CCCN(S(=O)(=O)c3ccc(O)c(Oc4ccc(Cl)cc4)c3)C2)c(=O)[nH]c1=O
1026	CHEMBL1951916	1.9299998999999999	S(=O)(=O)(C)N1CCC([C@@H](CCN2CCC(N(C(=O)Cc3ccc(S(=O)(=O)C)cc3)CC)CC2)c2cc(C)cc(C)c2)CC1	CCN(C(=O)Cc1ccc(S(C)(=O)=O)cc1)C1CCN(CC[C@@H](c2cc(C)cc(C)c2)C2CCN(S(C)(=O)=O)CC2)CC1
1027	CHEMBL1950854	1.45	O=C(N[C@@H]1CN(CCc2ccc(OC)cc2)CCC1)[C@@H](NC(=O)[C@@H](NC)C)C(C)(C)C	CN[C@@H](C)C(=O)N[C@H](C(=O)N[C@H]1CCCN(CCc2ccc(OC)cc2)C1)C(C)(C)C
1028	CHEMBL47406	0.92000002	O=C(OC)COc1ccc(O)cc1	COC(=O)COc1ccc(O)cc1
1029	CHEMBL403963	-0.40000001	C(=C/c1ccccc1)\c1n[nH]nn1	C(=C/c1nn[nH]n1)\c1ccccc1
1030	CHEMBL669	2.8299999	N(CC/C=C/1\c2c(cccc2)C=Cc2c\1cccc2)(C)C	CN(C)CCC=C1c2ccccc2C=Cc2ccccc21
1031	CHEMBL109244	1.26	O=C(NCCCCCCNCCc1c2sc(O)nc2c(O)cc1)Nc1ccccc1	O=C(NCCCCCCNCCc1ccc(O)c2nc(O)sc12)Nc1ccccc1
1032	CHEMBL345937	-1.1	Fc1c(N2CCNCC2)cc2N3C(C)SC3=C(C(=O)O)C(=O)c2c1	CC1Sc2c(C(=O)O)c(=O)c3cc(F)c(N4CCNCC4)cc3n21
1033	CHEMBL2171040	0.88999999	Clc1c(Cl)ccc(OC2CCN(C3CCN(C(=O)NS(=O)(=O)c4c(OC)cccc4)CC3)CC2)c1	COc1ccccc1S(=O)(=O)NC(=O)N1CCC(N2CCC(Oc3ccc(Cl)c(Cl)c3)CC2)CC1
1034	CHEMBL2104888	2.8	Clc1cc2c([nH]c(C(=O)N[C@H]([C@@H](O)C(=O)N3C[C@@H](O)[C@@H](O)C3)Cc3ccccc3)c2)cc1	O=C(N[C@@H](Cc1ccccc1)[C@@H](O)C(=O)N1C[C@H](O)[C@H](O)C1)c1cc2cc(Cl)ccc2[nH]1
1035	CHEMBL1077827	1.4	FC(F)(F)c1c(F)ccc(CC(=O)N([C@H](C)C=2N(c3ccc(OCC)cc3)C(=O)c3c(nccc3)N=2)CC2CCN(C)CC2)c1	CCOc1ccc(-n2c([C@@H](C)N(CC3CCN(C)CC3)C(=O)Cc3ccc(F)c(C(F)(F)F)c3)nc3ncccc3c2=O)cc1
1036	CHEMBL300982	3.0699999	Clc1ccc(-c2c(CC(=O)O)n3c(c2-c2ccccc2)CC(C)(C)C3)cc1	CC1(C)Cc2c(-c3ccccc3)c(-c3ccc(Cl)cc3)c(CC(=O)O)n2C1
1037	CHEMBL219098	2.8699999	O=C(N1C[C@H](O)CC1)c1c(Oc2c3c(ccc2)cccc3)sc2N(CC(C)C)C(=O)N(C)C(=O)c12	CC(C)Cn1c(=O)n(C)c(=O)c2c(C(=O)N3CC[C@@H](O)C3)c(Oc3cccc4ccccc34)sc21
1038	CHEMBL1824606	3.8499999	Fc1c(COc2c(C(=O)Nc3ccccc3)ccc(OCCCN3CCCC3)c2)cccc1	O=C(Nc1ccccc1)c1ccc(OCCCN2CCCC2)cc1OCc1ccccc1F
1039	CHEMBL1218	2.5699999	O=C(NCC[C@H]1c2c3c(OCC3)ccc2CC1)CC	CCC(=O)NCC[C@@H]1CCc2ccc3c(c21)CCO3
1040	CHEMBL121	2.5	O(CCN(C)c1ncccc1)c1ccc(CC2C(=O)NC(=O)S2)cc1	CN(CCOc1ccc(CC2SC(=O)NC2=O)cc1)c1ccccn1
1041	CHEMBL193200	2.54	O=C(Cc1ccc(O)cc1)c1c(O)cc(O)cc1	O=C(Cc1ccc(O)cc1)c1ccc(O)cc1O
1042	CHEMBL1433131	2.6600001	Clc1c(-c2n3C(Cl)=CC=Cc3nn2)c(Cl)ccc1	Clc1cccc(Cl)c1-c1nnc2cccc(Cl)n12
1043	CHEMBL72	1.24	N(CCCN1c2c(cccc2)CCc2c1cccc2)C	CNCCCN1c2ccccc2CCc2ccccc21
1044	CHEMBL2179269	-0.30000001	Clc1cc(Oc2c(C(=O)O)ccc([C@@H](C)N3C[C@@H](N4C(=O)NC(=O)C(C)=C4)CCC3)c2)ccc1	Cc1cn([C@H]2CCCN([C@H](C)c3ccc(C(=O)O)c(Oc4cccc(Cl)c4)c3)C2)c(=O)[nH]c1=O
1045	CHEMBL1945033	-0.07	O=C1Sc2c([C@@H](O)CNCCc3cc(CNCCc4ncccc4)ccc3)ccc(O)c2N1	O=c1[nH]c2c(O)ccc([C@@H](O)CNCCc3cccc(CNCCc4ccccn4)c3)c2s1
1046	CHEMBL147405	1.6	Fc1c(-n2cc(C#N)cc2)ccc(N2C(=O)O[C@@H](CNC(=O)C)C2)c1	CC(=O)NC[C@H]1CN(c2ccc(-n3ccc(C#N)c3)c(F)c2)C(=O)O1
1047	CHEMBL2325713	2.5999999	S(=O)(=O)(C)C1(c2nc(-c3ccccc3)nc(N3CCOCC3)c2)CC1	CS(=O)(=O)C1(c2cc(N3CCOCC3)nc(-c3ccccc3)n2)CC1
1048	CHEMBL2164746	0.38999999	O(C)c1cc2N(CCN3C[C@@H](O)[C@@H](NCc4nc5NC(=O)COc5cc4)CC3)C(=O)C=Nc2cc1	COc1ccc2ncc(=O)n(CCN3CC[C@H](NCc4ccc5c(n4)NC(=O)CO5)[C@H](O)C3)c2c1
1049	CHEMBL1523918	1.14	Clc1ccc(S(=O)(=O)Nc2sc(-c3ccccc3)nn2)cc1	O=S(=O)(Nc1nnc(-c2ccccc2)s1)c1ccc(Cl)cc1
1050	CHEMBL1529080	1.3	S(=O)(=O)(NC1CC1)c1cc2C(=O)SN(C)c2cc1	Cn1sc(=O)c2cc(S(=O)(=O)NC3CC3)ccc21
1051	CHEMBL291666	3.0999999	O=C(Nc1[nH]nc(-c2cc(OC)c(OC)cc2)c1)Cc1cc2c(cc1)cccc2	COc1ccc(-c2cc(NC(=O)Cc3ccc4ccccc4c3)[nH]n2)cc1OC
1052	CHEMBL2010849	1.8	FC(F)(F)c1ncc(CN2C[C@H](F)[C@H](N(C(=O)Cc3ccc(-n4nnnc4)cc3)C)CC2)cc1	CN(C(=O)Cc1ccc(-n2cnnn2)cc1)[C@@H]1CCN(Cc2ccc(C(F)(F)F)nc2)C[C@@H]1F
1053	CHEMBL611	0.89999998	O=C(N1CCN(c2nc(N)c3c(n2)cc(OC)c(OC)c3)CC1)C1OCCC1	COc1cc2nc(N3CCN(C(=O)C4CCCO4)CC3)nc(N)c2cc1OC
1054	CHEMBL2086692	2.5999999	O(Cc1c(C#N)cncc1)c1cnc(N2[C@H](C)CN(c3nc(C)on3)CC2)nc1	Cc1nc(N2CCN(c3ncc(OCc4ccncc4C#N)cn3)[C@H](C)C2)no1
1055	CHEMBL81642	2.2	S(=O)(=O)(NC(=O)c1cc(OC)c(Cn2c3c(cc2)ccc(NC(=O)OC2CCCC2)c3)cc1)c1ccccc1	COc1cc(C(=O)NS(=O)(=O)c2ccccc2)ccc1Cn1ccc2ccc(NC(=O)OC3CCCC3)cc21
1056	CHEMBL167059	2.0999999	O=C(O)c1ccc(COc2c(CCC)c(O)c(C(=O)C)cc2)cc1	CCCc1c(OCc2ccc(C(=O)O)cc2)ccc(C(C)=O)c1O
1057	CHEMBL1329874	2.8800001	Clc1c(-c2n3C(Cl)=CC=Cc3nn2)ccc(Cl)c1	Clc1ccc(-c2nnc3cccc(Cl)n23)c(Cl)c1
1058	CHEMBL485618	2.4400001000000002	S(=O)(=O)(NCCOC)c1ccc(Nc2nc(-c3n(CC)c(C)nc3)ccn2)cc1	CCn1c(-c2ccnc(Nc3ccc(S(=O)(=O)NCCOC)cc3)n2)cnc1C
1059	CHEMBL98345	0.75	S(=O)(=O)(Nc1ccc(C(=O)NO)cc1)c1ccccc1	O=C(NO)c1ccc(NS(=O)(=O)c2ccccc2)cc1
1060	CHEMBL1088	1.6	[SH0](=O)(C)c1cc2N(CCC3N(C)CCCC3)c3c(Sc2cc1)cccc3	CN1CCCCC1CCN1c2ccccc2Sc2ccc(S(C)=O)cc21
1061	CHEMBL168484	0.44	Nc1nc(-c2cnccc2)ncc1	Nc1ccnc(-c2cccnc2)n1
1062	CHEMBL2178935	2.7	O=C(N)CC1CCC(c2ccc(-c3c(C)nc(C)c(C(=O)N)n3)cc2)CC1	Cc1nc(C)c(-c2ccc(C3CCC(CC(N)=O)CC3)cc2)nc1C(N)=O
1063	CHEMBL1184126	1.9	Clc1cc2nc3C(=O)NN(C(c4ncccc4)C4CCCC4)C(=O)c3c(O)c2cc1	O=c1[nH]n(C(c2ccccn2)C2CCCC2)c(=O)c2c(O)c3ccc(Cl)cc3nc12
1064	CHEMBL526098	2.4200001	S(=O)(=O)(Nc1nc(C)ccc1)c1ccc(-c2ccc(C#N)cc2)cc1	Cc1cccc(NS(=O)(=O)c2ccc(-c3ccc(C#N)cc3)cc2)n1
1065	CHEMBL601719	2.3299999	Clc1c([C@H](Oc2c(N)ncc(-c3cn(C4CCNCC4)nc3)c2)C)c(Cl)ccc1F	C[C@@H](Oc1cc(-c2cnn(C3CCNCC3)c2)cnc1N)c1c(Cl)ccc(F)c1Cl
1066	CHEMBL1784340	0.89999998	S(=O)(=O)(CC1(N(O)C=O)CCOCC1)N1CCC(CCc2c(C)onc2C)CC1	Cc1noc(C)c1CCC1CCN(S(=O)(=O)CC2(N(O)C=O)CCOCC2)CC1
1067	CHEMBL130590	4.2800002	O=C(NCC12CC3CC(C1)CC(C2)C3)c1c(C)cccc1	Cc1ccccc1C(=O)NCC12CC3CC(CC(C3)C1)C2
1068	CHEMBL1946616	1.98	O=C(N1CCN(C)CC1)c1ccc(/C(/c2c3ncccc3ccc2)=C/2\CCN(Cc3ncsc3)CC\2)cc1	CN1CCN(C(=O)c2ccc(C(=C3CCN(Cc4cscn4)CC3)c3cccc4cccnc34)cc2)CC1
1069	CHEMBL588001	0.79000002	Clc1c(Oc2ccc(Cl)cc2)ccc(N2C(C)(C)N=C(N)N=C2N)c1	CC1(C)N=C(N)N=C(N)N1c1ccc(Oc2ccc(Cl)cc2)c(Cl)c1
1070	CHEMBL1459983	3.7	S(=O)(=O)(Nc1cc2ncn(-c3ccc(OC)cc3)c2cc1)c1ccccc1	COc1ccc(-n2cnc3cc(NS(=O)(=O)c4ccccc4)ccc32)cc1
1071	CHEMBL2158831	2.48	Clc1c(Cl)ccc(OC2CCN(CC3CCN(Cc4c(C(=O)O)cccc4)CC3)CC2)c1	O=C(O)c1ccccc1CN1CCC(CN2CCC(Oc3ccc(Cl)c(Cl)c3)CC2)CC1
1072	CHEMBL2348651	3.2	O=C(C)N1CCN(c2cc(Nc3nc(-c4c(C)nc(NC)s4)c(C#N)cn3)ccc2)CCC1	CNc1nc(C)c(-c2nc(Nc3cccc(N4CCCN(C(C)=O)CC4)c3)ncc2C#N)s1
1073	CHEMBL1092926	1.86	Fc1c(CN2CCOCC2)c(F)cc(-c2c3nc(-c4cn(C5CCNCC5)nc4)cnc3ccc2)c1	Fc1cc(-c2cccc3ncc(-c4cnn(C5CCNCC5)c4)nc23)cc(F)c1CN1CCOCC1
1074	CHEMBL1829254	0.0099999998	O=C(N(C(CC)C=1N(Cc2cnccc2)C(=O)c2sccc2N=1)CCCN)c1ccc(C)cc1	CCC(c1nc2ccsc2c(=O)n1Cc1cccnc1)N(CCCN)C(=O)c1ccc(C)cc1
1075	CHEMBL24850	0.40000001	O=C(O)c1[nH]c2c(c1)cc(OCc1ccccc1)cc2	O=C(O)c1cc2cc(OCc3ccccc3)ccc2[nH]1
1076	CHEMBL2171023	1.73	Clc1c(Cl)ccc(OC2CCN(C3CCN(C(=O)c4c(C(=O)O)cccc4)CC3)CC2)c1	O=C(O)c1ccccc1C(=O)N1CCC(N2CCC(Oc3ccc(Cl)c(Cl)c3)CC2)CC1
1077	CHEMBL2059867	2.97	O=C(Nc1c(C)ccc(-c2nc(C)[nH]c2)c1)c1ccc(OCc2ncccc2)cc1	Cc1nc(-c2ccc(C)c(NC(=O)c3ccc(OCc4ccccn4)cc3)c2)c[nH]1
1078	CHEMBL1299863	3.78	S(CC(=O)Nc1scc(-c2ccc(OC)cc2)n1)c1nc(O)c(CC)c(C)n1	CCc1c(C)nc(SCC(=O)Nc2nc(-c3ccc(OC)cc3)cs2)nc1O
1079	CHEMBL2165054	0.63	O(C)[C@@H]1[C@H](NCc2ncc3OCCOc3c2)CCN(CCN2C(=O)C=Cc3c2cc(C#N)cc3)C1	CO[C@H]1CN(CCn2c(=O)ccc3ccc(C#N)cc32)CC[C@H]1NCc1cc2c(cn1)OCCO2
1080	CHEMBL2017974	2.7	FC(F)(F)c1c(-c2nc(N3CCOCC3)nc(N3CCOCC3)c2)cnc(N)c1	Nc1cc(C(F)(F)F)c(-c2cc(N3CCOCC3)nc(N3CCOCC3)n2)cn1
1081	CHEMBL2058529	3.22	Clc1cc(COc2ccc(CCC(=O)O)cc2)c(-c2ccccc2)cc1	O=C(O)CCc1ccc(OCc2cc(Cl)ccc2-c2ccccc2)cc1
1082	CHEMBL612012	0.80000001	O(C)c1c2OC3C(O)C=CC4C53c2c(cc1)CC4N(C)CC5	COc1ccc2c3c1OC1C(O)C=CC4C(C2)N(C)CCC341
1083	CHEMBL488238	3.1900001000000002	O=C(Nc1c(C(=O)NC)cc(-c2ccccc2)s1)N	CNC(=O)c1cc(-c2ccccc2)sc1NC(N)=O
1084	CHEMBL421236	3.5999999	Fc1cc(F)cc(CC(=O)N[C@H](C(=O)NC2C(=O)N(C)c3c(-c4c2cccc4)cccc3)C)c1	C[C@H](NC(=O)Cc1cc(F)cc(F)c1)C(=O)NC1C(=O)N(C)c2ccccc2-c2ccccc21
1085	CHEMBL1645135	1.47	Clc1ccc(CN2c3c(C(=O)N[C@@H](C)c4ccc(C(=O)O)cc4)cccc3CC2)cc1	C[C@H](NC(=O)c1cccc2c1N(Cc1ccc(Cl)cc1)CC2)c1ccc(C(=O)O)cc1
1086	CHEMBL1813048	4.4000001	FC(F)(F)Oc1ccc(COC2CCN(c3nc(Nc4c(C)c(NC(=O)C)ccc4)ncn3)CC2)cc1	CC(=O)Nc1cccc(Nc2ncnc(N3CCC(OCc4ccc(OC(F)(F)F)cc4)CC3)n2)c1C
1087	CHEMBL336923	3.1199999	S(=O)(=O)(c1ccc(F)cc1)c1ccc(NC(=O)C(O)(C(F)(F)F)C)cc1	CC(O)(C(=O)Nc1ccc(S(=O)(=O)c2ccc(F)cc2)cc1)C(F)(F)F
1088	CHEMBL850	-0.15000001	Fc1c(N2C[C@@H](C)N[C@@H](C)C2)c(F)c2N(C3CC3)C=C(C(=O)O)C(=O)c2c1N	C[C@H]1CN(c2c(F)c(N)c3c(=O)c(C(=O)O)cn(C4CC4)c3c2F)C[C@@H](C)N1
1089	CHEMBL1957266	3.8199998999999996	Clc1ccc(C2=N[C@@H](CC(=O)OC(C)(C)C)c3n(c(C)nn3)-c3sc(C)c(C)c23)cc1	Cc1sc2c(c1C)C(c1ccc(Cl)cc1)=N[C@@H](CC(=O)OC(C)(C)C)c1nnc(C)n1-2
1090	CHEMBL372361	1.6	S(C)c1cc(C(=O)Nc2ncc(C(=O)O)cc2)c(OCc2ccccc2)cc1	CSc1ccc(OCc2ccccc2)c(C(=O)Nc2ccc(C(=O)O)cn2)c1
1091	CHEMBL47875	4.099999899999999	Oc1ccc(-c2sc3c(n2)cccc3)cc1	Oc1ccc(-c2nc3ccccc3s2)cc1
1092	CHEMBL1650737	2.8499999	Clc1c(Nc2n[nH]c(OC)c2)nc(N[C@@H](C)c2ncc(F)cn2)nc1N1CCOCC1	COc1cc(Nc2nc(N[C@@H](C)c3ncc(F)cn3)nc(N3CCOCC3)c2Cl)n[nH]1
1093	CHEMBL1462105	1.87	Clc1c(C(=O)NNc2cc(Cl)ccc2)cccn1	O=C(NNc1cccc(Cl)c1)c1cccnc1Cl
1094	CHEMBL419763	4.1300001	O=C(Nc1cc(NC(=O)c2ccc(O)cc2)c(C)cc1)CCC1CCCCC1	Cc1ccc(NC(=O)CCC2CCCCC2)cc1NC(=O)c1ccc(O)cc1
1095	CHEMBL149434	2.0999999	O=C(N)C(=O)c1c(CC)n(Cc2ccccc2)c2c1c(OCC(=O)N)ccc2	CCc1c(C(=O)C(N)=O)c2c(OCC(N)=O)cccc2n1Cc1ccccc1
1096	CHEMBL49236	2.3099998999999998	O=C1C(=O)c2c(-c3c(N)cccc13)cccc2	Nc1cccc2c1-c1ccccc1C(=O)C2=O
1097	CHEMBL12952	0.23	O=C(O)C(C)c1cc2c(cc(OC)cc2)cc1	COc1ccc2cc(C(C)C(=O)O)ccc2c1
1098	CHEMBL1939752	3.02	O=C(OCC)Nc1cc([C@H](N2CCN(Cc3cnccc3)CC2)c2ccc(C(=O)N3CCC3)cc2)ccc1	CCOC(=O)Nc1cccc([C@@H](c2ccc(C(=O)N3CCC3)cc2)N2CCN(Cc3cccnc3)CC2)c1
1099	CHEMBL21342	1.9	c1(C2NCc3c(cccc3)C2)ccccc1	c1ccc(C2Cc3ccccc3CN2)cc1
1100	CHEMBL1778623	0.67000002	S(=O)(=O)(N(CC)CC)c1ccc(-c2c(OCC(=O)O)ccc(C(F)(F)F)c2)cc1	CCN(CC)S(=O)(=O)c1ccc(-c2cc(C(F)(F)F)ccc2OCC(=O)O)cc1
1101	CHEMBL1004	-0.2	O(C(C)(c1ncccc1)c1ccccc1)CCN(C)C	CN(C)CCOC(C)(c1ccccc1)c1ccccn1
1102	CHEMBL17357	0.33000001	Oc1sc2c(CCN)ccc(O)c2n1	NCCc1ccc(O)c2nc(O)sc12
1103	CHEMBL39058	2.0899999	Clc1c(NC(=O)c2c3c(c(OC)cc2)nccc3)c(Cl)cnc1	COc1ccc(C(=O)Nc2c(Cl)cncc2Cl)c2cccnc12
1104	CHEMBL322019	3.2	Clc1c(N(CC#C)c2nc(Nc3ccc(OCC(O)CN(C)C)cc3)ncc2)cc(Cl)cc1	C#CCN(c1ccnc(Nc2ccc(OCC(O)CN(C)C)cc2)n1)c1cc(Cl)ccc1Cl
1105	CHEMBL472	2.23	Clc1cc(C(=O)NCCc2ccc(S(=O)(=O)NC(=O)NC3CCCCC3)cc2)c(OC)cc1	COc1ccc(Cl)cc1C(=O)NCCc1ccc(S(=O)(=O)NC(=O)NC2CCCCC2)cc1
1106	CHEMBL249927	3.71	Clc1c(OCc2ncccc2)ccc(Nc2ncnc3c2c(OC[C@@H]2N(C(=O)CO)CCC2)ccc3)c1	O=C(CO)N1CCC[C@@H]1COc1cccc2ncnc(Nc3ccc(OCc4ccccn4)c(Cl)c3)c12
1107	CHEMBL1194666	1.1799998999999999	O=C(C(N(CC)CC)C)c1ccccc1	CCN(CC)C(C)C(=O)c1ccccc1
1108	CHEMBL443239	2.7	O=C(N(CCC)CCC)c1cc(C(=O)N[C@H]([C@H](O)CNCc2cc(OC)ccc2)Cc2ccccc2)ccc1	CCCN(CCC)C(=O)c1cccc(C(=O)N[C@@H](Cc2ccccc2)[C@H](O)CNCc2cccc(OC)c2)c1
1109	CHEMBL277148	2.54	Oc1c2c(nc(-c3ccccc3)c1)cccc2	Oc1cc(-c2ccccc2)nc2ccccc12
1110	CHEMBL242818	2.0	O=C1N(c2c(C)cc(O)cc2)C(=O)c2c1cc(O)cc2	Cc1cc(O)ccc1N1C(=O)c2ccc(O)cc2C1=O
1111	CHEMBL419742	4.1999998	Clc1cc(C(COCc2cc(C(F)(F)F)cc(C(F)(F)F)c2)N2CCNCC2)ccc1	FC(F)(F)c1cc(COCC(c2cccc(Cl)c2)N2CCNCC2)cc(C(F)(F)F)c1
1112	CHEMBL187007	4.2600002	Clc1c(Nc2ncnc3c2cc(OC)c(OC)c3)cc(NC(=O)c2cc(N(C)C)ccc2)cc1	COc1cc2ncnc(Nc3cc(NC(=O)c4cccc(N(C)C)c4)ccc3Cl)c2cc1OC
1113	CHEMBL2147150	3.5799999	O(CC12CC3CC(C1)CC(C2)C3)c1nc(N)c2ncn([C@H]3[C@H](O)[C@H](O)[C@@H](C)O3)c2n1	C[C@H]1O[C@@H](n2cnc3c(N)nc(OCC45CC6CC(CC(C6)C4)C5)nc32)[C@H](O)[C@@H]1O
1114	CHEMBL2031466	1.5599999	O=C(NC(C)C)c1cc(N2C(=O)c3c(N=C2)ccc(N2CCN(C)CC2)c3)c(C)cc1	Cc1ccc(C(=O)NC(C)C)cc1-n1cnc2ccc(N3CCN(C)CC3)cc2c1=O
1115	CHEMBL1080151	3.27	Fc1c(Nc2sc(C)cn2)nc(N[C@@H](C)c2ncc(F)cn2)nc1N1CCOCC1	Cc1cnc(Nc2nc(N[C@@H](C)c3ncc(F)cn3)nc(N3CCOCC3)c2F)s1
1116	CHEMBL1567984	0.30000001	Fc1c(Cn2nc(-c3ccc(C(=O)O)cc3)nn2)cccc1	O=C(O)c1ccc(-c2nnn(Cc3ccccc3F)n2)cc1
1117	CHEMBL2111158	-0.97000003	O(CC(O)CNC(C)C)c1sccn1	CC(C)NCC(O)COc1nccs1
1118	CHEMBL1224286	1.9299998999999999	O=C(NC)c1cc(OC2C[C@@H]3N(Cc4ccccc4)[C@H](C2)CC3)ccc1	CNC(=O)c1cccc(OC2C[C@@H]3CC[C@H](C2)N3Cc2ccccc2)c1
1119	CHEMBL266195	0.99000001	O(CC(O)CNC(C)C)c1c(CC=C)cccc1	C=CCc1ccccc1OCC(O)CNC(C)C
1120	CHEMBL2062582	2.71	O=C(Nc1cc2c(C3=Nc4c(C#N)cnn4C(NC4CC4)=C3)cn(CCO)c2cc1)C	CC(=O)Nc1ccc2c(c1)c(-c1cc(NC3CC3)n3ncc(C#N)c3n1)cn2CCO
1121	CHEMBL424	-1.36	O=C(O)c1c(O)cccc1	O=C(O)c1ccccc1O
1122	CHEMBL1079428	2.9400001000000002	Nc1ncnc2sc(-c3n(C)cnc3-c3ccccc3)cc12	Cn1cnc(-c2ccccc2)c1-c1cc2c(N)ncnc2s1
1123	CHEMBL782	0.44	S(=O)(=O)(NC(=O)NCCCC)c1ccc(C)cc1	CCCCNC(=O)NS(=O)(=O)c1ccc(C)cc1
1124	CHEMBL2179275	0.91000003	Clc1cc(Oc2c(C(=O)O)ccc([C@@H](CC(C)C)N3C[C@@H](N4C(=O)NC(=O)C(C)=C4)CCC3)c2)ccc1	Cc1cn([C@H]2CCCN([C@H](CC(C)C)c3ccc(C(=O)O)c(Oc4cccc(Cl)c4)c3)C2)c(=O)[nH]c1=O
1125	CHEMBL385240	3.5999999	Clc1c(Nc2ncnc3c2c(OC2CCN(C)CC2)cc(OC)c3)cc(OC)cc1	COc1ccc(Cl)c(Nc2ncnc3cc(OC)cc(OC4CCN(C)CC4)c23)c1
1126	CHEMBL1835912	3.76	O=C(OCC)c1cnc(OCCC2CCN(c3nnc(C)cc3)CC2)cc1	CCOC(=O)c1ccc(OCCC2CCN(c3ccc(C)nn3)CC2)nc1
1127	CHEMBL564366	1.1799998999999999	O=C(Nc1c(C)ccc2nc(CCNCCCO)ccc12)CC12CC3CC(C1)CC(C2)C3	Cc1ccc2nc(CCNCCCO)ccc2c1NC(=O)CC12CC3CC(CC(C3)C1)C2
1128	CHEMBL430381	3.1099999	S(Cc1c(F)c(F)ccc1)c1nc(NC(CO)CO)c2sc(NC3CC3)nc2n1	OCC(CO)Nc1nc(SCc2cccc(F)c2F)nc2nc(NC3CC3)sc12
1129	CHEMBL198758	2.76	S(=O)(=O)(C)c1ccc(CC(=O)N(CC)C2CCN(CCC(c3ccc(C#N)cc3)c3ccccc3)CC2)cc1	CCN(C(=O)Cc1ccc(S(C)(=O)=O)cc1)C1CCN(CCC(c2ccccc2)c2ccc(C#N)cc2)CC1
1130	CHEMBL109614	2.3199999	S(=O)(=O)(CCNCCc1c2sc(O)nc2c(O)cc1)CCCOC[C@H](C)c1ccccc1	C[C@@H](COCCCS(=O)(=O)CCNCCc1ccc(O)c2nc(O)sc12)c1ccccc1
1131	CHEMBL101473	2.0	O(CC(O)CN(C)C)c1ccc(Nc2nc(Nc3ccccc3)c(C)cn2)cc1	Cc1cnc(Nc2ccc(OCC(O)CN(C)C)cc2)nc1Nc1ccccc1
1132	CHEMBL2153188	1.72	S(CCC)c1c(C(=O)NC2CCCCC2)ccc(N2CC(C(=O)O)CCC2)n1	CCCSc1nc(N2CCCC(C(=O)O)C2)ccc1C(=O)NC1CCCCC1
1133	CHEMBL351231	3.51	N#Cc1ccc(-c2cc3c(oc(CCN4[C@H](C)CCC4)c3)cc2)cc1	C[C@@H]1CCCN1CCc1cc2cc(-c3ccc(C#N)cc3)ccc2o1
1134	CHEMBL517544	3.5	Clc1cc(Nc2c(C(=O)N)cnc3c2cc(OC)c(OC)c3)ccc1	COc1cc2ncc(C(N)=O)c(Nc3cccc(Cl)c3)c2cc1OC
1135	CHEMBL1209736	3.21	Brc1ccc(S(=O)(=O)NCC(N2CCCCCC2)c2ccccc2)cc1	O=S(=O)(NCC(c1ccccc1)N1CCCCCC1)c1ccc(Br)cc1
1136	CHEMBL1927707	2.71	O=C(Nc1ccccc1)CCc1c(O)cccc1	O=C(CCc1ccccc1O)Nc1ccccc1
1137	CHEMBL254129	2.6300001	O[C@@H]1CC=2[C@@](C)([C@@H]3[C@H]([C@H]4C(=C(C)[C@]5([C@H](C)[C@@H]6NC[C@@H](C)C[C@H]6O5)CC4)C3)CC=2)CC1	CC1=C2C[C@H]3[C@@H](CC=C4C[C@@H](O)CC[C@@]43C)[C@@H]2CC[C@]12O[C@@H]1C[C@H](C)CN[C@H]1[C@H]2C
1138	CHEMBL315985	0.79000002	O=C(N)N1c2c([C@@H](O)Cc3c1cccc3)cccc2	NC(=O)N1c2ccccc2C[C@H](O)c2ccccc21
1139	CHEMBL1529362	1.8	Nc1sc(-c2ccccc2)nn1	Nc1nnc(-c2ccccc2)s1
1140	CHEMBL1289682	4.23	Clc1c(C2CCN(C(=S)COCc3ccncc3)CC2)ccc(F)c1	Fc1ccc(C2CCN(C(=S)COCc3ccncc3)CC2)c(Cl)c1
1141	CHEMBL1539	-0.73000002	S(=O)(=O)(Nc1c(OC)c(OC)ncn1)c1ccc(N)cc1	COc1ncnc(NS(=O)(=O)c2ccc(N)cc2)c1OC
1142	CHEMBL180368	3.25	N#Cc1ccc(-c2cc3c(oc(CCN4[C@@H](C)CCC4)c3)cc2)cc1	C[C@H]1CCCN1CCc1cc2cc(-c3ccc(C#N)cc3)ccc2o1
1143	CHEMBL1650723	2.53	Clc1c(Nc2n[nH]c(OC)c2)nc(N[C@@H](C)c2ncc(F)cn2)nc1	COc1cc(Nc2nc(N[C@@H](C)c3ncc(F)cn3)ncc2Cl)n[nH]1
1144	CHEMBL226905	0.89999998	Clc1cc2NC=3C(=O)NN(C(C)c4cscc4)C(=O)C=3C(=O)c2cc1	CC(c1ccsc1)n1[nH]c(=O)c2[nH]c3cc(Cl)ccc3c(=O)c2c1=O
1145	CHEMBL1323247	2.28	Fc1cc2c([nH]c(C(=O)N3CCN(CC)CC3)c2)cc1	CCN1CCN(C(=O)c2cc3cc(F)ccc3[nH]2)CC1
1146	CHEMBL2349335	4.1999998	S(Cc1ccccc1)c1nc(N[C@@H](CO)CC(C)C)c2sc(N)nc2n1	CC(C)C[C@H](CO)Nc1nc(SCc2ccccc2)nc2nc(N)sc12
1147	CHEMBL1626	3.48	Clc1ccc([C@@](OCC[C@@H]2N(C)CCC2)(C)c2ccccc2)cc1	CN1CCC[C@@H]1CCO[C@](C)(c1ccccc1)c1ccc(Cl)cc1
1148	CHEMBL195329	1.9	O=C(N[C@@H]1C2CCN(C1)CC2)c1sc(-c2ccccc2)cc1	O=C(N[C@H]1CN2CCC1CC2)c1ccc(-c2ccccc2)s1
1149	CHEMBL1384203	3.53	O=[N+]([O-])c1ccc(C(O)CNC(C)C23CC4CC(C2)CC(C3)C4)cc1	CC(NCC(O)c1ccc([N+](=O)[O-])cc1)C12CC3CC(CC(C3)C1)C2
1150	CHEMBL2179289	3.3800001	O(c1cc(CN2CC(N3C(=O)NC(=O)C(C)=C3)CCC2)ccc1)c1ccc(C)cc1	Cc1ccc(Oc2cccc(CN3CCCC(n4cc(C)c(=O)[nH]c4=O)C3)c2)cc1
1151	CHEMBL1800657	2.23	O=C(N(CCNCCc1c2SC(=O)Nc2c(O)cc1)CCC)CCOCCc1ccccc1	CCCN(CCNCCc1ccc(O)c2[nH]c(=O)sc12)C(=O)CCOCCc1ccccc1
1152	CHEMBL259081	3.01	O=C1N(Cc2ccccc2)SC(NCc2ccccc2)=N1	O=c1nc(NCc2ccccc2)sn1Cc1ccccc1
1153	CHEMBL2207226	3.3699999	S(=O)(=O)(N1c2c(Oc3c1cccc3)cccc2)c1c(OC)cc(OC)c(NC(=O)Cc2cc(F)ncc2)c1	COc1cc(OC)c(S(=O)(=O)N2c3ccccc3Oc3ccccc32)cc1NC(=O)Cc1ccnc(F)c1
1154	CHEMBL1230165	1.29	Clc1cc(Nc2nc3c(c4c2ccnc4)ccc(C(=O)O)c3)ccc1	O=C(O)c1ccc2c(c1)nc(Nc1cccc(Cl)c1)c1ccncc12
1155	CHEMBL902	-0.60000002	S(=O)(=O)(NC(=N)CCSCc1nc(NC(=N)N)sc1)N	N=C(N)Nc1nc(CSCCC(=N)NS(N)(=O)=O)cs1
1156	CHEMBL1939738	3.3800001	Fc1ccc(CN2CCN([C@@H](c3cc(NC(=O)C4CC4)ccc3)c3ccc(C(=O)N(CCO)C)cc3)CC2)cc1	CN(CCO)C(=O)c1ccc([C@H](c2cccc(NC(=O)C3CC3)c2)N2CCN(Cc3ccc(F)cc3)CC2)cc1
1157	CHEMBL1951918	1.9	S(=O)(=O)(C)N1CCC([C@@H](CCN2CCC(N(C(=O)Cc3ccc(S(=O)(=O)C)cc3)CC)CC2)c2cc(C(F)(F)F)ccc2)CC1	CCN(C(=O)Cc1ccc(S(C)(=O)=O)cc1)C1CCN(CC[C@@H](c2cccc(C(F)(F)F)c2)C2CCN(S(C)(=O)=O)CC2)CC1
1158	CHEMBL365614	1.9	O=C(Nc1cc(Nc2nc(OCC3CN(C)CCC3)ncc2)c(C)cc1)c1cc(N2CCOCC2)ncc1	Cc1ccc(NC(=O)c2ccnc(N3CCOCC3)c2)cc1Nc1ccnc(OCC2CCCN(C)C2)n1
1159	CHEMBL2207656	3.1500001	Clc1c(Cl)ccc(OC2CCN(C[C@H](O)CNC(=O)C=3c4c(c(F)ccc4)C(=O)NC=3)CC2)c1	O=C(NC[C@@H](O)CN1CCC(Oc2ccc(Cl)c(Cl)c2)CC1)c1c[nH]c(=O)c2c(F)cccc12
1160	CHEMBL70824	2.1600001	S(=O)(=O)(N(CCCN(C)C)C)c1ccc(Nc2nc(-c3n4c(nc3)C=CC=C4)ccn2)cc1	CN(C)CCCN(C)S(=O)(=O)c1ccc(Nc2nccc(-c3cnc4ccccn34)n2)cc1
1161	CHEMBL1457701	1.97	O=C1N(Cc2ccccc2)c2c(cccc2)C=2OC(O)=CC(=O)C1=2	O=c1cc(O)oc2c1c(=O)n(Cc1ccccc1)c1ccccc21
1162	CHEMBL140453	2.78	S(=O)(=O)(c1ccc(O)cc1)c1ccc(NC(=O)C(O)(C(F)(F)F)C)cc1	CC(O)(C(=O)Nc1ccc(S(=O)(=O)c2ccc(O)cc2)cc1)C(F)(F)F
1164	CHEMBL2087846	2.55	Clc1cc2c(Cn3c(-c4n(C)cnc4)c4C(=O)N(CC#CCO)C(=O)N(CC5CC5)c4n3)ccnc2cc1	Cn1cncc1-c1c2c(=O)n(CC#CCO)c(=O)n(CC3CC3)c2nn1Cc1ccnc2ccc(Cl)cc12
1165	CHEMBL2153174	3.9000001	S(=O)(=O)(Cc1c(F)cccc1F)N1CCN(c2c(C(F)(F)F)cccn2)CC1	O=S(=O)(Cc1c(F)cccc1F)N1CCN(c2ncccc2C(F)(F)F)CC1
1166	CHEMBL520902	0.68000001	S(=O)(=O)(C)c1ccc(-c2sc(NC(=O)N)c(C(=O)N[C@@H]3CNCCC3)c2)cc1	CS(=O)(=O)c1ccc(-c2cc(C(=O)N[C@H]3CCCNC3)c(NC(N)=O)s2)cc1
1167	CHEMBL1213071	1.63	O=C(Nc1sccn1)c1c(C)onc1C(=O)N	Cc1onc(C(N)=O)c1C(=O)Nc1nccs1
1168	CHEMBL41	1.92	FC(F)(F)c1ccc(OC(CCNC)c2ccccc2)cc1	CNCCC(Oc1ccc(C(F)(F)F)cc1)c1ccccc1
1169	CHEMBL1079588	2.97	Nc1ncnc2sc(-c3n(CC)cnc3-c3ccccc3)nc12	CCn1cnc(-c2ccccc2)c1-c1nc2c(N)ncnc2s1
1170	CHEMBL167151	1.3	S(CC(=O)O)CCCCOc1c(CCC)c(O)c(C(=O)C)cc1	CCCc1c(OCCCCSCC(=O)O)ccc(C(C)=O)c1O
1171	CHEMBL1084546	2.6300001	S(=O)(=O)(N(C)c1c(CNc2c(C(F)(F)F)cnc(Nc3cc4c(NC(=O)C4)cc3)n2)cccn1)C	CN(c1ncccc1CNc1nc(Nc2ccc3c(c2)CC(=O)N3)ncc1C(F)(F)F)S(C)(=O)=O
1172	CHEMBL370492	3.0	O=C(O)/C=C/c1ccc(Oc2c(c(CC)nc3c2ccc(O)c3)-c2ccccc2)cc1	CCc1nc2cc(O)ccc2c(Oc2ccc(/C=C/C(=O)O)cc2)c1-c1ccccc1
1173	CHEMBL1770298	4.0500002	O=C(Nc1c(C)cccc1C)C(NC(=O)c1c(O)cccc1)c1sc(C)cc1	Cc1ccc(C(NC(=O)c2ccccc2O)C(=O)Nc2c(C)cccc2C)s1
1174	CHEMBL1089517	1.86	O=C(OC)Cc1cc(CN2C(=O)Nc3c(N)nc(OCCOC)nc23)ccc1	COCCOc1nc(N)c2[nH]c(=O)n(Cc3cccc(CC(=O)OC)c3)c2n1
1175	CHEMBL10	3.3399998999999996	[SH0](=O)(C)c1ccc(-c2[nH]c(c(-c3ccc(F)cc3)n2)-c2ccncc2)cc1	CS(=O)c1ccc(-c2nc(-c3ccc(F)cc3)c(-c3ccncc3)[nH]2)cc1
1176	CHEMBL1934271	1.88	S(=O)(=O)(Nc1n(C(CC)CC)nc(C)c1C(=O)N[C@H](C(C)(C)C)C)c1ccc(C)cc1	CCC(CC)n1nc(C)c(C(=O)N[C@@H](C)C(C)(C)C)c1NS(=O)(=O)c1ccc(C)cc1
1177	CHEMBL1630123	2.5999999	O=C(Nc1c2c(c(C=3C4=NC(N5CCOCC5)=CC(=O)N4C=CC=3)cc1)sc1c2cccc1)CN1CCN(C)CC1	CN1CCN(CC(=O)Nc2ccc(-c3cccn4c(=O)cc(N5CCOCC5)nc34)c3sc4ccccc4c23)CC1
1178	CHEMBL447183	0.79000002	Fc1c2C(N)=NC3(Nc2c(F)cc1)CCN(C(=O)c1cnc(C#N)cc1)CC3	N#Cc1ccc(C(=O)N2CCC3(CC2)N=C(N)c2c(F)ccc(F)c2N3)cn1
1179	CHEMBL441093	2.8800001	Fc1c(N2Cc3ncccc3C2)ccc(N2C(=O)O[C@@H](CNC(=O)C)C2)c1	CC(=O)NC[C@H]1CN(c2ccc(N3Cc4cccnc4C3)c(F)c2)C(=O)O1
1180	CHEMBL1682972	2.2	[SH0](=O)(C)c1c(-c2ccccc2)nc2c(c1C(=O)N[C@@H](CC)c1cnccc1)cccc2	CC[C@H](NC(=O)c1c(S(C)=O)c(-c2ccccc2)nc2ccccc12)c1cccnc1
1181	CHEMBL1614705	1.79	Clc1cc(F)c(-c2c(c(C3CCN(C(=O)CO)CC3)[nH]n2)-c2ncncc2)cc1	O=C(CO)N1CCC(c2[nH]nc(-c3ccc(Cl)cc3F)c2-c2ccncn2)CC1
1182	CHEMBL2151322	2.79	Fc1cnc([C@@H](Nc2nc3n(-c4n[nH]c(OC(C)C)c4)cnc3cc2)CO)cc1	CC(C)Oc1cc(-n2cnc3ccc(N[C@@H](CO)c4ccc(F)cn4)nc32)n[nH]1
1183	CHEMBL2011942	2.48	O=C(N)c1c(NCCCNC(=O)C2CCC2)c2nc(-c3ccc(OCCN4CCCCC4)cc3)[nH]c2nc1	NC(=O)c1cnc2[nH]c(-c3ccc(OCCN4CCCCC4)cc3)nc2c1NCCCNC(=O)C1CCC1
1184	CHEMBL252083	3.0	Clc1cc(N(S(=O)(=O)c2ccc(Cl)cc2)[C@@H](COC(=O)NC)C)c(CO)cc1	CNC(=O)OC[C@@H](C)N(c1cc(Cl)ccc1CO)S(=O)(=O)c1ccc(Cl)cc1
1185	CHEMBL453629	1.96	Fc1c(C(=O)NCCN(C)C)ccc(Nc2nc(-c3n(C(C)C)c(C)nc3)ccn2)c1	Cc1ncc(-c2ccnc(Nc3ccc(C(=O)NCCN(C)C)c(F)c3)n2)n1C(C)C
1186	CHEMBL1575541	2.1500001	O=C(NC1CCCCC1)C1(C)N(Cc2sccc2)C(=O)CC1	CC1(C(=O)NC2CCCCC2)CCC(=O)N1Cc1cccs1
1187	CHEMBL1809067	3.3	Clc1c(-c2n3c(nc2)C=CC=C3)nc(Nc2c(OC)cc(N3CCN(C(=O)N)CC3)cc2)nc1	COc1cc(N2CCN(C(N)=O)CC2)ccc1Nc1ncc(Cl)c(-c2cnc3ccccn23)n1
1188	CHEMBL1223955	1.1	[SH0](=O)(c1cc(C(=O)N)ccc1)C1C[C@@H]2N(Cc3ccccc3)[C@H](C1)CC2	NC(=O)c1cccc(S(=O)C2C[C@@H]3CC[C@H](C2)N3Cc2ccccc2)c1
1189	CHEMBL551813	1.46	FC(F)(F)c1ccc(C(=O)Nc2ccc(Cc3nc(N(C)C)c(CC(=O)O)c(N(C)C)n3)cc2)cc1	CN(C)c1nc(Cc2ccc(NC(=O)c3ccc(C(F)(F)F)cc3)cc2)nc(N(C)C)c1CC(=O)O
1190	CHEMBL1916261	0.46000001	S(=O)(=O)(Nc1n(-c2ccccc2)nnc1C(=O)NC(CC)CC)c1ccc(C)cc1	CCC(CC)NC(=O)c1nnn(-c2ccccc2)c1NS(=O)(=O)c1ccc(C)cc1
1191	CHEMBL577458	1.24	S(Cc1ccccc1)c1nc(N)c2ncn([C@H]3[C@H](O)[C@H](O)[C@@H](CO)O3)c2n1	Nc1nc(SCc2ccccc2)nc2c1ncn2[C@@H]1O[C@H](CO)[C@@H](O)[C@H]1O
1192	CHEMBL368473	0.69999999	O=C1N(C)C(=O)c2nc(-c3cnccc3)[nH]c2N1C	Cn1c(=O)c2nc(-c3cccnc3)[nH]c2n(C)c1=O
1193	CHEMBL2010846	3.0999999	FC(F)(F)c1ccc(CN2C[C@@H](OC)[C@@H](N(C(=O)Cc3ccc(-n4nnnc4)cc3)C)CC2)cc1	CO[C@@H]1CN(Cc2ccc(C(F)(F)F)cc2)CC[C@@H]1N(C)C(=O)Cc1ccc(-n2cnnn2)cc1
1194	CHEMBL154	0.13	O=C(O)[C@@H](C)c1cc2c(cc(OC)cc2)cc1	COc1ccc2cc([C@H](C)C(=O)O)ccc2c1
1195	CHEMBL288470	0.77999997	O=C1N(N(C)C(C)=C1N(C)C)c1ccccc1	Cc1c(N(C)C)c(=O)n(-c2ccccc2)n1C
1196	CHEMBL281066	2.7	S(=O)(=O)(NC(=O)c1cc(OC)c(Cc2c3c(n(C)c2)ccc(C(=O)NCC(CC)CC)c3)cc1)c1c(C)cccc1	CCC(CC)CNC(=O)c1ccc2c(c1)c(Cc1ccc(C(=O)NS(=O)(=O)c3ccccc3C)cc1OC)cn2C
1197	CHEMBL2178385	0.22	O=C(O)CC1CCC(c2ccc(-c3cc(C(=O)N)cnc3)cc2)CC1	NC(=O)c1cncc(-c2ccc(C3CCC(CC(=O)O)CC3)cc2)c1
1198	CHEMBL563	0.85000002	Fc1c(-c2ccccc2)ccc(C(C(=O)O)C)c1	CC(C(=O)O)c1ccc(-c2ccccc2)c(F)c1
1199	CHEMBL1809196	3.7	FC(F)(F)c1c(-c2n3c(nc2)C=CC=C3)nc(Nc2c(OC)cc(N3CCN(C(=O)C)CC3)cc2)nc1	COc1cc(N2CCN(C(C)=O)CC2)ccc1Nc1ncc(C(F)(F)F)c(-c2cnc3ccccn23)n1
1200	CHEMBL2035025	1.3	NC1(c2ccc(C3=C(c4ccccc4)n4c(ncc4)C=N3)cc2)CCC1	NC1(c2ccc(-c3ncc4nccn4c3-c3ccccc3)cc2)CCC1
1201	CHEMBL1778373	1.36	Fc1cc(F)cc(Oc2cc(O[C@H](COC)C)cc(C(=O)Nc3ncc(C(=O)O)cc3)c2)c1	COC[C@H](C)Oc1cc(Oc2cc(F)cc(F)c2)cc(C(=O)Nc2ccc(C(=O)O)cn2)c1
1202	CHEMBL2179279	1.37	Clc1cc(Oc2c(C(=O)O)ccc([C@@H](CC(CC)(C)C)N3C[C@@H](N4C(=O)NC(=O)C(C)=C4)CCC3)c2)ccc1	CCC(C)(C)C[C@H](c1ccc(C(=O)O)c(Oc2cccc(Cl)c2)c1)N1CCC[C@H](n2cc(C)c(=O)[nH]c2=O)C1
1203	CHEMBL139088	3.2	FC(F)(F)c1cc(C(F)(F)F)cc(COCC(N2CCNCC2)c2cc(F)ccc2)c1	Fc1cccc(C(COCc2cc(C(F)(F)F)cc(C(F)(F)F)c2)N2CCNCC2)c1
1204	CHEMBL1779013	3.2	Fc1cc(OC)c(-c2cc(CNC(=O)c3ncccc3)cnc2)cc1	COc1cc(F)ccc1-c1cncc(CNC(=O)c2ccccn2)c1
1205	CHEMBL1299619	3.26	S(Cc1nc(-c2ccccc2)nc(N2CCOCC2)c1)C	CSCc1cc(N2CCOCC2)nc(-c2ccccc2)n1
1206	CHEMBL2062575	1.62	O=C(Nc1cc2n(C3=Nc4c(C#N)cnn4C(NCCCN(C)C)=C3)ccc2cc1)C	CC(=O)Nc1ccc2ccn(-c3cc(NCCCN(C)C)n4ncc(C#N)c4n3)c2c1
1207	CHEMBL2062574	2.24	O=C(Nc1cc2n(C3=Nc4c(C#N)cnn4C(NCCN4CCCC4)=C3)ccc2cc1)C	CC(=O)Nc1ccc2ccn(-c3cc(NCCN4CCCC4)n4ncc(C#N)c4n3)c2c1
1208	CHEMBL2163582	3.5899998999999996	Clc1c2[nH]c3c(c2ccc1)CN(C(=O)[C@H]1[C@H](C(=O)NC2(C#N)CC2)CCCC1)CC3	N#CC1(NC(=O)[C@@H]2CCCC[C@H]2C(=O)N2CCc3[nH]c4c(Cl)cccc4c3C2)CC1
1209	CHEMBL8145	2.46	O=C1C(c2ccc(O)cc2)=COc2c1ccc(O)c2	O=c1c(-c2ccc(O)cc2)coc2cc(O)ccc12
1210	CHEMBL65119	3.8	O(c1ccc(Cc2[nH]c3c(n2)cc(N)cc3)cc1)c1ccccc1	Nc1ccc2[nH]c(Cc3ccc(Oc4ccccc4)cc3)nc2c1
1211	CHEMBL1090089	1.5	Fc1c(OC=2C(=O)N(C)c3nc(NC(CCO)CCO)ncc3C=2)ccc(F)c1	Cn1c(=O)c(Oc2ccc(F)cc2F)cc2cnc(NC(CCO)CCO)nc21
1212	CHEMBL111660	1.1	O=C(Nc1ccc(CC)cc1)c1cc2c(cc(C(=N)N)cc2)cc1	CCc1ccc(NC(=O)c2ccc3cc(C(=N)N)ccc3c2)cc1
1213	CHEMBL2180015	3.5999999	Oc1c(-c2nccc(C#CC)c2)cc(C2(C3CC3)N=C(N)C(C)=N2)cc1	CC#Cc1ccnc(-c2cc(C3(C4CC4)N=C(C)C(N)=N3)ccc2O)c1
1214	CHEMBL540930	3.1199999	ClC=1C(=O)NC=C(C(NC(=O)CC2CCN(Cc3cn(-c4ccc(C(F)(F)F)cc4)cc3)CC2)c2ccc(F)cc2)C=1	O=C(CC1CCN(Cc2ccn(-c3ccc(C(F)(F)F)cc3)c2)CC1)NC(c1ccc(F)cc1)c1c[nH]c(=O)c(Cl)c1
1215	CHEMBL66520	1.84	FC(F)(F)C(=O)C(NC(=O)CN1C(=O)C(NC=O)=CC=C1c1ccccc1)C(C)C	CC(C)C(NC(=O)Cn1c(-c2ccccc2)ccc(NC=O)c1=O)C(=O)C(F)(F)F
1216	CHEMBL1809195	2.9000001	O=C(C)N1CCN(c2cc(OC)c(Nc3nc(c(C)cn3)-c3n4c(nc3)C=CC=C4)cc2)CC1	COc1cc(N2CCN(C(C)=O)CC2)ccc1Nc1ncc(C)c(-c2cnc3ccccn23)n1
1217	CHEMBL1574146	3.1800001	Clc1cc(CN2C(=O)c3c(N)cccc3C2=O)ccc1	Nc1cccc2c1C(=O)N(Cc1cccc(Cl)c1)C2=O
1218	CHEMBL2079220	1.04	O=C(Nc1c(C(=O)N[C@@H]2CNCCC2)sc(-c2ccccc2)c1)N	NC(=O)Nc1cc(-c2ccccc2)sc1C(=O)N[C@H]1CCCNC1
1219	CHEMBL1964629	2.26	Clc1nc(NCc2ccccc2)nc(N)n1	Nc1nc(Cl)nc(NCc2ccccc2)n1
1220	CHEMBL1374798	-0.5	O=C(N)C1CCN(CC(O)COCc2cc(OC)ccc2)CC1	COc1cccc(COCC(O)CN2CCC(C(N)=O)CC2)c1
1221	CHEMBL320714	2.21	O(CCCCCCNCCc1c2sc(O)nc2c(O)cc1)CCc1ccccc1	Oc1nc2c(O)ccc(CCNCCCCCCOCCc3ccccc3)c2s1
1222	CHEMBL1778365	0.94999999	O=C(O)c1cnc(NC(=O)c2cc(O[C@H](COC)C)cc(Oc3ccccc3)c2)cc1	COC[C@H](C)Oc1cc(Oc2ccccc2)cc(C(=O)Nc2ccc(C(=O)O)cn2)c1
1223	CHEMBL256963	1.1900001	ClC1=Cn2c(-c3nc(NC4CNC4)ccc3)cnc2C=C1	Clc1ccc2ncc(-c3cccc(NC4CNC4)n3)n2c1
1224	CHEMBL149324	-0.20999999	O=C(Oc1ccccc1)c1ccc(NC(=N)N)cc1	N=C(N)Nc1ccc(C(=O)Oc2ccccc2)cc1
1225	CHEMBL2035023	0.2	O=C1N=C2N(N=C(c3ccc(C4(N)CCC4)cc3)C(c3ccccc3)=C2)C=C1	NC1(c2ccc(-c3nn4ccc(=O)nc4cc3-c3ccccc3)cc2)CCC1
1226	CHEMBL16073	1.5	O=C(Nc1ccc(OCC)cc1)C	CCOc1ccc(NC(C)=O)cc1
1227	CHEMBL492112	4.0300002	O=C(Nc1cc2c([nH]nc2)cc1)CC12CC3CC(C1)CC(C2)C3	O=C(CC12CC3CC(CC(C3)C1)C2)Nc1ccc2[nH]ncc2c1
1228	CHEMBL1909282	-0.22	Clc1ccc(-c2scc(CC(=O)O)n2)cc1	O=C(O)Cc1csc(-c2ccc(Cl)cc2)n1
1229	CHEMBL519301	1.2	S(=O)(=O)(N1[C@H](C(=O)N2C[C@H](N)CC2)CCC1)c1cc(F)c(-c2oc(C)cc2)cc1	Cc1ccc(-c2ccc(S(=O)(=O)N3CCC[C@H]3C(=O)N3CC[C@@H](N)C3)cc2F)o1
1230	CHEMBL2012204	2.8800001	O=C(NO)[C@@](OCc1ccc(-c2ccccc2)cc1)([C@@H](O)c1noc(C)c1)C	Cc1cc([C@H](O)[C@](C)(OCc2ccc(-c3ccccc3)cc2)C(=O)NO)no1
1231	CHEMBL8232	0.58999997	O(C)c1cc(Oc2c(O)ncnc2)ccc1	COc1cccc(Oc2cncnc2O)c1
1232	CHEMBL2151324	2.97	Fc1c(Nc2n[nH]c(OC(C)C)c2)nc2n([C@@H](CO)c3ncc(F)cc3)cnc2c1	CC(C)Oc1cc(Nc2nc3c(cc2F)ncn3[C@@H](CO)c2ccc(F)cn2)n[nH]1
1233	CHEMBL557697	2.8399999	Clc1c(C(=O)NCC23CC4CC(C2)CC(C3)C4)c2c(nc(-c3cc(C(=O)O)ccc3)cc2)cc1	O=C(O)c1cccc(-c2ccc3c(C(=O)NCC45CC6CC(CC(C6)C4)C5)c(Cl)ccc3n2)c1
1234	CHEMBL181610	2.6700001	Clc1c(N)nc(N)c(C(=O)Nc2ncccc2)n1	Nc1nc(N)c(C(=O)Nc2ccccn2)nc1Cl
1235	CHEMBL129198	2.4000001	Clc1cc2c([nH]c(C(=O)N3CCN(C)CC3)c2)cc1	CN1CCN(C(=O)c2cc3cc(Cl)ccc3[nH]2)CC1
1236	CHEMBL2170837	4.1999998	Clc1ccc(-c2n(CC)c(C)c(C(=O)O)c2-c2cc(N3CCN(c4ccc(NS(=O)(=O)c5cc(S(=O)(=O)C(F)(F)F)c(N[C@@H](CSc6ccccc6)CCN6CCC(O)CC6)cc5)cc4)CC3)ccc2)cc1	CCn1c(C)c(C(=O)O)c(-c2cccc(N3CCN(c4ccc(NS(=O)(=O)c5ccc(N[C@H](CCN6CCC(O)CC6)CSc6ccccc6)c(S(=O)(=O)C(F)(F)F)c5)cc4)CC3)c2)c1-c1ccc(Cl)cc1
1237	CHEMBL1631473	1.21	O=C(N1CC(C)C1)c1c(N)c2c(c(-c3ncccn3)ccc2)nn1	CC1CN(C(=O)c2nnc3c(-c4ncccn4)cccc3c2N)C1
1238	CHEMBL514257	3.75	Clc1c(Nc2n[nH]c(C3CC3)c2)nc(N[C@@H](CO)c2ccc(F)cc2)nc1	OC[C@H](Nc1ncc(Cl)c(Nc2cc(C3CC3)[nH]n2)n1)c1ccc(F)cc1
1239	CHEMBL2030446	2.3800001	S(=O)(=O)(Cc1nc(-c2cc3c([nH]cc3)cc2)nc(N2[C@@H](C)COCC2)c1)C	C[C@H]1COCCN1c1cc(CS(C)(=O)=O)nc(-c2ccc3[nH]ccc3c2)n1
1240	CHEMBL2088093	3.0699999	Brc1c(Nc2n[nH]c(CCCOC)c2)nc(NCc2onc(C)c2)nc1	COCCCc1cc(Nc2nc(NCc3cc(C)no3)ncc2Br)n[nH]1
1241	CHEMBL272842	0.80000001	Clc1c(CO)ccc(OC2CCN(CC3CCN([C@H](C(=O)O)Cc4ccccc4)CC3)CC2)c1	O=C(O)[C@H](Cc1ccccc1)N1CCC(CN2CCC(Oc3ccc(CO)c(Cl)c3)CC2)CC1
1242	CHEMBL550496	1.9400001	Clc1c(C(=O)NCC23CC4CC(C2)CC(C3)C4)cc(NCCNCC(=O)O)cc1	O=C(O)CNCCNc1ccc(Cl)c(C(=O)NCC23CC4CC(CC(C4)C2)C3)c1
1243	CHEMBL2172003	3.49	O=C(NC1(C#N)CC1)[C@H]1[C@H](C(=O)N2[C@H](C)CN(c3cc(OC)c(C4CC4)cc3)CC2)CCCC1	COc1cc(N2CCN(C(=O)[C@@H]3CCCC[C@H]3C(=O)NC3(C#N)CC3)[C@H](C)C2)ccc1C1CC1
1244	CHEMBL2031467	1.47	O=C(NCC)c1cc(N2C(=O)c3c(N=C2)ccc(N2CCN(C)CC2)c3)c(C)cc1	CCNC(=O)c1ccc(C)c(-n2cnc3ccc(N4CCN(C)CC4)cc3c2=O)c1
1245	CHEMBL1489473	3.6199999	O=C(Nc1scc(-c2ccccc2)n1)c1cnccc1	O=C(Nc1nc(-c2ccccc2)cs1)c1cccnc1
1246	CHEMBL325486	3.4000001	S(=O)(=O)(C)n1c2c(c3c1cccc3)cc(NC(=O)CCc1ccncc1)cc2	CS(=O)(=O)n1c2ccccc2c2cc(NC(=O)CCc3ccncc3)ccc21
1247	CHEMBL2086687	3.0	FC(F)(F)COC(=O)N1C[C@@H](C)N(c2ncc(OCc3c(C#N)cncc3)cn2)CC1	C[C@@H]1CN(C(=O)OCC(F)(F)F)CCN1c1ncc(OCc2ccncc2C#N)cn1
1248	CHEMBL1566172	2.3399999	Clc1ccc(Cc2sc(N)nn2)cc1	Nc1nnc(Cc2ccc(Cl)cc2)s1
1249	CHEMBL339670	1.26	Clc1c(Cl)ccc(Cn2c(C(=O)O)c(C#N)c3c2cccc3)c1	N#Cc1c(C(=O)O)n(Cc2ccc(Cl)c(Cl)c2)c2ccccc12
1250	CHEMBL1947156	2.3199999	O=C1Sc2c([C@@H](O)CNCCc3cc(-c4cc(CNCc5ccccc5)ccc4)ccc3)ccc(O)c2N1	O=c1[nH]c2c(O)ccc([C@@H](O)CNCCc3cccc(-c4cccc(CNCc5ccccc5)c4)c3)c2s1
1251	CHEMBL457888	2.4300001	S(=O)(=O)(CCCN1CCOCC1)c1ccc(Nc2nc(-c3n(C(C)C)c(C)nc3)ccn2)cc1	Cc1ncc(-c2ccnc(Nc3ccc(S(=O)(=O)CCCN4CCOCC4)cc3)n2)n1C(C)C
1252	CHEMBL232846	3.1199999	S(Cc1c(F)cccc1)c1nc(N[C@@H](CO)C)c2sc(N)nc2n1	C[C@H](CO)Nc1nc(SCc2ccccc2F)nc2nc(N)sc12
1253	CHEMBL2321992	0.62	Clc1c(Cl)ccc([C@@]2(CCO)CNCCC2)c1	OCC[C@@]1(c2ccc(Cl)c(Cl)c2)CCCNC1
1254	CHEMBL183492	3.5999999	O=C(N(CC=C)C1CCN(CCC(c2ccccc2)c2ccccc2)CC1)Nc1ccccc1	C=CCN(C(=O)Nc1ccccc1)C1CCN(CCC(c2ccccc2)c2ccccc2)CC1
1255	CHEMBL1916288	0.44999999	S(=O)(=O)(Nc1n(-c2ccc(F)cc2)nc(C)c1C(=O)N[C@H](C(C)(C)C)C)c1ccc(C#N)cc1	Cc1nn(-c2ccc(F)cc2)c(NS(=O)(=O)c2ccc(C#N)cc2)c1C(=O)N[C@@H](C)C(C)(C)C
1256	CHEMBL2158841	2.98	Clc1c(Cl)ccc(OC2CCN(CC3CCN([C@H](C(=O)O)Cc4ccc(F)cc4)CC3)CC2)c1	O=C(O)[C@H](Cc1ccc(F)cc1)N1CCC(CN2CCC(Oc3ccc(Cl)c(Cl)c3)CC2)CC1
1257	CHEMBL1270773	2.5	S(=O)(=O)(C)c1cc(Nc2nc(Nc3c4ocnc4ccc3)ccn2)ccc1	CS(=O)(=O)c1cccc(Nc2nccc(Nc3cccc4ncoc34)n2)c1
1258	CHEMBL2335885	3.23	O=C(N(C)c1ccc(Nc2nc3c(cc(-c4ccncc4)cc3)cn2)cc1)CCOC	COCCC(=O)N(C)c1ccc(Nc2ncc3cc(-c4ccncc4)ccc3n2)cc1
1259	CHEMBL2086670	2.8900001	O(C(C)(C)C)C(=O)N1C[C@@H](C)N(c2ncc(OCc3ccc(C#N)cc3)cn2)CC1	C[C@@H]1CN(C(=O)OC(C)(C)C)CCN1c1ncc(OCc2ccc(C#N)cc2)cn1
1260	CHEMBL477785	2.52	S(=O)(=O)(CCN(C)C)N1CCN(c2ccc(Nc3nc(-c4n(C(C)C)c(C)nc4)ccn3)cc2)CC1	Cc1ncc(-c2ccnc(Nc3ccc(N4CCN(S(=O)(=O)CCN(C)C)CC4)cc3)n2)n1C(C)C
1261	CHEMBL61236	1.7	Nc1nc2c(cc1)cccc2	Nc1ccc2ccccc2n1
1262	CHEMBL1455292	0.80000001	O=C1N(CCCC)CC2=C(O)n3nc(-c4occc4)cc3N=C12	CCCCN1Cc2c(nc3cc(-c4ccco4)nn3c2O)C1=O
1263	CHEMBL2207665	2.76	Clc1c(Cl)ccc(OC2CCN(C[C@H](O)CNC(=O)C=3C(C(F)(F)F)=CC(=O)N(C)C=3)CC2)c1	Cn1cc(C(=O)NC[C@@H](O)CN2CCC(Oc3ccc(Cl)c(Cl)c3)CC2)c(C(F)(F)F)cc1=O
1264	CHEMBL1645108	3.0999999	Oc1cc(-c2cc3sc(N)nc3cc2)ccc1	Nc1nc2ccc(-c3cccc(O)c3)cc2s1
1265	CHEMBL2087848	3.6099998999999996	Clc1cc2c(Cn3c(-c4n(C)cnc4)c4C(=O)N(CC#CC)C(=O)N(CC5CC5)c4n3)ccnc2cc1	CC#CCn1c(=O)c2c(-c3cncn3C)n(Cc3ccnc4ccc(Cl)cc34)nc2n(CC2CC2)c1=O
1266	CHEMBL2172000	2.7	O=C(NC1(C#N)CC1)[C@H]1[C@H](C(=O)N2[C@H](C)CN(c3cc4n(C)nc(C)c4cc3)CC2)CCCC1	Cc1nn(C)c2cc(N3CCN(C(=O)[C@@H]4CCCC[C@H]4C(=O)NC4(C#N)CC4)[C@H](C)C3)ccc12
1267	CHEMBL1957460	2.0	Clc1c(C)nccc1-c1ccc(-c2c(C#N)c(O)c3c(n2)ccnc3)cc1	Cc1nccc(-c2ccc(-c3nc4ccncc4c(O)c3C#N)cc2)c1Cl
1268	CHEMBL98350	2.9000001	O=C1c2c(c(-c3ccccc3)ccc2)OC(N2CCOCC2)=C1	O=c1cc(N2CCOCC2)oc2c(-c3ccccc3)cccc12
1269	CHEMBL1916543	0.2	O(C)c1nc2N(CCN3CCC(NCc4ncc5OCCOc5c4)CC3)C(=O)C=Cc2cn1	COc1ncc2ccc(=O)n(CCN3CCC(NCc4cc5c(cn4)OCCO5)CC3)c2n1
1270	CHEMBL301928	2.0	O=C(Nc1cc2c(Cc3c(OC)cc(C(=O)O)cc3)cn(C)c2cc1)CC1CCCC1	COc1cc(C(=O)O)ccc1Cc1cn(C)c2ccc(NC(=O)CC3CCCC3)cc12
1271	CHEMBL1917447	-0.16	Clc1ccc(S(=O)(=O)c2c(C)n(CC(=O)O)c3c2cc(F)cc3)cc1	Cc1c(S(=O)(=O)c2ccc(Cl)cc2)c2cc(F)ccc2n1CC(=O)O
1272	CHEMBL256348	2.7	Clc1c(Nc2nc(Nc3ccc(S(=O)(=O)N)cc3)ncc2)c2OCOc2cc1	NS(=O)(=O)c1ccc(Nc2nccc(Nc3c(Cl)ccc4c3OCO4)n2)cc1
1273	CHEMBL2179282	1.97	Brc1cc(Oc2c(C(=O)O)ccc([C@@H](CC(CC)(CC)C)N3C[C@@H](N4C(=O)NC(=O)C(C)=C4)CCC3)c2)ccc1	CCC(C)(CC)C[C@H](c1ccc(C(=O)O)c(Oc2cccc(Br)c2)c1)N1CCC[C@H](n2cc(C)c(=O)[nH]c2=O)C1
1274	CHEMBL480208	2.46	S(=O)(=O)(C[C@@]12C(C)(C)[C@@H](CC1=O)CC2)N1CCN(c2ncc(C#N)cc2)CC1	CC1(C)[C@@H]2CC[C@@]1(CS(=O)(=O)N1CCN(c3ccc(C#N)cn3)CC1)C(=O)C2
1275	CHEMBL1054	0.37	ClC(Cl)C1NS(=O)(=O)c2c(N1)cc(Cl)c(S(=O)(=O)N)c2	NS(=O)(=O)c1cc2c(cc1Cl)NC(C(Cl)Cl)NS2(=O)=O
1276	CHEMBL1904754	0.99000001	Fc1c(C(=O)OCCC2=C(O)n3ncnc3N=C2C)cccc1	Cc1nc2ncnn2c(O)c1CCOC(=O)c1ccccc1F
1277	CHEMBL2208422	3.4200001	Clc1c(Cl)ccc(OC2CCN(C[C@H](O)CNS(=O)(=O)c3cc(C#N)ccc3)CC2)c1	N#Cc1cccc(S(=O)(=O)NC[C@@H](O)CN2CCC(Oc3ccc(Cl)c(Cl)c3)CC2)c1
1278	CHEMBL1727809	3.8	O=C(NCCCCc1ccccc1)c1ccccc1	O=C(NCCCCc1ccccc1)c1ccccc1
1279	CHEMBL153370	0.079999998	O=C(NCC#N)[C@@H](NC(=O)N1CCOCC1)CC(C)C	CC(C)C[C@H](NC(=O)N1CCOCC1)C(=O)NCC#N
1280	CHEMBL366975	0.89999998	O=C(N)C1CCCCC1	NC(=O)C1CCCCC1
1281	CHEMBL407391	0.94999999	N(C)(C)c1ncnc2nc[nH]c12	CN(C)c1ncnc2nc[nH]c12
1282	CHEMBL584991	2.7	Clc1c(F)ccc(N/C(=N/O)/c2c(N)non2)c1	Nc1nonc1/C(=N\O)Nc1ccc(F)c(Cl)c1
1283	CHEMBL1422545	0.87	S(=O)(=O)(Nc1ncccc1)c1ccc(OC)cc1	COc1ccc(S(=O)(=O)Nc2ccccn2)cc1
1284	CHEMBL1427554	2.5899999	Oc1ncnc2scc(-c3ccc(C)cc3)c12	Cc1ccc(-c2csc3ncnc(O)c23)cc1
1285	CHEMBL1957361	3.0	O(CC)c1c(-c2ccc(-c3c(C#N)c(O)c4c(n3)ccnc4)cc2)cccc1	CCOc1ccccc1-c1ccc(-c2nc3ccncc3c(O)c2C#N)cc1
1286	CHEMBL2089383	1.6799998999999999	O=C(Nc1ccc(OC)cc1)C=C	C=CC(=O)Nc1ccc(OC)cc1
1287	CHEMBL2331751	2.3	Brc1cc(Oc2c(O)ccc(S(=O)(=O)N3C[C@@H](N4C(=O)NC(=O)C(C)=C4)CCC3)c2)ccc1	Cc1cn([C@H]2CCCN(S(=O)(=O)c3ccc(O)c(Oc4cccc(Br)c4)c3)C2)c(=O)[nH]c1=O
1288	CHEMBL2207671	2.6300001	Clc1c(Cl)ccc(OC2CCN(C[C@H](O)CNC(=O)C=3c4c(C(=O)NC=3)cc(S(=O)(=O)C)cc4)CC2)c1	CS(=O)(=O)c1ccc2c(C(=O)NC[C@@H](O)CN3CCC(Oc4ccc(Cl)c(Cl)c4)CC3)c[nH]c(=O)c2c1
1289	CHEMBL2068760	0.44	CN1[C@H](c2ncccc2)CCC1	CN1CCC[C@H]1c1ccccn1
1290	CHEMBL187392	3.4000001	Oc1cc2nc(-c3ccc(O)cc3)oc2cc1	Oc1ccc(-c2nc3cc(O)ccc3o2)cc1
1291	CHEMBL2216870	2.72	Fc1c2C(=O)N(c3ccccc3)C([C@@H](Nc3ncnc4[nH]cnc34)CC)=Nc2ccc1	CC[C@H](Nc1ncnc2[nH]cnc12)c1nc2cccc(F)c2c(=O)n1-c1ccccc1
1292	CHEMBL558752	3.45	FC(F)(F)c1[nH]c(-c2nccc(Oc3cc4nc(Nc5ccc(C(F)(F)F)cc5)n(C)c4cc3)c2)nc1	Cn1c(Nc2ccc(C(F)(F)F)cc2)nc2cc(Oc3ccnc(-c4ncc(C(F)(F)F)[nH]4)c3)ccc21
1293	CHEMBL47633	2.2	Nc1snc(-c2ccccc2)n1	Nc1nc(-c2ccccc2)ns1
1294	CHEMBL2218940	3.4000001	S(/C(/N)=C(/C#N)\c1c(C(F)(F)F)cccc1)c1ccc(N)cc1	N#C/C(=C(\N)Sc1ccc(N)cc1)c1ccccc1C(F)(F)F
1295	CHEMBL93	2.05	O=C(N(O)C(C)c1sc2c(c1)cccc2)N	CC(c1cc2ccccc2s1)N(O)C(N)=O
1296	CHEMBL1490317	1.52	S(CC(=O)Nc1noc(C)c1)c1nc(C)cc(C)n1	Cc1cc(C)nc(SCC(=O)Nc2cc(C)on2)n1
1297	CHEMBL128782	3.0	Clc1c(Cl)ccc([C@@H](CN(C(=O)c2c(OC)c(C#N)cc3c2cccc3)C)CCN2CCC(N3C(=O)NCCC3)CC2)c1	COc1c(C#N)cc2ccccc2c1C(=O)N(C)C[C@@H](CCN1CCC(N2CCCNC2=O)CC1)c1ccc(Cl)c(Cl)c1
1298	CHEMBL515605	1.4400001	N(C)C=1C(c2sncc2)N=C(c2occc2)c2c(nccc2)N=1	CNC1=Nc2ncccc2C(c2ccco2)=NC1c1ccns1
1299	CHEMBL1752	-1.25	O=C1N(C)C(=O)c2n(CC(O)CO)cnc2N1C	Cn1c(=O)c2c(ncn2CC(O)CO)n(C)c1=O
1300	CHEMBL239640	2.03	O=C1N(C)C(N)=NC(CCc2cc(-c3ccccc3)ccc2)(C)C1	CN1C(=O)CC(C)(CCc2cccc(-c3ccccc3)c2)N=C1N
1301	CHEMBL130873	2.51	S(=O)(=O)(NC(=O)c1cc(OC)c(Cc2c3c(n(C)c2)ccc(C(=O)NCCc2ccccc2)c3)cc1)c1c(C)cccc1	COc1cc(C(=O)NS(=O)(=O)c2ccccc2C)ccc1Cc1cn(C)c2ccc(C(=O)NCCc3ccccc3)cc12
1302	CHEMBL306380	4.099999899999999	Nc1ncnc2n(C(C)(C)C)nc(-c3ccc(C)cc3)c12	Cc1ccc(-c2nn(C(C)(C)C)c3ncnc(N)c23)cc1
1303	CHEMBL218677	3.0999999	Clc1c(F)c(Nc2ncnc3c2cc(OC2CCN(CC(=O)N)CC2)c(OC)c3)ccc1	COc1cc2ncnc(Nc3cccc(Cl)c3F)c2cc1OC1CCN(CC(N)=O)CC1
1304	CHEMBL339059	1.75	Brc1ccc(C(=O)N)cc1	NC(=O)c1ccc(Br)cc1
1305	CHEMBL264666	1.84	N1(c2ncnc3[nH]cnc23)CCCCC1	c1nc(N2CCCCC2)c2nc[nH]c2n1
1306	CHEMBL2036595	3.5999999	O=C(Nc1cnc(N2CCOCC2)cc1)c1oc(Nc2cc(OCC)ccc2)nn1	CCOc1cccc(Nc2nnc(C(=O)Nc3ccc(N4CCOCC4)nc3)o2)c1
1307	CHEMBL1770464	2.03	S(CCCCCc1ccccc1)c1ccc(O[C@H](C(=O)c2sc(CCCC(=O)O)c(C)n2)C)cc1	Cc1nc(C(=O)[C@H](C)Oc2ccc(SCCCCCc3ccccc3)cc2)sc1CCCC(=O)O
1308	CHEMBL1939739	3.5799999	Fc1ccc(CN2CCN([C@@H](c3cc(NC(=O)C4CC4)ccc3)c3ccc(C(=O)N4CCC4)cc3)CC2)cc1	O=C(Nc1cccc([C@@H](c2ccc(C(=O)N3CCC3)cc2)N2CCN(Cc3ccc(F)cc3)CC2)c1)C1CC1
1309	CHEMBL292303	-0.92000002	O=C(O)[C@H](N)Cc1c2c([nH]c1)cccc2	N[C@H](Cc1c[nH]c2ccccc12)C(=O)O
1310	CHEMBL204887	4.0500002	S(CCCO)c1c(Cc2c(C(F)(F)F)cccc2)sc2N(CC(C)C)C(=O)N(C)C(=O)c12	CC(C)Cn1c(=O)n(C)c(=O)c2c(SCCCO)c(Cc3ccccc3C(F)(F)F)sc21
1311	CHEMBL469007	3.97	Clc1c(-c2n(Cc3c4c(ncc3)ccc(Cl)c4)nc3N(CC4CC4)C(=O)N(C)C(=O)c23)oc(S(=O)(=O)C)c1	Cn1c(=O)c2c(-c3oc(S(C)(=O)=O)cc3Cl)n(Cc3ccnc4ccc(Cl)cc34)nc2n(CC2CC2)c1=O
1312	CHEMBL1934413	1.5700001000000001	S(=O)(=O)(Nc1n(C2CCC2)nc(C)c1C(=O)N[C@H](C(C)(C)C)C)c1ccc(C)cc1	Cc1ccc(S(=O)(=O)Nc2c(C(=O)N[C@@H](C)C(C)(C)C)c(C)nn2C2CCC2)cc1
1313	CHEMBL226855	1.52	Clc1cc2NC=3C(=O)NN(Cc4sccc4)C(=O)C=3C(=O)c2cc1	O=c1[nH]n(Cc2cccs2)c(=O)c2c(=O)c3ccc(Cl)cc3[nH]c12
1314	CHEMBL2165067	0.82999998	F[C@@H]1[C@H](NCc2nc3NC(=O)COc3cc2)CCN(CCN2C(=O)C=Nc3c2cc(OC)cc3)C1	COc1ccc2ncc(=O)n(CCN3CC[C@@H](NCc4ccc5c(n4)NC(=O)CO5)[C@@H](F)C3)c2c1
1315	CHEMBL2017259	2.2	O=C(Nc1cnc(-n2cncc2)cc1)c1ccc(C#N)cc1	N#Cc1ccc(C(=O)Nc2ccc(-n3ccnc3)nc2)cc1
1316	CHEMBL1571558	1.1	S(=O)(=O)(c1c(N)[nH]nc1)c1ccccc1	Nc1[nH]ncc1S(=O)(=O)c1ccccc1
1317	CHEMBL1916279	1.46	S(=O)(=O)(Nc1n(-c2ccccc2)nc(C)c1C(=O)NCC(C)(C)C)c1ccc(C)cc1	Cc1ccc(S(=O)(=O)Nc2c(C(=O)NCC(C)(C)C)c(C)nn2-c2ccccc2)cc1
1318	CHEMBL2030442	1.7	S(=O)(=O)(Cc1nc(-c2c3c([nH]cc3)ccc2)nc(N2CCOCC2)c1)C	CS(=O)(=O)Cc1cc(N2CCOCC2)nc(-c2cccc3[nH]ccc23)n1
1319	CHEMBL1933596	1.72	FC1(F)CCC(COc2nc(N)c3ncn([C@H]4[C@H](O)[C@H](O)[C@@H](C)O4)c3n2)CC1	C[C@H]1O[C@@H](n2cnc3c(N)nc(OCC4CCC(F)(F)CC4)nc32)[C@H](O)[C@@H]1O
1320	CHEMBL325475	3.75	O=C(Nc1cc2c(n(CC)c3c2cccc3)cc1)CCc1ccncc1	CCn1c2ccccc2c2cc(NC(=O)CCc3ccncc3)ccc21
1321	CHEMBL1778647	0.62	Clc1cc(c(OCC(=O)O)cc1)-c1c(C(F)(F)F)cc(S(=O)(=O)CC)cc1	CCS(=O)(=O)c1ccc(-c2cc(Cl)ccc2OCC(=O)O)c(C(F)(F)F)c1
1322	CHEMBL2158775	2.77	Clc1c(Cl)ccc(OC2CCN(CC3CCN([C@H](C(=O)O)Cc4c(OC)cccc4)CC3)CC2)c1	COc1ccccc1C[C@@H](C(=O)O)N1CCC(CN2CCC(Oc3ccc(Cl)c(Cl)c3)CC2)CC1
1323	CHEMBL1683035	2.3599999	Fc1c(Nc2c(C(=O)N)nnc3c2cc(N2CCN(C)CC2)c(OC)c3)ccc(F)c1	COc1cc2nnc(C(N)=O)c(Nc3ccc(F)cc3F)c2cc1N1CCN(C)CC1
1324	CHEMBL247366	2.3	Fc1cc2[nH]ncc2cc1	Fc1ccc2cn[nH]c2c1
1325	CHEMBL2169919	2.4000001	O=C(NCCCN(C(C)C)C[C@@H]1[C@@H](O)[C@@H](O)[C@H](n2c3ncnc(N)c3cc2)O1)Nc1ccc(C(C)(C)C)cc1	CC(C)N(CCCNC(=O)Nc1ccc(C(C)(C)C)cc1)C[C@H]1O[C@@H](n2ccc3c(N)ncnc32)[C@H](O)[C@@H]1O
1326	CHEMBL488	0.60000002	O=C1C(CC)(c2ccc(N)cc2)CCC(=O)N1	CCC1(c2ccc(N)cc2)CCC(=O)NC1=O
1327	CHEMBL515	1.47	ClCCN(CCCl)c1ccc(CCCC(=O)O)cc1	O=C(O)CCCc1ccc(N(CCCl)CCCl)cc1
1328	CHEMBL367556	0.66000003	Fc1c2C(N)=NC3(Nc2ccc1)CCN(C(=O)c1ccc(C#N)cc1)CC3	N#Cc1ccc(C(=O)N2CCC3(CC2)N=C(N)c2c(F)cccc2N3)cc1
1329	CHEMBL1782167	3.3599998999999996	O=C(NCC1CC1)c1ncc(-c2c(C)ccc(C(=O)NC3CC3)c2)cc1	Cc1ccc(C(=O)NC2CC2)cc1-c1ccc(C(=O)NCC2CC2)nc1
1330	CHEMBL1369407	3.1700001	Clc1ccc(NC=2/C(=N\C(C)C)/C=C3N(c4ccc(Cl)cc4)c4c(N=C3C=2)cccc4)cc1	CC(C)/N=c1/cc2n(-c3ccc(Cl)cc3)c3ccccc3nc-2cc1Nc1ccc(Cl)cc1
1331	CHEMBL2165061	0.97000003	O(C)[C@H]1[C@H](NCc2nc3NC(=O)COc3cc2)CCN(CCN2C(=O)C=Nc3c2cc(OC)cc3)C1	COc1ccc2ncc(=O)n(CCN3CC[C@@H](NCc4ccc5c(n4)NC(=O)CO5)[C@H](OC)C3)c2c1
1332	CHEMBL1475400	1.6900001	O(Cc1ccccc1)c1cc(O)ncc1	Oc1cc(OCc2ccccc2)ccn1
1333	CHEMBL322640	2.5999999	Clc1c(Nc2ncnc(Nc3ccc(OCC(O)CN(C)C)cc3)c2)cc(Cl)cc1	CN(C)CC(O)COc1ccc(Nc2cc(Nc3cc(Cl)ccc3Cl)ncn2)cc1
1334	CHEMBL218573	3.1500001	FC(F)(F)c1c(Cc2c(C(=O)N3OC[C@@H](O)C3)c3C(=O)N(C)C(=O)N(CC(C)C)c3s2)cccc1	CC(C)Cn1c(=O)n(C)c(=O)c2c(C(=O)N3C[C@H](O)CO3)c(Cc3ccccc3C(F)(F)F)sc21
1335	CHEMBL1995703	2.8399999	S(=O)(=O)(NC(C)(C)C)c1cc(Nc2c(C)cnc(Nc3ccc(N4CCN(C)CC4)cc3)n2)ccc1	Cc1cnc(Nc2ccc(N3CCN(C)CC3)cc2)nc1Nc1cccc(S(=O)(=O)NC(C)(C)C)c1
1336	CHEMBL2333993	2.22	O(C)c1c(OC)cc2ncnc(Nc3ccncc3)c2c1	COc1cc2ncnc(Nc3ccncc3)c2cc1OC
1337	CHEMBL1345333	3.3699999	N(c1c(-c2ccccc2)nn[nH]1)c1ccccc1	c1ccc(Nc2[nH]nnc2-c2ccccc2)cc1
1338	CHEMBL2070951	1.66	O=C(NC1(C#N)CC1)[C@H]1[C@H](C(=O)N2CCN(c3sc4c(n3)cncc4)CC2)CCCC1	N#CC1(NC(=O)[C@@H]2CCCC[C@H]2C(=O)N2CCN(c3nc4cnccc4s3)CC2)CC1
1339	CHEMBL1944695	1.11	O=C1Sc2c([C@@H](O)CNCCc3ccc(CNCCc4ccccc4)cc3)ccc(O)c2N1	O=c1[nH]c2c(O)ccc([C@@H](O)CNCCc3ccc(CNCCc4ccccc4)cc3)c2s1
1340	CHEMBL17	0.92000002	Clc1c(Cl)cc(S(=O)(=O)N)cc1S(=O)(=O)N	NS(=O)(=O)c1cc(Cl)c(Cl)c(S(N)(=O)=O)c1
1341	CHEMBL1524763	3.0999999	Fc1ccc(-c2nc3n(c2)C=CC=C3)cc1	Fc1ccc(-c2cn3ccccc3n2)cc1
1342	CHEMBL196444	1.0	Fc1c(N2C(=O)CCC2=O)cc(CC2=NNC(=O)c3c2cccc3)cc1	O=C1CCC(=O)N1c1cc(Cc2n[nH]c(=O)c3ccccc23)ccc1F
1343	CHEMBL190270	3.8199998999999996	O=C(Nc1n(-c2ccccc2)nc(-c2ccccc2)c1)c1cc(C#N)ccc1	N#Cc1cccc(C(=O)Nc2cc(-c3ccccc3)nn2-c2ccccc2)c1
1344	CHEMBL1230668	-1.45	S(=O)(=O)(N(CC(=O)O)C)c1c2c(c(N(C)C)ccc2)ccc1	CN(C)c1cccc2c(S(=O)(=O)N(C)CC(=O)O)cccc12
1345	CHEMBL233227	1.99	Fc1c(-c2onc(C)c2)ccc(N2C(=O)O[C@@H](Cn3nncc3)C2)c1	Cc1cc(-c2ccc(N3C[C@H](Cn4ccnn4)OC3=O)cc2F)on1
1346	CHEMBL112747	2.0599998999999998	O=C(N1CCC(Nc2nccc(OC)c2)CC1)c1ccccc1	COc1ccnc(NC2CCN(C(=O)c3ccccc3)CC2)c1
1347	CHEMBL1834184	3.4000001	O=C(N[C@@H]1C[C@H](C(=O)N(C)c2ccc(-c3oc4c(n3)cccc4)cc2)CC1)CC	CCC(=O)N[C@H]1CC[C@@H](C(=O)N(C)c2ccc(-c3nc4ccccc4o3)cc2)C1
1348	CHEMBL205133	1.9400001	Fc1ccc(-n2c(N)c(C(=O)c3cc(OC[C@H](O)CO)ccc3)cn2)cc1	Nc1c(C(=O)c2cccc(OC[C@H](O)CO)c2)cnn1-c1ccc(F)cc1
1349	CHEMBL1957841	3.3	O=C1N2C(N(Cc3c4c(ccc3)cccc4)C=C2)=NC(N2CCOCC2)=C1	O=c1cc(N2CCOCC2)nc2n(Cc3cccc4ccccc34)ccn12
1350	CHEMBL300791	3.3	Clc1c(F)ccc(Nc2ncnc3c2cc(OCCN2CCN(C)CC2)c(OC)c3)c1	COc1cc2ncnc(Nc3ccc(F)c(Cl)c3)c2cc1OCCN1CCN(C)CC1
1351	CHEMBL225519	1.49	O=C1NCCc2[nH]c(-c3ccncc3)cc12	O=C1NCCc2[nH]c(-c3ccncc3)cc21
1352	CHEMBL369311	3.0	S(=O)(=O)(C)c1ccc(CC(=O)N(CC)C2CCN(CCC(c3ccccc3)c3ccccc3)CC2)cc1	CCN(C(=O)Cc1ccc(S(C)(=O)=O)cc1)C1CCN(CCC(c2ccccc2)c2ccccc2)CC1
1353	CHEMBL214957	2.74	Clc1ccc(-c2sc3C(=O)N(c4cc(OC)c(OCCN5CCCC5)cc4)C=Nc3c2)cc1	COc1cc(-n2cnc3cc(-c4ccc(Cl)cc4)sc3c2=O)ccc1OCCN1CCCC1
1354	CHEMBL224615	2.3399999	O=C1N(c2ccccc2)C=Nc2c3c(N(C)C)ccnc3sc12	CN(C)c1ccnc2sc3c(=O)n(-c4ccccc4)cnc3c12
1355	CHEMBL287200	2.8	O=C(Nc1c2c(nc3N(C)CCc13)cccc2)Cc1ccccc1	CN1CCc2c1nc1ccccc1c2NC(=O)Cc1ccccc1
1356	CHEMBL1933593	1.83	FC(F)(F)C(Oc1nc(N)c2ncn([C@H]3[C@H](O)[C@H](O)[C@@H](C)O3)c2n1)C1CC1	C[C@H]1O[C@@H](n2cnc3c(N)nc(OC(C4CC4)C(F)(F)F)nc32)[C@H](O)[C@@H]1O
1357	CHEMBL89363	1.2	O=C(O)CCc1c(/C=C\2/C(=O)Nc3c/2cccc3)[nH]cc1C	Cc1c[nH]c(/C=C2/C(=O)Nc3ccccc32)c1CCC(=O)O
1358	CHEMBL478828	3.4300001000000004	O(C)c1ccc(Nc2nc(-c3n(C(C)C)c(C)nc3)ccn2)cc1	COc1ccc(Nc2nccc(-c3cnc(C)n3C(C)C)n2)cc1
1359	CHEMBL1650726	1.8200001000000001	Clc1c(Nc2n[nH]c(C)c2)nc(O[C@@H](C)c2ncc(F)cn2)nc1	Cc1cc(Nc2nc(O[C@@H](C)c3ncc(F)cn3)ncc2Cl)n[nH]1
1360	CHEMBL563784	2.0899999	Clc1c(C(=O)NCC23CC4CC(C2)CC(C3)C4)cc(N2CCNCC2)nc1	O=C(NCC12CC3CC(CC(C3)C1)C2)c1cc(N2CCNCC2)ncc1Cl
1361	CHEMBL1917422	3.25	Clc1cc2c(Sc3ccc(Cl)cc3)c(C)n(Cc3[nH]nnn3)c2cc1	Cc1c(Sc2ccc(Cl)cc2)c2cc(Cl)ccc2n1Cc1nnn[nH]1
1362	CHEMBL1644	-0.86000001	O=C(N[C@@H]1C(=O)N2C(C(=O)O)=C(C)CS[C@H]12)[C@H](N)c1ccc(O)cc1	CC1=C(C(=O)O)N2C(=O)[C@@H](NC(=O)[C@H](N)c3ccc(O)cc3)[C@H]2SC1
1363	CHEMBL900	1.47	O(C(c1c(C)cccc1)c1ccccc1)CCN(C)C	Cc1ccccc1C(OCCN(C)C)c1ccccc1
1364	CHEMBL2087084	3.0999999	O(Cc1c(C#N)cncc1)c1cnc(N2[C@H](C)CN(c3onc(C(C)C)n3)CC2)nc1	CC(C)c1noc(N2CCN(c3ncc(OCc4ccncc4C#N)cn3)[C@H](C)C2)n1
1365	CHEMBL1939560	2.9000001	Clc1ccc(N2C([C@H](N(C(=O)Cc3cc(F)c(C(F)(F)F)cc3)CC3CCS(=O)(=O)CC3)C)=Nc3ncccc3C2=O)cc1	C[C@H](c1nc2ncccc2c(=O)n1-c1ccc(Cl)cc1)N(CC1CCS(=O)(=O)CC1)C(=O)Cc1ccc(C(F)(F)F)c(F)c1
1366	CHEMBL583390	3.4000001	O=C(Nc1sc2c(n1)ccc(OCC)c2)CC	CCOc1ccc2nc(NC(=O)CC)sc2c1
1367	CHEMBL2331742	-1.28	Clc1cc(Oc2c(C(=O)O)ccc(S(=O)(=O)N3C[C@@H](N4C(=O)NC(=O)C(C)=C4)CCC3)c2)ccc1	Cc1cn([C@H]2CCCN(S(=O)(=O)c3ccc(C(=O)O)c(Oc4cccc(Cl)c4)c3)C2)c(=O)[nH]c1=O
1368	CHEMBL1164165	2.5	O=[N+]([O-])c1ccc(C2=Nc3c(C(=O)N2)cccc3)cc1	O=c1[nH]c(-c2ccc([N+](=O)[O-])cc2)nc2ccccc12
1369	CHEMBL199237	2.7	O=C(NCc1ncccc1)c1ccc(Oc2ccccc2)cc1	O=C(NCc1ccccn1)c1ccc(Oc2ccccc2)cc1
1370	CHEMBL2177157	2.6600001	S(=O)(=O)(N1CCN(C)CC1)c1c(F)cc(-c2nc(C(=O)Nc3cnccc3)c(N)nc2)cc1	CN1CCN(S(=O)(=O)c2ccc(-c3cnc(N)c(C(=O)Nc4cccnc4)n3)cc2F)CC1
1371	CHEMBL575073	2.55	O(C)c1c(C=2C(=O)c3c(OC=2)cc(O)cc3)cccc1	COc1ccccc1-c1coc2cc(O)ccc2c1=O
1372	CHEMBL2326472	1.0599999	Nc1sc2c(n1)cc1c(c2)CCN(Cc2cn(C)nc2)CC1	Cn1cc(CN2CCc3cc4nc(N)sc4cc3CC2)cn1
1373	CHEMBL1402150	2.0	S(CC(=O)NC1CCCC1)C=1C(=O)N(c2cc(F)c(F)cc2)C=CN=1	O=C(CSc1nccn(-c2ccc(F)c(F)c2)c1=O)NC1CCCC1
1374	CHEMBL113905	1.91	FC(F)(F)C(=O)C(NC(=O)CN1C(=O)C(NC(=O)OCc2ncccc2)=CC=C1c1ccccc1)C(C)C	CC(C)C(NC(=O)Cn1c(-c2ccccc2)ccc(NC(=O)OCc2ccccn2)c1=O)C(=O)C(F)(F)F
1375	CHEMBL1606366	3.3499999	Clc1c(CSc2n(C)c(-c3cc4nonc4cc3)nn2)c(Cl)ccc1	Cn1c(SCc2c(Cl)cccc2Cl)nnc1-c1ccc2nonc2c1
1376	CHEMBL238620	1.96	S(=O)(=O)(CC(=O)c1ccc(OC)cc1)c1ccccc1	COc1ccc(C(=O)CS(=O)(=O)c2ccccc2)cc1
1377	CHEMBL90125	3.4200001	Clc1cc2/C(=C\CCN(C)C)/c3c(Sc2cc1)cccc3	CN(C)CC/C=C1/c2ccccc2Sc2ccc(Cl)cc21
1378	CHEMBL2036738	3.2	Clc1ccc(C2(C(=O)Nc3oc(C(=O)Nc4ccc(N5CCOCC5)cc4)nn3)CCC2)cc1	O=C(Nc1ccc(N2CCOCC2)cc1)c1nnc(NC(=O)C2(c3ccc(Cl)cc3)CCC2)o1
1379	CHEMBL257027	2.75	S(Cc1ccccc1)c1nc(N[C@@H](CO)C)c2NC(=O)Nc2n1	C[C@H](CO)Nc1nc(SCc2ccccc2)nc2[nH]c(=O)[nH]c12
1380	CHEMBL2335882	2.6500001	O(CCN(Cc1ccc(Nc2nc3c(cc(-c4ccncc4)cc3)cn2)cc1)C)C	COCCN(C)Cc1ccc(Nc2ncc3cc(-c4ccncc4)ccc3n2)cc1
1381	CHEMBL1197051	0.56	O(CC(NC(C(O)c1ccc(O)cc1)C)C)c1ccccc1	CC(COc1ccccc1)NC(C)C(O)c1ccc(O)cc1
1382	CHEMBL2010835	2.9000001	FC(F)(F)c1ccc(CN2CCC(N(C(=O)Cc3ccc(NC(=O)C)cc3)C)CC2)cc1	CC(=O)Nc1ccc(CC(=O)N(C)C2CCN(Cc3ccc(C(F)(F)F)cc3)CC2)cc1
1383	CHEMBL1683446	3.27	Clc1c(CCN2CCN(S(=O)(=O)C[C@@](N(O)C=O)(C[C@H](C)c3ncc(F)cn3)C)CC2)ccc(Cl)c1	C[C@@H](C[C@@](C)(CS(=O)(=O)N1CCN(CCc2ccc(Cl)cc2Cl)CC1)N(O)C=O)c1ncc(F)cn1
1384	CHEMBL1614709	2.9000001	Fc1c(N[C@H]2[C@@H](C(=O)N)[C@@H]3C=C[C@H]2C3)nc(Nc2cc(C)c(N3CCN(C)CC3)cc2)nc1	Cc1cc(Nc2ncc(F)c(N[C@H]3[C@@H](C(N)=O)[C@@H]4C=C[C@H]3C4)n2)ccc1N1CCN(C)CC1
1385	CHEMBL1420171	1.74	S(c1c(CC(=O)O)n(C)c2c1cc(C)cc2)c1ccccc1	Cc1ccc2c(c1)c(Sc1ccccc1)c(CC(=O)O)n2C
1386	CHEMBL476577	2.76	Fc1c(-c2n(C(C)C)c(C)nc2)nc(Nc2ccc(N3CC(NC(=O)C)C3)cc2)nc1	CC(=O)NC1CN(c2ccc(Nc3ncc(F)c(-c4cnc(C)n4C(C)C)n3)cc2)C1
1387	CHEMBL206956	1.0700001000000001	O=C(N)c1c(N)nc2c(c1)cccc2	NC(=O)c1cc2ccccc2nc1N
1388	CHEMBL129660	0.60000002	O=C(N1CCNCC1)c1[nH]c2c(c1)cccc2	O=C(c1cc2ccccc2[nH]1)N1CCNCC1
1389	CHEMBL1288718	3.71	O(Cc1ccccc1)c1cc2c(CC#N)c[nH]c2cc1	N#CCc1c[nH]c2ccc(OCc3ccccc3)cc12
1390	CHEMBL2010852	2.0999999	S(=O)(=O)(C)c1ccc(CC(=O)N(C)[C@H]2[C@@H](F)CN(Cc3sc4c(n3)cccc4)CC2)cc1	CN(C(=O)Cc1ccc(S(C)(=O)=O)cc1)[C@@H]1CCN(Cc2nc3ccccc3s2)C[C@@H]1F
1391	CHEMBL1950720	2.47	O=C(N[C@H](C(=O)N1[C@H]2[C@@H](CC1)CCN(CCc1ccccc1)C2)C1CCCCC1)[C@@H](NC)C	CN[C@@H](C)C(=O)N[C@H](C(=O)N1CC[C@H]2CCN(CCc3ccccc3)C[C@H]21)C1CCCCC1
1392	CHEMBL428848	1.05	FC(F)(F)C(=O)C(NC(=O)CN1C(=O)C(N)=CN=C1c1ccc(F)cc1)C(C)C	CC(C)C(NC(=O)Cn1c(-c2ccc(F)cc2)ncc(N)c1=O)C(=O)C(F)(F)F
1393	CHEMBL2088108	2.5	N(Cc1onc(C2CC2)c1)c1nc(Nc2n[nH]c(C)c2)ccn1	Cc1cc(Nc2ccnc(NCc3cc(C4CC4)no3)n2)n[nH]1
1394	CHEMBL1916537	0.66000003	O(C)c1cc2N(CCN3CCC(NCc4nc5NC(=O)COc5cc4)CC3)C(=O)CCc2cc1	COc1ccc2c(c1)N(CCN1CCC(NCc3ccc4c(n3)NC(=O)CO4)CC1)C(=O)CC2
1395	CHEMBL184243	2.46	O=C(NCCCOc1c2nc(N)ccc2ccc1)c1cc(OC)ccc1	COc1cccc(C(=O)NCCCOc2cccc3ccc(N)nc23)c1
1396	CHEMBL2058533	3.24	Fc1cc(COc2ccc(CCC(=O)O)cc2)c(-c2ccc(C)cc2)cc1	Cc1ccc(-c2ccc(F)cc2COc2ccc(CCC(=O)O)cc2)cc1
1397	CHEMBL1200558	-0.46000001	O=C(N[C@@H]1C(=O)N[C@H](CCCN)C(=O)N[C@@H]([C@H](CC)C)C(=O)N[C@H](Cc2ccccc2)C(=O)N[C@@H](Cc2[nH]cnc2)C(=O)N[C@H](CC(=O)O)C(=O)N[C@@H](CC(=O)N)C(=O)NCCCC1)[C@@H](NC(=O)[C@H](NC(=O)[C@@H](NC(=O)[C@H]1N=C([C@@H](N)[C@H](CC)C)SC1)CC(C)C)CCC(=O)O)[C@H](CC)C	CC[C@H](C)[C@H](N)C1=N[C@H](C(=O)N[C@@H](CC(C)C)C(=O)N[C@H](CCC(=O)O)C(=O)N[C@H](C(=O)N[C@H]2CCCCNC(=O)[C@H](CC(N)=O)NC(=O)[C@@H](CC(=O)O)NC(=O)[C@H](Cc3cnc[nH]3)NC(=O)[C@@H](Cc3ccccc3)NC(=O)[C@H]([C@@H](C)CC)NC(=O)[C@@H](CCCN)NC2=O)[C@@H](C)CC)CS1
1398	CHEMBL207687	3.4200001	Clc1c(F)c(Nc2ncnc3c2cc(CN([C@H](C(=O)N)C)C)c(OC)c3)ccc1	COc1cc2ncnc(Nc3cccc(Cl)c3F)c2cc1CN(C)[C@@H](C)C(N)=O
1399	CHEMBL44793	1.52	Clc1c2c(/C=C/C(=O)Nc3ccccc3)c(C(=O)O)[nH]c2cc(Cl)c1	O=C(/C=C/c1c(C(=O)O)[nH]c2cc(Cl)cc(Cl)c12)Nc1ccccc1
1400	CHEMBL324983	2.8399999	FC(F)(F)C(=O)C(NC(=O)CN1C(=O)C(NC(=O)NCc2cnccc2)=CC=C1c1ccccc1)C(C)C	CC(C)C(NC(=O)Cn1c(-c2ccccc2)ccc(NC(=O)NCc2cccnc2)c1=O)C(=O)C(F)(F)F
1401	CHEMBL1682956	3.45	[SH0](=O)(CC)c1c(-c2ccccc2)nc2c(c1C(=O)N[C@@H](CC)c1ccccc1)cccc2	CC[C@H](NC(=O)c1c(S(=O)CC)c(-c2ccccc2)nc2ccccc12)c1ccccc1
1402	CHEMBL1980161	1.7	Clc1c2[nH]nc(N)c2ccc1	Nc1n[nH]c2c(Cl)cccc12
1403	CHEMBL1256487	0.49000001	O=C(N)c1cc(OC2CCN(CC3CC3)CC2)ccc1	NC(=O)c1cccc(OC2CCN(CC3CC3)CC2)c1
1404	CHEMBL1643196	1.38	Clc1ccc(NC(=O)C2N(Cc3cc(C)c(OCC(=O)O)cc3)Cc3c2cccc3)cc1	Cc1cc(CN2Cc3ccccc3C2C(=O)Nc2ccc(Cl)cc2)ccc1OCC(=O)O
1405	CHEMBL383696	4.21	S(c1c(Cc2c(C(F)(F)F)cccc2)sc2N(CC(C)C)C(=O)N(C)C(=O)c12)C1CCCC1	CC(C)Cn1c(=O)n(C)c(=O)c2c(SC3CCCC3)c(Cc3ccccc3C(F)(F)F)sc21
1406	CHEMBL2158840	2.6800001	Clc1c(Cl)ccc(OC2CCN(CC3CCN([C@H](C(=O)O)Cc4cc(F)ccc4)CC3)CC2)c1	O=C(O)[C@H](Cc1cccc(F)c1)N1CCC(CN2CCC(Oc3ccc(Cl)c(Cl)c3)CC2)CC1
1407	CHEMBL422648	0.47	Fc1c(N2CCN(CC3=C(C)OC(=O)O3)CC2)cc2N3C(C)SC3=C(C(=O)O)C(=O)c2c1	Cc1oc(=O)oc1CN1CCN(c2cc3c(cc2F)c(=O)c(C(=O)O)c2n3C(C)S2)CC1
1408	CHEMBL2010844	3.3	FC(F)(F)c1ccc(CN2C[C@@H](F)[C@@H](N(C(=O)Cc3ccc(-n4nnnc4)cc3)C)CC2)cc1	CN(C(=O)Cc1ccc(-n2cnnn2)cc1)[C@H]1CCN(Cc2ccc(C(F)(F)F)cc2)C[C@H]1F
1409	CHEMBL175627	0.80000001	Fc1c(-n2nnc(C#N)c2)ccc(N2C(=O)O[C@@H](CNC(=O)C)C2)c1	CC(=O)NC[C@H]1CN(c2ccc(-n3cc(C#N)nn3)c(F)c2)C(=O)O1
1410	CHEMBL1824034	0.82999998	O=C(OC)c1cc2N(CCN3CCC(NCc4nc5NC(=O)COc5cc4)CC3)C(=O)COc2cc1	COC(=O)c1ccc2c(c1)N(CCN1CCC(NCc3ccc4c(n3)NC(=O)CO4)CC1)C(=O)CO2
1411	CHEMBL402934	3.9000001	Clc1c(Nc2nc(Nc3ccccc3)ncc2)c2OCOc2cc1	Clc1ccc2c(c1Nc1ccnc(Nc3ccccc3)n1)OCO2
1412	CHEMBL214665	2.98	Clc1c(Nc2ncnc3c2c(OC2CCN(C)CC2)cc(OC)c3)c2OCOc2cc1	COc1cc(OC2CCN(C)CC2)c2c(Nc3c(Cl)ccc4c3OCO4)ncnc2c1
1413	CHEMBL1643200	2.4100001	Clc1c(NC(=O)[C@H]2N(Cc3cc(C)c(OCC(=O)O)cc3)Cc3c(cccc3)C2)ccc(Cl)c1	Cc1cc(CN2Cc3ccccc3C[C@H]2C(=O)Nc2ccc(Cl)cc2Cl)ccc1OCC(=O)O
1414	CHEMBL1957038	3.8	Oc1cc2OCC(c3ccc(O)cc3)=Cc2cc1	Oc1ccc(C2=Cc3ccc(O)cc3OC2)cc1
1415	CHEMBL139725	0.82999998	O=Cc1c(B(O)O)cccc1	O=Cc1ccccc1B(O)O
1416	CHEMBL1566034	1.21	O=C(N1c2c(NC(=O)C1)cccc2)c1occc1	O=C1CN(C(=O)c2ccco2)c2ccccc2N1
1417	CHEMBL108249	1.5700001000000001	S(=O)(=O)(NCCOCCc1ccc(F)cc1)CCCNCCc1c2sc(O)nc2c(O)cc1	O=S(=O)(CCCNCCc1ccc(O)c2nc(O)sc12)NCCOCCc1ccc(F)cc1
1418	CHEMBL211175	2.55	S(=O)(=O)(C)c1ccc([C@@H](CCN2CCC(N(C(=O)Cc3ccc(S(=O)(=O)C)cc3)CC)CC2)c2cc(F)c(F)c(F)c2)cc1	CCN(C(=O)Cc1ccc(S(C)(=O)=O)cc1)C1CCN(CC[C@H](c2ccc(S(C)(=O)=O)cc2)c2cc(F)c(F)c(F)c2)CC1
1419	CHEMBL2086668	3.5	S(=O)(=O)(C)N1CCC(COc2cnc(N3[C@H](C)CN(C(OC(C)(C)C)=O)CC3)nc2)CC1	C[C@@H]1CN(C(=O)OC(C)(C)C)CCN1c1ncc(OCC2CCN(S(C)(=O)=O)CC2)cn1
1420	CHEMBL75200	0.2	O=C1N2C(=NC=C1)C=CC=C2	O=c1ccnc2ccccn12
1421	CHEMBL2164742	0.11	O=C1N(CCN2C[C@@H](O)[C@@H](NCc3nc4NC(=O)COc4cc3)CC2)c2c(ccc(C#N)c2)C=C1	N#Cc1ccc2ccc(=O)n(CCN3CC[C@H](NCc4ccc5c(n4)NC(=O)CO5)[C@H](O)C3)c2c1
1422	CHEMBL1645493	1.01	O=C(NC)c1cc2NC(c3cnccc3)=CC(=O)c2cc1	CNC(=O)c1ccc2c(=O)cc(-c3cccnc3)[nH]c2c1
1423	CHEMBL1270279	2.78	Clc1n[nH]c2c1c(Nc1nc(Nc3cc(N4CCOCC4)cc(N4CCOCC4)c3)ncc1)ccc2	Clc1n[nH]c2cccc(Nc3ccnc(Nc4cc(N5CCOCC5)cc(N5CCOCC5)c4)n3)c12
1424	CHEMBL256117	2.8199999	O=C(Nc1c(N)cccc1)c1ccc(-c2sc(CN3CCCCC3)cn2)cc1	Nc1ccccc1NC(=O)c1ccc(-c2ncc(CN3CCCCC3)s2)cc1
1425	CHEMBL2147475	-0.039999999	Clc1ccc(-c2sc3C(=O)N(c4cc(OC)c(OC[C@H](OP(=O)(O)O)C5CC5)cc4)C=Nc3c2)cc1	COc1cc(-n2cnc3cc(-c4ccc(Cl)cc4)sc3c2=O)ccc1OC[C@H](OP(=O)(O)O)C1CC1
1426	CHEMBL1609158	3.3699999	Clc1c(-c2oc3c(n2)nccc3)cc(NC(=O)CCC)cc1	CCCC(=O)Nc1ccc(Cl)c(-c2nc3ncccc3o2)c1
1427	CHEMBL2031556	-0.050000000999999995	O=C(Nc1cc(-c2[nH]nnn2)ccc1)c1c2nc[nH]c2ccc1	O=C(Nc1cccc(-c2nnn[nH]2)c1)c1cccc2[nH]cnc12
1428	CHEMBL1917431	0.54000002	Clc1ccc(Sc2c(C)n(CC(=O)O)c3c2cc(S(=O)(=O)C)cc3)cc1	Cc1c(Sc2ccc(Cl)cc2)c2cc(S(C)(=O)=O)ccc2n1CC(=O)O
1429	CHEMBL1917446	0.059999999000000005	Clc1ccc(S(=O)(=O)c2c(C)n(CC(=O)O)c3c2cc(C)cc3)cc1	Cc1ccc2c(c1)c(S(=O)(=O)c1ccc(Cl)cc1)c(C)n2CC(=O)O
1430	CHEMBL314437	0.80000001	Oc1cc(C2(CC)CN(C)CCCC2)ccc1	CCC1(c2cccc(O)c2)CCCCN(C)C1
1431	CHEMBL303165	2.5	S(=O)(=O)(NC=1C(=O)N(CC(=O)NC(C(=O)C(F)(F)F)C(C)C)C(c2ccccc2)=CC=1)c1ccc(OC)cc1	COc1ccc(S(=O)(=O)Nc2ccc(-c3ccccc3)n(CC(=O)NC(C(=O)C(F)(F)F)C(C)C)c2=O)cc1
1432	CHEMBL2207603	-0.52999997	S(=O)(=O)(N1c2c(Oc3c1cccc3)cccc2)c1c(OC)cc(OC)c(NC(=O)CCC(=O)O)c1	COc1cc(OC)c(S(=O)(=O)N2c3ccccc3Oc3ccccc32)cc1NC(=O)CCC(=O)O
1433	CHEMBL321467	2.6199999	S(=O)(=O)(NCCOCCc1cc(C(F)(F)F)ccc1)CCCNCCc1c2sc(O)nc2c(O)cc1	O=S(=O)(CCCNCCc1ccc(O)c2nc(O)sc12)NCCOCCc1cccc(C(F)(F)F)c1
1434	CHEMBL2059005	2.9000001	S(CCC)c1sc2c(n1)ccc(NC(=O)CCNC(=O)N)c2	CCCSc1nc2ccc(NC(=O)CCNC(N)=O)cc2s1
1435	CHEMBL2349312	4.3000002	S([C@@H](C)c1ccccc1)c1nc(N[C@@H](CO)CC(C)C)c2SC(=O)Nc2n1	CC(C)C[C@H](CO)Nc1nc(S[C@@H](C)c2ccccc2)nc2[nH]c(=O)sc12
1436	CHEMBL1180237	0.69999999	Clc1cc2nc3C(=O)NN(C(CC)c4cnccc4)C(=O)c3c(O)c2cc1	CCC(c1cccnc1)n1[nH]c(=O)c2nc3cc(Cl)ccc3c(O)c2c1=O
1437	CHEMBL1650735	2.1800001	Fc1cnc([C@@H](Nc2nc(Nc3n[nH]c(OC)c3)cc(N3CCOCC3)n2)C)nc1	COc1cc(Nc2cc(N3CCOCC3)nc(N[C@@H](C)c3ncc(F)cn3)n2)n[nH]1
1438	CHEMBL1224216	2.0999999	Fc1c(OC2C[C@@H]3N(Cc4ccccc4)[C@H](C2)CC3)ccc(C(=O)N)c1	NC(=O)c1ccc(OC2C[C@@H]3CC[C@H](C2)N3Cc2ccccc2)c(F)c1
1439	CHEMBL183293	3.5	Clc1ccc(CC(=O)N(C)C2CCN(CCC(c3ccccc3)c3ccccc3)CC2)cc1	CN(C(=O)Cc1ccc(Cl)cc1)C1CCN(CCC(c2ccccc2)c2ccccc2)CC1
1440	CHEMBL220346	3.0	N(Cc1cc(-c2cnccc2)ccc1)c1c(N)nccc1	Nc1ncccc1NCc1cccc(-c2cccnc2)c1
1441	CHEMBL2036757	3.5699998999999996	Clc1c(Cl)ccc(NC(=O)N2CCN(C[C@H]3CN(C4CC4)CCC3)CC2)c1	O=C(Nc1ccc(Cl)c(Cl)c1)N1CCN(C[C@@H]2CCCN(C3CC3)C2)CC1
1442	CHEMBL2177758	-0.1	S(CCc1sc(N)nn1)CCc1sc(N)nn1	Nc1nnc(CCSCCc2nnc(N)s2)s1
1443	CHEMBL2030961	-0.050000000999999995	Clc1c(C(=O)N[C@H](C(=O)O)Cc2cc(F)c(OCCc3nc(NC)ccc3)cc2)c(Cl)ccc1	CNc1cccc(CCOc2ccc(C[C@H](NC(=O)c3c(Cl)cccc3Cl)C(=O)O)cc2F)n1
1444	CHEMBL477568	2.3900001	O=C(C)N1CCN(c2ccc(Nc3nc(-c4n(C(C)C)c(C)nc4)ccn3)cc2)CC1	CC(=O)N1CCN(c2ccc(Nc3nccc(-c4cnc(C)n4C(C)C)n3)cc2)CC1
1445	CHEMBL513533	2.71	Clc1cc2c(Cn3c(-c4oc(S(=O)(=O)C)cc4)c4C(=O)N(C)C(=O)N(CC5CC5)c4n3)ccnc2cc1	Cn1c(=O)c2c(-c3ccc(S(C)(=O)=O)o3)n(Cc3ccnc4ccc(Cl)cc34)nc2n(CC2CC2)c1=O
1446	CHEMBL2335892	2.98	O=C(NC(C)c1ccc(Nc2nc3c(cc(-c4ccncc4)cc3)cn2)cc1)CCOC	COCCC(=O)NC(C)c1ccc(Nc2ncc3cc(-c4ccncc4)ccc3n2)cc1
1447	CHEMBL191413	0.50999999	S(=O)(=O)(NC(=O)[C@H](C)c1ccc(CC(C)C)cc1)C	CC(C)Cc1ccc([C@@H](C)C(=O)NS(C)(=O)=O)cc1
1448	CHEMBL298384	2.5999999	O=C(OC)CCCCCCC(=O)Nc1cc-2c(C(=O)C(=O)c3c-2cccc3)cc1	COC(=O)CCCCCCC(=O)Nc1ccc2c(c1)-c1ccccc1C(=O)C2=O
1449	CHEMBL283334	3.5999999	Fc1ccc(C=2C(=O)c3c(O)cc(O)cc3OC=2)cc1	O=c1c(-c2ccc(F)cc2)coc2cc(O)cc(O)c12
1450	CHEMBL2062565	2.6900001000000002	O=C(Nc1cnc2c(n(C3=Nc4c(C#N)cnn4C(NC4CC4)=C3)cc2)c1)C	CC(=O)Nc1cnc2ccn(-c3cc(NC4CC4)n4ncc(C#N)c4n3)c2c1
1451	CHEMBL1689123	0.44	Clc1cc(CN2C[C@H](CC)N(S(=O)(=O)c3ccccc3)CC2)c(OCC(=O)O)cc1	CC[C@H]1CN(Cc2cc(Cl)ccc2OCC(=O)O)CCN1S(=O)(=O)c1ccccc1
1452	CHEMBL48966	3.3	C(Cc1[nH]c2c(n1)cccc2)c1[nH]c2c(n1)cccc2	c1ccc2[nH]c(CCc3nc4ccccc4[nH]3)nc2c1
1453	CHEMBL2349334	3.22	S(Cc1ccccc1)c1nc(N[C@@H](CO)CC)c2SC(=O)Nc2n1	CC[C@H](CO)Nc1nc(SCc2ccccc2)nc2[nH]c(=O)sc12
1454	CHEMBL1940316	1.64	O=C(NC1CS(=O)(=O)CC1)c1ccc(Oc2ccc(C#C[C@@]3(O)C4CCN(C3)CC4)cc2)cc1	O=C(NC1CCS(=O)(=O)C1)c1ccc(Oc2ccc(C#C[C@]3(O)CN4CCC3CC4)cc2)cc1
1455	CHEMBL186542	2.54	O=C(Nc1c(C)ccc(NC(=O)c2cc(N(C)C)ccc2)c1)c1cc(OC)c(OC)c(OC)c1	COc1cc(C(=O)Nc2cc(NC(=O)c3cccc(N(C)C)c3)ccc2C)cc(OC)c1OC
1456	CHEMBL1824608	3.6700001	Fc1cc(COc2c(C(=O)Nc3ccccc3)ccc(OCCCN3CCCC3)c2)ccc1	O=C(Nc1ccccc1)c1ccc(OCCCN2CCCC2)cc1OCc1cccc(F)c1
1457	CHEMBL1916284	2.3499999	S(=O)(=O)(Nc1n(-c2ccccc2)nc(C(F)(F)F)c1C(=O)N[C@H](C(C)(C)C)C)c1ccc(C)cc1	Cc1ccc(S(=O)(=O)Nc2c(C(=O)N[C@@H](C)C(C)(C)C)c(C(F)(F)F)nn2-c2ccccc2)cc1
1458	CHEMBL101892	-0.87	O=C(N)c1c2c(N)ncnc2n([C@H]2[C@H](O)[C@H](O)[C@@H](CO)O2)c1	NC(=O)c1cn([C@@H]2O[C@H](CO)[C@@H](O)[C@H]2O)c2ncnc(N)c12
1459	CHEMBL188504	3.5899998999999996	Clc1c(CNC(=O)c2c(Oc3ccc(OC)cc3)nccc2)cccc1	COc1ccc(Oc2ncccc2C(=O)NCc2ccccc2Cl)cc1
1460	CHEMBL442591	2.8099998999999998	Fc1c(Nc2c(C(=O)N)cnc3c2cc(OC)c(OC)c3)cccc1	COc1cc2ncc(C(N)=O)c(Nc3ccccc3F)c2cc1OC
1461	CHEMBL133996	-0.0099999998	O=C(Nc1cc(CC=C)c(OCCCNC(C)C)cc1)C	C=CCc1cc(NC(C)=O)ccc1OCCCNC(C)C
1462	CHEMBL515001	3.01	Fc1c(-c2n(C(C)C)c(C)nc2)nc(Nc2ccc(N3CCOCC3)cc2)nc1	Cc1ncc(-c2nc(Nc3ccc(N4CCOCC4)cc3)ncc2F)n1C(C)C
1463	CHEMBL2165615	2.0999999	O=C(N(C)C)c1ncc(Oc2c3c(oc(C)c3)cc(C(=O)Nc3ncc(C)nc3)c2)cn1	Cc1cnc(NC(=O)c2cc(Oc3cnc(C(=O)N(C)C)nc3)c3cc(C)oc3c2)cn1
1464	CHEMBL505610	3.4000001	C(=C/c1ncncc1)\c1c(-c2ccccc2)nc2SC=Cn12	C(=C/c1c(-c2ccccc2)nc2sccn12)\c1ccncn1
1465	CHEMBL2360367	3.27	O(CC)c1ccc(N2C(CC)=Nc3c(C2=O)cccc3)cc1	CCOc1ccc(-n2c(CC)nc3ccccc3c2=O)cc1
1466	CHEMBL25710	3.5699998999999996	Clc1c(SCCCOc2c(CCC)c(O)c(C(=O)CC)cc2)ccc(CC(=O)O)c1	CCCc1c(OCCCSc2ccc(CC(=O)O)cc2Cl)ccc(C(=O)CC)c1O
1467	CHEMBL572629	3.9000001	O=C1N(C2CCN(Cc3ccc(C4=C(c5ccccc5)N=C(C)C(=O)N4)cc3)CC2)c2c(N1)cccc2	Cc1nc(-c2ccccc2)c(-c2ccc(CN3CCC(n4c(=O)[nH]c5ccccc54)CC3)cc2)[nH]c1=O
1468	CHEMBL1784355	1.34	S(=O)(=O)(CC1(N(O)C=O)CCC1)N1CCN(c2ccc(F)cc2)CC1	O=CN(O)C1(CS(=O)(=O)N2CCN(c3ccc(F)cc3)CC2)CCC1
1469	CHEMBL222659	4.2399998	O=C(Nc1ncccc1)c1cc2nc(-c3ccc(NC(=O)C45CC6CC(C4)CC(C5)C6)cc3)[nH]c2cc1	O=C(Nc1ccccn1)c1ccc2[nH]c(-c3ccc(NC(=O)C45CC6CC(CC(C6)C4)C5)cc3)nc2c1
1470	CHEMBL272980	2.28	O=C(Nc1c(N)cccc1)c1ccc(CNc2nc(-c3cnccc3)ccn2)cc1	Nc1ccccc1NC(=O)c1ccc(CNc2nccc(-c3cccnc3)n2)cc1
1471	CHEMBL266922	2.05	S(CCC)c1nc(N[C@H]2[C@H](c3ccccc3)C2)c2nnn([C@H]3[C@H](O)[C@H](O)[C@@H](C(=O)N)C3)c2n1	CCCSc1nc(N[C@@H]2C[C@H]2c2ccccc2)c2nnn([C@@H]3C[C@H](C(N)=O)[C@@H](O)[C@H]3O)c2n1
1472	CHEMBL1241982	1.3	O=C(C)N1CCN(Cc2nnn(-c3c4c(nc(C)c3)ccc(OC)c4)c2)CC1	COc1ccc2nc(C)cc(-n3cc(CN4CCN(C(C)=O)CC4)nn3)c2c1
1473	CHEMBL2322001	1.64	c1(C2CNCC=CC2)cc2c(cc1)cccc2	C1=CCC(c2ccc3ccccc3c2)CNC1
1474	CHEMBL1618762	1.65	N(CCc1ccccc1)Cc1ccccc1	c1ccc(CCNCc2ccccc2)cc1
1475	CHEMBL40	0.050000000999999995	O=C1C(CC)(c2ccccc2)C(=O)NC(=O)N1	CCC1(c2ccccc2)C(=O)NC(=O)NC1=O
1476	CHEMBL1796299	1.77	O=C(NCc1ncncc1)c1ccc(Oc2ccc(C#C[C@]3(O)C4CCN(C3)CC4)cc2)cc1	O=C(NCc1ccncn1)c1ccc(Oc2ccc(C#C[C@@]3(O)CN4CCC3CC4)cc2)cc1
1477	CHEMBL2031229	2.75	Fc1c(C(=O)Nc2cc(N3C(=O)c4c(N=C3)ccc(N3CCN(C)CC3)c4)c(C)cc2)cccc1	Cc1ccc(NC(=O)c2ccccc2F)cc1-n1cnc2ccc(N3CCN(C)CC3)cc2c1=O
1478	CHEMBL44	3.0599998999999998	O=C1C(c2ccc(O)cc2)=COc2c1c(O)cc(O)c2	O=c1c(-c2ccc(O)cc2)coc2cc(O)cc(O)c12
1479	CHEMBL2023117	3.4200001	O=C(Nc1cn(CC)nc1)Cc1c(OC)cc(Oc2c3c(ncc2)cc(OC)c(OC)c3)cc1	CCn1cc(NC(=O)Cc2ccc(Oc3ccnc4cc(OC)c(OC)cc34)cc2OC)cn1
1480	CHEMBL457016	2.8	S(=O)(=O)(NCCOC)c1ccc(Nc2nc(-c3n4N=CC=Cc4nc3)ccn2)cc1	COCCNS(=O)(=O)c1ccc(Nc2nccc(-c3cnc4cccnn34)n2)cc1
1481	CHEMBL1917438	2.6099999	Clc1ccc(Sc2c(C)n(CC(=O)O)c3c2c(-c2ccccc2)ccc3)cc1	Cc1c(Sc2ccc(Cl)cc2)c2c(-c3ccccc3)cccc2n1CC(=O)O
1482	CHEMBL1762546	2.9000001	S(=O)(=O)(C)c1cc(Nc2nc(N(C)c3c(C)ccc(CO)c3)ccn2)cc(N2CCOCC2)c1	Cc1ccc(CO)cc1N(C)c1ccnc(Nc2cc(N3CCOCC3)cc(S(C)(=O)=O)c2)n1
1483	CHEMBL11098	2.47	FC(F)(F)C(=O)C(NC(=O)CN1C(=O)C(NC(=O)OCc2ccccc2)=CN=C1c1ccc(F)cc1)C(C)C	CC(C)C(NC(=O)Cn1c(-c2ccc(F)cc2)ncc(NC(=O)OCc2ccccc2)c1=O)C(=O)C(F)(F)F
1484	CHEMBL2324355	3.7	FC(F)(F)Oc1c(-c2c(N)nc(NC(=O)c3c(C)noc3)cc2)cccc1	Cc1nocc1C(=O)Nc1ccc(-c2ccccc2OC(F)(F)F)c(N)n1
1485	CHEMBL1669155	2.2	O=C(Nc1c(OCC2(C)COC2)cc(-c2c3OC(N4CCOCC4)=CC(=O)c3ccc2)cc1)CN1CCOCC1	CC1(COc2cc(-c3cccc4c(=O)cc(N5CCOCC5)oc34)ccc2NC(=O)CN2CCOCC2)COC1
1486	CHEMBL1782927	2.7	Oc1ccc(-c2c(-c3ccc(O)cc3)nc3c(n2)cccc3)cc1	Oc1ccc(-c2nc3ccccc3nc2-c2ccc(O)cc2)cc1
1487	CHEMBL562690	1.5599999	Clc1c(C(=O)NCC23CC4CC(C2)CC(C3)C4)cc(OC2CCNCC2)nc1	O=C(NCC12CC3CC(CC(C3)C1)C2)c1cc(OC2CCNCC2)ncc1Cl
1488	CHEMBL2178372	1.6	O=C(O)CC12CCC(c3ccc(-c4c(C)nc(C)c(C(=O)N)n4)cc3)(CC1)CC2	Cc1nc(C)c(-c2ccc(C34CCC(CC(=O)O)(CC3)CC4)cc2)nc1C(N)=O
1489	CHEMBL1900501	3.0899999	O=C(Cc1ccccc1)c1c(O)cc(O)cc1	O=C(Cc1ccccc1)c1ccc(O)cc1O
1490	CHEMBL1425658	3.6500001	C(n1c(CN2CCN(c3sc4c(n3)cccc4)CC2)nnn1)c1sccc1	c1csc(Cn2nnnc2CN2CCN(c3nc4ccccc4s3)CC2)c1
1491	CHEMBL2048873	1.5599999	O=C1/C(=C\c2c(N3C[C@H](N)CCC3)c(-c3ccncc3)ccc2)/SC(=O)N1	N[C@@H]1CCCN(c2c(/C=C3/SC(=O)NC3=O)cccc2-c2ccncc2)C1
1492	CHEMBL507803	3.1099999	FC(F)(F)c1cc(C(=O)Nc2cc(NC(=O)c3cnccc3)c(C)cc2)ccc1	Cc1ccc(NC(=O)c2cccc(C(F)(F)F)c2)cc1NC(=O)c1cccnc1
1493	CHEMBL2334381	3.3	O=C(N(CCC)CCC)c1cc(C(=O)N[C@H]([C@H](O)CNC2Cc3c(cccc3)C2)Cc2ccccc2)ccc1	CCCN(CCC)C(=O)c1cccc(C(=O)N[C@@H](Cc2ccccc2)[C@H](O)CNC2Cc3ccccc3C2)c1
1494	CHEMBL1368601	3.3	O=C(O)c1nc2c(O)cccc2cc1	O=C(O)c1ccc2cccc(O)c2n1
1495	CHEMBL1223246	2.77	O=C(N1CCOCC1)c1ccc(-c2cc3N4C(=O)NN=C4C=C(C)c3cc2)cc1	Cc1cc2n[nH]c(=O)n2c2cc(-c3ccc(C(=O)N4CCOCC4)cc3)ccc12
1496	CHEMBL1331627	1.0	Nc1[nH]nc2c1cccc2	Nc1[nH]nc2ccccc12
1497	CHEMBL440405	1.5	S(=O)(=O)(NC(=O)CCCc1c(-c2ccc(F)cc2)[nH]c2c1cc(C#N)cc2)C	CS(=O)(=O)NC(=O)CCCc1c(-c2ccc(F)cc2)[nH]c2ccc(C#N)cc12
1498	CHEMBL201799	2.8599999	S(CCCCC)c1nc(O)c2sc(N)nc2n1	CCCCCSc1nc(O)c2sc(N)nc2n1
1499	CHEMBL426576	1.51	Fc1c(-n2cc(C#N)nc2)ccc(N2C(=O)O[C@@H](CNC(=O)C)C2)c1	CC(=O)NC[C@H]1CN(c2ccc(-n3cnc(C#N)c3)c(F)c2)C(=O)O1
1500	CHEMBL1783287	3.26	O(C)c1c(-c2c3nc4c(c(N)c3ccc2)C(=O)N(C2CCC2)C4)cccn1	COc1ncccc1-c1cccc2c(N)c3c(nc12)CN(C1CCC1)C3=O
1501	CHEMBL1934417	0.77999997	S(=O)(=O)(Nc1n(C(CCOC)C)nc(C)c1C(=O)N[C@H](C(C)(C)C)C)c1ccc(C)cc1	COCCC(C)n1nc(C)c(C(=O)N[C@@H](C)C(C)(C)C)c1NS(=O)(=O)c1ccc(C)cc1
1502	CHEMBL254165	2.51	O=C(Nc1c(N)cccc1)c1ccc(C2CCN(Cc3ccccc3)CC2)cc1	Nc1ccccc1NC(=O)c1ccc(C2CCN(Cc3ccccc3)CC2)cc1
1503	CHEMBL2349309	2.9000001	S(Cc1ccncc1)c1nc(N[C@@H](CO)CC(C)C)c2sc(N)nc2n1	CC(C)C[C@H](CO)Nc1nc(SCc2ccncc2)nc2nc(N)sc12
1504	CHEMBL1518	0.69999999	S=C1NC(=O)C=C(CCC)N1	CCCc1cc(=O)[nH]c(=S)[nH]1
1505	CHEMBL1417095	0.60000002	O=C1N2C(OCC2)=Nc2c1cccc2	O=c1c2ccccc2nc2n1CCO2
1506	CHEMBL1437065	0.81	O=[N+]([O-])c1cc([N+](=O)[O-])cc(C(=O)N)c1	NC(=O)c1cc([N+](=O)[O-])cc([N+](=O)[O-])c1
1507	CHEMBL49739	0.63	O=C(N)COc1ccc(OCCNCC(O)COc2ccccc2)cc1	NC(=O)COc1ccc(OCCNCC(O)COc2ccccc2)cc1
1508	CHEMBL1783264	4.48	O=C(NC1(C)CCC1)c1c(N)c2c(c(-c3c(OC)ccc(OC)c3)ccc2)nn1	COc1ccc(OC)c(-c2cccc3c(N)c(C(=O)NC4(C)CCC4)nnc23)c1
1509	CHEMBL696	0.23	O=C1C(CC)(C)CC(=O)N1	CCC1(C)CC(=O)NC1=O
1510	CHEMBL2035022	2.0	O=C(N)C1=Cc2n(c(c(-c3ccc(C4(N)CCC4)cc3)n2)-c2ccccc2)C=C1	NC(=O)c1ccn2c(-c3ccccc3)c(-c3ccc(C4(N)CCC4)cc3)nc2c1
1511	CHEMBL1223526	3.29	O=C1N2c3c(C(C)=CC2=NN1)ccc(-c1[nH]ccc1)c3	Cc1cc2n[nH]c(=O)n2c2cc(-c3ccc[nH]3)ccc12
1512	CHEMBL256998	1.6	Fc1c(-c2ccc(C(=O)Nc3c(N)cccc3)cc2)ncc(CN2CCN(C(C)C)CC2)c1	CC(C)N1CCN(Cc2cnc(-c3ccc(C(=O)Nc4ccccc4N)cc3)c(F)c2)CC1
1513	CHEMBL2010848	2.0999999	FC(F)(F)c1cnc(CN2C[C@H](F)[C@H](N(C(=O)Cc3ccc(-n4nnnc4)cc3)C)CC2)cc1	CN(C(=O)Cc1ccc(-n2cnnn2)cc1)[C@@H]1CCN(Cc2ccc(C(F)(F)F)cn2)C[C@@H]1F
1514	CHEMBL53841	0.98000002	Clc1cc2N(Cc3ccccc3)C=C/C(=N/CCCCCC)/c2cc1	CCCCCC/N=c1/ccn(Cc2ccccc2)c2cc(Cl)ccc12
1515	CHEMBL1222330	-1.1	O=C(OC(C)(C)C)N[C@H](C(=O)O)Cc1ccccc1	CC(C)(C)OC(=O)N[C@@H](Cc1ccccc1)C(=O)O
1516	CHEMBL1084327	1.1799998999999999	Clc1c(Cl)c2[nH]c(C(=O)N[C@H]3[C@H](NC(=O)CC(=O)O)c4c(cccc4)C3)cc2s1	O=C(O)CC(=O)N[C@@H]1c2ccccc2C[C@H]1NC(=O)c1cc2sc(Cl)c(Cl)c2[nH]1
1517	CHEMBL329785	2.0	Nc1sc2c(n1)cccc2	Nc1nc2ccccc2s1
1518	CHEMBL487067	2.0899999	O=C(NCCO)c1ccc(Nc2nc(-c3n(C(C)C)c(C)nc3)ccn2)cc1	Cc1ncc(-c2ccnc(Nc3ccc(C(=O)NCCO)cc3)n2)n1C(C)C
1519	CHEMBL103355	3.0999999	S(=O)(=O)(N)c1ccc(Nc2nc(Nc3c(F)ccc(C)c3)ccn2)cc1	Cc1ccc(F)c(Nc2ccnc(Nc3ccc(S(N)(=O)=O)cc3)n2)c1
1520	CHEMBL383322	1.6900001	O(CC)Cc1n(CC(O)(C)C)c2c(c(N)nc3c2cccc3)n1	CCOCc1nc2c(N)nc3ccccc3c2n1CC(C)(C)O
1521	CHEMBL1480954	0.91000003	FC(F)(F)c1n2N=C(n3cncc3)C=Cc2nn1	FC(F)(F)c1nnc2ccc(-n3ccnc3)nn12
1522	CHEMBL1835908	2.5799999	O=C(OCC)c1ccc(CCN2CCN(c3nnc(C)cc3)CC2)cc1	CCOC(=O)c1ccc(CCN2CCN(c3ccc(C)nn3)CC2)cc1
1523	CHEMBL1957381	1.6	Oc1c(C#N)c(-c2ccc(-c3cc(C)ncc3)cc2)nc2c1cncc2	Cc1cc(-c2ccc(-c3nc4ccncc4c(O)c3C#N)cc2)ccn1
1524	CHEMBL526925	2.6099999	Nc1nc(/C=C/c2n(C)cnc2-c2ccccc2)ccn1	Cn1cnc(-c2ccccc2)c1/C=C/c1ccnc(N)n1
1525	CHEMBL606371	0.49000001	O=C(O)[C@@H](NC(=O)c1c(C)cc(C)cc1C)Cc1ccc(OCCCNc2ncccc2)cc1	Cc1cc(C)c(C(=O)N[C@@H](Cc2ccc(OCCCNc3ccccn3)cc2)C(=O)O)c(C)c1
1526	CHEMBL482000	3.22	Clc1c(F)ccc(Nc2c(C(=O)N)cnc3c2cc(OC)c(OC)c3)c1	COc1cc2ncc(C(N)=O)c(Nc3ccc(F)c(Cl)c3)c2cc1OC
1527	CHEMBL348000	-0.69999999	O=C(O)c1c2c(nc(-c3ccccc3)c1)cccc2	O=C(O)c1cc(-c2ccccc2)nc2ccccc12
1528	CHEMBL2048863	1.89	Clc1c(N2C[C@@H](N)CC2)c(/C=C/2\C(=O)NC(=O)S\2)ccc1	N[C@H]1CCN(c2c(Cl)cccc2/C=C2/SC(=O)NC2=O)C1
1529	CHEMBL564737	-0.34	Clc1c(C(=O)NCC2(O)CCCCCC2)cc(-c2c(C(=O)O)cccc2)cc1	O=C(NCC1(O)CCCCCC1)c1cc(-c2ccccc2C(=O)O)ccc1Cl
1530	CHEMBL374023	2.75	Clc1c(Cl)ccc(CNC(=O)N2CCN(C(C)C)CC2)c1	CC(C)N1CCN(C(=O)NCc2ccc(Cl)c(Cl)c2)CC1
1531	CHEMBL2179270	-0.25999999	Clc1cc(Oc2c(C(=O)O)ccc([C@H](C)N3C[C@@H](N4C(=O)NC(=O)C(C)=C4)CCC3)c2)ccc1	Cc1cn([C@H]2CCCN([C@@H](C)c3ccc(C(=O)O)c(Oc4cccc(Cl)c4)c3)C2)c(=O)[nH]c1=O
1532	CHEMBL459353	1.37	Fc1c(C(N(C(=O)c2c(CO)cco2)c2c(OC)cc(OC)cc2)C(=O)NC[C@H](O)C)cccc1	COc1ccc(N(C(=O)c2occc2CO)C(C(=O)NC[C@@H](C)O)c2ccccc2F)c(OC)c1
1533	CHEMBL2035024	2.5	NC1(c2ccc(C3=C(c4ccccc4)n4c(ccc4)C=N3)cc2)CCC1	NC1(c2ccc(-c3ncc4cccn4c3-c3ccccc3)cc2)CCC1
1534	CHEMBL429405	0.38999999	ClCCN(CCCl)c1ccc(CC(N)C(=O)O)cc1	NC(Cc1ccc(N(CCCl)CCCl)cc1)C(=O)O
1535	CHEMBL1890087	3.9000001	N(C(C)C)c1nc(NCc2ccccc2)c2sccc2n1	CC(C)Nc1nc(NCc2ccccc2)c2sccc2n1
1536	CHEMBL1940307	2.03	S(=O)(=O)(NC)c1ccc(Oc2ccc(C#C[C@@]3(O)C4CCN(C3)CC4)cc2)cc1	CNS(=O)(=O)c1ccc(Oc2ccc(C#C[C@]3(O)CN4CCC3CC4)cc2)cc1
1537	CHEMBL585367	2.47	S(=O)(=O)(N)c1ccc(Nc2nccc(Oc3c(C)nc(C)cc3)c2)cc1	Cc1ccc(Oc2ccnc(Nc3ccc(S(N)(=O)=O)cc3)c2)c(C)n1
1538	CHEMBL1835904	2.6800001	O=C(OCC)c1ccc(COCC2CCN(c3nnc(C)cc3)CC2)cc1	CCOC(=O)c1ccc(COCC2CCN(c3ccc(C)nn3)CC2)cc1
1539	CHEMBL808	2.54	Clc1c(C(OCc2ccc(Cl)cc2)Cn2cncc2)ccc(Cl)c1	Clc1ccc(COC(Cn2ccnc2)c2ccc(Cl)cc2Cl)cc1
1540	CHEMBL575311	2.5899999	O(c1c(-c2ncccc2)nc(C)c(C)c1)c1cc(Nc2ccc(N3CCOCC3)cc2)ncc1	Cc1cc(Oc2ccnc(Nc3ccc(N4CCOCC4)cc3)c2)c(-c2ccccn2)nc1C
1541	CHEMBL2207670	1.41	Clc1c(C#N)ccc(OC2CCN(C[C@H](O)CNC(=O)C=3c4c(C(=O)NC=3)cc(S(=O)(=O)C)cc4)CC2)c1	CS(=O)(=O)c1ccc2c(C(=O)NC[C@@H](O)CN3CCC(Oc4ccc(C#N)c(Cl)c4)CC3)c[nH]c(=O)c2c1
1542	CHEMBL1807856	3.1800001	Cl[C@@H]1[C@@H](O)[C@H](n2c3nc(OC4CCCC4)nc(N)c3nc2)O[C@@H]1C	C[C@H]1O[C@@H](n2cnc3c(N)nc(OC4CCCC4)nc32)[C@H](O)[C@H]1Cl
1543	CHEMBL356894	1.78	Nc1ncnc2[nH]ccc12	Nc1ncnc2[nH]ccc12
1544	CHEMBL2324776	1.15	Clc1c(Oc2c(-c3cnncc3)cc(C(F)(F)F)cc2)cc(F)c(S(=O)(=O)Nc2scnn2)c1	O=S(=O)(Nc1nncs1)c1cc(Cl)c(Oc2ccc(C(F)(F)F)cc2-c2ccnnc2)cc1F
1545	CHEMBL1257698	2.0	O=C(N)c1cc(OC2C[C@@H]3N(CCc4ccccc4)[C@H](C2)CC3)ccc1	NC(=O)c1cccc(OC2C[C@@H]3CC[C@H](C2)N3CCc2ccccc2)c1
1546	CHEMBL509881	2.7	Fc1c(-c2n(C(C)C)c(C)nc2)nc(Nc2ccc(C(=O)N)cc2)nc1	Cc1ncc(-c2nc(Nc3ccc(C(N)=O)cc3)ncc2F)n1C(C)C
1547	CHEMBL246746	2.4400001000000002	Clc1cc2c([nH]nc2)cc1	Clc1ccc2[nH]ncc2c1
1548	CHEMBL129199	1.7	O=C(N1CCN(C)CC1)c1[nH]c2c(c1)cccc2	CN1CCN(C(=O)c2cc3ccccc3[nH]2)CC1
1549	CHEMBL1223954	2.22	S(c1cc(C(=O)N)ccc1)C1C[C@@H]2N(Cc3ccccc3)[C@H](C1)CC2	NC(=O)c1cccc(SC2C[C@@H]3CC[C@H](C2)N3Cc2ccccc2)c1
1550	CHEMBL1373	1.12	[SH0](=O)(C(c1ccccc1)c1ccccc1)CC(=O)N	NC(=O)CS(=O)C(c1ccccc1)c1ccccc1
1551	CHEMBL191553	3.03	O=C(Nc1ccc(CNc2[nH]nc3c2c(Oc2ccccc2)ncc3)cc1)C	CC(=O)Nc1ccc(CNc2[nH]nc3ccnc(Oc4ccccc4)c23)cc1
1552	CHEMBL169901	-1.01	N=C(N)N1Cc2c(cccc2)CC1	N=C(N)N1CCc2ccccc2C1
1553	CHEMBL253969	2.5	Brc1cc(F)c(COc2c(C(=O)N)c(NC(=O)NCCCCN3CCCC3)sn2)c(F)c1	NC(=O)c1c(OCc2c(F)cc(Br)cc2F)nsc1NC(=O)NCCCCN1CCCC1
1554	CHEMBL2325710	1.1	S(=O)(=O)(C1(c2nc(-c3c4c([nH]cc4)ccc3)nc(N3CCOCC3)c2)CC1)C1CCNCC1	O=S(=O)(C1CCNCC1)C1(c2cc(N3CCOCC3)nc(-c3cccc4[nH]ccc34)n2)CC1
1555	CHEMBL378094	2.4100001	Clc1cc2nccc(-c3c(C)n(CC(=O)O)c4c3ccc(C)c4)c2cc1	Cc1ccc2c(-c3ccnc4cc(Cl)ccc34)c(C)n(CC(=O)O)c2c1
1556	CHEMBL477772	3.3	S(=O)(=O)(N)c1c(C)ccc(Nc2nc(N(C)c3cc4nn(C)c(C)c4cc3)ccn2)c1	Cc1ccc(Nc2nccc(N(C)c3ccc4c(C)n(C)nc4c3)n2)cc1S(N)(=O)=O
1557	CHEMBL249697	0.88	N(CCN)C1=Nc2c(-n3c(C)cnc13)cc(C)cc2	Cc1ccc2nc(NCCN)c3ncc(C)n3c2c1
1558	CHEMBL1088751	2.8	BrC=1C(=O)N(c2c(C)ccc(C(=O)NC)c2)C(C)=CC=1OCc1c(F)cc(F)cc1	CNC(=O)c1ccc(C)c(-n2c(C)cc(OCc3ccc(F)cc3F)c(Br)c2=O)c1
1559	CHEMBL1892375	2.9000001	Clc1cc(C(=O)Nc2ccccc2)c(O)cc1	O=C(Nc1ccccc1)c1cc(Cl)ccc1O
1560	CHEMBL373974	1.1799998999999999	O=C(N1C[C@@H](O)[C@@H](O)C1)c1c(Cc2c3c(ncc2)cccc3)sc2N(CC(C)C)C(=O)N(C)C(=O)c12	CC(C)Cn1c(=O)n(C)c(=O)c2c(C(=O)N3C[C@H](O)[C@H](O)C3)c(Cc3ccnc4ccccc34)sc21
1561	CHEMBL51085	3.3099998999999998	O=C1N(c2ccccc2)[Se]c2c1cccc2	O=c1c2ccccc2[se]n1-c1ccccc1
1562	CHEMBL1916539	1.3099999	O(C)c1cc2N(CCN3CCC(NCc4ncc5OCCOc5c4)CC3)C(=O)C=Cc2cc1	COc1ccc2ccc(=O)n(CCN3CCC(NCc4cc5c(cn4)OCCO5)CC3)c2c1
1563	CHEMBL381434	1.6	O=C(O)c1cnc(NC(=O)c2cc(OC(C)C)cc(OCC(C)C)c2)cc1	CC(C)COc1cc(OC(C)C)cc(C(=O)Nc2ccc(C(=O)O)cn2)c1
1564	CHEMBL1600099	3.3099998999999998	Clc1cc2C(N(C(=O)c3ccccc3)CC(=O)Nc2cc1)c1ccccc1	O=C1CN(C(=O)c2ccccc2)C(c2ccccc2)c2cc(Cl)ccc2N1
1565	CHEMBL507142	2.77	O=C(NC)c1ccc(Nc2nc(-c3n(C(C)C)c(C4CC4)nc3)ccn2)cc1	CNC(=O)c1ccc(Nc2nccc(-c3cnc(C4CC4)n3C(C)C)n2)cc1
1566	CHEMBL1184124	1.83	Clc1cc2nc3C(=O)NN(C(CC(C)C)c4ncccc4)C(=O)c3c(O)c2cc1	CC(C)CC(c1ccccn1)n1[nH]c(=O)c2nc3cc(Cl)ccc3c(O)c2c1=O
1567	CHEMBL486232	3.4000001	S(=O)(=O)(/C=C/[C@@H](NC(=O)[C@@H](NC(=O)N1CCOCC1)CC(C)C)CCc1ccccc1)c1ccccc1	CC(C)C[C@H](NC(=O)N1CCOCC1)C(=O)N[C@H](/C=C/S(=O)(=O)c1ccccc1)CCc1ccccc1
1568	CHEMBL1736763	0.5	O=C(Nc1n(-c2ccccc2)ncc1C#N)CN1CCOCC1	N#Cc1cnn(-c2ccccc2)c1NC(=O)CN1CCOCC1
1569	CHEMBL1269076	3.3599998999999996	O=C1C(C)=C(C2=C(C)C(=O)c3c(CCc4ccc(C)cc4)c(O)c(O)cc3C2=O)C(=O)c2c1c(CCc1ccc(C)cc1)c(O)c(O)c2	CC1=C(C2=C(C)C(=O)c3c(cc(O)c(O)c3CCc3ccc(C)cc3)C2=O)C(=O)c2cc(O)c(O)c(CCc3ccc(C)cc3)c2C1=O
1570	CHEMBL1543041	0.40000001	O=C(Nc1n(-c2ccccc2)ncc1C#N)CN(CC)CC	CCN(CC)CC(=O)Nc1c(C#N)cnn1-c1ccccc1
1571	CHEMBL1630140	2.5999999	O=C(Nc1c2c(c(-c3c4NC(N5CCOCC5)=CC(=O)c4ccc3)cc1)sc1c2cccc1)CN1CCN(CC)CC1	CCN1CCN(CC(=O)Nc2ccc(-c3cccc4c(=O)cc(N5CCOCC5)[nH]c34)c3sc4ccccc4c23)CC1
1572	CHEMBL1170	3.3	O=C(O[C@@H]1[C@]2(C)[C@H]([C@H]3[C@@H]([C@]4(C)C(=CC(=O)CC4)CC3)CC2)CC1)CC	CCC(=O)O[C@H]1CC[C@H]2[C@@H]3CCC4=CC(=O)CC[C@]4(C)[C@H]3CC[C@]12C
1573	CHEMBL1233	2.01	O=C(OCC(COC(=O)N)(CCC)C)NC(C)C	CCCC(C)(COC(N)=O)COC(=O)NC(C)C
1574	CHEMBL2332935	2.76	Clc1cc2c(OC3(C2)CCN(C[C@H](O)COc2c(NC(=O)C)ccc(O)c2)CC3)cc1	CC(=O)Nc1ccc(O)cc1OC[C@@H](O)CN1CCC2(CC1)Cc1cc(Cl)ccc1O2
1575	CHEMBL165372	2.2	O=[N+]([O-])c1cc2c([nH]nc2)cc1	O=[N+]([O-])c1ccc2[nH]ncc2c1
1576	CHEMBL11009	3.3	N(CCCCc1ccncc1)CCc1c(-c2cc(C)cc(C)c2)[nH]c2c1cccc2	Cc1cc(C)cc(-c2[nH]c3ccccc3c2CCNCCCCc2ccncc2)c1
1577	CHEMBL13902	1.5599999	FC(F)(F)C(=O)C(NC(=O)CN1C(=O)C=2NC(=O)N(CC(OC)OC)C(=O)C=2C=C1c1ccccc1)C(C)C	COC(Cn1c(=O)[nH]c2c(=O)n(CC(=O)NC(C(=O)C(F)(F)F)C(C)C)c(-c3ccccc3)cc2c1=O)OC
1578	CHEMBL1209429	2.8299999	S(=O)(=O)(NCC(N1CCCCCC1)c1ccccc1)Cc1ccccc1	O=S(=O)(Cc1ccccc1)NCC(c1ccccc1)N1CCCCCC1
1579	CHEMBL1075	3.0999999	O=C(OCC)Nc1cc2N(C(=O)CCN3CCOCC3)c3c(Sc2cc1)cccc3	CCOC(=O)Nc1ccc2c(c1)N(C(=O)CCN1CCOCC1)c1ccccc1S2
1580	CHEMBL2158769	2.1199999	Clc1c(Cl)ccc(OC2CCN(CC3CCN([C@H](C(=O)O)Cc4c(C#N)cccc4)CC3)CC2)c1	N#Cc1ccccc1C[C@@H](C(=O)O)N1CCC(CN2CCC(Oc3ccc(Cl)c(Cl)c3)CC2)CC1
1581	CHEMBL457	0.72000003	O=C(O)C(CCCOc1c(C)ccc(C)c1)(C)C	Cc1ccc(C)c(OCCCC(C)(C)C(=O)O)c1
1582	CHEMBL1209509	2.0999999	S(=O)(=O)(NCC(N1CCCCCC1)c1ccccc1)c1cnccc1	O=S(=O)(NCC(c1ccccc1)N1CCCCCC1)c1cccnc1
1583	CHEMBL179877	2.4000001	S(=O)(=O)(N)c1ccc(CC(=O)N(CC)C2CCN(CCC(c3ccccc3)c3ccccc3)CC2)cc1	CCN(C(=O)Cc1ccc(S(N)(=O)=O)cc1)C1CCN(CCC(c2ccccc2)c2ccccc2)CC1
1584	CHEMBL1438072	0.83999997	S(=O)(=O)(Nc1cnccc1)c1ccccc1	O=S(=O)(Nc1cccnc1)c1ccccc1
1585	CHEMBL2110569	2.3	Ic1ccc([C@@H]2[C@H](C(=O)OC)C3N(CCCF)C(C2)CC3)cc1	COC(=O)[C@@H]1C2CCC(C[C@@H]1c1ccc(I)cc1)N2CCCF
1586	CHEMBL433936	2.6400001	Clc1c(O)cc(Nc2c3c(ncc2)cc(OCCOC)c(OC)c3)c(F)c1	COCCOc1cc2nccc(Nc3cc(O)c(Cl)cc3F)c2cc1OC
1587	CHEMBL258177	1.28	O=C(Nc1c(N)cccc1)c1ccc(-c2c(C#N)cc(CN3CCN(C(C)C)CC3)cn2)cc1	CC(C)N1CCN(Cc2cnc(-c3ccc(C(=O)Nc4ccccc4N)cc3)c(C#N)c2)CC1
1588	CHEMBL2036747	1.02	O=C(Nc1ccc(N2CCOCC2)cc1)c1oc(NC(=O)c2ccccc2)nn1	O=C(Nc1nnc(C(=O)Nc2ccc(N3CCOCC3)cc2)o1)c1ccccc1
1589	CHEMBL103667	4.4899998	O=C(Nc1n(-c2ccc(C)cc2)nc(C(C)(C)C)c1)Nc1c2c(c(OCCN3CCOCC3)cc1)cccc2	Cc1ccc(-n2nc(C(C)(C)C)cc2NC(=O)Nc2ccc(OCCN3CCOCC3)c3ccccc23)cc1
1590	CHEMBL481231	1.2	Clc1c(F)ccc(Nc2c(C(=O)N)cnc3c2cc(OC)c(OCCCN2CCN(C)CC2)c3)c1	COc1cc2c(Nc3ccc(F)c(Cl)c3)c(C(N)=O)cnc2cc1OCCCN1CCN(C)CC1
1591	CHEMBL1682807	3.5	C(#Cc1ccccc1)c1cnc2n(C)cnc2c1	Cn1cnc2cc(C#Cc3ccccc3)cnc21
1592	CHEMBL1650731	1.98	Fc1c(Nc2n[nH]c(N(C)C)c2)nc(N[C@@H](C)c2ncc(F)cn2)nc1	C[C@H](Nc1ncc(F)c(Nc2cc(N(C)C)[nH]n2)n1)c1ncc(F)cn1
1593	CHEMBL2347762	2.71	O=C1c2c(N3C1=Nc1c(cccc1)C3)cccc2	O=C1C2=Nc3ccccc3CN2c2ccccc21
1594	CHEMBL325870	2.3699999	FC(F)(F)C(=O)C(NC(=O)CN1C(=O)C(NCC)=CC=C1c1ccccc1)C(C)C	CCNc1ccc(-c2ccccc2)n(CC(=O)NC(C(=O)C(F)(F)F)C(C)C)c1=O
1595	CHEMBL2171050	0.75	S(=O)(=O)(NC(=O)N1CCC(N2CCC(Oc3cc(F)c(F)cc3)CC2)CC1)c1ccc(C)cc1	Cc1ccc(S(=O)(=O)NC(=O)N2CCC(N3CCC(Oc4ccc(F)c(F)c4)CC3)CC2)cc1
1596	CHEMBL403877	2.48	S(Cc1c(F)c(F)ccc1)c1nc(N[C@@H](CO)C)c2NC(=O)C(=O)Nc2n1	C[C@H](CO)Nc1nc(SCc2cccc(F)c2F)nc2[nH]c(=O)c(=O)[nH]c12
1597	CHEMBL1306071	3.6300001	Clc1cc(NC(=O)Nc2nccnc2)c(OC)cc1	COc1ccc(Cl)cc1NC(=O)Nc1cnccn1
1598	CHEMBL1939750	2.1099999	O=C(OCC)Nc1cc([C@H](N2CCN(Cc3nc(C)[nH]c3)CC2)c2ccc(C(=O)N(CC)C)cc2)ccc1	CCOC(=O)Nc1cccc([C@@H](c2ccc(C(=O)N(C)CC)cc2)N2CCN(Cc3c[nH]c(C)n3)CC2)c1
1599	CHEMBL475865	2.8299999	Clc1c(C(F)(F)F)cc(C(=O)Nc2cc(C(=O)Nc3cnccc3)c(C)cc2)cc1	Cc1ccc(NC(=O)c2ccc(Cl)c(C(F)(F)F)c2)cc1C(=O)Nc1cccnc1
1600	CHEMBL2030800	-0.41999999	Clc1c(C(=O)N[C@H](C(=O)O)Cc2ccc(OCCc3nc(NC)ccc3)cc2)c(F)ccc1	CNc1cccc(CCOc2ccc(C[C@H](NC(=O)c3c(F)cccc3Cl)C(=O)O)cc2)n1
1601	CHEMBL560493	-0.85000002	O=C(Nc1ccc(CN)cc1)c1cc(Nc2ncccn2)c2c(c1)ccc(/C(=N\O)/N)c2	NCc1ccc(NC(=O)c2cc(Nc3ncccn3)c3cc(/C(N)=N\O)ccc3c2)cc1
1602	CHEMBL1778629	-0.66000003	S(=O)(=O)(CC)c1cc(-c2c(OCC(=O)O)ccc(C(F)(F)F)c2)ccc1	CCS(=O)(=O)c1cccc(-c2cc(C(F)(F)F)ccc2OCC(=O)O)c1
1603	CHEMBL481717	2.74	Fc1c(Nc2c(C(=O)N)cnc3c2cc(N2CCC(O)CC2)c(OCC)c3)ccc(F)c1	CCOc1cc2ncc(C(N)=O)c(Nc3ccc(F)cc3F)c2cc1N1CCC(O)CC1
1604	CHEMBL481596	2.6300001	Fc1c(Nc2c(C(=O)N)cnc3c2cc(N2CCN(C)CC2)c(F)c3)ccc(F)c1	CN1CCN(c2cc3c(Nc4ccc(F)cc4F)c(C(N)=O)cnc3cc2F)CC1
1605	CHEMBL1809059	2.5	Clc1c(-c2n3c(nc2)C=CC=C3)nc(Nc2c(OC)cc(N3CC4OC(CN(CCO)C4)C3)cc2)nc1	COc1cc(N2CC3CN(CCO)CC(C2)O3)ccc1Nc1ncc(Cl)c(-c2cnc3ccccn23)n1
1606	CHEMBL2035020	3.2	NC1(c2ccc(-c3c(-c4ccccc4)c4n(n3)C=CC=C4)cc2)CCC1	NC1(c2ccc(-c3nn4ccccc4c3-c3ccccc3)cc2)CCC1
1608	CHEMBL2335870	3.1099999	O=C(NCCOC)c1ccc(Nc2nc3c(cc(-c4cnccc4)cc3)cn2)cc1	COCCNC(=O)c1ccc(Nc2ncc3cc(-c4cccnc4)ccc3n2)cc1
1609	CHEMBL1835903	3.22	O=C(OCC)c1ccc(OCCC2CN(c3nnc(C)cc3)C2)cc1	CCOC(=O)c1ccc(OCCC2CN(c3ccc(C)nn3)C2)cc1
1610	CHEMBL317410	3.5999999	Clc1cc2c([nH]c(C(=O)N[C@H](C(=O)N3CCC(O)CC3)Cc3ccccc3)c2)cc1	O=C(N[C@@H](Cc1ccccc1)C(=O)N1CCC(O)CC1)c1cc2cc(Cl)ccc2[nH]1
1611	CHEMBL1669161	3.0	O=C(Nc1c(OCC=C)cc(-c2c3OC(N4CCOCC4)=CC(=O)c3ccc2)cc1)CN1CCOCC1	C=CCOc1cc(-c2cccc3c(=O)cc(N4CCOCC4)oc23)ccc1NC(=O)CN1CCOCC1
1612	CHEMBL66654	3.5999999	C(#Cc1ccccc1)c1nc(C)ccc1	Cc1cccc(C#Cc2ccccc2)n1
1613	CHEMBL1951907	1.63	S(=O)(=O)(CC)N1CCC(C(CCN2CCC(N(C(=O)Cc3ccc(S(=O)(=O)C)cc3)CC)CC2)c2ccccc2)CC1	CCN(C(=O)Cc1ccc(S(C)(=O)=O)cc1)C1CCN(CCC(c2ccccc2)C2CCN(S(=O)(=O)CC)CC2)CC1
1614	CHEMBL1560828	1.95	O=C(NCCOC)Cn1c2c(CC)cccc2c(C#N)c1	CCc1cccc2c(C#N)cn(CC(=O)NCCOC)c12
1615	CHEMBL1868126	3.96	O=C(Nc1sc2c(c(OC)ccc2)n1)c1ccccc1	COc1cccc2sc(NC(=O)c3ccccc3)nc12
1616	CHEMBL86276	1.91	Nc1n(Cc2ccccc2)nc(-c2ccccc2)n1	Nc1nc(-c2ccccc2)nn1Cc1ccccc1
1617	CHEMBL1916534	1.24	O(C)c1cc2N(CCN3CCC(NCc4ncc5OCCOc5c4)CC3)C(=O)COc2cc1	COc1ccc2c(c1)N(CCN1CCC(NCc3cc4c(cn3)OCCO4)CC1)C(=O)CO2
1618	CHEMBL1431736	2.2	O=C(NC(C)c1ccccc1)c1c2c(nc(O)c1)cccc2	CC(NC(=O)c1cc(O)nc2ccccc12)c1ccccc1
1619	CHEMBL1762533	2.23	O(C)c1cc(N(C)c2nc(Nc3cc(N4CCOCC4)cc(N4CCOCC4)c3)ncc2)ncc1	COc1ccnc(N(C)c2ccnc(Nc3cc(N4CCOCC4)cc(N4CCOCC4)c3)n2)c1
1620	CHEMBL1807816	1.5	FC[C@@H]1[C@@H](O)[C@@H](O)[C@H](n2c3nc(OC4CCCC4)nc(N)c3nc2)O1	Nc1nc(OC2CCCC2)nc2c1ncn2[C@@H]1O[C@H](CF)[C@@H](O)[C@H]1O
1621	CHEMBL1485846	3.4200001	Oc1oc(c(-c2ccccc2)n1)-c1ccccc1	Oc1nc(-c2ccccc2)c(-c2ccccc2)o1
1622	CHEMBL1557849	3.8	O(C)c1c(CN2CCOCC2)cc(/C=C\2/C(=O)c3c(cccc3)CC/2)cc1	COc1ccc(/C=C2\CCc3ccccc3C2=O)cc1CN1CCOCC1
1623	CHEMBL17157	3.99	OC(c1ccccc1)(c1ccccc1)C1CCN(CCCC(O)c2ccc(C(C)(C)C)cc2)CC1	CC(C)(C)c1ccc(C(O)CCCN2CCC(C(O)(c3ccccc3)c3ccccc3)CC2)cc1
1624	CHEMBL1287892	2.1700001	Fc1c(F)ccc(-c2sc3c(C(=O)N)cnc(N[C@@H]4CNCCC4)c3c2)c1	NC(=O)c1cnc(N[C@H]2CCCNC2)c2cc(-c3ccc(F)c(F)c3)sc12
1625	CHEMBL1807821	1.09	O(CCOCCc1ccccc1)CCCNC[C@H](O)c1c2SC(=O)Nc2c(O)cc1	O=c1[nH]c2c(O)ccc([C@@H](O)CNCCCOCCOCCc3ccccc3)c2s1
1626	CHEMBL1739063	2.6099999	Clc1c(C(F)(F)F)cccc1C(=O)N[C@H]([C@H]1NCCCC1)c1ccccc1	O=C(N[C@@H](c1ccccc1)[C@@H]1CCCCN1)c1cccc(C(F)(F)F)c1Cl
1627	CHEMBL568011	3.8299999	Clc1c(-c2[nH]c3c(n2)cccc3)cc(NC(=O)c2cc(OC)c(OC)c(OC)c2)cc1	COc1cc(C(=O)Nc2ccc(Cl)c(-c3nc4ccccc4[nH]3)c2)cc(OC)c1OC
1628	CHEMBL2070943	2.4000001	FC(F)(F)c1nc(N2CCN(C(=O)[C@H]3[C@H](C(=O)NC4(C#N)CC4)CCCC3)CC2)sc1	N#CC1(NC(=O)[C@@H]2CCCC[C@H]2C(=O)N2CCN(c3nc(C(F)(F)F)cs3)CC2)CC1
1629	CHEMBL471579	2.04	N#Cc1nc(NC(C)C)c(N)c(N2CCOCC2)n1	CC(C)Nc1nc(C#N)nc(N2CCOCC2)c1N
1630	CHEMBL507130	3.9000001	O=C1NC=Cc2nc(c(-c3ccccc3)cc12)-c1ccc(CN2CCC(c3nc(-c4ncccc4)[nH]n3)CC2)cc1	O=c1[nH]ccc2nc(-c3ccc(CN4CCC(c5n[nH]c(-c6ccccn6)n5)CC4)cc3)c(-c3ccccc3)cc12
1631	CHEMBL1221659	1.62	O=C(NCCc1nc(N)cc(C)c1)c1ccc(C#N)cc1	Cc1cc(N)nc(CCNC(=O)c2ccc(C#N)cc2)c1
1632	CHEMBL480370	3.98	N(CC)C=1C(c2sccc2)N=C(c2ccccc2)c2c(N=1)cccc2	CCNC1=Nc2ccccc2C(c2ccccc2)=NC1c1cccs1
1633	CHEMBL1702519	3.4100001000000004	Oc1nnc(-c2c(C)cc(C)cc2)c2c1cccc2	Cc1ccc(-c2nnc(O)c3ccccc23)c(C)c1
1634	CHEMBL2070936	2.1199999	Fc1ccc(N2CCN(C(=O)[C@H]3[C@H](C(=O)NC4(C#N)CC4)CCCC3)CC2)cc1	N#CC1(NC(=O)[C@@H]2CCCC[C@H]2C(=O)N2CCN(c3ccc(F)cc3)CC2)CC1
1635	CHEMBL474102	3.2	Clc1c(C)nc(-c2ncccc2)nc1N1CCCC1	Cc1nc(-c2ccccn2)nc(N2CCCC2)c1Cl
1636	CHEMBL2325742	3.3	Clc1ccc([C@H](NC(=O)C2(N)CCN(c3ncnc4[nH]ccc34)CC2)C)cc1	C[C@@H](NC(=O)C1(N)CCN(c2ncnc3[nH]ccc23)CC1)c1ccc(Cl)cc1
1637	CHEMBL340983	4.3899999	Clc1c(C(=O)NCC23CC4CC(C2)CC(C3)C4)cc(OC)cc1	COc1ccc(Cl)c(C(=O)NCC23CC4CC(CC(C4)C2)C3)c1
1638	CHEMBL1689125	0.69999999	Clc1cc(CN2C[C@H](C)N(C(=O)Cc3ccccc3)[C@H](C)C2)c(OCC(=O)O)cc1	C[C@H]1CN(Cc2cc(Cl)ccc2OCC(=O)O)C[C@@H](C)N1C(=O)Cc1ccccc1
1639	CHEMBL254192	1.47	Clc1cc2N=C(CN(C(=O)c3ccc(C)cc3)CCCN)N(Cc3ccccc3)C(=O)c2cc1	Cc1ccc(C(=O)N(CCCN)Cc2nc3cc(Cl)ccc3c(=O)n2Cc2ccccc2)cc1
1640	CHEMBL2164674	1.91	O=C(NCC#N)[C@H]1[C@H](C(=O)N2Cc3c(cccc3)CC2)CCCC1	N#CCNC(=O)[C@@H]1CCCC[C@H]1C(=O)N1CCc2ccccc2C1
1641	CHEMBL553	3.3499999	O(CCOc1c(OCCOC)cc2ncnc(Nc3cc(C#C)ccc3)c2c1)C	C#Cc1cccc(Nc2ncnc3cc(OCCOC)c(OCCOC)cc23)c1
1642	CHEMBL1173655	3.7	Clc1c(F)ccc(Nc2ncnc3c2cc(NC(=O)/C=C/CN(C)C)c(O[C@@H]2COCC2)c3)c1	CN(C)C/C=C/C(=O)Nc1cc2c(Nc3ccc(F)c(Cl)c3)ncnc2cc1O[C@H]1CCOC1
1643	CHEMBL1950858	0.76999998	O=C(N[C@@H]1CN(CCc2ccc(O)cc2)CCC1)[C@@H](NC(=O)[C@@H](NC)C)C(C)(C)C	CN[C@@H](C)C(=O)N[C@H](C(=O)N[C@H]1CCCN(CCc2ccc(O)cc2)C1)C(C)(C)C
1644	CHEMBL1835909	3.4400001000000002	O=C(OCC)c1ccc(OCC2CN(c3nnc(C)cc3)CC2)cc1	CCOC(=O)c1ccc(OCC2CCN(c3ccc(C)nn3)C2)cc1
1645	CHEMBL2031169	-0.18000001	Clc1c(C(=O)N[C@H](C(=O)O)Cc2ccc(OCCc3nc4NCCOc4cc3)cc2)c(Cl)ccc1	O=C(N[C@@H](Cc1ccc(OCCc2ccc3c(n2)NCCO3)cc1)C(=O)O)c1c(Cl)cccc1Cl
1646	CHEMBL3545252	3.4000001	O=C(OC(C)(C)C)N[C@H]([C@@H](O)C(=O)O[C@@H]1C(C)=C2[C@@H](O)C(=O)[C@]3(C)[C@@H](O)C[C@@H]4[C@](OC(=O)C)([C@H]3[C@H](OC(=O)c3ccccc3)[C@@](O)(C2(C)C)C1)CO4)c1ccccc1	CC(=O)O[C@@]12CO[C@@H]1C[C@H](O)[C@@]1(C)C(=O)[C@H](O)C3=C(C)[C@@H](OC(=O)[C@H](O)[C@@H](NC(=O)OC(C)(C)C)c4ccccc4)C[C@@](O)([C@@H](OC(=O)c4ccccc4)[C@@H]12)C3(C)C
1647	CHEMBL832	-0.50999999	[SH0](=O)(CCC1C(=O)N(N(c2ccccc2)C1=O)c1ccccc1)c1ccccc1	O=C1C(CCS(=O)c2ccccc2)C(=O)N(c2ccccc2)N1c1ccccc1
1648	CHEMBL19224	2.8099998999999998	O(C)c1c(OC)ccc(Cc2nccc3c2cc(OC)c(OC)c3)c1	COc1ccc(Cc2nccc3cc(OC)c(OC)cc23)cc1OC
1649	CHEMBL1762527	3.1800001	O(C)c1cc(N(C)c2nc(Nc3cc(N4CCOCC4)cc(N4CCOCC4)c3)ncc2)c(C)cc1	COc1ccc(C)c(N(C)c2ccnc(Nc3cc(N4CCOCC4)cc(N4CCOCC4)c3)n2)c1
1650	CHEMBL186174	2.74	Clc1ccc(CN(Cc2ccc(Cl)cc2)c2n[nH]nn2)cc1	Clc1ccc(CN(Cc2ccc(Cl)cc2)c2nn[nH]n2)cc1
1651	CHEMBL1917427	2.23	Clc1ccc(Sc2c(C)n(CC(=O)O)c3c2c(C)c(F)cc3)cc1	Cc1c(F)ccc2c1c(Sc1ccc(Cl)cc1)c(C)n2CC(=O)O
1652	CHEMBL1762530	2.9400001000000002	OCc1cc(N(C)c2nc(Nc3cc(N4CCOCC4)cc(N4CCOCC4)c3)ncc2)c(C)cc1	Cc1ccc(CO)cc1N(C)c1ccnc(Nc2cc(N3CCOCC3)cc(N3CCOCC3)c2)n1
1653	CHEMBL287961	0.47	Nc1c(Cc2cc3OCOc3cc2)c(N)n[nH]1	Nc1n[nH]c(N)c1Cc1ccc2c(c1)OCO2
1654	CHEMBL478240	3.0	S(CCCC)c1nc(N)c2ncn(Cc3c(F)c(C)ccc3F)c2n1	CCCCSc1nc(N)c2ncn(Cc3c(F)ccc(C)c3F)c2n1
1655	CHEMBL2336327	1.3099999	O(C)c1c(CNCCO)cc(-c2nc3nc(N4C[C@@H](C)O[C@@H](C)C4)nc(N4CCOCC4)c3cc2)cc1	COc1ccc(-c2ccc3c(N4CCOCC4)nc(N4C[C@H](C)O[C@H](C)C4)nc3n2)cc1CNCCO
1656	CHEMBL336399	0.77999997	O=C(O)c1n(Cc2ccccc2)c2c(c1)cccc2	O=C(O)c1cc2ccccc2n1Cc1ccccc1
1657	CHEMBL108200	3.0999999	FC(F)(F)c1cc(C(F)(F)F)cc(COCC(N2CCNCC2)c2cc(OC)ccc2)c1	COc1cccc(C(COCc2cc(C(F)(F)F)cc(C(F)(F)F)c2)N2CCNCC2)c1
1658	CHEMBL51880	2.3900001	O=C1C(=O)c2c(-c3c1ccc(N)c3)cccc2	Nc1ccc2c(c1)-c1ccccc1C(=O)C2=O
1659	CHEMBL2088091	2.9200001	Brc1c(Nc2n[nH]c(C)c2)nc(NCc2onc(C)c2)nc1	Cc1cc(CNc2ncc(Br)c(Nc3cc(C)[nH]n3)n2)on1
1660	CHEMBL1213376	2.4100001	Clc1ccc(CSC2=NCN(CCc3cc(OC)c(OC)cc3)CN2)cc1	COc1ccc(CCN2CN=C(SCc3ccc(Cl)cc3)NC2)cc1OC
1661	CHEMBL2036753	4.2600002	Clc1c(Cl)ccc(NC(=O)N2CCN(C[C@H]3CN(Cc4ccccc4)CCC3)CC2)c1	O=C(Nc1ccc(Cl)c(Cl)c1)N1CCN(C[C@@H]2CCCN(Cc3ccccc3)C2)CC1
1662	CHEMBL1362574	2.8	O=C(Nc1snc(-c2ccccc2)n1)C	CC(=O)Nc1nc(-c2ccccc2)ns1
1663	CHEMBL130	1.15	ClC(Cl)C(=O)N[C@@H]([C@H](O)c1ccc([N+](=O)[O-])cc1)CO	O=C(N[C@H](CO)[C@H](O)c1ccc([N+](=O)[O-])cc1)C(Cl)Cl
1664	CHEMBL257830	1.95	S(=O)(=O)(NC(=O)CCCc1c(-c2ccc(F)cc2)[nH]c2c1cc(C#N)cc2)N	N#Cc1ccc2[nH]c(-c3ccc(F)cc3)c(CCCC(=O)NS(N)(=O)=O)c2c1
1665	CHEMBL1807829	2.2	Clc1c(Cl)cccc1CCNCCCSCCNC[C@H](O)c1c2SC(=O)Nc2c(O)cc1	O=c1[nH]c2c(O)ccc([C@@H](O)CNCCSCCCNCCc3cccc(Cl)c3Cl)c2s1
1666	CHEMBL1201236	-0.69999999	O=C(O)[C@@](NN)(Cc1cc(O)c(O)cc1)C	C[C@@](Cc1ccc(O)c(O)c1)(NN)C(=O)O
1667	CHEMBL1917457	-1.41	Clc1ccc(Oc2c(C)n(CC(=O)O)c3c2c(NC(=O)C)ccc3)cc1	CC(=O)Nc1cccc2c1c(Oc1ccc(Cl)cc1)c(C)n2CC(=O)O
1668	CHEMBL1778372	-0.41	S(=O)(=O)(C)c1ccc(Oc2cc(O[C@H](COC)C)cc(C(=O)Nc3ncc(C(=O)O)cc3)c2)cc1	COC[C@H](C)Oc1cc(Oc2ccc(S(C)(=O)=O)cc2)cc(C(=O)Nc2ccc(C(=O)O)cn2)c1
1669	CHEMBL85	2.05	Fc1cc2onc(C3CCN(CCC=4C(=O)N5C(=NC=4C)CCCC5)CC3)c2cc1	Cc1nc2n(c(=O)c1CCN1CCC(c3noc4cc(F)ccc34)CC1)CCCC2
1670	CHEMBL1343931	1.8	Clc1ccc(S(=O)(=O)Cc2nc(C)nc(N3CCOCC3)c2)cc1	Cc1nc(CS(=O)(=O)c2ccc(Cl)cc2)cc(N2CCOCC2)n1
1671	CHEMBL31	-0.81999999	Fc1c(N2CC(C)NCC2)c(OC)c2N(C3CC3)C=C(C(=O)O)C(=O)c2c1	COc1c(N2CCNC(C)C2)c(F)cc2c(=O)c(C(=O)O)cn(C3CC3)c12
1672	CHEMBL2158778	1.9	Clc1ccc(OC2CCN(CC3CCN([C@H](C(=O)O)Cc4ccc(F)cc4)CC3)CC2)cc1	O=C(O)[C@H](Cc1ccc(F)cc1)N1CCC(CN2CCC(Oc3ccc(Cl)cc3)CC2)CC1
1673	CHEMBL2097971	3.9000001	O=C(Nc1c(OC)cccc1)COc1c2c(nc(C)c1)ccc(OC)c2	COc1ccc2nc(C)cc(OCC(=O)Nc3ccccc3OC)c2c1
1674	CHEMBL1946016	3.28	Fc1ccc(CN2CC/C(=C(/c3ncccc3)\c3ccc(C(=O)N(CC)CC)cc3)/CC2)cc1	CCN(CC)C(=O)c1ccc(C(=C2CCN(Cc3ccc(F)cc3)CC2)c2ccccn2)cc1
1675	CHEMBL533	1.2	S(=O)(=O)(Nc1ccc(C(O)CCCN(CCCCCCC)CC)cc1)C	CCCCCCCN(CC)CCCC(O)c1ccc(NS(C)(=O)=O)cc1
1676	CHEMBL2325997	2.7	Clc1ccc(C(NC(=O)C2(N)CCN(c3ncnc4[nH]ccc34)CC2)C)cc1	CC(NC(=O)C1(N)CCN(c2ncnc3[nH]ccc23)CC1)c1ccc(Cl)cc1
1677	CHEMBL1463345	3.2	O=C1O[C@@]2([C@]3(C)[C@H]([C@H]4[C@@H]([C@]5(C)C(=CC(=O)CC5)C=C4)CC3)CC2)CC1	C[C@]12CC[C@H]3[C@@H](C=CC4=CC(=O)CC[C@@]43C)[C@@H]1CC[C@@]21CCC(=O)O1
1678	CHEMBL1917441	1.85	Clc1cc(Sc2c(C)n(CC(=O)O)c3c2cc(C)cc3)ccc1	Cc1ccc2c(c1)c(Sc1cccc(Cl)c1)c(C)n2CC(=O)O
1679	CHEMBL581893	-0.50999999	O(C)c1cc2nc(NC(=N)N)nc(C)c2cc1	COc1ccc2c(C)nc(NC(=N)N)nc2c1
1680	CHEMBL10188	3.9100001000000004	O=C(N[C@@H](CC)c1ccccc1)c1c(O)c(-c2ccccc2)nc2c1cccc2	CC[C@H](NC(=O)c1c(O)c(-c2ccccc2)nc2ccccc12)c1ccccc1
1681	CHEMBL517943	4.2800002	Brc1c(Nc2n[nH]c(C3CC3)c2)nc(NCc2ccc(F)cc2)nc1	Fc1ccc(CNc2ncc(Br)c(Nc3cc(C4CC4)[nH]n3)n2)cc1
1682	CHEMBL1778624	0.89999998	Clc1ccc(-c2c(OCC(=O)O)ccc(C(F)(F)F)c2)cc1	O=C(O)COc1ccc(C(F)(F)F)cc1-c1ccc(Cl)cc1
1683	CHEMBL2088099	2.04	O(CCCc1[nH]nc(Nc2nc(NCc3onc(C)c3)ncc2)c1)C	COCCCc1cc(Nc2ccnc(NCc3cc(C)no3)n2)n[nH]1
1684	CHEMBL2137932	2.9200001	O=C(C(O)(C)c1ccccc1)c1ccccc1	CC(O)(C(=O)c1ccccc1)c1ccccc1
1685	CHEMBL638	1.7	Fc1c([C@](O)([C@@H](C)c2c(F)cncn2)Cn2ncnc2)ccc(F)c1	C[C@@H](c1ncncc1F)[C@](O)(Cn1cncn1)c1ccc(F)cc1F
1686	CHEMBL2171025	2.24	Clc1c(Cl)ccc(OC2CCN(C3CCN(C(=O)c4ccc(C5=NOC(=O)N5)cc4)CC3)CC2)c1	O=C(c1ccc(-c2noc(=O)[nH]2)cc1)N1CCC(N2CCC(Oc3ccc(Cl)c(Cl)c3)CC2)CC1
1687	CHEMBL1762529	3.0	O(C)c1cc(N(C)c2nc(Nc3cc(N4CCOCC4)cc(N4CCOCC4)c3)ncc2)cc(CO)c1	COc1cc(CO)cc(N(C)c2ccnc(Nc3cc(N4CCOCC4)cc(N4CCOCC4)c3)n2)c1
1688	CHEMBL1916273	0.46000001	S(=O)(=O)(Nc1n(-c2ccccc2)nc(C)c1C(=O)NC(C)C)c1ccc(C)cc1	Cc1ccc(S(=O)(=O)Nc2c(C(=O)NC(C)C)c(C)nn2-c2ccccc2)cc1
1689	CHEMBL1956112	0.37	N=C(Nc1cc2c(N(CC[C@H]3N(C)CCC3)CCC2)cc1)c1sccc1	CN1CCC[C@H]1CCN1CCCc2cc(NC(=N)c3cccs3)ccc21
1690	CHEMBL87	1.12	O=C(NC1C=2C(c3c(OC)c(OC)c(OC)cc3CC1)=CC=C(OC)C(=O)C=2)C	COc1cc2c(c(OC)c1OC)-c1ccc(OC)c(=O)cc1C(NC(C)=O)CC2
1692	CHEMBL435859	-0.62	Sc1n(-c2cnccc2)b(O)c2c(n1)cccc2	OB1c2ccccc2N=C(S)N1c1cccnc1
1693	CHEMBL1944693	0.81999999	O(C)c1c(CCNCc2cc(CCNC[C@H](O)c3c4SC(=O)Nc4c(O)cc3)ccc2)cccc1	COc1ccccc1CCNCc1cccc(CCNC[C@H](O)c2ccc(O)c3[nH]c(=O)sc23)c1
1694	CHEMBL2314504	2.99	O=C(O)c1n(C)c2c(c1CCCOc1c3c(ccc1)cccc3)cccc2	Cn1c(C(=O)O)c(CCCOc2cccc3ccccc23)c2ccccc21
1695	CHEMBL2325711	3.4000001	S(=O)(=O)(c1ccccc1)C1(c2nc(-c3c4c([nH]cc4)ccc3)nc(N3CCOCC3)c2)CC1	O=S(=O)(c1ccccc1)C1(c2cc(N3CCOCC3)nc(-c3cccc4[nH]ccc34)n2)CC1
1696	CHEMBL1209737	4.29	S(=O)(=O)(NCC(N1CCCCCC1)c1ccccc1)c1ccc(C(F)(F)F)cc1	O=S(=O)(NCC(c1ccccc1)N1CCCCCC1)c1ccc(C(F)(F)F)cc1
1697	CHEMBL473417	2.8399999	Clc1c(C(=O)Nc2cc(c(Cl)cc2)-c2ncccc2)ccc(S(=O)(=O)C)c1	CS(=O)(=O)c1ccc(C(=O)Nc2ccc(Cl)c(-c3ccccn3)c2)c(Cl)c1
1698	CHEMBL150245	2.04	Oc1n(Cc2ccccc2)c2nc(C)nc(N)c2n1	Cc1nc(N)c2nc(O)n(Cc3ccccc3)c2n1
1699	CHEMBL182279	3.9000001	O=C(N(CC)C1CCN(CCC(c2ccccc2)c2ccccc2)CC1)Cc1ccc(C#N)cc1	CCN(C(=O)Cc1ccc(C#N)cc1)C1CCN(CCC(c2ccccc2)c2ccccc2)CC1
1700	CHEMBL115523	2.8	O=C(Nc1ccccc1)c1ccccc1	O=C(Nc1ccccc1)c1ccccc1
1701	CHEMBL25539	-1.42	OCC(NCCNC(CO)CC)CC	CCC(CO)NCCNC(CC)CO
1702	CHEMBL498	-0.33000001	Clc1ccc(S(=O)(=O)NC(=O)NCCC)cc1	CCCNC(=O)NS(=O)(=O)c1ccc(Cl)cc1
1703	CHEMBL2036773	2.6800001	Clc1c(Cl)ccc(NC(=O)N2CCN(C[C@@H]3OCCN(CC)C3)CC2)c1	CCN1CCO[C@@H](CN2CCN(C(=O)Nc3ccc(Cl)c(Cl)c3)CC2)C1
1704	CHEMBL82301	2.7	FC(F)(F)c1ccc([C@H](COC)N2[C@@H](C)CN(C3(C)CCN(C(=O)c4c(C)ncnc4C)CC3)CC2)cc1	COC[C@@H](c1ccc(C(F)(F)F)cc1)N1CCN(C2(C)CCN(C(=O)c3c(C)ncnc3C)CC2)C[C@@H]1C
1705	CHEMBL149444	2.5599998999999998	S(=O)(=O)(Nc1ccc(/C=C/C(=O)Nc2c(N)cccc2)cc1)c1cc(OC)c(OC)cc1	COc1ccc(S(=O)(=O)Nc2ccc(/C=C/C(=O)Nc3ccccc3N)cc2)cc1OC
1706	CHEMBL2158815	2.23	Clc1c(Cl)ccc(OC2CCN(C3CCN(C(C(=O)O)c4ccccc4)CC3)CC2)c1	O=C(O)C(c1ccccc1)N1CCC(N2CCC(Oc3ccc(Cl)c(Cl)c3)CC2)CC1
1707	CHEMBL1200600	2.6500001	F[C@]12[C@@H](O)C[C@]3(C)[C@@](O)(C(=O)C)CC[C@H]3[C@@H]1C[C@H](C)C=1[C@]2(C)C=CC(=O)C=1	CC(=O)[C@@]1(O)CC[C@H]2[C@@H]3C[C@H](C)C4=CC(=O)C=C[C@]4(C)[C@@]3(F)[C@@H](O)C[C@@]21C
1708	CHEMBL187845	3.5799999	Clc1c(CNC(=O)c2c(Oc3ccccc3)cccc2)cccc1	O=C(NCc1ccccc1Cl)c1ccccc1Oc1ccccc1
1709	CHEMBL2105728	1.99	O(CC1(C)COC1)c1cc2ncn(-c3nc4c(N5CCC(N)CC5)cccc4cc3)c2cc1	CC1(COc2ccc3c(c2)ncn3-c2ccc3cccc(N4CCC(N)CC4)c3n2)COC1
1710	CHEMBL54	2.6700001	Clc1ccc(C2(O)CCN(CCCC(=O)c3ccc(F)cc3)CC2)cc1	O=C(CCCN1CCC(O)(c2ccc(Cl)cc2)CC1)c1ccc(F)cc1
1711	CHEMBL1916282	1.4400001	S(=O)(=O)(Nc1n(-c2ccccc2)nc(C)c1C(=O)N[C@H](C(C)(C)C)C)c1ccc(C)cc1	Cc1ccc(S(=O)(=O)Nc2c(C(=O)N[C@@H](C)C(C)(C)C)c(C)nn2-c2ccccc2)cc1
1712	CHEMBL424620	0.68000001	FC(F)(F)C(=O)C(NC(=O)CN1C(=O)C(NC(=O)Cc2cc(C(=O)O)ccc2)=CC=C1c1ccccc1)C(C)C	CC(C)C(NC(=O)Cn1c(-c2ccccc2)ccc(NC(=O)Cc2cccc(C(=O)O)c2)c1=O)C(=O)C(F)(F)F
1713	CHEMBL277522	0.57999998	O=C(O)CCC(=O)c1ccc(-c2ccccc2)cc1	O=C(O)CCC(=O)c1ccc(-c2ccccc2)cc1
1715	CHEMBL288441	3.5	Clc1c(OC)cc(Nc2c(C#N)cnc3c2cc(OC)c(OCCCN2CCN(C)CC2)c3)c(Cl)c1	COc1cc(Nc2c(C#N)cnc3cc(OCCCN4CCN(C)CC4)c(OC)cc23)c(Cl)cc1Cl
1716	CHEMBL1631471	1.5	O=C(NC1CC1)c1c(N)c2c(c(-c3ncccn3)ccc2)nn1	Nc1c(C(=O)NC2CC2)nnc2c(-c3ncccn3)cccc12
1717	CHEMBL1934269	0.93000001	S(=O)(=O)(Nc1n(CC(F)(F)F)nc(C)c1C(=O)N[C@H](C(C)(C)C)C)c1ccc(C)cc1	Cc1ccc(S(=O)(=O)Nc2c(C(=O)N[C@@H](C)C(C)(C)C)c(C)nn2CC(F)(F)F)cc1
1718	CHEMBL2086667	3.4000001	S(=O)(=O)(C)c1ccc(COc2cnc(N3[C@@H]4CN(C(OC(C)(C)C)=O)[C@H](C3)CC4)nc2)cc1	CC(C)(C)OC(=O)N1C[C@@H]2CC[C@H]1CN2c1ncc(OCc2ccc(S(C)(=O)=O)cc2)cn1
1719	CHEMBL84	0.31	O=C1[C@](O)(CC)C2=C(C(=O)N3C(c4nc5c(c(CN(C)C)c(O)cc5)cc4C3)=C2)CO1	CC[C@@]1(O)C(=O)OCc2c1cc1n(c2=O)Cc2cc3c(CN(C)C)c(O)ccc3nc2-1
1720	CHEMBL1950728	2.5999999	O=C(N[C@H](C(=O)N[C@@H]1CN(CCCc2ccccc2)CCC1)C1CCCCC1)[C@@H](NC)C	CN[C@@H](C)C(=O)N[C@H](C(=O)N[C@H]1CCCN(CCCc2ccccc2)C1)C1CCCCC1
1721	CHEMBL170984	1.83	Clc1c(Nc2ncnc3c2cc(OC)c(OCC2CCN(C)CC2)c3)c2OCOc2cc1	COc1cc2c(Nc3c(Cl)ccc4c3OCO4)ncnc2cc1OCC1CCN(C)CC1
1722	CHEMBL186995	3.6800001000000004	Clc1c(CNC(=O)c2c(Oc3ccccc3)nccc2)cccc1	O=C(NCc1ccccc1Cl)c1cccnc1Oc1ccccc1
1723	CHEMBL1055	0.97000003	Clc1c(S(=O)(=O)N)cc(C2(O)NC(=O)c3c2cccc3)cc1	NS(=O)(=O)c1cc(C2(O)NC(=O)c3ccccc32)ccc1Cl
1724	CHEMBL1829174	2.3	S(=O)(=O)(CCCOc1cc(C)c(c(C)c1)-c1cc(COc2cc3OC[C@@H](CC(=O)O)c3cc2)ccc1)C	Cc1cc(OCCCS(C)(=O)=O)cc(C)c1-c1cccc(COc2ccc3c(c2)OC[C@H]3CC(=O)O)c1
1725	CHEMBL1322390	3.5699998999999996	O=C(Nc1sc2c(n1)ccc(OC)c2)CCc1cc(OC)c(OC)cc1	COc1ccc2nc(NC(=O)CCc3ccc(OC)c(OC)c3)sc2c1
1726	CHEMBL462385	2.26	Fc1c(C(=O)NCCN(C)C)ccc(Nc2nc(-c3n(C(C)C)c(C)nc3)c(F)cn2)c1	Cc1ncc(-c2nc(Nc3ccc(C(=O)NCCN(C)C)c(F)c3)ncc2F)n1C(C)C
1727	CHEMBL128088	2.22	O=C(N1CCN(C)CC1)c1[nH]c2c(c1)cc(C)cc2	Cc1ccc2[nH]c(C(=O)N3CCN(C)CC3)cc2c1
1728	CHEMBL2030964	0.77999997	Clc1c(C(=O)N[C@H](C(=O)O)Cc2sc(CCCc3nc(NC)ccc3)cc2)c(Cl)ccc1	CNc1cccc(CCCc2ccc(C[C@H](NC(=O)c3c(Cl)cccc3Cl)C(=O)O)s2)n1
1729	CHEMBL2207607	-0.34	S(=O)(=O)(N1C(C)CCc2c1cccc2)c1c(OC)cc(OC)c(NC(=O)CCc2n[nH]nn2)c1	COc1cc(OC)c(S(=O)(=O)N2c3ccccc3CCC2C)cc1NC(=O)CCc1nn[nH]n1
1730	CHEMBL1835913	2.6300001	O=C(OCC)c1ncc(OCCC2CCN(c3nnc(C)cc3)CC2)cc1	CCOC(=O)c1ccc(OCCC2CCN(c3ccc(C)nn3)CC2)cn1
1731	CHEMBL934	1.45	O=C(C(C)(C)c1cnccc1)c1cnccc1	CC(C)(C(=O)c1cccnc1)c1cccnc1
1732	CHEMBL517140	1.45	O=C(NC)c1cnc(Oc2cc3c(cc2)CCN(C2CCC2)CC3)cc1	CNC(=O)c1ccc(Oc2ccc3c(c2)CCN(C2CCC2)CC3)nc1
1733	CHEMBL2086654	3.2	S(=O)(=O)(C)c1ccc(COc2cnc(N3CCN(C(OC(C)(C)C)=O)CC3)cc2)cc1	CC(C)(C)OC(=O)N1CCN(c2ccc(OCc3ccc(S(C)(=O)=O)cc3)cn2)CC1
1734	CHEMBL1778995	1.8200001000000001	Fc1c(F)cccc1-c1nc(CNCC2CC2)cnc1	Fc1cccc(-c2cncc(CNCC3CC3)n2)c1F
1735	CHEMBL580	2.3800001	Clc1c(C2=NC(O)C(=O)Nc3c2cc(Cl)cc3)cccc1	O=C1Nc2ccc(Cl)cc2C(c2ccccc2Cl)=NC1O
1736	CHEMBL1631467	2.79	O=C(NCCC)c1c(N)c2c(c(-c3cc(C(=O)N4CCC4)cnc3)ccc2)nn1	CCCNC(=O)c1nnc2c(-c3cncc(C(=O)N4CCC4)c3)cccc2c1N
1737	CHEMBL2163591	1.7	S(=O)(=O)(C)c1c2[nH]c3c(c2ccc1)CN(C(=O)[C@H]1[C@H](C(=O)NC2(C#N)CC2)CCCC1)CC3	CS(=O)(=O)c1cccc2c3c([nH]c12)CCN(C(=O)[C@@H]1CCCC[C@H]1C(=O)NC1(C#N)CC1)C3
1738	CHEMBL515515	1.4	S(=O)(=O)(NCCCN(C)C)c1ccc(Nc2nc(-c3n4N=CC=Cc4nc3)ccn2)cc1	CN(C)CCCNS(=O)(=O)c1ccc(Nc2nccc(-c3cnc4cccnn34)n2)cc1
1739	CHEMBL95	0.38	Nc1c2c(nc3c1CCCC3)cccc2	Nc1c2c(nc3ccccc13)CCCC2
1740	CHEMBL1465276	3.7	O=C(N1Cc2c(cccc2)CC1)C1CCN(c2sc(-n3cccc3)nn2)CC1	O=C(C1CCN(c2nnc(-n3cccc3)s2)CC1)N1CCc2ccccc2C1
1741	CHEMBL96076	3.0999999	O(C)c1c(OC)ccc(CN2Cc3[nH]c4c(c3CC2)cccc4)c1	COc1ccc(CN2CCc3c([nH]c4ccccc34)C2)cc1OC
1742	CHEMBL503732	2.6300001	N(C)C=1C(c2sccc2)N=C(c2sccc2)c2c(nccc2)N=1	CNC1=Nc2ncccc2C(c2cccs2)=NC1c1cccs1
1743	CHEMBL1431112	3.0	Clc1cc2C(N(C(=O)c3occc3)CC(=O)Nc2cc1)c1ccccc1	O=C1CN(C(=O)c2ccco2)C(c2ccccc2)c2cc(Cl)ccc2N1
1744	CHEMBL474829	2.3	O=S1(=O)CC(Nc2c(N)c(NCC(C)C)nc(C#N)n2)CC1	CC(C)CNc1nc(C#N)nc(NC2CCS(=O)(=O)C2)c1N
1745	CHEMBL2088115	3.4000001	Clc1cc2c(Cn3c(-c4n(C)cc(C#N)n4)c4C(=O)N(CC#C)C(=O)N(CC5CC5)c4n3)ccnc2cc1	C#CCn1c(=O)c2c(-c3nc(C#N)cn3C)n(Cc3ccnc4ccc(Cl)cc34)nc2n(CC2CC2)c1=O
1746	CHEMBL1809204	3.7	Clc1c(-c2n3c(nc2)C=C(F)C=C3)nc(Nc2c(OC)cc(N3CCN(C(=O)C)CC3)cc2)nc1	COc1cc(N2CCN(C(C)=O)CC2)ccc1Nc1ncc(Cl)c(-c2cnc3cc(F)ccn23)n1
1747	CHEMBL1796298	1.78	O=C(NCc1ncncc1)c1ccc(Oc2ccc(C#C[C@@]3(O)C4CCN(C3)CC4)cc2)cc1	O=C(NCc1ccncn1)c1ccc(Oc2ccc(C#C[C@]3(O)CN4CCC3CC4)cc2)cc1
1748	CHEMBL2335878	2.29	O=C(NCCN(C)C)c1ccc(Nc2nc3c(cc(-c4ccncc4)cc3)cn2)cc1	CN(C)CCNC(=O)c1ccc(Nc2ncc3cc(-c4ccncc4)ccc3n2)cc1
1749	CHEMBL487274	2.3499999	O=C1N2c3c(C(C)=CC2=NN1)cccc3	Cc1cc2n[nH]c(=O)n2c2ccccc12
1750	CHEMBL1977402	2.0899999	Clc1c(C)cc(S(=O)(=O)Nc2[nH]nc(Nc3ccc(Cl)cc3)n2)c(S)c1	Cc1cc(S(=O)(=O)Nc2nc(Nc3ccc(Cl)cc3)n[nH]2)c(S)cc1Cl
1751	CHEMBL2179281	1.6900001	Brc1cc(Oc2c(C(=O)O)ccc([C@@H](CCCCC)N3C[C@@H](N4C(=O)NC(=O)C(C)=C4)CCC3)c2)ccc1	CCCCC[C@H](c1ccc(C(=O)O)c(Oc2cccc(Br)c2)c1)N1CCC[C@H](n2cc(C)c(=O)[nH]c2=O)C1
1752	CHEMBL1829249	2.3199999	Clc1ccc(CN2C(C(N(C(=O)c3ccc(C)cc3)CCCN)CC)=Nc3c(C2=O)scc3)cc1	CCC(c1nc2ccsc2c(=O)n1Cc1ccc(Cl)cc1)N(CCCN)C(=O)c1ccc(C)cc1
1753	CHEMBL779	2.5999999	O=C1N(C)CC(=O)N2[C@H](c3cc4OCOc4cc3)c3[nH]c4c(c3C[C@H]12)cccc4	CN1CC(=O)N2[C@H](Cc3c([nH]c4ccccc34)[C@H]2c2ccc3c(c2)OCO3)C1=O
1754	CHEMBL1916266	0.27000001	S(=O)(=O)(Nc1n(-c2ncccc2)ncc1C(=O)NC(CC)CC)c1ccc(C)cc1	CCC(CC)NC(=O)c1cnn(-c2ccccn2)c1NS(=O)(=O)c1ccc(C)cc1
1755	CHEMBL1330968	1.87	O(Cc1ccccc1)C1=C(C)OC=CC1=O	Cc1occc(=O)c1OCc1ccccc1
1756	CHEMBL1372682	3.8299999	O=C(Nc1c2c(nccc2)ccc1)CC12CC3CC(C1)CC(C2)C3	O=C(CC12CC3CC(CC(C3)C1)C2)Nc1cccc2ncccc12
1757	CHEMBL50627	1.88	O=C1C(=O)c2c(-c3ncccc13)cccc2	O=C1C(=O)c2cccnc2-c2ccccc21
1758	CHEMBL980	0.23999999	O(CC(O)CO)c1c(OC)cccc1	COc1ccccc1OCC(O)CO
1759	CHEMBL2011920	2.5	Brc1c(NC)c2nc(-c3cn(C4CCN(C)CC4)nc3)[nH]c2nc1	CNc1c(Br)cnc2[nH]c(-c3cnn(C4CCN(C)CC4)c3)nc12
1760	CHEMBL180966	2.8599999	Fc1ccc([C@H](Oc2ccc(-c3ccccc3)cc2)CCN(CC(=O)O)C)cc1	CN(CC[C@@H](Oc1ccc(-c2ccccc2)cc1)c1ccc(F)cc1)CC(=O)O
1761	CHEMBL622	0.49000001	O=C(O)CC1(CC)OCCc2c3c(c(CC)ccc3)[nH]c12	CCc1cccc2c3c([nH]c12)C(CC)(CC(=O)O)OCC3
1762	CHEMBL1094168	3.8800001	S(=O)(=O)(C)c1ccc([C@@H](C(=O)Nc2sccn2)CC2CCCC2)cc1	CS(=O)(=O)c1ccc([C@H](CC2CCCC2)C(=O)Nc2nccs2)cc1
1763	CHEMBL273575	2.0799999	Nc1c2c(C(c3ccccc3)CN(C)C2)ccc1	CN1Cc2c(N)cccc2C(c2ccccc2)C1
1764	CHEMBL99737	1.6	O=C(OCc1cnccc1)NCc1ccc(C(=O)Nc2cc(N)ccc2)cc1	Nc1cccc(NC(=O)c2ccc(CNC(=O)OCc3cccnc3)cc2)c1
1765	CHEMBL2177602	0.89999998	O=C(O)c1ccc(-n2c(CC)c(C(=O)NC3C4CC5CC3CC(C4)C5)cn2)cc1	CCc1c(C(=O)NC2C3CC4CC(C3)CC2C4)cnn1-c1ccc(C(=O)O)cc1
1766	CHEMBL894	2.1199999	Clc1cc(C(=O)C(NC(C)(C)C)C)ccc1	CC(NC(C)(C)C)C(=O)c1cccc(Cl)c1
1767	CHEMBL2153183	2.02	S(CCC)c1c(C(=O)NC2CCCCC2)ccc(NC2CCC(C(=O)O)CC2)n1	CCCSc1nc(NC2CCC(C(=O)O)CC2)ccc1C(=O)NC1CCCCC1
1768	CHEMBL263664	2.72	Clc1ccc(CC2(N)CCN(c3ncnc4[nH]ccc34)CC2)cc1	NC1(Cc2ccc(Cl)cc2)CCN(c2ncnc3[nH]ccc23)CC1
1769	CHEMBL56261	1.58	Clc1cc2N(Cc3ccccc3)C=C/C(=N/C(CCCC(C)C)C)/c2cc1	CC(C)CCCC(C)/N=c1/ccn(Cc2ccccc2)c2cc(Cl)ccc12
1770	CHEMBL1442864	2.9000001	O=C1Oc2c(C(C)=C1)cc(C)c1NCCCc21	Cc1cc2c(C)cc(=O)oc2c2c1NCCC2
1771	CHEMBL2180037	3.3	NC=1C(C)=NC(c2cc(-c3cc(C#CC)cnc3)ccc2)(C2CC2)N=1	CC#Cc1cncc(-c2cccc(C3(C4CC4)N=C(C)C(N)=N3)c2)c1
1772	CHEMBL2087620	2.6900001000000002	Clc1cc2c(Cn3c(-c4n(C)cnc4)c4C(=O)N(C)C(=O)N(CC5CC5)c4n3)ccnc2cc1	Cn1cncc1-c1c2c(=O)n(C)c(=O)n(CC3CC3)c2nn1Cc1ccnc2ccc(Cl)cc12
1773	CHEMBL1288164	2.01	Fc1ccc(-c2sc3c(C(=O)N)cnc(N[C@@H]4CNCCC4)c3c2)cc1	NC(=O)c1cnc(N[C@H]2CCCNC2)c2cc(-c3ccc(F)cc3)sc12
1774	CHEMBL1917423	2.0	Clc1c2n(CC(=O)O)c(C)c(Sc3ccc(Cl)cc3)c2ccc1	Cc1c(Sc2ccc(Cl)cc2)c2cccc(Cl)c2n1CC(=O)O
1775	CHEMBL1490	2.6800001	OC(CCN1CCCCC1)(c1ccccc1)C1CCCCC1	OC(CCN1CCCCC1)(c1ccccc1)C1CCCCC1
1776	CHEMBL1289113	2.6300001	Clc1c(N2CCN(C(=O)COCc3ccncc3)CC2)ccc(F)c1	O=C(COCc1ccncc1)N1CCN(c2ccc(F)cc2Cl)CC1
1777	CHEMBL1778992	2.0	Fc1cc(OC)c(-c2nc(CNC[C@H]3OCCC3)cnc2)cc1	COc1cc(F)ccc1-c1cncc(CNC[C@@H]2CCCO2)n1
1778	CHEMBL66089	3.2	Brc1cc(-c2c3c(N)ncnc3nc(-c3cnc(N4CCOCC4)cc3)c2)ccc1	Nc1ncnc2nc(-c3ccc(N4CCOCC4)nc3)cc(-c3cccc(Br)c3)c12
1779	CHEMBL365123	1.1900001	O=C1N(Cc2ccccc2)C=C(C)C(=O)N1	Cc1cn(Cc2ccccc2)c(=O)[nH]c1=O
1780	CHEMBL235619	1.62	O=C1NC(N)=NC(CCCCC)=C1	CCCCCc1cc(=O)[nH]c(N)n1
1781	CHEMBL1916285	0.28999999	S(=O)(=O)(Nc1n(-c2ccccc2)nc(C)c1C(=O)N[C@H](C(C)(C)C)C)c1cc(CN2CCOCC2)ccc1	Cc1nn(-c2ccccc2)c(NS(=O)(=O)c2cccc(CN3CCOCC3)c2)c1C(=O)N[C@@H](C)C(C)(C)C
1782	CHEMBL388335	0.60000002	Clc1cc2NC=3C(=O)NN(Cc4cocc4)C(=O)C=3C(=O)c2cc1	O=c1[nH]n(Cc2ccoc2)c(=O)c2c(=O)c3ccc(Cl)cc3[nH]c12
1783	CHEMBL1682827	2.3	O(Cc1nc2OCCC(=O)c2cc1)c1ccccc1	O=C1CCOc2nc(COc3ccccc3)ccc21
1784	CHEMBL1599290	1.5599999	O=C(n1c(N)nc2c1cccc2)c1ccccc1	Nc1nc2ccccc2n1C(=O)c1ccccc1
1785	CHEMBL379866	2.4400001000000002	Fc1c(-c2c(C3=Cn4c(C(C)C)nnc4C=C3)ocn2)cc(F)cc1	CC(C)c1nnc2ccc(-c3ocnc3-c3cc(F)ccc3F)cn12
1786	CHEMBL157101	3.7	Clc1c(C2(Cn3cncc3)OC(COc3ccc(N4CCN(C(=O)C)CC4)cc3)CO2)ccc(Cl)c1	CC(=O)N1CCN(c2ccc(OCC3COC(Cn4ccnc4)(c4ccc(Cl)cc4Cl)O3)cc2)CC1
1787	CHEMBL2179296	3.6800001000000004	Brc1cc(Oc2cc(CN3C[C@@H](N4C(=O)NC(=O)C(C)=C4)CCC3)ccc2)ccc1	Cc1cn([C@H]2CCCN(Cc3cccc(Oc4cccc(Br)c4)c3)C2)c(=O)[nH]c1=O
1788	CHEMBL1229592	3.9000001	Clc1c(Oc2cc(NC(=O)C=C)ccc2)nc(Nc2c(OC)cc(N3CCN(C)CC3)cc2)nc1	C=CC(=O)Nc1cccc(Oc2nc(Nc3ccc(N4CCN(C)CC4)cc3OC)ncc2Cl)c1
1789	CHEMBL379082	2.3699999	Clc1cc([C@H](CCN2CCC(N(C(=O)Cc3ccc(S(=O)(=O)C)cc3)CC)CC2)c2ccc(S(=O)(=O)C)cc2)ccc1	CCN(C(=O)Cc1ccc(S(C)(=O)=O)cc1)C1CCN(CC[C@H](c2ccc(S(C)(=O)=O)cc2)c2cccc(Cl)c2)CC1
1790	CHEMBL2023474	3.9300001000000004	Fc1cc2nccc(Oc3cc(OC)c(CC(=O)Nc4cn(CC)nc4)cc3)c2cc1	CCn1cc(NC(=O)Cc2ccc(Oc3ccnc4cc(F)ccc34)cc2OC)cn1
1791	CHEMBL1779019	2.9000001	Fc1cc(OC)c(-c2cc(CNC(=O)C3CC3)cnc2)cc1	COc1cc(F)ccc1-c1cncc(CNC(=O)C2CC2)c1
1792	CHEMBL2087862	4.27	Clc1cc2c(Cn3c(-c4n(C)cc(C#N)c4)c4C(=O)N(CC=C)C(=O)N(CC5CC5)c4n3)ccnc2cc1	C=CCn1c(=O)c2c(-c3cc(C#N)cn3C)n(Cc3ccnc4ccc(Cl)cc34)nc2n(CC2CC2)c1=O
1793	CHEMBL1078178	2.3699999	O=C(NCC#N)c1ccc(-c2nc(Nc3ccc(N4CCOCC4)cc3)ncc2)cc1	N#CCNC(=O)c1ccc(-c2ccnc(Nc3ccc(N4CCOCC4)cc3)n2)cc1
1794	CHEMBL339212	2.5	Clc1c(Cl)ccc([C@@H](CN(C(=O)c2c3c(cc(C#N)c2)cccc3)C)CCN2CCC(C(=O)NC)(N3C(=O)CCCC3)CC2)c1	CNC(=O)C1(N2CCCCC2=O)CCN(CC[C@H](CN(C)C(=O)c2cc(C#N)cc3ccccc23)c2ccc(Cl)c(Cl)c2)CC1
1795	CHEMBL552513	1.33	FC(F)(F)c1c(F)ccc(CC(=O)Nc2c3c(C(=O)N([C@H]4[C@H](O)CNC4)C=C3)ccc2)c1	O=C(Cc1ccc(F)c(C(F)(F)F)c1)Nc1cccc2c(=O)n([C@@H]3CNC[C@H]3O)ccc12
1796	CHEMBL1766081	3.8	O=C(OC(C)C)N1CCC(Oc2c(C)c(Oc3c(C)nccc3)ncn2)CC1	Cc1ncccc1Oc1ncnc(OC2CCN(C(=O)OC(C)C)CC2)c1C
1797	CHEMBL655	3.4000001	Clc1cc2C(c3c(F)cccc3)=NCc3n(c(C)nc3)-c2cc1	Cc1ncc2n1-c1ccc(Cl)cc1C(c1ccccc1F)=NC2
1798	CHEMBL1951908	3.3900001000000004	S(=O)(=O)(C(F)(F)F)N1CCC([C@@H](CCN2CCC(N(C(=O)Cc3ccc(S(=O)(=O)C)cc3)CC)CC2)c2ccccc2)CC1	CCN(C(=O)Cc1ccc(S(C)(=O)=O)cc1)C1CCN(CC[C@@H](c2ccccc2)C2CCN(S(=O)(=O)C(F)(F)F)CC2)CC1
1799	CHEMBL592956	3.1700001	O=C1N(C)C(c2ccccc2)=Cc2onc(-c3ccncc3)c12	Cn1c(-c2ccccc2)cc2onc(-c3ccncc3)c2c1=O
1800	CHEMBL1604278	1.25	Nc1n(-c2ccccc2)nc(C)c1	Cc1cc(N)n(-c2ccccc2)n1
1801	CHEMBL2088118	3.9200001	Clc1cc2c(Cn3c(-c4n(C)cc(C#N)n4)c4C(=O)N(CC=C)C(=O)N(CC5CC5)c4n3)ccnc2cc1	C=CCn1c(=O)c2c(-c3nc(C#N)cn3C)n(Cc3ccnc4ccc(Cl)cc34)nc2n(CC2CC2)c1=O
1802	CHEMBL1083943	1.26	Fc1cc2c([nH]c(C(=O)N[C@H]3[C@H](CC(=O)O)c4c(cccc4)C3)c2)cc1	O=C(O)C[C@@H]1c2ccccc2C[C@H]1NC(=O)c1cc2cc(F)ccc2[nH]1
1803	CHEMBL435	-0.09000000400000001	Clc1c(S(=O)(=O)N)cc2S(=O)(=O)NCNc2c1	NS(=O)(=O)c1cc2c(cc1Cl)NCNS2(=O)=O
1804	CHEMBL1623850	1.6	Brc1ccc(OCC(O)CN2CCN(C(=O)C)CC2)cc1	CC(=O)N1CCN(CC(O)COc2ccc(Br)cc2)CC1
1805	CHEMBL1625198	1.54	Clc1c(Cl)ccc(C=2N3C(SC=2)=NCC3)c1	Clc1ccc(C2=CSC3=NCCN23)cc1Cl
1806	CHEMBL1209738	2.8599999	S(=O)(=O)(NCC(N1CCCCCC1)c1ccccc1)c1ccc(C#N)cc1	N#Cc1ccc(S(=O)(=O)NCC(c2ccccc2)N2CCCCCC2)cc1
1807	CHEMBL1682793	2.9000001	O=C1N2C(=NC=C1)C=C(C#Cc1ccccc1)C=C2	O=c1ccnc2cc(C#Cc3ccccc3)ccn12
1808	CHEMBL1916544	-0.14	O(C)c1nc2N(CCN3CCC(NCc4ncc5OCCOc5c4)CC3)C(=O)C=Nc2cn1	COc1ncc2ncc(=O)n(CCN3CCC(NCc4cc5c(cn4)OCCO5)CC3)c2n1
1809	CHEMBL217620	4.1999998	Fc1c(CNC(=O)NCC(C(C(=O)N(C(C)C)C(C)C)c2cnccc2)c2ccccc2)cccc1	CC(C)N(C(=O)C(c1cccnc1)C(CNC(=O)NCc1ccccc1F)c1ccccc1)C(C)C
1810	CHEMBL236859	2.55	O=C(NCC12CC3CC(C1)CC(C2)C3)c1c(C)sc(CN2CCNCC2)c1	Cc1sc(CN2CCNCC2)cc1C(=O)NCC12CC3CC(CC(C3)C1)C2
1811	CHEMBL29609	3.6300001	FC(F)(F)c1onc(-c2cc(C)c(OCCCc3onc(C)c3)c(C)c2)n1	Cc1cc(CCCOc2c(C)cc(-c3noc(C(F)(F)F)n3)cc2C)on1
1812	CHEMBL11403	2.1199999	FC(F)(F)C(=O)C(NC(=O)CN1C(=O)C(NC(=O)OCc2ccccc2)=CN=C1c1ccccc1)C(C)C	CC(C)C(NC(=O)Cn1c(-c2ccccc2)ncc(NC(=O)OCc2ccccc2)c1=O)C(=O)C(F)(F)F
1813	CHEMBL188167	3.3499999	O=C(Nc1cc(Nc2ncnc3c2cc(OCCN2CCCCC2)c(OC)c3)c(C)cc1)c1cc(N2CCOCC2)ncc1	COc1cc2ncnc(Nc3cc(NC(=O)c4ccnc(N5CCOCC5)c4)ccc3C)c2cc1OCCN1CCCCC1
1814	CHEMBL1224138	1.1	O=C(N)c1nc(OC2C[C@@H]3N(Cc4ccccc4)[C@H](C2)CC3)cnc1	NC(=O)c1cncc(OC2C[C@@H]3CC[C@H](C2)N3Cc2ccccc2)n1
1815	CHEMBL521262	3.4100001000000004	Clc1c(Cl)cccc1Nc1c(C(=O)N)cnc2c1cc(OC)c(NCCN(C)C)c2	COc1cc2c(Nc3cccc(Cl)c3Cl)c(C(N)=O)cnc2cc1NCCN(C)C
1816	CHEMBL1698351	0.30000001	O=C(Nc1sc(C)cn1)C1N(C)S(=O)(=O)c2c(C1=O)cccc2	Cc1cnc(NC(=O)C2C(=O)c3ccccc3S(=O)(=O)N2C)s1
1817	CHEMBL2179665	-0.55000001	Clc1cc(Oc2c(C(=O)O)ccc(CN3C[C@@H](N4C(=O)NC(=O)C(C)=C4)CCC3)c2)ccc1	Cc1cn([C@H]2CCCN(Cc3ccc(C(=O)O)c(Oc4cccc(Cl)c4)c3)C2)c(=O)[nH]c1=O
1818	CHEMBL437765	1.1900001	O=C(O[C@H]1[C@H](C)[C@H](O)[C@H](C)[C@@H](O)[C@@H](C)/C=C/C=C(/C)\C(=O)Nc2c(O)c3c(O)c(C)c4O[C@@](C)(C(=O)c4c3c(O)c2)O/C=C/[C@H](OC)[C@H]1C)C	CO[C@H]1/C=C/O[C@@]2(C)Oc3c(C)c(O)c4c(O)c(cc(O)c4c3C2=O)NC(=O)/C(C)=C\C=C\[C@H](C)[C@H](O)[C@@H](C)[C@@H](O)[C@@H](C)[C@H](OC(C)=O)[C@@H]1C
1819	CHEMBL826	-0.82999998	Fc1c(N2CCNCC2)nc2N(CC)C=C(C(=O)O)C(=O)c2c1	CCn1cc(C(=O)O)c(=O)c2cc(F)c(N3CCNCC3)nc21
1820	CHEMBL251290	2.53	O(C)c1cc2nc(N[C@@H]3C[C@@H](NCc4c5c(n(C)c4)cccc5)CC3)cc(C)c2cc1	COc1ccc2c(C)cc(N[C@H]3CC[C@H](NCc4cn(C)c5ccccc45)C3)nc2c1
1821	CHEMBL2334575	2.3900001	Nc1nc(-c2c(C)nc3n2C=CC(C)=C3)ccn1	Cc1ccn2c(-c3ccnc(N)n3)c(C)nc2c1
1822	CHEMBL142653	1.99	O=C1C(O)=CC(=O)c2c(N1)cc(C)c(C)c2	Cc1cc2[nH]c(=O)c(O)cc(=O)c2cc1C
1823	CHEMBL224195	2.0999999	O=C(Nc1ccc(N2CCOCC2)cc1)C=1Nc2c(N3CCN(C)CCC3)cc(OC)cc2C(=O)C=1	COc1cc(N2CCCN(C)CC2)c2[nH]c(C(=O)Nc3ccc(N4CCOCC4)cc3)cc(=O)c2c1
1824	CHEMBL2325703	2.6500001	S(=O)(=O)(C(C)(C)c1nc(-c2c3c([nH]cc3)ccc2)nc(N2CCOCC2)c1)C	CC(C)(c1cc(N2CCOCC2)nc(-c2cccc3[nH]ccc23)n1)S(C)(=O)=O
1825	CHEMBL366947	2.48	Brc1c2C(=O)N3[C@H](c4c(C(OC(C)(C)C)=O)ncn4-c2ccc1)CCC3	CC(C)(C)OC(=O)c1ncn2c1[C@@H]1CCCN1C(=O)c1c(Br)cccc1-2
1826	CHEMBL127907	2.5999999	O(C)c1c(OC)cc2ncnc(Nc3cc(O)ccc3)c2c1	COc1cc2ncnc(Nc3cccc(O)c3)c2cc1OC
1827	CHEMBL1682945	3.1500001	[SH0](=O)(CCc1c(-c2ccccc2)nc2c(c1C(=O)N[C@@H](CC)c1ccccc1)cccc2)C	CC[C@H](NC(=O)c1c(CCS(C)=O)c(-c2ccccc2)nc2ccccc12)c1ccccc1
1828	CHEMBL1778645	-0.64999998	Clc1cc(c(OCC(=O)O)cc1)-c1c(C)cc(S(=O)(=O)CC)cc1	CCS(=O)(=O)c1ccc(-c2cc(Cl)ccc2OCC(=O)O)c(C)c1
1829	CHEMBL2036567	3.05	Fc1c(Nc2oc(C(=O)Nc3ccc(N4CCOCC4)cc3)nn2)cccc1	O=C(Nc1ccc(N2CCOCC2)cc1)c1nnc(Nc2ccccc2F)o1
1830	CHEMBL2094354	1.72	O=C1C(=O)c2c(-c3c1cc(N)cc3)ccc(N)c2	Nc1ccc2c(c1)C(=O)C(=O)c1cc(N)ccc1-2
1831	CHEMBL1682832	2.5	O=C(OC)N1c2ncc(COc3ccccc3)cc2OCC1	COC(=O)N1CCOc2cc(COc3ccccc3)cnc21
1832	CHEMBL304354	2.26	S(=O)(=O)(NC=1C(=O)N(CC(=O)NC(C(=O)C(F)(F)F)C(C)C)C(c2ccccc2)=CC=1)c1ccccc1	CC(C)C(NC(=O)Cn1c(-c2ccccc2)ccc(NS(=O)(=O)c2ccccc2)c1=O)C(=O)C(F)(F)F
1833	CHEMBL2048866	1.97	Clc1c(N2C[C@H](N)CCC2)c(/C=C/2\C(=O)NC(=O)S\2)ccc1	N[C@@H]1CCCN(c2c(Cl)cccc2/C=C2/SC(=O)NC2=O)C1
1834	CHEMBL1682949	3.5599998999999998	[SH0](=O)(C)c1c(-c2sccc2)nc2c(c1C(=O)N[C@@H](CC)c1ccccc1)cccc2	CC[C@H](NC(=O)c1c(S(C)=O)c(-c2cccs2)nc2ccccc12)c1ccccc1
1835	CHEMBL1946019	2.79	Fc1ccc(CN2CC/C(=C(/c3c(NC(=O)C)cccc3)\c3ccc(C(=O)N(CC)C)cc3)/CC2)cc1	CCN(C)C(=O)c1ccc(C(=C2CCN(Cc3ccc(F)cc3)CC2)c2ccccc2NC(C)=O)cc1
1836	CHEMBL451570	0.50999999	FCC[C@H]1c2[nH]c(-c3nc(N)ncc3)cc2C(=O)NC1	Nc1nccc(-c2cc3c([nH]2)[C@H](CCF)CNC3=O)n1
1837	CHEMBL1017	2.21	O=C(O)c1c(-c2ccc(Cn3c(CCC)nc4c(C)cc(-c5n(C)c6c(n5)cccc6)cc34)cc2)cccc1	CCCc1nc2c(C)cc(-c3nc4ccccc4n3C)cc2n1Cc1ccc(-c2ccccc2C(=O)O)cc1
1838	CHEMBL522505	2.26	O(C)c1cc2c([C@@H](O)[C@H]3N4C[C@H](C=C)[C@@H](C3)CC4)ccnc2cc1	C=C[C@H]1CN2CC[C@@H]1C[C@H]2[C@H](O)c1ccnc2ccc(OC)cc12
1839	CHEMBL69023	3.54	Clc1c(N2CCN(C(=O)N3CCN(S(=O)(=O)c4ccc(C(F)(F)F)cc4)CC3)CC2)ccnc1	O=C(N1CCN(c2ccncc2Cl)CC1)N1CCN(S(=O)(=O)c2ccc(C(F)(F)F)cc2)CC1
1840	CHEMBL397688	3.5599998999999998	Clc1sc2[nH]c(C(=O)NC3C(=O)N(CC(CO)CO)c4c(cccc4)C3)cc2c1	O=C(NC1Cc2ccccc2N(CC(CO)CO)C1=O)c1cc2cc(Cl)sc2[nH]1
1841	CHEMBL539163	3.4000001	S=C1OC(C)(C)c2c(N1)ccc(-c1n(C)c(C#N)cc1)c2	Cn1c(C#N)ccc1-c1ccc2c(c1)C(C)(C)OC(=S)N2
1842	CHEMBL61835	0.83999997	S(=O)(=O)(C)c1[n+]([O-])cc(C(=O)Nc2ccc(F)cc2)cc1	CS(=O)(=O)c1ccc(C(=O)Nc2ccc(F)cc2)c[n+]1[O-]
1843	CHEMBL2348176	2.71	Nc1nc(-n2c3c(cc2)cccc3)ccn1	Nc1nccc(-n2ccc3ccccc32)n1
1844	CHEMBL1951902	0.89999998	S(=O)(=O)(C)c1ccc(CC(=O)N(CC)C2CCN(CCC(N3CCC(C(=O)C)CC3)c3ccccc3)CC2)cc1	CCN(C(=O)Cc1ccc(S(C)(=O)=O)cc1)C1CCN(CCC(c2ccccc2)N2CCC(C(C)=O)CC2)CC1
1845	CHEMBL1939737	3.99	Fc1ccc(CN2CCN([C@@H](c3cc(NC(=O)C4CC4)ccc3)c3ccc(C(=O)N(CC)CC)cc3)CC2)cc1	CCN(CC)C(=O)c1ccc([C@H](c2cccc(NC(=O)C3CC3)c2)N2CCN(Cc3ccc(F)cc3)CC2)cc1
1846	CHEMBL2172782	0.77999997	S(=O)(=O)(NC(=O)C(C)c1ccc(CC(C)C)cc1)C	CC(C)Cc1ccc(C(C)C(=O)NS(C)(=O)=O)cc1
1847	CHEMBL115125	1.75	O=C(Nc1n[nH]c(C)c1)c1ccccc1	Cc1cc(NC(=O)c2ccccc2)n[nH]1
1848	CHEMBL256668	3.0999999	S(Cc1c(F)c(F)ccc1)c1nc(N[C@@H](CO)C)c2N=CC(=O)Nc2n1	C[C@H](CO)Nc1nc(SCc2cccc(F)c2F)nc2[nH]c(=O)cnc12
1849	CHEMBL2179278	1.12	Brc1cc(Oc2c(C(=O)O)ccc([C@H](CC(C)(C)C)N3C[C@@H](N4C(=O)NC(=O)C(C)=C4)CCC3)c2)ccc1	Cc1cn([C@H]2CCCN([C@@H](CC(C)(C)C)c3ccc(C(=O)O)c(Oc4cccc(Br)c4)c3)C2)c(=O)[nH]c1=O
1850	CHEMBL1730736	3.0	Fc1cc([N+](=O)[O-])c(Oc2c(C(=O)NC(C#C)(C)C)scc2)cc1	C#CC(C)(C)NC(=O)c1sccc1Oc1ccc(F)cc1[N+](=O)[O-]
1851	CHEMBL1327979	2.01	FC(F)(F)C=1n2nc(N)nc2N=C(c2sccc2)C=1	Nc1nc2nc(-c3cccs3)cc(C(F)(F)F)n2n1
1852	CHEMBL480	2.7	[SH0](=O)(Cc1c(C)c(OCC(F)(F)F)ccn1)c1[nH]c2c(n1)cccc2	Cc1c(OCC(F)(F)F)ccnc1CS(=O)c1nc2ccccc2[nH]1
1853	CHEMBL2012856	3.26	O=C1N2c3c(C(N)=CC2=NN1)ccc(-c1sccc1)c3	Nc1cc2n[nH]c(=O)n2c2cc(-c3cccs3)ccc12
1854	CHEMBL2030560	2.29	O=C(c1cc2[nH]c(N)nc2cc1)c1ccccc1	Nc1nc2ccc(C(=O)c3ccccc3)cc2[nH]1
1855	CHEMBL888	-1.5	FC1(F)[C@H](O)[C@@H](CO)O[C@H]1N1C(=O)N=C(N)C=C1	Nc1ccn([C@@H]2O[C@H](CO)[C@@H](O)C2(F)F)c(=O)n1
1856	CHEMBL513192	2.2	O=C1C(c2ccc(O)cc2)=CN(C)c2c1c(O)cc(O)c2	Cn1cc(-c2ccc(O)cc2)c(=O)c2c(O)cc(O)cc21
1857	CHEMBL165790	4.0700002	O(C(C)C)c1cc2OC=C(c3ccccc3)C(=O)c2cc1	CC(C)Oc1ccc2c(=O)c(-c3ccccc3)coc2c1
1858	CHEMBL1090090	1.6	Fc1c(-c2c(C(=O)N)ccc(N(C(=O)N)c3c(F)cccc3F)n2)ccc(F)c1	NC(=O)c1ccc(N(C(N)=O)c2c(F)cccc2F)nc1-c1ccc(F)cc1F
1859	CHEMBL1783281	3.99	O=C(NCCC)c1c(N)c2c(c(-c3c(OC)ccc(C)c3)ccc2)nn1	CCCNC(=O)c1nnc2c(-c3cc(C)ccc3OC)cccc2c1N
1860	CHEMBL264961	1.99	O=C(NC)c1ccc(CN2CCC(c3ccc(C(=O)Nc4c(N)cccc4)cc3)CC2)cc1	CNC(=O)c1ccc(CN2CCC(c3ccc(C(=O)Nc4ccccc4N)cc3)CC2)cc1
1861	CHEMBL1934418	1.29	S(=O)(=O)(Nc1n(C2CCSCC2)nc(C)c1C(=O)N[C@H](C(C)(C)C)C)c1ccc(C)cc1	Cc1ccc(S(=O)(=O)Nc2c(C(=O)N[C@@H](C)C(C)(C)C)c(C)nn2C2CCSCC2)cc1
1862	CHEMBL550	-0.37	O=C1[C@@H](CC)[C@@H](Cc2n(C)cnc2)CO1	CC[C@@H]1C(=O)OC[C@@H]1Cc1cncn1C
1863	CHEMBL2012861	2.3	O=C1N2c3c(C(N)=CC2=NN1)ccc(-c1[nH]ccc1)c3	Nc1cc2n[nH]c(=O)n2c2cc(-c3ccc[nH]3)ccc12
1864	CHEMBL205092	1.71	O=C(N1C[C@H](O)CC1)c1c(Cc2c3c([nH]c2)nccc3)sc2N(CC(C)C)C(=O)N(C)C(=O)c12	CC(C)Cn1c(=O)n(C)c(=O)c2c(C(=O)N3CC[C@@H](O)C3)c(Cc3c[nH]c4ncccc34)sc21
1865	CHEMBL2048869	1.86	O(CC)c1c(N2C[C@H](N)CCC2)c(/C=C/2\C(=O)NC(=O)S\2)ccc1	CCOc1cccc(/C=C2/SC(=O)NC2=O)c1N1CCC[C@@H](N)C1
1866	CHEMBL2325705	2.4000001	S(=O)(=O)(C)C1(c2nc(-c3c4c([nH]cc4)ccc3)nc(N3CCOCC3)c2)CCOCC1	CS(=O)(=O)C1(c2cc(N3CCOCC3)nc(-c3cccc4[nH]ccc34)n2)CCOCC1
1867	CHEMBL275043	2.4100001	FC(F)(F)C(=O)C(NC(=O)CN1C(=O)C(NC(=O)OCc2ccncc2)=CC=C1c1ccccc1)C(C)C	CC(C)C(NC(=O)Cn1c(-c2ccccc2)ccc(NC(=O)OCc2ccncc2)c1=O)C(=O)C(F)(F)F
1868	CHEMBL1916274	1.6799998999999999	S(=O)(=O)(Nc1n(-c2ccccc2)nc(C)c1C(=O)NC1CCCCC1)c1ccc(C)cc1	Cc1ccc(S(=O)(=O)Nc2c(C(=O)NC3CCCCC3)c(C)nn2-c2ccccc2)cc1
1869	CHEMBL1230122	2.76	Fc1c(OC=2C(=O)N(C)c3nc(NC4CCOCC4)ncc3C=2)ccc(F)c1	Cn1c(=O)c(Oc2ccc(F)cc2F)cc2cnc(NC3CCOCC3)nc21
1870	CHEMBL510349	3.22	O=C1C(c2ccccc2)=Cc2c(O1)cccc2	O=c1oc2ccccc2cc1-c1ccccc1
1871	CHEMBL338579	4.4299998	O=C(NCC12CC3CC(C1)CC(C2)C3)c1c(OC)cccc1	COc1ccccc1C(=O)NCC12CC3CC(CC(C3)C1)C2
1872	CHEMBL1290185	0.23999999	O=C(N1CC2(CCN(Cc3ccccc3)CC2)CCC1)c1nc(C)sc1	Cc1nc(C(=O)N2CCCC3(CCN(Cc4ccccc4)CC3)C2)cs1
1873	CHEMBL443809	2.7	S(=O)(=O)(C)n1c2c(c3c1cccc3)cc(NC(=O)N1CCOCC1)cc2	CS(=O)(=O)n1c2ccccc2c2cc(NC(=O)N3CCOCC3)ccc21
1874	CHEMBL2335121	1.1799998999999999	Fc1cc2c(C(=O)O)c(C)c(-c3ccc(-c4c(OCC)cccc4)cc3)nc2cc1	CCOc1ccccc1-c1ccc(-c2nc3ccc(F)cc3c(C(=O)O)c2C)cc1
1875	CHEMBL51314	2.8299999	O=C(Nc1cc2C(=O)C(=O)c3c(-c2cc1)cccc3)C(C)(C)C	CC(C)(C)C(=O)Nc1ccc2c(c1)C(=O)C(=O)c1ccccc1-2
1876	CHEMBL135400	1.1	Clc1cnc(N2C(=O)c3nccnc3C2OC(=O)N2CCN(C)CC2)cc1	CN1CCN(C(=O)OC2c3nccnc3C(=O)N2c2ccc(Cl)cn2)CC1
1877	CHEMBL1511829	3.0999999	Nc1ncnc2oc(c(-c3occc3)c12)-c1cocc1	Nc1ncnc2oc(-c3ccoc3)c(-c3ccco3)c12
1878	CHEMBL404687	1.65	Brc1c(Nc2ccccc2)nc(Nc2ccc(C(=O)O)cc2)nc1	O=C(O)c1ccc(Nc2ncc(Br)c(Nc3ccccc3)n2)cc1
1879	CHEMBL274056	1.91	O=C1c2c(O)ccc(O)c2C(=O)C=C1	O=C1C=CC(=O)c2c(O)ccc(O)c21
1880	CHEMBL1507581	0.23999999	S(=O)(=O)(Nc1ncccc1)c1ccc(NC(=O)C)cc1	CC(=O)Nc1ccc(S(=O)(=O)Nc2ccccn2)cc1
1881	CHEMBL258313	3.5599998999999998	Clc1c(OCc2ncccc2)ccc(Nc2ncnc3c2c(O[C@@H](C(=O)N(CCO)C)C)ccc3)c1	C[C@@H](Oc1cccc2ncnc(Nc3ccc(OCc4ccccn4)c(Cl)c3)c12)C(=O)N(C)CCO
1882	CHEMBL13486	1.88	O=C1C(c2cc(O)c(O)cc2)=COc2c1ccc(O)c2	O=c1c(-c2ccc(O)c(O)c2)coc2cc(O)ccc12
1883	CHEMBL2030393	2.1900001000000002	Brc1cc2c(oc3C(=O)NC([C@H]4NCCC4)=Nc23)cc1	O=c1[nH]c([C@@H]2CCCN2)nc2c1oc1ccc(Br)cc12
1884	CHEMBL2086673	3.3	S(=O)(=O)(C)c1cc(C#N)c(COc2cnc(N3[C@H](C)CN(C(OC(C)(C)C)=O)CC3)nc2)cc1	C[C@@H]1CN(C(=O)OC(C)(C)C)CCN1c1ncc(OCc2ccc(S(C)(=O)=O)cc2C#N)cn1
1885	CHEMBL572878	3.47	S(c1nc(Nc2n[nH]c(C)c2)cc(N2CCN(C)CC2)n1)c1ccc(NC(=O)C2CC2)cc1	Cc1cc(Nc2cc(N3CCN(C)CC3)nc(Sc3ccc(NC(=O)C4CC4)cc3)n2)n[nH]1
1886	CHEMBL1895117	-0.029999999	S(=O)(=O)(Nc1c(C)nc(C)cn1)c1ccccc1	Cc1cnc(NS(=O)(=O)c2ccccc2)c(C)n1
1887	CHEMBL1779018	2.9000001	Fc1cc(OC)c(-c2cc(CNC(=O)CCC)cnc2)cc1	CCCC(=O)NCc1cncc(-c2ccc(F)cc2OC)c1
1888	CHEMBL113725	0.34999999	FC(F)(F)C(=O)C(NC(=O)CN1C(=O)C(NC(=O)Cc2ccc(C(=O)O)cc2)=CC=C1c1ccccc1)C(C)C	CC(C)C(NC(=O)Cn1c(-c2ccccc2)ccc(NC(=O)Cc2ccc(C(=O)O)cc2)c1=O)C(=O)C(F)(F)F
1889	CHEMBL646	2.3399999	Clc1c(C2=NCc3n(c(C)nn3)-c3c2cc(Cl)cc3)cccc1	Cc1nnc2n1-c1ccc(Cl)cc1C(c1ccccc1Cl)=NC2
1890	CHEMBL2171999	2.8	O=C(NC1(C#N)CC1)[C@H]1[C@H](C(=O)N2[C@H](C)CN(c3cc4c(C)nn(C)c4cc3)CC2)CCCC1	Cc1nn(C)c2ccc(N3CCN(C(=O)[C@@H]4CCCC[C@H]4C(=O)NC4(C#N)CC4)[C@H](C)C3)cc12
1891	CHEMBL2087865	3.0	Clc1cc2c(Cn3c(-c4n(C)cc(C#N)c4)c4C(=O)N(CCO)C(=O)N(CC5CC5)c4n3)ccnc2cc1	Cn1cc(C#N)cc1-c1c2c(=O)n(CCO)c(=O)n(CC3CC3)c2nn1Cc1ccnc2ccc(Cl)cc12
1892	CHEMBL162203	4.099999899999999	Clc1cc2nc(-c3nc(C)ccc3)[nH]c2cc1	Cc1cccc(-c2nc3cc(Cl)ccc3[nH]2)n1
1893	CHEMBL182731	4.0	O=C(N(C)C1CCN(CCC(c2ccccc2)c2ccccc2)CC1)Cc1ccc(C(=O)OC)cc1	COC(=O)c1ccc(CC(=O)N(C)C2CCN(CCC(c3ccccc3)c3ccccc3)CC2)cc1
1894	CHEMBL2165066	0.66000003	F[C@@H]1[C@H](NCc2nc3NC(=O)COc3cc2)CCN(CCN2C(=O)C=Cc3c2cc(C#N)cc3)C1	N#Cc1ccc2ccc(=O)n(CCN3CC[C@@H](NCc4ccc5c(n4)NC(=O)CO5)[C@@H](F)C3)c2c1
1895	CHEMBL1934421	1.08	S(=O)(=O)(Nc1n(C2CCN(CC(F)(F)F)CC2)nc(C)c1C(=O)N[C@H](C(C)(C)C)C)c1ccc(C)cc1	Cc1ccc(S(=O)(=O)Nc2c(C(=O)N[C@@H](C)C(C)(C)C)c(C)nn2C2CCN(CC(F)(F)F)CC2)cc1
1896	CHEMBL465955	1.03	S(=O)(=O)(N1[C@H](C)CN(CC2(C(=O)N)CC2)CC1)c1ccc(C(O)(C(F)(F)F)C)cc1	C[C@@H]1CN(CC2(C(N)=O)CC2)CCN1S(=O)(=O)c1ccc(C(C)(O)C(F)(F)F)cc1
1897	CHEMBL86795	1.9	[nH]1ncc2c1cccc2	c1ccc2[nH]ncc2c1
1898	CHEMBL515854	2.5599998999999998	S(=O)(=O)(CCOC)c1ccc(Nc2nc(-c3n(C(C)C)c(C)nc3)ccn2)cc1	COCCS(=O)(=O)c1ccc(Nc2nccc(-c3cnc(C)n3C(C)C)n2)cc1
1899	CHEMBL82663	2.6099999	S(=O)(=O)(CCNCCc1c2sc(O)nc2c(O)cc1)CCCOCCc1ccccc1	O=S(=O)(CCCOCCc1ccccc1)CCNCCc1ccc(O)c2nc(O)sc12
1900	CHEMBL319118	2.9000001	FC(F)(F)Oc1cc(CN[C@@H]2[C@H](c3ccccc3)NCCC2)c(OC)cc1	COc1ccc(OC(F)(F)F)cc1CN[C@H]1CCCN[C@H]1c1ccccc1
1901	CHEMBL1650273	3.3099998999999998	Clc1ccc(-c2nc(N)sc2)cc1	Nc1nc(-c2ccc(Cl)cc2)cs1
1902	CHEMBL35	-0.89999998	Clc1c(S(=O)(=O)N)cc(C(=O)O)c(NCc2occc2)c1	NS(=O)(=O)c1cc(C(=O)O)c(NCc2ccco2)cc1Cl
1903	CHEMBL278172	1.83	O=C(OCC)c1ccc(N)cc1	CCOC(=O)c1ccc(N)cc1
1904	CHEMBL1916271	1.46	S(=O)(=O)(Nc1n(-c2ccccc2)ncc1C(=O)N(CC)C1CCCCC1)c1ccc(-c2ocnc2)cc1	CCN(C(=O)c1cnn(-c2ccccc2)c1NS(=O)(=O)c1ccc(-c2cnco2)cc1)C1CCCCC1
1905	CHEMBL289832	0.20999999	Clc1c([N+](=O)[O-])c2nc(O)c(O)nc2cc1Cl	O=[N+]([O-])c1c(Cl)c(Cl)cc2nc(O)c(O)nc12
1906	CHEMBL1789274	0.87	O([C@H](CCNC)c1ccccc1)c1c(C#N)ccc(OC)c1	CNCC[C@@H](Oc1cc(OC)ccc1C#N)c1ccccc1
1907	CHEMBL1688537	2.6199999	O=C(N)c1c(N)c2c(C)c(CC)c(C)nc2s1	CCc1c(C)nc2sc(C(N)=O)c(N)c2c1C
1908	CHEMBL29838	3.6300001	S(CCCCCc1ccccc1)c1ccc(OCC(=O)COc2ccc(C(=O)O)cc2)cc1	O=C(COc1ccc(SCCCCCc2ccccc2)cc1)COc1ccc(C(=O)O)cc1
1909	CHEMBL479446	2.6800001	Fc1c(Nc2c(C(=O)N)cnc3c2cc(NCCN2CCOCC2)c(OC)c3)ccc(F)c1	COc1cc2ncc(C(N)=O)c(Nc3ccc(F)cc3F)c2cc1NCCN1CCOCC1
1910	CHEMBL234950	3.49	Clc1sc2[nH]c(C(=O)NC3C(=O)N(CCCO)c4c(cccc4)C3)cc2c1	O=C(NC1Cc2ccccc2N(CCCO)C1=O)c1cc2cc(Cl)sc2[nH]1
1911	CHEMBL1082704	2.8399999	Clc1c(Cl)c2[nH]c(C(=O)N[C@H]3[C@H](CCC(=O)O)c4c(cccc4)C3)cc2s1	O=C(O)CC[C@@H]1c2ccccc2C[C@H]1NC(=O)c1cc2sc(Cl)c(Cl)c2[nH]1
1912	CHEMBL249790	4.1700001	S(CCC(F)(F)F)c1nc(N[C@H]2[C@H](c3cc(F)c(F)cc3)C2)c2nnn([C@H]3[C@H](O)[C@H](O)[C@@H](OCCO)C3)c2n1	OCCO[C@H]1C[C@@H](n2nnc3c(N[C@@H]4C[C@H]4c4ccc(F)c(F)c4)nc(SCCC(F)(F)F)nc32)[C@H](O)[C@@H]1O
1913	CHEMBL2088097	2.6800001	Clc1c(Nc2n[nH]c(C)c2)nc(NCc2onc(C)c2)nc1	Cc1cc(CNc2ncc(Cl)c(Nc3cc(C)[nH]n3)n2)on1
1914	CHEMBL107313	1.6900001	O=C(NO)[C@@H]1N=C(c2cc(OC)c(OC)c(CCC)c2)OC1	CCCc1cc(C2=N[C@@H](C(=O)NO)CO2)cc(OC)c1OC
1915	CHEMBL1784357	0.85000002	S(=O)(=O)(CC1(N(O)C=O)CCOCC1)N1CCN(c2ccc(F)cc2)CC1	O=CN(O)C1(CS(=O)(=O)N2CCN(c3ccc(F)cc3)CC2)CCOCC1
1916	CHEMBL415247	2.3900001	O=C(N[C@@H](C(C)C)CN1C[C@H](C)[C@](C)(c2cc(O)ccc2)CC1)[C@@H]1NCc2c(ccc(O)c2)C1	CC(C)[C@@H](CN1CC[C@@](C)(c2cccc(O)c2)[C@@H](C)C1)NC(=O)[C@H]1Cc2ccc(O)cc2CN1
1917	CHEMBL2089277	0.30000001	O=C(O)c1cc(-c2cc(C#N)ccc2)ccc1	N#Cc1cccc(-c2cccc(C(=O)O)c2)c1
1918	CHEMBL464081	3.8	S(=O)(=O)(C[C@@]12C(C)(C)[C@@H](CC1=O)CC2)N1CCN(c2ncc(C(F)(F)F)cc2)CC1	CC1(C)[C@@H]2CC[C@@]1(CS(=O)(=O)N1CCN(c3ccc(C(F)(F)F)cn3)CC1)C(=O)C2
1919	CHEMBL2179277	1.09	Brc1cc(Oc2c(C(=O)O)ccc([C@@H](CC(C)(C)C)N3C[C@@H](N4C(=O)NC(=O)C(C)=C4)CCC3)c2)ccc1	Cc1cn([C@H]2CCCN([C@H](CC(C)(C)C)c3ccc(C(=O)O)c(Oc4cccc(Br)c4)c3)C2)c(=O)[nH]c1=O
1920	CHEMBL521248	3.1600001	Fc1c(Nc2c(C(=O)N)cnc3c2cc(OC)c(OC)c3)cc(C)cc1	COc1cc2ncc(C(N)=O)c(Nc3cc(C)ccc3F)c2cc1OC
1921	CHEMBL2023481	4.059999899999999	Fc1cc2c(Oc3cc(OC)c(CC(=O)Nc4c(C)c(C)on4)cc3)ccnc2cc1	COc1cc(Oc2ccnc3ccc(F)cc23)ccc1CC(=O)Nc1noc(C)c1C
1922	CHEMBL1612749	3.25	Clc1ccc(C(=O)Nc2n(-c3ccccc3)nc(C)c2)cc1	Cc1cc(NC(=O)c2ccc(Cl)cc2)n(-c2ccccc2)n1
1923	CHEMBL2177606	1.72	O=C(O)c1ccc(-n2c(c(C(=O)NC3C4CC5CC3CC(C4)C5)cn2)C2CCCC2)cc1	O=C(O)c1ccc(-n2ncc(C(=O)NC3C4CC5CC(C4)CC3C5)c2C2CCCC2)cc1
1924	CHEMBL1350196	-0.69999999	O=C(O)CCC=1C(=O)Oc2c(C=1C)ccc(O)c2	Cc1c(CCC(=O)O)c(=O)oc2cc(O)ccc12
1925	CHEMBL2071614	2.73	OC(C)(C)c1ccc(Nc2[nH]c3c(n2)ccc(C#N)c3)cc1	CC(C)(O)c1ccc(Nc2nc3ccc(C#N)cc3[nH]2)cc1
1926	CHEMBL317281	1.48	Fc1c(Nc2ncnc(Nc3ccc(OCC(O)CN(C)C)cc3)c2)ccc(F)c1	CN(C)CC(O)COc1ccc(Nc2cc(Nc3ccc(F)cc3F)ncn2)cc1
1927	CHEMBL450208	2.8900001	Clc1c(Nc2c(C(=O)N)cnc3c2cc(OC)c(OC)c3)cccc1	COc1cc2ncc(C(N)=O)c(Nc3ccccc3Cl)c2cc1OC
1928	CHEMBL1454839	1.0	c1(C2CNCCC2)sc2c(n1)cccc2	c1ccc2sc(C3CCCNC3)nc2c1
1929	CHEMBL2042558	3.7	ClC(Cl)(Cl)c1nc2c([N+](=O)[O-])cccc2cc1	O=[N+]([O-])c1cccc2ccc(C(Cl)(Cl)Cl)nc12
1930	CHEMBL1650730	2.3299999	Clc1c(Nc2n[nH]c(N(C)C)c2)nc(N[C@@H](C)c2ncc(F)cn2)nc1	C[C@H](Nc1ncc(Cl)c(Nc2cc(N(C)C)[nH]n2)n1)c1ncc(F)cn1
1931	CHEMBL232830	3.0699999	Clc1sc2[nH]c(C(=O)NC3C(=O)N(CC(=O)N(C)C)c4c(cccc4)C3)cc2c1	CN(C)C(=O)CN1C(=O)C(NC(=O)c2cc3cc(Cl)sc3[nH]2)Cc2ccccc21
1932	CHEMBL2171041	1.74	Clc1c(Cl)ccc(OC2CCN(C3CCN(C(=O)NS(=O)(=O)c4c(N(C)C)cccc4)CC3)CC2)c1	CN(C)c1ccccc1S(=O)(=O)NC(=O)N1CCC(N2CCC(Oc3ccc(Cl)c(Cl)c3)CC2)CC1
1933	CHEMBL1082811	1.5599999	S(Cc1ccccc1)C1=NC(c2ccccc2)=C(C#N)C(=O)N1	N#Cc1c(-c2ccccc2)nc(SCc2ccccc2)[nH]c1=O
1934	CHEMBL278222	2.1600001	FC(F)(F)C(=O)C(NC(=O)CN1C(=O)C(NC(=O)NCc2ccncc2)=CC=C1c1ccccc1)C(C)C	CC(C)C(NC(=O)Cn1c(-c2ccccc2)ccc(NC(=O)NCc2ccncc2)c1=O)C(=O)C(F)(F)F
1935	CHEMBL394799	3.3099998999999998	Clc1cc(CSc2nc(N[C@@H](CO)C)c3sc(N)nc3n2)ccc1	C[C@H](CO)Nc1nc(SCc2cccc(Cl)c2)nc2nc(N)sc12
1936	CHEMBL587723	3.97	N([C@H](C)c1ccccc1)c1ncnc2[nH]c(-c3ccc(CN4CCN(CC)CC4)cc3)cc12	CCN1CCN(Cc2ccc(-c3cc4c(N[C@H](C)c5ccccc5)ncnc4[nH]3)cc2)CC1
1937	CHEMBL1897032	1.0	OC(CN1CCOCC1)c1ccccc1	OC(CN1CCOCC1)c1ccccc1
1938	CHEMBL726	3.8	FC(F)(F)c1cc2N(CCCN3CCN(CCO)CC3)c3c(Sc2cc1)cccc3	OCCN1CCN(CCCN2c3ccccc3Sc3ccc(C(F)(F)F)cc32)CC1
1939	CHEMBL2062576	1.87	O=C(Nc1cc2n(C3=Nc4c(C#N)cnn4C(NCCCN4CCCC4)=C3)ccc2cc1)C	CC(=O)Nc1ccc2ccn(-c3cc(NCCCN4CCCC4)n4ncc(C#N)c4n3)c2c1
1940	CHEMBL119489	1.95	S(=O)(=O)(N)c1c2c(c(N(C)C)ccc2)ccc1	CN(C)c1cccc2c(S(N)(=O)=O)cccc12
1941	CHEMBL1923434	0.14	Clc1c(Cl)c(C)[nH]c1C(=O)NC1CCN(c2scc(C(=O)O)n2)CC1	Cc1[nH]c(C(=O)NC2CCN(c3nc(C(=O)O)cs3)CC2)c(Cl)c1Cl
1942	CHEMBL2349318	3.7	S([C@@H](C)c1cc(C#N)ccc1)c1nc(N[C@@H](CO)CCC)c2SC(=O)Nc2n1	CCC[C@H](CO)Nc1nc(S[C@@H](C)c2cccc(C#N)c2)nc2[nH]c(=O)sc12
1943	CHEMBL2207662	2.71	Clc1c(Cl)ccc(OC2CCN(C[C@H](O)CNC(=O)C=3C(C(F)(F)F)=CC(=O)NC=3)CC2)c1	O=C(NC[C@@H](O)CN1CCC(Oc2ccc(Cl)c(Cl)c2)CC1)c1c[nH]c(=O)cc1C(F)(F)F
1944	CHEMBL323443	1.01	S(=O)(=O)(NC=1C(=O)N(CC(=O)NC(C(=O)C(F)(F)F)C(C)C)C(c2ccccc2)=CC=1)C(F)(F)F	CC(C)C(NC(=O)Cn1c(-c2ccccc2)ccc(NS(=O)(=O)C(F)(F)F)c1=O)C(=O)C(F)(F)F
1945	CHEMBL1164374	2.9000001	Fc1ccc(C(=O)N2CCC(C(=O)c3ccc(F)cc3)CC2)cc1	O=C(c1ccc(F)cc1)C1CCN(C(=O)c2ccc(F)cc2)CC1
1946	CHEMBL571	-0.12	O=C(O)C(C)c1cc(C(=O)c2ccccc2)ccc1	CC(C(=O)O)c1cccc(C(=O)c2ccccc2)c1
1947	CHEMBL1373037	3.5	Clc1ccc(/C=C/c2nc(N)ncc2)cc1	Nc1nccc(/C=C/c2ccc(Cl)cc2)n1
1948	CHEMBL304784	2.5999999	O=C(N[C@H](C(=O)N[C@H](C=O)CCCC)CC(C)C)[C@@H](NC(=O)C)CC(C)C	CCCC[C@@H](C=O)NC(=O)[C@H](CC(C)C)NC(=O)[C@H](CC(C)C)NC(C)=O
1949	CHEMBL63323	1.0	FC(F)(F)c1cc(Nc2c(C(=O)O)cccn2)ccc1	O=C(O)c1cccnc1Nc1cccc(C(F)(F)F)c1
1950	CHEMBL2071098	2.4000001	O=C(NC1(C#N)CC1)[C@H]1[C@H](C(=O)N2CCN(c3sc4c(C(C)(C)COC4)n3)CC2)CCCC1	CC1(C)COCc2sc(N3CCN(C(=O)[C@@H]4CCCC[C@H]4C(=O)NC4(C#N)CC4)CC3)nc21
1951	CHEMBL482192	2.8199999	Fc1c(F)cccc1Nc1c(C(=O)N)cnc2c1cc(OC)c(OC)c2	COc1cc2ncc(C(N)=O)c(Nc3cccc(F)c3F)c2cc1OC
1952	CHEMBL549620	2.9300001	Clc1c(NC(=O)CC23CC4CC(C2)CC(C3)C4)c2c(nc(CN3CCN(CCO)CC3)cc2)cc1	O=C(CC12CC3CC(CC(C3)C1)C2)Nc1c(Cl)ccc2nc(CN3CCN(CCO)CC3)ccc12
1953	CHEMBL1682817	2.8	O(Cc1cc(C#N)ccc1)c1cc2OCCC(=O)c2cc1	N#Cc1cccc(COc2ccc3c(c2)OCCC3=O)c1
1955	CHEMBL1542	0.19	S(c1n(C)cnc1[N+](=O)[O-])c1ncnc2nc[nH]c12	Cn1cnc([N+](=O)[O-])c1Sc1ncnc2nc[nH]c12
1956	CHEMBL2170975	1.2	S(CCCNC(=O)OC(C)(C)C)C[C@@H]1[C@@H](O)[C@@H](O)[C@H](n2c3ncnc(N)c3nc2)O1	CC(C)(C)OC(=O)NCCCSC[C@H]1O[C@@H](n2cnc3c(N)ncnc32)[C@H](O)[C@@H]1O
1957	CHEMBL2163360	2.1300001	O=C(NC1(C#N)CC1)[C@H]1[C@H](C(=O)N2Cc3c4c([nH]c3CC2)nccc4)CCCC1	N#CC1(NC(=O)[C@@H]2CCCC[C@H]2C(=O)N2CCc3[nH]c4ncccc4c3C2)CC1
1958	CHEMBL2058280	2.8	Fc1ccc(N2C(=O)c3c(N)scc3C(C(=O)NC3CC3)=N2)cc1	Nc1scc2c(C(=O)NC3CC3)nn(-c3ccc(F)cc3)c(=O)c12
1959	CHEMBL1940832	0.02	O=CNc1c(O)ccc([C@@H](O)CNCCc2ccc(NC[C@H](O)c3ccccc3)cc2)c1	O=CNc1cc([C@@H](O)CNCCc2ccc(NC[C@H](O)c3ccccc3)cc2)ccc1O
1960	CHEMBL1194759	1.1	NC1=NC(CCC)CCCC1	CCCC1CCCCC(N)=N1
1961	CHEMBL600780	0.44	O=C1C(NN)=Nc2c(N1)cccc2	NNc1nc2ccccc2[nH]c1=O
1962	CHEMBL564885	0.60000002	Clc1c(NCC2CCNCC2)nccc1C(=O)NCC12CC3CC(C1)CC(C2)C3	O=C(NCC12CC3CC(CC(C3)C1)C2)c1ccnc(NCC2CCNCC2)c1Cl
1963	CHEMBL1428	3.8	O=[N+]([O-])c1cc(C2C(C(=O)OC(C)C)=C(C)NC(C)=C2C(=O)OCCOC)ccc1	COCCOC(=O)C1=C(C)NC(C)=C(C(=O)OC(C)C)C1c1cccc([N+](=O)[O-])c1
1964	CHEMBL478241	3.3099998999999998	O=C(CN(C)C)N1CCN(c2ccc(Nc3nc(-c4n(C(C)C)c(C)nc4)ccn3)cc2)CC1	Cc1ncc(-c2ccnc(Nc3ccc(N4CCN(C(=O)CN(C)C)CC4)cc3)n2)n1C(C)C
1965	CHEMBL2206790	3.5999999	Clc1c(-n2ncc3c(O[C@H](C(=O)Nc4ncc(C)cc4)CCOC)ncnc23)cccc1	COCC[C@H](Oc1ncnc2c1cnn2-c1ccccc1Cl)C(=O)Nc1ccc(C)cn1
1966	CHEMBL2158821	2.1400001	Clc1c(Cl)ccc(OC2CCN(CC3CCN([C@@H](C(=O)O)c4ccccc4)CC3)CC2)c1	O=C(O)[C@@H](c1ccccc1)N1CCC(CN2CCC(Oc3ccc(Cl)c(Cl)c3)CC2)CC1
1967	CHEMBL1440652	3.75	Clc1cc(N2CCN(Cc3n(C)c4c(n3)cccc4)CC2)ccc1	Cn1c(CN2CCN(c3cccc(Cl)c3)CC2)nc2ccccc21
1968	CHEMBL1387125	1.13	O=C1N(CC)c2c(cccc2)C=2OC(O)=CC(=O)C1=2	CCn1c(=O)c2c(=O)cc(O)oc2c2ccccc21
1969	CHEMBL2010851	2.7	S(=O)(=O)(C)c1ccc(CC(=O)N(C)[C@H]2[C@@H](F)CN(Cc3ccc(C(F)(F)F)cc3)CC2)cc1	CN(C(=O)Cc1ccc(S(C)(=O)=O)cc1)[C@@H]1CCN(Cc2ccc(C(F)(F)F)cc2)C[C@@H]1F
1970	CHEMBL1427458	3.6500001	O=C(NCc1ccncc1)c1ccc(Oc2ccc(C)cc2)cc1	Cc1ccc(Oc2ccc(C(=O)NCc3ccncc3)cc2)cc1
1971	CHEMBL2207669	2.5599998999999998	Clc1c(C#N)ccc(OC2CCN(C[C@H](O)CNC(=O)C=3c4c(C(=O)NC=3)cccc4)CC2)c1	N#Cc1ccc(OC2CCN(C[C@H](O)CNC(=O)c3c[nH]c(=O)c4ccccc34)CC2)cc1Cl
1972	CHEMBL40999	-0.31	Clc1c(Cl)ccc(NC(=N)N)c1	N=C(N)Nc1ccc(Cl)c(Cl)c1
1973	CHEMBL213494	-0.34	S(=O)(=O)(C)c1c2nccc(-c3c(C)n(CC(=O)O)c4c3cc(C)cc4)c2ccc1	Cc1ccc2c(c1)c(-c1ccnc3c(S(C)(=O)=O)cccc13)c(C)n2CC(=O)O
1974	CHEMBL290119	3.1199999	O=C(OCC)[C@@H](NC(=O)c1c2c(ccc1)cccc2)Cc1ccc(O)cc1	CCOC(=O)[C@H](Cc1ccc(O)cc1)NC(=O)c1cccc2ccccc12
1975	CHEMBL1209586	3.1199999	S(=O)(=O)(NCC(N1CCCCCC1)c1ccccc1)c1cc(C(F)(F)F)ccc1	O=S(=O)(NCC(c1ccccc1)N1CCCCCC1)c1cccc(C(F)(F)F)c1
1976	CHEMBL1824371	3.1500001	Fc1cc(COc2c(C(=O)Nc3cc(O)ccc3)ccc(OCCCN3CCCC3)c2)ccc1	O=C(Nc1cccc(O)c1)c1ccc(OCCCN2CCCC2)cc1OCc1cccc(F)c1
1977	CHEMBL1088913	0.82999998	N(CCCCN)(Cc1[nH]c2c(n1)cccc2)C1c2ncccc2CCC1	NCCCCN(Cc1nc2ccccc2[nH]1)C1CCCc2cccnc21
1978	CHEMBL122695	1.49	Fc1c(N2CCN(c3nccnc3)CC2)ccc(N2C(=O)O[C@@H](CNC(=O)C)C2)c1	CC(=O)NC[C@H]1CN(c2ccc(N3CCN(c4cnccn4)CC3)c(F)c2)C(=O)O1
1979	CHEMBL1824373	2.4100001	O=C(Nc1cc(O)ccc1)c1c(OCc2cc(C#N)ccc2)cc(OCCCN2CCCC2)cc1	N#Cc1cccc(COc2cc(OCCCN3CCCC3)ccc2C(=O)Nc2cccc(O)c2)c1
1980	CHEMBL73234	1.33	O=C(OCCOCCN(CC)CC)C1(c2ccccc2)CCCC1	CCN(CC)CCOCCOC(=O)C1(c2ccccc2)CCCC1
1981	CHEMBL1682816	3.4000001	Fc1cc(COc2cc3OCCC(=O)c3cc2)ccc1	O=C1CCOc2cc(OCc3cccc(F)c3)ccc21
1982	CHEMBL2171984	1.92	Fc1ccc(N2CCN(C(=O)[C@H]3[C@H](C(=O)NCC#N)CCCC3)CC2)cc1	N#CCNC(=O)[C@@H]1CCCC[C@H]1C(=O)N1CCN(c2ccc(F)cc2)CC1
1983	CHEMBL2036590	2.9000001	Fc1c(F)ccc(Nc2oc(C(=O)Nc3cnc(N4CCOCC4)cc3)nn2)c1	O=C(Nc1ccc(N2CCOCC2)nc1)c1nnc(Nc2ccc(F)c(F)c2)o1
1984	CHEMBL1917439	3.7	Clc1ccc(Sc2c(C)n(CC(=O)O)c3c2cc(-c2ccccc2)cc3)cc1	Cc1c(Sc2ccc(Cl)cc2)c2cc(-c3ccccc3)ccc2n1CC(=O)O
1985	CHEMBL109937	2.9000001	FC(F)(F)c1cc(C(F)(F)F)cc(COCC(N2CCNCC2)c2ccccc2)c1	FC(F)(F)c1cc(COCC(c2ccccc2)N2CCNCC2)cc(C(F)(F)F)c1
1986	CHEMBL56802	3.5	O(C)c1c(OC)cc2ncnc(Nc3cc(C)ccc3)c2c1	COc1cc2ncnc(Nc3cccc(C)c3)c2cc1OC
1987	CHEMBL2325743	2.6700001	Clc1ccc([C@@H](NC(=O)C2(N)CCN(c3ncnc4[nH]ccc34)CC2)C)cc1	C[C@H](NC(=O)C1(N)CCN(c2ncnc3[nH]ccc23)CC1)c1ccc(Cl)cc1
1988	CHEMBL628	0.22	O=C(CCCCN1C(=O)N(C)c2ncn(C)c2C1=O)C	CC(=O)CCCCn1c(=O)c2c(ncn2C)n(C)c1=O
1989	CHEMBL1689137	1.12	Clc1cc(CN2C[C@H](C)N(S(=O)(=O)Cc3ccccc3)CC2)c(CC(=O)O)cc1	C[C@H]1CN(Cc2cc(Cl)ccc2CC(=O)O)CCN1S(=O)(=O)Cc1ccccc1
1990	CHEMBL456446	2.76	N(Cc1ccccc1)c1[nH]c2c(n1)cccc2	c1ccc(CNc2nc3ccccc3[nH]2)cc1
1991	CHEMBL1682833	2.4000001	S(=O)(=O)(C)N1c2ncc(COc3ccccc3)cc2OCC1	CS(=O)(=O)N1CCOc2cc(COc3ccccc3)cnc21
1992	CHEMBL896	3.0799999	Clc1ccc(C(N2CCN(CCOCCO)CC2)c2ccccc2)cc1	OCCOCCN1CCN(C(c2ccccc2)c2ccc(Cl)cc2)CC1
1993	CHEMBL511	1.39	O(C)c1ccc(CN(CCN(C)C)c2ncccc2)cc1	COc1ccc(CN(CCN(C)C)c2ccccn2)cc1
1994	CHEMBL2158833	1.1	Clc1c(Cl)ccc(OC2CCN(CC3CCN(Cc4ccc(C(=O)O)cc4)CC3)CC2)c1	O=C(O)c1ccc(CN2CCC(CN3CCC(Oc4ccc(Cl)c(Cl)c4)CC3)CC2)cc1
1995	CHEMBL215022	2.0599998999999998	Fc1c(F)cccc1NC(=O)Cc1[nH]nc(Nc2ncnc3c2ccc(OCCCN2[C@@H](CO)CCC2)c3)c1	O=C(Cc1cc(Nc2ncnc3cc(OCCCN4CCC[C@@H]4CO)ccc23)n[nH]1)Nc1cccc(F)c1F
1996	CHEMBL1289574	3.03	Clc1ccc(C2(F)CCN(C(=O)COCc3ccncc3)CC2)cc1	O=C(COCc1ccncc1)N1CCC(F)(c2ccc(Cl)cc2)CC1
1997	CHEMBL2086678	3.8	O(C(C)(C)C)C(=O)N1CCN(c2ncc(OCc3c(OC)cncc3)cn2)CC1	COc1cnccc1COc1cnc(N2CCN(C(=O)OC(C)(C)C)CC2)nc1
1998	CHEMBL395955	3.22	Clc1sc2[nH]c(C(=O)NC3C(=O)N(CC(=O)N)c4c(cccc4)C3)cc2c1	NC(=O)CN1C(=O)C(NC(=O)c2cc3cc(Cl)sc3[nH]2)Cc2ccccc21
1999	CHEMBL13976	1.75	Fc1cc2/C(=C\c3c(C)c(C(=O)NCCN(C)C)c(C)[nH]3)/C(=O)Nc2cc1	Cc1[nH]c(/C=C2/C(=O)Nc3ccc(F)cc32)c(C)c1C(=O)NCCN(C)C
2000	CHEMBL2036589	3.0	Fc1ccc(Nc2oc(C(=O)Nc3cnc(N4CCOCC4)cc3)nn2)cc1	O=C(Nc1ccc(N2CCOCC2)nc1)c1nnc(Nc2ccc(F)cc2)o1
2001	CHEMBL440765	0.99000001	O=C(N(C)[C@@H]1[C@@H](N2CCCC2)C[C@@]2(OCCC2)CC1)Cc1ccccc1	CN(C(=O)Cc1ccccc1)[C@H]1CC[C@@]2(CCCO2)C[C@@H]1N1CCCC1
2002	CHEMBL1923432	1.74	Clc1c(Cl)c(C)[nH]c1C(=O)NC1CCN(c2nc(Cl)cc(C(=O)O)c2)CC1	Cc1[nH]c(C(=O)NC2CCN(c3cc(C(=O)O)cc(Cl)n3)CC2)c(Cl)c1Cl
2003	CHEMBL184011	3.1700001	O=C(Nc1cc(NC(=O)c2ccc(OC)cc2)c(C)cc1)c1cc(N(C)C)ccc1	COc1ccc(C(=O)Nc2cc(NC(=O)c3cccc(N(C)C)c3)ccc2C)cc1
2004	CHEMBL48616	4.3000002	O=C(C(C)(C)c1cc2c(CCNCCCCc3ccncc3)c(-c3cc(C)cc(C)c3)[nH]c2cc1)N1C2CCC1CC2	Cc1cc(C)cc(-c2[nH]c3ccc(C(C)(C)C(=O)N4C5CCC4CC5)cc3c2CCNCCCCc2ccncc2)c1
2005	CHEMBL321758	0.91000003	O[C@@H]([C@@H](C)N1CCC(O)(c2ccccc2)CC1)c1ccc(O)cc1	C[C@H]([C@H](O)c1ccc(O)cc1)N1CCC(O)(c2ccccc2)CC1
2006	CHEMBL2153190	2.1800001	S(CCC)c1c(C(=O)NC2CCCCC2)ccc(N2C[C@@H](CC(=O)O)CCC2)n1	CCCSc1nc(N2CCC[C@H](CC(=O)O)C2)ccc1C(=O)NC1CCCCC1
2007	CHEMBL516784	1.76	Fc1ccc(-c2sc(NC(=O)N)c(C(=O)N[C@@H]3CNCCC3)c2)cc1	NC(=O)Nc1sc(-c2ccc(F)cc2)cc1C(=O)N[C@H]1CCCNC1
[truncated: 2,183 more rows]
