# Supplementary material for: Could graph neural networks learn better molecular representation for drug discovery? A comparison study of descriptor-based and graph-based models
Source: J Cheminform. 2021 Feb 17;13:12. doi: 10.1186/s13321-020-00479-8 (PMC7888189; doi:10.1186/s13321-020-00479-8)
Supplement: Supplementary file 1 — Additional file 1. The datasets for the single tasks. [file 13321_2020_479_MOESM1_ESM.zip › ReferencedData/washed_dataset/muv_washed.csv]

	MUV-466	MUV-548	MUV-600	MUV-644	MUV-652	MUV-689	MUV-692	MUV-712	MUV-713	MUV-733	MUV-737	MUV-810	MUV-832	MUV-846	MUV-852	MUV-858	MUV-859	mol_id	smiles	cano_smiles
0								0.0				0.0						CID2999678	O=C(N1CCN(c2c(C)c(C)ccc2)CC1)C12CC3CC(C1)CC(C2)C3	Cc1cccc(N2CCN(C(=O)C34CC5CC(CC(C5)C3)C4)CC2)c1C
1	0.0	0.0			0.0	0.0	0.0				0.0		0.0			0.0	0.0	CID2999679	S(CC(=O)Nc1ccc(Oc2ccccc2)cc1)c1n(C)ccn1	Cn1ccnc1SCC(=O)Nc1ccc(Oc2ccccc2)cc1
2			0.0														0.0	CID2999672	O=C(Nc1c(OC)cc2c(oc3c2cccc3)c1)CN1C(=O)C2(NC1=O)c1c(cccc1)CC2	COc1cc2c(cc1NC(=O)CN1C(=O)NC3(CCc4ccccc43)C1=O)oc1ccccc12
3		0.0	0.0			0.0										0.0		CID5390002	O=S1(=O)CC(N/C=C/2\C(=O)N(c3ccccc3)C(=O)c3c\2cccc3)CC1	O=C1/C(=C\NC2CCS(=O)(=O)C2)c2ccccc2C(=O)N1c1ccccc1
4	0.0				0.0		0.0	0.0										CID2999670	O=C(NC(C(=O)O)Cc1ccccc1)N	NC(=O)NC(Cc1ccccc1)C(=O)O
5							0.0		0.0	0.0						0.0		CID2999671	S(Cc1n(CC)c2c(n1)cc(C(=O)O)cc2)c1n(C)ccn1	CCn1c(CSc2nccn2C)nc2cc(C(=O)O)ccc21
6			0.0	0.0				0.0			0.0		0.0			0.0		CID5390007	O=C1C2(N3C(C4C(=O)N(Cc5ccccc5)C(=O)C24)CCC3)c2c(c(CC)ccc2)N1	CCc1cccc2c1NC(=O)C21C2C(=O)N(Cc3ccccc3)C(=O)C2C2CCCN21
7								0.0			0.0							CID5390006	O=C(NCc1ccccc1)C1=C(C)N=C2N(C1c1cc(OC)c(OC)cc1)NC=N2	COc1ccc(C2C(C(=O)NCc3ccccc3)=C(C)N=C3N=CNN32)cc1OC
8		0.0			0.0		0.0			0.0								CID2999674	S(CC(=O)N(CC(C)C)C1CS(=O)(=O)CC1)C1=NC(=O)C=C(CCC)N1	CCCc1cc(=O)nc(SCC(=O)N(CC(C)C)C2CCS(=O)(=O)C2)[nH]1
9		0.0	0.0							0.0								CID2999675	O=C(Nc1noc(C)c1)CN1C(=O)N(Cc2ccccc2)c2ncn(CC)c2C1=O	CCn1cnc2c1c(=O)n(CC(=O)Nc1cc(C)on1)c(=O)n2Cc1ccccc1
10							0.0						0.0				0.0	CID647486	O=C(Nc1cc(C)ccc1)N1CCC(c2oc3c(n2)cccc3)CC1	Cc1cccc(NC(=O)N2CCC(c3nc4ccccc4o3)CC2)c1
11					0.0		0.0					0.0	0.0					CID647484	Clc1c(-c2nc(C3CCN(S(=O)(=O)c4ccc(C(=O)O)cc4)CC3)on2)cccc1	O=C(O)c1ccc(S(=O)(=O)N2CCC(c3nc(-c4ccccc4Cl)no3)CC2)cc1
12	0.0		0.0	0.0	0.0				0.0			0.0	0.0				0.0	CID647485	Clc1c(Nc2scc(C(=O)NCc3occc3)n2)cccc1	O=C(NCc1ccco1)c1csc(Nc2ccccc2Cl)n1
13			0.0			0.0	0.0	0.0					0.0					CID647482	O(C)c1c(Nc2sc3c(n2)CCC3)cccc1	COc1ccccc1Nc1nc2c(s1)CCC2
14	0.0					0.0					0.0		0.0			0.0	0.0	CID647483	O=C(Nc1ccc(Oc2ccc(NC(=O)CN3CCCC3)cc2)cc1)CN1CCCC1	O=C(CN1CCCC1)Nc1ccc(Oc2ccc(NC(=O)CN3CCCC3)cc2)cc1
15		0.0			0.0		0.0								0.0		0.0	CID647480	Clc1n(-c2ccccc2)nc(C)c1C1C(C#N)=C(N)OC2=C1C(=O)CCC2	Cc1nn(-c2ccccc2)c(Cl)c1C1C(C#N)=C(N)OC2=C1C(=O)CCC2
16			0.0				0.0		0.0								0.0	CID647481	O=C(NCCNC(=O)c1occc1)C(c1ccccc1)c1ccccc1	O=C(NCCNC(=O)C(c1ccccc1)c1ccccc1)c1ccco1
17	0.0	0.0					0.0					0.0						CID581177	Clc1ccc(-n2c(C3(N(C)C)CCCCC3)nnn2)cc1	CN(C)C1(c2nnnn2-c2ccc(Cl)cc2)CCCCC1
18	0.0			0.0	0.0		0.0			0.0		0.0	0.0				0.0	CID332934	O=C(OCC)C1=C(C)NC(=O)NC1c1ccc(N(C)C)cc1	CCOC(=O)C1=C(C)NC(=O)NC1c1ccc(N(C)C)cc1
19														0.0				CID647488	Fc1c(N2C(=O)C3C(C(=O)OCC)(Cc4ccc(O)cc4)NC(c4occc4)C3C2=O)cccc1	CCOC(=O)C1(Cc2ccc(O)cc2)NC(c2ccco2)C2C(=O)N(c3ccccc3F)C(=O)C21
20													0.0					CID647489	Clc1c(F)ccc(N(C(=O)C[SH0](=O)CC(=O)Nc2ccc(F)cc2)CC(=O)NC(C)(C)C)c1	CC(C)(C)NC(=O)CN(C(=O)CS(=O)CC(=O)Nc1ccc(F)cc1)c1ccc(F)c(Cl)c1
21						0.0												CID3311675	O=C(N(CCCC)CC)Cc1c2c(n(C)c1)cccc2	CCCCN(CC)C(=O)Cc1cn(C)c2ccccc12
22														0.0				CID848866	S=C(N1c2c(cccc2)CCC1)c1ccccc1	S=C(c1ccccc1)N1CCCc2ccccc21
23						0.0								0.0				CID2248403	S(=O)(=O)(N(CC(=O)N/N=C/c1cc2OCOc2cc1)Cc1ccccc1)c1ccccc1	O=C(CN(Cc1ccccc1)S(=O)(=O)c1ccccc1)N/N=C/c1ccc2c(c1)OCO2
24															0.0			CID2186540	O=C(O)/C(/NC(=O)c1c2c(ccc1)cccc2)=C/c1occc1	O=C(O)/C(=C/c1ccco1)NC(=O)c1cccc2ccccc12
25									0.0	0.0				0.0	0.0			CID1249798	O=C(Oc1c2C(C)=CC(=O)Oc2cc(C)c1)c1occc1	Cc1cc(OC(=O)c2ccco2)c2c(C)cc(=O)oc2c1
26			0.0		0.0				0.0									CID649466	S(=O)(=O)(NCC(=O)N(CC(=O)NCC1OCCC1)c1ccccc1)c1ccc(OC)cc1	COc1ccc(S(=O)(=O)NCC(=O)N(CC(=O)NCC2CCCO2)c2ccccc2)cc1
27			0.0				0.0	0.0								0.0		CID5390003	O=C(Nc1c(OC)cccc1)C1=C(C)N=C2N(C1c1oc(C)cc1)NC=N2	COc1ccccc1NC(=O)C1=C(C)N=C2N=CNN2C1c1ccc(C)o1
28	0.0																	CID649464	Clc1c(-c2c(C(=O)NC=3C(=O)N(N(C)C=3C)c3ccccc3)c(C)on2)c(Cl)ccc1	Cc1onc(-c2c(Cl)cccc2Cl)c1C(=O)Nc1c(C)n(C)n(-c2ccccc2)c1=O
29		0.0							0.0		0.0	0.0	0.0					CID1157494	O=C(NC=1C(=O)N(N(C)C=1C)c1ccccc1)c1c(C)c2c(o1)cccc2	Cc1c(C(=O)Nc2c(C)n(C)n(-c3ccccc3)c2=O)oc2ccccc12
30		0.0		0.0														CID649462	Fc1cc(-c2nn3C(N4CCOCC4)=CC(C)=Nc3c2)ccc1	Cc1cc(N2CCOCC2)n2nc(-c3cccc(F)c3)cc2n1
31			0.0	0.0			0.0				0.0							CID649463	O=C1N(c2cc(-c3oc4c(n3)cccc4)ccc2)C(=O)c2c1nccc2	O=C1c2cccnc2C(=O)N1c1cccc(-c2nc3ccccc3o2)c1
32		0.0		0.0												0.0	0.0	CID649460	S(=O)(=O)(Nc1nc(OC)cc(C)n1)c1ccc(C)cc1	COc1cc(C)nc(NS(=O)(=O)c2ccc(C)cc2)n1
33	0.0			0.0				0.0		0.0	0.0							CID649461	S(CCN1CCCCC1)c1n(Cc2ccc(C)cc2)c2C(=O)N(C)C(=O)N(C)c2n1	Cc1ccc(Cn2c(SCCN3CCCCC3)nc3c2c(=O)n(C)c(=O)n3C)cc1
34			0.0															CID5390001	O=C(NCC1CCC(C(=O)O)CC1)CC=1c2c(OC(=O)C=1)cc(O)cc2	O=C(Cc1cc(=O)oc2cc(O)ccc12)NCC1CCC(C(=O)O)CC1
35	0.0	0.0			0.0	0.0									0.0			CID649469	O=C(NCc1occc1)c1nc(Nc2ccc(C)cc2)sc1	Cc1ccc(Nc2nc(C(=O)NCc3ccco3)cs2)cc1
36			0.0		0.0		0.0			0.0						0.0		CID1101214	S(=O)(=O)(CCC)c1c(C(=O)N)n2c(c1S(=O)(=O)CCC)-c1c(cccc1)C=C2	CCCS(=O)(=O)c1c(S(=O)(=O)CCC)c2c3ccccc3ccn2c1C(N)=O
37			0.0															CID5390000	O=C1N(C)C(=O)/C(=C\Nc2c(c(C)[nH]n2)-c2ccccc2)/C(=O)N1C	Cc1[nH]nc(NC=C2C(=O)N(C)C(=O)N(C)C2=O)c1-c1ccccc1
38						0.0						0.0						CID916005	O/N=C(/C)\c1cc2c(n(CCC)c3c2cc(/C(=N\O)/C)cc3)cc1	CCCn1c2ccc(/C(C)=N\O)cc2c2cc(/C(C)=N\O)ccc21
39															0.0			CID1511280	O=C(C)N1CCC2(NN(c3ccccc3)C(=O)N2)CC1	CC(=O)N1CCC2(CC1)NC(=O)N(c1ccccc1)N2
40												0.0						CID2010510	O(CCCNc1ncnc2c1[nH]c1c2cccc1)C	COCCCNc1ncnc2c1[nH]c1ccccc12
41					0.0		0.0			0.0	0.0							CID2999677	S(=O)(=O)(N1CCCCC1)c1ccc(CCC(=O)OCC(=O)Nc2cc3OCOc3cc2)cc1	O=C(COC(=O)CCc1ccc(S(=O)(=O)N2CCCCC2)cc1)Nc1ccc2c(c1)OCO2
42														0.0				CID5187798	S(CC(=O)Nc1c([N+](=O)[O-])cc(C(F)(F)F)cc1)c1[n+]([O-])cccc1	O=C(CSc1cccc[n+]1[O-])Nc1ccc(C(F)(F)F)cc1[N+](=O)[O-]
43								0.0										CID5390005	O=C1Oc2c(C(CN3CCN(C)CC3)=C1)cc(CC)c(O)c2	CCc1cc2c(CN3CCN(C)CC3)cc(=O)oc2cc1O
44		0.0																CID5390004	O=C1Oc2c(C(CN3CCN(CCO)CC3)=C1)cc(CC)c(O)c2	CCc1cc2c(CN3CCN(CCO)CC3)cc(=O)oc2cc1O
45		0.0					0.0	0.0										CID2971550	O=C(Cc1sccc1)N1CCN(C(=O)C2OCCC2)CC1	O=C(Cc1cccs1)N1CCN(C(=O)C2CCCO2)CC1
46												0.0						CID1468210	Clc1c(NC(=O)c2c(C)nc(NC(=O)/C=C/c3ccccc3)s2)cccc1	Cc1nc(NC(=O)/C=C/c2ccccc2)sc1C(=O)Nc1ccccc1Cl
47															0.0			CID2156504	S(CCNC(=O)C=1C(=O)Oc2c(cccc2)C=1)c1c(-c2ccccc2)[nH]c2c1cccc2	O=C(NCCSc1c(-c2ccccc2)[nH]c2ccccc12)c1cc2ccccc2oc1=O
48				0.0			0.0	0.0				0.0	0.0					CID1377111	O(C)c1c(C)cc(CN2CCN(c3ccccc3)CC2)c(C)c1	COc1cc(C)c(CN2CCN(c3ccccc3)CC2)cc1C
49				0.0	0.0								0.0				0.0	CID4649	O=C(O)c1c(O)cc(N)cc1	Nc1ccc(C(=O)O)c(O)c1
50		0.0	0.0										0.0				0.0	CID2268406	S(=O)(=O)(NC(=O)Nn1c(C)nnc1C)c1ccc(C)cc1	Cc1ccc(S(=O)(=O)NC(=O)Nn2c(C)nnc2C)cc1
51						0.0												CID1481302	S(Cc1ccc(F)cc1)c1n(CC)c(C=2C(=O)C=CN(c3ccccc3)N=2)nn1	CCn1c(SCc2ccc(F)cc2)nnc1-c1nn(-c2ccccc2)ccc1=O
52			0.0				0.0	0.0				0.0						CID3240394	O=C(Nc1c(C(=O)OCC)oc2c1cccc2)COCC	CCOCC(=O)Nc1c(C(=O)OCC)oc2ccccc12
53												0.0						CID3240393	O=C(N1CCN(c2ncccc2)CC1)C1C(N(c2ccc(OC)cc2)C(=O)C1)c1ccc(OC)cc1	COc1ccc(C2C(C(=O)N3CCN(c4ccccn4)CC3)CC(=O)N2c2ccc(OC)cc2)cc1
54					0.0			0.0	0.0									CID3240392	S(=O)(=O)(N(CC(=O)Nc1cc(C(=O)O)ccc1)c1ccc(OC)cc1)c1c(C)onc1C	COc1ccc(N(CC(=O)Nc2cccc(C(=O)O)c2)S(=O)(=O)c2c(C)noc2C)cc1
55	0.0		0.0			0.0		1.0										CID3240391	O=C(O)c1cc2nc(C)n(-c3c(OC)ccc(OC)c3)c2cc1	COc1ccc(OC)c(-n2c(C)nc3cc(C(=O)O)ccc32)c1
56				0.0				0.0									0.0	CID3240390	S(=O)(=O)(N1CCN(C(=O)OCC)CC1)c1cc2OCC(=O)Nc2cc1	CCOC(=O)N1CCN(S(=O)(=O)c2ccc3c(c2)OCC(=O)N3)CC1
57		0.0														0.0	0.0	CID3240399	S(CC(=O)OCN1C(=O)c2c(C1=O)cccc2)c1n(C)cnn1	Cn1cnnc1SCC(=O)OCN1C(=O)c2ccccc2C1=O
58														0.0	0.0			CID2215966	O(CCOc1c(-c2ccccc2)cccc1)CCN1C(=O)C(C)(C)NC1=O	CC1(C)NC(=O)N(CCOCCOc2ccccc2-c2ccccc2)C1=O
59			0.0	0.0	0.0						0.0		0.0			0.0	0.0	CID650808	S(=O)(=O)(N(C)C)c1cc(S(=O)(=O)N2CCC(n3nnc4c3ccc(C)c4)CC2)ccc1	Cc1ccc2c(c1)nnn2C1CCN(S(=O)(=O)c2cccc(S(=O)(=O)N(C)C)c2)CC1
60								0.0	0.0									CID650809	O=C1N(C)C(NCCCO)=NC=2c3c(cccc3)CC3(C1=2)CCCCC3	Cn1c(NCCCO)nc2c(c1=O)C1(CCCCC1)Cc1ccccc1-2
61					0.0	0.0							0.0					CID3236550	O=C(NCCN(CC)c1ccccc1)C1CN(CCc2ccccc2)C(=O)C1	CCN(CCNC(=O)C1CC(=O)N(CCc2ccccc2)C1)c1ccccc1
62					0.0			0.0		0.0						0.0		CID650803	O=C(Nc1ccc(OCC)cc1)C1CCC(N2C(=O)C3C(C2=O)CC=CC3)CC1	CCOc1ccc(NC(=O)C2CCC(N3C(=O)C4CC=CCC4C3=O)CC2)cc1
63		0.0		0.0			0.0				0.0							CID650800	C(C)(C)(C)n1c(C(N2CCCCCC2)c2ccncc2)nnn1	CC(C)(C)n1nnnc1C(c1ccncc1)N1CCCCCC1
64		0.0		0.0	0.0		0.0						0.0					CID650801	CC1(C)SC(N2CCN(C=3SC(C)(C)CN=3)CC2)=NC1	CC1(C)CN=C(N2CCN(C3=NCC(C)(C)S3)CC2)S1
65			0.0							0.0			0.0			0.0	0.0	CID650806	Clc1cc2nc(-c3ncccc3)oc2cc1	Clc1ccc2oc(-c3ccccn3)nc2c1
66									0.0			0.0						CID650807	O=C(NCc1occc1)c1c(NC(=O)C2CN(c3ccc(OC)cc3)C(=O)C2)cccc1	COc1ccc(N2CC(C(=O)Nc3ccccc3C(=O)NCc3ccco3)CC2=O)cc1
67			0.0					0.0										CID650804	O=C(Nc1c(C)cc(NC(=O)c2cnccc2)cc1)c1occc1	Cc1cc(NC(=O)c2cccnc2)ccc1NC(=O)c1ccco1
68				0.0														CID650805	Nc1ncnc2sc3c(c12)CC(C)(C)OC3	CC1(C)Cc2c(sc3ncnc(N)c23)CO1
69														0.0				CID840475	Brc1oc(C(=O)N/N=C/c2sc(CC)cc2)cc1	CCc1ccc(/C=N/NC(=O)c2ccc(Br)o2)s1
70						0.0												CID1909577	OCCN(CC#CCC1(O)c2c(-c3c1cccc3)cccc2)CC	CCN(CC#CCC1(O)c2ccccc2-c2ccccc21)CCO
71								0.0	0.0				0.0					CID2943559	O(CC(O)CN1CCOCC1)c1ccc(OCc2ccccc2)cc1	OC(COc1ccc(OCc2ccccc2)cc1)CN1CCOCC1
72											0.0							CID1482658	S(=O)(=O)(c1ccc(C)cc1)C=1N(Cc2ccc(C(C)(C)C)cc2)C(=O)N(CC)C=1	CCn1cc(S(=O)(=O)c2ccc(C)cc2)n(Cc2ccc(C(C)(C)C)cc2)c1=O
73												0.0						CID884233	O=C(Nc1ccc(Oc2c3c(ccc2)cccc3)cc1)c1occc1	O=C(Nc1ccc(Oc2cccc3ccccc23)cc1)c1ccco1
74		0.0	0.0		0.0			0.0		0.0						0.0		CID648339	O=C(NCc1cnccc1)c1ccc(OCCC)cc1	CCCOc1ccc(C(=O)NCc2cccnc2)cc1
75				0.0	0.0			0.0								0.0		CID648338	O=C(N)c1c(C)oc2c1cc(OC)cc2	COc1ccc2oc(C)c(C(N)=O)c2c1
76										0.0				0.0				CID2851395	O=C1N(CCc2ccccc2)C(=O)CC1N1CCC(Cc2ccccc2)CC1	O=C1CC(N2CCC(Cc3ccccc3)CC2)C(=O)N1CCc1ccccc1
77					0.0													CID648331	S(c1sc(C)nn1)c1nc(Sc2sc(C)nn2)nc(N2CCN(C)CC2)n1	Cc1nnc(Sc2nc(Sc3nnc(C)s3)nc(N3CCN(C)CC3)n2)s1
78					0.0								0.0					CID648330	S(Cc1cnccc1)c1n(CCCC)c2C(=O)N(C)C(=O)N(C)c2n1	CCCCn1c(SCc2cccnc2)nc2c1c(=O)n(C)c(=O)n2C
79			0.0	0.0										0.0				CID648333	Fc1cc2nnn(C3CCN(CC(=O)Nc4c(C(=O)OC)cccc4)CC3)c2cc1	COC(=O)c1ccccc1NC(=O)CN1CCC(n2nnc3cc(F)ccc32)CC1
80												0.0						CID648334	Fc1c(C)ccc(NC(=O)C2CN(c3ncccn3)CCC2)c1	Cc1ccc(NC(=O)C2CCCN(c3ncccn3)C2)cc1F
81						0.0						0.0						CID4065193	O=C(O)c1ccc(/N=C/2\C(C(=O)NCc3occc3)=Cc3c(c(OC)ccc3)O\2)cc1	COc1cccc2cc(C(=O)NCc3ccco3)/c(=N\c3ccc(C(=O)O)cc3)oc12
82					0.0													CID648336	O=C(N(Cc1c(OC)cc(OC)cc1)C1CCCC1)CN1C(=O)COc2c1cccc2	COc1ccc(CN(C(=O)CN2C(=O)COc3ccccc32)C2CCCC2)c(OC)c1
83															0.0		0.0	CID5309823	S(=O)(=O)(N(C)C)c1cc2C(=O)C(C(=O)NCCCN3CCN(C)CC3)=CN(C)c2cc1	CN1CCN(CCCNC(=O)c2cn(C)c3ccc(S(=O)(=O)N(C)C)cc3c2=O)CC1
84				0.0									0.0		0.0			CID5309822	O=C(NCCCN1C(=O)CCC1)Cn1ncc2C(=O)Oc3c(-c12)cccc3	O=C(Cn1ncc2c(=O)oc3ccccc3c21)NCCCN1CCCC1=O
85			0.0			0.0										0.0		CID5309821	O=C(COC=1c2c(N(CC)C(=O)C=1)cccc2)N1CCCC1	CCn1c(=O)cc(OCC(=O)N2CCCC2)c2ccccc21
86	0.0	0.0																CID5309827	Fc1cc(-c2[nH]nc(NC(=O)C3=C(C)C(=O)OC43CCCCC4)c2)ccc1	CC1=C(C(=O)Nc2cc(-c3cccc(F)c3)[nH]n2)C2(CCCCC2)OC1=O
87		0.0				0.0												CID5309826	S(CC(=O)NC1CCN(C(=O)OCC)CC1)Cc1c(C)oc(-c2c(C)ccs2)n1	CCOC(=O)N1CCC(NC(=O)CSCc2nc(-c3sccc3C)oc2C)CC1
88			0.0	0.0														CID5498390	O=C(OC)C=1NN/C(=C\2/c3c(N=C/2)cccc3)/C=1	COC(=O)C1=C/C(=C2/C=Nc3ccccc32)NN1
89				0.0									0.0					CID5309824	O=C(Nc1cnccc1)C1=C(C)N=C2N(C1c1ccc(C(C)C)cc1)NC=N2	CC1=C(C(=O)Nc2cccnc2)C(c2ccc(C(C)C)cc2)N2NC=NC2=N1
90	0.0			0.0			0.0						0.0					CID5309829	O=C(OCC)c1c(NC(=O)c2noc(CCC)c2)sc2c1CCCC2	CCCc1cc(C(=O)Nc2sc3c(c2C(=O)OCC)CCCC3)no1
91		0.0					0.0	0.0										CID5309828	O=C(Nc1sc2c(c(C)ccc2)n1)Cn1cccc1	Cc1cccc2sc(NC(=O)Cn3cccc3)nc12
92												0.0			0.0			CID2175198	O=[N+]([O-])c1cc(-c2nc(Oc3c(C)c(C)ccc3)c3c(n2)cccc3)ccc1	Cc1cccc(Oc2nc(-c3cccc([N+](=O)[O-])c3)nc3ccccc23)c1C
93										0.0				0.0				CID713301	Clc1cc(-n2nc(CCC)c3C(=O)CCCc23)c(OC)cc1	CCCc1nn(-c2cc(Cl)ccc2OC)c2c1C(=O)CCC2
94									0.0	0.0								CID811700	O=C(Oc1ccc(C(=O)CC)cc1)c1sccc1	CCC(=O)c1ccc(OC(=O)c2cccs2)cc1
95															0.0			CID1120458	O=[N+]([O-])c1c(-c2oc(/C=C/3\C(C)=C(C#N)C(=O)NC\3=O)cc2)cc(C)c(C)c1	CC1=C(C#N)C(=O)NC(=O)/C1=C/c1ccc(-c2cc(C)c(C)cc2[N+](=O)[O-])o1
96						0.0					0.0	0.0						CID655763	[SH0](=O)(CC(=O)Nc1c(C)cc(C)cc1C)CC(=O)N1CCN(c2ccccc2)CC1	Cc1cc(C)c(NC(=O)CS(=O)CC(=O)N2CCN(c3ccccc3)CC2)c(C)c1
97									0.0									CID5916800	FC(F)(F)C(O)(CC(=O)/C=C/c1ccc(OC)cc1)c1ccccc1	COc1ccc(/C=C/C(=O)CC(O)(c2ccccc2)C(F)(F)F)cc1
98		0.0			0.0		0.0	0.0								0.0		CID665718	c1(-c2occc2)n2N=C(c3ncccc3)Sc2nn1	c1ccc(-c2nn3c(-c4ccco4)nnc3s2)nc1
99			0.0				0.0		0.0				0.0					CID665719	O(C)c1ccc(CCn2c(N3CCN(Cc4ccccc4)CC3)nc3N(C)C(=O)NC(=O)c23)cc1	COc1ccc(CCn2c(N3CCN(Cc4ccccc4)CC3)nc3c2c(=O)[nH]c(=O)n3C)cc1
100		0.0					0.0										0.0	CID665712	Fc1c(CCNC(=O)C2N3C(=O)c4c(cccc4)C3SC2)cccc1	O=C(NCCc1ccccc1F)C1CSC2c3ccccc3C(=O)N12
101	0.0	0.0			0.0			0.0								0.0		CID665713	O(CC=1Sc2n(c(-c3ncccc3)nn2)N=1)c1ccc(OC)cc1	COc1ccc(OCc2nn3c(-c4ccccn4)nnc3s2)cc1
102	0.0																0.0	CID665710	Brc1cc(C2N(CCO)C(=O)C=3Oc4c(C(=O)C2=3)cc(Cl)cc4)ccc1	O=C1c2oc3ccc(Cl)cc3c(=O)c2C(c2cccc(Br)c2)N1CCO
103									0.0	0.0	0.0		0.0				0.0	CID665711	O=C1c2c(nc(NCc3occc3)nc2)CC(C)C1	CC1CC(=O)c2cnc(NCc3ccco3)nc2C1
104														0.0				CID2326654	Brc1cc(F)c(NC(=S)NCC=C)cc1	C=CCNC(=S)Nc1ccc(Br)cc1F
105		0.0			0.0						0.0		0.0					CID665715	Cc1[nH]nc(-c2n3N=C(C4CCCCC4)Sc3nn2)c1	Cc1cc(-c2nnc3sc(C4CCCCC4)nn23)n[nH]1
106	0.0			0.0						0.0	0.0							CID780382	O(C)c1ccc(NC2=Nc3c(cccc3)CC2)cc1	COc1ccc(NC2=Nc3ccccc3CC2)cc1
107												0.0						CID780385	N(c1ccccc1)C1=Nc2c(cccc2)CC1	c1ccc(NC2=Nc3ccccc3CC2)cc1
108										0.0				0.0				CID1213228	S(=O)(=O)(NC(C)(C)C)c1ccc(NS(=O)(=O)c2ccc(C)cc2)cc1	Cc1ccc(S(=O)(=O)Nc2ccc(S(=O)(=O)NC(C)(C)C)cc2)cc1
109	0.0			0.0		0.0	0.0	0.0				0.0				0.0		CID780389	O/N=C/1\C(=C\c2ccccc2)\N2CCC\1CC2	O/N=C1C(=C\c2ccccc2)\N2CCC\1CC2
110					0.0			0.0									0.0	CID545033	S(C(F)(C(F)(F)F)C(=O)OC)C=1C(=O)N(N(C)C=1C)c1ccccc1	COC(=O)C(F)(Sc1c(C)n(C)n(-c2ccccc2)c1=O)C(F)(F)F
111						0.0												CID675947	O=[N+]([O-])c1c(C)c(NC(=O)COc2cc3c(cc2)cccc3)ccc1	Cc1c(NC(=O)COc2ccc3ccccc3c2)cccc1[N+](=O)[O-]
112						0.0												CID675944	Clc1ccc(OCC(=O)Nc2c(F)ccc([N+](=O)[O-])c2)cc1	O=C(COc1ccc(Cl)cc1)Nc1cc([N+](=O)[O-])ccc1F
113	0.0	0.0			0.0	0.0	0.0				0.0							CID663710	S(=O)(=O)(Nc1c(NCCCOC)nc2c(n1)cccc2)c1sccc1	COCCCNc1nc2ccccc2nc1NS(=O)(=O)c1cccs1
114				0.0						0.0			0.0		0.0			CID663712	Fc1c(NC(=O)NC(C(=O)OC)C(C)C)cccc1	COC(=O)C(NC(=O)Nc1ccccc1F)C(C)C
115									0.0						0.0	0.0	0.0	CID663713	O=C(OCC=1C(=O)Nc2c(C)cccc2C=1)c1occc1	Cc1cccc2cc(COC(=O)c3ccco3)c(=O)[nH]c12
116	0.0		0.0				0.0	0.0		0.0		0.0	0.0					CID663715	O(C)c1cc(N2CCN(C3OC(=O)c4c3cccc4)CC2)ccc1	COc1cccc(N2CCN(C3OC(=O)c4ccccc43)CC2)c1
117		0.0	0.0									0.0						CID663717	O(CCCN1C(=O)c2c3nc4c(nc3n(-c3ccc(C)cc3)c2N=C1)cccc4)CC	CCOCCCn1cnc2c(c1=O)c1nc3ccccc3nc1n2-c1ccc(C)cc1
118	0.0			0.0								0.0						CID663719	O=C(NC(C(=O)O)Cc1ccccc1)Nc1c(OC)ccc(OC)c1	COc1ccc(OC)c(NC(=O)NC(Cc2ccccc2)C(=O)O)c1
119									0.0			0.0		0.0				CID963517	S(Cc1cc(C(=O)O)ccc1)c1oc(-c2occc2)nn1	O=C(O)c1cccc(CSc2nnc(-c3ccco3)o2)c1
120						0.0								0.0				CID2216436	O=[N+]([O-])c1c(OCCCN2C(=O)c3c(N=C2)cccc3)cccc1	O=c1c2ccccc2ncn1CCCOc1ccccc1[N+](=O)[O-]
121				0.0	0.0											0.0		CID2216430	S(CC(=O)NCCOc1cc(Oc2ccccc2)ccc1)CC1=NC(=O)NN1	O=C(CSCc1nc(=O)[nH][nH]1)NCCOc1cccc(Oc2ccccc2)c1
122				0.0										0.0		0.0		CID2216431	Clc1c2c(c(OCCOc3c(CO)cccc3)cc1)nccc2	OCc1ccccc1OCCOc1ccc(Cl)c2cccnc12
123														0.0				CID649467	Fc1c(NC(=O)C2CN(c3ccc(OCCC)cc3)C(=O)C2)cccc1	CCCOc1ccc(N2CC(C(=O)Nc3ccccc3F)CC2=O)cc1
124										0.0								CID2491904	S(CC(=O)NCc1sccc1)c1n(-c2ccccc2)cnn1	O=C(CSc1nncn1-c1ccccc1)NCc1cccs1
125						0.0			0.0									CID3225382	Fc1ccc(Cn2c(C(=O)Nc3cc4OCCOc4cc3)cc3sccc23)cc1	O=C(Nc1ccc2c(c1)OCCO2)c1cc2sccc2n1Cc1ccc(F)cc1
126									0.0									CID1046746	FC(F)(F)C(NC(=O)CC)(Nc1c(C(=O)OC)c2c(s1)CN(C)CC2)C(F)(F)F	CCC(=O)NC(Nc1sc2c(c1C(=O)OC)CCN(C)C2)(C(F)(F)F)C(F)(F)F
127					0.0							0.0						CID1632800	S(CC(=O)NCc1occc1)c1n(CC=C)c(CSc2sc3c(n2)cccc3)nn1	C=CCn1c(CSc2nc3ccccc3s2)nnc1SCC(=O)NCc1ccco1
128														0.0				CID1632802	S(Cc1ccc(C(=O)NCCCO)cc1)c1[nH]c2c(n1)cccc2	O=C(NCCCO)c1ccc(CSc2nc3ccccc3[nH]2)cc1
129	0.0								0.0			0.0					0.0	CID790290	Brc1oc(C(=O)Nc2c3c(ccc2)cccc3)cc1	O=C(Nc1cccc2ccccc12)c1ccc(Br)o1
130		0.0		0.0			0.0		0.0							0.0		CID853774	O=C(Nc1cc(OC)ccc1)N1CCOCC1	COc1cccc(NC(=O)N2CCOCC2)c1
131						0.0								0.0				CID2884221	O=[N+]([O-])c1ccc(NC(=O)C2C(c3ccccc3)=C2c2ccccc2)cc1	O=C(Nc1ccc([N+](=O)[O-])cc1)C1C(c2ccccc2)=C1c1ccccc1
132	0.0		0.0	0.0				0.0		0.0		0.0						CID649924	O=C(NC12CC3CC(C1)CC(C2)C3)N1CCC(O)(c2cc3OCOc3cc2)CC1	O=C(NC12CC3CC(CC(C3)C1)C2)N1CCC(O)(c2ccc3c(c2)OCO3)CC1
133															0.0			CID5410778	O=[N+]([O-])c1c(C(=O)NN/C(/C)=C/2\C(=O)OC(C)=CC\2=O)cccc1	CC1=CC(=O)/C(=C(\C)NNC(=O)c2ccccc2[N+](=O)[O-])C(=O)O1
134															0.0			CID4918698	S=C1N(c2ccccc2)C(=O)C(CC(=O)Nc2ccc(OCC)cc2)N1Cc1ncccc1	CCOc1ccc(NC(=O)CC2C(=O)N(c3ccccc3)C(=S)N2Cc2ccccn2)cc1
135														0.0				CID2616165	Clc1c(NC(=O)CSc2c(C)ccc(C)c2)cccn1	Cc1ccc(C)c(SCC(=O)Nc2cccnc2Cl)c1
136						0.0												CID5094345	S(C)C1=C(C#N)C(c2sccc2)C(C(=O)OCC=C)=C(C)N1	C=CCOC(=O)C1=C(C)NC(SC)=C(C#N)C1c1cccs1
137						0.0	0.0									0.0		CID880264	O=C(O)COc1ccc(NC(=O)CC(C)C)cc1	CC(C)CC(=O)Nc1ccc(OCC(=O)O)cc1
138											0.0							CID1480495	N#Cc1c(N2CCOCC2)nc(-c2ccccc2)nc1-c1ccccc1	N#Cc1c(-c2ccccc2)nc(-c2ccccc2)nc1N1CCOCC1
139												0.0		0.0				CID1480496	N#Cc1c(NC)nc(-c2ccccc2)nc1-c1ccccc1	CNc1nc(-c2ccccc2)nc(-c2ccccc2)c1C#N
140											0.0							CID1451400	S(CC(=O)N(CC)CC)c1oc(C2CCCCC2)nn1	CCN(CC)C(=O)CSc1nnc(C2CCCCC2)o1
141				0.0	0.0		0.0	0.0	0.0									CID976732	O=C(OC)COc1cc(NC(=O)c2sccc2)ccc1	COC(=O)COc1cccc(NC(=O)c2cccs2)c1
142															0.0			CID1338433	Clc1c(N2CCOCC2)ccc(NC(=S)NC(=O)c2cc([N+](=O)[O-])c(OCC)cc2)c1	CCOc1ccc(C(=O)NC(=S)Nc2ccc(N3CCOCC3)c(Cl)c2)cc1[N+](=O)[O-]
143						0.0		0.0										CID1218121	O=C1N(N(C)C(C)=C1/N=C/C=C\1/N(C)c2c(C/1(C)C)cccc2)c1ccccc1	Cc1c(/N=C/C=C2/N(C)c3ccccc3C2(C)C)c(=O)n(-c2ccccc2)n1C
144	0.0						0.0							0.0				CID779196	Brc1c(S(=O)(=O)N2CCCC2)cc(C(=O)O)cc1	O=C(O)c1ccc(Br)c(S(=O)(=O)N2CCCC2)c1
145		0.0	0.0	0.0					0.0				0.0					CID2057828	O=C(OCC)c1c(N)nc(-c2ccc(OCCCC)cc2)nc1	CCCCOc1ccc(-c2ncc(C(=O)OCC)c(N)n2)cc1
146													0.0			0.0		CID1365020	S=C1N(c2ccccc2)C(CCN2CCN(c3c(OC)cccc3)CC2)=NN1	COc1ccccc1N1CCN(CCc2n[nH]c(=S)n2-c2ccccc2)CC1
147			0.0					0.0										CID2929660	O=C(Cc1cc(OC)c(OC)cc1)N1C2CC(C)(C)CC(C)(C1)C2	COc1ccc(CC(=O)N2CC3(C)CC2CC(C)(C)C3)cc1OC
148										0.0								CID1101215	S(=O)(=O)(CCC)c1c(C(=O)N)n2c(c1S(=O)(=O)CCC)C(C)=CC=C2	CCCS(=O)(=O)c1c(S(=O)(=O)CCC)c2c(C)cccn2c1C(N)=O
149	0.0				0.0		0.0										0.0	CID993261	S(CC(=O)Nc1n(-c2ccccc2)nc(C)c1)c1nc(C(F)(F)F)cc(-c2occc2)n1	Cc1cc(NC(=O)CSc2nc(-c3ccco3)cc(C(F)(F)F)n2)n(-c2ccccc2)n1
150					0.0													CID3240429	O=C(N1CCC2(OCCO2)CC1)c1c2c(c(Nc3ccc(OC)cc3)nc1)cccc2	COc1ccc(Nc2ncc(C(=O)N3CCC4(CC3)OCCO4)c3ccccc23)cc1
151	0.0	0.0																CID1257401	FC(F)C=1n2ncc(C(=O)Nc3cnccc3)c2N=C(C2CC2)C=1	O=C(Nc1cccnc1)c1cnn2c(C(F)F)cc(C3CC3)nc12
152							0.0			0.0							0.0	CID3240428	Fc1c(NC(=O)Cc2c(C(=O)O)n(C)c3c2cccc3)cccc1	Cn1c(C(=O)O)c(CC(=O)Nc2ccccc2F)c2ccccc21
153										0.0					0.0		0.0	CID2933378	O=C(O)C1C(C(=O)Nc2ccc(OCC)cc2)CC(C)=C(C)C1	CCOc1ccc(NC(=O)C2CC(C)=C(C)CC2C(=O)O)cc1
154				0.0				0.0										CID2933372	O=C(O)C1C(C(=O)NC=2C(=O)N(N(C)C=2C)c2ccccc2)CC=CC1	Cc1c(NC(=O)C2CC=CCC2C(=O)O)c(=O)n(-c2ccccc2)n1C
155										0.0								CID2933370	Fc1c(N2CCN(C(=O)c3c(C(=O)N4CCN(c5c(F)cccc5)CC4)cccc3)CC2)cccc1	O=C(c1ccccc1C(=O)N1CCN(c2ccccc2F)CC1)N1CCN(c2ccccc2F)CC1
156														0.0				CID573993	O=C(Nc1c(NC(=O)c2sccc2)non1)c1sccc1	O=C(Nc1nonc1NC(=O)c1cccs1)c1cccs1
157					0.0	0.0		0.0										CID3240425	O(CCCCCc1c(C)[nH]nc1C)c1c(OCC)cccc1	CCOc1ccccc1OCCCCCc1c(C)n[nH]c1C
158	0.0		0.0															CID4444351	S(C(C(=O)Nc1sc(C(C)C)nn1)C)CC(=O)OCC	CCOC(=O)CSC(C)C(=O)Nc1nnc(C(C)C)s1
159						0.0												CID915729	O=C(CN1CCC(C(=O)N)CC1)c1c(C)n(C)c2c1cc(OC)cc2	COc1ccc2c(c1)c(C(=O)CN1CCC(C(N)=O)CC1)c(C)n2C
160		0.0	0.0	0.0	0.0						0.0		0.0					CID2084566	S(Cc1oc(-c2ccccc2)nn1)c1oc(-c2sccc2)nn1	c1ccc(-c2nnc(CSc3nnc(-c4cccs4)o3)o2)cc1
161					0.0	0.0		0.0		0.0								CID3240424	S(CC(=O)OCC)C=1N(CC2Oc3c(OC2)cccc3)C(=O)c2c(N=1)cccc2	CCOC(=O)CSc1nc2ccccc2c(=O)n1CC1COc2ccccc2O1
162						0.0								0.0				CID1474985	Clc1cc(CN2C(=O)CCCc3c2cccc3)ccc1	O=C1CCCc2ccccc2N1Cc1cccc(Cl)c1
163					0.0											0.0		CID3240427	S(=O)(=O)(N(CC)CC)c1ccc(C(=O)Nc2n(C(C)(C)C)nc3c2CS(=O)(=O)C3)cc1	CCN(CC)S(=O)(=O)c1ccc(C(=O)Nc2c3c(nn2C(C)(C)C)CS(=O)(=O)C3)cc1
164														0.0				CID728319	ClC=1C(=O)NN=CC=1N1CCN(C)CC1	CN1CCN(c2cn[nH]c(=O)c2Cl)CC1
165		0.0						0.0		0.0						0.0		CID2109903	S(CC(=O)NCc1ccccc1)c1nc(C(C)C)[nH]n1	CC(C)c1nc(SCC(=O)NCc2ccccc2)n[nH]1
166											0.0							CID4679772	Fc1c(C(=O)NC(C(=O)O)C)cccc1	CC(NC(=O)c1ccccc1F)C(=O)O
167					0.0									0.0				CID647730	Clc1c(S(=O)(=O)c2ccc(C)cc2)nc(NC2CS(=O)(=O)CC2)s1	Cc1ccc(S(=O)(=O)c2nc(NC3CCS(=O)(=O)C3)sc2Cl)cc1
168															0.0			CID2867472	O=C1C=C(NCCN2CCOCC2)CC(c2ccccc2)C1	O=C1C=C(NCCN2CCOCC2)CC(c2ccccc2)C1
169				0.0	0.0			0.0		0.0		0.0	0.0	0.0			0.0	CID251641	S(Cc1ccccc1)c1nc(N)c(C(=O)OCC)cn1	CCOC(=O)c1cnc(SCc2ccccc2)nc1N
170								0.0	0.0									CID3240420	O=C(OCC)N1CCC(C(=O)Nc2ccc(NC(=O)N3CCC(C(=O)OCC)CC3)cc2)CC1	CCOC(=O)C1CCN(C(=O)Nc2ccc(NC(=O)C3CCN(C(=O)OCC)CC3)cc2)CC1
171												0.0						CID3579545	O=C(Nc1cc2c(n(CC)c3c2cccc3)cc1)C(Oc1ccccc1)C	CCn1c2ccccc2c2cc(NC(=O)C(C)Oc3ccccc3)ccc21
172						0.0												CID5204024	Clc1ccc(S(=O)(=O)N2CCN(C(=O)CCC(=O)NC3c4c(cccc4)CCC3)CC2)cc1	O=C(CCC(=O)N1CCN(S(=O)(=O)c2ccc(Cl)cc2)CC1)NC1CCCc2ccccc21
173	0.0						0.0			0.0	0.0					0.0		CID647732	S(CC(=O)Nc1c(C)cc(C)cc1C)c1n(Cc2occc2)c(-c2ccncc2)nn1	Cc1cc(C)c(NC(=O)CSc2nnc(-c3ccncc3)n2Cc2ccco2)c(C)c1
174									0.0									CID3238733	Clc1c2sc(N3CCCC3)nc2c(Cl)cc1	Clc1ccc(Cl)c2sc(N3CCCC3)nc12
175	0.0				0.0			0.0			0.0							CID647733	O=C(NCc1occc1)C(OC(=O)c1n(C)c2c(scc2)c1)CC	CCC(OC(=O)c1cc2sccc2n1C)C(=O)NCc1ccco1
176										0.0	0.0							CID837247	O=C(Nc1ccc(C(=O)c2ccccc2)cc1)C(C)C	CC(C)C(=O)Nc1ccc(C(=O)c2ccccc2)cc1
177										0.0								CID3238731	O=C(c1ccccc1)C1C(=O)NC2(C)Oc3c(cc(OC)cc3)C1C2	COc1ccc2c(c1)C1CC(C)(NC(=O)C1C(=O)c1ccccc1)O2
178															0.0			CID2181873	O(CCCN(C)C)c1ccc(OCC)cc1	CCOc1ccc(OCCCN(C)C)cc1
179		0.0																CID3238736	Clc1c2nc(N3CCCC3)sc2ccc1	Clc1cccc2sc(N3CCCC3)nc12
180						0.0												CID3772753	Clc1ccc(-c2c(C(=O)OCC)c3n(c2)C=CC=C3)cc1	CCOC(=O)c1c(-c2ccc(Cl)cc2)cn2ccccc12
181														0.0				CID6619960	O=C(Nc1ccc(CC)cc1)Cn1cccc1	CCc1ccc(NC(=O)Cn2cccc2)cc1
182												0.0						CID6619966	O=C(OCC)N1CCC(NC(=O)c2cc3N(Cc4ccc(C)cc4)CCSc3cc2)CC1	CCOC(=O)N1CCC(NC(=O)c2ccc3c(c2)N(Cc2ccc(C)cc2)CCS3)CC1
183	0.0						0.0											CID2106461	Clc1c(CC(=O)N2c3nc4c(nc3N(C)CCC2)cccc4)c(Cl)ccc1	CN1CCCN(C(=O)Cc2c(Cl)cccc2Cl)c2nc3ccccc3nc21
184	0.0		0.0													0.0	0.0	CID3238737	Clc1c(CN2C(=O)CCC2C(=O)NCCN2CCOCC2)cccc1	O=C(NCCN1CCOCC1)C1CCC(=O)N1Cc1ccccc1Cl
185														0.0	0.0			CID891902	O=C(NC1=C(C#N)CCC1)c1nn(CC)cc1	CCn1ccc(C(=O)NC2=C(C#N)CCC2)n1
186		0.0						0.0	0.0							0.0		CID891903	S(=O)(=O)(NCC(=O)NCc1ncccc1)c1ccccc1	O=C(CNS(=O)(=O)c1ccccc1)NCc1ccccn1
187																0.0		CID3245275	O=C(N(c1ccc(OCC)cc1)C1C=CS(=O)(=O)C1)CCCC	CCCCC(=O)N(c1ccc(OCC)cc1)C1C=CS(=O)(=O)C1
188			0.0	0.0												0.0		CID3245274	O=C(NCCCN1CC(C)CC(C)C1)C1N(C=2SC=3N(C(=O)C=C(C)N=3)N=2)CCC1	Cc1cc(=O)n2nc(N3CCCC3C(=O)NCCCN3CC(C)CC(C)C3)sc2n1
189						0.0					0.0							CID3658297	Fc1ccc(N2C(=O)CC(c3cscc3)C=3C(=O)CC(C)(C)CC2=3)cc1	CC1(C)CC(=O)C2=C(C1)N(c1ccc(F)cc1)C(=O)CC2c1ccsc1
190	0.0		0.0			0.0							0.0					CID3245272	Clc1cc(-c2oc(C)c(CN3CCC(C(=O)NCc4c(OC)cccc4)CC3)n2)ccc1	COc1ccccc1CNC(=O)C1CCN(Cc2nc(-c3cccc(Cl)c3)oc2C)CC1
191				0.0	0.0								0.0					CID3245271	S(=O)(=O)(NCc1sccc1)c1cc2c(N(C(=O)CC)CCC2)cc1	CCC(=O)N1CCCc2cc(S(=O)(=O)NCc3cccs3)ccc21
192													0.0					CID3245279	O=C(OCC)CN1C(=O)C=CC(c2ccc(C)cc2)=N1	CCOC(=O)Cn1nc(-c2ccc(C)cc2)ccc1=O
193						0.0	0.0											CID2182781	O(CCCCN(C)C)c1ccc(OCC)cc1	CCOc1ccc(OCCCCN(C)C)cc1
194	0.0			0.0						0.0		0.0						CID666670	O=C(Nc1cc2nc(CCNC(=O)c3ccccc3)n(C)c2cc1)c1occc1	Cn1c(CCNC(=O)c2ccccc2)nc2cc(NC(=O)c3ccco3)ccc21
195		0.0		0.0	0.0					0.0						0.0		CID666671	S(Cc1ccccc1)C=1Sc2n(c(C(N)Cc3ccccc3)nn2)N=1	NC(Cc1ccccc1)c1nnc2sc(SCc3ccccc3)nn12
196			0.0															CID666672	O(Cc1n[nH]nn1)c1cc2OC(=O)C3=C(c2cc1)CCCC3	O=c1oc2cc(OCc3nn[nH]n3)ccc2c2c1CCCC2
197	0.0					0.0											0.0	CID666673	O=C1N2C(=C(C#N)C(c3c4c(ccc3)cccc4)C1)SCN(Cc1occc1)C2	N#CC1=C2SCN(Cc3ccco3)CN2C(=O)CC1c1cccc2ccccc12
198	0.0		0.0	0.0				0.0							0.0			CID666674	O(CC)c1c(OC)ccc(-c2nc(-c3cnccc3)on2)c1	CCOc1cc(-c2noc(-c3cccnc3)n2)ccc1OC
199		0.0	0.0		0.0	0.0			0.0				0.0					CID666675	O=C(N(Cc1cnccc1)CC=1C(=O)Nc2c(ccc(C)c2)C=1)C	CC(=O)N(Cc1cccnc1)Cc1cc2ccc(C)cc2[nH]c1=O
200	0.0	0.0			0.0							0.0					0.0	CID666676	FC(F)(F)c1n2N=C(c3c(OC)cccc3)Sc2nn1	COc1ccccc1-c1nn2c(C(F)(F)F)nnc2s1
201				0.0				0.0										CID666677	O=C(C)C1=C(C)n2nc(C)nc2N=C1	CC(=O)c1cnc2nc(C)nn2c1C
202		0.0	0.0			0.0		0.0					0.0				0.0	CID666678	N(CCN1CCOCC1)c1ncnc2c1oc1nc(CCC)c3c(c21)CCCC3	CCCc1nc2oc3c(NCCN4CCOCC4)ncnc3c2c2c1CCCC2
203														0.0				CID1867755	O=C(Nc1sc(-c2occc2)nn1)COc1ccc(OC)cc1	COc1ccc(OCC(=O)Nc2nnc(-c3ccco3)s2)cc1
204										0.0				0.0				CID4147745	Clc1ccc(S(=O)(=O)NC(CC(=O)N2c3c(cccc3)CC2)c2occc2)cc1	O=C(CC(NS(=O)(=O)c1ccc(Cl)cc1)c1ccco1)N1CCc2ccccc21
205						0.0					0.0					0.0		CID2603932	O=C(NCCc1cc2OCCOc2cc1)c1oc2c(c1)cccc2	O=C(NCCc1ccc2c(c1)OCCO2)c1cc2ccccc2o1
206															0.0			CID992130	Clc1cc(NC(=O)CCSc2oc(-c3ccncc3)nn2)ccc1	O=C(CCSc1nnc(-c2ccncc2)o1)Nc1cccc(Cl)c1
207									0.0	0.0								CID1773316	S(CC(=O)C)c1c(C#N)c(c(C#N)c(N)n1)-c1sccc1	CC(=O)CSc1nc(N)c(C#N)c(-c2cccs2)c1C#N
208		0.0	0.0				0.0											CID715325	Clc1c(-c2n3N=C(N4CCOCC4)C=Cc3nn2)c(F)ccc1	Fc1cccc(Cl)c1-c1nnc2ccc(N3CCOCC3)nn12
209												0.0				0.0		CID4076092	O=C(OCC)C(Oc1c2c(C(=O)N(CC(=O)Nc3cc4OCCOc4cc3)C=C2)ccc1)C	CCOC(=O)C(C)Oc1cccc2c(=O)n(CC(=O)Nc3ccc4c(c3)OCCO4)ccc12
210			0.0										0.0					CID1331214	O=C(Oc1cc(C(=O)Nc2ccc(-c3oc(-c4occc4)nn3)cc2)ccc1)CC	CCC(=O)Oc1cccc(C(=O)Nc2ccc(-c3nnc(-c4ccco4)o3)cc2)c1
211														0.0	0.0			CID2550860	S(CC(=O)N1C(C)(C)C(=O)Nc2c1cccc2)c1scc(-c2ccccc2)n1	CC1(C)C(=O)Nc2ccccc2N1C(=O)CSc1nc(-c2ccccc2)cs1
212								0.0	0.0					0.0				CID1583840	O=C(OCCOC)c1c(C)oc2c1cc(OCC(=C)C)cc2	C=C(C)COc1ccc2oc(C)c(C(=O)OCCOC)c2c1
213											0.0							CID4979266	O(C)c1cc(-c2[nH]nc3OC(N)=C(C#N)C(c4oc(C)cc4)c23)ccc1	COc1cccc(-c2[nH]nc3c2C(c2ccc(C)o2)C(C#N)=C(N)O3)c1
214			0.0				0.0				0.0							CID989634	Fc1c(Cn2c(N3Cc4c(cccc4)CC3)nc3N(C)C(=O)N(C)C(=O)c23)cccc1	Cn1c(=O)c2c(nc(N3CCc4ccccc4C3)n2Cc2ccccc2F)n(C)c1=O
215		0.0	0.0			0.0	0.0		0.0				0.0	0.0		0.0		CID649209	S(CC(=O)Nc1c(C(=O)O)cc(OC)c(OC)c1)c1nc(C)ccn1	COc1cc(NC(=O)CSc2nccc(C)n2)c(C(=O)O)cc1OC
216	0.0				0.0		0.0									0.0		CID2210290	S(=O)(=O)(Nc1ccc(C(=O)Nc2sc(CC)nn2)cc1)c1ccccc1	CCc1nnc(NC(=O)c2ccc(NS(=O)(=O)c3ccccc3)cc2)s1
217															0.0			CID7531643	S(CC(=O)N1CCCC1)c1n2N=C(c3ccc(F)cc3)C=Cc2nn1	O=C(CSc1nnc2ccc(-c3ccc(F)cc3)nn12)N1CCCC1
218			0.0						0.0	0.0			0.0					CID2941295	S(=O)(=O)(CC(N1CCOCC1)c1ccccc1)c1ccc(C)cc1	Cc1ccc(S(=O)(=O)CC(c2ccccc2)N2CCOCC2)cc1
219															0.0			CID1921446	O=C(NNc1ccccc1)C(=O)N1CCCCC1	O=C(NNc1ccccc1)C(=O)N1CCCCC1
220						0.0								0.0				CID4779520	Fc1ccc(CNC(=O)c2sc3c(c2)CC(C)CC3)cc1	CC1CCc2sc(C(=O)NCc3ccc(F)cc3)cc2C1
221														0.0				CID2243063	O=C(Oc1cc2c(cc1)ccc(OC(=O)N1CCCCCC1)c2)N1CCCCCC1	O=C(Oc1ccc2ccc(OC(=O)N3CCCCCC3)cc2c1)N1CCCCCC1
222			0.0				0.0		0.0							0.0	0.0	CID1180862	O=C(OCC)Cc1nc(NC(=O)CCN2C(=O)c3c(C2=O)cccc3)sc1	CCOC(=O)Cc1csc(NC(=O)CCN2C(=O)c3ccccc3C2=O)n1
223		0.0							0.0	0.0		0.0				0.0	0.0	CID2213751	S(CC(=O)Nc1sccn1)c1n(CC)c(COc2cc3c(cc2)CCCC3)nn1	CCn1c(COc2ccc3c(c2)CCCC3)nnc1SCC(=O)Nc1nccs1
224									0.0				0.0					CID785847	O=C(Nc1cc2OCOc2cc1)c1c(C)occ1	Cc1occc1C(=O)Nc1ccc2c(c1)OCO2
225									0.0			0.0						CID785841	Brc1ccc(CN2CCSCC2)cc1	Brc1ccc(CN2CCSCC2)cc1
226	0.0	0.0	0.0															CID3245853	O=C(NC1CCCCCC1)C1CCN(c2oc3c(n2)cccc3)CC1	O=C(NC1CCCCCC1)C1CCN(c2nc3ccccc3o2)CC1
227						0.0	0.0	0.0	0.0									CID3245852	S(=O)(=O)(N(CC(=O)NCCCN(CC)c1cc(C)ccc1)C)c1cc2c(NC(=O)CC2)cc1	CCN(CCCNC(=O)CN(C)S(=O)(=O)c1ccc2c(c1)CCC(=O)N2)c1cccc(C)c1
228							0.0	0.0			0.0							CID3245851	O=C(Nc1c(C(=O)OCC)cccc1)CN1C(=O)c2oc3c(c2N=C1)cccc3	CCOC(=O)c1ccccc1NC(=O)Cn1cnc2c(oc3ccccc32)c1=O
229					0.0													CID3245857	S(=O)(=O)(CCC(=O)N1CCN(c2ccc(F)cc2)CC1)c1sccc1	O=C(CCS(=O)(=O)c1cccs1)N1CCN(c2ccc(F)cc2)CC1
230															0.0			CID3245856	O=C(NCCN(C)C)C1C(N(C)C(=O)c2c1cccc2)c1cc(OC)c(OC)cc1	COc1ccc(C2C(C(=O)NCCN(C)C)c3ccccc3C(=O)N2C)cc1OC
231							0.0						0.0			0.0		CID3245855	O=C(NCCCN1C(CC)CCCC1)CNC(=O)CN1C(=O)c2c(cccc2)C=C1	CCC1CCCCN1CCCNC(=O)CNC(=O)Cn1ccc2ccccc2c1=O
232				0.0												0.0		CID3245854	O=C(O)CCC(=O)Nc1ccc(N2CCOCC2)cc1	O=C(O)CCC(=O)Nc1ccc(N2CCOCC2)cc1
233	0.0							0.0										CID3245859	O=C(Nc1noc(C)c1)CN1C(=O)N(c2cc(OC)c(OC)cc2)C(=O)c2c1cccc2	COc1ccc(-n2c(=O)c3ccccc3n(CC(=O)Nc3cc(C)on3)c2=O)cc1OC
234			0.0					0.0				0.0				0.0	0.0	CID3245858	S(=O)(=O)(NCCC(=O)N1c2c(cccc2)CC1)c1cc2OC(=O)N(C)c2cc1	Cn1c(=O)oc2cc(S(=O)(=O)NCCC(=O)N3CCc4ccccc43)ccc21
235	0.0	0.0		0.0	0.0	0.0	0.0				0.0	0.0				0.0		CID3000118	O=C(OCC)C1(Nc2sccn2)C(=O)Nc2c(S1)cccc2	CCOC(=O)C1(Nc2nccs2)Sc2ccccc2NC1=O
236					0.0		0.0											CID763716	O=C1N=C2SCC(=C)N2c2sc3c(c12)CCCC3	C=C1CSc2nc(=O)c3c4c(sc3n21)CCCC4
237										0.0				0.0				CID788172	Clc1c(O)ccc2occ(C(=O)c3ccc(C)cc3)c12	Cc1ccc(C(=O)c2coc3ccc(O)c(Cl)c23)cc1
238		0.0		0.0			0.0									0.0	0.0	CID3000113	Clc1cc(C2(CC)C(=O)N(Cc3oc(C)c(C(=O)OC)c3)C(=O)N2)ccc1	CCC1(c2cccc(Cl)c2)NC(=O)N(Cc2cc(C(=O)OC)c(C)o2)C1=O
239	0.0			0.0					0.0			0.0			0.0			CID3000112	O(CCN1C(=O)C(Cc2c3c([nH]c2)cccc3)NC1=O)c1ccccc1	O=C1NC(Cc2c[nH]c3ccccc23)C(=O)N1CCOc1ccccc1
240		0.0		0.0			0.0										0.0	CID3000111	C(C)C1Cc2sc3ncnc(N4CCOCC4)c3c2CC1	CCC1CCc2c(sc3ncnc(N4CCOCC4)c23)C1
241			0.0		0.0	0.0			0.0				0.0		0.0	0.0		CID3000110	O=C(Nc1sc2c(n1)CCN(Cc1ccccc1)C2)Cc1nc2SC=Cn2c1	O=C(Cc1cn2ccsc2n1)Nc1nc2c(s1)CN(Cc1ccccc1)CC2
242		0.0																CID3000117	O=C(N(C)C1CS(=O)(=O)CC1)COC(=O)C1=NN(C(C)C)C(=O)c2c1cccc2	CC(C)n1nc(C(=O)OCC(=O)N(C)C2CCS(=O)(=O)C2)c2ccccc2c1=O
243	0.0	0.0									0.0		0.0			0.0		CID3000116	S(CC(=O)NC(CC)C)c1n(C)c(-c2ccc(C(C)(C)C)cc2)nn1	CCC(C)NC(=O)CSc1nnc(-c2ccc(C(C)(C)C)cc2)n1C
244									0.0									CID3000115	O=C(NCC1OCCC1)COC(=O)c1sccc1	O=C(COC(=O)c1cccs1)NCC1CCCO1
245			0.0															CID3000114	Oc1c(C(N2CCN(C)CC2)c2cnccc2)ccc2c1nccc2	CN1CCN(C(c2cccnc2)c2ccc3cccnc3c2O)CC1
246			0.0				0.0											CID2133145	O=C(OCC)NC(NC(=O)OCC)C(=O)c1ccccc1	CCOC(=O)NC(NC(=O)OCC)C(=O)c1ccccc1
247										0.0								CID295366	Clc1cc(NC(=O)Nc2ccccc2)ccc1	O=C(Nc1ccccc1)Nc1cccc(Cl)c1
248		0.0					0.0											CID77808	N#CCCN1CCN(CCC#N)CC1	N#CCCN1CCN(CCC#N)CC1
249								0.0					0.0					CID1850575	S(CC(=O)CC(=O)OCC)c1c(C#N)ccc(-c2cnccc2)n1	CCOC(=O)CC(=O)CSc1nc(-c2cccnc2)ccc1C#N
250									0.0			0.0						CID674227	O=C(NC1CCCCC1)c1ccc(CN2CCOCC2)cc1	O=C(NC1CCCCC1)c1ccc(CN2CCOCC2)cc1
251		0.0			0.0		0.0		0.0		0.0		0.0					CID2621569	S(=O)(=O)(N(C)c1c(OC)cccc1)c1ccc(C(=O)N(CC(=O)NC(C)C)CC)cc1	CCN(CC(=O)NC(C)C)C(=O)c1ccc(S(=O)(=O)N(C)c2ccccc2OC)cc1
252	0.0	0.0		0.0	0.0			0.0			0.0					0.0		CID714050	O=C(Nc1cc2nc(-c3ccncc3)oc2cc1)c1sccc1	O=C(Nc1ccc2oc(-c3ccncc3)nc2c1)c1cccs1
253															0.0			CID1477955	BrC=1C(=O)N(c2ccccc2)N=CC=1Oc1ccc(C)cc1	Cc1ccc(Oc2cnn(-c3ccccc3)c(=O)c2Br)cc1
254			0.0										0.0	0.0		0.0	0.0	CID714054	Clc1ccc(OCc2oc(N3CCCCCC3)c(C#N)n2)cc1	N#Cc1nc(COc2ccc(Cl)cc2)oc1N1CCCCCC1
255		0.0	0.0						0.0									CID627918	S(CC(=O)Nc1c(N)non1)c1sc2c(n1)cccc2	Nc1nonc1NC(=O)CSc1nc2ccccc2s1
256									0.0					0.0				CID81994	O=C(OCC)C(C(=O)OCC)C(=O)c1cc(OC)c(OC)c(OC)c1	CCOC(=O)C(C(=O)OCC)C(=O)c1cc(OC)c(OC)c(OC)c1
257												0.0			0.0			CID2942090	O=[N+]([O-])c1c(N2CCOCC2)ccc(C2=NN(CC(=O)N3CCCCC3)C(=O)c3c2cccc3)c1	O=C(Cn1nc(-c2ccc(N3CCOCC3)c([N+](=O)[O-])c2)c2ccccc2c1=O)N1CCCCC1
258							0.0											CID1769592	Clc1c(C(=O)NCC=C)c(Cl)ccc1	C=CCNC(=O)c1c(Cl)cccc1Cl
259												0.0						CID2457243	O=C(N1c2c(NC(=O)C1)cccc2)C1CC1	O=C1CN(C(=O)C2CC2)c2ccccc2N1
260		0.0	0.0	0.0		0.0		0.0				0.0						CID706004	O=C(OCC)c1c(O)cn(C=2C(=O)N(N(C)C=2C)c2ccccc2)n1	CCOC(=O)c1nn(-c2c(C)n(C)n(-c3ccccc3)c2=O)cc1O
261														0.0				CID2457247	S(=O)(=O)(NCCN(CC)CC)c1ccc(/C=C/C(=O)O)cc1	CCN(CC)CCNS(=O)(=O)c1ccc(/C=C/C(=O)O)cc1
262														0.0				CID1106009	O=C(O)c1c2c3c(C(=O)N(c4c5c(ccc4)cccc5)C(=O)c3ccc2)cc1	O=C(O)c1ccc2c3c(cccc13)C(=O)N(c1cccc3ccccc13)C2=O
263				0.0		0.0	0.0	0.0	0.0	0.0	0.0		0.0			0.0	0.0	CID689600	O=C(Nc1cc(C)c(C)cc1)c1occc1	Cc1ccc(NC(=O)c2ccco2)cc1C
264				0.0							0.0		0.0			0.0		CID2211986	O=C(OC)CNC(=O)c1ccc(NC(=O)CCCC)cc1	CCCCC(=O)Nc1ccc(C(=O)NCC(=O)OC)cc1
265														0.0				CID974132	Clc1ccc(CC(=O)N2CCN(C(=O)c3occc3)CC2)cc1	O=C(Cc1ccc(Cl)cc1)N1CCN(C(=O)c2ccco2)CC1
266									0.0		0.0							CID1445435	O=C(NCc1ccc(OC)cc1)CN(C(=O)c1nnsc1)Cc1ccccc1	COc1ccc(CNC(=O)CN(Cc2ccccc2)C(=O)c2csnn2)cc1
267	0.0				0.0			0.0					0.0			0.0		CID4289384	O=C(OCC)N1CCN(C(c2ccc(C(C)C)cc2)C2=C(O)n3nc(C)nc3S2)CC1	CCOC(=O)N1CCN(C(c2ccc(C(C)C)cc2)c2sc3nc(C)nn3c2O)CC1
268					0.0			0.0										CID756979	OCC1(CO)NC2(OC1)CCC(C(C)(C)C)CC2	CC(C)(C)C1CCC2(CC1)NC(CO)(CO)CO2
269					0.0								0.0					CID756973	OCC1(CO)NC2(OC1)CCN(C(C)C)CC2	CC(C)N1CCC2(CC1)NC(CO)(CO)CO2
270							0.0											CID3163217	S(CC)c1nnc-2c(OC3(Nc4c-2cccc4)CCCC3)n1	CCSc1nnc2c(n1)OC1(CCCC1)Nc1ccccc1-2
271		0.0	0.0														0.0	CID1523652	O=C(N1CCN(CCn2c(C)ccc2C)CC1)c1occc1	Cc1ccc(C)n1CCN1CCN(C(=O)c2ccco2)CC1
272	0.0	0.0			0.0									0.0	0.0			CID983284	S(=O)(=O)(Nc1cc(-c2nc3SC=Cn3c2)ccc1)c1cc(C)ccc1	Cc1cccc(S(=O)(=O)Nc2cccc(-c3cn4ccsc4n3)c2)c1
273									0.0									CID3152661	O=C1c2n(CC(O)Cn3c(C)ncc3)c3c(c2CCC1)cc(C)cc3	Cc1ccc2c(c1)c1c(n2CC(O)Cn2ccnc2C)C(=O)CCC1
274				0.0												0.0		CID888010	O=C(Nc1cc(C(=O)OC)cc(C(=O)OC)c1)C(CC)CC	CCC(CC)C(=O)Nc1cc(C(=O)OC)cc(C(=O)OC)c1
275										0.0								CID2840110	Clc1cc(C2SC(C)C(=O)N2)ccc1	CC1SC(c2cccc(Cl)c2)NC1=O
276			0.0							0.0								CID5389801	Fc1ccc(CCN2C(=O)/C(=C\NC3C(N)CCCC3)/C(=O)NC2=O)cc1	NC1CCCCC1N/C=C1/C(=O)NC(=O)N(CCc2ccc(F)cc2)C1=O
277								0.0										CID5389800	O(C)c1c(OC2=C(C)Oc3c(CN4CCN(C)CC4)c(O)ccc3C2=O)cccc1	COc1ccccc1Oc1c(C)oc2c(CN3CCN(C)CC3)c(O)ccc2c1=O
278						0.0										0.0	0.0	CID3240988	O=C(NCC12CC3(C(=O)O)CC(C1)CC(C3)C2)C	CC(=O)NCC12CC3CC(C1)CC(C(=O)O)(C3)C2
279		0.0			0.0	0.0	0.0											CID3240989	O=C(NCc1occc1)Nc1sccc1	O=C(NCc1ccco1)Nc1cccs1
280															0.0			CID754531	O=C(NNC(=O)c1nccnc1)CCC1CCCCC1	O=C(CCC1CCCCC1)NNC(=O)c1cnccn1
281			0.0						0.0									CID5389804	O=C(OC)c1c(C)c(/C(/O)=C/2\C(=O)C(=O)N(CCN(C)C)C\2c2ccc(OCC=C)cc2)c(C)[nH]1	C=CCOc1ccc(C2/C(=C(\O)c3c(C)[nH]c(C(=O)OC)c3C)C(=O)C(=O)N2CCN(C)C)cc1
282									0.0									CID1872714	O(C)c1cc2OC=3N=C(CC)N(Cc4ccccc4)C(=O)C=3C(=O)c2cc1	CCc1nc2oc3cc(OC)ccc3c(=O)c2c(=O)n1Cc1ccccc1
283	0.0			0.0							0.0							CID3240982	O(c1cc2nc(-c3ccncc3)oc2cc1)c1cc2nc(-c3ccncc3)oc2cc1	c1cc(-c2nc3cc(Oc4ccc5oc(-c6ccncc6)nc5c4)ccc3o2)ccn1
284		0.0					0.0	0.0	0.0			0.0						CID3240983	O=C(CCCOC=1c2c(N(C)C(=O)C=1)cccc2)N1CCN(Cc2cc3OCOc3cc2)CC1	Cn1c(=O)cc(OCCCC(=O)N2CCN(Cc3ccc4c(c3)OCO4)CC2)c2ccccc21
285		0.0			0.0		0.0			0.0	0.0		0.0					CID3240980	S(=O)(=O)(Cc1oc(C(=O)N2CCN(c3c(C)ccc(C)c3)CC2)cc1)c1ccc(C)cc1	Cc1ccc(S(=O)(=O)Cc2ccc(C(=O)N3CCN(c4cc(C)ccc4C)CC3)o2)cc1
286					0.0		0.0			0.0		0.0				0.0		CID3240981	S(=O)(=O)(N1CCC(C)CC1)c1cc2C(C(=O)O)=CC(=O)Nc2cc1	CC1CCN(S(=O)(=O)c2ccc3[nH]c(=O)cc(C(=O)O)c3c2)CC1
287										0.0	0.0					0.0		CID3240986	[SH0](=O)(CC(=O)NCCCSC1CCCCC1)Cc1c(C)oc(-c2cc(C)ccc2)n1	Cc1cccc(-c2nc(CS(=O)CC(=O)NCCCSC3CCCCC3)c(C)o2)c1
288														0.0				CID328968	Clc1ccc(OCC2OC(=O)NC2)cc1	O=C1NCC(COc2ccc(Cl)cc2)O1
289		0.0								0.0		0.0					0.0	CID3240985	S(=O)(=O)(N1CCOCC1)c1c(C)sc2N=CN(CC(=O)NCc3ncccc3)C(=O)c12	Cc1sc2ncn(CC(=O)NCc3ccccn3)c(=O)c2c1S(=O)(=O)N1CCOCC1
290						0.0												CID5348469	O=C(/C=C/c1ccc(OC)cc1)c1c(O)c(OC)c2occc2c1OC	COc1ccc(/C=C/C(=O)c2c(O)c(OC)c3occc3c2OC)cc1
291												0.0						CID3143155	S(C(C(=O)OCC)CC)c1n2-c3c(C(C)=Cc2nn1)cccc3	CCOC(=O)C(CC)Sc1nnc2cc(C)c3ccccc3n12
292						0.0												CID5348464	O=[N+]([O-])c1ccc(C(=O)/C(/C(=O)c2ccccc2)=C\2/Nc3c(N/2)cccc3)cc1	O=C(C(C(=O)c1ccc([N+](=O)[O-])cc1)=C1Nc2ccccc2N1)c1ccccc1
293														0.0				CID2931787	Clc1ccc(NC(C(=O)O)CC(=O)c2ccccc2)cc1	O=C(CC(Nc1ccc(Cl)cc1)C(=O)O)c1ccccc1
294	0.0						0.0		0.0						0.0	0.0	0.0	CID1300877	Brc1c(OCC(=O)N2CCN(c3ncccc3)CC2)ccc2c1cccc2	O=C(COc1ccc2ccccc2c1Br)N1CCN(c2ccccn2)CC1
295							0.0	0.0	0.0	0.0	0.0					0.0	0.0	CID2953717	O=C(Nc1cc(C(=O)OCc2ccccc2)ccc1)C	CC(=O)Nc1cccc(C(=O)OCc2ccccc2)c1
296												0.0						CID6095087	Clc1ccc(C2N3NC(NS(=O)(=O)c4ccc(C)cc4)=NC3=NC(=O)C2)cc1	Cc1ccc(S(=O)(=O)NC2=NC3=NC(=O)CC(c4ccc(Cl)cc4)N3N2)cc1
297						0.0												CID1902136	Clc1ccc(-c2oc(/C=C/3\C(=O)n4c5c(nc4S\3)cccc5)cc2)cc1	O=c1/c(=C\c2ccc(-c3ccc(Cl)cc3)o2)sc2nc3ccccc3n12
298											0.0							CID2417089	S(=O)(=O)(N1CCCC1)c1ccc(C(=O)NCc2cc(OC)c(OC)cc2)cc1	COc1ccc(CNC(=O)c2ccc(S(=O)(=O)N3CCCC3)cc2)cc1OC
299		0.0																CID767651	O=C(CCN1C(=O)Oc2c1cccc2)N1CCOCC1	O=C(CCn1c(=O)oc2ccccc21)N1CCOCC1
300															0.0			CID3945398	Fc1ccc(C2N(C(=O)c3sccc3)CCC3(O)C2CCCC3)cc1	O=C(c1cccs1)N1CCC2(O)CCCCC2C1c1ccc(F)cc1
301															0.0			CID698365	S=C(Nc1ccccc1)N1CCCCC1	S=C(Nc1ccccc1)N1CCCCC1
302														0.0			0.0	CID2978637	O=C(c1sccc1)c1ccc(N2CCN(C3C(=O)N(c4noc(C)c4)C(=O)C3)CC2)cc1	Cc1cc(N2C(=O)CC(N3CCN(c4ccc(C(=O)c5cccs5)cc4)CC3)C2=O)no1
303		0.0	0.0							0.0					0.0			CID759661	O=C1N(/N=C/c2ncccc2)C(C)=Nc2c1cccc2	Cc1nc2ccccc2c(=O)n1/N=C/c1ccccn1
304		0.0					0.0	0.0										CID4188760	O=C(N1c2c(cccc2)CCC1)C=1C(=O)N2C(SC=C2)=NC=1	O=C(c1cnc2sccn2c1=O)N1CCCc2ccccc21
305					0.0													CID891129	S(=O)(=O)(C)c1c(OC)ccc(S(=O)(=O)C)c1	COc1ccc(S(C)(=O)=O)cc1S(C)(=O)=O
306														0.0				CID973481	Clc1ccc(C(=O)Nc2cc(CCc3ncccc3)ccc2)cc1	O=C(Nc1cccc(CCc2ccccn2)c1)c1ccc(Cl)cc1
307											0.0	0.0		0.0	0.0			CID2246060	Oc1c(NCc2ccc(O)cc2)cccc1	Oc1ccc(CNc2ccccc2O)cc1
308												0.0						CID296041	O=C(OCC)/C(/C(=O)OCC)=C\Nc1nc(N)ccc1	CCOC(=O)C(=CNc1cccc(N)n1)C(=O)OCC
309														0.0				CID3134137	ClCC(=O)N(Cc1c(Cl)n(-c2ccccc2)nc1C)c1c2c(ccc1)cccc2	Cc1nn(-c2ccccc2)c(Cl)c1CN(C(=O)CCl)c1cccc2ccccc12
310						0.0												CID2888419	S(=O)(=O)(C)N1CCN(CC(O)Cn2c3c(c4c2cccc4)cccc3)CC1	CS(=O)(=O)N1CCN(CC(O)Cn2c3ccccc3c3ccccc32)CC1
311						0.0												CID2888416	Fc1c(C(=O)N2CCN(c3c4c(c([N+](=O)[O-])cc3)nccc4)CC2)cccc1	O=C(c1ccccc1F)N1CCN(c2ccc([N+](=O)[O-])c3ncccc23)CC1
312														0.0				CID1096735	O=C(N1Cc2c(cccc2)CC1)c1nc(Nc2ccc(OC)cc2)sc1	COc1ccc(Nc2nc(C(=O)N3CCc4ccccc4C3)cs2)cc1
313																0.0		CID5767764	O(CCCN1C(=O)C(=O)/C(=C(/O)\c2ccc(C)cc2)/C1c1ccccc1)C	COCCCN1C(=O)C(=O)/C(=C(/O)c2ccc(C)cc2)C1c1ccccc1
314														0.0	0.0			CID1717911	S(=O)(=O)(Nc1cc2c(n(CC)c3c2cccc3)cc1)c1ccc(C)cc1	CCn1c2ccccc2c2cc(NS(=O)(=O)c3ccc(C)cc3)ccc21
315									0.0		0.0	0.0						CID745476	Brc1ccc(-c2n3c(nn2)CCCCC3)cc1	Brc1ccc(-c2nnc3n2CCCCC3)cc1
316												0.0						CID1717915	O=C(Nc1cc2c(n(CC)c3c2cccc3)cc1)C(C)C	CCn1c2ccccc2c2cc(NC(=O)C(C)C)ccc21
317	0.0			0.0		0.0	0.0											CID1528742	O=C1N(N(C)C(C)=C1/N=C/1\N(Cc2ccccc2)C(C)=CS\1)c1ccccc1	Cc1cs/c(=N/c2c(C)n(C)n(-c3ccccc3)c2=O)n1Cc1ccccc1
318															0.0			CID2312864	O=C(Nc1c(C(=O)OCC(=O)c2cc3OCCOc3cc2)cccc1)C(C)(C)C	CC(C)(C)C(=O)Nc1ccccc1C(=O)OCC(=O)c1ccc2c(c1)OCCO2
319								0.0						0.0		0.0		CID2893957	O=C(N)c1c(N)c2c(s1)nc(N1CCCCC1)c1c2CCCC1	NC(=O)c1sc2nc(N3CCCCC3)c3c(c2c1N)CCCC3
320															0.0			CID2352008	O=C(Nc1c(OC)cc(OC)cc1)COC(=O)c1ccncc1	COc1ccc(NC(=O)COC(=O)c2ccncc2)c(OC)c1
321															0.0			CID2312860	O=C(Nc1c(C(=O)OCC(=O)c2cc3OCCOc3cc2)cccc1)C(C)C	CC(C)C(=O)Nc1ccccc1C(=O)OCC(=O)c1ccc2c(c1)OCCO2
322														0.0				CID1583062	O=C(O)COc1ccc(/C=C/2\C(=O)N(CC=C)/C(=N/c3sccn3)/S\2)cc1	C=CCN1C(=O)/C(=C\c2ccc(OCC(=O)O)cc2)S/C1=N\c1nccs1
323						0.0												CID1374219	S(CC(=O)Nc1c(OC)cc(OC)cc1)c1oc(C2CCCCC2)nn1	COc1ccc(NC(=O)CSc2nnc(C3CCCCC3)o2)c(OC)c1
324							0.0						0.0					CID2946377	O=C(Nc1sccn1)C1CC(C)(C)OCC1	CC1(C)CC(C(=O)Nc2nccs2)CCO1
325						0.0												CID2926309	S(=O)(=O)(NCC(=O)OC(C(=O)c1ccc(C)cc1)c1ccccc1)c1ccccc1	Cc1ccc(C(=O)C(OC(=O)CNS(=O)(=O)c2ccccc2)c2ccccc2)cc1
326										0.0	0.0			0.0				CID1438556	S(=O)(=O)(NCc1oc(SCc2ccc(OC)cc2)nn1)C	COc1ccc(CSc2nnc(CNS(C)(=O)=O)o2)cc1
327															0.0			CID2788387	O=[N+]([O-])c1ccc(NC(=O)CCOc2ccccc2)cc1	O=C(CCOc1ccccc1)Nc1ccc([N+](=O)[O-])cc1
328						0.0												CID3837385	S=C1NC(OCCCC)(c2ccccc2)C(c2ccccc2)=NN1	CCCCOC1(c2ccccc2)NC(=S)NN=C1c1ccccc1
329									0.0	0.0					0.0			CID946983	O(c1c(C#N)c(C)cc(C)n1)c1ccccc1	Cc1cc(C)c(C#N)c(Oc2ccccc2)n1
330												0.0						CID946982	O=C(CN1CCC2(OCCO2)CC1)c1c(C)[nH]c2c1ccc(C)c2	Cc1ccc2c(C(=O)CN3CCC4(CC3)OCCO4)c(C)[nH]c2c1
331				0.0	0.0					0.0		0.0		0.0		0.0		CID1248997	S(=O)(=O)(N1CCCC1)c1c(C)ccc(C(=O)Nc2cc3OCOc3cc2)c1	Cc1ccc(C(=O)Nc2ccc3c(c2)OCO3)cc1S(=O)(=O)N1CCCC1
332														0.0				CID5862746	O=[N+]([O-])c1cc(C)c(N/C=C/C(=O)c2c(OC)cc(OC)cc2)cc1	COc1ccc(C(=O)/C=C/Nc2ccc([N+](=O)[O-])cc2C)c(OC)c1
333				0.0						0.0			0.0					CID1250874	O=C(N1CCOCC1)c1cc(-n2nnnc2)ccc1	O=C(c1cccc(-n2cnnn2)c1)N1CCOCC1
334		0.0						0.0	0.0	0.0			0.0			0.0		CID3236987	O=C(O)c1cc2ncn(C3CCCCCC3)c2cc1	O=C(O)c1ccc2c(c1)ncn2C1CCCCCC1
335	0.0	0.0	0.0		0.0	0.0				0.0			0.0			0.0		CID645193	S(CC(=O)Nc1noc(C)c1)c1nc(CC)nc2sc(C)c(C)c12	CCc1nc(SCC(=O)Nc2cc(C)on2)c2c(C)c(C)sc2n1
336	0.0			0.0			0.0		0.0			0.0	0.0			0.0		CID3236985	O=C(N1CCN(Cc2ccccc2)CC1)C=1c2c(C(=O)OC=1)cccc2	O=C(c1coc(=O)c2ccccc12)N1CCN(Cc2ccccc2)CC1
337		0.0	0.0	0.0	0.0	0.0			0.0		0.0		0.0	0.0			0.0	CID645191	S(CC(=O)Nc1c(C#N)c(C)c(C)s1)c1oc(-c2ccccc2)nn1	Cc1sc(NC(=O)CSc2nnc(-c3ccccc3)o2)c(C#N)c1C
338	0.0					0.0	0.0										0.0	CID3236983	O=C(NCC(N1CCN(c2c(OC)cccc2)CC1)c1cnccc1)c1cc2OCOc2cc1	COc1ccccc1N1CCN(C(CNC(=O)c2ccc3c(c2)OCO3)c2cccnc2)CC1
339			0.0		0.0		0.0			0.0	0.0	0.0					0.0	CID645197	O=C(OCC)C1=C(C)NC2=C(C(=O)CC(C)(C)C2)C1c1nc(C)ccc1	CCOC(=O)C1=C(C)NC2=C(C(=O)CC(C)(C)C2)C1c1cccc(C)n1
340	0.0			0.0				0.0	0.0		0.0						0.0	CID3236981	O(C)c1c(OC)cccc1C1C(C#N)=C(N)OC2=C1C(=O)N(Cc1ncccc1)C(C)=C2	COc1cccc(C2C(C#N)=C(N)Oc3cc(C)n(Cc4ccccn4)c(=O)c32)c1OC
341				0.0	0.0													CID3236980	O=C(CN1C(=O)N(c2ccccc2)C(=O)c2sccc12)N1CCCC1	O=C(Cn1c(=O)n(-c2ccccc2)c(=O)c2sccc21)N1CCCC1
342														0.0				CID4593196	S(CC(=O)NC(C)c1ccccc1)c1nc(C)nc2c1oc1c2cccc1	Cc1nc(SCC(=O)NC(C)c2ccccc2)c2oc3ccccc3c2n1
343						0.0	0.0				0.0						0.0	CID645198	S(CC(=O)N1C(C)CCCC1C)c1n(C)c(CSc2ncccn2)nn1	CC1CCCC(C)N1C(=O)CSc1nnc(CSc2ncccn2)n1C
344		0.0		0.0	0.0				0.0					0.0		0.0		CID645199	O=C(OCC)c1c(N)c(C(=O)NC2CCCCC2)ns1	CCOC(=O)c1snc(C(=O)NC2CCCCC2)c1N
345			0.0	0.0	0.0		0.0		0.0		0.0		0.0					CID3236989	O=C(NN1C(C)=Nc2c(C1=O)cccc2)Cc1cc(OC)ccc1	COc1cccc(CC(=O)Nn2c(C)nc3ccccc3c2=O)c1
346			0.0				0.0		0.0							0.0	0.0	CID3236988	O=C(Nc1c(OC)ccc(NC(=O)C)c1)CN1CCN(C2c3c(-c4c2cccc4)cccc3)CC1	COc1ccc(NC(C)=O)cc1NC(=O)CN1CCN(C2c3ccccc3-c3ccccc32)CC1
347									0.0									CID2334154	Brc1ccc(S(=O)(=O)Nc2c(C(=O)NCCCN3C(=O)CCC3)cccc2)cc1	O=C(NCCCN1CCCC1=O)c1ccccc1NS(=O)(=O)c1ccc(Br)cc1
348	0.0								0.0		0.0					0.0	0.0	CID1368971	Brc1ccc(/C(/C)=C\2/C(=O)N=C(N3CCOCC3)S/2)cc1	C/C(=C1/SC(N2CCOCC2)=NC1=O)c1ccc(Br)cc1
349														0.0				CID3525040	Clc1ccc(CNC(=O)CCc2n(C)c3c(n2)cc(S(=O)(=O)N(C)C)cc3)cc1	CN(C)S(=O)(=O)c1ccc2c(c1)nc(CCC(=O)NCc1ccc(Cl)cc1)n2C
350				0.0	0.0								0.0			0.0		CID1305960	O=C(Nc1sc(Cc2ccccc2)nn1)Cn1c2C(=O)N(C)C(=O)N(C)c2nc1	Cn1c(=O)c2c(ncn2CC(=O)Nc2nnc(Cc3ccccc3)s2)n(C)c1=O
351												0.0						CID1522244	S=C1N(C)c2c(N1)cccc2	Cn1c(=S)[nH]c2ccccc21
352															0.0			CID900080	Clc1nc(C)nc2N(CC(=O)N)C(=O)COc12	Cc1nc(Cl)c2c(n1)N(CC(N)=O)C(=O)CO2
353									0.0									CID900081	N1(c2ncnc3Oc4c(cccc4)C=Nc23)CCOCC1	C1=Nc2c(ncnc2N2CCOCC2)Oc2ccccc21
354														0.0				CID16193493	S=C(NCCCN1CCN(C2CCCCC2)CC1)Nc1ccc(C(=O)OCC)cc1	CCOC(=O)c1ccc(NC(=S)NCCCN2CCN(C3CCCCC3)CC2)cc1
355		0.0					0.0							0.0				CID3830	N(Cc1occc1)c1ncnc2nc[nH]c12	c1coc(CNc2ncnc3nc[nH]c23)c1
356														0.0				CID16193498	S=C1N(Cc2ccc(C(=O)N3CCN(c4ccc(OC)cc4)CC3)cc2)C(=O)c2c(N1)ccc(N1CCOCC1)c2	COc1ccc(N2CCN(C(=O)c3ccc(Cn4c(=S)[nH]c5ccc(N6CCOCC6)cc5c4=O)cc3)CC2)cc1
357	0.0		0.0															CID1419711	Clc1c(Cn2c(N3CCN(c4ccc(OC)cc4)CC3)nc3N(C)C(=O)NC(=O)c23)cccc1	COc1ccc(N2CCN(c3nc4c(c(=O)[nH]c(=O)n4C)n3Cc3ccccc3Cl)CC2)cc1
358						0.0												CID4374184	O=C(NN1C(=O)c2c(N=C1)cccc2)c1c(OC)cc(OC)cc1	COc1ccc(C(=O)Nn2cnc3ccccc3c2=O)c(OC)c1
359									0.0									CID1400789	O=C(NCc1c(OC)cccc1)CCC(=O)Nc1sc(C(C)C)nn1	COc1ccccc1CNC(=O)CCC(=O)Nc1nnc(C(C)C)s1
360							0.0		0.0									CID458233	O=C(O)c1c(C(=O)c2c(O)cc(C)cc2)cccc1	Cc1ccc(C(=O)c2ccccc2C(=O)O)c(O)c1
361		0.0					0.0				0.0	0.0					0.0	CID652237	O=C(NCCOC)C(N(C(=O)CCC(=O)Nc1ncccc1)C1CCCC1)c1ccc(C)cc1	COCCNC(=O)C(c1ccc(C)cc1)N(C(=O)CCC(=O)Nc1ccccn1)C1CCCC1
362		0.0			0.0								0.0		0.0			CID2537709	S(c1n(-c2ccccc2)nnn1)c1nc(-c2ccncc2)[nH]n1	c1ccc(-n2nnnc2Sc2n[nH]c(-c3ccncc3)n2)cc1
363									0.0									CID2227113	Clc1c(C(=O)NCCOCC(F)(F)C(F)F)cc(F)c(F)c1	O=C(NCCOCC(F)(F)C(F)F)c1cc(F)c(F)cc1Cl
364												0.0		0.0				CID1220296	O=C(Nc1cc2OCCOc2cc1)c1c2c(nc(-c3ccc(C)cc3)c1)cccc2	Cc1ccc(-c2cc(C(=O)Nc3ccc4c(c3)OCCO4)c3ccccc3n2)cc1
365				0.0	0.0			0.0					0.0			0.0		CID644826	S(CC(=O)N1CCCC1)c1n(-c2cc(C(=O)C)ccc2)nnn1	CC(=O)c1cccc(-n2nnnc2SCC(=O)N2CCCC2)c1
366										0.0	0.0							CID2828055	N(Cc1ccccc1)c1ncnc2sc(C)c(C)c12	Cc1sc2ncnc(NCc3ccccc3)c2c1C
367		0.0		0.0									0.0					CID2096770	O=C(Nc1c(N2CCOCC2)cccc1)c1nn2C(C)=CC(C)=Nc2n1	Cc1cc(C)n2nc(C(=O)Nc3ccccc3N3CCOCC3)nc2n1
368		0.0																CID2537704	S(c1n(-c2ccccc2)nnn1)c1sc(NCCc2cc(OC)c(OC)cc2)nn1	COc1ccc(CCNc2nnc(Sc3nnnn3-c3ccccc3)s2)cc1OC
369		0.0	0.0	0.0	0.0		0.0				0.0							CID658925	S(Cc1nc2n(C(C)=CC(C)=N2)c1)c1n(-c2ccccc2)nnn1	Cc1cc(C)n2cc(CSc3nnnn3-c3ccccc3)nc2n1
370	0.0	0.0		0.0	0.0											0.0		CID658924	S(CC(=O)Nc1c2c(ccc1)cccc2)C=1N(C)C(O)=CC(=O)N=1	Cn1c(O)cc(=O)nc1SCC(=O)Nc1cccc2ccccc12
371						0.0									0.0			CID3180970	S(=O)(=O)(N1CCCC1)c1ccc(NC(=O)CSc2n(Cc3occc3)c(-c3ccccc3)nn2)cc1	O=C(CSc1nnc(-c2ccccc2)n1Cc1ccco1)Nc1ccc(S(=O)(=O)N2CCCC2)cc1
372		0.0						0.0										CID658926	O=C(OC)c1c(-c2noc(C)c2)onc1C	COC(=O)c1c(C)noc1-c1cc(C)on1
373	0.0								0.0							0.0	0.0	CID658921	Brc1oc(C(=O)Nc2n(-c3ccccc3)c3nc4c(nc3c2C#N)cccc4)cc1	N#Cc1c(NC(=O)c2ccc(Br)o2)n(-c2ccccc2)c2nc3ccccc3nc12
374													0.0					CID658920	Clc1ccc(C(=O)CSc2n-3c(N(C)C(=O)c4c-3sc3c4CC(C)(C)OC3)nn2)cc1	Cn1c(=O)c2c3c(sc2n2c(SCC(=O)c4ccc(Cl)cc4)nnc12)COC(C)(C)C3
375									0.0								0.0	CID658923	FC(F)(F)C(NC(=O)Nc1cnccc1)(C(F)(F)F)C	CC(NC(=O)Nc1cccnc1)(C(F)(F)F)C(F)(F)F
376		0.0									0.0		0.0				0.0	CID2193152	S(CCC#N)Cc1oc(C(=O)O)cc1	N#CCCSCc1ccc(C(=O)O)o1
377	0.0		0.0		0.0											0.0	0.0	CID658929	FC(F)(F)c1cc(N2C(=O)C=3C(c4ccccc4)NC(=O)N(C)C=3C2)ccc1	CN1C(=O)NC(c2ccccc2)C2=C1CN(c1cccc(C(F)(F)F)c1)C2=O
378	0.0						0.0											CID658928	O=C(NC)C1=C(N)OC=2C(C=C(CCCCCC)C(=O)C=2)=C1	CCCCCCc1cc2cc(C(=O)NC)c(N)oc-2cc1=O
379										0.0								CID4875581	O=C(NCc1cc2OCOc2cc1)CCCc1c2c([nH]c1)cccc2	O=C(CCCc1c[nH]c2ccccc12)NCc1ccc2c(c1)OCO2
380	0.0								0.0								0.0	CID659038	O(C)c1c2OCOc2cc(C2C(C#N)=C(N)Oc3c2ccc(N(C)C)c3)c1	COc1cc(C2C(C#N)=C(N)Oc3cc(N(C)C)ccc32)cc2c1OCO2
381					0.0								0.0			0.0		CID3241299	O=C(NCCCCC)c1cc2NC(=O)N(CC3OCCC3)C(=O)c2cc1	CCCCCNC(=O)c1ccc2c(=O)n(CC3CCCO3)c(=O)[nH]c2c1
382					0.0				0.0			0.0						CID3241298	Clc1c(-c2c(C(=O)Nc3n(-c4ccc(OC)cc4)nc4c3CS(=O)(=O)C4)c(C)on2)cccc1	COc1ccc(-n2nc3c(c2NC(=O)c2c(-c4ccccc4Cl)noc2C)CS(=O)(=O)C3)cc1
383		0.0			0.0	0.0												CID3241295	S(=O)(=O)(N(CC)CC)c1ccc(C(=O)NCC=2N(Cc3ccccc3)C(=S)NN=2)cc1	CCN(CC)S(=O)(=O)c1ccc(C(=O)NCc2n[nH]c(=S)n2Cc2ccccc2)cc1
384					0.0												0.0	CID3241294	S(CC(=O)OCC)C=1N(C(=O)c2sccc2N=1)C1CCN(C(=O)OCC)CC1	CCOC(=O)CSc1nc2ccsc2c(=O)n1C1CCN(C(=O)OCC)CC1
385								0.0		0.0								CID594337	O=C1N(c2ccccc2)C(=O)CC1N1c2c(cccc2)CCC1	O=C1CC(N2CCCc3ccccc32)C(=O)N1c1ccccc1
386						0.0							0.0					CID3241296	O=C(O)CCc1n(Cc2ccc(OC)cc2)c2ncccc2n1	COc1ccc(Cn2c(CCC(=O)O)nc3cccnc32)cc1
387					0.0						0.0							CID3241291	Clc1c(C)ccc(-n2c(SCC(=O)NCC3OCCC3)nc-3nnc(C)c-3c2N)c1	Cc1ccc(-n2c(SCC(=O)NCC3CCCO3)nc3nnc(C)c-3c2N)cc1Cl
388		0.0											0.0			0.0		CID659035	O=C(NCCN1CCOCC1)c1c(N)n(CC(C)C)c2nc3c(nc12)cccc3	CC(C)Cn1c(N)c(C(=O)NCCN2CCOCC2)c2nc3ccccc3nc21
389			0.0					0.0				0.0	0.0					CID3241293	Fc1ccc(N(C(=O)CC(C)C)C2C=CS(=O)(=O)C2)cc1	CC(C)CC(=O)N(c1ccc(F)cc1)C1C=CS(=O)(=O)C1
390		0.0	0.0			0.0			0.0									CID659037	O=C(Nc1ncnc2c1CCC2)C12CC3CC(C1)CC(C2)C3	O=C(Nc1ncnc2c1CCC2)C12CC3CC(CC(C3)C1)C2
391			0.0					0.0									0.0	CID3236363	O=C(Nc1c(OC)ccc(OC)c1)CN1C(=O)N(CC)c2c(C1=O)cccc2	CCn1c(=O)n(CC(=O)Nc2cc(OC)ccc2OC)c(=O)c2ccccc21
392		0.0	0.0				0.0			0.0						0.0		CID3236362	S(=O)(=O)(CC(=O)N1CCCCC1)c1c2c([nH]c1)cccc2	O=C(CS(=O)(=O)c1c[nH]c2ccccc12)N1CCCCC1
393	0.0	0.0							0.0				0.0					CID3236361	O=C(N(c1c(OC)cccc1)C1C(=O)N(c2ccccc2)C(=O)S1)C	COc1ccccc1N(C(C)=O)C1SC(=O)N(c2ccccc2)C1=O
394	0.0								0.0		0.0					0.0		CID3236360	Brc1ccc(C(=O)CSc2n(C)ccn2)cc1	Cn1ccnc1SCC(=O)c1ccc(Br)cc1
395	0.0		0.0	0.0	0.0												0.0	CID3236367	S(=O)(=O)(N1Cc2c(cccc2)CC1)c1cc2c(N(C(=O)C3CCC3)CC2)cc1	O=C(C1CCC1)N1CCc2cc(S(=O)(=O)N3CCc4ccccc4C3)ccc21
396		0.0			0.0			0.0								0.0		CID3236366	S(=O)(=O)(N1CCN(C23CC4CC(C2)CC(C3)C4)CC1)c1ccc(NC(=O)C)cc1	CC(=O)Nc1ccc(S(=O)(=O)N2CCN(C34CC5CC(CC(C5)C3)C4)CC2)cc1
397					0.0					0.0		0.0					0.0	CID3236365	Clc1ccc(CS(=O)(=O)Cc2oc(C(=O)NCc3cnccc3)cc2)cc1	O=C(NCc1cccnc1)c1ccc(CS(=O)(=O)Cc2ccc(Cl)cc2)o1
398							0.0			0.0			0.0					CID3236364	Clc1c(CN2C(=O)C3C(C(=O)N4CCN(c5c(OC)cccc5)CC4)C4OC3(C=C4)C2)cccc1	COc1ccccc1N1CCN(C(=O)C2C3C=CC4(CN(Cc5ccccc5Cl)C(=O)C24)O3)CC1
399				0.0				0.0										CID69588	c1(c(-c2ccccc2)nc[nH]1)-c1ccccc1	c1ccc(-c2nc[nH]c2-c2ccccc2)cc1
400	0.0			0.0									0.0				0.0	CID3236369	S(=O)(=O)(N(CC(=O)NC1CCCCCC1)c1ccc(C)cc1)c1c(C)n(C)nc1C	Cc1ccc(N(CC(=O)NC2CCCCCC2)S(=O)(=O)c2c(C)nn(C)c2C)cc1
401		0.0								0.0								CID3236368	O=C(OCC)CNC(=O)CN1C(=O)c2nnn(-c3ccc(C)cc3)c2N=C1	CCOC(=O)CNC(=O)Cn1cnc2c(nnn2-c2ccc(C)cc2)c1=O
402				0.0			0.0	0.0		0.0					0.0	0.0		CID681611	O=C(N1c2c(cccc2)CCC1)c1c(C)occ1	Cc1occc1C(=O)N1CCCc2ccccc21
403					0.0		0.0											CID974915	O=C(NC=1SCCN=1)CCOc1ccc(OC)cc1	COc1ccc(OCCC(=O)NC2=NCCS2)cc1
404	0.0		0.0				0.0		0.0			0.0	0.0					CID681612	O=C(NCc1cnccc1)c1oc(COc2cc3c(cc2)CCC3)cc1	O=C(NCc1cccnc1)c1ccc(COc2ccc3c(c2)CCC3)o1
405										0.0								CID9550463	Fc1ccc(OC/C(=N\NC(=O)c2c(Oc3ccccc3)nccc2)/N)cc1	N/C(COc1ccc(F)cc1)=N/NC(=O)c1cccnc1Oc1ccccc1
406												0.0						CID846330	O=C(NNC(=O)c1c(C)occ1)Cc1cc(OC)c(OC)cc1	COc1ccc(CC(=O)NNC(=O)c2ccoc2C)cc1OC
407												0.0						CID9550460	Clc1ccc(Cc2oc(C(=O)NC(CCc3ccccc3)C)nn2)cc1	CC(CCc1ccccc1)NC(=O)c1nnc(Cc2ccc(Cl)cc2)o1
408											0.0							CID9550466	O=C(NC(C)c1ccccc1)CCc1c(C)nc2n(-c3ccc(C)cc3)nc(C)c2c1C	Cc1ccc(-n2nc(C)c3c(C)c(CCC(=O)NC(C)c4ccccc4)c(C)nc32)cc1
409									0.0			0.0						CID9550465	O=C(N1CCN(C)CC1)c1sc-2c(C(=O)N(CC)c3c-2cccc3)c1	CCn1c(=O)c2cc(C(=O)N3CCN(C)CC3)sc2c2ccccc21
410														0.0				CID2162831	S(=O)(=O)(Nc1ccc(C)cc1)c1ccc(NC(=O)c2sccc2)cc1	Cc1ccc(NS(=O)(=O)c2ccc(NC(=O)c3cccs3)cc2)cc1
411									0.0				0.0		0.0			CID2108713	O=C(Nc1cc2OCOc2cc1)COC(=O)c1c(C)onc1-c1ccccc1	Cc1onc(-c2ccccc2)c1C(=O)OCC(=O)Nc1ccc2c(c1)OCO2
412										0.0	0.0							CID2108712	S(Cc1nc(Nc2c(C)cccc2)nc(N)n1)C=1N(CCOC)C(=O)c2c(N=1)cccc2	COCCn1c(SCc2nc(N)nc(Nc3ccccc3C)n2)nc2ccccc2c1=O
413						0.0												CID3130720	O=[N+]([O-])c1c(OC)ccc(/C=N/NC(=O)C(NC(=O)OCC(C)C)Cc2c3c([nH]c2)cccc3)c1	COc1ccc(/C=N/NC(=O)C(Cc2c[nH]c3ccccc23)NC(=O)OCC(C)C)cc1[N+](=O)[O-]
414				0.0					0.0					0.0				CID306227	FC(F)(F)c1cc(NC(=O)c2occc2)ccc1	O=C(Nc1cccc(C(F)(F)F)c1)c1ccco1
415											0.0							CID4462551	O=C(Nc1c(OCC)cccc1)CN1C(=O)N(CC)c2c(C1=O)cccc2	CCOc1ccccc1NC(=O)Cn1c(=O)c2ccccc2n(CC)c1=O
416												0.0		0.0				CID11958523	FC(F)(F)c1c(CNC(=O)C2ON=C(c3c([N+](=O)[O-])cccc3)C2)cccc1	O=C(NCc1ccccc1C(F)(F)F)C1CC(c2ccccc2[N+](=O)[O-])=NO1
417			0.0					0.0										CID648337	Fc1ccc(C(=O)N2CCC(O)(c3cnccc3)CC2)cc1	O=C(c1ccc(F)cc1)N1CCC(O)(c2cccnc2)CC1
418						0.0												CID569720	O=[N+]([O-])c1cc2S(=O)(=O)N=C(N(C)c3ccccc3)c2cc1	CN(C1=NS(=O)(=O)c2cc([N+](=O)[O-])ccc21)c1ccccc1
419		0.0						0.0	0.0								0.0	CID2999302	S(=O)(=O)(N(C)C)c1cc2nc(CCC(=O)N3CCC(C)CC3)n(C)c2cc1	CC1CCN(C(=O)CCc2nc3cc(S(=O)(=O)N(C)C)ccc3n2C)CC1
420			0.0		0.0			0.0			0.0							CID2999303	S(CC(=O)NC1C(=O)OCC1)c1c(C)cccc1	Cc1ccccc1SCC(=O)NC1CCOC1=O
421	0.0											0.0						CID2999300	N(C)(C)c1cc(/N=C/2\C=C(N3CCOCC3)CC(C)(C)C\2)ccc1	CN(C)c1cccc(/N=C2\C=C(N3CCOCC3)CC(C)(C)C2)c1
422									0.0							0.0		CID2999301	O=C(OC)c1ccc(C(N2CCN(c3ccccc3)CC2)C2=C(N)N(CCC)C(=O)NC2=O)cc1	CCCn1c(N)c(C(c2ccc(C(=O)OC)cc2)N2CCN(c3ccccc3)CC2)c(=O)[nH]c1=O
423								0.0	0.0	0.0			0.0				0.0	CID2999306	S(=O)(=O)(N1CCCCC1)c1ccc(C(=O)OCC(=O)N2CCN(C(=O)c3occc3)CC2)cc1	O=C(OCC(=O)N1CCN(C(=O)c2ccco2)CC1)c1ccc(S(=O)(=O)N2CCCCC2)cc1
424	0.0						0.0									0.0	0.0	CID1511511	Brc1cc(C(=O)Nc2cc(-c3oc4c(n3)nccc4)ccc2)c(OC)c(C)c1	COc1c(C)cc(Br)cc1C(=O)Nc1cccc(-c2nc3ncccc3o2)c1
425	0.0	0.0		0.0			0.0									0.0	0.0	CID647138	Clc1n(-c2ccccc2)nc(C)c1C(=O)NCC(=O)O	Cc1nn(-c2ccccc2)c(Cl)c1C(=O)NCC(=O)O
426							0.0	0.0	0.0	0.0								CID2999305	O=C(Nc1cc2c(cc1)CCC2)COC(=O)C1CN(c2cc3OCCOc3cc2)C(=O)C1	O=C(COC(=O)C1CC(=O)N(c2ccc3c(c2)OCCO3)C1)Nc1ccc2c(c1)CCC2
427	0.0															0.0		CID647136	Clc1c(C#N)ccc(NC2=C(CC)C(C)=Nc3n2ncn3)c1	CCc1c(C)nc2ncnn2c1Nc1ccc(C#N)c(Cl)c1
428	0.0		0.0	0.0					0.0							0.0	0.0	CID647137	O=C(OCc1ccccc1)C1=C(C)NC(=O)NC1c1cc(OCC)c(O)cc1	CCOc1cc(C2NC(=O)NC(C)=C2C(=O)OCc2ccccc2)ccc1O
429							0.0	0.0				0.0	0.0				0.0	CID647134	C(N1CCC(c2[nH]c3c(n2)cc(C)c(C)c3)CC1)C1Oc2c(OC1)cccc2	Cc1cc2nc(C3CCN(CC4COc5ccccc5O4)CC3)[nH]c2cc1C
430	0.0	0.0			0.0	0.0			0.0		0.0	0.0	0.0					CID647135	O=C(N(CC=1C(=O)Nc2c(ccc(C)c2)C=1)c1ccc(OC)cc1)C	COc1ccc(N(Cc2cc3ccc(C)cc3[nH]c2=O)C(C)=O)cc1
431													0.0			0.0	0.0	CID647132	Clc1cc(C(=O)Nc2c(N3CCN(C(=O)C(C)C)CC3)cccc2)c(OC)cc1	COc1ccc(Cl)cc1C(=O)Nc1ccccc1N1CCN(C(=O)C(C)C)CC1
432	0.0				0.0		0.0	0.0				0.0				0.0		CID647133	O=C(Nc1c(C)c(C)ccc1)c1c(C)c(C#N)c(NC(=O)c2occc2)s1	Cc1cccc(NC(=O)c2sc(NC(=O)c3ccco3)c(C#N)c2C)c1C
433							0.0									0.0		CID647130	O=C1NCc2c3c(ccc2OC1)cccc3	O=C1COc2ccc3ccccc3c2CN1
434	0.0				0.0			0.0			0.0		0.0					CID647131	O(C)c1c(OC)ccc(C2C(C#N)=C(N)Oc3c2ccc(O)c3)c1	COc1ccc(C2C(C#N)=C(N)Oc3cc(O)ccc32)cc1OC
435	0.0								0.0		0.0					0.0	0.0	CID655834	O=C(NC(C)(C)C)COc1c(OC)cc(CNc2cc3NC(=O)Nc3cc2)cc1	COc1cc(CNc2ccc3[nH]c(=O)[nH]c3c2)ccc1OCC(=O)NC(C)(C)C
436	0.0	0.0					0.0	0.0								0.0		CID2202985	S(CC(=O)N1c2c(cccc2)CC1)c1n(c(C)nn1)-c1ccccc1	Cc1nnc(SCC(=O)N2CCc3ccccc32)n1-c1ccccc1
437		0.0						0.0										CID655836	Fc1ccc(Cn2c(NC(CC)C)nc3N(C)C(=O)N(C)C(=O)c23)cc1	CCC(C)Nc1nc2c(c(=O)n(C)c(=O)n2C)n1Cc1ccc(F)cc1
438														0.0				CID971240	S(C)c1cc(OC)c(C(=O)Nc2cc3OCOc3cc2)cc1	COc1cc(SC)ccc1C(=O)Nc1ccc2c(c1)OCO2
439	0.0	0.0	0.0		0.0				0.0			0.0					0.0	CID655831	O=C(Nc1c(C)cccn1)COc1cc2c(oc3c2CCCC3)cc1	Cc1cccnc1NC(=O)COc1ccc2oc3c(c2c1)CCCC3
440											0.0		0.0		0.0	0.0		CID655832	OC1(C=2n3c4c(nc3SC(=N)C=2)cccc4)CCCCC1	N=c1cc(C2(O)CCCCC2)n2c(nc3ccccc32)s1
441															0.0			CID2766150	S(=O)(=O)(N1CCOCC1)c1cc2N(CC#N)C(=O)C3N(c2cc1)CCC3	N#CCN1C(=O)C2CCCN2c2ccc(S(=O)(=O)N3CCOCC3)cc21
442			0.0	0.0				0.0	0.0				0.0					CID2161565	O=C(NCc1occc1)COC(=O)c1ccc(-n2c(C)cc(C)n2)cc1	Cc1cc(C)n(-c2ccc(C(=O)OCC(=O)NCc3ccco3)cc2)n1
443									0.0				0.0		0.0			CID2161567	O=C(Nc1cc(OC)c(OC)cc1)COC(=O)c1ccc(N2C(=O)CCC2)cc1	COc1ccc(NC(=O)COC(=O)c2ccc(N3CCCC3=O)cc2)cc1OC
444					0.0													CID1264407	S(=O)(=O)(Nc1ccc(C(=O)N2CCN(Cc3cc4OCOc4cc3)CC2)cc1)c1ccccc1	O=C(c1ccc(NS(=O)(=O)c2ccccc2)cc1)N1CCN(Cc2ccc3c(c2)OCO3)CC1
445			0.0				0.0		0.0									CID725542	O=C(O)CCC(=O)c1ccc(CCC)cc1	CCCc1ccc(C(=O)CCC(=O)O)cc1
446	0.0	0.0																CID2998657	O=C(NCC1OCCC1)c1n(-c2c(C)cc(C)cc2)nc(-c2sccc2)c1	Cc1ccc(-n2nc(-c3cccs3)cc2C(=O)NCC2CCCO2)c(C)c1
447						0.0						0.0				0.0	0.0	CID3241838	O=C1N(Cc2ccccc2)C2(C)Oc3c(cccc3)C(N1)C2	CC12CC(NC(=O)N1Cc1ccccc1)c1ccccc1O2
448			0.0				0.0										1.0	CID2998655	Clc1cc(C(=O)NCC(N2CCCC2)c2occc2)c(OC)cc1	COc1ccc(Cl)cc1C(=O)NCC(c1ccco1)N1CCCC1
449	0.0	0.0		0.0			0.0					0.0	0.0			0.0	0.0	CID2998654	Clc1c(CN2C(=O)CC(C(=O)NCCc3ncccc3)C2)cccc1	O=C(NCCc1ccccn1)C1CC(=O)N(Cc2ccccc2Cl)C1
450	0.0				0.0		0.0									0.0		CID2998653	S(C(C(=O)Nc1c(-c2ccccc2)cccc1)C)c1n(C)nnn1	CC(Sc1nnnn1C)C(=O)Nc1ccccc1-c1ccccc1
451														0.0				CID1486898	Clc1ccc(-c2scc(C(=O)NC)n2)cc1	CNC(=O)c1csc(-c2ccc(Cl)cc2)n1
452			0.0							0.0		0.0				0.0		CID2998651	O=C(NC1C(=O)OCC1)COc1ccc(OCc2ccccc2)cc1	O=C(COc1ccc(OCc2ccccc2)cc1)NC1CCOC1=O
453	0.0				0.0	0.0				0.0			0.0	0.0		0.0		CID2998650	Clc1ccc(S(=O)(=O)N2C(C(=O)N3C(C)Cc4c3cccc4)CCC2)cc1	CC1Cc2ccccc2N1C(=O)C1CCCN1S(=O)(=O)c1ccc(Cl)cc1
454	0.0		0.0		0.0		0.0	0.0			0.0		0.0					CID2566986	S(Cc1oc(-c2ccccc2)cn1)c1nn2C(C)=CC(C)=Nc2n1	Cc1cc(C)n2nc(SCc3ncc(-c4ccccc4)o3)nc2n1
455								0.0						0.0				CID3241830	Oc1c2[n+]([O-])c(C)ccc2ccc1	Cc1ccc2cccc(O)c2[n+]1[O-]
456			0.0	0.0	0.0						0.0						0.0	CID3241833	S(=O)(=O)(NCC1Oc2c(OC1)cccc2)c1cc2c(N(C(=O)C3CC3)CC2)cc1	O=C(C1CC1)N1CCc2cc(S(=O)(=O)NCC3COc4ccccc4O3)ccc21
457					0.0						0.0					0.0		CID3241832	O=C(Nc1n(-c2ccc(OC)cc2)nc2c1CS(=O)(=O)C2)C=1C(=O)Oc2c(cccc2)C=1	COc1ccc(-n2nc3c(c2NC(=O)c2cc4ccccc4oc2=O)CS(=O)(=O)C3)cc1
458		0.0							0.0				0.0				0.0	CID3241835	O=C(NCC1OCCC1)C1ON=C(c2c(OC)ccc(OC)c2)C1	COc1ccc(OC)c(C2=NOC(C(=O)NCC3CCCO3)C2)c1
459		0.0								0.0						0.0		CID2998659	O=C(NCc1occc1)COC(=O)C12CC3CC(C1)CC(C2)C3	O=C(COC(=O)C12CC3CC(CC(C3)C1)C2)NCc1ccco1
460						0.0												CID2998658	O(CC(O)CN1CCC(C)CC1)c1c(C)c(C)ccc1C	Cc1ccc(C)c(OCC(O)CN2CCC(C)CC2)c1C
461	0.0	0.0			0.0	0.0											0.0	CID5001940	S(=O)(=O)(N(CC(CC(=O)Nc1scnn1)c1ccccc1)C)c1ccccc1	CN(CC(CC(=O)Nc1nncs1)c1ccccc1)S(=O)(=O)c1ccccc1
462														0.0				CID1338981	Clc1ccc(N2C(=O)/C(=C\c3c(C)n(C)c(C)c3)/C(=O)NC2=O)cc1	Cc1cc(/C=C2/C(=O)NC(=O)N(c3ccc(Cl)cc3)C2=O)c(C)n1C
463			0.0	0.0												0.0		CID2957513	O=C(Nc1ccc(Oc2ccccc2)cc1)CC1C(=O)NCCN1	O=C(CC1NCCNC1=O)Nc1ccc(Oc2ccccc2)cc1
464					0.0										0.0			CID3406810	S(CC(=O)OCC)C=1SC(=S)N(C)N=1	CCOC(=O)CSc1nn(C)c(=S)s1
465	0.0	0.0		0.0													0.0	CID3243473	O=C(NCCN1CCOCC1)c1cc2ncn(C3CCCCC3)c2cc1	O=C(NCCN1CCOCC1)c1ccc2c(c1)ncn2C1CCCCC1
466						0.0	0.0									0.0		CID68230	O=C1Nc2c(cccc2)C=2OC(C)(C)C=CC1=2	CC1(C)C=Cc2c(c3ccccc3[nH]c2=O)O1
467			0.0	0.0		0.0												CID3243471	O=C(N)c1nc(CC(C)C)nc2N(c3cc(C)ccc3)C(=O)Nc12	Cc1cccc(-n2c(=O)[nH]c3c(C(N)=O)nc(CC(C)C)nc32)c1
468					0.0				0.0				0.0					CID3243470	S=C1N=C(NCC2OCCC2)c2c(N1)cc(OC)c(OC)c2	COc1cc2[nH]c(=S)nc(NCC3CCCO3)c2cc1OC
469					0.0				0.0									CID3243477	S(=O)(=O)(NCc1nc(-c2ccccc2)sc1)c1sc(CC)cc1	CCc1ccc(S(=O)(=O)NCc2csc(-c3ccccc3)n2)s1
470			0.0							0.0					0.0			CID3243476	O=C(Nc1nc2c(c-3c1C(=O)Oc1c-3cccc1)CC(C)CC2)C	CC(=O)Nc1nc2c(c3c1c(=O)oc1ccccc13)CC(C)CC2
471					0.0					0.0							0.0	CID3243475	O=C(NCc1occc1)CCCN1C(=O)N(CC(=O)NCc2occc2)c2c(C1=O)scc2	O=C(CCCn1c(=O)c2sccc2n(CC(=O)NCc2ccco2)c1=O)NCc1ccco1
472					0.0			0.0	0.0									CID3243474	O=C(NCc1cc(OC)ccc1)CN1C(=O)C(CC)Oc2c1cc(C)cc2	CCC1Oc2ccc(C)cc2N(CC(=O)NCc2cccc(OC)c2)C1=O
473	0.0				0.0	0.0											0.0	CID3243479	Clc1cc(N2CCN(C(=O)c3ccc(NS(=O)(=O)c4c(C)onc4C)cc3)CC2)c(C)cc1	Cc1ccc(Cl)cc1N1CCN(C(=O)c2ccc(NS(=O)(=O)c3c(C)noc3C)cc2)CC1
474								0.0										CID3243478	O=C(N1CCN(C)CC1)c1cc2N(CC=C)C(=O)c3c(Sc2cc1)cccc3	C=CCN1C(=O)c2ccccc2Sc2ccc(C(=O)N3CCN(C)CC3)cc21
475	0.0	0.0						0.0					0.0					CID646920	O=C(N1CCOCC1)c1c(-c2[nH]c3c(n2)cccc3)cccc1	O=C(c1ccccc1-c1nc2ccccc2[nH]1)N1CCOCC1
476	0.0			0.0	0.0		0.0	0.0		0.0			0.0					CID2114364	S(=O)(=O)(N1CCCC1)c1ccc(NC(=O)CCOc2ccccc2)cc1	O=C(CCOc1ccccc1)Nc1ccc(S(=O)(=O)N2CCCC2)cc1
477			0.0	0.0				0.0										CID5307393	O=C1N(c2cnccc2)C(O)c2c1cccc2	O=C1c2ccccc2C(O)N1c1cccnc1
478	0.0												0.0					CID5307392	O=C(OCC)N1CCN(C(=O)C2CN(c3sc4c(n3)ccc(OCC)c4)CCC2)CC1	CCOC(=O)N1CCN(C(=O)C2CCCN(c3nc4ccc(OCC)cc4s3)C2)CC1
479							0.0			0.0								CID730269	S(=O)(=O)(NCC(=O)O)c1ccc(F)cc1	O=C(O)CNS(=O)(=O)c1ccc(F)cc1
480				0.0							0.0					0.0		CID5307390	S(=O)(=O)(Cc1oc(C(=O)NCc2occc2)cc1)c1ccc(OC)cc1	COc1ccc(S(=O)(=O)Cc2ccc(C(=O)NCc3ccco3)o2)cc1
481	0.0											0.0				0.0		CID5307396	Brc1cc(C2N(c3ccc(OC)cc3)C(=O)C3N2CCC3)ccc1	COc1ccc(N2C(=O)C3CCCN3C2c2cccc(Br)c2)cc1
482			0.0											0.0				CID5307395	O(CC)c1ccc(C2N=C3N=C(N)NN3C(c3cc(C)ccc3)C2)cc1	CCOc1ccc(C2CC(c3cccc(C)c3)N3NC(N)=NC3=N2)cc1
483				0.0			0.0				0.0							CID5307394	Fc1cc(CNC(=O)c2noc3c2CCCC3)ccc1	O=C(NCc1cccc(F)c1)c1noc2c1CCCC2
484								0.0					0.0			0.0		CID5307399	O=C(NCc1ccccc1)c1noc(CCC)c1	CCCc1cc(C(=O)NCc2ccccc2)no1
485									0.0					0.0				CID1028072	Brc1c(C(=O)NC(=S)Nc2c3nc(C)ccc3ccc2)n(C)nc1	Cc1ccc2cccc(NC(=S)NC(=O)c3c(Br)cnn3C)c2n1
486											0.0							CID2019908	S(Cc1cc(C)ccc1)c1ncnc2n(Cc3ccccc3)ncc12	Cc1cccc(CSc2ncnc3c2cnn3Cc2ccccc2)c1
487		0.0					0.0	0.0	0.0									CID1091859	O=C(Nc1cc2OCOc2cc1)c1cc2N(C)C(=O)N(C)c2cc1	Cn1c(=O)n(C)c2cc(C(=O)Nc3ccc4c(c3)OCO4)ccc21
488														0.0	0.0			CID898831	S=C(NC(=O)c1sccc1)Nc1c(N2CCOCC2)cccc1	O=C(NC(=S)Nc1ccccc1N1CCOCC1)c1cccs1
489										0.0								CID898832	O=C(NCc1sccc1)Cc1cc(OC)c(OC)cc1	COc1ccc(CC(=O)NCc2cccs2)cc1OC
490			0.0				0.0		0.0			0.0				0.0		CID1091852	O=C(N)c1cc2N(C)C(=O)N(C)c2cc1	Cn1c(=O)n(C)c2cc(C(N)=O)ccc21
491		0.0		0.0	0.0												0.0	CID1091853	Clc1c(OC)ccc(-n2nc3c(n2)ccc(NS(=O)(=O)C)c3)c1	COc1ccc(-n2nc3ccc(NS(C)(=O)=O)cc3n2)cc1Cl
492	0.0	0.0		0.0	0.0					0.0	0.0		0.0	0.0				CID1080538	S(=O)(=O)(NCc1cc2OCOc2cc1)c1c(C)ccc2nsnc12	Cc1ccc2nsnc2c1S(=O)(=O)NCc1ccc2c(c1)OCO2
493														0.0				CID898839	Clc1cc(/C=C/C(=O)Nc2c(C(=O)N)cccc2)ccc1	NC(=O)c1ccccc1NC(=O)/C=C/c1cccc(Cl)c1
494			0.0		0.0													CID3239564	O=C(Nc1ncccc1)C1C(N(c2ccc(OC)cc2)C(=O)CC1)c1cc(OC)c(OC)cc1	COc1ccc(N2C(=O)CCC(C(=O)Nc3ccccn3)C2c2ccc(OC)c(OC)c2)cc1
495	0.0				0.0											0.0		CID646261	Clc1n(-c2ccccc2)nc(C)c1C1C(C#N)=C(N)OC=2c3c(OC(=O)C1=2)cccc3	Cc1nn(-c2ccccc2)c(Cl)c1C1C(C#N)=C(N)Oc2c1c(=O)oc1ccccc21
496			0.0	0.0					0.0		0.0			0.0				CID646260	O=C(OCC)c1cc2sc(NC(=O)c3occc3)nc2cc1	CCOC(=O)c1ccc2nc(NC(=O)c3ccco3)sc2c1
497								0.0										CID646263	O=C(O)CCN1C(=O)c2c(C)c(C)sc2N=C1	Cc1sc2ncn(CCC(=O)O)c(=O)c2c1C
498		0.0										0.0						CID646262	S(CC(=O)NCC1OCCC1)c1n(CCC)c2C(=O)N(C)C(=O)N(C)c2n1	CCCn1c(SCC(=O)NCC2CCCO2)nc2c1c(=O)n(C)c(=O)n2C
499	0.0				0.0			0.0										CID646265	S(=O)(=O)(N1CCCCCC1)c1ccc(NC(=O)CN2CCCCC2)cc1	O=C(CN1CCCCC1)Nc1ccc(S(=O)(=O)N2CCCCCC2)cc1
500		0.0		0.0														CID646264	O=C(Nc1ccc(N2CCOCC2)cc1)c1ncc(C)nc1	Cc1cnc(C(=O)Nc2ccc(N3CCOCC3)cc2)cn1
501		0.0		0.0	0.0								0.0			0.0		CID646267	O=C(N(C)c1sc(-c2ncccc2)nn1)c1cnccc1	CN(C(=O)c1cccnc1)c1nnc(-c2ccccn2)s1
502						0.0					0.0		0.0				0.0	CID646266	S(CC(=O)NC(C)C)c1n(CC2OCCC2)c(-c2cc(OC)c(OC)cc2)nn1	COc1ccc(-c2nnc(SCC(=O)NC(C)C)n2CC2CCCO2)cc1OC
503		0.0		0.0	0.0								0.0		0.0			CID646269	S(Cc1nc(Nc2c(OC)cccc2)nc(N)n1)c1nc(C)cc(C)n1	COc1ccccc1Nc1nc(N)nc(CSc2nc(C)cc(C)n2)n1
504	0.0										0.0	0.0	0.0					CID646268	O=C(Nc1c(N2CCCCC2)cc2N=C(C)N(Cc3ccccc3)C(=O)c2c1)c1cnccc1	Cc1nc2cc(N3CCCCC3)c(NC(=O)c3cccnc3)cc2c(=O)n1Cc1ccccc1
505											0.0							CID3224380	Clc1c(Cn2nnc3c(NCc4cc5OCOc5cc4)nc(CCC)nc23)cccc1	CCCc1nc(NCc2ccc3c(c2)OCO3)c2nnn(Cc3ccccc3Cl)c2n1
506						0.0												CID2164860	O=[N+]([O-])c1ccc(C(=O)NCCOC)cc1	COCCNC(=O)c1ccc([N+](=O)[O-])cc1
507		0.0	0.0	0.0			0.0	0.0	0.0				0.0					CID970117	O=C(Nc1cnccc1)C1=NN(C)C(=O)c2c1cccc2	Cn1nc(C(=O)Nc2cccnc2)c2ccccc2c1=O
508		0.0			0.0	0.0							0.0					CID831798	O=C(Nc1ccccc1)N1CCSCC1	O=C(Nc1ccccc1)N1CCSCC1
509			0.0	0.0	0.0												0.0	CID2889735	S(C)c1cc(OC)c(C(=O)NCC2OCCC2)cc1	COc1cc(SC)ccc1C(=O)NCC1CCCO1
510						0.0									0.0			CID2889736	S(CC(=O)Nc1noc(C)c1)c1nnc2c(n(CCC)c3c2cccc3)n1	CCCn1c2ccccc2c2nnc(SCC(=O)Nc3cc(C)on3)nc21
511	0.0		0.0				0.0			0.0				0.0	0.0			CID2535136	S(=O)(=O)(NCCc1cc2OCCOc2cc1)c1sccc1	O=S(=O)(NCCc1ccc2c(c1)OCCO2)c1cccs1
512		0.0				0.0	0.0				0.0				0.0	0.0		CID784811	Cc1ccc(-c2nc(-c3sccc3)on2)cc1	Cc1ccc(-c2noc(-c3cccs3)n2)cc1
513														0.0				CID831797	O=C(N/N=C/c1cc2OCOc2cc1)c1c(C)ccs1	Cc1ccsc1C(=O)N/N=C/c1ccc2c(c1)OCO2
514															0.0			CID2486932	O(C)c1c(OC)cc2c(c1)CN(CC=1c3c(OC(=O)C=1)cc(CC)cc3)CC2	CCc1ccc2c(CN3CCc4cc(OC)c(OC)cc4C3)cc(=O)oc2c1
515								0.0					0.0					CID3238297	O=C(N(C)C)N1CCC(C(=O)NCc2ccccc2)CC1	CN(C)C(=O)N1CCC(C(=O)NCc2ccccc2)CC1
516									0.0								0.0	CID2849054	FC(F)(C(F)F)C1(O)Oc2c(C(=O)C1)ccc(OC)c2	COc1ccc2c(c1)OC(O)(C(F)(F)C(F)F)CC2=O
517														0.0				CID2849057	O(C)c1c(OC)ccc2C(OCCC)OC(=O)c12	CCCOC1OC(=O)c2c1ccc(OC)c2OC
518						0.0												CID1215321	S=C1N(c2ccc(N(C)C)cc2)C(C)(C)C(Nc2c(C)cccc2C)=N1	Cc1cccc(C)c1NC1=NC(=S)N(c2ccc(N(C)C)cc2)C1(C)C
519									0.0									CID1100019	S(=O)(=O)(N(CC(=O)Nc1c(C(=O)OC)cccc1)c1ccc(OC)cc1)C	COC(=O)c1ccccc1NC(=O)CN(c1ccc(OC)cc1)S(C)(=O)=O
520									0.0									CID1542038	S(CC(=O)Nc1ccc(C(=O)OCC)cc1)c1nc(NC(=O)c2ccccc2)c2c(C)c(C)oc2n1	CCOC(=O)c1ccc(NC(=O)CSc2nc(NC(=O)c3ccccc3)c3c(C)c(C)oc3n2)cc1
521																	0.0	CID2105046	FC(F)(F)c1cc(NC(=O)COC(=O)c2c(C)oc(C)c2)c(N2CCOCC2)cc1	Cc1cc(C(=O)OCC(=O)Nc2cc(C(F)(F)F)ccc2N2CCOCC2)c(C)o1
522						0.0												CID5741631	O=C(OCC)C1=C(CCC)N=C2N(C1/C=C/c1ccccc1)NC=N2	CCCC1=C(C(=O)OCC)C(/C=C/c2ccccc2)N2NC=NC2=N1
523														0.0				CID2334933	Brc1c(SCC(=O)OCC(=O)NC2CC2)ccc2c1cccc2	O=C(COC(=O)CSc1ccc2ccccc2c1Br)NC1CC1
524			0.0								0.0		0.0					CID1293245	O=C(OC)c1cc(Oc2nc(N3CCOCC3)nc(N3CCOCC3)n2)ccc1	COC(=O)c1cccc(Oc2nc(N3CCOCC3)nc(N3CCOCC3)n2)c1
525		0.0														0.0	0.0	CID1293242	S(CC(=O)C=1C(=O)Oc2c(cccc2)C=1)c1n(-c2ccccc2)nnn1	O=C(CSc1nnnn1-c1ccccc1)c1cc2ccccc2oc1=O
526						0.0												CID2253722	N(\Nc1sc2c(n1)cccc2)=C/C=C/c1ccccc1	C(=C/c1ccccc1)\C=N\Nc1nc2ccccc2s1
527														0.0				CID870942	O=C(Nc1sc2c(n1)ccc(C)c2)c1cc2OCOc2cc1	Cc1ccc2nc(NC(=O)c3ccc4c(c3)OCO4)sc2c1
528				0.0					0.0									CID1289010	Clc1c(S(=O)(=O)N2CCN(C(=O)OCC)CC2)cc(OCC(=O)N)c(C)c1	CCOC(=O)N1CCN(S(=O)(=O)c2cc(OCC(N)=O)c(C)cc2Cl)CC1
529					0.0													CID1077177	S(=O)(=O)(N1CCOCC1)c1ccc(Oc2ccc(S(=O)(=O)N3CCOCC3)cc2)cc1	O=S(=O)(c1ccc(Oc2ccc(S(=O)(=O)N3CCOCC3)cc2)cc1)N1CCOCC1
530	0.0	0.0		0.0	0.0	0.0			0.0	0.0	0.0						0.0	CID683719	S(CC(=O)c1ccccc1)c1c(C#N)c(SC)nc(N)n1	CSc1nc(N)nc(SCC(=O)c2ccccc2)c1C#N
531											0.0							CID1006302	Clc1cc(Cl)cc(NC(=O)CSc2c(C#N)cc3N4CCC(c3n2)CC4)c1	N#Cc1cc2c(nc1SCC(=O)Nc1cc(Cl)cc(Cl)c1)C1CCN2CC1
532												0.0			0.0			CID2393479	O/N=C/c1c(n(-c2ccccc2)nc1C)N1CCCC1	Cc1nn(-c2ccccc2)c(N2CCCC2)c1/C=N/O
533			0.0	0.0									0.0					CID2526829	O=C(NCc1ccc(C(=O)O)cc1)CN1C(=O)COc2c1cccc2	O=C(CN1C(=O)COc2ccccc21)NCc1ccc(C(=O)O)cc1
534									0.0		0.0	0.0			0.0			CID3136183	Clc1ccc(S(=O)(=O)N(CC(=O)NCC2OCCC2)c2ccc(OCC)cc2)cc1	CCOc1ccc(N(CC(=O)NCC2CCCO2)S(=O)(=O)c2ccc(Cl)cc2)cc1
535											0.0							CID4886601	O=C1N(c2nc(C)cc(C)n2)N=C(C)C1CCC(C)C	CC1=NN(c2nc(C)cc(C)n2)C(=O)C1CCC(C)C
536				0.0													0.0	CID663088	S(CC(=O)N(CC)CC)C=1N(OCC(=O)N(CC)CC)C(=O)c2c(N=1)cccc2	CCN(CC)C(=O)COn1c(SCC(=O)N(CC)CC)nc2ccccc2c1=O
537	0.0																	CID663089	Clc1cc(N2CCN(c3n(CCC(C)C)c4C(=O)NC(=O)N(C)c4n3)CC2)ccc1	CC(C)CCn1c(N2CCN(c3cccc(Cl)c3)CC2)nc2c1c(=O)[nH]c(=O)n2C
538									0.0									CID663080	Clc1n(C)c2c(n1)cccc2	Cn1c(Cl)nc2ccccc21
539			0.0		0.0		0.0			0.0			0.0	0.0				CID663081	S(=O)(=O)(Nc1ccc(S(=O)(=O)N2CCCCC2)cc1)c1cc(OC)c(OC)cc1	COc1ccc(S(=O)(=O)Nc2ccc(S(=O)(=O)N3CCCCC3)cc2)cc1OC
540				0.0														CID663083	S(CC(=O)N(C)C)c1oc(CCCCCNC(=O)OC(C)(C)C)nn1	CN(C)C(=O)CSc1nnc(CCCCCNC(=O)OC(C)(C)C)o1
541	0.0	0.0		0.0	0.0		0.0									0.0		CID663084	S(Cc1ccc(C)cc1)c1n(N)c(-c2occc2)nn1	Cc1ccc(CSc2nnc(-c3ccco3)n2N)cc1
542		0.0				0.0	0.0			0.0						0.0	0.0	CID663085	S(CCn1c(N2CCCCC2)nc2N(C)C(=O)N(C)C(=O)c12)c1sc2c(n1)cccc2	Cn1c(=O)c2c(nc(N3CCCCC3)n2CCSc2nc3ccccc3s2)n(C)c1=O
543				0.0			0.0											CID663086	N#Cc1c(/N=C/N2CCN(C)CC2)n(Cc2ccccc2)nc1	CN1CCN(/C=N/c2c(C#N)cnn2Cc2ccccc2)CC1
544	0.0		0.0						0.0	0.0	0.0			0.0			0.0	CID663087	O=C(N(CC=1C(=O)Nc2c(ccc(C)c2)C=1)c1c(C)cccc1)c1occc1	Cc1ccc2cc(CN(C(=O)c3ccco3)c3ccccc3C)c(=O)[nH]c2c1
545															0.0			CID776048	O=[N+]([O-])c1ccc(Oc2nc(C)cc(C)n2)cc1	Cc1cc(C)nc(Oc2ccc([N+](=O)[O-])cc2)n1
546						0.0												CID11958873	S(/C(=N\N=C(\C)/c1sccc1)/N)C1C(=O)N(c2ccc(OCCC)cc2)C(=O)C1	CCCOc1ccc(N2C(=O)CC(S/C(N)=N\N=C(\C)c3cccs3)C2=O)cc1
547	0.0												0.0			0.0	0.0	CID2955233	Clc1ccc(N2C(=O)CC(C(=O)Nc3c(C(=O)NCc4occc4)cccc3)C2)cc1	O=C(NCc1ccco1)c1ccccc1NC(=O)C1CC(=O)N(c2ccc(Cl)cc2)C1
548									0.0		0.0	0.0						CID2482307	Clc1c(OCc2oc(SCC(=O)NC(=O)NC(C)(C)C)nn2)cccc1	CC(C)(C)NC(=O)NC(=O)CSc1nnc(COc2ccccc2Cl)o1
549														0.0				CID5411536	O=C(NN/C=C/1\C=CC(=O)C=C\1)c1c(C)nc2c(C)cccc2c1	Cc1nc2c(C)cccc2cc1C(=O)NNC=C1C=CC(=O)C=C1
550							0.0		0.0			0.0		0.0				CID776045	O=C(c1occc1)C=1C(=O)c2c(OC=1)ccc(C)c2	Cc1ccc2occ(C(=O)c3ccco3)c(=O)c2c1
551						0.0												CID776044	O=C(Nc1c(OC)cccc1)c1c(N)sc2c1CCC2	COc1ccccc1NC(=O)c1c(N)sc2c1CCC2
552				0.0														CID9567988	Fc1ccc(NC(=O)C(/C(=N\O)/N)Cc2ccc(C)cc2)cc1	Cc1ccc(CC(C(=O)Nc2ccc(F)cc2)/C(N)=N\O)cc1
553							0.0	0.0						0.0				CID9567989	O=C(Nc1c(C)ccc(C)c1)C(/C(=N\O)/N)Cc1ccc(OC)cc1	COc1ccc(CC(C(=O)Nc2cc(C)ccc2C)/C(N)=N\O)cc1
554	0.0		0.0						0.0		0.0						0.0	CID2851847	O=C(Nc1ccc(C)cc1)C1=C(C)NC(=O)NC1c1ccc(N(C)C)cc1	CC1=C(C(=O)Nc2ccc(C)cc2)C(c2ccc(N(C)C)cc2)NC(=O)N1
555				0.0			0.0			0.0	0.0	0.0						CID2851843	OC(C#CCN1CCCC1)c1ccccc1	OC(C#CCN1CCCC1)c1ccccc1
556															0.0			CID15945007	Clc1cc(S(=O)(=O)NC(C(=O)OCC(=O)N2CCN(c3ccccc3)CC2)C(C)C)ccc1	CC(C)C(NS(=O)(=O)c1cccc(Cl)c1)C(=O)OCC(=O)N1CCN(c2ccccc2)CC1
557	0.0	0.0			0.0				0.0	0.0								CID2155193	S(CC(=O)NC1CCCCC1)C=1N(c2ccc(C)cc2)C(=O)C=2SCCC=2N=1	Cc1ccc(-n2c(SCC(=O)NC3CCCCC3)nc3c(c2=O)SCC3)cc1
558			0.0								0.0		0.0		0.0			CID2155192	S(CC(=O)Nc1c(OC)cc(OC)cc1)C=1N(c2ccc(C)cc2)C(=O)C=2SCCC=2N=1	COc1ccc(NC(=O)CSc2nc3c(c(=O)n2-c2ccc(C)cc2)SCC3)c(OC)c1
559	0.0				0.0	0.0	0.0							0.0		0.0		CID653296	S(CC(=O)c1ccccc1)c1nc(C)cc(N2CCCCC2)n1	Cc1cc(N2CCCCC2)nc(SCC(=O)c2ccccc2)n1
560		0.0																CID653297	O=C1N(C)C(=O)C2=NC(c3sccc3)=NN(CC)C2=N1	CCn1nc(-c2cccs2)nc2c(=O)n(C)c(=O)nc1-2
561						0.0					0.0			0.0				CID653294	S(CC(=O)OC1CCCCC1)c1n(CCCOC)c(-c2occc2)nn1	COCCCn1c(SCC(=O)OC2CCCCC2)nnc1-c1ccco1
562								1.0			0.0						0.0	CID653295	O=C1N(CNc2ccc(O)cc2)C(=O)C2C1C1C=CC2C1	O=C1C2C3C=CC(C3)C2C(=O)N1CNc1ccc(O)cc1
563				0.0				0.0	0.0									CID653292	O=C(O)CC1C(=O)C(c2ccccc2)CCC1	O=C(O)CC1CCCC(c2ccccc2)C1=O
564		0.0		0.0			0.0											CID653293	Fc1c(Cn2nnc3c(NCCO)nc(C)nc23)cccc1	Cc1nc(NCCO)c2nnn(Cc3ccccc3F)c2n1
565	0.0		0.0				0.0	0.0					0.0				0.0	CID653290	O=C(N(Cc1cnccc1)CC=1C(=O)Nc2c(cc(OC)c(OC)c2)C=1)NCc1ccccc1	COc1cc2cc(CN(Cc3cccnc3)C(=O)NCc3ccccc3)c(=O)[nH]c2cc1OC
566				0.0												0.0	0.0	CID653291	S(=O)(=O)(N1C(C)CCCC1)c1ccc(NC(=O)CSc2n(C)nnn2)cc1	CC1CCCCN1S(=O)(=O)c1ccc(NC(=O)CSc2nnnn2C)cc1
567		0.0								0.0			0.0			0.0		CID941892	O(C)c1c(Nc2nc(N)nc(CN3CCCCCC3)n2)cccc1	COc1ccccc1Nc1nc(N)nc(CN2CCCCCC2)n1
568	0.0	0.0											0.0					CID5309592	O=C(Nc1c(N2CCN(C)CC2)cccc1)C(Cc1ccccc1)n1cccc1	CN1CCN(c2ccccc2NC(=O)C(Cc2ccccc2)n2cccc2)CC1
569	0.0							0.0							0.0			CID5309591	O=C(OCC)N1CCC(N2C(=O)c3c(C(=O)NCc4ccc(C)cc4)cccc3C2)CC1	CCOC(=O)N1CCC(N2Cc3cccc(C(=O)NCc4ccc(C)cc4)c3C2=O)CC1
570		0.0																CID5309590	S(CC(=O)Nc1cc(F)ccc1)c1n(c(Cc2n(C)ccc2)nn1)-c1ccc(OC)cc1	COc1ccc(-n2c(Cc3cccn3C)nnc2SCC(=O)Nc2cccc(F)c2)cc1
571												0.0						CID5309596	O=C(OCC)N1CCN(C=2C(=O)C(=O)C=2Nc2cc3OCCOc3cc2)CC1	CCOC(=O)N1CCN(c2c(Nc3ccc4c(c3)OCCO4)c(=O)c2=O)CC1
572		0.0		0.0									0.0				0.0	CID2954721	S=C(NCC1OCCC1)n1ncc(C)c1	Cc1cnn(C(=S)NCC2CCCO2)c1
573	0.0			0.0			0.0	0.0										CID5309594	O=C(NCc1ccccc1)c1noc(-c2cc(O)ccc2)c1	O=C(NCc1ccccc1)c1cc(-c2cccc(O)c2)on1
574						0.0							0.0					CID5308649	[SH0](=O)(CC(=O)NCCC(C)C)Cc1c(C)oc(-c2ccc(C)cc2)n1	Cc1ccc(-c2nc(CS(=O)CC(=O)NCCC(C)C)c(C)o2)cc1
575											0.0							CID3776856	S(=O)(=O)(NCc1ccccc1)c1c2ncccc2ccc1	O=S(=O)(NCc1ccccc1)c1cccc2cccnc12
576		0.0		0.0				0.0	0.0									CID5308640	O=C(CC1C(=O)Nc2c(O1)cccc2)N1CCCC1	O=C1Nc2ccccc2OC1CC(=O)N1CCCC1
577				0.0		0.0							0.0					CID5308642	S(=O)(=O)(N1CCCCCC1)c1cc2OC(=O)N(CC(=O)NC3CCCCC3)c2cc1	O=C(Cn1c(=O)oc2cc(S(=O)(=O)N3CCCCCC3)ccc21)NC1CCCCC1
578		0.0	0.0			0.0												CID5308643	Clc1c(C2C(C#N)=C3SCN(c4ccccc4)CN3C(=O)C2)cccc1	N#CC1=C2SCN(c3ccccc3)CN2C(=O)CC1c1ccccc1Cl
579		0.0														0.0		CID5308644	Clc1c(OC)ccc(NC=2n3nc(C)nc3N=C(C)C=2)c1	COc1ccc(Nc2cc(C)nc3nc(C)nn23)cc1Cl
580	0.0																	CID4248782	Brc1oc(C(=O)N2C(SCc3cnccc3)=NCC2)cc1	O=C(c1ccc(Br)o1)N1CCN=C1SCc1cccnc1
581	0.0										0.0							CID5308646	S(CC(=O)N1CCCCCC1)c1n(c(Cc2n(C)ccc2)nn1)-c1ccc(F)cc1	Cn1cccc1Cc1nnc(SCC(=O)N2CCCCCC2)n1-c1ccc(F)cc1
582		0.0	0.0								0.0							CID5308647	S(CC(=O)Nc1c(F)cccc1)c1n(C)c(CN2C(=O)Sc3c2cccc3)nn1	Cn1c(Cn2c(=O)sc3ccccc32)nnc1SCC(=O)Nc1ccccc1F
583						0.0			0.0									CID757551	O=C(Nc1c(N2CCOCC2)cccc1)COc1c(C)cc(C)cc1	Cc1ccc(OCC(=O)Nc2ccccc2N2CCOCC2)c(C)c1
584						0.0												CID1214497	S(c1n(C)cnc1[N+](=O)[O-])c1nc(C)ccc1	Cc1cccc(Sc2c([N+](=O)[O-])ncn2C)n1
585				0.0				0.0				0.0	0.0					CID788269	N(c1oc2c(n1)cc(C)cc2)c1nc(C)cc(C)n1	Cc1ccc2oc(Nc3nc(C)cc(C)n3)nc2c1
586											0.0							CID5310879	O=C1/C(=C(/NCCCC)\C)/C(=O)c2c(O1)cccc2	CCCCN/C(C)=C1/C(=O)Oc2ccccc2C1=O
587								0.0										CID5310876	O=C1/C(=C/NO)/C(=N\c2ccccc2)/N=C2N1C=CC=C2	O=C1C(=C/NO)/C(=N\c2ccccc2)N=C2C=CC=CN12
588												0.0				0.0		CID2179046	Brc1c(C(=O)NCCCOCC)cccc1	CCOCCCNC(=O)c1ccccc1Br
589									0.0									CID757559	S(=O)(=O)(N(CC(=O)O)Cc1ccccc1)c1ccc(F)cc1	O=C(O)CN(Cc1ccccc1)S(=O)(=O)c1ccc(F)cc1
590							0.0						0.0					CID5310872	Clc1c(O)c(CN2CCN(CC)CC2)c2OC(=O)C=C(C)c2c1	CCN1CCN(Cc2c(O)c(Cl)cc3c(C)cc(=O)oc23)CC1
591														0.0			0.0	CID5310873	O(CCCN/C(/C)=C\1/C(=O)N(C)C(=O)N(C)C/1=O)c1ccc(CC)cc1	CCc1ccc(OCCCNC(C)=C2C(=O)N(C)C(=O)N(C)C2=O)cc1
592						0.0		0.0			0.0							CID5310870	O=C(/C=C(\Nc1c(O)cccc1)/C)c1ccncc1	C/C(=C/C(=O)c1ccncc1)Nc1ccccc1O
593				0.0		0.0												CID5310871	Cc1n(-c2nc(-c3ccccc3)cnn2)nc(C)c1	Cc1cc(C)n(-c2nncc(-c3ccccc3)n2)n1
594														0.0	0.0			CID765996	O=C1/C(=C\c2ccc(N(C)C)cc2)/C(=O)OC2(O1)CCCC2	CN(C)c1ccc(C=C2C(=O)OC3(CCCC3)OC2=O)cc1
595															0.0			CID765993	O=C1/C(=C\c2ccc(N(CC)CC)cc2)/C(=O)OC2(O1)CCCC2	CCN(CC)c1ccc(C=C2C(=O)OC3(CCCC3)OC2=O)cc1
596						0.0						0.0		0.0				CID1292111	S(=O)(=O)(N(CC(=O)Nc1c2c(ccc1)CCCC2)C)c1ccc(C)cc1	Cc1ccc(S(=O)(=O)N(C)CC(=O)Nc2cccc3c2CCCC3)cc1
597				0.0			0.0					0.0						CID662476	O=C1C(CNC(C)C)=Cc2c(N1)cc(C)cc2	Cc1ccc2cc(CNC(C)C)c(=O)[nH]c2c1
598															0.0			CID1186687	O=C(OCCN1C(=O)c2c(C1=O)cccc2)COc1cc(C)c(C)cc1	Cc1ccc(OCC(=O)OCCN2C(=O)c3ccccc3C2=O)cc1C
599			0.0		0.0					0.0			0.0			0.0	0.0	CID2951809	O=C(Nc1ccc(C(C)C)cc1)C1CN(C(C)C)C(=O)C1	CC(C)c1ccc(NC(=O)C2CC(=O)N(C(C)C)C2)cc1
600				0.0		0.0						0.0						CID854933	N#C/C=C(/C)\n1c(N)cc(C)n1	C/C(=C/C#N)n1nc(C)cc1N
601			0.0	0.0					0.0	0.0	0.0						0.0	CID1101800	S(=O)(=O)(N1CCN(C)CC1)c1ccc(-c2ccc(S(=O)(=O)N3CCN(C)CC3)cc2)cc1	CN1CCN(S(=O)(=O)c2ccc(-c3ccc(S(=O)(=O)N4CCN(C)CC4)cc3)cc2)CC1
602														0.0				CID2370916	S(CC(=O)c1ccc(C(C)(C)C)cc1)C=1C(=O)NC(=O)NN=1	CC(C)(C)c1ccc(C(=O)CSc2n[nH]c(=O)[nH]c2=O)cc1
603									0.0									CID1617365	O(C(c1ccccc1)c1ccccc1)CCOCC#CCN1CCOCC1	C(#CCN1CCOCC1)COCCOC(c1ccccc1)c1ccccc1
604															0.0			CID2461769	Brc1ccc(C(=O)N(CC(=O)NC(C)(C)C)CC)cc1	CCN(CC(=O)NC(C)(C)C)C(=O)c1ccc(Br)cc1
605															0.0			CID1297890	O=[N+]([O-])c1c(CC(=O)Nc2c(C(=O)OC)cc(OC)c(OC)c2)cccc1	COC(=O)c1cc(OC)c(OC)cc1NC(=O)Cc1ccccc1[N+](=O)[O-]
606	0.0	0.0	0.0		0.0			0.0	0.0	0.0	0.0						0.0	CID1315980	S(CC(=O)Nc1cc(OC)ccc1)c1oc(COc2cc3c(cc2)CCCC3)nn1	COc1cccc(NC(=O)CSc2nnc(COc3ccc4c(c3)CCCC4)o2)c1
607		0.0															0.0	CID5310299	Fc1ccc(-n2ncc3C(=O)N(CC(=O)NCCc4ccccc4)C=Nc23)cc1	O=C(Cn1cnc2c(cnn2-c2ccc(F)cc2)c1=O)NCCc1ccccc1
608	0.0									0.0	0.0					0.0		CID1246748	S(=O)(=O)(N1CCN(C(=O)c2c(OC)cc(OC)cc2)CC1)c1ccccc1	COc1ccc(C(=O)N2CCN(S(=O)(=O)c3ccccc3)CC2)c(OC)c1
609	0.0	0.0	0.0			0.0	0.0		0.0			0.0	0.0					CID1142615	O=C(Nc1c(C)c(-c2oc3c(n2)nccc3)ccc1)c1cc(OC)ccc1	COc1cccc(C(=O)Nc2cccc(-c3nc4ncccc4o3)c2C)c1
610			0.0	0.0														CID5310292	O=C(NC(C(N1CCOCC1)c1sccc1)C)Nc1ccccc1	CC(NC(=O)Nc1ccccc1)C(c1cccs1)N1CCOCC1
611			0.0				0.0	0.0		0.0								CID5310293	Fc1ccc(-n2ncc3C(=O)N(CC(=O)Nc4c(C)c(C)ccc4)C=Nc23)cc1	Cc1cccc(NC(=O)Cn2cnc3c(cnn3-c3ccc(F)cc3)c2=O)c1C
612								0.0										CID5310290	S(CC(=O)Nc1cc2OCOc2cc1)C1=Nn2c(-c3ccncc3)nnc2C=C1	O=C(CSc1ccc2nnc(-c3ccncc3)n2n1)Nc1ccc2c(c1)OCO2
613			0.0				0.0	0.0	0.0									CID5310291	S(Cc1oc(C(=O)OC)cc1)C1=Nn2c(-c3ncccc3)nnc2C=C1	COC(=O)c1ccc(CSc2ccc3nnc(-c4ccccn4)n3n2)o1
614				0.0														CID5310295	O=C(CN1C(=O)c2nnn(-c3ccc(OC)cc3)c2N=C1)N1CCC(C)CC1	COc1ccc(-n2nnc3c(=O)n(CC(=O)N4CCC(C)CC4)cnc32)cc1
615									0.0	0.0								CID1072493	S(=O)(=O)(Nc1nc(C)nc(C)c1)c1ccc(NC(=O)c2oc3c(c2)cccc3)cc1	Cc1cc(NS(=O)(=O)c2ccc(NC(=O)c3cc4ccccc4o3)cc2)nc(C)n1
616												0.0						CID3128469	O=C(N)C(NC(=O)CNC(=O)C)Cc1ccccc1	CC(=O)NCC(=O)NC(Cc1ccccc1)C(N)=O
617														0.0				CID2977233	O=C(O)c1ccc(C(=O)Nc2cc(NC(=O)C3OCCC3)ccc2)cc1	O=C(O)c1ccc(C(=O)Nc2cccc(NC(=O)C3CCCO3)c2)cc1
618											0.0							CID3229847	S(CC(=O)N(CC)CC)c1n(CC(=O)N2CCN(c3c(OC)cccc3)CC2)c2c(n1)cccc2	CCN(CC)C(=O)CSc1nc2ccccc2n1CC(=O)N1CCN(c2ccccc2OC)CC1
619											0.0	0.0						CID1291491	O=C(NC1CCCCC1)Cn1c2c(c(C(=O)c3sccc3)c1)cccc2	O=C(Cn1cc(C(=O)c2cccs2)c2ccccc21)NC1CCCCC1
620			0.0						0.0	0.0			0.0				0.0	CID2622528	O=C1N(CC=2c3c(c(C)c(C)cc3)OC(=O)C=2)C(=O)NC21CCCCC2	Cc1ccc2c(CN3C(=O)NC4(CCCCC4)C3=O)cc(=O)oc2c1C
621	0.0				0.0					0.0			0.0				0.0	CID972539	S(C(F)F)c1n(N)c(COc2ccccc2)nn1	Nn1c(COc2ccccc2)nnc1SC(F)F
622							0.0	0.0										CID654908	O=C(NCCC)NCCc1ccncc1	CCCNC(=O)NCCc1ccncc1
623	0.0	0.0			0.0	0.0						0.0	0.0				0.0	CID2160412	Clc1c(C(=O)Nc2n(-c3ccc(OC)cc3)nc3c2C[SH0](=O)C3)c(F)ccc1	COc1ccc(-n2nc3c(c2NC(=O)c2c(F)cccc2Cl)CS(=O)C3)cc1
624						0.0				0.0							0.0	CID654906	O=C(OC)C1C2C(=O)N(C3CCCC3)CC32OC1C=C3	COC(=O)C1C2C=CC3(CN(C4CCCC4)C(=O)C13)O2
625			0.0														0.0	CID654905	Fc1ccc(CNC(=O)C2N(C(=O)Nc3c(OC)cccc3)CCC2)cc1	COc1ccccc1NC(=O)N1CCCC1C(=O)NCc1ccc(F)cc1
626		0.0						0.0									0.0	CID654904	S(CC(=O)Nc1c(C(=O)OC)cccc1)c1n(CCC)c2C(=O)N(C)C(=O)N(C)c2n1	CCCn1c(SCC(=O)Nc2ccccc2C(=O)OC)nc2c1c(=O)n(C)c(=O)n2C
627	0.0						0.0											CID654903	O=C(Nc1cc2c(cc1)CCC2)C1CCN(c2ncccn2)CC1	O=C(Nc1ccc2c(c1)CCC2)C1CCN(c2ncccn2)CC1
628	0.0										0.0							CID2160417	Brc1cc(C(=O)Nc2n(-c3ccc(OC)cc3)nc3c2C[SH0](=O)C3)c(Cl)cc1	COc1ccc(-n2nc3c(c2NC(=O)c2cc(Br)ccc2Cl)CS(=O)C3)cc1
629				0.0	0.0			0.0										CID654901	S(Cc1[nH]nc2OC(N)=C(C#N)C3(c12)CCN(C(=O)OCC)CC3)c1ccc(C)cc1	CCOC(=O)N1CCC2(CC1)C(C#N)=C(N)Oc1n[nH]c(CSc3ccc(C)cc3)c12
630											0.0				0.0			CID654900	S(=O)(=O)(N1CCN(C(=O)c2c(F)cccc2)CC1)c1ccc(S(=O)(=O)N2CCCCC2)cc1	O=C(c1ccccc1F)N1CCN(S(=O)(=O)c2ccc(S(=O)(=O)N3CCCCC3)cc2)CC1
631												0.0						CID1075722	Clc1c(C(F)(F)F)cc(N(S(=O)(=O)C)CC(=O)N2CCC(C(=O)N)CC2)cc1	CS(=O)(=O)N(CC(=O)N1CCC(C(N)=O)CC1)c1ccc(Cl)c(C(F)(F)F)c1
632		0.0		0.0				0.0	0.0									CID2940581	O=C(COc1c(C)cc(C)cc1)n1c(N)nnc1	Cc1ccc(OCC(=O)n2cnnc2N)c(C)c1
633				0.0			0.0		0.0		0.0			0.0		0.0		CID887048	O=C(N(Cc1ccccc1)C)COc1ccc(OC)cc1	COc1ccc(OCC(=O)N(C)Cc2ccccc2)cc1
634												0.0						CID3817563	O=C(NC1=NC(=O)c2ncn(C3OC(CO)C(O)C3)c2N1)C(C)C	CC(C)C(=O)Nc1nc(=O)c2ncn(C3CC(O)C(CO)O3)c2[nH]1
635														0.0				CID834689	O(CC)c1c(CNc2n(CC)nnn2)c2c(cc1)cccc2	CCOc1ccc2ccccc2c1CNc1nnnn1CC
636		0.0	0.0	0.0	0.0					0.0			0.0					CID2191928	S(Cc1cc(F)ccc1)c1sc(NC(=O)C)nn1	CC(=O)Nc1nnc(SCc2cccc(F)c2)s1
637	0.0									0.0				0.0				CID2941235	Clc1cc(C)c(OCC(=O)N2C(C)CCCC2C)cc1	Cc1cc(Cl)ccc1OCC(=O)N1C(C)CCCC1C
638															0.0			CID2343763	N(\N(C)C)=C/c1ccc(N2CCOCC2)cc1	CN(C)/N=C/c1ccc(N2CCOCC2)cc1
639	0.0				0.0					0.0							0.0	CID652504	FC(F)(F)c1cc(CNC(=O)C2CCN(c3ncccn3)CC2)ccc1	O=C(NCc1cccc(C(F)(F)F)c1)C1CCN(c2ncccn2)CC1
640		0.0		0.0			0.0						0.0		0.0		0.0	CID652507	O(C)c1c(OC)ccc(-c2c(C#N)c(N)nc(CC)c2C)c1	CCc1nc(N)c(C#N)c(-c2ccc(OC)c(OC)c2)c1C
641			0.0	0.0								0.0	0.0					CID652506	O=C(Nc1cc(OC)ccc1)NC1CCN(Cc2n(CCOC)nnn2)CC1	COCCn1nnnc1CN1CCC(NC(=O)Nc2cccc(OC)c2)CC1
642	0.0			0.0				0.0	0.0	0.0	0.0		0.0					CID652501	O=C(N(CC1=NC(=O)c2c(N1)cccc2)C1CCCC1)c1occc1	O=C(c1ccco1)N(Cc1nc(=O)c2ccccc2[nH]1)C1CCCC1
643		0.0										0.0			0.0			CID652500	O(Cc1oc(-c2ccc(C)cc2)nn1)c1cc(-n2nnnc2)ccc1	Cc1ccc(-c2nnc(COc3cccc(-n4cnnn4)c3)o2)cc1
644				0.0			0.0											CID652503	Fc1ccc(CN2C(Nc3c(OCC)cccc3)=NCC2=O)cc1	CCOc1ccccc1NC1=NCC(=O)N1Cc1ccc(F)cc1
645								0.0									0.0	CID652502	O=C(N(CC(=O)NCc1occc1)c1cc(C)ccc1)CCC(=O)Nc1ncccc1	Cc1cccc(N(CC(=O)NCc2ccco2)C(=O)CCC(=O)Nc2ccccn2)c1
646												0.0		0.0				CID842311	O=C(N/N=C/c1c(C)nn(CC)c1)c1cc2OCOc2cc1	CCn1cc(/C=N/NC(=O)c2ccc3c(c2)OCO3)c(C)n1
647					0.0	0.0		0.0										CID652508	O=C(Nc1cc(C(=O)OC)ccc1)CN1CCOCC1	COC(=O)c1cccc(NC(=O)CN2CCOCC2)c1
648	0.0												0.0					CID1212426	Clc1c(-c2c(C(=O)n3c4c(nc3)cc(C)c(C)c4)c(C)on2)c(Cl)ccc1	Cc1cc2ncn(C(=O)c3c(-c4c(Cl)cccc4Cl)noc3C)c2cc1C
649	0.0			0.0									0.0			0.0		CID3603126	O(C)c1ccc(N2CCN(C(c3ccccc3)C3=C(O)n4nc(C)nc4S3)CC2)cc1	COc1ccc(N2CCN(C(c3ccccc3)c3sc4nc(C)nn4c3O)CC2)cc1
650						0.0												CID3310466	O=[N+]([O-])c1c(OC)nn(C(C(=O)N/N=C/c2c3c(ccc2)cccc3)C)c1	COc1nn(C(C)C(=O)N/N=C/c2cccc3ccccc23)cc1[N+](=O)[O-]
651	0.0		0.0				0.0	0.0	0.0		0.0		0.0					CID2957405	O=C(NCc1occc1)c1c(NC(=O)C2CN(c3ccc(OCCC)cc3)C(=O)C2)cccc1	CCCOc1ccc(N2CC(C(=O)Nc3ccccc3C(=O)NCc3ccco3)CC2=O)cc1
652														0.0				CID753700	Clc1ccc(C=2OC(=O)/C(=C\C=C\c3occc3)/N=2)cc1	O=C1OC(c2ccc(Cl)cc2)=N/C1=C/C=C/c1ccco1
653									0.0							0.0		CID1071919	S(CC1=NC(=O)c2c(N1)cccc2)C=1N(CC)C(=O)c2c(N=1)cccc2	CCn1c(SCc2nc(=O)c3ccccc3[nH]2)nc2ccccc2c1=O
654			0.0				0.0	0.0			0.0	0.0						CID800337	N(CCN1CCOCC1)c1nc(-c2ccc(C)cc2)nc2c1cccc2	Cc1ccc(-c2nc(NCCN3CCOCC3)c3ccccc3n2)cc1
655															0.0			CID3848047	S(/C(=N\N=C\c1cc2OCOc2cc1)/N)C1C(=O)N(c2ccc(C(=O)O)cc2)C(=O)C1	N/C(=N/N=C/c1ccc2c(c1)OCO2)SC1CC(=O)N(c2ccc(C(=O)O)cc2)C1=O
656				0.0			0.0	0.0	0.0				0.0			0.0		CID793109	O(C)c1nc(OC)nc(N(CCO)C)n1	COc1nc(OC)nc(N(C)CCO)n1
657															0.0			CID6181255	Cl/C(=C/c1ccc(N(C)C)cc1)/c1sc2c(n1)cccc2	CN(C)c1ccc(/C=C(/Cl)c2nc3ccccc3s2)cc1
658		0.0			0.0								0.0			0.0		CID4657558	S(CCn1c(N2CCC(C)CC2)nc2N(C)C(=O)NC(=O)c12)c1nc(C)ccn1	Cc1ccnc(SCCn2c(N3CCC(C)CC3)nc3c2c(=O)[nH]c(=O)n3C)n1
659															0.0			CID1282288	O=C(Nc1c2c(ccc1)cccc2)Nc1cc2nnsc2cc1	O=C(Nc1ccc2snnc2c1)Nc1cccc2ccccc12
660														0.0				CID12004802	O=C(OCC)N/N=C(\C=C\c1occc1)/C	CCOC(=O)N/N=C(C)\C=C\c1ccco1
661		0.0	0.0		0.0								0.0					CID4347383	O=C(NCCC=1C(=O)Nc2c(ccc(C)c2)C=1)C1CCCC1	Cc1ccc2cc(CCNC(=O)C3CCCC3)c(=O)[nH]c2c1
662														0.0				CID12004801	O=C(NCCc1cc(C)ccc1)CCNC(=O)CN1C(=O)c2c(cccc2)C=C1	Cc1cccc(CCNC(=O)CCNC(=O)Cn2ccc3ccccc3c2=O)c1
663															0.0			CID12004807	S=C1N(CCCCCC(=O)NCCc2ccccc2)C(=O)c2c(N1)ccc(N1CCOCC1)c2	O=C(CCCCCn1c(=S)[nH]c2ccc(N3CCOCC3)cc2c1=O)NCCc1ccccc1
664											0.0							CID1440852	S(CC(=O)Nc1cc2OCOc2cc1)c1n(CC(=O)N(C)C)c2c(n1)cccc2	CN(C)C(=O)Cn1c(SCC(=O)Nc2ccc3c(c2)OCO3)nc2ccccc21
665												0.0		0.0				CID1474877	O(C)c1c(OC)cc2ncnc(NCc3ccccc3)c2c1	COc1cc2ncnc(NCc3ccccc3)c2cc1OC
666					0.0		0.0				0.0					0.0		CID2381417	O=C(Nc1c2c3c(N(CC)C(=O)c3ccc2)cc1)C(C)(C)C	CCN1C(=O)c2cccc3c(NC(=O)C(C)(C)C)ccc1c23
667										0.0								CID764219	Clc1c(CN2CCN(c3c(Cl)cccc3)CC2)cccc1	Clc1ccccc1CN1CCN(c2ccccc2Cl)CC1
668										0.0								CID710585	ClC=1C(=O)N(c2c(C)cc(C)cc2)C(=O)C=1N1CCN(C)CC1	Cc1ccc(N2C(=O)C(Cl)=C(N3CCN(C)CC3)C2=O)c(C)c1
669														0.0	0.0			CID2414385	Fc1cc(C(=O)c2cn(C(=O)Cc3sc(C)nc3)nc2)c(O)cc1	Cc1ncc(CC(=O)n2cc(C(=O)c3cc(F)ccc3O)cn2)s1
670														0.0				CID966575	O=C(Oc1ccc(OC)cc1)COc1ccc(C)cc1	COc1ccc(OC(=O)COc2ccc(C)cc2)cc1
671														0.0				CID2865100	O(C)c1c(OC)ccc(C2N(c3ccc(OC)cc3)C(=O)C(Nc3ccc(OC)cc3)=C2)c1	COc1ccc(NC2=CC(c3ccc(OC)c(OC)c3)N(c3ccc(OC)cc3)C2=O)cc1
672									0.0		0.0	0.0				0.0	0.0	CID665033	Brc1oc(-c2n(C)c3c(n2)cccc3)cc1	Cn1c(-c2ccc(Br)o2)nc2ccccc21
673	0.0	0.0				0.0	0.0						0.0			0.0	0.0	CID665032	S(Cc1ccc(C#N)cc1)c1n(C)c(-c2ccccc2)nn1	Cn1c(SCc2ccc(C#N)cc2)nnc1-c1ccccc1
674			0.0	0.0									0.0					CID665031	O=C1N(C)c2nc3N(CCc4ccccc4)CCCn3c2C(=O)N1	Cn1c(=O)[nH]c(=O)c2c1nc1n2CCCN1CCc1ccccc1
675		0.0			0.0	0.0							0.0					CID665030	Clc1ccc(CN2C(=O)N(Cc3occc3)C(=N)c3c2sc2c3CC(C)(C)OC2)cc1	CC1(C)Cc2c(sc3c2c(=N)n(Cc2ccco2)c(=O)n3Cc2ccc(Cl)cc2)CO1
676		0.0			0.0				0.0		0.0		0.0					CID665037	O=C(N(CCC)CC=1C(=O)Nc2c(ccc(C)c2)C=1)c1ncccc1	CCCN(Cc1cc2ccc(C)cc2[nH]c1=O)C(=O)c1ccccn1
677														0.0				CID665036	Clc1c(OC)cc(OC)c(N2C(=O)C3C(C(=O)O)C4OC3(C=C4)C2)c1	COc1cc(OC)c(N2CC34C=CC(O3)C(C(=O)O)C4C2=O)cc1Cl
678										0.0				0.0	0.0			CID952393	Clc1c(N2CCOCC2)c(N)ccc1	Nc1cccc(Cl)c1N1CCOCC1
679	0.0				0.0	0.0	0.0						0.0			0.0	0.0	CID665034	O=C(OCCCC)Nc1sc(-c2c(OC)cccc2)nn1	CCCCOC(=O)Nc1nnc(-c2ccccc2OC)s1
680															0.0			CID3806639	O=C(O)CC(n1cccc1)c1cc(C)ccc1	Cc1cccc(C(CC(=O)O)n2cccc2)c1
681									0.0		0.0							CID2214919	Brc1oc(C(=O)Nc2ccc(S(=O)(=O)N(C)C)cc2)cc1	CN(C)S(=O)(=O)c1ccc(NC(=O)c2ccc(Br)o2)cc1
682											0.0							CID2214914	S=C1N=C(c2ccc(OCCCC)cc2)NN1	CCCCOc1ccc(-c2nc(=S)[nH][nH]2)cc1
683										0.0								CID3227286	O=C(Nc1c(C)cccc1)C1CCN(C=2n3ncnc3N=C(c3ccccc3)C=2)CC1	Cc1ccccc1NC(=O)C1CCN(c2cc(-c3ccccc3)nc3ncnn23)CC1
684												0.0						CID3800286	S(=O)(=O)(C(CC)C)c1c(C)nns1	CCC(C)S(=O)(=O)c1snnc1C
685	0.0	0.0							0.0			0.0	0.0					CID2942525	O=C(Nc1cc2nc(C)n(C)c2cc1)N1CC(c2ccccc2)CC1	Cc1nc2cc(NC(=O)N3CCC(c4ccccc4)C3)ccc2n1C
686						0.0												CID802189	S=C(NC(=O)Cc1ccccc1)Nc1c(C)ccc(C(=O)O)c1	Cc1ccc(C(=O)O)cc1NC(=S)NC(=O)Cc1ccccc1
687							0.0								0.0			CID856392	O=C(NC1CCCCC1)Cn1c(C)cc(C)n1	Cc1cc(C)n(CC(=O)NC2CCCCC2)n1
688										0.0								CID1815793	S(=O)(=O)(N(CC(=O)NCCC)c1ccccc1)c1cc(OC)c(OC)cc1	CCCNC(=O)CN(c1ccccc1)S(=O)(=O)c1ccc(OC)c(OC)c1
689												0.0						CID1815792	S(=O)(=O)(N(CC(=O)NCCCC)c1cc(F)ccc1)C	CCCCNC(=O)CN(c1cccc(F)c1)S(C)(=O)=O
690		0.0					0.0		0.0	0.0	0.0		0.0			0.0		CID2196	O=C(N1C(=O)CCC1)c1ccc(OC)cc1	COc1ccc(C(=O)N2CCCC2=O)cc1
691										0.0								CID1815798	Clc1ccc(SCCNC(=O)c2occc2)cc1	O=C(NCCSc1ccc(Cl)cc1)c1ccco1
692			0.0									0.0						CID3636449	O(C)c1c(OC)cc(C(N2CC(C)CC(C)C2)C2=C(O)n3nc(C)nc3S2)cc1OC	COc1cc(C(c2sc3nc(C)nn3c2O)N2CC(C)CC(C)C2)cc(OC)c1OC
693	0.0			0.0		0.0		0.0		0.0								CID2583696	O=C(NC(=O)CN1C(=O)C2(NC1=O)CCCCCCC2)NCc1occc1	O=C(CN1C(=O)NC2(CCCCCCC2)C1=O)NC(=O)NCc1ccco1
694														0.0				CID839551	S(CC(=O)Nc1c(C(=O)O)cc(OC)c(OC)c1)c1ccccc1	COc1cc(NC(=O)CSc2ccccc2)c(C(=O)O)cc1OC
695									0.0									CID2219912	O=C1C(CCCCCCC)=C(C)NC(N2CCOCC2)=N1	CCCCCCCc1c(C)[nH]c(N2CCOCC2)nc1=O
696												0.0						CID1811956	Clc1c(N(S(=O)(=O)C)CC(=O)N/N=C/c2cc(OC)c(OC(=O)OC)cc2)cccc1	COC(=O)Oc1ccc(/C=N/NC(=O)CN(c2ccccc2Cl)S(C)(=O)=O)cc1OC
697			0.0	0.0				0.0	0.0		0.0		0.0			0.0	0.0	CID3163761	O=C(NCCc1ccc(OC)cc1)CCN1C(=O)Oc2c1cccc2	COc1ccc(CCNC(=O)CCn2c(=O)oc3ccccc32)cc1
698												0.0						CID2414928	Brc1c(C(=O)CSC2=NC=CC(=O)N2)cccc1	O=C(CSc1nccc(=O)[nH]1)c1ccccc1Br
699					0.0	0.0			0.0			0.0	0.0					CID3163763	O=C(Nc1ccc(CC)cc1)CCN1C(=O)Oc2c1cccc2	CCc1ccc(NC(=O)CCn2c(=O)oc3ccccc32)cc1
700															0.0			CID2454681	O=C(N(C)c1ccccc1)COC(=O)c1cc2C(=O)N(CCCOC)C(=O)c2cc1	COCCCN1C(=O)c2ccc(C(=O)OCC(=O)N(C)c3ccccc3)cc2C1=O
701			0.0					0.0	0.0		0.0		0.0					CID3163768	O=C(Nc1ccc(C(=O)C)cc1)CCN1C(=O)Oc2c1cccc2	CC(=O)c1ccc(NC(=O)CCn2c(=O)oc3ccccc32)cc1
702														0.0				CID2454688	S(CN1C(=O)c2c(C1=O)cccc2)c1sc(Nc2ccccc2)nn1	O=C1c2ccccc2C(=O)N1CSc1nnc(Nc2ccccc2)s1
703														0.0				CID3813661	Clc1ccc(CN2C(=O)C(C(=O)N)=CC=C2C(F)(F)F)cc1	NC(=O)c1ccc(C(F)(F)F)n(Cc2ccc(Cl)cc2)c1=O
704		0.0			0.0											0.0	0.0	CID2098834	S(=O)(=O)(N1CCN(C(=O)CSC2=NC(=O)C(C)=NN2)CC1)c1ccccc1	Cc1n[nH]c(SCC(=O)N2CCN(S(=O)(=O)c3ccccc3)CC2)nc1=O
705		0.0	0.0								0.0		0.0	0.0				CID1261330	O=C(Nc1noc(C)c1)c1c2c(c(C)ccc2)nc(-c2ccncc2)c1	Cc1cc(NC(=O)c2cc(-c3ccncc3)nc3c(C)cccc23)no1
706						0.0									0.0			CID1226813	S(=O)(=O)(N(C)c1ccccc1)c1ccc(NC(=S)Nc2ccccc2)cc1	CN(c1ccccc1)S(=O)(=O)c1ccc(NC(=S)Nc2ccccc2)cc1
707				0.0	0.0		0.0		0.0									CID720880	S(c1n(CCO)c2c(n1)cccc2)C1CCCCC1	OCCn1c(SC2CCCCC2)nc2ccccc21
708			0.0										0.0				0.0	CID2874280	O=C1/C(=C(/NCC2OCCC2)\C)/C(=O)CC(C)(C)C1	CC(NCC1CCCO1)=C1C(=O)CC(C)(C)CC1=O
709				0.0						0.0			0.0					CID787753	O(C)c1c(NC=2C(=O)N=C3C=2C=CC=C3)cc(OC)cc1	COc1ccc(OC)c(NC2=c3ccccc3=NC2=O)c1
710	0.0	0.0		0.0			0.0	0.0	0.0			0.0					0.0	CID894251	S(=O)(=O)(N(C)c1ccc(C(=O)NCc2ccccc2)cc1)C	CN(c1ccc(C(=O)NCc2ccccc2)cc1)S(C)(=O)=O
711						0.0				0.0		0.0						CID2361491	O=C(NNC(=O)C1CC1)/C=C/c1ccccc1	O=C(/C=C/c1ccccc1)NNC(=O)C1CC1
712														0.0				CID754043	S(=O)(=O)(Nc1ccc(OCC)cc1)c1c(C)cc(C)c(C)c1	CCOc1ccc(NS(=O)(=O)c2cc(C)c(C)cc2C)cc1
713				0.0				0.0	0.0				0.0					CID3240212	O=C(Nc1cc2OCCOc2cc1)C(N1CCC(C(=O)OCC)CC1)c1ccccc1	CCOC(=O)C1CCN(C(C(=O)Nc2ccc3c(c2)OCCO3)c2ccccc2)CC1
714														0.0		0.0		CID3240213	N(Cc1ccc(CC)cc1)c1cc2ncn(C)c2cc1	CCc1ccc(CNc2ccc3c(c2)ncn3C)cc1
715			0.0															CID664348	Cc1nc(N2CCN(c3ncnc4c3oc3c4cccc3)CC2)nc(C)c1	Cc1cc(C)nc(N2CCN(c3ncnc4c3oc3ccccc34)CC2)n1
716				0.0								0.0					0.0	CID3240211	Fc1c(C(=O)N(CN2C(=O)CCC2)c2c(OC)cccc2)c(F)ccc1	COc1ccccc1N(CN1CCCC1=O)C(=O)c1c(F)cccc1F
717					0.0			0.0										CID3240217	O=C(O)c1cc(NC(=O)c2c(N)cccc2)ccc1	Nc1ccccc1C(=O)Nc1cccc(C(=O)O)c1
718							0.0									0.0		CID3240214	Brc1ccc(CN2C(=O)c3nnn(-c4cc(OC)ccc4)c3N=C2)cc1	COc1cccc(-n2nnc3c(=O)n(Cc4ccc(Br)cc4)cnc32)c1
719	0.0			0.0	0.0			0.0				0.0					0.0	CID3240215	O=C(OCC)c1n(CC)c(C)c(C(=O)NCc2sccc2)c1C	CCOC(=O)c1c(C)c(C(=O)NCc2cccs2)c(C)n1CC
720	0.0				0.0							0.0				0.0		CID664342	O=C1C(CCCCC)=C(C)NC(N2c3c(cccc3)CC2)=N1	CCCCCc1c(C)[nH]c(N2CCc3ccccc32)nc1=O
721	0.0	0.0				0.0	0.0			0.0								CID664343	O(C)c1c(C2=NOC(CN3C(=O)N(C)c4ncn(C)c4C3=O)C2)cccc1	COc1ccccc1C1=NOC(Cn2c(=O)c3c(ncn3C)n(C)c2=O)C1
722		0.0								0.0	0.0		0.0				0.0	CID664340	O=C1Oc2c(C(CN3CCOCC3)=C1)cc(CC)cc2	CCc1ccc2oc(=O)cc(CN3CCOCC3)c2c1
723		0.0					0.0										0.0	CID664341	S(CCn1c(N2CCC(C)CC2)nc2N(C)C(=O)N(C)C(=O)c12)c1sc2c(n1)cccc2	CC1CCN(c2nc3c(c(=O)n(C)c(=O)n3C)n2CCSc2nc3ccccc3s2)CC1
724	0.0		0.0				0.0		0.0			0.0	0.0			0.0	0.0	CID664346	O=C(N(CC=1C(=O)Nc2c(cccc2)C=1)C1CCCCC1)c1occc1	O=C(c1ccco1)N(Cc1cc2ccccc2[nH]c1=O)C1CCCCC1
725									0.0									CID1313620	O=C(COc1c(C)cc(NC(=O)c2ccc(C)cc2)cc1C)N1CCOCC1	Cc1ccc(C(=O)Nc2cc(C)c(OCC(=O)N3CCOCC3)c(C)c2)cc1
726		0.0		0.0							0.0						0.0	CID2217251	Clc1c(OCCCC)c(OCC)cc(CNC(CO)(C)C)c1	CCCCOc1c(Cl)cc(CNC(C)(C)CO)cc1OCC
727				0.0				0.0					0.0					CID2931812	O=C(NC12CC3CC(C1)CC(C2)C3)c1nccnc1	O=C(NC12CC3CC(CC(C3)C1)C2)c1cnccn1
728						0.0					0.0		0.0					CID4522306	S(Cc1cc(F)ccc1)C=1N(C(=O)c2oc3c(c2)cccc3)CCN=1	O=C(c1cc2ccccc2o1)N1CCN=C1SCc1cccc(F)c1
729				0.0					0.0							0.0		CID2282145	O=C(NCc1occc1)c1ccc(OCCC)cc1	CCCOc1ccc(C(=O)NCc2ccco2)cc1
730		0.0																CID791507	O=C(O)CCCC(=O)Nc1cc(NC(=O)C)ccc1	CC(=O)Nc1cccc(NC(=O)CCCC(=O)O)c1
731						0.0												CID1356027	S=C1N(c2ccc(F)cc2)C(=O)/C(=C\c2ccc(C(=O)OC)cc2)/S1	COC(=O)c1ccc(/C=C2/SC(=S)N(c3ccc(F)cc3)C2=O)cc1
732	0.0	0.0		0.0	0.0	0.0									0.0		0.0	CID2908174	Clc1c(C2C(C#N)=C(SCCCC#N)NC(=O)C2)cccc1	N#CCCCSC1=C(C#N)C(c2ccccc2Cl)CC(=O)N1
733			0.0	0.0					0.0		0.0							CID2908173	O=C1c2c3c(ccc2)cccc3C=2OC(N(C)C)C(C)=CC1=2	CC1=CC2=C(OC1N(C)C)c1cccc3cccc(c13)C2=O
734														0.0				CID791500	S=C1C(C#N)=C(c2ccccc2)C(C(=O)OCC)=C(C)N1	CCOC(=O)c1c(C)[nH]c(=S)c(C#N)c1-c1ccccc1
735	0.0			0.0														CID4890630	Fc1c(N2CSC3=C(C#N)C(c4cc(OC)ccc4)CC(=O)N3C2)cccc1	COc1cccc(C2CC(=O)N3CN(c4ccccc4F)CSC3=C2C#N)c1
736														0.0				CID1534279	S=C(SCc1ccccc1)NC=1C(=O)N(N(C)C=1C)c1ccccc1	Cc1c(NC(=S)SCc2ccccc2)c(=O)n(-c2ccccc2)n1C
737										0.0						0.0		CID2908178	O=C1N(Cc2cnccc2)C(=O)C2C1CC=1C(C)(C)CCCC=1C2	CC1(C)CCCC2=C1CC1C(=O)N(Cc3cccnc3)C(=O)C1C2
738						0.0												CID2302025	O=C(Nc1c(C(=O)OCc2ccc(C(=O)c3ccccc3)cc2)cccc1)CC	CCC(=O)Nc1ccccc1C(=O)OCc1ccc(C(=O)c2ccccc2)cc1
739														0.0				CID2500568	O=[N+]([O-])c1c(OCC(=O)N2CCC(Cc3ccccc3)CC2)cccc1	O=C(COc1ccccc1[N+](=O)[O-])N1CCC(Cc2ccccc2)CC1
740														0.0	0.0			CID889659	O=[N+]([O-])c1c(C(=O)N2Cc3c(cccc3)CC2)cccc1C	Cc1cccc(C(=O)N2CCc3ccccc3C2)c1[N+](=O)[O-]
741		0.0			0.0													CID661837	O=C(Oc1c(OC)cc(C2C(C(=O)OCC)=C(C)N=C3SC(C)C(=O)N23)cc1)C	CCOC(=O)C1=C(C)N=C2SC(C)C(=O)N2C1c1ccc(OC(C)=O)c(OC)c1
742													0.0					CID661836	O=C(NC1=NC=2N(C(=O)C=C(c3ccccc3)N=2)N1)CCc1ccccc1	O=C(CCc1ccccc1)Nc1nc2nc(-c3ccccc3)cc(=O)n2[nH]1
743	0.0	0.0			0.0													CID661834	Clc1ccc(C(=O)CSc2c(C#N)ccc(-c3occc3)n2)cc1	N#Cc1ccc(-c2ccco2)nc1SCC(=O)c1ccc(Cl)cc1
744			0.0															CID661833	Oc1c(CNc2n(C(C)C)c3c(n2)cccc3)cccc1CC=C	C=CCc1cccc(CNc2nc3ccccc3n2C(C)C)c1O
745		0.0			0.0					0.0								CID661832	O=C(NCCCOC)c1c(N)n(/N=C/c2sccc2)c2nc3c(nc12)cccc3	COCCCNC(=O)c1c(N)n(/N=C/c2cccs2)c2nc3ccccc3nc12
746		0.0																CID661831	O=C1N2NC(N3C(=O)CCC3=O)=NC2=NC(C)=C1	Cc1cc(=O)n2[nH]c(N3C(=O)CCC3=O)nc2n1
747		1.0		0.0								0.0			0.0			CID661830	O(CCCNc1nc(-c2ccncc2)nc2c1cccc2)C	COCCCNc1nc(-c2ccncc2)nc2ccccc12
748										0.0								CID3176832	O=C1C(C(N2Cc3c(cccc3)CC2)c2n(Cc3ccccc3)nnn2)=Cc2c(C)ccc(C)c2N1	Cc1ccc(C)c2[nH]c(=O)c(C(c3nnnn3Cc3ccccc3)N3CCc4ccccc4C3)cc12
749									0.0									CID1244986	Brc1sc(C(=O)Nc2c(C(=O)N)c(C)c(C)s2)cc1	Cc1sc(NC(=O)c2ccc(Br)s2)c(C(N)=O)c1C
750				0.0			0.0			0.0			0.0			0.0		CID3162414	O=C1Nc2c(C(c3cnccc3)C1)cc1OCCOc1c2	O=C1CC(c2cccnc2)c2cc3c(cc2N1)OCCO3
751														0.0				CID4319202	S(=O)(=O)(N1CC(C)CCC1)c1ccc(C(=O)Nc2oc(-c3ccncc3)nn2)cc1	CC1CCCN(S(=O)(=O)c2ccc(C(=O)Nc3nnc(-c4ccncc4)o3)cc2)C1
752	0.0								0.0		0.0	0.0				0.0		CID1045607	Brc1cc2c(OC(=O)C(C(=O)N3CCN(C(=O)OCC)CC3)=C2)cc1	CCOC(=O)N1CCN(C(=O)c2cc3cc(Br)ccc3oc2=O)CC1
753					0.0				0.0	0.0			0.0	0.0				CID1859047	S(=O)(=O)(/C(/C#N)=C/1\N(CC=C)C(=O)CS\1)c1ccc(C)cc1	C=CCN1C(=O)CS/C1=C(\C#N)S(=O)(=O)c1ccc(C)cc1
754		0.0	0.0	0.0								0.0			0.0			CID913828	O(C)c1c(-c2nc(-c3ccncc3)on2)ccc(C)n1	COc1nc(C)ccc1-c1noc(-c2ccncc2)n1
755	0.0	0.0	0.0	0.0					0.0	0.0	0.0		0.0				0.0	CID666686	S(CC(=O)Nc1cc(OC)ccc1)c1n(CC=C)c(Cc2sccc2)nn1	C=CCn1c(Cc2cccs2)nnc1SCC(=O)Nc1cccc(OC)c1
756														0.0				CID2920668	S(=O)(=O)(NC(C(=O)Oc1cc2OC(=O)C=C(C(F)(F)F)c2cc1)c1ccccc1)c1ccc(C)cc1	Cc1ccc(S(=O)(=O)NC(C(=O)Oc2ccc3c(C(F)(F)F)cc(=O)oc3c2)c2ccccc2)cc1
757						0.0												CID2887878	O(C)c1c(OC)cc(C2N(Cc3occc3)C(=O)c3c(N2)cccc3)cc1OC	COc1cc(C2Nc3ccccc3C(=O)N2Cc2ccco2)cc(OC)c1OC
758			0.0				0.0	0.0				0.0	0.0	0.0				CID893891	S(Cc1cc(C(=O)O)ccc1)c1nc(C)cc(C)n1	Cc1cc(C)nc(SCc2cccc(C(=O)O)c2)n1
759		0.0			0.0	0.0			0.0		0.0				0.0			CID2517425	S(CC(=O)Nc1n(C(C)C)ncc1)c1n(C)c(-c2cc(C)ccc2)nn1	Cc1cccc(-c2nnc(SCC(=O)Nc3ccnn3C(C)C)n2C)c1
760						0.0												CID1473361	Clc1ccc(C(=O)CC2=C(C)C(=O)c3c(C2=O)cccc3)cc1	CC1=C(CC(=O)c2ccc(Cl)cc2)C(=O)c2ccccc2C1=O
761		0.0											0.0					CID2970745	S(=O)(=O)(C)N1CCN(C(=O)C(Sc2ccccc2)c2ccccc2)CC1	CS(=O)(=O)N1CCN(C(=O)C(Sc2ccccc2)c2ccccc2)CC1
762														0.0				CID990454	S(CCN1CCOCC1)c1nnc(C)c2c(C)n(-c3c(F)cccc3)nc12	Cc1nnc(SCCN2CCOCC2)c2nn(-c3ccccc3F)c(C)c12
763	0.0			0.0	0.0	0.0				0.0			0.0					CID1576577	S(CCOc1ccccc1)c1n-2c(Sc3c-2cccc3)nn1	c1ccc(OCCSc2nnc3sc4ccccc4n23)cc1
764					0.0		0.0			0.0	0.0		0.0	0.0		0.0		CID2517422	S(CC(=O)Nc1onc(C(C)C)c1)c1n(C)c(-c2c(F)cccc2)nn1	CC(C)c1cc(NC(=O)CSc2nnc(-c3ccccc3F)n2C)on1
765														0.0				CID4223397	O=C(OCC(=O)c1c(C)n(c(C)c1)-c1ccc(C(=O)OC)cc1)CC1C(=O)Nc2c(S1)cccc2	COC(=O)c1ccc(-n2c(C)cc(C(=O)COC(=O)CC3Sc4ccccc4NC3=O)c2C)cc1
766												0.0			0.0			CID998204	Brc1ccc(OCc2c(OC)ccc(C(=O)NN)c2)cc1	COc1ccc(C(=O)NN)cc1COc1ccc(Br)cc1
767						0.0												CID2881090	O=C1N(c2c(C)cccn2)C(=O)C2C3c4c(cccc4)C(c4c3cccc4)C12	Cc1cccnc1N1C(=O)C2C3c4ccccc4C(c4ccccc43)C2C1=O
768														0.0				CID1370249	S=C1S/C(=C/c2c(C)n(-c3c(C#N)c(C)c(C)s3)c(C)c2)/C(=O)N1	Cc1sc(-n2c(C)cc(/C=C3/SC(=S)NC3=O)c2C)c(C#N)c1C
769			0.0		0.0					0.0								CID2135078	S=C1N(CCCCC(=O)N2CCC(C(=O)N)CC2)C(=O)c2[nH]c3c(c2N1)cc(OC)cc3	COc1ccc2[nH]c3c(=O)n(CCCCC(=O)N4CCC(C(N)=O)CC4)c(=S)[nH]c3c2c1
770	0.0										0.0					0.0	0.0	CID1026416	Brc1cc(C(=O)Nc2cc(-c3oc(-c4occc4)nn3)ccc2)c(OC)cc1	COc1ccc(Br)cc1C(=O)Nc1cccc(-c2nnc(-c3ccco3)o2)c1
771														0.0				CID3810813	S(=O)(=O)(CC)N1CCN(c2c([N+](=O)[O-])cc(C(=O)NC34CC5CC(C3)CC(C4)C5)cc2)CC1	CCS(=O)(=O)N1CCN(c2ccc(C(=O)NC34CC5CC(CC(C5)C3)C4)cc2[N+](=O)[O-])CC1
772			0.0					0.0		0.0						0.0		CID593408	O=C(OCC)CC(C#N)c1c2c([nH]c1)cccc2	CCOC(=O)CC(C#N)c1c[nH]c2ccccc12
773		0.0							0.0					0.0				CID2989582	S(CCOC)c1n(CCC(C)C)c2C(=O)NC(=O)N(C)c2n1	COCCSc1nc2c(c(=O)[nH]c(=O)n2C)n1CCC(C)C
774									0.0									CID55935	FC(F)(F)c1[nH]c2c(n1)ccc(C(=O)OC)c2	COC(=O)c1ccc2nc(C(F)(F)F)[nH]c2c1
775														0.0				CID2368324	Clc1cc(C(=O)C2=CN(c3ccc(C)cc3)C(=O)C(C#N)=C2)c(O)cc1	Cc1ccc(-n2cc(C(=O)c3cc(Cl)ccc3O)cc(C#N)c2=O)cc1
776														0.0				CID6314034	O=C(NN/C=C/1\C=CC(=O)C=C\1)C(NC(=O)c1ccccc1)C	CC(NC(=O)c1ccccc1)C(=O)NNC=C1C=CC(=O)C=C1
777									0.0	0.0		0.0						CID2962759	O=C(NCC)CC1N(CCc2cc(OC)c(OC)cc2)C(=O)N(c2ccccc2)C1=O	CCNC(=O)CC1C(=O)N(c2ccccc2)C(=O)N1CCc1ccc(OC)c(OC)c1
778			0.0				0.0	0.0		0.0				0.0			0.0	CID1151587	S(=O)(=O)(CC)N1CCN(C(=O)c2ccc(-c3ccccc3)cc2)CC1	CCS(=O)(=O)N1CCN(C(=O)c2ccc(-c3ccccc3)cc2)CC1
779						0.0								0.0				CID1151584	S(=O)(=O)(CC)N1CCN(C(=O)C(c2ccccc2)c2ccccc2)CC1	CCS(=O)(=O)N1CCN(C(=O)C(c2ccccc2)c2ccccc2)CC1
780											0.0							CID250491	O=C1N(Cc2ccccc2)C(=O)C2C1CC=CC2	O=C1C2CC=CCC2C(=O)N1Cc1ccccc1
781									0.0					0.0				CID2962757	O=C(Nc1ccc(C(=O)OCC)cc1)CC1N(CCCOC)C(=O)N(c2ccccc2)C1=O	CCOC(=O)c1ccc(NC(=O)CC2C(=O)N(c3ccccc3)C(=O)N2CCCOC)cc1
782									0.0									CID6621358	O=C(Nc1cnccc1)c1noc(CC(C)C)c1	CC(C)Cc1cc(C(=O)Nc2cccnc2)no1
783							0.0			0.0						0.0		CID723517	O=C(NCc1occc1)COc1ccc(C(C)C)cc1	CC(C)c1ccc(OCC(=O)NCc2ccco2)cc1
784									1.0								0.0	CID5353788	O(/C(/[O-])=N\c1on[n+](N2CCOCC2)c1)CC	CCO/C([O-])=N\c1c[n+](N2CCOCC2)no1
785														0.0				CID1487487	ClC1=C(OCC)C(=O)N(c2ccc(C)cc2)N=C1	CCOc1c(Cl)cnn(-c2ccc(C)cc2)c1=O
786	0.0										0.0	0.0					0.0	CID2365498	Brc1oc(C(=O)OCC(=O)N2CCC(C(=O)OCC)CC2)cc1	CCOC(=O)C1CCN(C(=O)COC(=O)c2ccc(Br)o2)CC1
787	0.0				0.0	0.0												CID3244469	S(Cc1ccc(F)cc1)c1n(C)c2c(n1)ccc(C(=O)N1CCN(C(=O)OCC)CC1)c2	CCOC(=O)N1CCN(C(=O)c2ccc3nc(SCc4ccc(F)cc4)n(C)c3c2)CC1
788					0.0											0.0		CID3244468	S(CC(=O)NCc1occc1)c1n(c(CC=2NC(=O)NC(=O)C=2)nn1)-c1c(C)ccc(C)c1	Cc1ccc(C)c(-n2c(Cc3cc(=O)[nH]c(=O)[nH]3)nnc2SCC(=O)NCc2ccco2)c1
789					0.0													CID3244465	S(=O)(=O)(NC(C(=O)NCc1sccc1)CCSC)c1sccc1	CSCCC(NS(=O)(=O)c1cccs1)C(=O)NCc1cccs1
790	0.0	0.0			0.0	0.0		0.0								0.0		CID3244464	O=C(NCc1sccc1)Cc1ccc(-n2cccc2)cc1	O=C(Cc1ccc(-n2cccc2)cc1)NCc1cccs1
791					0.0			0.0						0.0				CID3244467	S(=O)(=O)(NCC1CCC(C(=O)NCCCN2CCOCC2)CC1)c1ccc(C)cc1	Cc1ccc(S(=O)(=O)NCC2CCC(C(=O)NCCCN3CCOCC3)CC2)cc1
792					0.0													CID3244466	S(=O)(=O)(N1CCC(C(=O)NCc2ccc(F)cc2)CC1)N1CCCCC1	O=C(NCc1ccc(F)cc1)C1CCN(S(=O)(=O)N2CCCCC2)CC1
793				0.0													0.0	CID3244461	O=C(OCC)c1c(NC(=O)C2CCCCC2)c2c(o1)cccc2	CCOC(=O)c1oc2ccccc2c1NC(=O)C1CCCCC1
794		0.0			0.0													CID3244460	S(=O)(=O)(NCC1CCC(C(=O)NCCCOCC)CC1)c1c2nsnc2ccc1	CCOCCCNC(=O)C1CCC(CNS(=O)(=O)c2cccc3nsnc23)CC1
795	0.0	0.0						0.0					0.0	0.0			0.0	CID3244463	O=C(N1CCN(c2ccccc2)CC1)c1noc2c1CCCC2	O=C(c1noc2c1CCCC2)N1CCN(c2ccccc2)CC1
796																	0.0	CID3244462	O=C(Oc1c(OC)cc(C2C(C#N)=C(N)OC3=C2C(=O)CCC3)cc1)N1CCOCC1	COc1cc(C2C(C#N)=C(N)OC3=C2C(=O)CCC3)ccc1OC(=O)N1CCOCC1
797							0.0	0.0			0.0		0.0					CID3245332	O=C(COc1ccc(C2C(C(=O)OCC)=C(C)NC(=O)N2)cc1)N1CCCCC1	CCOC(=O)C1=C(C)NC(=O)NC1c1ccc(OCC(=O)N2CCCCC2)cc1
798	0.0			0.0														CID3245333	O=C(NCc1ccc(C)cc1)C1N(C(=O)CC1)C1CCCCC1	Cc1ccc(CNC(=O)C2CCC(=O)N2C2CCCCC2)cc1
799					0.0											0.0		CID667068	O=C1N(Cc2occc2)C(=O)c2c(N1CCN1CCOCC1)sc1c2CCCCC1	O=c1c2c3c(sc2n(CCN2CCOCC2)c(=O)n1Cc1ccco1)CCCCC3
800	0.0			0.0	0.0	0.0												CID667069	O(C)c1c(OC)cc(c(OC)c1)C1C(C#N)=C2SCN(c3ccccc3)CN2C(=O)C1	COc1cc(OC)c(C2CC(=O)N3CN(c4ccccc4)CSC3=C2C#N)cc1OC
801		0.0			0.0			0.0					0.0					CID3245336	O=C(Nc1n(-c2c(C)c(C)ccc2)nc2c1CSC2)c1occc1	Cc1cccc(-n2nc3c(c2NC(=O)c2ccco2)CSC3)c1C
802		0.0		0.0									0.0				0.0	CID3245335	O=C(OCC)C(CC)N1C(=O)c2nnn(-c3ccc(C)cc3)c2N=C1	CCOC(=O)C(CC)n1cnc2c(nnn2-c2ccc(C)cc2)c1=O
803									0.0		0.0	0.0		0.0				CID1473944	S(=O)(=O)(/C(/[N+](=O)[O-])=C\Nc1ccccc1)c1ccccc1	O=[N+]([O-])/C(=C/Nc1ccccc1)S(=O)(=O)c1ccccc1
804					0.0				0.0				0.0					CID667063	O=C(N(CC(C)C)CC=1C(=O)Nc2c(cccc2)C=1)c1cnccc1	CC(C)CN(Cc1cc2ccccc2[nH]c1=O)C(=O)c1cccnc1
805	0.0	0.0	0.0															CID667060	O=C(Nc1cc2nc(CCN3CCN(c4ccc(C)cc4)CC3)n(C)c2cc1)c1occc1	Cc1ccc(N2CCN(CCc3nc4cc(NC(=O)c5ccco5)ccc4n3C)CC2)cc1
806									0.0									CID667061	O=C1N(Cc2ccc(C)cc2)C(=O)NC(=O)C21C1N(C=3N=C4N(C(=O)C=3C2)C=CC=C4)CCCCC1	Cc1ccc(CN2C(=O)NC(=O)C3(Cc4c(nc5ccccn5c4=O)N4CCCCCC43)C2=O)cc1
807	0.0	0.0	0.0					0.0									0.0	CID667066	O=C1N(C)C(=O)c2n(CCc3ccccc3)c(CN3C(C)CCCC3)nc2N1C	CC1CCCCN1Cc1nc2c(c(=O)n(C)c(=O)n2C)n1CCc1ccccc1
808		0.0														0.0		CID667067	O=C1N(C)c2nc(CN3CCN(C)CC3)[nH]c2C(=O)N1	CN1CCN(Cc2nc3c([nH]2)c(=O)[nH]c(=O)n3C)CC1
809		0.0		0.0		0.0		0.0	0.0			0.0	0.0		0.0			CID667064	O=C(OCC)CC=1NC=2NN(c3ccccc3)C(=O)C=2C(=O)C=1	CCOC(=O)Cc1cc(=O)c2c(=O)n(-c3ccccc3)[nH]c2[nH]1
810				0.0						0.0								CID667065	C=1(C2Oc3c(OC2)cccc3)Sc2n(N=1)cnn2	c1ccc2c(c1)OCC(c1nn3cnnc3s1)O2
811						0.0												CID16179	C(c1oc2c(n1)cccc2)c1ccccc1	c1ccc(Cc2nc3ccccc3o2)cc1
812		0.0					0.0	0.0								0.0		CID2058861	O(CCCN1CCCC1)c1c(C)cccc1	Cc1ccccc1OCCCN1CCCC1
813										0.0								CID2841145	Clc1c(C2C(C#N)=C(SC)NC(C)=C2C(=O)C)cccc1	CSC1=C(C#N)C(c2ccccc2Cl)C(C(C)=O)=C(C)N1
814														0.0				CID2434959	Clc1cc([N+](=O)[O-])cc(C(=O)NCC(=O)OCC(=O)NC)c1	CNC(=O)COC(=O)CNC(=O)c1cc(Cl)cc([N+](=O)[O-])c1
815												0.0	0.0					CID16175	O=C(OC)c1c(N2C(C)=Nc3c(C2=O)cccc3)cccc1	COC(=O)c1ccccc1-n1c(C)nc2ccccc2c1=O
816		0.0		0.0		0.0			0.0	0.0							0.0	CID2124166	S(CC(=O)N(CC)C1=C(N)N(Cc2ccccc2)C(=O)NC1=O)c1scnn1	CCN(C(=O)CSc1nncs1)c1c(N)n(Cc2ccccc2)c(=O)[nH]c1=O
817	0.0			0.0						0.0		0.0						CID2315607	O=C1C(c2ccccc2)=C(N)N(CC=C)C1	C=CCN1CC(=O)C(c2ccccc2)=C1N
818						0.0												CID1472012	O=C1N(Cc2ccccc2)C=CC=C1c1sc2c(n1)cccc2	O=c1c(-c2nc3ccccc3s2)cccn1Cc1ccccc1
819															0.0			CID1472014	Clc1ccc(CN2C(=O)C(c3sc4c(n3)cccc4)=CC=C2)cc1	O=c1c(-c2nc3ccccc3s2)cccn1Cc1ccc(Cl)cc1
820					0.0													CID2124160	S(=O)(=O)(N1CCC(C(=O)OCC(=O)c2cc3NC(=O)COc3cc2)CC1)c1sccc1	O=C1COc2ccc(C(=O)COC(=O)C3CCN(S(=O)(=O)c4cccs4)CC3)cc2N1
821									0.0	0.0								CID2322587	S(=O)(=O)(N(CC)CC)c1ccc(C(=O)OCCNC(=O)c2cnccc2)cc1	CCN(CC)S(=O)(=O)c1ccc(C(=O)OCCNC(=O)c2cccnc2)cc1
822														0.0				CID16196483	O=C(OC(C)(C)C)C(NC(=O)c1c(C(=O)NC(C)c2ccccc2)nc[nH]1)CC(C)C	CC(C)CC(NC(=O)c1[nH]cnc1C(=O)NC(C)c1ccccc1)C(=O)OC(C)(C)C
823	0.0		0.0	0.0	0.0							0.0	0.0				0.0	CID1245272	O=C(Nc1sc2c(n1)ccc(OC)c2)c1c(C)occ1	COc1ccc2nc(NC(=O)c3ccoc3C)sc2c1
824			0.0					0.0	0.0			0.0	0.0					CID573814	O=C(Nc1c(C)n(C(=O)CC)nc1C)CC	CCC(=O)Nc1c(C)nn(C(=O)CC)c1C
825							0.0		0.0							0.0	0.0	CID662582	Brc1cc(C2=Nn3c(-c4cc(OC)c(OC)cc4)nnc3SC2)ccc1	COc1ccc(-c2nnc3n2N=C(c2cccc(Br)c2)CS3)cc1OC
826		0.0		0.0	0.0													CID662583	c1(C2CCCCC2)n2N=C(c3sccc3)Sc2nn1	c1csc(-c2nn3c(C4CCCCC4)nnc3s2)c1
827		0.0		0.0				0.0				0.0			0.0			CID662580	O=C(N)/C(/C#N)=C(/NC1CCCC1)\C	C/C(NC1CCCC1)=C(/C#N)C(N)=O
828	0.0			0.0	0.0													CID662586	Clc1c(OCC=2Sc3n(c(-c4occc4)nn3)N=2)ccc(Cl)c1	Clc1ccc(OCc2nn3c(-c4ccco4)nnc3s2)c(Cl)c1
829	0.0		0.0	0.0			0.0							0.0		0.0	0.0	CID662587	Clc1ccc(OCc2oc(NCc3ccc(OC)cc3)c(C#N)n2)cc1	COc1ccc(CNc2oc(COc3ccc(Cl)cc3)nc2C#N)cc1
830	0.0																	CID662584	Clc1c(Cl)ccc(N2C(=O)C3C(N(c4ccccc4)OC3C2=O)c2cnccc2)c1	O=C1C2ON(c3ccccc3)C(c3cccnc3)C2C(=O)N1c1ccc(Cl)c(Cl)c1
831	0.0	0.0											0.0					CID662588	O=C(Nc1c(C)ccc(-c2n3N=C(C)c4c(-c3nn2)cccc4)c1)c1occc1	Cc1ccc(-c2nnc3c4ccccc4c(C)nn23)cc1NC(=O)c1ccco1
832	0.0	0.0		0.0				0.0			0.0					0.0		CID662589	S(Cc1ccccc1)c1n(N)c(-c2ccc(OC)cc2)nn1	COc1ccc(-c2nnc(SCc3ccccc3)n2N)cc1
833	0.0										0.0	0.0				0.0	0.0	CID2531099	S(=O)(=O)(N1CCCC1)c1ccc(C(=O)Cn2nc(-c3c(C)cccc3)nn2)cc1	Cc1ccccc1-c1nnn(CC(=O)c2ccc(S(=O)(=O)N3CCCC3)cc2)n1
834																0.0		CID3457780	O=C(Nc1sc(N2C(C)CCCC2)nn1)Nc1cc(OC)ccc1	COc1cccc(NC(=O)Nc2nnc(N3CCCCC3C)s2)c1
835		0.0						0.0										CID3457781	O=C(Nc1sc(N2C(C)CCCC2)nn1)Nc1c(C(=O)OC)cccc1	COC(=O)c1ccccc1NC(=O)Nc1nnc(N2CCCCC2C)s1
836						0.0												CID2177046	S(=O)(=O)(/N=C(/N=C(/SCc1ccccc1)\N)\c1ccccc1)c1ccccc1	N/C(=N\C(=N\S(=O)(=O)c1ccccc1)c1ccccc1)SCc1ccccc1
837												0.0						CID3148503	O=C(NCCCn1cncc1)C(=O)Nc1ccc(OCC)cc1	CCOc1ccc(NC(=O)C(=O)NCCCn2ccnc2)cc1
838												0.0						CID851601	S(CC(=O)Nc1cc(C)ccc1)c1ncnc2nc[nH]c12	Cc1cccc(NC(=O)CSc2ncnc3nc[nH]c23)c1
839						0.0			0.0									CID2545869	O=C(OCC(=O)Nc1cc2OCOc2cc1)C(Cc1ccccc1)N1C(=O)c2c(C1=O)cccc2	O=C(COC(=O)C(Cc1ccccc1)N1C(=O)c2ccccc2C1=O)Nc1ccc2c(c1)OCO2
840								0.0		0.0	0.0					0.0		CID774190	O(C)c1ccc(CNC2=CC(=O)CC(C)(C)C2)cc1	COc1ccc(CNC2=CC(=O)CC(C)(C)C2)cc1
841											0.0						0.0	CID569255	O=C(N1CCN(CC#CC2(O)CCCCC2)CC1)c1ccccc1	O=C(c1ccccc1)N1CCN(CC#CC2(O)CCCCC2)CC1
842			0.0	0.0					0.0									CID2545865	O=C(OCC)c1c(C)c(C(=O)COC(=O)c2c(NC(=O)c3occc3)cccc2)[nH]c1C	CCOC(=O)c1c(C)[nH]c(C(=O)COC(=O)c2ccccc2NC(=O)c2ccco2)c1C
843													0.0					CID5771322	O=C(Nc1cnccc1)C1=C(C)N=C2N=C(c3sccc3)NN2C1c1cnccc1	CC1=C(C(=O)Nc2cccnc2)C(c2cccnc2)N2NC(c3cccs3)=NC2=N1
844							0.0	0.0					0.0			0.0		CID729749	O=C(NC(C#C)(C)C)c1c(OC)cccc1	C#CC(C)(C)NC(=O)c1ccccc1OC
845			0.0					0.0										CID5771327	O=C1C(C#N)=C(Nc2ccccc2)/C(=C\NCCN2CCOCC2)/C=N1	N#CC1=C(Nc2ccccc2)/C(=C\NCCN2CCOCC2)C=NC1=O
846				0.0		0.0	0.0									0.0		CID5771326	O=C(c1cc(OC)ccc1)C=1C(=O)Oc2c(ccc(O)c2)C=1	COc1cccc(C(=O)c2cc3ccc(O)cc3oc2=O)c1
847	0.0	0.0			0.0	0.0				0.0								CID665254	O=C(N(CC=1C(=O)Nc2c(cc(OC)cc2)C=1)c1ccccc1)c1ncccc1	COc1ccc2[nH]c(=O)c(CN(C(=O)c3ccccn3)c3ccccc3)cc2c1
848						0.0												CID5771324	c1(C2N3NN=NC3=NC(c3ccccc3)C2)sccc1	c1ccc(C2CC(c3cccs3)N3NN=NC3=N2)cc1
849								0.0		0.0				0.0				CID5771329	O=C(OC)C1=C(C(=O)c2ccccc2)C(c2cc(OCC)c(O)cc2)N2NN=NC2=N1	CCOc1cc(C2C(C(=O)c3ccccc3)=C(C(=O)OC)N=C3N=NNN32)ccc1O
850	0.0				0.0											0.0	0.0	CID1259390	FC(F)(F)C=1n2nc(C(=O)NC3CCCCC3)cc2N=C2C=1CCCC2	O=C(NC1CCCCC1)c1cc2nc3c(c(C(F)(F)F)n2n1)CCCC3
851			0.0				0.0						0.0					CID2108414	Clc1cc2n(OCC(=O)Nc3noc(C)c3)nnc2cc1	Cc1cc(NC(=O)COn2nnc3ccc(Cl)cc32)no1
852														0.0				CID3102204	O=[N+]([O-])c1cc(C(=O)NC(c2ncccc2)c2ccccc2)ccc1	O=C(NC(c1ccccc1)c1ccccn1)c1cccc([N+](=O)[O-])c1
853						0.0												CID3320059	NC1=Nc2c(Oc3c1cccc3)cccc2	NC1=Nc2ccccc2Oc2ccccc21
854														0.0				CID1090479	O=C(O)c1ccc(-n2c(/C=C(\C#N)/C#N)ccc2)cc1	N#CC(C#N)=Cc1cccn1-c1ccc(C(=O)O)cc1
855									0.0							0.0	0.0	CID1221097	Brc1cc2c3c(C(=O)N(c4c(C)[nH]nc4C)C(=O)c3ccc2)c1	Cc1n[nH]c(C)c1N1C(=O)c2cccc3cc(Br)cc(c23)C1=O
856																	0.0	CID2603870	FC(F)(F)c1c(NC(=O)CN(C(=O)C=2c3c(NC(=O)C=2)cccc3)Cc2occc2)cccc1	O=C(CN(Cc1ccco1)C(=O)c1cc(=O)[nH]c2ccccc12)Nc1ccccc1C(F)(F)F
857						0.0									0.0			CID1484975	Clc1cc(CSc2oc(-c3c(-n4cccc4)ccs3)nn2)ccc1	Clc1cccc(CSc2nnc(-c3sccc3-n3cccc3)o2)c1
858					0.0		0.0		0.0									CID704306	S(CC=1N(C)C(=S)NN=1)c1sc2c(n1)cccc2	Cn1c(CSc2nc3ccccc3s2)n[nH]c1=S
859						0.0						0.0		0.0				CID754873	O=C(OC)CC1(c2ccccc2)C(=O)c2c(C1=O)cccc2	COC(=O)CC1(c2ccccc2)C(=O)c2ccccc2C1=O
860												0.0						CID3101955	ClC(Cl)(Cl)C(NC(=O)C)Nc1c(C(=O)OCC)c(C)c(C(=O)C)s1	CCOC(=O)c1c(NC(NC(C)=O)C(Cl)(Cl)Cl)sc(C(C)=O)c1C
861		0.0		0.0									0.0			0.0	0.0	CID868758	Clc1ccc(N2CCN(C(=O)c3cc4OCOc4cc3)CC2)cc1	O=C(c1ccc2c(c1)OCO2)N1CCN(c2ccc(Cl)cc2)CC1
862		0.0	0.0															CID309850	O(Cc1ccccc1)CC=1C(=O)NC(=O)NC=1	O=c1[nH]cc(COCc2ccccc2)c(=O)[nH]1
863			0.0	0.0									0.0					CID5711569	O=C(Nc1ccccc1)C1=C(C)N=C2N(C1c1occc1)NC=N2	CC1=C(C(=O)Nc2ccccc2)C(c2ccco2)N2NC=NC2=N1
864									0.0						0.0			CID2731270	O=C1OC(c2c(C)onc2-c2ccccc2)=Nc2c1cccc2	Cc1onc(-c2ccccc2)c1-c1nc2ccccc2c(=O)o1
865							0.0	0.0									0.0	CID661055	Fc1ccc(-c2oc(N3CCCC3)c(C#N)n2)cc1	N#Cc1nc(-c2ccc(F)cc2)oc1N1CCCC1
866	0.0			0.0									0.0					CID661054	S(CC(=O)NC=1C(=O)N(N(C)C=1C)c1ccccc1)C1=C(C#N)C(c2c(F)cccc2)CC(=O)N1	Cc1c(NC(=O)CSC2=C(C#N)C(c3ccccc3F)CC(=O)N2)c(=O)n(-c2ccccc2)n1C
867					0.0							0.0						CID661051	S(C)c1nc(OC2=NN(CCC)C(=O)C=C2)nc(N(C)C)n1	CCCn1nc(Oc2nc(SC)nc(N(C)C)n2)ccc1=O
868	0.0						0.0		0.0	0.0								CID661050	O=C(c1oc2c(c1)cccc2)C1=C(O)C(=O)N(CCCN(C)C)C1c1ccc(C)cc1	Cc1ccc(C2C(C(=O)c3cc4ccccc4o3)=C(O)C(=O)N2CCCN(C)C)cc1
869	0.0	0.0											0.0					CID661053	S(Cc1ccc(F)cc1)c1n(-c2ccc(C(=O)N)cc2)nnn1	NC(=O)c1ccc(-n2nnnc2SCc2ccc(F)cc2)cc1
870	0.0										0.0	0.0				0.0		CID661052	BrC=1C(=O)N(CCN(C(C)C)C(C)C)C=C(C(=O)OC)C=1	COC(=O)c1cc(Br)c(=O)n(CCN(C(C)C)C(C)C)c1
871															0.0			CID1118441	O=C(Nc1ccccc1)c1c(C)c2C(=O)N3C(=Nc2s1)c1[nH]c2c(c1CC3)cc(OC)cc2	COc1ccc2[nH]c3c(c2c1)CCn1c-3nc2sc(C(=O)Nc3ccccc3)c(C)c2c1=O
872	0.0						0.0	0.0				0.0						CID661059	N#Cc1c(N)nc(-c2oc(C)cc2)cc1-c1ccc(C)cc1	Cc1ccc(-c2cc(-c3ccc(C)o3)nc(N)c2C#N)cc1
873												0.0			0.0			CID1479958	Clc1ccc(C(O/N=C/2\CCN(S(=O)(=O)c3ccccc3)CC\2)=O)cc1	O=C(ON=C1CCN(S(=O)(=O)c2ccccc2)CC1)c1ccc(Cl)cc1
874												0.0						CID9551206	O=C(NCCCC)C1C(N(c2ccc(OC)cc2)C(=O)c2c1cccc2)c1ccc(OC)cc1	CCCCNC(=O)C1c2ccccc2C(=O)N(c2ccc(OC)cc2)C1c1ccc(OC)cc1
875	0.0			0.0	0.0			0.0	0.0				0.0			0.0		CID773647	O=C1Oc2c(-c3n(c(C)nc13)-c1ccccc1)cccc2	Cc1nc2c(=O)oc3ccccc3c2n1-c1ccccc1
876				0.0								0.0						CID5060478	S(CC(=O)N1CCCCC1)c1n(c(CC=2NC(=O)NC(=O)C=2)nn1)-c1cc(C)ccc1	Cc1cccc(-n2c(Cc3cc(=O)[nH]c(=O)[nH]3)nnc2SCC(=O)N2CCCCC2)c1
877														0.0				CID2507219	S(CC(=O)c1ccc(NC(=O)C)cc1)c1[nH]c2c(n1)ccc(C)c2	CC(=O)Nc1ccc(C(=O)CSc2nc3ccc(C)cc3[nH]2)cc1
878												0.0						CID2952609	Clc1c(OC(C)c2onc(-c3ccc(NC(=O)c4cc5OCOc5cc4)cc3)n2)ccc(Cl)c1	CC(Oc1ccc(Cl)cc1Cl)c1nc(-c2ccc(NC(=O)c3ccc4c(c3)OCO4)cc2)no1
879										0.0	0.0							CID3147857	S(=O)(=O)(Nc1ccccc1)c1ccc(NC(=O)C2Oc3c(OC2)cccc3)cc1	O=C(Nc1ccc(S(=O)(=O)Nc2ccccc2)cc1)C1COc2ccccc2O1
880										0.0		0.0						CID2952603	O=C(O)C1C(C(=O)NCCc2ccncc2)C2C=CC1C2	O=C(O)C1C2C=CC(C2)C1C(=O)NCCc1ccncc1
881	0.0		0.0		0.0								0.0			0.0	0.0	CID665250	Clc1ccc(C(=O)c2cn(C)c(-c3n(C)c4c(n3)cccc4)c2)cc1	Cn1cc(C(=O)c2ccc(Cl)cc2)cc1-c1nc2ccccc2n1C
882			0.0	0.0									0.0					CID2952601	O=C(c1c(C)nc(C)s1)C1=C(O)C(=O)N(CCN(CC)CC)C1c1cnccc1	CCN(CC)CCN1C(=O)C(O)=C(C(=O)c2sc(C)nc2C)C1c1cccnc1
883									0.0									CID1238787	O=C(OC)c1c(C(=O)OC)c2c(s1)ccc(C)c2	COC(=O)c1sc2ccc(C)cc2c1C(=O)OC
884													0.0		0.0			CID2998867	O=C(OCC(=O)N(CC(C)C)C1CS(=O)(=O)CC1)CCN1C(=O)c2c(C1=O)cccc2	CC(C)CN(C(=O)COC(=O)CCN1C(=O)c2ccccc2C1=O)C1CCS(=O)(=O)C1
885									0.0			0.0				0.0	0.0	CID2959925	O=C(C)C1=C(c2ccccc2)NC(=O)NC1c1cc(OC)c(OCC#N)cc1	COc1cc(C2NC(=O)NC(c3ccccc3)=C2C(C)=O)ccc1OCC#N
886									0.0									CID2350707	Brc1ccc(NC(=O)CN2Cc3c(cccc3)CC2)cc1	O=C(CN1CCc2ccccc2C1)Nc1ccc(Br)cc1
887																	0.0	CID2772034	O=C(O)C1C2C(=O)N(Cc3occc3)CC32OC1C=C3	O=C(O)C1C2C=CC3(CN(Cc4ccco4)C(=O)C13)O2
888				0.0	0.0						0.0							CID805899	Fc1c(OCC(=O)c2c(O)c(C)c(O)cc2)cccc1	Cc1c(O)ccc(C(=O)COc2ccccc2F)c1O
889															0.0			CID4550256	O=C(NCc1cnccc1)C1(C)N(CCc2ccc(C)cc2)C(=O)CC1	Cc1ccc(CCN2C(=O)CCC2(C)C(=O)NCc2cccnc2)cc1
890														0.0				CID788035	O=C(O)c1c(-c2ccc(OC)cc2)nn(-c2ccccc2)c1	COc1ccc(-c2nn(-c3ccccc3)cc2C(=O)O)cc1
891			0.0				0.0		0.0									CID2360952	S(CC(=O)N(C(C)C)c1ccccc1)c1[nH]c2C(=O)N(C)C(=O)N(C)c2n1	CC(C)N(C(=O)CSc1nc2c([nH]1)c(=O)n(C)c(=O)n2C)c1ccccc1
892	0.0		0.0	0.0					0.0								0.0	CID3000096	O(CCN1C(=O)C(C)(c2ccc(C)cc2)NC1=O)c1ccc(OC)cc1	COc1ccc(OCCN2C(=O)NC(C)(c3ccc(C)cc3)C2=O)cc1
893	0.0					0.0												CID3244893	Clc1c(Cn2c(C)c(NC(=O)c3noc(-c4c(OC)ccc(OC)c4)c3)c(C)n2)cccc1	COc1ccc(OC)c(-c2cc(C(=O)Nc3c(C)nn(Cc4ccccc4Cl)c3C)no2)c1
894																	0.0	CID3000092	S(=O)(=O)(N1CCN(C(=O)CN2C(=O)C(CC(C)C)NC2=O)CC1)c1cc2c(cc1)cccc2	CC(C)CC1NC(=O)N(CC(=O)N2CCN(S(=O)(=O)c3ccc4ccccc4c3)CC2)C1=O
895		0.0	0.0			0.0	0.0					0.0					0.0	CID3000093	OC1(c2ccccc2)C(c2ccccc2)=C/C(=N/n2cnnc2)/C1	OC1(c2ccccc2)C/C(=N\n2cnnc2)C=C1c1ccccc1
896									0.0		0.0						0.0	CID3000090	BrC1=Cn2c(nc(CSc3n(C)ccn3)c2)C=C1	Cn1ccnc1SCc1cn2cc(Br)ccc2n1
897		0.0		0.0											0.0	0.0		CID3000091	S(CC(=O)NC(CCc1ccccc1)C)c1nc(N)cc(N)n1	CC(CCc1ccccc1)NC(=O)CSc1nc(N)cc(N)n1
898					0.0	0.0			0.0		0.0		0.0					CID3144503	O=C(OCC)C(C(=O)Nc1nc(C)ccc1)C1CCCCC1	CCOC(=O)C(C(=O)Nc1cccc(C)n1)C1CCCCC1
899													0.0					CID3244894	Fc1ccc(CNC(=O)c2noc3c2CCCC3)cc1	O=C(NCc1ccc(F)cc1)c1noc2c1CCCC2
900						0.0				0.0	0.0							CID2872499	O(C)c1ccc(CC2C(=O)N(CC=C)/C(=N\N=C\c3sccc3)/S2)cc1	C=CCN1C(=O)C(Cc2ccc(OC)cc2)S/C1=N/N=C/c1cccs1
901									0.0								0.0	CID3000098	FC(F)(F)C(O)(C(NC=O)C(=O)OC)Cc1ccccc1	COC(=O)C(NC=O)C(O)(Cc1ccccc1)C(F)(F)F
902		0.0																CID3000099	O=C(NCC(N1CCCC1)c1ccc(OC)cc1)Cc1cc(OC)c(OC)c(OC)c1	COc1ccc(C(CNC(=O)Cc2cc(OC)c(OC)c(OC)c2)N2CCCC2)cc1
903								0.0									0.0	CID5389101	O=C1N(C)C(=O)/C(=C(/NCCN2CCCCC2)\CC)/C(=O)N1C	CCC(NCCN1CCCCC1)=C1C(=O)N(C)C(=O)N(C)C1=O
904		0.0																CID5389102	O=C1/C(=C(/Nc2cc(O)ccc2)\C)/Sc2c1cccc2	C/C(Nc1cccc(O)c1)=C1/Sc2ccccc2C1=O
905							0.0											CID5389103	O=C1/C(=C\Nc2cnccc2)/Sc2c1cccc2	O=C1/C(=C\Nc2cccnc2)Sc2ccccc21
906								0.0										CID4046493	O=C(Nc1nc(-c2cnccc2)nc2c1cccc2)Nc1c(OC)cccc1	COc1ccccc1NC(=O)Nc1nc(-c2cccnc2)nc2ccccc12
907	0.0	0.0	0.0	0.0	0.0				0.0		0.0	0.0	0.0				0.0	CID2221235	Clc1cc2c(C(=O)N3CCN(S(=O)(=O)C)CC3)cc(-c3ccncc3)nc2cc1	CS(=O)(=O)N1CCN(C(=O)c2cc(-c3ccncc3)nc3ccc(Cl)cc23)CC1
908								0.0										CID5389109	CC1=CC=2C(=NC3=C4NNC=C4CCC=23)C=C1	Cc1ccc2c(c1)=C1CCC3=CNNC3=C1N=2
909														0.0				CID1364854	O=[N+]([O-])c1cc(-c2c(-c3ccccc3)nc(-c3cc(OC)c(OC)cc3)[nH]2)c(C)cc1	COc1ccc(-c2nc(-c3ccccc3)c(-c3cc([N+](=O)[O-])ccc3C)[nH]2)cc1OC
910														0.0				CID789929	Clc1ccc(CC(=O)NNC(=O)c2ccc(OC)cc2)cc1	COc1ccc(C(=O)NNC(=O)Cc2ccc(Cl)cc2)cc1
911															0.0			CID1478608	O=C(OCc1nnn(-c2ccccc2)c1)c1ccc(C)cc1	Cc1ccc(C(=O)OCc2cn(-c3ccccc3)nn2)cc1
912						0.0												CID2891292	Clc1c(C(=O)N2CCN(c3c([N+](=O)[O-])cc(Cl)cc3)CC2)cccc1	O=C(c1ccccc1Cl)N1CCN(c2ccc(Cl)cc2[N+](=O)[O-])CC1
913															0.0			CID772593	Brc1c(C(=O)N/N=C(/C)\c2ccncc2)nn(C)c1	C/C(=N/NC(=O)c1nn(C)cc1Br)c1ccncc1
914															0.0			CID890157	O=C(Oc1c2c(c(OC(=O)N(C)C)ccc2)ccc1)N(C)C	CN(C)C(=O)Oc1cccc2c(OC(=O)N(C)C)cccc12
915														0.0				CID772595	O=[N+]([O-])c1nn(C/C(=N\NC(=O)c2c(O)cccc2)/C)cn1	C/C(Cn1cnc([N+](=O)[O-])n1)=N/NC(=O)c1ccccc1O
916									0.0									CID890155	O=C(OC)c1oc(COc2c(OC)cc(CCC)cc2)cc1	CCCc1ccc(OCc2ccc(C(=O)OC)o2)c(OC)c1
917	0.0			0.0	0.0	0.0	0.0	0.0			0.0	0.0				0.0		CID2086004	S(CC(=O)Nc1c(Cc2ccccc2)cccc1)c1n(C)nnn1	Cn1nnnc1SCC(=O)Nc1ccccc1Cc1ccccc1
918													0.0				0.0	CID16048564	Clc1ccc(C2(O)CCN(CCCC(O)c3ccc(F)cc3)CC2)cc1	OC(CCCN1CCC(O)(c2ccc(Cl)cc2)CC1)c1ccc(F)cc1
919											0.0							CID992794	Clc1ccc(-n2c(C)c(/C=N/NC(=O)c3c(C)nc4n3C=CC=C4)cc2C)cc1	Cc1nc2ccccn2c1C(=O)N/N=C/c1cc(C)n(-c2ccc(Cl)cc2)c1C
920									0.0								0.0	CID555825	S(=O)(=O)(N1C2C(C(=O)CC1)CCCC2)c1ccccc1	O=C1CCN(S(=O)(=O)c2ccccc2)C2CCCCC12
921			0.0		0.0						0.0					0.0	0.0	CID3238097	S(CC(=O)NCc1occc1)C=1N(C(=O)c2sccc2N=1)C1CCN(C(=O)OCC)CC1	CCOC(=O)N1CCC(n2c(SCC(=O)NCc3ccco3)nc3ccsc3c2=O)CC1
922														0.0				CID3554496	S(=O)(=O)(Nc1cc(C2=NN(S(=O)(=O)CC)C(c3ccc(C)cc3)C2)ccc1)C	CCS(=O)(=O)N1N=C(c2cccc(NS(C)(=O)=O)c2)CC1c1ccc(C)cc1
923														0.0				CID16188611	O=C(NCCC(C)C)CCC(=O)Nc1cc2c(C)cc(N3CCN(C)CC3)nc2cc1	Cc1cc(N2CCN(C)CC2)nc2ccc(NC(=O)CCC(=O)NCCC(C)C)cc12
924											0.0	0.0						CID1845762	O=C(NC=1N(C)c2c(C(=O)C=1c1sccc1)cccc2)c1ccccc1	Cn1c(NC(=O)c2ccccc2)c(-c2cccs2)c(=O)c2ccccc21
925														0.0				CID2370685	Clc1c(OC)ccc(NC(=O)COC(=O)/C=C/C)c1	C/C=C/C(=O)OCC(=O)Nc1ccc(OC)c(Cl)c1
926			0.0		0.0													CID2532727	S(CC1=Nc2sc3c(c2C(=O)N1)CCC3)c1scc(C)n1	Cc1csc(SCc2nc3sc4c(c3c(=O)[nH]2)CCC4)n1
927													0.0					CID3240303	S(=O)(=O)(CCC(=O)NCCN1C(C)CCCC1)Cc1ccc(C)cc1	Cc1ccc(CS(=O)(=O)CCC(=O)NCCN2CCCCC2C)cc1
928															0.0			CID2892968	O=C(OCCNC1=NS(=O)(=O)c2c1cccc2)C1CN(c2cc3c(cc2)cccc3)C(=O)C1	O=C(OCCNC1=NS(=O)(=O)c2ccccc21)C1CC(=O)N(c2ccc3ccccc3c2)C1
929	0.0	0.0	0.0									0.0						CID1266350	O(CC1=NC=2N(C(=O)C=C(c3ccccc3)N=2)N1)c1ccccc1	O=c1cc(-c2ccccc2)nc2nc(COc3ccccc3)[nH]n12
930			0.0				0.0	0.0		0.0		0.0						CID771481	O=C(Nc1c(OC)ccc(C)c1)CCN1CCCC1	COc1ccc(C)cc1NC(=O)CCN1CCCC1
931	0.0		0.0		0.0	0.0											0.0	CID3238268	Clc1cc(-c2onc(C(=O)Nc3nn(Cc4ccc(C)cc4)cc3)c2)ccc1	Cc1ccc(Cn2ccc(NC(=O)c3cc(-c4cccc(Cl)c4)on3)n2)cc1
932			0.0					0.0			0.0		0.0					CID977348	O=C(Nc1nc(CCC(C)C)cc-2c1C(=O)Oc1c-2cccc1)C	CC(=O)Nc1nc(CCC(C)C)cc2c1c(=O)oc1ccccc12
933						0.0												CID5346527	O=C(Nc1ccc(NC(=O)c2ccc(OCC(C)C)cc2)cc1)CC	CCC(=O)Nc1ccc(NC(=O)c2ccc(OCC(C)C)cc2)cc1
934						0.0				0.0								CID5346524	O(/N=C(/N)\c1ncccc1)C(=O)C(c1ccccc1)c1ccccc1	N/C(=N/OC(=O)C(c1ccccc1)c1ccccc1)c1ccccn1
935	0.0				0.0		0.0	0.0					0.0					CID658222	O=C(OCC=C)C1=C(C)OC(N)=C(C#N)C1c1cocc1	C=CCOC(=O)C1=C(C)OC(N)=C(C#N)C1c1ccoc1
936														0.0				CID2842439	O=[N+]([O-])c1cnc(Nc2ccc(C(=O)OCC)cc2)cc1	CCOC(=O)c1ccc(Nc2ccc([N+](=O)[O-])cn2)cc1
937			0.0				0.0		0.0							0.0		CID658221	O=C(N(CC)CC)c1c(N)c2c(-c3sccc3)cc(-c3sccc3)nc2s1	CCN(CC)C(=O)c1sc2nc(-c3cccs3)cc(-c3cccs3)c2c1N
938		0.0															0.0	CID658226	N#Cc1c(N2CCOCC2)nc(CCC)c2c1CCCC2	CCCc1nc(N2CCOCC2)c(C#N)c2c1CCCC2
939	0.0	0.0				0.0	0.0		0.0			0.0						CID658227	O=C(OCCN1CCOCC1)Nc1c(C)cc(C)cc1C	Cc1cc(C)c(NC(=O)OCCN2CCOCC2)c(C)c1
940							0.0	0.0										CID658224	O=C/1N(CC)c2c(\C\1=C\N(C)C)cccc2	CCN1C(=O)/C(=C\N(C)C)c2ccccc21
941	0.0			0.0			0.0				0.0						0.0	CID658225	O=C1N(C)c2c(N=C1c1c(NC)cccc1)cccc2	CNc1ccccc1-c1nc2ccccc2n(C)c1=O
942														0.0				CID2429220	S=C1N(CC(=O)OCC(=O)NCc2ccc(F)cc2)C(c2ccc(C)cc2)=CS1	Cc1ccc(-c2csc(=S)n2CC(=O)OCC(=O)NCc2ccc(F)cc2)cc1
943	0.0			0.0					0.0							0.0		CID658228	O=C(Nc1c(C(=O)OC)[nH]c2c1cccc2)CN1CCCCCC1	COC(=O)c1[nH]c2ccccc2c1NC(=O)CN1CCCCCC1
944	0.0				0.0													CID658229	S(CC(=O)OC)C=1N(c2ccccc2)C(=O)c2c(sc3c2CCN(C)C3)N=1	COC(=O)CSc1nc2sc3c(c2c(=O)n1-c1ccccc1)CCN(C)C3
945															0.0			CID2842437	Clc1ccc(Nc2ncc([N+](=O)[O-])cc2)cc1	O=[N+]([O-])c1ccc(Nc2ccc(Cl)cc2)nc1
946						0.0									0.0			CID2429227	S(CC(=O)N(CCC)CC1CC1)c1ncnc2sc(C)c(C)c12	CCCN(CC1CC1)C(=O)CSc1ncnc2sc(C)c(C)c12
947			0.0	0.0						0.0								CID651504	S(CC(=O)N1CCN(c2ccc(OC)cc2)CC1)c1n(CCC)c2C(=O)N(C)C(=O)N(C)c2n1	CCCn1c(SCC(=O)N2CCN(c3ccc(OC)cc3)CC2)nc2c1c(=O)n(C)c(=O)n2C
948					0.0	0.0			0.0									CID2867055	O=C(N(Cc1cc2OCOc2cc1)C1C(=O)N(CCc2ccccc2)C(=O)C1)C	CC(=O)N(Cc1ccc2c(c1)OCO2)C1CC(=O)N(CCc2ccccc2)C1=O
949	0.0				0.0											0.0		CID651506	S(CC(=O)O)c1n(c(Cn2c3c(nc2)cccc3)nn1)-c1ccc(C)cc1	Cc1ccc(-n2c(Cn3cnc4ccccc43)nnc2SCC(=O)O)cc1
950	0.0					0.0		0.0	0.0		0.0					0.0		CID651507	O=C(Nc1c(C(=O)OCC)[nH]c2c1cccc2)CN1CCCCC1	CCOC(=O)c1[nH]c2ccccc2c1NC(=O)CN1CCCCC1
951					0.0				0.0			0.0					0.0	CID651500	S(=O)(=O)(NCC(=O)N(CC(=O)NCC1OCCC1)Cc1ccc(OC)cc1)c1ccc(C)cc1	COc1ccc(CN(CC(=O)NCC2CCCO2)C(=O)CNS(=O)(=O)c2ccc(C)cc2)cc1
952		0.0		0.0						0.0		0.0						CID651501	O=C1C(N2CCN(C)CC2)=CNC(=O)N1	CN1CCN(c2c[nH]c(=O)[nH]c2=O)CC1
953			0.0	0.0				0.0				0.0	0.0					CID651502	O=C(N)C1CN(c2ccc(C)cc2)C(=O)C1	Cc1ccc(N2CC(C(N)=O)CC2=O)cc1
954							0.0					0.0			0.0	0.0	0.0	CID651503	Brc1n(CC=C)c2C(=O)N(C)C(=O)N(C)c2n1	C=CCn1c(Br)nc2c1c(=O)n(C)c(=O)n2C
955								0.0	0.0									CID3237975	O=C(NCc1occc1)CCCN1C(=O)N(CC(=O)Nc2cc(OC)ccc2)c2c(C1=O)cccc2	COc1cccc(NC(=O)Cn2c(=O)n(CCCC(=O)NCc3ccco3)c(=O)c3ccccc32)c1
956	0.0	0.0											0.0			0.0		CID3237974	Clc1cc2c(OC3(C)N(c4cc(OC)c(OC)cc4)C(=O)NC2C3)cc1	COc1ccc(N2C(=O)NC3CC2(C)Oc2ccc(Cl)cc23)cc1OC
957		0.0						0.0		0.0		0.0						CID3237977	Fc1ccc(-c2nc3SC(C(=O)NCCCN4CCOCC4)=C(C)n3c2)cc1	Cc1c(C(=O)NCCCN2CCOCC2)sc2nc(-c3ccc(F)cc3)cn12
958							0.0											CID3237976	S(=O)(=O)(CCC(=O)NCCCN1CCOCC1)Cc1c(C)cccc1	Cc1ccccc1CS(=O)(=O)CCC(=O)NCCCN1CCOCC1
959				0.0		0.0				0.0							0.0	CID3237971	O(CC(O)CN1CCN(c2ccccc2)CC1)c1c(CC=C)cc(C)cc1	C=CCc1cc(C)ccc1OCC(O)CN1CCN(c2ccccc2)CC1
960										0.0								CID651509	Clc1c(Cn2nnc3c(NCc4ncccc4)ncnc23)c(F)ccc1	Fc1cccc(Cl)c1Cn1nnc2c(NCc3ccccn3)ncnc21
961	0.0		0.0	0.0			0.0											CID3237973	O=C(N1CCN(c2c(OC)cccc2)CC1)C1=C(C)n2c(S1)nc(-c1ccccc1)c2	COc1ccccc1N1CCN(C(=O)c2sc3nc(-c4ccccc4)cn3c2C)CC1
962			0.0				0.0		0.0							0.0	0.0	CID3237972	O=C(NCCN(Cc1ccccc1)C)CCNC(=O)CN1C(=O)c2c(cccc2)C=C1	CN(CCNC(=O)CCNC(=O)Cn1ccc2ccccc2c1=O)Cc1ccccc1
963															0.0			CID3513308	Fc1ccc(-c2nc(N(/N=C/c3c(OC)cccc3)C(=O)C)sc2)cc1	COc1ccccc1/C=N/N(C(C)=O)c1nc(-c2ccc(F)cc2)cs1
964		0.0										0.0						CID974491	O=C(N)c1c(OCc2n(CC)c3c(n2)cccc3)cccc1	CCn1c(COc2ccccc2C(N)=O)nc2ccccc21
965					0.0		0.0		0.0									CID974496	S(CC(=O)Nc1scc(C)n1)c1sc(C)nn1	Cc1csc(NC(=O)CSc2nnc(C)s2)n1
966												0.0						CID974497	Brc1cc2c(OC(=O)C(C(=O)N3CCCC3)=C2)cc1	O=C(c1cc2cc(Br)ccc2oc1=O)N1CCCC1
967					0.0													CID2162577	S(CC(=O)Nc1c(NC(=O)CSc2sc(C)nn2)cccc1)c1sc(C)nn1	Cc1nnc(SCC(=O)Nc2ccccc2NC(=O)CSc2nnc(C)s2)s1
968		0.0					0.0	0.0		0.0			0.0					CID974498	O=C(NC)C=1C(=O)Oc2c(OC)cccc2C=1	CNC(=O)c1cc2cccc(OC)c2oc1=O
969												0.0		0.0				CID2162573	S(CC(=O)Nc1cc2OCCOc2cc1)c1[nH]c2c(n1)ccc(C)c2	Cc1ccc2nc(SCC(=O)Nc3ccc4c(c3)OCCO4)[nH]c2c1
970									0.0									CID1533874	Brc1ccc(C(=O)N2C(N(C)C)N3S(=O)(=O)c4c(cccc4)C3=N2)cc1	CN(C)C1N(C(=O)c2ccc(Br)cc2)N=C2c3ccccc3S(=O)(=O)N21
971														0.0				CID1474984	O(C)c1ccc(CN2C(=O)CCCc3c2cccc3)cc1	COc1ccc(CN2C(=O)CCCc3ccccc32)cc1
972				0.0								0.0						CID672518	O=C(Nc1sc(C)nn1)c1occc1	Cc1nnc(NC(=O)c2ccco2)s1
973						0.0												CID2937299	O=C1N=C2N(C3CC(C)(C)OCC3)NC(C)=C2C(C)=C1	Cc1cc(=O)nc2n(C3CCOC(C)(C)C3)[nH]c(C)c1-2
974															0.0			CID741721	S(Cc1nc2n(C(C)=CC=C2)c1)c1[nH]c2c(n1)cccc2	Cc1cccc2nc(CSc3nc4ccccc4[nH]3)cn12
975										0.0								CID775179	O(C)c1c(CNc2c(C)ccc(C)c2)cccc1	COc1ccccc1CNc1cc(C)ccc1C
976									0.0		0.0	0.0						CID2838302	Brc1sc(CN2CCN(c3ncccc3)CC2)cc1	Brc1ccc(CN2CCN(c3ccccn3)CC2)s1
977						0.0				0.0			0.0				0.0	CID2936743	O(C)c1c(N2C(=O)C3C(C2=O)CC(C)=C(C)C3)ccc(OC)c1	COc1ccc(N2C(=O)C3CC(C)=C(C)CC3C2=O)c(OC)c1
978		0.0		0.0		0.0				0.0								CID2254375	S(CC(=O)Nc1c(OC)cccc1)c1[nH]ncn1	COc1ccccc1NC(=O)CSc1ncn[nH]1
979						0.0												CID5332521	O=[N+]([O-])c1c(NN/C=C/2\c3c(N=C\2)cccc3)cccc1	O=[N+]([O-])c1ccccc1NN/C=C1/C=Nc2ccccc21
980		0.0						0.0	0.0	0.0		0.0	0.0	0.0	0.0			CID662120	O(CC)c1c(-c2[nH]c3C(=O)N(C)C(=O)N(C)c3n2)cccc1	CCOc1ccccc1-c1nc2c([nH]1)c(=O)n(C)c(=O)n2C
981							0.0				0.0		0.0					CID2880364	S(=O)(=O)(NC(CC)C)c1sccc1	CCC(C)NS(=O)(=O)c1cccs1
982									0.0									CID875046	O=C(COc1cc2OC(=O)C(C)=C(C)c2cc1)C	CC(=O)COc1ccc2c(C)c(C)c(=O)oc2c1
983		0.0	0.0		0.0				0.0		0.0	0.0						CID3241318	O=C(NCC1OCCC1)C=1c2c3c(n(C)c2C(=O)N(C2CCCC2)C=1)cccc3	Cn1c2ccccc2c2c(C(=O)NCC3CCCO3)cn(C3CCCC3)c(=O)c21
984				0.0														CID3241319	S(=O)(=O)(C)N1CC(C(=O)NCCN2CCC(Cc3ccccc3)CC2)CCC1	CS(=O)(=O)N1CCCC(C(=O)NCCN2CCC(Cc3ccccc3)CC2)C1
985										0.0				0.0				CID1170268	S(CC(=O)N)c1n(c(CNc2ccc(F)cc2)nn1)-c1ccc(C)cc1	Cc1ccc(-n2c(CNc3ccc(F)cc3)nnc2SCC(N)=O)cc1
986						0.0												CID4167316	S(CC(=O)Nc1ccc(CC)cc1)C=1N(CC2OCCC2)C(=O)c2c(N=1)cc(C(=O)OC)cc2	CCc1ccc(NC(=O)CSc2nc3cc(C(=O)OC)ccc3c(=O)n2CC2CCCO2)cc1
987	0.0	0.0				0.0												CID3241310	S(CC(=O)Nc1cc2OCCOc2cc1)C=1c2c(N(CC)C(=O)C=1)cccc2	CCn1c(=O)cc(SCC(=O)Nc2ccc3c(c2)OCCO3)c2ccccc21
988					0.0													CID3241311	S(=O)(=O)(CCC(=O)Nc1cc(C(=O)OCC)ccc1)c1c2nsnc2ccc1	CCOC(=O)c1cccc(NC(=O)CCS(=O)(=O)c2cccc3nsnc23)c1
989					0.0			0.0		0.0								CID3241312	O=C(N1CCC2(OCCO2)CC1)c1c2c(nc(-c3ccc(OCC)cc3)c1)cccc2	CCOc1ccc(-c2cc(C(=O)N3CCC4(CC3)OCCO4)c3ccccc3n2)cc1
990															0.0			CID895682	Clc1cc(NC(=S)N2CCN(CC)CC2)ccc1	CCN1CCN(C(=S)Nc2cccc(Cl)c2)CC1
991			0.0	0.0		0.0		0.0					0.0					CID3241314	Fc1ccc(-c2onc(C(=O)N3CCCC3)c2)cc1	O=C(c1cc(-c2ccc(F)cc2)on1)N1CCCC1
992					0.0						0.0						0.0	CID3241315	Clc1ccc(CCNC(=O)CCNS(=O)(=O)c2c3nonc3ccc2)cc1	O=C(CCNS(=O)(=O)c1cccc2nonc12)NCCc1ccc(Cl)cc1
993		0.0							0.0				0.0			0.0		CID3241316	S(=O)(=O)(NCC(=O)NCCN1C(C)CCCC1)c1cc2sc(C)nc2cc1	Cc1nc2ccc(S(=O)(=O)NCC(=O)NCCN3CCCCC3C)cc2s1
994														0.0				CID2403694	O=C(NC(C)C)COC(=O)c1c(C)c(C(=O)OCC)c(C)[nH]1	CCOC(=O)c1c(C)[nH]c(C(=O)OCC(=O)NC(C)C)c1C
995					0.0				0.0		0.0							CID1148769	S(=O)(=O)(N(CC(=O)N1CCN(C(=O)OCC)CC1)c1ccc(Oc2ccccc2)cc1)C	CCOC(=O)N1CCN(C(=O)CN(c2ccc(Oc3ccccc3)cc2)S(C)(=O)=O)CC1
996												0.0			0.0			CID3168312	S(=O)(=O)(Nc1ccc(-c2n(c(SCC(=O)N)nn2)-c2ccc(OC)cc2)cc1)c1ccc(C)cc1	COc1ccc(-n2c(SCC(N)=O)nnc2-c2ccc(NS(=O)(=O)c3ccc(C)cc3)cc2)cc1
997														0.0				CID1148765	O=C(/C=C/c1cc2OCOc2cc1)N1CCN(c2c(OC)cccc2)CC1	COc1ccccc1N1CCN(C(=O)/C=C/c2ccc3c(c2)OCO3)CC1
998		0.0								0.0						0.0		CID2813183	Clc1c(-c2c(C(=O)N3CCC(C(=O)OCC)CC3)c(C)on2)c(F)ccc1	CCOC(=O)C1CCN(C(=O)c2c(-c3c(F)cccc3Cl)noc2C)CC1
999						0.0												CID5344382	Clc1cc2C(c3ccccc3)OC(c3ccc(OC)cc3)Nc2cc1	COc1ccc(C2Nc3ccc(Cl)cc3C(c3ccccc3)O2)cc1
1000						0.0			0.0	0.0		0.0						CID752688	O=C(NCc1c(C)ccc(C2=NN(C)C(=O)c3c2cccc3)c1)CCC	CCCC(=O)NCc1cc(-c2nn(C)c(=O)c3ccccc23)ccc1C
1001				0.0			0.0	0.0				0.0	0.0				0.0	CID645019	O=C(NC1CCCCC1)N1CCC(C(=O)Nc2c3c(ccc2)CCCC3)CC1	O=C(Nc1cccc2c1CCCC2)C1CCN(C(=O)NC2CCCCC2)CC1
1002		0.0						0.0										CID879197	O=C(Nc1c(C(=O)N2CCOCC2)cccc1)c1ccncc1	O=C(Nc1ccccc1C(=O)N1CCOCC1)c1ccncc1
1003						0.0				0.0								CID645016	O=C(NCCCOC)c1c(C)onc1-c1ccccc1	COCCCNC(=O)c1c(-c2ccccc2)noc1C
1004		0.0			0.0		0.0	0.0		0.0								CID645015	S(=O)(=O)(N(CC)CC)c1c(/C=N/O)cccc1	CCN(CC)S(=O)(=O)c1ccccc1/C=N/O
1005	0.0	0.0						0.0			0.0							CID645014	O=C(Nc1cc(C(=O)OC)ccc1)Cn1nc(-c2ccc(OCCC)cc2)nn1	CCCOc1ccc(-c2nnn(CC(=O)Nc3cccc(C(=O)OC)c3)n2)cc1
1006								0.0					0.0			0.0	0.0	CID645013	O=C(NC1CCCCC1)N1CCN(CC2=NC(=O)c3c(N2)cccc3)CC1	O=C(NC1CCCCC1)N1CCN(Cc2nc(=O)c3ccccc3[nH]2)CC1
1007			0.0															CID645012	O=C1NC2(N=C3C41CN(CCC)CC3CCC4)CCCCC2	CCCN1CC2CCCC3(C1)C(=O)NC1(CCCCC1)N=C23
1008	0.0	0.0	0.0		0.0						0.0	0.0					0.0	CID645011	Clc1c(NC(=O)CSc2n(Cc3occc3)c(-c3ccncc3)nn2)cccc1	O=C(CSc1nnc(-c2ccncc2)n1Cc1ccco1)Nc1ccccc1Cl
1009					0.0													CID645010	O=C(NC(CC)(C)C)C(OC(=O)c1n(C)c2c(scc2)c1)c1ccc(OC)cc1	CCC(C)(C)NC(=O)C(OC(=O)c1cc2sccc2n1C)c1ccc(OC)cc1
1010					0.0			0.0										CID568391	O=C1N(CCc2ccccc2)C(=O)CC1N1CCSCC1	O=C1CC(N2CCSCC2)C(=O)N1CCc1ccccc1
1011	0.0						0.0	0.0	0.0				0.0	0.0				CID2431043	O=C(N(C1CCCCC1)C1CCCCC1)COC(=O)c1ccncc1	O=C(OCC(=O)N(C1CCCCC1)C1CCCCC1)c1ccncc1
1012		0.0								0.0		0.0						CID973141	S(CC(=O)c1cc2OCOc2cc1)c1[nH]ncn1	O=C(CSc1ncn[nH]1)c1ccc2c(c1)OCO2
1013		0.0									0.0					0.0	0.0	CID973140	O=C(NCc1ccccc1)NC=1C(=O)N(N(C)C=1C)c1ccccc1	Cc1c(NC(=O)NCc2ccccc2)c(=O)n(-c2ccccc2)n1C
1014	0.0																	CID4463525	Brc1ccc(C2N(O)C3(C)C(=N2)CCCC3)cc1	CC12CCCCC1=NC(c1ccc(Br)cc1)N2O
1015												0.0						CID562133	S(CCC(=O)NCc1ccccc1)CCC(=O)NCc1ccccc1	O=C(CCSCCC(=O)NCc1ccccc1)NCc1ccccc1
1016														0.0	0.0			CID4876732	S(CC(=O)N(C(CC)C)C1CS(=O)(=O)CC1)c1ccc(NC(=O)C)cc1	CCC(C)N(C(=O)CSc1ccc(NC(C)=O)cc1)C1CCS(=O)(=O)C1
1017															0.0			CID4341848	S(=O)(=O)(NNC(=O)C1ON=C(c2cnccc2)C1)c1ccc(F)cc1	O=C(NNS(=O)(=O)c1ccc(F)cc1)C1CC(c2cccnc2)=NO1
1018										0.0								CID739643	O=C(Nc1sc(C)nn1)c1ccncc1	Cc1nnc(NC(=O)c2ccncc2)s1
1019														0.0				CID683130	O=C1OC(c2sccc2)=Nc2c1cc(C)cc2	Cc1ccc2nc(-c3cccs3)oc(=O)c2c1
1020					0.0			0.0										CID970485	S(CC)c1c(C(=O)Nc2cc(OC)ccc2)cccc1	CCSc1ccccc1C(=O)Nc1cccc(OC)c1
1021			0.0						0.0	0.0						0.0		CID2432538	S(=O)(=O)(N1CCOCC1)c1cc(C(=O)OCC(=O)Nc2cc3OCOc3cc2)ccc1	O=C(COC(=O)c1cccc(S(=O)(=O)N2CCOCC2)c1)Nc1ccc2c(c1)OCO2
1022	0.0			0.0	0.0													CID4462695	Clc1ccc(-n2c(SCC(=O)OCC)nnc2CC=2NC(=O)NC(=O)C=2)cc1	CCOC(=O)CSc1nnc(Cc2cc(=O)[nH]c(=O)[nH]2)n1-c1ccc(Cl)cc1
1023														0.0				CID5820766	Clc1c(/C=C/C(=O)N(Cc2ccc(Cl)cc2)C2CS(=O)(=O)CC2)ccc(Cl)c1	O=C(/C=C/c1ccc(Cl)cc1Cl)N(Cc1ccc(Cl)cc1)C1CCS(=O)(=O)C1
1024	0.0		0.0								0.0					0.0		CID972436	Cc1nc2c(c(C=3Sc4n(c(-c5ccccc5)nn4)N=3)c1)cccc2	Cc1cc(-c2nn3c(-c4ccccc4)nnc3s2)c2ccccc2n1
1025															0.0			CID972437	S=C(NCCc1ccc(F)cc1)Nc1ccc(C(=O)C)cc1	CC(=O)c1ccc(NC(=S)NCCc2ccc(F)cc2)cc1
1026				1.0				0.0			0.0	0.0						CID3485817	O=C(Nc1ccc(C(=O)N)cc1)C(CCC)C	CCCC(C)C(=O)Nc1ccc(C(N)=O)cc1
1027															0.0			CID774017	Brc1cnc(NC(=O)c2oc([N+](=O)[O-])cc2)cc1	O=C(Nc1ccc(Br)cn1)c1ccc([N+](=O)[O-])o1
1028			0.0	0.0	0.0			0.0	0.0	0.0	0.0						0.0	CID2999409	S(=O)(=O)(N1CCCC1)c1ccc(NC(=O)CC(NC(=O)C)c2ccccc2)cc1	CC(=O)NC(CC(=O)Nc1ccc(S(=O)(=O)N2CCCC2)cc1)c1ccccc1
1029	0.0	0.0		0.0	0.0			0.0					0.0					CID2999408	S(Cc1c(C)onc1C)c1n(C(COC)C)c(COc2c(F)cccc2)nn1	COCC(C)n1c(COc2ccccc2F)nnc1SCc1c(C)noc1C
1030									0.0			0.0		0.0	0.0	0.0	0.0	CID1001754	Brc1oc(C(=O)Nc2c(Oc3ccccc3)cccc2)cc1	O=C(Nc1ccccc1Oc1ccccc1)c1ccc(Br)o1
1031	0.0	0.0		0.0	0.0	0.0	0.0			0.0	0.0		0.0					CID2999404	S(C(C(=O)NCc1cc2OCOc2cc1)C)c1scnn1	CC(Sc1nncs1)C(=O)NCc1ccc2c(c1)OCO2
1032							0.0	0.0			0.0						0.0	CID2999407	S(=O)(=O)(N1CCOCC1)c1ccc(OCC(O)CN2CCN(c3ccc(F)cc3)CC2)cc1	O=S(=O)(c1ccc(OCC(O)CN2CCN(c3ccc(F)cc3)CC2)cc1)N1CCOCC1
1033	0.0					0.0			0.0		0.0	0.0					0.0	CID2999406	O=C(c1c(O)ccc(OC)c1)C1=CN(C(=O)C(C#N)=C1)C=1C(=O)N(N(C)C=1C)c1ccccc1	COc1ccc(O)c(C(=O)c2cc(C#N)c(=O)n(-c3c(C)n(C)n(-c4ccccc4)c3=O)c2)c1
1034			0.0	0.0							0.0							CID2999401	O=C(OCC(=O)NCC(=O)OC)C(NC(=O)c1occc1)Cc1ccccc1	COC(=O)CNC(=O)COC(=O)C(Cc1ccccc1)NC(=O)c1ccco1
1035			0.0	0.0	0.0					0.0						0.0	0.0	CID2999400	S(=O)(=O)(N(CC)CC)c1cc2nc(SCC(=O)NC3CC3)n(-c3c(OC)cccc3)c2cc1	CCN(CC)S(=O)(=O)c1ccc2c(c1)nc(SCC(=O)NC1CC1)n2-c1ccccc1OC
1036				0.0						0.0						0.0		CID1071283	S(=O)(=O)(N(CC(=O)N1CCOCC1)c1ccc(F)cc1)c1cc2OCCOc2cc1	O=C(CN(c1ccc(F)cc1)S(=O)(=O)c1ccc2c(c1)OCCO2)N1CCOCC1
1037										0.0		0.0	0.0					CID2999402	O=C(CN1C(=O)C(C)(c2ccccc2)NC1=O)N1CCOCC1	CC1(c2ccccc2)NC(=O)N(CC(=O)N2CCOCC2)C1=O
1038			0.0		0.0	0.0		0.0	0.0	0.0	0.0		0.0					CID788801	O=C(NCc1ccncc1)c1cc(OCC)c(OCC)cc1	CCOc1ccc(C(=O)NCc2ccncc2)cc1OCC
1039		0.0		0.0	0.0		0.0											CID734374	O=C(NCc1occc1)c1c(N)c2c(C)cc(C)nc2s1	Cc1cc(C)c2c(N)c(C(=O)NCc3ccco3)sc2n1
1040														0.0				CID788806	S(=O)(=O)(Nc1c(C(=O)N)cccc1)c1ccc(F)cc1	NC(=O)c1ccccc1NS(=O)(=O)c1ccc(F)cc1
1041			0.0	0.0								0.0				0.0		CID734378	O=C(N1c2c(NC(=O)C1)cccc2)c1ccccc1	O=C1CN(C(=O)c2ccccc2)c2ccccc2N1
1042															0.0			CID1918330	Clc1c(Cc2ccc(OCCC)cc2)c(N(C)C)nc(SC)n1	CCCOc1ccc(Cc2c(Cl)nc(SC)nc2N(C)C)cc1
1043	0.0	0.0		0.0	0.0		0.0	0.0		0.0			0.0				0.0	CID747391	O=C(OCC)c1c(-c2ccccc2)nc(NC(=O)c2occc2)s1	CCOC(=O)c1sc(NC(=O)c2ccco2)nc1-c1ccccc1
1044			0.0															CID2566824	S(CC(=O)c1c(C)n(Cc2cc3OCOc3cc2)c(C)c1)c1n(-c2ccc(O)cc2)nnn1	Cc1cc(C(=O)CSc2nnnn2-c2ccc(O)cc2)c(C)n1Cc1ccc2c(c1)OCO2
1045														0.0				CID908963	O=C(O)c1ccc(-n2c(C)c3C(=O)C=CC=C(OC)c3c2C)cc1	COc1cccc(=O)c2c(C)n(-c3ccc(C(=O)O)cc3)c(C)c12
1046														0.0				CID1224965	Clc1c(C(=O)Nc2ncc(C)cc2)cc(SC)cc1	CSc1ccc(Cl)c(C(=O)Nc2ccc(C)cn2)c1
1047												0.0						CID1224967	Brc1sc(S(=O)(=O)Nc2ccc(Cc3ccncc3)cc2)cc1	O=S(=O)(Nc1ccc(Cc2ccncc2)cc1)c1ccc(Br)s1
1048	0.0		0.0		0.0												0.0	CID3242669	S(=O)(=O)(N1CCC(C(=O)NCc2cc(OC)ccc2)CC1)N1CCCC1	COc1cccc(CNC(=O)C2CCN(S(=O)(=O)N3CCCC3)CC2)c1
1049					0.0			0.0				0.0						CID3242668	O=C(Nc1cc2N(C)C(=O)c3c(Sc2cc1)cccc3)NC1CC1	CN1C(=O)c2ccccc2Sc2ccc(NC(=O)NC3CC3)cc21
1050										0.0								CID2866210	O=C(Nc1cc(-c2oc3c(n2)cc(C)cc3)ccc1)c1cc(OC)c(OC)c(OC)c1	COc1cc(C(=O)Nc2cccc(-c3nc4cc(C)ccc4o3)c2)cc(OC)c1OC
1051			0.0									0.0	0.0					CID648148	O(C)c1nc(N2CCCCCC2)nc(N2CCCCCC2)n1	COc1nc(N2CCCCCC2)nc(N2CCCCCC2)n1
1052				0.0														CID648149	CC1OC(C)CN(C=2n3ncnc3N=C3C=2CCC(C)C3)C1	CC1CCc2c(nc3ncnn3c2N2CC(C)OC(C)C2)C1
1053								0.0			0.0							CID3242661	O=C(O)C1C(N(C)C(=O)c2c1cc(OC)c(OC)c2)c1oc(C)cc1	COc1cc2c(cc1OC)C(C(=O)O)C(c1ccc(C)o1)N(C)C2=O
1054			0.0	0.0	0.0						0.0							CID648147	S(=O)(=O)(N(Cc1cnccc1)CC=1C(=O)Nc2c(ccc(OC)c2)C=1)c1ccccc1	COc1ccc2cc(CN(Cc3cccnc3)S(=O)(=O)c3ccccc3)c(=O)[nH]c2c1
1055	0.0			0.0	0.0				0.0				0.0					CID648144	S(C)c1nc(Nc2ccc(C(=O)O)cc2)c(CC=C)c(C)n1	C=CCc1c(C)nc(SC)nc1Nc1ccc(C(=O)O)cc1
1056		0.0		0.0			0.0						0.0					CID648145	n1(-c2ncnc3sc4c(c23)CCCC4)cccc1	c1ccn(-c2ncnc3sc4c(c23)CCCC4)c1
1057					0.0			0.0										CID3242664	S(=O)(=O)(NC(C(=O)NCCN1CCOCC1)C(CC)C)c1ccc(C)cc1	CCC(C)C(NS(=O)(=O)c1ccc(C)cc1)C(=O)NCCN1CCOCC1
1058			1.0										0.0					CID3242667	O=C(Nc1cc(C)c(C)cc1)Cn1c(N)c(C(=O)NCc2cc(OC)ccc2)nn1	COc1cccc(CNC(=O)c2nnn(CC(=O)Nc3ccc(C)c(C)c3)c2N)c1
1059												0.0		0.0	0.0			CID2231549	O=C(O)Cc1c(-c2ccc(C)cc2)nc(C)s1	Cc1ccc(-c2nc(C)sc2CC(=O)O)cc1
1060											0.0							CID3136237	O=C(NCC)CC1C(=O)N(CC)/C(=N\c2ccc(C)cc2)/S1	CCNC(=O)CC1S/C(=N/c2ccc(C)cc2)N(CC)C1=O
1061			0.0		0.0			0.0	0.0	0.0								CID3238840	O(C)c1ccc(C=2NN3C(=O)C(CC)=C(C)N=C3C=2)cc1	CCc1c(C)nc2cc(-c3ccc(OC)cc3)[nH]n2c1=O
1062												0.0						CID731474	S(Cc1ccc(F)cc1)c1ncnc2sc3c(c12)CCCC3	Fc1ccc(CSc2ncnc3sc4c(c23)CCCC4)cc1
1063			0.0				0.0					0.0			0.0			CID3238842	Fc1c(C)ccc(N2C(=O)CSC2c2cnccc2)c1	Cc1ccc(N2C(=O)CSC2c2cccnc2)cc1F
1064	0.0	0.0		0.0						0.0						0.0		CID3238843	Clc1cc(NC(=O)c2c(C)nc(C)o2)c(OC)cc1	COc1ccc(Cl)cc1NC(=O)c1oc(C)nc1C
1065	0.0	0.0	0.0				0.0				0.0							CID3238844	O=C(Nc1ccc(CC#N)cc1)CCc1n(Cc2ccc(OC)cc2)c2ncccc2n1	COc1ccc(Cn2c(CCC(=O)Nc3ccc(CC#N)cc3)nc3cccnc32)cc1
1066		0.0	0.0		0.0						0.0							CID3238845	OC1=C(C(N2CCOCC2)c2ccccc2)Sc2n1nc(C)n2	Cc1nc2sc(C(c3ccccc3)N3CCOCC3)c(O)n2n1
1067			0.0	0.0					0.0			0.0						CID3238846	O=C(OCC)N1CCN(C(=O)Cc2ccc(N3C(=O)Nc4c(C3=O)cccc4)cc2)CC1	CCOC(=O)N1CCN(C(=O)Cc2ccc(-n3c(=O)[nH]c4ccccc4c3=O)cc2)CC1
1068		0.0		0.0														CID3238847	O=C(NCc1cnccc1)CCN1C(=O)COc2c1cccc2	O=C(CCN1C(=O)COc2ccccc21)NCc1cccnc1
1069							0.0						0.0					CID3238848	O=C(NCc1occc1)CCCCN1C(=O)N(CC(=O)NC(CC)C)c2c(C1=O)cccc2	CCC(C)NC(=O)Cn1c(=O)n(CCCCC(=O)NCc2ccco2)c(=O)c2ccccc21
1070							0.0	0.0	0.0									CID3238849	O=C1/C(=C\NCC2NCCc3c2cccc3)/C(=O)CC(c2occc2)C1	O=C1CC(c2ccco2)CC(=O)C1=CNCC1NCCc2ccccc21
1071				0.0				0.0		0.0			0.0					CID93864	O=C(OCC)Nc1cc2OC(=O)C=C(C)c2cc1	CCOC(=O)Nc1ccc2c(C)cc(=O)oc2c1
1072									0.0					0.0				CID1377936	S=C1SSC=2C(C)(C)N(C(=O)c3occc3)c3c(ccc(C)c3)C1=2	Cc1ccc2c(c1)N(C(=O)c1ccco1)C(C)(C)c1ssc(=S)c1-2
1073	0.0	0.0			0.0	0.0											0.0	CID665583	Clc1c(CSc2oc(C3N(C(OC(C)(C)C)=O)CCC3)nn2)c(F)ccc1	CC(C)(C)OC(=O)N1CCCC1c1nnc(SCc2c(F)cccc2Cl)o1
1074							0.0			0.0								CID665582	O(CC(O)Cn1c(-n2c(C)cc(C)n2)nc2N(C)C(=O)NC(=O)c12)c1cc(C)ccc1	Cc1cccc(OCC(O)Cn2c(-n3nc(C)cc3C)nc3c2c(=O)[nH]c(=O)n3C)c1
1075		0.0			0.0	0.0	0.0							0.0		0.0	0.0	CID665581	Fc1ccc(N/2C(=O)C(C)S\C\2=C(/C#N)\C(=O)NCc2occc2)cc1	CC1S/C(=C(\C#N)C(=O)NCc2ccco2)N(c2ccc(F)cc2)C1=O
1076		0.0	0.0									0.0	0.0					CID665580	Cn1c2c(N3CCOCC3)ncnc2c2c1ccc(C)c2	Cc1ccc2c(c1)c1ncnc(N3CCOCC3)c1n2C
1077					0.0				0.0		0.0						0.0	CID665587	O=C(Nc1c(C(=O)OC)n(C)c2c1c(C)ccc2)CN1CC(C)CCC1	COC(=O)c1c(NC(=O)CN2CCCC(C)C2)c2c(C)cccc2n1C
1078		0.0				0.0			0.0			0.0						CID665585	O=C(C(C)N1CCC(C(=O)OCC)CC1)c1c(C)[nH]c2c1ccc(C)c2	CCOC(=O)C1CCN(C(C)C(=O)c2c(C)[nH]c3cc(C)ccc23)CC1
1079	0.0	0.0			0.0												0.0	CID665584	Clc1ccc(OCC=2Sc3n(c(-c4ccncc4)nn3)N=2)cc1	Clc1ccc(OCc2nn3c(-c4ccncc4)nnc3s2)cc1
1080												0.0						CID2027170	CC1(C)OCc2c(nc3oc4c(N5CCOCC5)ncnc4c3c2)C1	CC1(C)Cc2nc3oc4c(N5CCOCC5)ncnc4c3cc2CO1
1081								0.0	0.0				0.0					CID665588	O=C1N(C)C(=O)c2n3C(C)=C(c4ccccc4)Oc3nc2N1C	Cc1c(-c2ccccc2)oc2nc3c(c(=O)n(C)c(=O)n3C)n12
1082										0.0					0.0			CID1295573	S(=O)(=O)(N1CCN(C(=O)c2occc2)CC1)c1cc(OC)c(OC)cc1	COc1ccc(S(=O)(=O)N2CCN(C(=O)c3ccco3)CC2)cc1OC
1083		0.0							0.0			0.0	0.0		0.0		0.0	CID2142318	O=C(Oc1c2c(c3oc(C)c(C(=O)NCCN4CCOCC4)c3c1)cccc2)C	CC(=O)Oc1cc2c(C(=O)NCCN3CCOCC3)c(C)oc2c2ccccc12
1084						0.0			0.0									CID2892101	S=C1N(C)C(=O)C(C(c2ccncc2)C=2C(=O)N(C)C(=S)N(C)C=2O)=C(O)N1C	Cn1c(O)c(C(c2ccncc2)c2c(O)n(C)c(=S)n(C)c2=O)c(=O)n(C)c1=S
1085		0.0			0.0				0.0	0.0								CID3240915	S(=O)(=O)(NC(C(N1CCN(c2ccccc2)CC1)c1sccc1)C)C	CC(NS(C)(=O)=O)C(c1cccs1)N1CCN(c2ccccc2)CC1
1086														0.0				CID1184262	S(CC(=O)N(C)C)C=1N(Cc2ccccc2)C(=O)c2c(-c3ccc(C)cc3)csc2N=1	Cc1ccc(-c2csc3nc(SCC(=O)N(C)C)n(Cc4ccccc4)c(=O)c23)cc1
1087						0.0	0.0		0.0		0.0							CID655975	O=C(N(CC(=O)NC1CCCCC1)c1cc2OCOc2cc1)CCC(=O)Nc1nccc(C)c1	Cc1ccnc(NC(=O)CCC(=O)N(CC(=O)NC2CCCCC2)c2ccc3c(c2)OCO3)c1
1088			0.0	0.0	0.0												0.0	CID655974	Clc1ccc(-c2nsc3c(N4CCN(C(=O)N5CCCC5)CC4)ncnc23)cc1	O=C(N1CCCC1)N1CCN(c2ncnc3c(-c4ccc(Cl)cc4)nsc23)CC1
1089				0.0								0.0						CID655977	O=C(NC1CCCC1)C(N(C(=O)CCC(=O)Nc1noc(C)c1)CC=C)c1cnccc1	C=CCN(C(=O)CCC(=O)Nc1cc(C)on1)C(C(=O)NC1CCCC1)c1cccnc1
1090																	0.0	CID3245276	O=C(NCCCN1C(=O)CCC1)C1C(N(CCOC)C(=O)c2c1cccc2)c1c2c([nH]c1)cccc2	COCCN1C(=O)c2ccccc2C(C(=O)NCCCN2CCCC2=O)C1c1c[nH]c2ccccc12
1091			0.0	0.0	0.0						0.0				0.0			CID655979	S(=O)(=O)(NCCc1cc(OC)c(OC)cc1)c1ccc(C(=O)NCc2occc2)cc1	COc1ccc(CCNS(=O)(=O)c2ccc(C(=O)NCc3ccco3)cc2)cc1OC
1092				0.0				0.0										CID655978	O=C(O)C1C(C(=O)Nc2c(OCC)cccc2)C2OC1C=C2	CCOc1ccccc1NC(=O)C1C2C=CC(O2)C1C(=O)O
1093	0.0	0.0												0.0				CID762995	Cc1n(-c2ncnc(-n3c(C)cc(C)n3)c2)nc(C)c1	Cc1cc(C)n(-c2cc(-n3nc(C)cc3C)ncn2)n1
1094															0.0			CID1449812	O=C(OCC)c1n(Cc2ccc(C#N)cc2)c2c(n(C)cc2)c1	CCOC(=O)c1cc2c(ccn2C)n1Cc1ccc(C#N)cc1
1095										0.0	0.0							CID848436	O=C(N1CCCC1)c1cc(NC(=O)C2CC2)c(N2CCCC2)cc1	O=C(Nc1cc(C(=O)N2CCCC2)ccc1N1CCCC1)C1CC1
1096							0.0							0.0			0.0	CID2998751	O=S1(=O)N=C(N2C(C)Cc3c2cccc3)c2c1cccc2	CC1Cc2ccccc2N1C1=NS(=O)(=O)c2ccccc21
1097							0.0		0.0									CID2998756	O=C(Nc1c(C(=O)OC)ccc(C(=O)OC)c1)CN1CCN(c2ccccc2)CC1	COC(=O)c1ccc(C(=O)OC)c(NC(=O)CN2CCN(c3ccccc3)CC2)c1
1098	0.0			0.0									0.0					CID2998757	O=C(OCC)C1=C(c2ccccc2)OC(N)=C(C#N)C1C(C)C	CCOC(=O)C1=C(c2ccccc2)OC(N)=C(C#N)C1C(C)C
1099	0.0	0.0	0.0		0.0		0.0	0.0			0.0							CID2998754	O=C(NCc1sccc1)C1CN(c2ccc(C)cc2)C(=O)C1	Cc1ccc(N2CC(C(=O)NCc3cccs3)CC2=O)cc1
1100				0.0						0.0								CID2998755	Clc1ccc(S(=O)(=O)NC(CN(C)C)(C)C)cc1	CN(C)CC(C)(C)NS(=O)(=O)c1ccc(Cl)cc1
1101			0.0										0.0					CID3245273	Nc1sc(N2CCC(C)CC2)nn1	CC1CCN(c2nnc(N)s2)CC1
1102									0.0			0.0				0.0	0.0	CID829898	Brc1cnc(NC(=O)c2cc3nccnc3cc2)cc1	O=C(Nc1ccc(Br)cn1)c1ccc2nccnc2c1
1103	0.0	0.0		0.0		0.0	0.0	0.0			0.0					0.0	0.0	CID2104690	O=C1N(Cc2scc(-c3oc4c(c3)cccc4)n2)C(CN(C)C)=Nc2c1cccc2	CN(C)Cc1nc2ccccc2c(=O)n1Cc1nc(-c2cc3ccccc3o2)cs1
1104					0.0													CID2104695	S(=O)(=O)(Nc1nc(CN2CCOCC2)nc2sc3c(c12)CCCC3)c1c(F)ccc(F)c1	O=S(=O)(Nc1nc(CN2CCOCC2)nc2sc3c(c12)CCCC3)c1cc(F)ccc1F
1105									0.0			0.0						CID3150950	S(c1c(C(=O)O)cccc1)C1C(=O)N(C)C(=O)C1	CN1C(=O)CC(Sc2ccccc2C(=O)O)C1=O
1106			0.0		0.0												0.0	CID1973736	S(CCC)C1=NC(=O)C=C(C)N1	CCCSc1nc(=O)cc(C)[nH]1
1107					0.0		0.0			0.0								CID2335980	O=C(Nc1cc(OC)ccc1)COC(=O)c1occc1	COc1cccc(NC(=O)COC(=O)c2ccco2)c1
1108														0.0				CID2077592	S(=O)(=O)(N1CCCC1)c1ccc(C(=O)OCC(=O)Nc2noc(C)c2)cc1	Cc1cc(NC(=O)COC(=O)c2ccc(S(=O)(=O)N3CCCC3)cc2)no1
1109														0.0				CID984873	S(=O)(=O)(Nc1cc(C(=O)NCc2occc2)ccc1)c1cc(F)ccc1	O=C(NCc1ccco1)c1cccc(NS(=O)(=O)c2cccc(F)c2)c1
1110														0.0				CID2405034	O=C(OCC)c1n(-c2ccccc2)nc(-c2ccc(N3CCOCC3)cc2)c1	CCOC(=O)c1cc(-c2ccc(N3CCOCC3)cc2)nn1-c1ccccc1
1111									0.0									CID1189337	S(=O)(=O)(Nc1nc(C)nc(C)c1)c1ccc(NC(=O)c2cc(OC)cc(OC)c2)cc1	COc1cc(OC)cc(C(=O)Nc2ccc(S(=O)(=O)Nc3cc(C)nc(C)n3)cc2)c1
1112	0.0																	CID3245278	Brc1c(NC(=O)c2noc(-c3occc3)c2)c(F)cc(F)c1	O=C(Nc1c(F)cc(F)cc1Br)c1cc(-c2ccco2)on1
1113														0.0				CID2333121	S=C(NCCc1ccccc1)Nc1cc([N+](=O)[O-])ccc1	O=[N+]([O-])c1cccc(NC(=S)NCCc2ccccc2)c1
1114						0.0												CID11957140	Fc1ccc(N2C(=O)/C(=C\Nc3c(C#N)c4c(s3)CCCC4)/C(C)=N2)cc1	CC1=NN(c2ccc(F)cc2)C(=O)/C1=C\Nc1sc2c(c1C#N)CCCC2
1115														0.0				CID4393950	O=C1N(c2sccn2)C(c2c(C)cccc2)N2C1CCC2	Cc1ccccc1C1N(c2nccs2)C(=O)C2CCCN21
1116								0.0										CID3426335	Fc1ccc(-c2oc(NC(=O)c3c(C)cccc3)nn2)cc1	Cc1ccccc1C(=O)Nc1nnc(-c2ccc(F)cc2)o1
1117														0.0				CID2327777	O=C(Nc1sc2c(n1)CN(Cc1ccccc1)CC2)/C(/C#N)=C\c1ccc(OCc2ccccc2)cc1	N#C/C(=C/c1ccc(OCc2ccccc2)cc1)C(=O)Nc1nc2c(s1)CCN(Cc1ccccc1)C2
1118													0.0				0.0	CID1263648	O=C(O)c1cc(Cn2nccc2)ccc1	O=C(O)c1cccc(Cn2cccn2)c1
1119						0.0												CID1472972	O=C(OC)c1c(C(=O)OC)nc2c(c1C)cc1OCOc1c2	COC(=O)c1nc2cc3c(cc2c(C)c1C(=O)OC)OCO3
1120												0.0	0.0					CID762330	O=C(OCC)/C(/C#N)=C(/C)\c1ccc(OC)cc1	CCOC(=O)/C(C#N)=C(/C)c1ccc(OC)cc1
1121														0.0				CID6404618	N(C)(C)c1c(C)nnc(-c2ccccc2)n1	Cc1nnc(-c2ccccc2)nc1N(C)C
1122		0.0	0.0	0.0						0.0			0.0					CID1982375	S(CC#N)c1c(C#N)c(-c2cnccc2)cc(C)n1	Cc1cc(-c2cccnc2)c(C#N)c(SCC#N)n1
1123												0.0						CID726368	S=C(NCCC1=CCCCC1)Nc1cc(C(=O)OC)ccc1	COC(=O)c1cccc(NC(=S)NCCC2=CCCCC2)c1
1124		0.0		0.0													0.0	CID650479	S(CC(=O)OCC)c1c(C#N)cc2c(n1)cc(OCC)cc2	CCOC(=O)CSc1nc2cc(OCC)ccc2cc1C#N
1125								0.0				0.0		0.0		0.0		CID650478	S(=O)(=O)(c1cc(OC)c(OC)cc1)c1cc(OC)c(OC)cc1	COc1ccc(S(=O)(=O)c2ccc(OC)c(OC)c2)cc1OC
1126	0.0	0.0			0.0								0.0			0.0		CID650476	S(=O)(=O)(N(Cc1ccc(N(C)C)cc1)Cc1ccccc1)c1cc(C)c(-n2nnnc2)cc1	Cc1cc(S(=O)(=O)N(Cc2ccccc2)Cc2ccc(N(C)C)cc2)ccc1-n1cnnn1
1127	0.0			0.0	0.0			0.0		0.0								CID650475	O=C(Oc1c(OCC)cc(C2C(C(=O)OC(C)C)=C(C)N=C3SCCC(=O)N23)cc1)C	CCOc1cc(C2C(C(=O)OC(C)C)=C(C)N=C3SCCC(=O)N32)ccc1OC(C)=O
1128							0.0											CID650474	O=C(O)C1CN(c2nc(C)cc(C)n2)CCC1	Cc1cc(C)nc(N2CCCC(C(=O)O)C2)n1
1129						0.0		0.0			0.0			0.0				CID650472	S(CC(=O)c1cc2OCCOc2cc1)c1oc(-c2ccccc2)nn1	O=C(CSc1nnc(-c2ccccc2)o1)c1ccc2c(c1)OCCO2
1130	0.0							0.0						0.0			0.0	CID650471	O=C1N(Cc2ccccc2)C(=O)c2n(Cc3ccccc3)c(NCC)nc2N1C	CCNc1nc2c(c(=O)n(Cc3ccccc3)c(=O)n2C)n1Cc1ccccc1
1131	0.0	0.0					0.0											CID650470	Clc1n(C)c(C(O)c2ccccc2)nc1	Cn1c(Cl)cnc1C(O)c1ccccc1
1132									0.0		0.0	0.0					0.0	CID2183437	Brc1oc(C(=O)N2CCC(C(=O)OCC)CC2)cc1	CCOC(=O)C1CCN(C(=O)c2ccc(Br)o2)CC1
1133										0.0		0.0			0.0			CID1258719	Clc1c(C(=O)Nc2nc(C)ccc2)cc(NC(=O)C)cc1	CC(=O)Nc1ccc(Cl)c(C(=O)Nc2cccc(C)n2)c1
1134						0.0								0.0				CID824938	Clc1c(C(=O)OC=2C=C(C)N(C)C(=O)C=2)cccc1	Cc1cc(OC(=O)c2ccccc2Cl)cc(=O)n1C
1135					0.0								0.0				0.0	CID2564633	S(CC(=O)Nc1noc(C)c1)C=1N(c2cc(OC)c(OC)cc2)C(=O)c2c(N=1)ccc(O)c2	COc1ccc(-n2c(SCC(=O)Nc3cc(C)on3)nc3ccc(O)cc3c2=O)cc1OC
1136										0.0								CID9551470	O=C(N1CCN(CC)CC1)c1cc2NC(=O)N(CCCCC)C(=O)c2cc1	CCCCCn1c(=O)[nH]c2cc(C(=O)N3CCN(CC)CC3)ccc2c1=O
1137		0.0																CID5309417	S(=O)(=O)(N1C(C(=O)Nc2ccc(OC)cc2)CCCC1)c1ccc(F)cc1	COc1ccc(NC(=O)C2CCCCN2S(=O)(=O)c2ccc(F)cc2)cc1
1138	0.0	0.0		0.0		0.0		0.0										CID5309415	O=C(NCCN(CC)c1ccccc1)CCCN1C(=O)c2n(C(C)=N1)c1c(scc1)c2	CCN(CCNC(=O)CCCn1nc(C)n2c(cc3sccc32)c1=O)c1ccccc1
1139			0.0			0.0		0.0			0.0							CID5309412	S(=O)(=O)(N1CC=C(c2ccccc2)CC1)c1cc2c(N(C(=O)CCC(=O)O)CC2)cc1	O=C(O)CCC(=O)N1CCc2cc(S(=O)(=O)N3CC=C(c4ccccc4)CC3)ccc21
1140									0.0		0.0	0.0					0.0	CID818851	Brc1c(OC(C)(C)C)nc(OC(C)(C)C)nc1	CC(C)(C)Oc1ncc(Br)c(OC(C)(C)C)n1
1141	0.0		0.0					0.0								0.0		CID5309411	O=C(OC)c1c(NC(=O)C2CN(c3sc(-n4cccc4)nn3)CCC2)cccc1	COC(=O)c1ccccc1NC(=O)C1CCCN(c2nnc(-n3cccc3)s2)C1
1142		0.0								0.0								CID1881562	O(C)c1cc(N2CCN(c3ncnc4n(-c5c(C)cc(C)cc5)ncc34)CC2)ccc1	COc1cccc(N2CCN(c3ncnc4c3cnn4-c3ccc(C)cc3C)CC2)c1
1143													0.0			0.0		CID5309418	Clc1ccc(Cc2oc(C(=O)N3CCOCC3)nn2)cc1	O=C(c1nnc(Cc2ccc(Cl)cc2)o1)N1CCOCC1
1144						0.0					0.0					0.0		CID5309419	S(=O)(=O)(N1CCC(C(=O)Nc2sc3c(n2)ccc(OCC)c3)CC1)c1[nH]cnc1	CCOc1ccc2nc(NC(=O)C3CCN(S(=O)(=O)c4cnc[nH]4)CC3)sc2c1
1145															0.0			CID573338	Fc1ccc(Cn2c(C)c(C=O)c3c2cccc3)cc1	Cc1c(C=O)c2ccccc2n1Cc1ccc(F)cc1
1146									0.0					0.0				CID742415	O=C(ON1C(c2ccccc2)=Nc2c(C1=O)cccc2)c1occc1	O=C(On1c(-c2ccccc2)nc2ccccc2c1=O)c1ccco1
1147														0.0				CID1818332	Fc1c(N2CCN(C(=O)/C=C/C(=O)O)CC2)cccc1	O=C(O)/C=C/C(=O)N1CCN(c2ccccc2F)CC1
1148								0.0										CID1258447	S(=O)(=O)(N1CCN(C(=O)N2CCCCCC2)CC1)N1CCCCC1	O=C(N1CCCCCC1)N1CCN(S(=O)(=O)N2CCCCC2)CC1
1149										0.0	0.0							CID1440557	S(CC(=O)NCc1ccccc1)c1n(CC)c(CNc2scc(-c3ccccc3)n2)nn1	CCn1c(CNc2nc(-c3ccccc3)cs2)nnc1SCC(=O)NCc1ccccc1
1150	0.0			0.0				0.0										CID654208	Fc1ccc(Cn2c(C(C(C)C)N3CCSCC3)nnn2)cc1	CC(C)C(c1nnnn1Cc1ccc(F)cc1)N1CCSCC1
1151			0.0							0.0								CID654209	O=C1C(CN(Cc2n(C3CCCCC3)nnn2)CC2OCCC2)=Cc2c(C)ccc(C)c2N1	Cc1ccc(C)c2[nH]c(=O)c(CN(Cc3nnnn3C3CCCCC3)CC3CCCO3)cc12
1152										0.0								CID654204	Clc1c(-c2oc(SCC(=O)OC(C)C)nn2)ccc(Cl)c1	CC(C)OC(=O)CSc1nnc(-c2ccc(Cl)cc2Cl)o1
1153										0.0								CID654205	O=C1C(C(N2CCOCC2)c2n(CCc3ccccc3)nnn2)=Cc2c(C)ccc(C)c2N1	Cc1ccc(C)c2[nH]c(=O)c(C(c3nnnn3CCc3ccccc3)N3CCOCC3)cc12
1154			0.0					0.0				0.0	0.0			0.0	0.0	CID654206	O=C(N1CCC(C(=O)NCCN2CCOCC2)CC1)c1nc(Nc2ccc(C)cc2)sc1	Cc1ccc(Nc2nc(C(=O)N3CCC(C(=O)NCCN4CCOCC4)CC3)cs2)cc1
1155			0.0					0.0			0.0	0.0		0.0		0.0		CID654207	O=C(NC1CCCCC1)N1CC(c2[nH]c3c(n2)cccc3)CCC1	O=C(NC1CCCCC1)N1CCCC(c2nc3ccccc3[nH]2)C1
1156		0.0	0.0	0.0	0.0			0.0	0.0		0.0		0.0			0.0		CID654200	S(CC(=O)Nc1noc(C)c1)c1n-2c(C(C)=Cc3c-2cccc3)nn1	Cc1cc(NC(=O)CSc2nnc3c(C)cc4ccccc4n23)no1
1157			0.0	0.0		0.0	0.0		0.0	0.0						0.0		CID654201	S(=O)(=O)(N(CC(=O)Nc1cc(C(=O)C)ccc1)c1ccccc1)C	CC(=O)c1cccc(NC(=O)CN(c2ccccc2)S(C)(=O)=O)c1
1158																0.0		CID654202	O=C(NC1CCCC1)C(N(C(=O)c1c(N)c(C(=O)N)ns1)CC1OCCC1)CCC	CCCC(C(=O)NC1CCCC1)N(CC1CCCO1)C(=O)c1snc(C(N)=O)c1N
1159		0.0					0.0	0.0								0.0	0.0	CID654203	Clc1cc(C)c(OCCCC(=O)Nc2cnccc2)cc1	Cc1cc(Cl)ccc1OCCCC(=O)Nc1cccnc1
1160									0.0									CID3210696	O=C(NC1CCCC1)C(N(C(=O)CCC(=O)Nc1noc(C)c1)c1ccc(C)cc1)c1sccc1	Cc1ccc(N(C(=O)CCC(=O)Nc2cc(C)on2)C(C(=O)NC2CCCC2)c2cccs2)cc1
1161										0.0	0.0			0.0				CID3097718	S(=O)(=O)(NC(=O)NCc1ccc(OCCC)cc1)c1ccc(OCCCC)cc1	CCCCOc1ccc(S(=O)(=O)NC(=O)NCc2ccc(OCCC)cc2)cc1
1162				0.0														CID4536915	O=C(Nc1oc(-c2occc2)nn1)CC	CCC(=O)Nc1nnc(-c2ccco2)o1
1163			0.0					0.0	0.0	0.0				0.0				CID887949	O=C(O)c1c(O)ccc(N2C(C)=C(c3ccccc3)C(=O)N=C2C)c1	Cc1nc(=O)c(-c2ccccc2)c(C)n1-c1ccc(O)c(C(=O)O)c1
1164	0.0			0.0	0.0	0.0										0.0		CID663324	S(Cc1c(F)cccc1)c1n(C)c(-c2nccnc2)nn1	Cn1c(SCc2ccccc2F)nnc1-c1cnccn1
1165		0.0						0.0		0.0			0.0					CID5601233	O=C1/C(=C\Nc2ccc(C)cc2)/N=C(c2occc2)O1	Cc1ccc(N/C=C2/N=C(c3ccco3)OC2=O)cc1
1166	0.0	0.0			0.0		0.0			0.0								CID663326	O(C)c1c(C=2Sc3n(c(-c4ccc(C(C)(C)C)cc4)nn3)N=2)cccc1	COc1ccccc1-c1nn2c(-c3ccc(C(C)(C)C)cc3)nnc2s1
1167	0.0	0.0		0.0	0.0	0.0		0.0			0.0					0.0		CID2525829	S(CC=1N(CC#N)C(=O)c2c(N=1)cccc2)c1n(C)c(-c2c(C)occ2)nn1	Cc1occc1-c1nnc(SCc2nc3ccccc3c(=O)n2CC#N)n1C
1168	0.0	0.0	0.0	0.0		0.0	0.0				0.0							CID663323	S(Cc1c2c(ccc1)cccc2)c1n(N)c(-c2occc2)nn1	Nn1c(SCc2cccc3ccccc23)nnc1-c1ccco1
1169	0.0						0.0		0.0		0.0	0.0				0.0	0.0	CID663322	Brc1ccc(N2C(=O)c3n[nH]c(C)c3C2c2cc(OC)c(O)cc2)cc1	COc1cc(C2c3c(n[nH]c3C)C(=O)N2c2ccc(Br)cc2)ccc1O
1170							0.0						0.0				0.0	CID5308851	O=C(OCC)CN1C(=O)C2C(C(=O)Nc3ccc(C(=O)C)cc3)C3OC2(C=C3)C1	CCOC(=O)CN1CC23C=CC(O2)C(C(=O)Nc2ccc(C(C)=O)cc2)C3C1=O
1171	0.0	0.0		0.0	0.0					0.0					0.0	0.0		CID663329	S(CC(=O)Nc1cc(C)cc(C)c1)c1n(CC=C)c(-c2nccnc2)nn1	C=CCn1c(SCC(=O)Nc2cc(C)cc(C)c2)nnc1-c1cnccn1
1172	0.0			0.0					0.0		0.0	0.0					0.0	CID663328	O(CC)c1c(O)ccc(C2N(c3ccc(C)cc3)C(=O)c3n[nH]c(C)c23)c1	CCOc1cc(C2c3c(n[nH]c3C)C(=O)N2c2ccc(C)cc2)ccc1O
1173														0.0				CID999054	S=C1N(c2ccc(C)cc2)C(Cn2c(C(F)F)cc(C(F)F)n2)=NN1	Cc1ccc(-n2c(Cn3nc(C(F)F)cc3C(F)F)n[nH]c2=S)cc1
1174				0.0												0.0		CID5062709	OC1=C(C(N2CCN(c3ccccc3)CC2)c2occc2)Sc2n1nc(C)n2	Cc1nc2sc(C(c3ccco3)N3CCN(c4ccccc4)CC3)c(O)n2n1
1175							0.0				0.0							CID2085605	Fc1ccc(CNC(=O)C2=NN(C)C(=O)c3c2cccc3)cc1	Cn1nc(C(=O)NCc2ccc(F)cc2)c2ccccc2c1=O
1176							0.0											CID5381321	O=C(OCC)CC=1C(=O)Oc2c(c(O)cc(O)c2)C=1C	CCOC(=O)Cc1c(C)c2c(O)cc(O)cc2oc1=O
1177														0.0	0.0			CID2313835	O=C(Nc1c(C(=O)OCC(=O)c2cc3OCCOc3cc2)cccc1)CCCC	CCCCC(=O)Nc1ccccc1C(=O)OCC(=O)c1ccc2c(c1)OCCO2
1178					0.0											0.0		CID648968	S(=O)(=O)(NC(CC)C)c1ccc(OCC(=O)NCc2occc2)cc1	CCC(C)NS(=O)(=O)c1ccc(OCC(=O)NCc2ccco2)cc1
1179			0.0									0.0						CID1283104	Clc1c(-c2n3N=C(N4CCOCC4)C=Cc3nn2)c(Cl)ccc1	Clc1cccc(Cl)c1-c1nnc2ccc(N3CCOCC3)nn12
1180	0.0															0.0		CID648964	O=C1C(CN(C(C(C)C)c2n(C3CCCC3)nnn2)Cc2sccc2)=Cc2c(c(C)ccc2)N1	Cc1cccc2cc(CN(Cc3cccs3)C(c3nnnn3C3CCCC3)C(C)C)c(=O)[nH]c12
1181	0.0				0.0											0.0		CID648965	O=C(OCC)Cc1sc(NC(=O)Cn2nc(-c3ccc(OCCCC)cc3)nn2)nc1	CCCCOc1ccc(-c2nnn(CC(=O)Nc3ncc(CC(=O)OCC)s3)n2)cc1
1182																0.0	0.0	CID648966	O=C(N1CCC2(C(C#N)=C(N)Oc3n[nH]c(C)c23)CC1)c1ccccc1	Cc1[nH]nc2c1C1(CCN(C(=O)c3ccccc3)CC1)C(C#N)=C(N)O2
1183		0.0						0.0					0.0					CID648967	S(CC(=O)N(CC)CC)c1oc(-c2cc(OC)cc(OC)c2)nn1	CCN(CC)C(=O)CSc1nnc(-c2cc(OC)cc(OC)c2)o1
1184												0.0	0.0	0.0				CID648960	O=C(NC1CCN(C(=O)c2cc(OC)c(OC)c(OC)c2)CC1)C(NC(=O)C)Cc1ccc(C)cc1	COc1cc(C(=O)N2CCC(NC(=O)C(Cc3ccc(C)cc3)NC(C)=O)CC2)cc(OC)c1OC
1185		0.0												0.0				CID648961	O=C1N(CC(O)CN2C(=O)C(C)(C)NC2=O)C(=O)NC1(C)C	CC1(C)NC(=O)N(CC(O)CN2C(=O)NC(C)(C)C2=O)C1=O
1186			0.0										0.0				0.0	CID648962	S(=O)(=O)(N1CCN(C(=O)OCC)CC1)c1c2ncccc2ccc1	CCOC(=O)N1CCN(S(=O)(=O)c2cccc3cccnc23)CC1
1187			0.0					0.0					0.0					CID648963	O=C(OCC)N1CCN(C(=O)C=2C(=O)Oc3c(CC=C)cccc3C=2)CC1	C=CCc1cccc2cc(C(=O)N3CCN(C(=O)OCC)CC3)c(=O)oc12
1188									0.0									CID5741391	O=[N+]([O-])c1cc(C2C(C(=O)Nc3ccccc3)=C(C)N3c4c(NC3=N2)cccc4)ccc1	CC1=C(C(=O)Nc2ccccc2)C(c2cccc([N+](=O)[O-])c2)N=C2Nc3ccccc3N21
1189														0.0				CID16187647	Clc1ccc(C(=O)C2CN(Cc3n(-c4ncccc4)ccc3)CCC2)cc1	O=C(c1ccc(Cl)cc1)C1CCCN(Cc2cccn2-c2ccccn2)C1
1190														0.0				CID16187644	O=C(N1CC(C(=O)c2cc(OC)c(OC)cc2)CCC1)C1=CCCC1	COc1ccc(C(=O)C2CCCN(C(=O)C3=CCCC3)C2)cc1OC
1191															0.0			CID16187641	S(C)c1ccc(C(=O)C2CN(C(=O)c3cc(N4CCOCC4)ccc3)CCC2)cc1	CSc1ccc(C(=O)C2CCCN(C(=O)c3cccc(N4CCOCC4)c3)C2)cc1
1192											0.0							CID3648655	S(CC(=O)N1CC(C)OC(C)C1)c1nc(C)c(C)c(C)n1	Cc1nc(SCC(=O)N2CC(C)OC(C)C2)nc(C)c1C
1193			0.0		0.0	0.0							0.0		0.0			CID704717	O=C(Nc1sc(C)c(-c2ccccc2)n1)c1sccc1	Cc1sc(NC(=O)c2cccs2)nc1-c1ccccc1
1194					0.0			0.0								0.0		CID3239928	S(=O)(=O)(Cc1oc(C(=O)NCC2N(CC)CCC2)cc1)c1c(C)cccc1	CCN1CCCC1CNC(=O)c1ccc(CS(=O)(=O)c2ccccc2C)o1
1195										0.0						0.0		CID3239929	S(=O)(=O)(Cc1oc(C(=O)NC(C)c2cc3OCCOc3cc2)cc1)c1c(OC)cccc1	COc1ccccc1S(=O)(=O)Cc1ccc(C(=O)NC(C)c2ccc3c(c2)OCCO3)o1
1196										0.0						0.0	0.0	CID3239924	S(=O)(=O)(N(CCC)c1ccc(OCC)cc1)c1cc2c(N(C(=O)CCC(=O)O)CC2)cc1	CCCN(c1ccc(OCC)cc1)S(=O)(=O)c1ccc2c(c1)CCN2C(=O)CCC(=O)O
1197								0.0										CID3239925	S(=O)(=O)(N(CC(C)C)CC(C)C)N1CCC(C(=O)NCCCOCC)CC1	CCOCCCNC(=O)C1CCN(S(=O)(=O)N(CC(C)C)CC(C)C)CC1
1198	0.0			0.0	0.0	0.0								0.0				CID3239926	O=C(N(Cc1ccccc1)C=1SC(C)CN=1)Nc1c(OC)cccc1	COc1ccccc1NC(=O)N(Cc1ccccc1)C1=NCC(C)S1
1199	0.0	0.0																CID3239927	Fc1c(-c2oc(C)c(CN3CCC(C(=O)NCc4sccc4)CC3)n2)cccc1	Cc1oc(-c2ccccc2F)nc1CN1CCC(C(=O)NCc2cccs2)CC1
1200					0.0			0.0					0.0				0.0	CID1307216	S(=O)(=O)(N1CCCC1)c1ccc(C(=O)N2CCN(c3c(OC)cccc3)CC2)cc1	COc1ccccc1N1CCN(C(=O)c2ccc(S(=O)(=O)N3CCCC3)cc2)CC1
1201				0.0												0.0		CID3239921	S=C1N=C(NCCCOC)c2c(N1)cc(OC)c(OC)c2	COCCCNc1nc(=S)[nH]c2cc(OC)c(OC)cc12
1202	0.0							0.0	0.0			0.0						CID3239923	O=C1N(C(=O)C=C(Nc2cc3OCCOc3cc2)N1)C1CCCCC1	O=c1cc(Nc2ccc3c(c2)OCCO3)[nH]c(=O)n1C1CCCCC1
1203				0.0														CID49968	N#CN(C)c1nc(NC(C)C)nc(NC(C)C)n1	CC(C)Nc1nc(NC(C)C)nc(N(C)C#N)n1
1204									0.0									CID935459	FC(F)(F)CNC(=O)Nc1cnccc1	O=C(NCC(F)(F)F)Nc1cccnc1
1205														0.0				CID2773135	OCCNc1n(C(C)C)c2c(n1)cccc2	CC(C)n1c(NCCO)nc2ccccc21
1206		0.0	0.0		0.0				0.0		0.0							CID655159	O=C(Nc1c(C(=O)OCC)cccc1)CC1C(=O)N(C)/C(=N/C)/S1	CCOC(=O)c1ccccc1NC(=O)CC1S/C(=N\C)N(C)C1=O
1207					0.0	0.0		0.0				0.0			0.0			CID655158	O=C(N(CC=1C(=O)Nc2c(cc(C)c(C)c2)C=1)C1CCCCC1)CC	CCC(=O)N(Cc1cc2cc(C)c(C)cc2[nH]c1=O)C1CCCCC1
1208			0.0					0.0										CID655157	O(C)c1c(CNc2ncnc3n(Cc4ccccc4)nnc23)cccc1	COc1ccccc1CNc1ncnc2c1nnn2Cc1ccccc1
1209		0.0					0.0						0.0			0.0		CID655156	c1(-c2sccc2)oc(-c2cnccc2)nn1	c1cncc(-c2nnc(-c3cccs3)o2)c1
1210		0.0				0.0	0.0	0.0			0.0						0.0	CID655154	O=C(N(CC)c1sc(-c2cnccc2)nn1)COc1ccccc1	CCN(C(=O)COc1ccccc1)c1nnc(-c2cccnc2)s1
1211		0.0		0.0	0.0					0.0	0.0							CID655153	S(CC(=O)N1CC(C)CCC1)c1n2C(N)=NC(C)=C(CC)c2nn1	CCc1c(C)nc(N)n2c(SCC(=O)N3CCCC(C)C3)nnc12
1212					0.0	0.0					0.0							CID655152	O=C(NCc1sccc1)COC(=O)c1n(C)c2c(scc2)c1	Cn1c(C(=O)OCC(=O)NCc2cccs2)cc2sccc21
1213			0.0														0.0	CID655151	O=C1C(CN(Cc2n(C3CCCCC3)nnn2)CC2OCCC2)=Cc2c(N1)cc(C)c(C)c2	Cc1cc2cc(CN(Cc3nnnn3C3CCCCC3)CC3CCCO3)c(=O)[nH]c2cc1C
1214	0.0							0.0	0.0									CID717707	O=C(N(CC)CC)COc1ccc(-c2ccccc2)cc1	CCN(CC)C(=O)COc1ccc(-c2ccccc2)cc1
1215						0.0												CID5730589	O=C(/C=C/C=1C(=O)c2c(OC=1)ccc(C)c2)c1c(O)cccc1	Cc1ccc2occ(/C=C/C(=O)c3ccccc3O)c(=O)c2c1
1216														0.0				CID2423962	S=C1N(c2ccccc2)C(c2cc3OCOc3cc2)=NN1	S=c1[nH]nc(-c2ccc3c(c2)OCO3)n1-c1ccccc1
1217				0.0				0.0										CID647889	S(CC(=O)O)c1nc(C)nc2c1oc1c2cccc1	Cc1nc(SCC(=O)O)c2oc3ccccc3c2n1
1218						0.0				0.0		0.0						CID857997	N(Cc1cc2OCOc2cc1)c1c(-c2ccccc2)nc2n1C=CC=C2	c1ccc(-c2nc3ccccn3c2NCc2ccc3c(c2)OCO3)cc1
1219		0.0	0.0					0.0					0.0					CID647882	O=C1N=C(Nc2nc(C)c3c(n2)ccc(C)c3)N(C)c2c1cccc2	Cc1ccc2nc(Nc3nc(=O)c4ccccc4n3C)nc(C)c2c1
1220		0.0					0.0			0.0								CID647883	S(=O)(=O)(Nc1c(C(=O)N2CCCC2)cccc1)C	CS(=O)(=O)Nc1ccccc1C(=O)N1CCCC1
1221			0.0				0.0	0.0		0.0					0.0			CID647880	S(=O)(=O)(Nc1c(C(=O)NCCC)cccc1)c1cc2OCCOc2cc1	CCCNC(=O)c1ccccc1NS(=O)(=O)c1ccc2c(c1)OCCO2
1222					0.0			0.0										CID647881	O=C(NCc1sccc1)CN1CCN(c2cc(OC)ccc2)CC1	COc1cccc(N2CCN(CC(=O)NCc3cccs3)CC2)c1
1223				0.0						0.0		0.0			0.0	0.0		CID647887	S(Cc1oc(-c2ccccc2)nn1)C1=NC(=O)C=C(N)N1	Nc1cc(=O)nc(SCc2nnc(-c3ccccc3)o2)[nH]1
1224		0.0	0.0					0.0		0.0			0.0					CID647884	O=C(NC1CCCCC1)N1C(C(=O)NCCCOCC)CCC1	CCOCCCNC(=O)C1CCCN1C(=O)NC1CCCCC1
1225		0.0		0.0									0.0					CID647885	S(Cc1ccccc1)c1n(N)c(C)nn1	Cc1nnc(SCc2ccccc2)n1N
1226												0.0						CID936630	S(CC(=O)OC(C)C)c1n(N)c(-c2ccc(C)cc2)nn1	Cc1ccc(-c2nnc(SCC(=O)OC(C)C)n2N)cc1
1227															0.0			CID714247	Clc1c(C(=O)Nc2c(N3CCOCC3)cccc2)cccn1	O=C(Nc1ccccc1N1CCOCC1)c1cccnc1Cl
1228													0.0					CID936637	Clc1c(-n2c(C)c(/C=N/n3cnnc3)cc2C)cc(Cl)cc1	Cc1cc(/C=N/n2cnnc2)c(C)n1-c1cc(Cl)ccc1Cl
1229											0.0							CID3156922	Clc1ccc(S(=O)(=O)NC(C(=O)NCc2occc2)C)cc1	CC(NS(=O)(=O)c1ccc(Cl)cc1)C(=O)NCc1ccco1
1230						0.0		0.0				0.0						CID714249	N#Cc1c(c(-c2occc2)oc1N)-c1occc1	N#Cc1c(N)oc(-c2ccco2)c1-c1ccco1
1231											0.0	0.0						CID3156925	O=C(NCc1sccc1)C1CN(c2cc(C)c(C)cc2)C(=O)C1	Cc1ccc(N2CC(C(=O)NCc3cccs3)CC2=O)cc1C
1232														0.0				CID5034149	S(=O)(=O)(N1C(C(=O)Nc2cc3OCOc3cc2)CCCC1)c1ccccc1	O=C(Nc1ccc2c(c1)OCO2)C1CCCCN1S(=O)(=O)c1ccccc1
1233						0.0												CID1732378	O(Cc1c2c(ccc1)cccc2)c1ccc(/C=C\2/C(=O)n3c4c(nc3S/2)cccc4)cc1	O=c1/c(=C/c2ccc(OCc3cccc4ccccc34)cc2)sc2nc3ccccc3n12
1234												0.0						CID3393239	O=C(OC)C1CN(CCc2c3c([nH]c2)cccc3)C(=O)C1	COC(=O)C1CC(=O)N(CCc2c[nH]c3ccccc23)C1
1235									0.0							0.0		CID873565	Clc1c(Cl)ccc(CNC(=O)c2oc(C)cc2)c1	Cc1ccc(C(=O)NCc2ccc(Cl)c(Cl)c2)o1
1236			0.0	0.0	0.0		0.0		0.0		0.0	0.0	0.0			0.0	0.0	CID787678	O=C(OCC)c1ccc(NCN2C(=O)Oc3c2cccc3)cc1	CCOC(=O)c1ccc(NCn2c(=O)oc3ccccc32)cc1
1237										0.0								CID2856677	O=C1N(CCc2ccccc2)C(=O)C2C1C1C3(C2C=C1)CC3	O=C1C2C(C(=O)N1CCc1ccccc1)C1C=CC2C12CC2
1238											0.0							CID2866971	Clc1ccc(C/C(=N\OC(=O)COc2c(C)cccc2)/N)cc1	Cc1ccccc1OCC(=O)O/N=C(/N)Cc1ccc(Cl)cc1
1239															0.0			CID1792017	S(=O)(=O)(Nc1ccc(OC)cc1)c1ccc(NC(=S)NC(=O)CC(C)C)cc1	COc1ccc(NS(=O)(=O)c2ccc(NC(=S)NC(=O)CC(C)C)cc2)cc1
1240	0.0			0.0	0.0	0.0				0.0								CID756747	S(CC(=O)N)C=1N(c2c(OC)cccc2)C(=O)C=2SCCC=2N=1	COc1ccccc1-n1c(SCC(N)=O)nc2c(c1=O)SCC2
1241			0.0		0.0		0.0			0.0			0.0	0.0	0.0			CID756741	S(C)C=1N(c2ccc(C)cc2)C(=O)C=2SCCC=2N=1	CSc1nc2c(c(=O)n1-c1ccc(C)cc1)SCC2
1242						0.0												CID2235475	Clc1ccc(CN(C(=O)c2ccc([N+](=O)[O-])cc2)N2C(=O)CCCC2=O)cc1	O=C(c1ccc([N+](=O)[O-])cc1)N(Cc1ccc(Cl)cc1)N1C(=O)CCCC1=O
1243										0.0					0.0			CID1385037	S(Cc1nc(Nc2ccc(C)cc2)nc(N)n1)c1nc(C)cc(C)n1	Cc1ccc(Nc2nc(N)nc(CSc3nc(C)cc(C)n3)n2)cc1
1244														0.0				CID1313486	O=C(N(c1sc(C)c(-c2ccc(OC)cc2)n1)c1ccc(C(=O)O)cc1)CC	CCC(=O)N(c1ccc(C(=O)O)cc1)c1nc(-c2ccc(OC)cc2)c(C)s1
1245		0.0			0.0		0.0						0.0					CID756749	S(C)C=1N(c2ccc(OCC)cc2)C(=O)C=2SCCC=2N=1	CCOc1ccc(-n2c(SC)nc3c(c2=O)SCC3)cc1
1246														0.0				CID1243703	S(=O)(=O)(N(C)c1ccc(C(=O)NC2CCCC2)cc1)c1ccc(OC)cc1	COc1ccc(S(=O)(=O)N(C)c2ccc(C(=O)NC3CCCC3)cc2)cc1
1247										0.0		0.0		0.0				CID787672	S(=O)(=O)(N1CCCC1)c1ccc(C(=O)C)cc1	CC(=O)c1ccc(S(=O)(=O)N2CCCC2)cc1
1248		0.0		0.0												0.0	0.0	CID2547736	Clc1cc(C)c(OCC(=O)Nc2c(C#N)c(C(=O)OCC)c(C)o2)cc1	CCOC(=O)c1c(C)oc(NC(=O)COc2ccc(Cl)cc2C)c1C#N
1249	0.0	0.0	0.0	0.0	0.0		0.0			0.0								CID649137	S(CC(=O)Nc1c(C#N)c(C)c(C)s1)c1n(CC)c(C(C)C)nn1	CCn1c(SCC(=O)Nc2sc(C)c(C)c2C#N)nnc1C(C)C
1250	0.0			0.0			0.0						0.0					CID665918	S(c1n(CCOC)c2C(=O)NC(=O)N(C)c2n1)c1scc(C)n1	COCCn1c(Sc2nc(C)cs2)nc2c1c(=O)[nH]c(=O)n2C
1251		0.0		0.0				0.0										CID665919	Fc1ccc(CNC(=O)C2C=3C(=O)CC(C)(C)CC=3NC(=O)C2)cc1	CC1(C)CC(=O)C2=C(C1)NC(=O)CC2C(=O)NCc1ccc(F)cc1
1252															0.0			CID2088722	O=C(O)/C(/NC(=O)c1ccc(C)cc1)=C/c1occc1	Cc1ccc(C(=O)N/C(=C\c2ccco2)C(=O)O)cc1
1253					0.0		0.0											CID573747	O=C(c1[n+]([O-])onc1C(=O)c1sccc1)c1sccc1	O=C(c1cccs1)c1no[n+]([O-])c1C(=O)c1cccs1
1254		0.0				0.0												CID665911	Cc1c(-c2ccccc2)c2n(C(N3CCC(C)CC3)=CC(C)=N2)n1	Cc1cc(N2CCC(C)CC2)n2nc(C)c(-c3ccccc3)c2n1
1255				0.0	0.0		0.0			0.0			0.0	0.0	0.0	0.0		CID665912	O=C(O)c1c(N2CCOCC2)ccc(NCc2sc(C)cc2)c1	Cc1ccc(CNc2ccc(N3CCOCC3)c(C(=O)O)c2)s1
1256	0.0	0.0		0.0			0.0						0.0					CID665913	O=C1Oc2c(C(CN3CCN(CCO)CC3)=C1)cc(CC)cc2	CCc1ccc2oc(=O)cc(CN3CCN(CCO)CC3)c2c1
1257	0.0	0.0			0.0	0.0			0.0	0.0		0.0		0.0	0.0			CID573743	O=C(Nc1c2nsnc2ccc1)c1sccc1	O=C(Nc1cccc2nsnc12)c1cccs1
1258	0.0	0.0		0.0	0.0		0.0			0.0			0.0			0.0		CID573742	O=C(Nc1cc2nsnc2cc1)c1sccc1	O=C(Nc1ccc2nsnc2c1)c1cccs1
1259	0.0				0.0		0.0											CID665916	FC(F)(F)c1n2N=C(c3ncccc3)Sc2nn1	FC(F)(F)c1nnc2sc(-c3ccccn3)nn12
1260	0.0		0.0				0.0						0.0			0.0		CID665917	O=C(O)CCNC(=O)c1c(OCC)cccc1	CCOc1ccccc1C(=O)NCCC(=O)O
1261				0.0	0.0	0.0										0.0		CID82073	O=C(OCC)c1c(C)[nH]c2c1cc(O)cc2	CCOC(=O)c1c(C)[nH]c2ccc(O)cc12
1262	0.0						0.0		0.0		0.0				0.0		0.0	CID1295907	Brc1ccc(OCC(=O)N2CCN(C(=O)OCC)CC2)cc1	CCOC(=O)N1CCN(C(=O)COc2ccc(Br)cc2)CC1
1263											0.0							CID1850707	O(C)c1cc(Nc2nc(N)nc(-c3c(C)c4c(o3)cccc4)n2)ccc1	COc1cccc(Nc2nc(N)nc(-c3oc4ccccc4c3C)n2)c1
1264									0.0		0.0							CID82078	S(=O)(=O)(CC(=O)OCC)c1ccccc1	CCOC(=O)CS(=O)(=O)c1ccccc1
1265		0.0						0.0										CID5282230	O=C(Nc1c(C(=O)O)cccc1)/C=C/c1cc(OC)c(OC)cc1	COc1ccc(/C=C/C(=O)Nc2ccccc2C(=O)O)cc1OC
1266														0.0				CID16191635	O=C(N(CCc1ncccc1)C)CCC1CN(C(=O)c2ncsc2)CCC1	CN(CCc1ccccn1)C(=O)CCC1CCCN(C(=O)c2cscn2)C1
1267						0.0												CID1308296	S=C(Nc1cc(OC)ccc1)N1CCN(C/C=C/c2ccccc2)CC1	COc1cccc(NC(=S)N2CCN(C/C=C/c3ccccc3)CC2)c1
1268										0.0								CID713731	S(C)c1n(-c2ccc(C(=O)OC)cc2)nnn1	COC(=O)c1ccc(-n2nnnc2SC)cc1
1269				0.0								0.0						CID713737	S(C)c1n(-c2cc(O)ccc2)nnn1	CSc1nnnn1-c1cccc(O)c1
1270						0.0						0.0						CID1737471	O=C(Nc1ccc(C(=O)N/N=C/c2cc(OCC)c(OC(=O)c3cc(C)ccc3)cc2)cc1)C(C)(C)C	CCOc1cc(/C=N/NC(=O)c2ccc(NC(=O)C(C)(C)C)cc2)ccc1OC(=O)c1cccc(C)c1
1271	0.0		0.0	0.0	0.0				0.0	0.0				0.0				CID2125151	S(CC(=O)Nc1n(-c2ccccc2)nc(C(C)(C)C)c1)c1scc(C)n1	Cc1csc(SCC(=O)Nc2cc(C(C)(C)C)nn2-c2ccccc2)n1
1272														0.0				CID2457075	O=C(Nc1ccc(C(=O)C)cc1)COc1cc2OCOc2cc1	CC(=O)c1ccc(NC(=O)COc2ccc3c(c2)OCO3)cc1
1273												0.0						CID3222665	O=C(NCc1ccc(OC)cc1)C1CCN(c2nc(OC)nc(OC)n2)CC1	COc1ccc(CNC(=O)C2CCN(c3nc(OC)nc(OC)n3)CC2)cc1
1274														0.0				CID2491306	S(=O)(=O)(NCc1occc1)c1ccc(NC(=O)c2ccncc2)cc1	O=C(Nc1ccc(S(=O)(=O)NCc2ccco2)cc1)c1ccncc1
1275															0.0			CID2130268	C(CC)Cn1c2c(nc1)cc(C)c(C)c2	CCCCn1cnc2cc(C)c(C)cc21
1276	0.0	0.0		0.0	0.0					0.0	0.0							CID711393	S(=O)(=O)(Nc1ccc(N2CCOCC2)cc1)/C=C/c1ccccc1	O=S(=O)(/C=C/c1ccccc1)Nc1ccc(N2CCOCC2)cc1
1277						0.0					0.0							CID3212967	S(CC(=O)N1C(C)Cc2c1cccc2)c1n(C(C)C)nnn1	CC1Cc2ccccc2N1C(=O)CSc1nnnn1C(C)C
1278												0.0						CID3150565	O=C(Nc1c(C)cccc1)C1CN(c2c3c4c(cc2)CCc4ccc3)C(=O)C1	Cc1ccccc1NC(=O)C1CC(=O)N(c2ccc3c4c(cccc24)CC3)C1
1279									0.0									CID3212965	S(CC(=O)c1cc2OCCOc2cc1)c1n(C(C)C)nnn1	CC(C)n1nnnc1SCC(=O)c1ccc2c(c1)OCCO2
1280											0.0				0.0			CID806411	S=C1N(C)C(Cc2c(C)[nH]c3c2cccc3)=NN1	Cc1[nH]c2ccccc2c1Cc1n[nH]c(=S)n1C
1281	0.0								0.0		0.0							CID934679	Brc1cnc(NC(=O)CSc2ncccc2)cc1	O=C(CSc1ccccn1)Nc1ccc(Br)cn1
1282															0.0			CID1486073	O=C(OCC)Cc1[nH]nc(-c2ccccc2)n1	CCOC(=O)Cc1nc(-c2ccccc2)n[nH]1
1283															0.0			CID2310255	O=C(N(Cc1ccc(OC)cc1)c1c(C(=O)O)cccc1)CO/N=C/c1ccc(OC)cc1	COc1ccc(/C=N/OCC(=O)N(Cc2ccc(OC)cc2)c2ccccc2C(=O)O)cc1
1284															0.0			CID805142	O=C1N(N)C(CCC)=Nc2c1cccc2	CCCc1nc2ccccc2c(=O)n1N
1285	0.0	0.0		0.0			0.0						0.0					CID644519	C(N1CCOCC1)(c1n(CCc2ccccc2)nnn1)c1sccc1	c1ccc(CCn2nnnc2C(c2cccs2)N2CCOCC2)cc1
1286	0.0			0.0					0.0			0.0	0.0					CID644518	O=C(OCC)c1c(NC(=O)C2=C(O)N(CC)c3c(C2=O)cccc3)cccc1	CCOC(=O)c1ccccc1NC(=O)c1c(O)n(CC)c2ccccc2c1=O
1287															0.0			CID1359010	Clc1cc(C(=O)N/N=C(/C)\c2cc(NC(=O)c3occc3)ccc2)ccc1	C/C(=N/NC(=O)c1cccc(Cl)c1)c1cccc(NC(=O)c2ccco2)c1
1288	0.0															0.0	0.0	CID1244282	Brc1c(NC(=O)c2sccc2)nn(Cc2c(F)cccc2)c1	O=C(Nc1nn(Cc2ccccc2F)cc1Br)c1cccs1
1289							0.0	0.0	0.0	0.0		0.0					0.0	CID644511	S(=O)(=O)(Nc1ccc(OC)cc1)c1c2ncccc2ccc1	COc1ccc(NS(=O)(=O)c2cccc3cccnc23)cc1
1290		0.0					0.0											CID644510	Fc1ccc(Cn2c(CN(CCCO)CC=3C(=O)Nc4c(cc5OCOc5c4)C=3)nnn2)cc1	O=c1[nH]c2cc3c(cc2cc1CN(CCCO)Cc1nnnn1Cc1ccc(F)cc1)OCO3
1291		0.0	0.0				0.0									0.0		CID644513	O=C(NC1CCCCCC1)c1nn2c(n1)N=CC=C2	O=C(NC1CCCCCC1)c1nc2ncccn2n1
1292		0.0			0.0		0.0						0.0					CID644512	S(CC)C1=C(C#N)C(c2cc(OC)ccc2)CC(=O)N1	CCSC1=C(C#N)C(c2cccc(OC)c2)CC(=O)N1
1293	0.0		0.0		0.0		0.0				0.0					0.0	0.0	CID644515	S(CC(=O)N)c1n(c(COc2ccc(C)cc2)nn1)-c1cc(OC)ccc1	COc1cccc(-n2c(COc3ccc(C)cc3)nnc2SCC(N)=O)c1
1294		0.0	0.0	0.0							0.0							CID644514	O=C(N)C1CCN(c2n(CCCCC)c3C(=O)NC(=O)N(C)c3n2)CC1	CCCCCn1c(N2CCC(C(N)=O)CC2)nc2c1c(=O)[nH]c(=O)n2C
1295				0.0			0.0	0.0			0.0	0.0						CID644517	O(CC=1C(C#N)=C2N(C(=O)C=1)c1c(N2)cccc1)C	COCc1cc(=O)n2c([nH]c3ccccc32)c1C#N
1296	0.0							0.0		0.0			0.0			0.0	0.0	CID798734	Fc1ccc(CC(=O)N(CC=C)CC=C)cc1	C=CCN(CC=C)C(=O)Cc1ccc(F)cc1
1297						0.0												CID1219675	O=C(Nc1cc2OCCOc2cc1)c1c2c(nc(-c3ccc(OCC)cc3)c1)cccc2	CCOc1ccc(-c2cc(C(=O)Nc3ccc4c(c3)OCCO4)c3ccccc3n2)cc1
1298														0.0				CID2172285	O=C/1N(c2cc(C)cc(C)c2)C(=O)NC(=O)\C\1=C\c1n(-c2ccccc2)ccc1	Cc1cc(C)cc(N2C(=O)NC(=O)/C(=C/c3cccn3-c3ccccc3)C2=O)c1
1299										0.0								CID2133511	S(CC(=O)NCCO)C=1N(C)C(=O)c2c(C)c(C)sc2N=1	Cc1sc2nc(SCC(=O)NCCO)n(C)c(=O)c2c1C
1300									0.0						0.0			CID2741522	O=C(N1CCOCC1)c1c(C)onc1C	Cc1noc(C)c1C(=O)N1CCOCC1
1301	0.0	0.0			0.0	0.0												CID3543275	Clc1c(CSC=2N(C(=O)c3occc3)CCN=2)cccc1	O=C(c1ccco1)N1CCN=C1SCc1ccccc1Cl
1302													0.0				0.0	CID2216008	Clc1ccc(S(=O)(=O)N(CC(=O)N(C(C)C)Cc2onc(-c3ccc(Cl)cc3)n2)C)cc1	CC(C)N(Cc1nc(-c2ccc(Cl)cc2)no1)C(=O)CN(C)S(=O)(=O)c1ccc(Cl)cc1
1303														0.0	0.0			CID1105282	O(C)c1c(OC)ccc(Cc2onc(-c3cnccc3)n2)c1	COc1ccc(Cc2nc(-c3cccnc3)no2)cc1OC
1304	0.0						0.0	0.0					0.0		0.0	0.0	0.0	CID894481	O=C(OCc1ccc(C(=O)OC)cc1)c1ccc(N(C)C)cc1	COC(=O)c1ccc(COC(=O)c2ccc(N(C)C)cc2)cc1
1305														0.0				CID1562623	O=C(NNC(=O)c1c(O)cccc1)CCCN1C(=O)/C(=C\c2ccccc2)/SC1=O	O=C(CCCN1C(=O)S/C(=C/c2ccccc2)C1=O)NNC(=O)c1ccccc1O
1306							0.0						0.0				0.0	CID5328770	O=C(NCCCc1ccccc1)/C(/C#N)=C\c1cc(O)c(O)cc1	N#C/C(=C/c1ccc(O)c(O)c1)C(=O)NCCCc1ccccc1
1307						0.0									0.0			CID1737291	S(=O)(=O)(N(CC(=O)NCCSc1ncccc1)c1cc(C)cc(C)c1)c1ccc(C)cc1	Cc1ccc(S(=O)(=O)N(CC(=O)NCCSc2ccccn2)c2cc(C)cc(C)c2)cc1
1308										0.0								CID2877837	O=C(N)C(C(=O)N)Cc1c(OCC)ccc(C(=O)C)c1	CCOc1ccc(C(C)=O)cc1CC(C(N)=O)C(N)=O
1309	0.0		0.0	0.0					0.0						0.0		0.0	CID1378646	O=C(Nc1n[nH]c(-c2ccccc2)c1)c1cc(OC)c(OC)c(OC)c1	COc1cc(C(=O)Nc2cc(-c3ccccc3)[nH]n2)cc(OC)c1OC
1310						0.0								0.0				CID705776	O=C(N1c2c(Sc3c1cccc3)cccc2)N1CCOCC1	O=C(N1CCOCC1)N1c2ccccc2Sc2ccccc21
1311									0.0									CID2583718	O=C(Nc1[nH]c2c(n1)cccc2)c1cc(OC)cc(OC)c1	COc1cc(OC)cc(C(=O)Nc2nc3ccccc3[nH]2)c1
1312						0.0												CID12888	c1(-c2ccccc2)oc(-c2ccccc2)nn1	c1ccc(-c2nnc(-c3ccccc3)o2)cc1
1313															0.0			CID2909929	Clc1c(NC(=S)N2CCN(C(=O)C3OCCC3)CC2)ccc(Cl)c1	O=C(C1CCCO1)N1CCN(C(=S)Nc2ccc(Cl)cc2Cl)CC1
1314					0.0			0.0									0.0	CID1252359	S(=O)(=O)(N(CC(=O)Nc1c(C(=O)N2CCOCC2)cccc1)c1cc2OCOc2cc1)C	CS(=O)(=O)N(CC(=O)Nc1ccccc1C(=O)N1CCOCC1)c1ccc2c(c1)OCO2
1315															0.0			CID3778366	S(CCN(C)C)c1nc(-n2c(C)cc(C)n2)nc2sc3c(c12)CC(C)(C)OC3	Cc1cc(C)n(-c2nc(SCCN(C)C)c3c4c(sc3n2)COC(C)(C)C4)n1
1316	0.0	0.0			0.0	0.0					0.0			0.0	0.0		0.0	CID2295879	Clc1ccc(-c2n(c(SCCCC#N)nn2)-c2ccccc2)cc1	N#CCCCSc1nnc(-c2ccc(Cl)cc2)n1-c1ccccc1
1317															0.0			CID2018906	Clc1c(-c2oc(C(=S)N3CCC(C)CC3)cc2)ccc(Cl)c1	CC1CCN(C(=S)c2ccc(-c3ccc(Cl)cc3Cl)o2)CC1
1318															0.0			CID4111596	O=C(N/N=C/c1cc(OC)ccc1)C(C)n1nnc2c1cccc2	COc1cccc(/C=N/NC(=O)C(C)n2nnc3ccccc32)c1
1319									0.0			0.0		0.0				CID899169	S(=O)(=O)(Nc1c(OC)ccc(C)c1)c1c(C)ccc(C)c1	COc1ccc(C)cc1NS(=O)(=O)c1cc(C)ccc1C
1320														0.0				CID882287	O=[N+]([O-])c1cc(C=2/C(=C\c3ccc(OC)cc3)/C(=O)ON=2)ccc1	COc1ccc(/C=C2/C(=O)ON=C2c2cccc([N+](=O)[O-])c2)cc1
1321														0.0				CID1845211	Clc1ccc(/C=C/C(=O)NC(=S)Nc2ccc(CN3CCOCC3)cc2)cc1	O=C(/C=C/c1ccc(Cl)cc1)NC(=S)Nc1ccc(CN2CCOCC2)cc1
1322									0.0		0.0	0.0						CID12884	O=C1N(c2ccccc2)c2c(C1=O)cccc2	O=C1C(=O)N(c2ccccc2)c2ccccc21
1323				0.0			0.0											CID199037	Nc1sc(-c2cnccc2)nn1	Nc1nnc(-c2cccnc2)s1
1324	0.0				0.0			0.0										CID2973789	S(c1c(NC(=O)C2OCCC2)cccc1)c1ccccc1	O=C(Nc1ccccc1Sc1ccccc1)C1CCCO1
1325														0.0				CID1420690	S(CC(=O)N/N=C/c1sc(C)cc1)c1n(c(-c2ccccc2)nn1)-c1ccc(C)cc1	Cc1ccc(-n2c(SCC(=O)N/N=C/c3ccc(C)s3)nnc2-c2ccccc2)cc1
1326							0.0	0.0		0.0		0.0						CID656251	O=C1NC(c2occc2)Nc2c1cccc2	O=C1NC(c2ccco2)Nc2ccccc21
1327				0.0	0.0				0.0			0.0						CID2214399	S(CC(=O)Nc1c(C(=O)OCC)c(-c2sccc2)cs1)c1[nH]ncn1	CCOC(=O)c1c(-c2cccs2)csc1NC(=O)CSc1ncn[nH]1
1328								0.0	0.0	0.0						0.0		CID988174	O=C(Nc1c(NC(=O)NC2CCCCC2)cccc1)NC1CCCCC1	O=C(Nc1ccccc1NC(=O)NC1CCCCC1)NC1CCCCC1
1329	0.0	0.0		0.0									0.0					CID649138	O=C(N(C1CCCCC1)C1CCCCC1)Cn1c(C)cc(C)n1	Cc1cc(C)n(CC(=O)N(C2CCCCC2)C2CCCCC2)n1
1330						0.0					0.0							CID2095421	S(CC(=O)N1c2c(NC(=O)C1)cccc2)C=1N(CC=C)C(=O)c2c(-c3ccccc3)csc2N=1	C=CCn1c(SCC(=O)N2CC(=O)Nc3ccccc32)nc2scc(-c3ccccc3)c2c1=O
1331						0.0												CID989888	S(CC(=O)N1Cc2c(cccc2)CC1)C=1N(CC=C)C(=O)c2c(N=1)cccc2	C=CCn1c(SCC(=O)N2CCc3ccccc3C2)nc2ccccc2c1=O
1332											0.0							CID3800740	O=[N+]([O-])c1c(C)n(Cc2c(OC)ccc(C3C(C#N)=C(N)Oc4n(-c5ccccc5)nc(C)c34)c2)nc1C	COc1ccc(C2C(C#N)=C(N)Oc3c2c(C)nn3-c2ccccc2)cc1Cn1nc(C)c([N+](=O)[O-])c1C
1333															0.0			CID1333416	Fc1c(-c2nn(CC(=O)Nc3ccc(C(=O)OCC)cc3)nn2)cccc1	CCOC(=O)c1ccc(NC(=O)Cn2nnc(-c3ccccc3F)n2)cc1
1334											0.0							CID2289653	S(=O)(=O)(N(Cc1ccccc1)c1ccc(C(=O)NCCSCc2occc2)cc1)C	CS(=O)(=O)N(Cc1ccccc1)c1ccc(C(=O)NCCSCc2ccco2)cc1
1335									0.0	0.0	0.0							CID3142259	S(CC(=O)Nc1c(C)cccc1)C1=C(C#N)C(c2cscc2)CC(=O)N1	Cc1ccccc1NC(=O)CSC1=C(C#N)C(c2ccsc2)CC(=O)N1
1336									0.0	0.0								CID1094945	Clc1c(C)cc(OC)c(S(=O)(=O)n2c3c(nc2)cccc3)c1	COc1cc(C)c(Cl)cc1S(=O)(=O)n1cnc2ccccc21
1337												0.0						CID1207633	S=C(NC(=O)COc1ccccc1)Nc1c2c3c(cc1)CCc3ccc2	O=C(COc1ccccc1)NC(=S)Nc1ccc2c3c(cccc13)CC2
1338						0.0											0.0	CID5308691	S(=O)(=O)(N(C)C)c1cc2C(=O)C(C(=O)NCCN(CCc3ccccc3)C)=CN(C)c2cc1	CN(CCNC(=O)c1cn(C)c2ccc(S(=O)(=O)N(C)C)cc2c1=O)CCc1ccccc1
1339												0.0						CID3743058	Clc1c(Cl)ccc(C(=O)NC2C(=O)c3c(SC2)ccc(C)c3)c1	Cc1ccc2c(c1)C(=O)C(NC(=O)c1ccc(Cl)c(Cl)c1)CS2
1340										0.0				0.0				CID297427	O=C(O)c1n(C(C)c2ccccc2)cnc1	CC(c1ccccc1)n1cncc1C(=O)O
1341															0.0			CID4969272	S=C(Nc1ccc(Oc2ccccc2)cc1)N1CCN(c2ccc(C(=O)C)cc2)CC1	CC(=O)c1ccc(N2CCN(C(=S)Nc3ccc(Oc4ccccc4)cc3)CC2)cc1
1342														0.0				CID1472593	S(=O)(=O)(NNC(=O)C1CCN(S(=O)(=O)c2ccc(C)cc2)CC1)c1ccc(C)cc1	Cc1ccc(S(=O)(=O)NNC(=O)C2CCN(S(=O)(=O)c3ccc(C)cc3)CC2)cc1
1343			0.0							0.0		0.0	0.0					CID2212806	O=C(Nc1cc(C)ccc1)c1c(N2CCCCC2)ccc(NC(=O)c2occc2)c1	Cc1cccc(NC(=O)c2cc(NC(=O)c3ccco3)ccc2N2CCCCC2)c1
1344						0.0				0.0				0.0				CID2374619	O=C1/C(=C\c2c(C)ccs2)/CCc2c1cccc2	Cc1ccsc1/C=C1/CCc2ccccc2C1=O
1345					0.0													CID3244788	OCC1(CO)NC2(OC1)CCN(CCC)CC2	CCCN1CCC2(CC1)NC(CO)(CO)CO2
1346															0.0	0.0	0.0	CID3244789	Brc1cc2C(=O)N(CCCC(=O)NCCC(C)C)C(=O)Nc2cc1	CC(C)CCNC(=O)CCCn1c(=O)[nH]c2ccc(Br)cc2c1=O
1347						0.0					0.0							CID3147557	O=C(c1sccc1)C1=C(O)C(=O)N(CCOC)C1c1ccccc1	COCCN1C(=O)C(O)=C(C(=O)c2cccs2)C1c1ccccc1
1348					0.0									0.0			0.0	CID3244780	O=C(NCc1cnccc1)C1(C)N(CCc2cc(OC)c(OC)cc2)C(=O)CC1	COc1ccc(CCN2C(=O)CCC2(C)C(=O)NCc2cccnc2)cc1OC
1349	0.0	0.0			0.0												0.0	CID3244781	Clc1ccc(-c2oc(C)c(C[SH0](=O)CC(=O)NCCN(CC)CC)n2)cc1	CCN(CC)CCNC(=O)CS(=O)Cc1nc(-c2ccc(Cl)cc2)oc1C
1350										0.0							0.0	CID3244782	S(=O)(=O)(N1CCC(C(=O)NCCCN2CCN(Cc3ccccc3)CC2)CC1)N1CCCC1	O=C(NCCCN1CCN(Cc2ccccc2)CC1)C1CCN(S(=O)(=O)N2CCCC2)CC1
1351						0.0												CID3244783	O=C(NC1CCCC1)C1CN(C(C)c2ccccc2)C(=O)C1	CC(c1ccccc1)N1CC(C(=O)NC2CCCC2)CC1=O
1352					0.0											0.0	0.0	CID3244784	Clc1ccc(CN2C(=O)N(CC(=O)NC3C(C)C(C)CCC3)CC2)cc1	CC1CCCC(NC(=O)CN2CCN(Cc3ccc(Cl)cc3)C2=O)C1C
1353					0.0		0.0											CID3244786	S(=O)(=O)(N(C(=O)C)c1cc2SC(=O)Oc2cc1)c1ccccc1	CC(=O)N(c1ccc2oc(=O)sc2c1)S(=O)(=O)c1ccccc1
1354						0.0												CID1337412	O(CC)c1c(C)cc(-c2c(/C=C/3\C(=O)N=C(N)S\3)cn(-c3ccccc3)n2)cc1	CCOc1ccc(-c2nn(-c3ccccc3)cc2/C=C2/SC(N)=NC2=O)cc1C
1355															0.0			CID2171167	Clc1ccc(SCCNC(=S)Nc2c(C)cc(C)cc2)cc1	Cc1ccc(NC(=S)NCCSc2ccc(Cl)cc2)c(C)c1
1356														0.0				CID264200	[SH0](=NS(=O)(=O)c1ccc(C)cc1)(CCCC)C	CCCCS(C)=NS(=O)(=O)c1ccc(C)cc1
1357					0.0	0.0	0.0		0.0	0.0								CID1277401	S(=O)(=O)(Nc1cc2c(N(C(=O)C)CC2)cc1)c1sccc1	CC(=O)N1CCc2cc(NS(=O)(=O)c3cccs3)ccc21
1358					0.0				0.0				0.0					CID2972431	S(=O)(=O)(N(CC)C1CS(=O)(=O)CC1)c1sccc1	CCN(C1CCS(=O)(=O)C1)S(=O)(=O)c1cccs1
1359															0.0			CID893914	S(=O)(=O)(N(CC(=O)N)C)c1ccc(F)cc1	CN(CC(N)=O)S(=O)(=O)c1ccc(F)cc1
1360	0.0								0.0									CID2033394	Clc1ccc(-n2c(Nc3n(-c4ccccc4)nnn3)cc(C)n2)cc1	Cc1cc(Nc2nnnn2-c2ccccc2)n(-c2ccc(Cl)cc2)n1
1361		0.0		0.0	0.0		0.0	0.0		0.0			0.0					CID2970466	O=C(N)c1c(NC(=O)C2OCCC2)sc2c1CCC2	NC(=O)c1c(NC(=O)C2CCCO2)sc2c1CCC2
1362					0.0				0.0		0.0		0.0			0.0		CID989220	S(=O)(=O)(N(C)c1ccc(C(=O)N2CCC(C(=O)N)CC2)cc1)c1ccc(C)cc1	Cc1ccc(S(=O)(=O)N(C)c2ccc(C(=O)N3CCC(C(N)=O)CC3)cc2)cc1
1363	0.0	0.0			0.0		0.0			0.0						0.0		CID3244539	O=C1N(/N=C/c2c3c(n(C)c2)cccc3)C=Nc2scc(-c3ccccc3)c12	Cn1cc(/C=N/n2cnc3scc(-c4ccccc4)c3c2=O)c2ccccc21
1364					0.0													CID989227	S(=O)(=O)(N(C)c1cc(NC(=O)CN2S(=O)(=O)c3c(C2=O)cccc3)ccc1)C	CN(c1cccc(NC(=O)CN2C(=O)c3ccccc3S2(=O)=O)c1)S(C)(=O)=O
1365										0.0								CID2828242	O=C(OCCC)/C(=N\NC(=O)c1occc1)/C	CCCOC(=O)/C(C)=N\NC(=O)c1ccco1
1366		0.0										0.0		0.0				CID3244538	O=C(NC(C)C)c1cc2NC(=O)N(CCOC)C(=O)c2cc1	COCCn1c(=O)[nH]c2cc(C(=O)NC(C)C)ccc2c1=O
1367									0.0			0.0			0.0			CID1095016	O=C(N1CCCC1)C=1C(=O)Oc2c(c3c(cc2)cccc3)C=1	O=C(c1cc2c(ccc3ccccc32)oc1=O)N1CCCC1
1368								0.0							0.0			CID821958	O=C(OC)c1c(C(=O)OC)onc1C(=O)c1ccccc1	COC(=O)c1onc(C(=O)c2ccccc2)c1C(=O)OC
1369														0.0				CID16192565	O=C/1N(c2ccccc2)N=C(C)\C\1=C\NN1C(=O)c2c3c(ccc2)cccc3C1=O	CC1=NN(c2ccccc2)C(=O)/C1=C\NN1C(=O)c2cccc3cccc(c23)C1=O
1370									0.0			0.0						CID2981472	O=C(C)C1=C(c2ccccc2)NC(=O)NC1c1cc(OCC)c(OCCC)cc1	CCCOc1ccc(C2NC(=O)NC(c3ccccc3)=C2C(C)=O)cc1OCC
1371															0.0			CID821953	O=C(N(C)C)c1sc(c(C)c1)-c1ccccc1	Cc1cc(C(=O)N(C)C)sc1-c1ccccc1
1372																	0.0	CID1352026	FC(F)(F)c1cc(-c2nc(-c3cc(OC)c(OC)cc3)on2)ccc1	COc1ccc(-c2nc(-c3cccc(C(F)(F)F)c3)no2)cc1OC
1373									0.0								0.0	CID3237401	FC(F)(C(F)F)COC(=O)CCCC(=O)Nc1cc(C)c(C(=O)O)c(C)c1	Cc1cc(NC(=O)CCCC(=O)OCC(F)(F)C(F)F)cc(C)c1C(=O)O
1374													0.0					CID3237400	O=C1C(C)C(c2sccc2)NC(c2sccc2)C1C	CC1C(=O)C(C)C(c2cccs2)NC1c1cccs1
1375	0.0										0.0		0.0					CID3237403	O=C(CNC(=O)C=1c2c(C(=O)N(c3c(OC)cccc3)C=1)cccc2)N1CCN(c2ncccc2)CC1	COc1ccccc1-n1cc(C(=O)NCC(=O)N2CCN(c3ccccn3)CC2)c2ccccc2c1=O
1376			0.0														0.0	CID3237402	S(CC(=O)N(CCC)CCC)c1n(c(N)c-2c(C)nnc-2n1)-c1ccc(OC)cc1	CCCN(CCC)C(=O)CSc1nc2nnc(C)c-2c(N)n1-c1ccc(OC)cc1
1377																	0.0	CID3241664	Fc1c(N2CCN(C(CNC(=O)C3CCCCC3)c3cnccc3)CC2)cccc1	O=C(NCC(c1cccnc1)N1CCN(c2ccccc2F)CC1)C1CCCCC1
1378	0.0	0.0			0.0						0.0					0.0	0.0	CID3241665	Clc1ccc(-n2c(SCC(=O)Nc3noc(C)c3)ncc2)cc1	Cc1cc(NC(=O)CSc2nccn2-c2ccc(Cl)cc2)no1
1379	0.0		0.0		0.0					0.0			0.0			0.0	0.0	CID3237407	O(CC)c1c(OCC)ccc(/C=C/2\C(=O)n3nc(-c4occc4)nc3S\2)c1	CCOc1ccc(/C=c2/sc3nc(-c4ccco4)nn3c2=O)cc1OCC
1380									0.0								0.0	CID3237406	FC(F)(F)C(O)(NC(=O)OCc1ccccc1)C(=O)OC	COC(=O)C(O)(NC(=O)OCc1ccccc1)C(F)(F)F
1381	0.0					0.0									0.0			CID3237409	O=C(OC)Cc1nc(N2CCN(c3ncccc3)CC2)c2c(C)c(C(=O)OCC)sc2n1	CCOC(=O)c1sc2nc(CC(=O)OC)nc(N3CCN(c4ccccn4)CC3)c2c1C
1382			0.0	0.0														CID3237408	O=C(NCCCN1CCOCC1)C1CN(C(=O)C1)C1CCCCC1	O=C(NCCCN1CCOCC1)C1CC(=O)N(C2CCCCC2)C1
1383						0.0						0.0						CID2891105	O=C(O)C1C(C(=O)NCCc2ccccc2)CC(C)=C(C)C1	CC1=C(C)CC(C(=O)NCCc2ccccc2)C(C(=O)O)C1
1384															0.0			CID896245	O=[N+]([O-])c1c(C)cc(C(=O)Nc2c(N3CCOCC3)cccc2)cc1	Cc1cc(C(=O)Nc2ccccc2N2CCOCC2)ccc1[N+](=O)[O-]
1385					0.0	0.0												CID4441191	O=C1NC(c2occc2)Nc2sc3c(c12)CCN(Cc1ccccc1)C3	O=C1NC(c2ccco2)Nc2sc3c(c21)CCN(Cc1ccccc1)C3
1386														0.0				CID896241	Clc1ccc(S(=O)(=O)n2nccc2)cc1	O=S(=O)(c1ccc(Cl)cc1)n1cccn1
1387			0.0				0.0		0.0	0.0					0.0			CID568400	[O-][n+]1c(C)nnc(-c2ccccc2)c1	Cc1nnc(-c2ccccc2)c[n+]1[O-]
1388														0.0				CID798048	S(CC(=O)N(CC)CC)c1c([N+](=O)[O-])cc(C(F)(F)F)cc1	CCN(CC)C(=O)CSc1ccc(C(F)(F)F)cc1[N+](=O)[O-]
1389	0.0						0.0				0.0	0.0						CID758960	S(=O)(=O)(NC(C)C)c1c2nsnc2ccc1	CC(C)NS(=O)(=O)c1cccc2nsnc12
1390								0.0										CID660536	N(=C(/C)\c1cnccc1)\n1cnnc1	C/C(=N/n1cnnc1)c1cccnc1
1391															0.0			CID434301	O=[N+]([O-])c1c(Oc2ccccc2)n(C)cn1	Cn1cnc([N+](=O)[O-])c1Oc1ccccc1
1392														0.0				CID2365518	O=C(NC)COC(=O)C=1c2c(NC(=O)C=1)cccc2	CNC(=O)COC(=O)c1cc(=O)[nH]c2ccccc12
1393	0.0																	CID3244534	O=C(CCN1CCC(C)CC1)N1C=2C(=O)Oc3c(cc(O)cc3)C=2CCC1	CC1CCN(CCC(=O)N2CCCc3c2c(=O)oc2ccc(O)cc32)CC1
1394														0.0				CID577583	O=C(N)c1c(/N=C/c2oc(C)cc2)cccc1	Cc1ccc(/C=N/c2ccccc2C(N)=O)o1
1395									0.0									CID697152	O=C(Oc1cc(C)cc(C)c1)c1cc(OC)c(OC)c(OC)c1	COc1cc(C(=O)Oc2cc(C)cc(C)c2)cc(OC)c1OC
1396								0.0					0.0					CID6138846	O(C)c1c(OC)ccc(C/2N(CCN(C)C)C(=O)C(=O)\C\2=C(/O)\c2c(C)cc(OC)cc2)c1	COc1ccc(/C(O)=C2/C(=O)C(=O)N(CCN(C)C)C2c2ccc(OC)c(OC)c2)c(C)c1
1397															0.0			CID2920363	O=C1NC(=O)C=2C(O)(Oc3c(ccc(O)c3)C=2)N1	O=C1NC(=O)C2=Cc3ccc(O)cc3OC2(O)N1
1398						0.0												CID2213249	O=C(NNC(=O)c1ccc(C(C)(C)C)cc1)C(=O)N1CCCCC1	CC(C)(C)c1ccc(C(=O)NNC(=O)C(=O)N2CCCCC2)cc1
1399									0.0									CID2056359	O=C(N(C1CCCCC1)C1CCCCC1)c1ccc(C(=O)NCc2ccccc2)cc1	O=C(NCc1ccccc1)c1ccc(C(=O)N(C2CCCCC2)C2CCCCC2)cc1
1400											0.0			0.0				CID2120260	O=C(Nc1cc(OC)ccc1)COC(=O)c1c(C)onc1-c1ccccc1	COc1cccc(NC(=O)COC(=O)c2c(-c3ccccc3)noc2C)c1
1401						0.0												CID1254592	Clc1ccc(SCC(=O)Nc2c(C)ccc(-c3oc4c(n3)cc(OC)cc4)c2)cc1	COc1ccc2oc(-c3ccc(C)c(NC(=O)CSc4ccc(Cl)cc4)c3)nc2c1
1402									0.0	0.0								CID1254594	Clc1ccc(SCC(=O)Nc2ccc(C=3Sc4n(c(CC)nn4)N=3)cc2)cc1	CCc1nnc2sc(-c3ccc(NC(=O)CSc4ccc(Cl)cc4)cc3)nn12
1403															0.0			CID859016	S=C(NCc1occc1)N1CCN(Cc2occc2)CC1	S=C(NCc1ccco1)N1CCN(Cc2ccco2)CC1
1404		0.0		0.0								0.0	0.0					CID65549	O=C(NCC)c1c(C(=O)NCC)nc[nH]1	CCNC(=O)c1nc[nH]c1C(=O)NCC
1405							0.0					0.0						CID2371933	Clc1n(-c2cc(C(F)(F)F)ccc2)nc(C)c1/C=N/n1cnnc1	Cc1nn(-c2cccc(C(F)(F)F)c2)c(Cl)c1/C=N/n1cnnc1
1406						0.0												CID5456435	O=C(NN/C=C\1/C=C(OC)C(=O)C=C/1)c1c(NC(=O)c2ccc(OC)cc2)cccc1	COC1=C/C(=C/NNC(=O)c2ccccc2NC(=O)c2ccc(OC)cc2)C=CC1=O
1407												0.0						CID4218803	Clc1c(C(F)(F)F)cc(NC(=O)CN2CCN(c3c(OC)cccc3)CC2)cc1	COc1ccccc1N1CCN(CC(=O)Nc2ccc(Cl)c(C(F)(F)F)c2)CC1
1408									0.0		0.0							CID2219744	O=Cc1ccc(OCCCOc2ccc(CC)cc2)cc1	CCc1ccc(OCCCOc2ccc(C=O)cc2)cc1
1409														0.0	0.0			CID769180	O=[N+]([O-])c1c(C(=O)c2ccccc2)cc2OCCOc2c1	O=C(c1ccccc1)c1cc2c(cc1[N+](=O)[O-])OCCO2
1410	0.0				0.0					0.0							0.0	CID3242311	S(=O)(=O)(N1CCCC1)c1cc2OC(=O)N(CC(=O)Nc3cc(C(F)(F)F)ccc3)c2cc1	O=C(Cn1c(=O)oc2cc(S(=O)(=O)N3CCCC3)ccc21)Nc1cccc(C(F)(F)F)c1
1411			0.0														0.0	CID3242310	Clc1c(F)ccc(N2C(=O)Nc3c(C2=O)scc3)c1	O=c1[nH]c2ccsc2c(=O)n1-c1ccc(F)c(Cl)c1
1412																	0.0	CID3242313	Brc1cc(S(=O)(=O)N2CCN(C(=O)c3occc3)CC2)c2N(C(=O)CC)CCc2c1	CCC(=O)N1CCc2cc(Br)cc(S(=O)(=O)N3CCN(C(=O)c4ccco4)CC3)c21
1413	0.0													0.0				CID3242312	S(CC(=O)NCCCN1CCN(c2c(F)cccc2)CC1)C=1c2c(N(CC)C(=O)C=1)cccc2	CCn1c(=O)cc(SCC(=O)NCCCN2CCN(c3ccccc3F)CC2)c2ccccc21
1414				0.0				0.0	0.0	0.0								CID3242314	S(=O)(=O)(CCC(=O)NCc1cc2OCOc2cc1)Cc1ccc(C)cc1	Cc1ccc(CS(=O)(=O)CCC(=O)NCc2ccc3c(c2)OCO3)cc1
1415							0.0		0.0							0.0		CID3242317	O=C(O)CC(NC(=O)c1sccc1)c1ccc(OC)cc1	COc1ccc(C(CC(=O)O)NC(=O)c2cccs2)cc1
1416	0.0										0.0						0.0	CID3242316	Brc1c(OCc2oc(C(=O)N(C)C)cc2)cccc1	CN(C)C(=O)c1ccc(COc2ccccc2Br)o1
1417		0.0			0.0												0.0	CID3242319	Clc1cc(N2CCN(C(=O)C3CCN(S(=O)(=O)c4[nH]cnc4)CC3)CC2)c(C)cc1	Cc1ccc(Cl)cc1N1CCN(C(=O)C2CCN(S(=O)(=O)c3cnc[nH]3)CC2)CC1
1418	0.0	0.0	0.0		0.0		0.0	0.0						0.0				CID662266	O(CC)c1cc(-c2n3N=C(c4occc4)Sc3nn2)ccc1	CCOc1cccc(-c2nnc3sc(-c4ccco4)nn23)c1
1419		0.0																CID662265	S=C(N)C=1C(=N)N(CCCOC(C)C)C=2N=C3N(C(=O)C=2C=1)C=CC=C3	CC(C)OCCCn1c(=N)c(C(N)=S)cc2c(=O)n3ccccc3nc21
1420		0.0	0.0			0.0		0.0					0.0					CID662264	O=C(NCCC)c1c(N)n(CC2OCCC2)c2nc3c(nc12)cccc3	CCCNC(=O)c1c(N)n(CC2CCCO2)c2nc3ccccc3nc12
1421		0.0			0.0	0.0						0.0						CID662263	Clc1cc(CSc2n(Cc3occc3)c(-c3ncccc3)nn2)ccc1	Clc1cccc(CSc2nnc(-c3ccccn3)n2Cc2ccco2)c1
1422	0.0	0.0		0.0	0.0								0.0			0.0	0.0	CID662262	S(CC(=O)c1ccc(OC)cc1)c1n(Cc2occc2)c(-c2ncccc2)nn1	COc1ccc(C(=O)CSc2nnc(-c3ccccn3)n2Cc2ccco2)cc1
1423					0.0												0.0	CID662261	O(C)c1c(OC)cc(-c2n3N=C(C4CCCCC4)Sc3nn2)cc1OC	COc1cc(-c2nnc3sc(C4CCCCC4)nn23)cc(OC)c1OC
1424				0.0								0.0						CID662260	O=C(OCCCCCC)C(C#N)c1c(N2CCN(CC)CC2)nc2c(n1)cccc2	CCCCCCOC(=O)C(C#N)c1nc2ccccc2nc1N1CCN(CC)CC1
1425			0.0	0.0			0.0						0.0					CID309333	S(CC(=O)OCC)C1=NC(=O)C=C(N)N1	CCOC(=O)CSc1nc(=O)cc(N)[nH]1
1426															0.0			CID741879	N=C1N(Cc2occc2)C=Nc2sc3c(c12)CCCCC3	N=c1c2c3c(sc2ncn1Cc1ccco1)CCCCC3
1427														0.0				CID1299274	S(=O)(=O)(NCC(=O)OCc1ccc(C(=O)OCC)cc1)c1ccccc1	CCOC(=O)c1ccc(COC(=O)CNS(=O)(=O)c2ccccc2)cc1
1428										0.0								CID1299275	S(CC(=O)Nc1cc2OCCOc2cc1)c1n(C)c(CN2CCOCC2)nn1	Cn1c(CN2CCOCC2)nnc1SCC(=O)Nc1ccc2c(c1)OCCO2
1429		0.0			0.0			0.0								0.0	0.0	CID662327	O=C(N(Cc1ccc(N(C)C)cc1)C1CS(=O)(=O)CC1)COc1ccc(C)cc1	Cc1ccc(OCC(=O)N(Cc2ccc(N(C)C)cc2)C2CCS(=O)(=O)C2)cc1
1430							0.0							0.0				CID741871	O=C(Nc1c(C#N)c2c(C(C)(C)NC(C)(C)C2)s1)CC	CCC(=O)Nc1sc2c(c1C#N)CC(C)(C)NC2(C)C
1431	0.0						0.0			0.0					0.0			CID657803	Clc1n(C)c(C2Oc3c(C(=O)C2)cc(Cl)cc3)nc1	Cn1c(Cl)cnc1C1CC(=O)c2cc(Cl)ccc2O1
1432									0.0	0.0			0.0		0.0			CID657802	O=C(C)n1c2c(c(C3C(=O)CCCC3=O)c1)cccc2	CC(=O)n1cc(C2C(=O)CCCC2=O)c2ccccc21
1433		0.0		0.0					0.0				0.0			0.0		CID657801	O=C(OCCCC)N1C(=O)Oc2c1cccc2	CCCCOC(=O)n1c(=O)oc2ccccc21
1434										0.0								CID657800	O=C1N(CN2CCCCC2)C2N(C)C(=O)N(C)C2N1CN1CCCCC1	CN1C(=O)N(C)C2C1N(CN1CCCCC1)C(=O)N2CN1CCCCC1
1435	0.0					0.0												CID657807	Fc1c(Cn2c(NCc3cc4OCOc4cc3)nc3N(C)C(=O)N(C)C(=O)c23)cccc1	Cn1c(=O)c2c(nc(NCc3ccc4c(c3)OCO4)n2Cc2ccccc2F)n(C)c1=O
1436	0.0						0.0		0.0									CID657806	Brc1ccc(CN2C(=O)N(C)c3nc(NCc4ccccc4)n(C)c3C2=O)cc1	Cn1c(NCc2ccccc2)nc2c1c(=O)n(Cc1ccc(Br)cc1)c(=O)n2C
1437	0.0		0.0									0.0						CID657804	Clc1c(Cl)ccc(CN2C(=O)N(C)c3nc(NCc4occc4)n(C)c3C2=O)c1	Cn1c(NCc2ccco2)nc2c1c(=O)n(Cc1ccc(Cl)c(Cl)c1)c(=O)n2C
1438		0.0								0.0		0.0	0.0					CID662322	S(CC(=O)OC(C)C)c1n(N)c(-c2ccncc2)nn1	CC(C)OC(=O)CSc1nnc(-c2ccncc2)n1N
1439	0.0														0.0	0.0		CID657809	Brc1c(C2(O)C(C)CN(C)C(C)C2)cc(OCC)cc1	CCOc1ccc(Br)c(C2(O)CC(C)N(C)CC2C)c1
1440						0.0												CID9551907	O=C1/C(=C(\NO)/Cc2ncccc2)/C=C(CC)C(O)=C1	CCC1=C/C(=C(\Cc2ccccn2)NO)C(=O)C=C1O
1441											0.0							CID4405388	O=C(NC1CCCC1)C1C2C(=O)N(Cc3sccc3)CC32OC1C=C3	O=C(NC1CCCC1)C1C2C=CC3(CN(Cc4cccs4)C(=O)C13)O2
1442				0.0					0.0				0.0					CID867569	O=C(Nc1ccc(N(C)C)cc1)c1cc(N2C(=O)CCC2=O)ccc1	CN(C)c1ccc(NC(=O)c2cccc(N3C(=O)CCC3=O)c2)cc1
1443	0.0						0.0											CID656051	Clc1c(N2CCOCC2)ccc(NC(=O)c2[nH]ncn2)c1	O=C(Nc1ccc(N2CCOCC2)c(Cl)c1)c1ncn[nH]1
1444		0.0		0.0		0.0							0.0	0.0				CID867565	N(=C/c1c2c(n(Cc3ccccc3)c1)cccc2)\n1cnnc1	C(=N/n1cnnc1)\c1cn(Cc2ccccc2)c2ccccc12
1445	0.0	0.0		0.0				0.0				0.0	0.0		0.0	0.0		CID867564	O=C(Nc1n(Cc2ccccc2)c2c(n1)cccc2)c1occc1	O=C(Nc1nc2ccccc2n1Cc1ccccc1)c1ccco1
1446	0.0																	CID3700159	Brc1c(F)ccc(CN2C(C(=O)OCC)CCCC2)c1	CCOC(=O)C1CCCCN1Cc1ccc(F)c(Br)c1
1447											0.0							CID2921011	S=C(NCCOC)NC12CC3CC(C1)CC(C2)C3	COCCNC(=S)NC12CC3CC(CC(C3)C1)C2
1448									0.0									CID700001	O=C(O)CNC(=O)C=1SC(=O)c2c(OC)c(OC)ccc2C=1	COc1ccc2cc(C(=O)NCC(=O)O)sc(=O)c2c1OC
1449														0.0				CID700002	S=C(NCc1cnccc1)Nc1ccc(C(=O)OCC)cc1	CCOC(=O)c1ccc(NC(=S)NCc2cccnc2)cc1
1450									0.0	0.0				0.0				CID700004	O=C(OC)C=1SC(=O)c2c(OC)c(OC)ccc2C=1	COC(=O)c1cc2ccc(OC)c(OC)c2c(=O)s1
1451						0.0												CID2296969	O=[N+]([O-])c1c(OCCCCNCC=C)ccc(C)c1	C=CCNCCCCOc1ccc(C)cc1[N+](=O)[O-]
1452														0.0	0.0			CID2476667	Clc1c(S(=O)(=O)c2ccccc2)nc(NCc2cc(OC)c(OC)cc2)s1	COc1ccc(CNc2nc(S(=O)(=O)c3ccccc3)c(Cl)s2)cc1OC
1453															0.0			CID2476666	Clc1c(S(=O)(=O)c2ccccc2)nc(Nc2cc(O)ccc2)s1	O=S(=O)(c1ccccc1)c1nc(Nc2cccc(O)c2)sc1Cl
1454	0.0	0.0	0.0		0.0			0.0		0.0	0.0		0.0					CID1164165	S(=O)(=O)(N1CCCC1)c1ccc(C(=O)Nc2c(OC)cccc2)cc1	COc1ccccc1NC(=O)c1ccc(S(=O)(=O)N2CCCC2)cc1
1455												0.0			0.0			CID824474	O=C(OCC)c1c(-c2ccccc2)nc(N(C)C)s1	CCOC(=O)c1sc(N(C)C)nc1-c1ccccc1
1456				0.0														CID2057402	O=C(OCCC)Nc1sc(CCCCC)nn1	CCCCCc1nnc(NC(=O)OCCC)s1
1457					0.0						0.0						0.0	CID2958557	S(=O)(=O)(NCc1ccc(C(=O)NCC2OCCC2)cc1)c1cc(OC)ccc1	COc1cccc(S(=O)(=O)NCc2ccc(C(=O)NCC3CCCO3)cc2)c1
1458	0.0											0.0					0.0	CID1257023	Brc1cc2c(C(=O)N3CCC4(OCCO4)CC3)cc(-c3cnccc3)nc2cc1	O=C(c1cc(-c2cccnc2)nc2ccc(Br)cc12)N1CCC2(CC1)OCCO2
1459											0.0						0.0	CID5340822	O=C1C=C/C(=C\NCC2Oc3c(OC2)cccc3)/C=C1	O=C1C=CC(=CNCC2COc3ccccc3O2)C=C1
1460		0.0	0.0	0.0		0.0									0.0	0.0		CID656059	O=C/1N(Cc2ccccc2)c2c(\C\1=N/n1cnnc1)cccc2	O=C1/C(=N/n2cnnc2)c2ccccc2N1Cc1ccccc1
1461		0.0		0.0			0.0	0.0			0.0		0.0		0.0			CID656058	O=C(Nc1cc(OC)cc(OC)c1)Cn1nc(-c2ccncc2)nn1	COc1cc(NC(=O)Cn2nnc(-c3ccncc3)n2)cc(OC)c1
1462													0.0			0.0	0.0	CID754937	Clc1ccc(NC=2OCC(C)(C)N=2)cc1	CC1(C)COC(Nc2ccc(Cl)cc2)=N1
1463														0.0	0.0			CID2286863	O=C(NC(C)C)C(=O)NC1CCCCCC1	CC(C)NC(=O)C(=O)NC1CCCCCC1
1464														0.0				CID948520	O=C1C(/C=N/c2[nH]ncn2)=COc2c1cc(C)cc2	Cc1ccc2occ(/C=N/c3ncn[nH]3)c(=O)c2c1
1465															0.0			CID987674	Clc1ccc(Cc2sc(N3C(=O)c4c(C3=O)cccc4)nc2)cc1	O=C1c2ccccc2C(=O)N1c1ncc(Cc2ccc(Cl)cc2)s1
1466	0.0															0.0		CID2849488	Clc1ccc(C2C(C#N)=C(N)OC3=C2C(=O)N(CCN(C)C)C(C)=C3)cc1	Cc1cc2c(c(=O)n1CCN(C)C)C(c1ccc(Cl)cc1)C(C#N)=C(N)O2
1467			0.0	0.0				0.0									0.0	CID5666251	O=C1/C(=C\NCc2ccncc2)/C=CC(C)=C1	CC1=CC(=O)/C(=C\NCc2ccncc2)C=C1
1468														0.0				CID987672	O=C(O)c1cc(C)c(-n2c(C)c(/C=C/3\C(=O)c4c(C\3=O)cccc4)cc2C)cc1	Cc1cc(C(=O)O)ccc1-n1c(C)cc(C=C2C(=O)c3ccccc3C2=O)c1C
1469						0.0					0.0							CID3705659	S(Cc1ccc(C#N)cc1)c1n(CC=C)c(-c2ccc(C)cc2)nn1	C=CCn1c(SCc2ccc(C#N)cc2)nnc1-c1ccc(C)cc1
1470			0.0		0.0		0.0						0.0	0.0				CID836479	S(=O)(=O)(Nc1cc(SC)ccc1)c1ccccc1	CSc1cccc(NS(=O)(=O)c2ccccc2)c1
1471		0.0						0.0		0.0			0.0				0.0	CID685920	O=C(N1CCCCC1)c1c(C)c(C#N)c(N)s1	Cc1c(C(=O)N2CCCCC2)sc(N)c1C#N
1472					0.0			0.0								0.0		CID1040497	S(=O)(=O)(N1CCN(Cc2c(O)ccc(C(C)C)c2)CC1)c1ccc(C)cc1	Cc1ccc(S(=O)(=O)N2CCN(Cc3cc(C(C)C)ccc3O)CC2)cc1
1473					0.0				0.0				0.0		0.0		0.0	CID2355186	O=C(COC(=O)c1n[nH]c2c1cccc2)N1CCC(C)CC1	CC1CCN(C(=O)COC(=O)c2n[nH]c3ccccc23)CC1
1474				0.0				0.0		0.0				0.0				CID973895	S(CC(=O)Nc1c2c(ncc1)cccc2)c1nc(CC)[nH]n1	CCc1nc(SCC(=O)Nc2ccnc3ccccc23)n[nH]1
1475		0.0		0.0	0.0		0.0		0.0				0.0					CID973892	S(CC(=O)Nc1c2c(ncc1)cccc2)C=1SCCN=1	O=C(CSC1=NCCS1)Nc1ccnc2ccccc12
1476		0.0		0.0						0.0		0.0				0.0		CID973891	O=C1N=C(Nc2ccc(C)cc2)Sc2ncccc12	Cc1ccc(Nc2nc(=O)c3cccnc3s2)cc1
1477		0.0		0.0						0.0		0.0				0.0		CID2196012	S(CC(=O)Nc1c(C#N)c2c(s1)CCCC2)c1n(C)c(CNC(=O)c2ccc(C)cc2)nn1	Cc1ccc(C(=O)NCc2nnc(SCC(=O)Nc3sc4c(c3C#N)CCCC4)n2C)cc1
1478	0.0		0.0		0.0				0.0								0.0	CID1319508	Clc1c(N(S(=O)(=O)C)CC(=O)Nc2ccc(NC(=O)C)cc2)cccc1	CC(=O)Nc1ccc(NC(=O)CN(c2ccccc2Cl)S(C)(=O)=O)cc1
1479										0.0								CID2902670	S(=O)(=O)(N1CCN(C2CCN(Cc3ccccc3)CC2)CC1)c1cc2c(cc1)cccc2	O=S(=O)(c1ccc2ccccc2c1)N1CCN(C2CCN(Cc3ccccc3)CC2)CC1
1480														0.0				CID780821	S(=O)(=O)(Nc1cc(C)ccc1)c1ccc(C2CCCCC2)cc1	Cc1cccc(NS(=O)(=O)c2ccc(C3CCCCC3)cc2)c1
1481											0.0							CID4034937	Clc1ccc(S(=O)(=O)N2CCN(C(=O)CCC(=O)NCCc3cc(OC)c(OC)cc3)CC2)cc1	COc1ccc(CCNC(=O)CCC(=O)N2CCN(S(=O)(=O)c3ccc(Cl)cc3)CC2)cc1OC
1482	0.0				0.0		0.0											CID1076450	S(=O)(=O)(N(CC(=O)N1CCC(C(=O)N)CC1)c1cc(C(F)(F)F)ccc1)c1ccc(C)cc1	Cc1ccc(S(=O)(=O)N(CC(=O)N2CCC(C(N)=O)CC2)c2cccc(C(F)(F)F)c2)cc1
1483									0.0		0.0	0.0						CID1590140	O=C(OCCC)c1ccc(NC2=NC(=O)C=C(C)N2)cc1	CCCOC(=O)c1ccc(Nc2nc(=O)cc(C)[nH]2)cc1
1484				0.0														CID657541	O=C(N(O)C(C)C)NC(C)(C)C	CC(C)N(O)C(=O)NC(C)(C)C
1485										0.0								CID2767658	S(=O)(=O)(N1C(c2ccccc2)=CC(=O)O1)c1cc2c(cc1)cccc2	O=c1cc(-c2ccccc2)n(S(=O)(=O)c2ccc3ccccc3c2)o1
1486														0.0				CID16188130	Brc1c2c(c(CC(=O)N/N=C/c3n(C)ccc3)cc1)cccc2	Cn1cccc1/C=N/NC(=O)Cc1ccc(Br)c2ccccc12
1487										0.0								CID2767650	S(C(F)F)c1c(C#N)c(C)cc(C)n1	Cc1cc(C)c(C#N)c(SC(F)F)n1
1488		0.0		0.0					0.0	0.0						0.0	0.0	CID2064344	S(CC(=O)Nc1ccc(C(=O)OCC)cc1)c1n(CC=C)c(Cc2nc(N)sc2)nn1	C=CCn1c(Cc2csc(N)n2)nnc1SCC(=O)Nc1ccc(C(=O)OCC)cc1
1489													0.0			0.0		CID424338	n12c3c(nc1-c1c(cccc1)C2)cccc3	c1ccc2c(c1)Cn1c-2nc2ccccc21
1490												0.0						CID4615864	Clc1nc(NC(C(=O)O)CC(C)C)c([N+](=O)[O-])cc1	CC(C)CC(Nc1nc(Cl)ccc1[N+](=O)[O-])C(=O)O
1491																0.0	0.0	CID2535506	S(=O)(=O)(N(C)C)c1cc(C(=O)OCC(=O)N2C(C)(C)C(=O)Nc3c2cccc3)ccc1	CN(C)S(=O)(=O)c1cccc(C(=O)OCC(=O)N2c3ccccc3NC(=O)C2(C)C)c1
1492											0.0			0.0				CID827929	O=C(N1CCOCC1)c1ccc(COc2ccc(OC)cc2)cc1	COc1ccc(OCc2ccc(C(=O)N3CCOCC3)cc2)cc1
1493															0.0			CID776274	Clc1cc([N+](=O)[O-])c(C(=O)NCc2cnccc2)cc1	O=C(NCc1cccnc1)c1ccc(Cl)cc1[N+](=O)[O-]
1494												0.0						CID565938	O=C(C)C1=C(O)C(=O)N(Cc2occc2)C1c1cc(OC)ccc1	COc1cccc(C2C(C(C)=O)=C(O)C(=O)N2Cc2ccco2)c1
1495														0.0				CID776272	Clc1cc([N+](=O)[O-])c(C(=O)N2Cc3c(cccc3)CC2)cc1	O=C(c1ccc(Cl)cc1[N+](=O)[O-])N1CCc2ccccc2C1
1496							0.0											CID2979988	O=C(Nc1cc(C(=O)OC)cc(C(=O)OC)c1)CC1N(C(=O)c2ccccc2)CCNC1=O	COC(=O)c1cc(NC(=O)CC2C(=O)NCCN2C(=O)c2ccccc2)cc(C(=O)OC)c1
1497	0.0		0.0		0.0					0.0	0.0			0.0				CID2623466	S(CC#N)c1n(c(Cc2sccc2)nn1)C1CCCCC1	N#CCSc1nnc(Cc2cccs2)n1C1CCCCC1
1498															0.0			CID2669477	O=C(NC(C)(C)C)C1=NN(Cc2ccccc2)C(=O)c2c1cccc2	CC(C)(C)NC(=O)c1nn(Cc2ccccc2)c(=O)c2ccccc12
1499						0.0												CID2669474	S(=O)(=O)(N1CCCC1)c1c(OC)ccc(C(=O)NC(C)(C)C)c1	COc1ccc(C(=O)NC(C)(C)C)cc1S(=O)(=O)N1CCCC1
1500												0.0						CID3248311	O=C(Nc1[nH]c2c(n1)cccc2)C12CC3CC(C1)CC(C2)C3	O=C(Nc1nc2ccccc2[nH]1)C12CC3CC(CC(C3)C1)C2
1501		0.0				0.0		0.0					0.0					CID3244344	O=C(Nc1ncc(C)cc1)c1c(C)c(C(=O)C)c(C)[nH]1	CC(=O)c1c(C)[nH]c(C(=O)Nc2ccc(C)cn2)c1C
1502						0.0												CID5346289	O=C(/C=C/c1c(OCc2ccccc2)cccc1)c1ccc(C)cc1	Cc1ccc(C(=O)/C=C/c2ccccc2OCc2ccccc2)cc1
1503															0.0			CID773380	O=C(NNC(=O)c1ccncc1)c1c(OC)cccc1	COc1ccccc1C(=O)NNC(=O)c1ccncc1
1504														0.0				CID895405	S=C(NC(=O)CCC)Nc1cc(OC)c(NC(=O)C(C)C)cc1	CCCC(=O)NC(=S)Nc1ccc(NC(=O)C(C)C)c(OC)c1
1505															0.0			CID2445726	Clc1cc(C(=O)NCC(=O)N2c3c(NC(=O)C2)cccc3)ccc1	O=C1CN(C(=O)CNC(=O)c2cccc(Cl)c2)c2ccccc2N1
1506						0.0												CID4553004	S(=O)(=O)(N(CCCC)Cc1ccccc1)c1cc2OC(=O)Nc2cc1	CCCCN(Cc1ccccc1)S(=O)(=O)c1ccc2[nH]c(=O)oc2c1
1507															0.0			CID5345950	O=[N+]([O-])c1cc(N2C(/C=C/c3c4c(n(C)c3)cccc4)=Nc3c(C2=O)cccc3)ccc1	Cn1cc(/C=C/c2nc3ccccc3c(=O)n2-c2cccc([N+](=O)[O-])c2)c2ccccc21
1508		1.0	1.0	0.0	0.0													CID2537908	Clc1ccc(OCCN2CCN(c3ncnc4sccc34)CC2)cc1	Clc1ccc(OCCN2CCN(c3ncnc4sccc34)CC2)cc1
1509														0.0				CID2446706	S=C1N(Cc2cc3OCOc3cc2)C(=C)c2c(N1)cccc2	C=C1c2ccccc2NC(=S)N1Cc1ccc2c(c1)OCO2
1510					0.0	0.0	0.0											CID1262866	S(CC(=O)N1CCN(c2ccc(F)cc2)CC1)c1n(CC=C)c(-c2sccc2)nn1	C=CCn1c(SCC(=O)N2CCN(c3ccc(F)cc3)CC2)nnc1-c1cccs1
1511			0.0						0.0				0.0					CID2354633	O=C(COC(=O)c1c(OCc2ccccc2)cccc1)N1CCN(C(=O)c2occc2)CC1	O=C(OCC(=O)N1CCN(C(=O)c2ccco2)CC1)c1ccccc1OCc1ccccc1
1512	0.0			0.0		0.0	0.0		0.0			0.0						CID654774	O=C(NCc1cc(OC)c(OC)cc1)C1=C(O)N(CCC)c2c(C1=O)cccc2	CCCn1c(O)c(C(=O)NCc2ccc(OC)c(OC)c2)c(=O)c2ccccc21
1513			0.0				0.0				0.0							CID654775	O=C(NC1CCCC1)C(N(C(=O)CCC(=O)Nc1noc(C)c1)CCc1ccccc1)c1occc1	Cc1cc(NC(=O)CCC(=O)N(CCc2ccccc2)C(C(=O)NC2CCCC2)c2ccco2)no1
1514	0.0						0.0											CID654776	O=C(NCc1occc1)C(N(C(=O)Cn1nnc2c1cccc2)CCCC)c1ccncc1	CCCCN(C(=O)Cn1nnc2ccccc21)C(C(=O)NCc1ccco1)c1ccncc1
1515		0.0					0.0	0.0										CID654777	OCCNc1nc(-c2ccccc2)c2c(n1)ccc(C)c2	Cc1ccc2nc(NCCO)nc(-c3ccccc3)c2c1
1516			0.0									0.0						CID654770	O(c1nc(NCc2occc2)nc(NCc2occc2)n1)c1ccccc1	c1ccc(Oc2nc(NCc3ccco3)nc(NCc3ccco3)n2)cc1
1517			0.0		0.0	0.0				0.0	0.0					0.0	0.0	CID654771	S(=O)(=O)(N(Cc1occc1)CC=1C(=O)Nc2c(C)cccc2C=1)c1c(C)ccc2nsnc12	Cc1ccc2nsnc2c1S(=O)(=O)N(Cc1ccco1)Cc1cc2cccc(C)c2[nH]c1=O
1518						0.0							0.0				0.0	CID654772	O=C(N(CCCO)CC=1C(=O)Nc2c(cc(OCC)cc2)C=1)C	CCOc1ccc2[nH]c(=O)c(CN(CCCO)C(C)=O)cc2c1
1519						0.0	0.0		0.0		0.0		0.0	0.0				CID654773	O=C1C=2C(Cc3ccccc3)C=3C(=O)CCCC=3OC=2CCC1	O=C1CCCC2=C1C(Cc1ccccc1)C1=C(CCCC1=O)O2
1520	0.0									0.0						0.0		CID2969992	O=C(NC1CCCCC1)C1N=C(Nc2ccc(CC)cc2)NC(=O)C1	CCc1ccc(NC2=NC(C(=O)NC3CCCCC3)CC(=O)N2)cc1
1521			0.0					0.0										CID5307539	O(CC)c1c(OC)cc(C2N(c3ccc(OC)cc3)C(=O)C3N2CCC3)cc1	CCOc1ccc(C2N(c3ccc(OC)cc3)C(=O)C3CCCN32)cc1OC
1522										0.0								CID5307538	O=C(NCC1OCCC1)c1cc2N(Cc3ccccc3)C(=O)C[SH0](=O)c2cc1	O=C(NCC1CCCO1)c1ccc2c(c1)N(Cc1ccccc1)C(=O)CS2=O
1523	0.0	0.0		1.0			0.0			0.0			0.0		0.0	0.0		CID1245776	O=C(Nc1sc(-c2ccncc2)nn1)c1c(C)occ1	Cc1occc1C(=O)Nc1nnc(-c2ccncc2)s1
1524													0.0					CID609340	Cc1c(C)c2-c3n(ncn3)C=Nc2s1	Cc1sc2ncn3ncnc3c2c1C
1525	0.0																	CID5307533	Clc1c(NC(=O)c2noc(CC(C)C)c2)cc(Cl)cc1	CC(C)Cc1cc(C(=O)Nc2cc(Cl)ccc2Cl)no1
1526						0.0	0.0								0.0		0.0	CID5307532	O=C(OCC)N1CCN(C=2C(=O)C(=O)C=2N2CCC(N3CCCCC3)CC2)CC1	CCOC(=O)N1CCN(c2c(N3CCC(N4CCCCC4)CC3)c(=O)c2=O)CC1
1527				0.0							0.0					0.0		CID5307531	O=C(NCCc1ccccc1)c1noc(CCC)c1	CCCc1cc(C(=O)NCCc2ccccc2)no1
1528	0.0	0.0														0.0		CID5307537	S(CC(=O)NCC1OCCC1)c1n(C)c(CN2C(=O)Sc3c2cccc3)nn1	Cn1c(Cn2c(=O)sc3ccccc32)nnc1SCC(=O)NCC1CCCO1
1529		0.0		0.0														CID5307536	N(C1=Nc2c(-n3c1nnc3)cccc2)C1CCCCC1	c1ccc2c(c1)nc(NC1CCCCC1)c1nncn12
1530								0.0							0.0			CID5307535	O=C(NCCc1ccccc1)c1cc2N(Cc3ccccc3)C(=O)C[SH0](=O)c2cc1	O=C(NCCc1ccccc1)c1ccc2c(c1)N(Cc1ccccc1)C(=O)CS2=O
1531							0.0	0.0			0.0	0.0						CID5307534	O=C(O)CC1C(=O)Nc2c(O1)ccc(C)c2	Cc1ccc2c(c1)NC(=O)C(CC(=O)O)O2
1532														0.0				CID2386763	S(=O)(=O)(NC)c1cc(C(=O)OCc2nc(-c3ccccc3)sc2)ccc1	CNS(=O)(=O)c1cccc(C(=O)OCc2csc(-c3ccccc3)n2)c1
1533														0.0				CID2386764	O=C(NCc1cc2OCOc2cc1)COC(=O)c1c(C)ccs1	Cc1ccsc1C(=O)OCC(=O)NCc1ccc2c(c1)OCO2
1534										0.0								CID1383732	O=C(Nc1ccc(Oc2ccccc2)cc1)C1CCN(C=2n3ncnc3N=C3C=2CCC3)CC1	O=C(Nc1ccc(Oc2ccccc2)cc1)C1CCN(c2c3c(nc4ncnn24)CCC3)CC1
1535						0.0												CID1478566	Clc1ccc(OC=2C(C(=O)OC)=NN(c3ccccc3)C(=O)C=2)cc1	COC(=O)c1nn(-c2ccccc2)c(=O)cc1Oc1ccc(Cl)cc1
1536	0.0										0.0	0.0						CID301541	Brc1ccc(C2C(C(=O)O)C2)cc1	O=C(O)C1CC1c1ccc(Br)cc1
1537						0.0												CID2249427	O=C(NCc1ccccc1)C(=O)Nc1c(OC)cccc1	COc1ccccc1NC(=O)C(=O)NCc1ccccc1
1538						0.0												CID2249424	O=C(NCC=C)C(=O)Nc1c(OC)cccc1	C=CCNC(=O)C(=O)Nc1ccccc1OC
1539		0.0					0.0	0.0										CID5308219	S(=O)(=O)(Nc1cc(F)c(C)cc1)c1cc2OC(=O)N(C)c2cc1	Cc1ccc(NS(=O)(=O)c2ccc3c(c2)oc(=O)n3C)cc1F
1540	0.0										0.0							CID5308218	O=C(N1CC=C(c2ccccc2)CC1)c1ccc(CNC=2C(=O)C(=O)C=2N2CCOCC2)cc1	O=C(c1ccc(CNc2c(N3CCOCC3)c(=O)c2=O)cc1)N1CC=C(c2ccccc2)CC1
1541													0.0					CID5308216	O=C(Cn1nc2c(c1)CC(C)CC2)N1CCN(C(=O)c2occc2)CC1	CC1CCc2nn(CC(=O)N3CCN(C(=O)c4ccco4)CC3)cc2C1
1542	0.0					0.0		0.0										CID5308215	O=C(N1CCOCC1)c1sc2n(C)nc(-c3cc(OC)ccc3)c2c1	COc1cccc(-c2nn(C)c3sc(C(=O)N4CCOCC4)cc23)c1
1543	0.0		0.0													0.0	0.0	CID5308214	S(CC(=O)Nc1cc2OCOc2cc1)c1n(c(Cc2n(C)ccc2)nn1)-c1ccc(OC)cc1	COc1ccc(-n2c(Cc3cccn3C)nnc2SCC(=O)Nc2ccc3c(c2)OCO3)cc1
1544													0.0		0.0			CID5308213	Clc1cc2-n3c(C(N4CCN(c5c(C)c(C)ccc5)CC4)=Nc2cc1)nnc3	Cc1cccc(N2CCN(c3nc4ccc(Cl)cc4n4cnnc34)CC2)c1C
1545										0.0						0.0		CID5308212	S(=O)(=O)(N1CC(C(=O)Nc2scc(CC(=O)OCC)n2)CCC1)c1[nH]cnc1	CCOC(=O)Cc1csc(NC(=O)C2CCCN(S(=O)(=O)c3cnc[nH]3)C2)n1
1546	0.0	0.0									0.0							CID5308211	O=C(OCC)N1CCC(N2C(=O)c3c(C2Nc2cnccc2)cccc3)CC1	CCOC(=O)N1CCC(N2C(=O)c3ccccc3C2Nc2cccnc2)CC1
1547				0.0					0.0				0.0		0.0			CID2953834	O=C(Nc1noc(C)c1)c1cc2C(=O)N(CCC)C(=O)c2cc1	CCCN1C(=O)c2ccc(C(=O)Nc3cc(C)on3)cc2C1=O
1548																	0.0	CID5310429	S(=O)(=O)(NCCc1nc2C(C)=CC=Cn2c1)c1cc2OCCOc2cc1	Cc1cccn2cc(CCNS(=O)(=O)c3ccc4c(c3)OCCO4)nc12
1549		0.0								0.0						0.0		CID1246132	Clc1c(F)ccc(NC(=O)NCCN2CCCCC2)c1	O=C(NCCN1CCCCC1)Nc1ccc(F)c(Cl)c1
1550												0.0						CID1778458	Fc1ccc(-n2c(/C=C\3/C(=O)N(Cc4ccccc4)C(=O)N/3)ccc2)cc1	O=C1N/C(=C\c2cccn2-c2ccc(F)cc2)C(=O)N1Cc1ccccc1
1551					0.0			0.0									0.0	CID2841583	O=C1/C(=C\NCC2OCCC2)/C(=O)CC(C)(C)C1	CC1(C)CC(=O)C(=CNCC2CCCO2)C(=O)C1
1552						0.0												CID5310425	O=C(NCCc1nc2SC=Cn2c1)Cc1ccccc1	O=C(Cc1ccccc1)NCCc1cn2ccsc2n1
1553							0.0	0.0										CID5310427	O=C(Nc1cc2OCOc2cc1)CN1C(=O)C(=O)N(CC)CC1	CCN1CCN(CC(=O)Nc2ccc3c(c2)OCO3)C(=O)C1=O
1554							0.0						0.0					CID5310426	O=C(NCc1c(OC)cccc1)C=1C(=O)N2C(=NC=1)C=CC=C2	COc1ccccc1CNC(=O)c1cnc2ccccn2c1=O
1555								0.0										CID5310423	O=C(NCc1occc1)CN1C(=O)c2nnn(-c3ccccc3)c2N=C1	O=C(Cn1cnc2c(nnn2-c2ccccc2)c1=O)NCc1ccco1
1556			0.0	0.0				0.0										CID5310422	S(=O)(=O)(N1CCC(C(=O)OCC)CC1)C=1C(=O)N(C)C(=O)N(C)C=1C	CCOC(=O)C1CCN(S(=O)(=O)c2c(C)n(C)c(=O)n(C)c2=O)CC1
1557															0.0			CID895182	S(Cc1ccccc1)c1c(C(=O)N2CCCCCC2)cccc1	O=C(c1ccccc1SCc1ccccc1)N1CCCCCC1
1558						0.0												CID1016333	S(=O)(=O)(N(CC(=O)Nc1c(OC)cc(OC)cc1)c1ccc(C)cc1)c1cc(OC)c(OC)cc1	COc1ccc(NC(=O)CN(c2ccc(C)cc2)S(=O)(=O)c2ccc(OC)c(OC)c2)c(OC)c1
1559										0.0								CID1294439	Clc1ccc(CN(S(=O)(=O)C)CC(=O)Nc2ccccc2)cc1	CS(=O)(=O)N(CC(=O)Nc1ccccc1)Cc1ccc(Cl)cc1
1560	0.0			0.0				0.0									0.0	CID2128431	Clc1ccc(S(=O)(=O)N(CC(=O)OCc2c(C)onc2C)C)cc1	Cc1noc(C)c1COC(=O)CN(C)S(=O)(=O)c1ccc(Cl)cc1
1561	0.0		0.0															CID2128432	Clc1c2ncnc(OCC(=O)NC=3C(=O)N(N(C)C=3C)c3ccccc3)c2cc(Cl)c1	Cc1c(NC(=O)COc2ncnc3c(Cl)cc(Cl)cc23)c(=O)n(-c2ccccc2)n1C
1562												0.0			0.0			CID2162431	O=C(CC)N1CCN(CCN/C=C/2\C(=O)CC(c3sccc3)CC\2=O)CC1	CCC(=O)N1CCN(CCNC=C2C(=O)CC(c3cccs3)CC2=O)CC1
1563														0.0				CID2128437	S(C)c1c(C(=O)Nc2cc(OC)cc(OC)c2)cccn1	COc1cc(NC(=O)c2cccnc2SC)cc(OC)c1
1564					0.0			0.0	0.0	0.0	0.0							CID1306016	S(=O)(=O)(N1CCN(Cc2cc3OCOc3cc2)CC1)c1c(OC)cc(C)c(C)c1	COc1cc(C)c(C)cc1S(=O)(=O)N1CCN(Cc2ccc3c(c2)OCO3)CC1
1565														0.0				CID2915605	O=C(c1ccccc1)C1C(C)(C)C(=O)C2(C(=O)O1)CCCCC2	CC1(C)C(=O)C2(CCCCC2)C(=O)OC1C(=O)c1ccccc1
1566			0.0	0.0				0.0			0.0		0.0			0.0		CID2915609	O=C(NCC1OCCC1)CCCOc1ccccc1	O=C(CCCOc1ccccc1)NCC1CCCO1
1567															0.0			CID2607891	S(=O)(=O)(N(C)C)c1ccc(NC(=O)CSc2ncnc3c2cccc3)cc1	CN(C)S(=O)(=O)c1ccc(NC(=O)CSc2ncnc3ccccc23)cc1
1568	0.0		0.0				0.0		0.0			0.0						CID655427	O=C1N(CCCCN2CCN(CCCCN3C(=O)c4c(C3=O)cccc4)CC2)C(=O)c2c1cccc2	O=C1c2ccccc2C(=O)N1CCCCN1CCN(CCCCN2C(=O)c3ccccc3C2=O)CC1
1569	0.0		0.0			0.0		0.0				0.0	0.0					CID655426	O=C(Nc1ncc(NC(=O)C23CC4CC(C2)CC(C3)C4)cc1)c1occc1	O=C(Nc1ccc(NC(=O)C23CC4CC(CC(C4)C2)C3)cn1)c1ccco1
1570		0.0			0.0											0.0		CID655425	C(n1c(CN2CCC(c3[nH]c4c(n3)cc(C)c(C)c4)CC2)nnn1)c1sccc1	Cc1cc2nc(C3CCN(Cc4nnnn4Cc4cccs4)CC3)[nH]c2cc1C
1571						0.0												CID655424	Fc1cc(N(C(=O)C2CC(=O)SC2)C(C(=O)NC2CCCC2)c2ncccc2)ccc1	O=C1CC(C(=O)N(c2cccc(F)c2)C(C(=O)NC2CCCC2)c2ccccn2)CS1
1572		0.0	0.0									0.0	0.0					CID655423	O=C(NC(C(=O)N1CCN(C(=O)c2sccc2)CC1)Cc1ccccc1)C	CC(=O)NC(Cc1ccccc1)C(=O)N1CCN(C(=O)c2cccs2)CC1
1573	0.0	0.0		0.0			0.0									0.0	0.0	CID655422	Clc1ccc(C(=O)C23CN4CN(C2)CN(C3)C4)cc1	O=C(c1ccc(Cl)cc1)C12CN3CN(CN(C3)C1)C2
1574		0.0		0.0				0.0	0.0					0.0	0.0			CID655421	O(CC)c1c(OCC)ccc(-c2oc(-c3cnccc3)nn2)c1	CCOc1ccc(-c2nnc(-c3cccnc3)o2)cc1OCC
1575																	0.0	CID2206977	FC(F)Oc1c(NC(=O)Nc2cc(OC)c(OC)cc2)ccc(C)c1	COc1ccc(NC(=O)Nc2ccc(C)cc2OC(F)F)cc1OC
1576														0.0				CID1752547	O=C(NCCCCNC(=O)c1sccc1)c1sccc1	O=C(NCCCCNC(=O)c1cccs1)c1cccs1
1577		0.0	0.0				0.0	0.0			0.0							CID655429	O(Cc1onc(-c2c(OCC)nc(-c3ccccc3)cc2)n1)C	CCOc1nc(-c2ccccc2)ccc1-c1noc(COC)n1
1578				0.0														CID655428	O=C(N1CCOCC1)N1CCOCC1	O=C(N1CCOCC1)N1CCOCC1
1579	0.0									0.0	0.0			0.0			0.0	CID2202984	O=C(Nc1ccc(-c2nc(-c3c(OCC)cccc3)on2)cc1)Cc1c(OC)cccc1	CCOc1ccccc1-c1nc(-c2ccc(NC(=O)Cc3ccccc3OC)cc2)no1
1580										0.0								CID2846152	C(Cc1ccccc1)N1CC(C)OC(C)C1	CC1CN(CCc2ccccc2)CC(C)O1
1581															0.0			CID2385861	S(CC(=O)Nc1cc(C(=O)O)ccc1)c1n(C)cnn1	Cn1cnnc1SCC(=O)Nc1cccc(C(=O)O)c1
1582										0.0							0.0	CID2950562	O=C(NCCCOC)C12C(C)(C)C(C)(C(=O)C1)CC2	COCCCNC(=O)C12CCC(C)(C(=O)C1)C2(C)C
1583															0.0			CID2124745	Clc1c(Cn2nc(C)c3c2sc(C(=O)Nc2sccn2)c3)cccc1	Cc1nn(Cc2ccccc2Cl)c2sc(C(=O)Nc3nccs3)cc12
1584						0.0												CID4208316	S(CC(=O)N)C=1N(CCCC)C(=O)c2sc3c(c2N=1)cccc3	CCCCn1c(SCC(N)=O)nc2c(sc3ccccc32)c1=O
1585								0.0										CID666028	S(=O)(=O)(CC)N1Cc2c(cc(OC)c(OC)c2)CC1	CCS(=O)(=O)N1CCc2cc(OC)c(OC)cc2C1
1586														0.0				CID841436	Fc1ccc(C(=O)N/N=C/c2c(C)n(C)nc2)cc1	Cc1c(/C=N/NC(=O)c2ccc(F)cc2)cnn1C
1587				0.0					0.0									CID3311904	Fc1ccc(CC(=O)Nc2n(C(C)(C)C)nc3c2CSC3)cc1	CC(C)(C)n1nc2c(c1NC(=O)Cc1ccc(F)cc1)CSC2
1588		0.0														0.0	0.0	CID649178	Clc1cc(C(=O)CN2C(=O)C(C)Oc3c2cc(C)cc3)ccc1	Cc1ccc2c(c1)N(CC(=O)c1cccc(Cl)c1)C(=O)C(C)O2
1589	0.0										0.0					0.0		CID649179	S(=O)(=O)(N1CCN(c2ccc(F)cc2)CC1)c1c(OCC)cc(-n2nnnc2)c(OCC)c1	CCOc1cc(S(=O)(=O)N2CCN(c3ccc(F)cc3)CC2)c(OCC)cc1-n1cnnn1
1590					0.0	0.0				0.0								CID678408	S(=O)(=O)(C)c1c(C(=O)O)cc(C)s1	Cc1cc(C(=O)O)c(S(C)(=O)=O)s1
1591	0.0	0.0	0.0	0.0	0.0								0.0				0.0	CID2956922	Clc1ccc(S(=O)(=O)N2CCN(C(=O)NC34CC5CC(C3)CC(C4)C5)CC2)cc1	O=C(NC12CC3CC(CC(C3)C1)C2)N1CCN(S(=O)(=O)c2ccc(Cl)cc2)CC1
1592										0.0								CID5769674	Cc1c(C2N3NC(C)=CC3=C3C(C(C)=CC=C3)=N2)scc1	CC1=CC2=c3cccc(C)c3=NC(c3sccc3C)N2N1
1593					0.0				0.0									CID678404	S(=O)(=O)(CC)c1sc(S(=O)(=O)CC)cc1	CCS(=O)(=O)c1ccc(S(=O)(=O)CC)s1
1594			0.0	0.0	0.0						0.0						0.0	CID649171	S(=O)(=O)(N1CCCCCC1)c1ccc(NC(=O)CSc2oc(-c3ccc(F)cc3)nn2)cc1	O=C(CSc1nnc(-c2ccc(F)cc2)o1)Nc1ccc(S(=O)(=O)N2CCCCCC2)cc1
1595	0.0							0.0									0.0	CID649172	S(CC(=O)N1c2c(cccc2)CCC1)c1n(CC(=O)N(C)C)c2c(n1)cccc2	CN(C)C(=O)Cn1c(SCC(=O)N2CCCc3ccccc32)nc2ccccc21
1596					0.0	0.0	0.0							0.0			0.0	CID649173	O=C(O)CCc1n(CCC)c(-c2sccc2)cc1	CCCn1c(CCC(=O)O)ccc1-c1cccs1
1597														0.0				CID829178	Clc1c(/C=N/NC(=S)NCc2occc2)cccc1	S=C(NCc1ccco1)N/N=C/c1ccccc1Cl
1598								0.0	0.0		0.0			0.0				CID649175	O=C(O)c1ccc(COc2ccc(OC)cc2)cc1	COc1ccc(OCc2ccc(C(=O)O)cc2)cc1
1599		0.0		0.0	0.0		0.0				0.0					0.0		CID649176	S(CC(=O)N1CCN(C(=O)c2occc2)CC1)c1n(C2CCCC2)nnn1	O=C(CSc1nnnn1C1CCCC1)N1CCN(C(=O)c2ccco2)CC1
1600		0.0			0.0						0.0		0.0			0.0		CID649177	O=C(Nc1sc(CC(=O)N2CCCC2)nn1)CN1C(=O)c2c(C(C)=N1)cccc2	Cc1nn(CC(=O)Nc2nnc(CC(=O)N3CCCC3)s2)c(=O)c2ccccc12
1601			0.0										0.0				0.0	CID3239374	S(=O)(=O)(CCC(=O)N1CCN(c2ncccc2)CC1)c1cc2c(N(C(=O)C)CC2)cc1	CC(=O)N1CCc2cc(S(=O)(=O)CCC(=O)N3CCN(c4ccccn4)CC3)ccc21
1602									0.0									CID2391688	Brc1cc(-c2nc3c(c(C(=O)OCC(=O)N4CCN(C(=O)c5occc5)CC4)c2)cccc3)ccc1	O=C(OCC(=O)N1CCN(C(=O)c2ccco2)CC1)c1cc(-c2cccc(Br)c2)nc2ccccc12
1603															0.0			CID6883154	O=C/1N(c2c(C)cccc2)C(=O)NC(=O)\C\1=C/C=C/Nc1ccccc1	Cc1ccccc1N1C(=O)NC(=O)/C(=C\C=C\Nc2ccccc2)C1=O
1604	0.0												0.0	0.0				CID698707	O=C(O)c1c2c(nc(-c3ccccc3)c1)ccc(C)c2	Cc1ccc2nc(-c3ccccc3)cc(C(=O)O)c2c1
1605						0.0												CID2335665	O=C(NCc1ccccc1)COC(=O)c1c2c(nc(-c3occc3)c1)cccc2	O=C(COC(=O)c1cc(-c2ccco2)nc2ccccc12)NCc1ccccc1
1606					0.0					0.0			0.0					CID3239618	S(CC1=C(C(=O)CCCCC(=O)OCC)NC(=O)N1)c1[nH]c2c(n1)cccc2	CCOC(=O)CCCCC(=O)c1[nH]c(=O)[nH]c1CSc1nc2ccccc2[nH]1
1607				0.0	0.0					0.0								CID1247663	O=C(Nc1sccn1)c1cc(CCC)sc1	CCCc1cc(C(=O)Nc2nccs2)cs1
1608							0.0			0.0			0.0		0.0		0.0	CID3239616	S=C1N(c2c(F)ccc(F)c2)C(N)=C(C(=O)OCC)S1	CCOC(=O)c1sc(=S)n(-c2cc(F)ccc2F)c1N
1609		0.0																CID3239617	O=C1N(C)c2nc(CN3CCOCC3)n(Cc3ccccc3)c2C(=O)N1	Cn1c(=O)[nH]c(=O)c2c1nc(CN1CCOCC1)n2Cc1ccccc1
1610		0.0								0.0								CID3239614	Fc1ccc(CN2C(=O)c3nnn(-c4cc(OC)ccc4)c3N=C2)cc1	COc1cccc(-n2nnc3c(=O)n(Cc4ccc(F)cc4)cnc32)c1
1611	0.0	0.0	0.0	0.0					0.0				0.0					CID3239615	O=C(Nc1ccc(OC)cc1)CCCN1C(=O)Nc2c(C1=O)cccc2	COc1ccc(NC(=O)CCCn2c(=O)[nH]c3ccccc3c2=O)cc1
1612									0.0				0.0					CID3239612	Clc1cc(NC(=O)c2c(C)c3c(o2)ccc(S(=O)(=O)N2CCC4(OCCO4)CC2)c3)ccc1	Cc1c(C(=O)Nc2cccc(Cl)c2)oc2ccc(S(=O)(=O)N3CCC4(CC3)OCCO4)cc12
1613			0.0															CID3239613	Fc1c(CC=2C(=O)N3NC=C(C(=O)NCc4cc5OCOc5cc4)C3=NC=2C)cccc1	Cc1nc2c(C(=O)NCc3ccc4c(c3)OCO4)c[nH]n2c(=O)c1Cc1ccccc1F
1614			0.0			0.0											1.0	CID3239610	O=C(N1CCC2(OCCO2)CC1)C1CCN(c2sc3c(n2)ccc(C)c3)CC1	Cc1ccc2nc(N3CCC(C(=O)N4CCC5(CC4)OCCO5)CC3)sc2c1
1615			0.0			0.0											0.0	CID3239611	Clc1c(C)ccc(N(C(=O)c2c(OCC)cccc2)CN2C(=O)CCC2)c1	CCOc1ccccc1C(=O)N(CN1CCCC1=O)c1ccc(C)c(Cl)c1
1616					0.0				0.0						0.0			CID666959	Clc1sc(S(=O)(=O)Nc2c(C(=O)O)[nH]c3c2cc(OC)cc3)cc1	COc1ccc2[nH]c(C(=O)O)c(NS(=O)(=O)c3ccc(Cl)s3)c2c1
1617				0.0												0.0		CID666958	N#CC1=C(N)Oc2n[nH]c(C)c2C1C(C)C	Cc1[nH]nc2c1C(C(C)C)C(C#N)=C(N)O2
1618	0.0	0.0	0.0	0.0	0.0						0.0							CID666955	Clc1ccc(C(=O)CSc2oc(C3NCCC3)nn2)cc1	O=C(CSc1nnc(C2CCCN2)o1)c1ccc(Cl)cc1
1619																0.0		CID666954	C(n1c2c(nc1)cccc2)c1n2N=C(c3ccncc3)Sc2nn1	c1ccc2c(c1)ncn2Cc1nnc2sc(-c3ccncc3)nn12
1620	0.0		0.0	0.0				0.0	0.0		0.0	0.0	0.0					CID666957	S(=O)(=O)(N(CC=1C(=O)Nc2c(cccc2)C=1)C)c1ccc(C)cc1	Cc1ccc(S(=O)(=O)N(C)Cc2cc3ccccc3[nH]c2=O)cc1
1621	0.0		0.0				0.0					0.0						CID666951	CC1=Nc2n(C(N3c4c(cccc4)CC3)=C1)ncn2	Cc1cc(N2CCc3ccccc32)n2ncnc2n1
1622	0.0	0.0						0.0							0.0			CID666950	O=C(N1Cc2c(cc(OC)c(OC)c2)CC1)C1(c2ccccc2)CC1	COc1cc2c(cc1OC)CN(C(=O)C1(c3ccccc3)CC1)CC2
1623							0.0						0.0				0.0	CID666952	O=C(Nc1cc2nc3n(c2cc1)CCSC3)C(C)C	CC(C)C(=O)Nc1ccc2c(c1)nc1n2CCSC1
1624												0.0						CID3197403	O=C(N(CC(=O)NC1CCCC1)c1ccc(OCC)cc1)CCCC(=O)Nc1ncccc1	CCOc1ccc(N(CC(=O)NC2CCCC2)C(=O)CCCC(=O)Nc2ccccn2)cc1
1625		0.0		0.0					0.0			0.0	0.0		0.0			CID970527	O=C(NCc1nn(C)c(C)c1)Nc1cc2OCOc2cc1	Cc1cc(CNC(=O)Nc2ccc3c(c2)OCO3)nn1C
1626		0.0		0.0														CID3239376	Fc1c(C)ccc(NC(=O)c2c(C)nc(C)o2)c1	Cc1nc(C)c(C(=O)Nc2ccc(C)c(F)c2)o1
1627								0.0										CID967057	O=C(NC(C(C)C)C(C)C)CN1S(=O)(=O)c2c(C1=O)cccc2	CC(C)C(NC(=O)CN1C(=O)c2ccccc2S1(=O)=O)C(C)C
1628			0.0		0.0					0.0								CID2224882	S(C(C)(C)C)CCNC(=O)c1c(SC)cccc1	CSc1ccccc1C(=O)NCCSC(C)(C)C
1629															0.0			CID4083996	O=C(OC)c1cc2NC(=O)C(N(CCC)CCC)Sc2cc1	CCCN(CCC)C1Sc2ccc(C(=O)OC)cc2NC1=O
1630						0.0				0.0		0.0						CID1265761	O=C(NCc1c(C)cccc1)c1c(N)cccc1	Cc1ccccc1CNC(=O)c1ccccc1N
1631													0.0					CID2817610	Clc1c(F)ccc(N(C(=O)NC)C=2SC(C)(C)CN=2)c1	CNC(=O)N(C1=NCC(C)(C)S1)c1ccc(F)c(Cl)c1
1632	0.0	0.0			0.0				0.0	0.0								CID1265763	S=C1N(c2ccccc2)c2ncnc(N3CCN(CC)CC3)c2S1	CCN1CCN(c2ncnc3c2sc(=S)n3-c2ccccc2)CC1
1633	0.0			0.0								0.0				0.0	0.0	CID1265764	Clc1c(OCC(=O)NCc2cc3OCOc3cc2)ccc(S(=O)(=O)NC(C)C)c1	CC(C)NS(=O)(=O)c1ccc(OCC(=O)NCc2ccc3c(c2)OCO3)c(Cl)c1
1634															0.0			CID2913601	O=C(NCc1cc2OCOc2cc1)C=1C(=O)Oc2c(cc(OC)cc2)C=1	COc1ccc2oc(=O)c(C(=O)NCc3ccc4c(c3)OCO4)cc2c1
1635	0.0			0.0				0.0										CID653868	O(C)c1c(C2C(C#N)=C(N)Oc3n[nH]c(CCC)c23)ccc(OC)c1	CCCc1[nH]nc2c1C(c1ccc(OC)cc1OC)C(C#N)=C(N)O2
1636	0.0		0.0		0.0					0.0								CID653865	FC(F)(F)c1nn(CC(=O)Nc2n(-c3ccccc3)nc(C)c2)c2c1CCC2	Cc1cc(NC(=O)Cn2nc(C(F)(F)F)c3c2CCC3)n(-c2ccccc2)n1
1637		0.0		0.0			0.0		0.0			0.0				0.0		CID653864	S(CC(=O)N)c1n(CCCOC)c(-c2ccccc2)nn1	COCCCn1c(SCC(N)=O)nnc1-c1ccccc1
1638	0.0				0.0		0.0								0.0			CID653867	O=C(Nc1ccc(C(=O)N2CCOCC2)cc1)c1sccc1	O=C(Nc1ccc(C(=O)N2CCOCC2)cc1)c1cccs1
1639								0.0			0.0				0.0			CID653866	ClC=1C(=O)N(CCc2ccccc2)C(=O)C=1N1CCN(C)CC1	CN1CCN(C2=C(Cl)C(=O)N(CCc3ccccc3)C2=O)CC1
1640							0.0						0.0				0.0	CID653861	O=C(N(Cc1cc2OCOc2cc1)CC=1C(=O)Nc2c(cc(OC)cc2)C=1)CC	CCC(=O)N(Cc1ccc2c(c1)OCO2)Cc1cc2cc(OC)ccc2[nH]c1=O
1641														0.0				CID653860	Clc1ccc(S(=O)(=O)Nc2nc(N(C)C)nc(N(C)C)n2)cc1	CN(C)c1nc(NS(=O)(=O)c2ccc(Cl)cc2)nc(N(C)C)n1
1642					0.0			0.0						0.0				CID653863	O=C(N1CCN(CC2=NC(=O)c3c(N2)cccc3)CC1)c1sccc1	O=C(c1cccs1)N1CCN(Cc2nc(=O)c3ccccc3[nH]2)CC1
1643		0.0		0.0		0.0								1.0				CID653862	S(=O)(=O)(n1c(N)cc(OC(=O)c2occc2)n1)c1ccc(OC)cc1	COc1ccc(S(=O)(=O)n2nc(OC(=O)c3ccco3)cc2N)cc1
1644								0.0				0.0				0.0		CID1084924	Nc1n(C2CCN(C)CC2)ncc1	CN1CCC(n2nccc2N)CC1
1645								0.0		0.0						0.0		CID936901	O=C(OCC)c1c(N/C=C/2\C(=O)CCC\2)cccc1	CCOC(=O)c1ccccc1N/C=C1/CCCC1=O
1646											0.0							CID3213582	S(CC(=O)N1c2c(cccc2)CCC1)c1n(CC)c(-c2c(C)occ2)nn1	CCn1c(SCC(=O)N2CCCc3ccccc32)nnc1-c1ccoc1C
1647											0.0							CID3213583	S(CC(=O)N1c2c(cccc2)CCC1)c1n(CCOC)c(-c2c(C)occ2)nn1	COCCn1c(SCC(=O)N2CCCc3ccccc32)nnc1-c1ccoc1C
1648						0.0												CID5069358	S(C)c1n(C(=O)c2ccccc2)nc(-c2ccccc2)n1	CSc1nc(-c2ccccc2)nn1C(=O)c1ccccc1
1649							0.0	0.0										CID5389803	O=C(OC)c1c(C)c(/C(/O)=C/2\C(=O)C(=O)N(CCN(C)C)C\2c2c(OC)ccc(OC)c2)c(C)[nH]1	COC(=O)c1[nH]c(C)c(/C(O)=C2\C(=O)C(=O)N(CCN(C)C)C2c2cc(OC)ccc2OC)c1C
1650							0.0				0.0		0.0					CID5389802	O=C1N(CCCn2cncc2)C(c2ccncc2)/C(=C(\O)/c2c(C)nc3n2C=CC=C3)/C1=O	Cc1nc2ccccn2c1/C(O)=C1\C(=O)C(=O)N(CCCn2ccnc2)C1c1ccncc1
1651	0.0	0.0			0.0		0.0	0.0						0.0		0.0		CID4046983	O=C(Nc1c(OC)ccc(C)c1)C=1C(=O)N2C(C)=CSC2=NC=1	COc1ccc(C)cc1NC(=O)c1cnc2scc(C)n2c1=O
1652									0.0	0.0	0.0							CID2334532	S(=O)(=O)(N(C)c1ccccc1)c1cc(C(=O)Nc2sc(CC)nn2)ccc1	CCc1nnc(NC(=O)c2cccc(S(=O)(=O)N(C)c3ccccc3)c2)s1
1653														0.0				CID2334534	O=C(N1CCN(c2ccccc2)CC1)c1c2c(nc(-c3ccc(OC)cc3)c1)cccc2	COc1ccc(-c2cc(C(=O)N3CCN(c4ccccc4)CC3)c3ccccc3n2)cc1
1654				0.0									0.0				0.0	CID1350038	S(CC(=O)c1ccccc1)c1c(C#N)c2c(c(N3CCOCC3)n1)COC(C)(C)C2	CC1(C)Cc2c(C#N)c(SCC(=O)c3ccccc3)nc(N3CCOCC3)c2CO1
1655															0.0			CID1810473	Brc1cc(C(=O)NCCOc2cc(CC)cc(C)c2)cnc1	CCc1cc(C)cc(OCCNC(=O)c2cncc(Br)c2)c1
1656															0.0			CID2792004	O=C1N(CC)C=Nc2scc(-c3cc(C)c(C)cc3)c12	CCn1cnc2scc(-c3ccc(C)c(C)c3)c2c1=O
1657								0.0										CID16072228	S(=O)(=O)(Nc1c2ncccc2cc(OC)c1)c1cc(C#N)c(F)cc1	COc1cc(NS(=O)(=O)c2ccc(F)c(C#N)c2)c2ncccc2c1
1658												0.0			0.0			CID1226441	O=C(N/N=C/c1c(C)n(C)nc1)c1c2c(nc(-c3cc(C)c(C)cc3)c1)cccc2	Cc1ccc(-c2cc(C(=O)N/N=C/c3cnn(C)c3C)c3ccccc3n2)cc1C
1659								0.0										CID16072226	S(=O)(=O)(Nc1c2ncccc2cc(OC)c1)c1cc([N+](=O)[O-])ccc1	COc1cc(NS(=O)(=O)c2cccc([N+](=O)[O-])c2)c2ncccc2c1
1660														0.0	0.0			CID2792009	O=C1N(CC=C)C=Nc2scc(-c3cc(C)c(C)cc3)c12	C=CCn1cnc2scc(-c3ccc(C)c(C)c3)c2c1=O
1661											0.0							CID2462387	S(Cc1oc(-c2sccc2)nn1)c1oc(-c2ccccc2)nn1	c1ccc(-c2nnc(SCc3nnc(-c4cccs4)o3)o2)cc1
1662							0.0											CID5389809	O=C(OCc1ccccc1)C1C2C(=O)N(C(C)C)CC32OC1C=C3	CC(C)N1CC23C=CC(O2)C(C(=O)OCc2ccccc2)C3C1=O
1663														0.0				CID1860843	Brc1ccc(NC(=O)c2c(N)c3c(s2)nc(-c2occc2)cc3)cc1	Nc1c(C(=O)Nc2ccc(Br)cc2)sc2nc(-c3ccco3)ccc12
1664							0.0					0.0						CID5389808	O(C)c1cc(OC=2C(=O)c3c(c(CN4CCOCC4)c(O)cc3)OC=2)ccc1	COc1cccc(Oc2coc3c(CN4CCOCC4)c(O)ccc3c2=O)c1
1665		0.0		0.0						0.0		0.0	0.0			0.0		CID2999984	S(=O)(=O)(N(C)C)c1cc2nc(CSc3n(C)c(-c4c(C)occ4)nn3)n(CC)c2cc1	CCn1c(CSc2nnc(-c3ccoc3C)n2C)nc2cc(S(=O)(=O)N(C)C)ccc21
1666			0.0		0.0											0.0		CID1295430	O=C(Nc1c(C(=O)OC)ccc(C(=O)OC)c1)Nc1cc2OCOc2cc1	COC(=O)c1ccc(C(=O)OC)c(NC(=O)Nc2ccc3c(c2)OCO3)c1
1667						0.0						0.0						CID4637244	ClC1=Cn2c(CN3CCOCC3)c(-c3ccccc3)nc2C=C1	Clc1ccc2nc(-c3ccccc3)c(CN3CCOCC3)n2c1
1668								0.0								0.0		CID2810391	Fc1c(C(=O)Nc2cc3OCCOc3cc2)cccc1	O=C(Nc1ccc2c(c1)OCCO2)c1ccccc1F
1669			0.0					0.0				0.0						CID3240987	S(CC(=O)N1CCN(C(=O)OCC)CC1)Cc1c(C)oc(-c2c(F)cccc2)n1	CCOC(=O)N1CCN(C(=O)CSCc2nc(-c3ccccc3F)oc2C)CC1
1670														0.0				CID2906361	S(c1c(C(=O)O)cccc1)C1C(=O)N(c2cc(C)c(C)cc2)C(=O)C1	Cc1ccc(N2C(=O)CC(Sc3ccccc3C(=O)O)C2=O)cc1C
1671														0.0				CID5964483	Brc1cc(C(=O)NN/C=C\2/C(=O)C(C)=NC=C/2CO)c(O)cc1	CC1=NC=C(CO)/C(=C\NNC(=O)c2cc(Br)ccc2O)C1=O
1672			0.0		0.0			0.0		0.0				0.0				CID663820	O=C(c1c(C)nc(C)s1)C1=C(O)C(=O)N(CCN(C)C)C1c1oc(C)cc1	Cc1ccc(C2C(C(=O)c3sc(C)nc3C)=C(O)C(=O)N2CCN(C)C)o1
1673											0.0				0.0			CID663821	OCCN1CCN(c2ncnc3c2sc2nc(N4CCOCC4)c4c(c32)CCC4)CC1	OCCN1CCN(c2ncnc3c2sc2nc(N4CCOCC4)c4c(c23)CCC4)CC1
1674		0.0					0.0											CID663826	O=C1c2c(nc(Nc3nc(C)c4c(n3)ccc(C)c4)nc2)CCC1	Cc1ccc2nc(Nc3ncc4c(n3)CCCC4=O)nc(C)c2c1
1675	0.0		0.0		0.0			0.0			0.0					0.0		CID663827	S(CC(=O)NC=1C(=O)N(N(C)C=1C)c1ccccc1)C1=NC(=O)C(Cc2ccccc2)=C(C)N1	Cc1[nH]c(SCC(=O)Nc2c(C)n(C)n(-c3ccccc3)c2=O)nc(=O)c1Cc1ccccc1
1676	0.0	0.0	0.0	0.0	0.0		0.0							0.0				CID663824	O=C(NCc1cnccc1)c1sc2n(-c3c(C)cccc3)nc(C)c2c1	Cc1ccccc1-n1nc(C)c2cc(C(=O)NCc3cccnc3)sc21
1677			0.0															CID663825	O(C)c1c(OC)cc2c(c1)C=1N(C(=O)N=C(NCC)C=1)CC2	CCNc1cc2n(c(=O)n1)CCc1cc(OC)c(OC)cc1-2
1678													0.0					CID663828	S(=O)(=O)(N1c2nc3c(nc2N(Cc2occc2)C1)cccc3)c1ccc(F)cc1	O=S(=O)(c1ccc(F)cc1)N1CN(Cc2ccco2)c2nc3ccccc3nc21
1679				0.0										0.0				CID663829	O=C(Nc1ccccc1)CN1C(c2c(OC)cccc2)C2C(O)(CC1)CCCC2	COc1ccccc1C1C2CCCCC2(O)CCN1CC(=O)Nc1ccccc1
1680														0.0				CID2233828	Clc1c(Cn2c3c(c(C(=O)C(=O)N4CCOCC4)c2)cccc3)cccc1	O=C(C(=O)N1CCOCC1)c1cn(Cc2ccccc2Cl)c2ccccc12
1681					0.0												0.0	CID2985365	FC(F)(F)c1nc(NCC2OCCC2)nc(-c2ccccc2)c1	FC(F)(F)c1cc(-c2ccccc2)nc(NCC2CCCO2)n1
1682	0.0			0.0	0.0				0.0				0.0	0.0	0.0			CID839901	S(CC)c1sc(NC(=O)CCc2ccccc2)nn1	CCSc1nnc(NC(=O)CCc2ccccc2)s1
1683													0.0					CID647680	Clc1c(Cl)snc1C(=O)OC(C(=O)NCc1occc1)CC	CCC(OC(=O)c1nsc(Cl)c1Cl)C(=O)NCc1ccco1
1684														0.0				CID839908	Brc1oc(C(=O)N/N=C/c2sc(C)cc2)cc1	Cc1ccc(/C=N/NC(=O)c2ccc(Br)o2)s1
1685											0.0							CID882911	O(C)c1ccc(-c2c(CO)cn(-c3ccccc3)n2)cc1	COc1ccc(-c2nn(-c3ccccc3)cc2CO)cc1
1686												0.0			0.0			CID2401305	S(=O)(=O)(NCc1occc1)c1ccc(C(=O)OCC(=O)NC2CCCCC2)cc1	O=C(COC(=O)c1ccc(S(=O)(=O)NCc2ccco2)cc1)NC1CCCCC1
1687										0.0								CID687684	O=C(N/N=C/c1cc(O)ccc1)CC=1C(=O)NC(=O)NN=1	O=C(Cc1n[nH]c(=O)[nH]c1=O)N/N=C/c1cccc(O)c1
1688						0.0					0.0							CID2079232	S(=O)(=O)(N1CCN(Cc2[nH]c3c(n2)cccc3)CC1)c1c(C)c(C)cc(C)c1C	Cc1cc(C)c(C)c(S(=O)(=O)N2CCN(Cc3nc4ccccc4[nH]3)CC2)c1C
1689				0.0			0.0						0.0					CID1301379	O=C(O)c1c(NC(=O)c2cc3C(=O)N(Cc4occc4)C(=O)c3cc2)ccc(O)c1	O=C(Nc1ccc(O)cc1C(=O)O)c1ccc2c(c1)C(=O)N(Cc1ccco1)C2=O
1690						0.0												CID2962211	Clc1c(Cl)ccc(C2=NOC(C(=O)NCc3cc4OCOc4cc3)C2)c1	O=C(NCc1ccc2c(c1)OCO2)C1CC(c2ccc(Cl)c(Cl)c2)=NO1
1691							0.0		0.0								0.0	CID1255353	Brc1oc(C(=O)Nc2cc(C(=O)Nc3c(C(=O)O)cccc3)ccc2)cc1	O=C(Nc1ccccc1C(=O)O)c1cccc(NC(=O)c2ccc(Br)o2)c1
1692				0.0			0.0	0.0						0.0				CID1255350	O=C(OC)c1c(C)c(C(=O)N2CCOCC2)sc1N	COC(=O)c1c(N)sc(C(=O)N2CCOCC2)c1C
1693	0.0							0.0				0.0						CID670716	O=C(N1CCN(c2c(C)c(C)ccc2)CC1)c1ccc(OCC)cc1	CCOc1ccc(C(=O)N2CCN(c3cccc(C)c3C)CC2)cc1
1694												0.0						CID1853751	O=C(Nc1c(N2CCOCC2)ccc(C2=NN(C)C(=O)c3c2cccc3)c1)CC	CCC(=O)Nc1cc(-c2nn(C)c(=O)c3ccccc23)ccc1N1CCOCC1
1695									0.0									CID3155762	O=C(Nc1ccc(C)cc1)CC1C(=O)N(CCC)C(=O)S1	CCCN1C(=O)SC(CC(=O)Nc2ccc(C)cc2)C1=O
1696		0.0																CID661670	S(CCC(=O)O)c1nc2c(cc1)cccc2	O=C(O)CCSc1ccc2ccccc2n1
1697														0.0				CID2101471	Clc1ccc(-c2oc(COC(=O)c3c(C)cccc3)nn2)cc1	Cc1ccccc1C(=O)OCc1nnc(-c2ccc(Cl)cc2)o1
1698						0.0												CID1105956	O=[N+]([O-])c1c(OC)ccc(C(=O)N2CCN(Cc3ccccc3)CC2)c1	COc1ccc(C(=O)N2CCN(Cc3ccccc3)CC2)cc1[N+](=O)[O-]
1699									0.0	0.0								CID1949849	S(=O)(=O)(Oc1ccccc1)CCN1C(=O)C2(NC1=O)CCCCC2	O=C1NC2(CCCCC2)C(=O)N1CCS(=O)(=O)Oc1ccccc1
1700																0.0		CID661674	O=C(OCC=C)C(C#N)c1c(N2CCC(C(=O)OCC)CC2)nc2c(n1)cccc2	C=CCOC(=O)C(C#N)c1nc2ccccc2nc1N1CCC(C(=O)OCC)CC1
1701						0.0												CID791159	O=C(N)c1c(-c2ccccc2)oc(C)c1	Cc1cc(C(N)=O)c(-c2ccccc2)o1
1702						0.0												CID3660964	O=C1N(C(CC)C)C(C)=Nc2n(CCC3=CCCCC3)c3nc4c(nc3c12)cccc4	CCC(C)n1c(C)nc2c(c1=O)c1nc3ccccc3nc1n2CCC1=CCCCC1
1703				0.0	0.0					0.0			0.0			0.0	0.0	CID1138020	S(=O)(=O)(N(CC(=O)Nc1cc2OCOc2cc1)c1c(OC)cccc1)c1ccccc1	COc1ccccc1N(CC(=O)Nc1ccc2c(c1)OCO2)S(=O)(=O)c1ccccc1
1704	0.0												0.0				0.0	CID2571615	Clc1n(Cc2c(Cl)cccc2)nc(C)c1C(=O)OCC(=O)Nc1noc(C)c1	Cc1cc(NC(=O)COC(=O)c2c(C)nn(Cc3ccccc3Cl)c2Cl)no1
1705														0.0				CID2931127	S(=O)(=O)(N1CC(C(=O)N2CCN(c3ccccc3)CC2)CCC1)c1c([N+](=O)[O-])cccc1	O=C(C1CCCN(S(=O)(=O)c2ccccc2[N+](=O)[O-])C1)N1CCN(c2ccccc2)CC1
1706	0.0	0.0	0.0		0.0			0.0			0.0							CID2879267	O=C(Nc1ccccc1)C1=C(C)N=C2SCC(=O)N2C1c1ccccc1	CC1=C(C(=O)Nc2ccccc2)C(c2ccccc2)N2C(=O)CSC2=N1
1707															0.0			CID4246948	O=C(Nc1ccc(OCC)cc1)c1oc2nc3c(cc2c1)ccc(C)c3	CCOc1ccc(NC(=O)c2cc3cc4ccc(C)cc4nc3o2)cc1
1708														0.0				CID790283	O=C(NCCc1ccccc1)/C=C/c1occc1	O=C(/C=C/c1ccco1)NCCc1ccccc1
1709																0.0		CID1602677	N#Cc1c(N)nc2C(C#N)=C(C)/C(=C\c3ccccc3)/c2c1C	CC1=C(C#N)c2nc(N)c(C#N)c(C)c2/C1=C/c1ccccc1
1710														0.0				CID2208596	O=[N+]([O-])c1c(O)ccc(/C=C(\C#N)/C(=O)Nc2ccccc2)c1	N#C/C(=C\c1ccc(O)c([N+](=O)[O-])c1)C(=O)Nc1ccccc1
1711					0.0		0.0	0.0	0.0		0.0		0.0	0.0			0.0	CID649916	O=C(Cc1ccccc1)N1CC(c2onc(-c3cc(OC)ccc3)n2)CCC1	COc1cccc(-c2noc(C3CCCN(C(=O)Cc4ccccc4)C3)n2)c1
1712	0.0	0.0	0.0				0.0				0.0		0.0				0.0	CID649917	O=C(NC12CC3CC(C1)CC(C2)C3)N1CCC(n2nnc3c2ccc(C)c3)CC1	Cc1ccc2c(c1)nnn2C1CCN(C(=O)NC23CC4CC(CC(C4)C2)C3)CC1
1713	0.0		0.0										0.0			0.0		CID649914	O=C(NC(CC)(C)C)C(N(C(=O)Cn1nnc2c1cccc2)CC1OCCC1)c1sccc1	CCC(C)(C)NC(=O)C(c1cccs1)N(CC1CCCO1)C(=O)Cn1nnc2ccccc21
1714									0.0	0.0								CID649912	O=C(CCCC)N1CC2(C)C(=O)C(C)(CN(C(=O)CCCC)C2)C1	CCCCC(=O)N1CC2(C)CN(C(=O)CCCC)CC(C)(C1)C2=O
1715				0.0	0.0				0.0							0.0		CID649913	S(CC(=O)Nc1c(C(=O)OCC)cccc1)c1nc(N)c(C(=O)OCC)cn1	CCOC(=O)c1ccccc1NC(=O)CSc1ncc(C(=O)OCC)c(N)n1
1716				0.0														CID649911	N#CN(CC)c1nc(NC(C)C)nc(NCC)n1	CCNc1nc(NC(C)C)nc(N(C#N)CC)n1
1717										0.0								CID7530225	O=C(O)C(Nc1nc(CC)nc2c1oc1c2cccc1)CC(C)C	CCc1nc(NC(CC(C)C)C(=O)O)c2oc3ccccc3c2n1
1718		0.0								0.0		0.0	0.0			0.0		CID751798	S(CC(=O)Nc1nc(OC)cc(OC)n1)c1[nH]c2c(n1)cccc2	COc1cc(OC)nc(NC(=O)CSc2nc3ccccc3[nH]2)n1
1719	0.0		0.0							0.0							0.0	CID649918	O(C)c1c(OC)cc2c(NC(=O)C(CN(Cc3n(C4CCCC4)nnn3)C3CCCC3)=C2)c1	COc1cc2cc(CN(Cc3nnnn3C3CCCC3)C3CCCC3)c(=O)[nH]c2cc1OC
1720					0.0		0.0				0.0				0.0			CID649919	O=C(N(Cc1sccc1)CC1=Nc2sc3c(c2C(=O)N1)CCCC3)C1CCCCC1	O=C(C1CCCCC1)N(Cc1nc2sc3c(c2c(=O)[nH]1)CCCC3)Cc1cccs1
1721		0.0	0.0					0.0	0.0							0.0		CID3241732	S(CC#N)C=1N(CCC(=O)NCCc2ccccc2)C(=O)c2c(N=1)cccc2	N#CCSc1nc2ccccc2c(=O)n1CCC(=O)NCCc1ccccc1
1722	0.0	0.0			0.0											0.0		CID4327076	O=C(Nc1ccc(OCC)cc1)C=1C(=O)N2C(C)=CSC2=NC=1	CCOc1ccc(NC(=O)c2cnc3scc(C)n3c2=O)cc1
1723									0.0									CID1945094	FC(F)(F)c1nn2c(n1)N=C1C(C(=O)CC(C)(C)C1)=C2	CC1(C)CC(=O)c2cn3nc(C(F)(F)F)nc3nc2C1
1724										0.0	0.0							CID2249855	O(CCCCCNCCO)c1c(C)cc(C)cc1C	Cc1cc(C)c(OCCCCCNCCO)c(C)c1
1725												0.0						CID2455103	O=C1N=C(c2ccccc2)N2N(Cc3ccccc3)C(O)=C3C(=C12)C=CC=C3	O=c1nc(-c2ccccc2)n2n(Cc3ccccc3)c(O)c3ccccc3c1-2
1726														0.0				CID2114703	S(CC(=O)Nc1scc(-c2c(OC)ccc(OC)c2)n1)c1ccc([N+](=O)[O-])cc1	COc1ccc(OC)c(-c2csc(NC(=O)CSc3ccc([N+](=O)[O-])cc3)n2)c1
1727			0.0					0.0										CID693071	O=C(O)CCC(=O)Nc1c(OCC)cccc1	CCOc1ccccc1NC(=O)CCC(=O)O
1728														0.0				CID2944615	O=[N+]([O-])c1ccc(C(C(=O)Nc2sccn2)C)cc1	CC(C(=O)Nc1nccs1)c1ccc([N+](=O)[O-])cc1
1729					0.0								0.0			0.0		CID3244810	S(=O)(=O)(N1CCC(C)CC1)c1cc2c(N(C(=O)CCC(=O)O)CC2)cc1	CC1CCN(S(=O)(=O)c2ccc3c(c2)CCN3C(=O)CCC(=O)O)CC1
1730	0.0															0.0	0.0	CID3244812	S(Cc1ccncc1)C=1N(CCCCCC(=O)NCc2occc2)C(=O)c2c(N=1)cccc2	O=C(CCCCCn1c(SCc2ccncc2)nc2ccccc2c1=O)NCc1ccco1
1731				0.0									0.0					CID3244815	O=C(NCCCN(CC)CC)CC1C(=O)Nc2c(S1)cccc2	CCN(CC)CCCNC(=O)CC1Sc2ccccc2NC1=O
1732				0.0														CID3244816	O=C(Nc1scnn1)c1ccc(N2C(=O)C3C(C2=O)C2C=CC3C2)cc1	O=C(Nc1nncs1)c1ccc(N2C(=O)C3C4C=CC(C4)C3C2=O)cc1
1733	0.0									0.0								CID3244818	O=C(Cn1c(C(=O)OC)cc2c1scc2)N1c2c(cccc2)CCC1	COC(=O)c1cc2ccsc2n1CC(=O)N1CCCc2ccccc21
1734			0.0		0.0			0.0										CID3244819	S(=O)(=O)(Nc1ccc(OCC)cc1)c1cc2C(=O)C(C(=O)NC(CC)C)=CNc2cc1	CCOc1ccc(NS(=O)(=O)c2ccc3[nH]cc(C(=O)NC(C)CC)c(=O)c3c2)cc1
1735					0.0											0.0	0.0	CID1296389	S(=O)(=O)(Nc1ccc(C(F)(F)F)cc1)c1cc(OC)c(OC)cc1	COc1ccc(S(=O)(=O)Nc2ccc(C(F)(F)F)cc2)cc1OC
1736		0.0	0.0		0.0					0.0				0.0			0.0	CID729956	Clc1c(CSC2=NC(=O)C3=C(N2)CCC3)cccc1	O=c1nc(SCc2ccccc2Cl)[nH]c2c1CCC2
1737							0.0		0.0					0.0				CID2106174	O=C(OCC(=O)c1c(OC)ccc(OC)c1)c1oc(C)cc1	COc1ccc(OC)c(C(=O)COC(=O)c2ccc(C)o2)c1
1738			0.0		0.0		0.0		0.0				0.0					CID2106171	S(Cc1oc(-c2ccccc2)nn1)c1scnn1	c1ccc(-c2nnc(CSc3nncs3)o2)cc1
1739		0.0	0.0				0.0									0.0		CID667237	O=C1N(CCCn2cncc2)C(C)=CC=2OC(N)=C(C#N)C(c3occc3)C1=2	Cc1cc2c(c(=O)n1CCCn1ccnc1)C(c1ccco1)C(C#N)=C(N)O2
1740	0.0						0.0	0.0					0.0					CID667236	O=C(N)c1c(OCC2ON=C(c3ccccc3)C2)cccc1	NC(=O)c1ccccc1OCC1CC(c2ccccc2)=NO1
1741			0.0						0.0							0.0		CID667235	O(C)c1c(OC)cc2N3C(c4ccccc4)N=C(N)NC3=NC(=O)c2c1	COc1cc2c(=O)nc3n(c2cc1OC)C(c1ccccc1)N=C(N)N3
1742	0.0		0.0			0.0					0.0				0.0			CID667234	O=C1c2c(C)nc(N3CCN(c4ccccc4)CC3)nc2CC(c2ccccc2)C1	Cc1nc(N2CCN(c3ccccc3)CC2)nc2c1C(=O)CC(c1ccccc1)C2
1743	0.0		0.0															CID667239	O=C(Oc1cc2c(C(=O)OCC)c(-c3ccccc3)oc2cc1)N(C)C	CCOC(=O)c1c(-c2ccccc2)oc2ccc(OC(=O)N(C)C)cc12
1744	0.0	0.0								0.0	0.0					0.0	0.0	CID652909	S(CC(=O)N1c2c(NC(=O)C1)cccc2)c1n(CC(C)C)c(-c2c(C)occ2)nn1	Cc1occc1-c1nnc(SCC(=O)N2CC(=O)Nc3ccccc32)n1CC(C)C
1745						0.0												CID694393	O=[N+]([O-])c1c(C)c(C)c(-c2oc(C=O)cc2)cc1	Cc1c(-c2ccc(C=O)o2)ccc([N+](=O)[O-])c1C
1746	0.0				0.0													CID2407798	S(=O)(=O)(N1CCCC1)c1ccc(NC(=O)CSc2n(N)c(C(F)(F)F)nn2)cc1	Nn1c(SCC(=O)Nc2ccc(S(=O)(=O)N3CCCC3)cc2)nnc1C(F)(F)F
1747									0.0									CID3800837	S(CCC)c1c(C#N)c2c(c(N3CCOCC3)n1)CSC(C)(C)C2	CCCSc1nc(N2CCOCC2)c2c(c1C#N)CC(C)(C)SC2
1748								0.0			0.0	0.0						CID652905	[SH0](=O)(CC(=O)Nc1ccc(OCC)cc1)CC(=O)NC1c2c(cccc2)CCC1	CCOc1ccc(NC(=O)CS(=O)CC(=O)NC2CCCc3ccccc32)cc1
1749	0.0															0.0		CID652904	S(CC1OCCC1)c1nnc2c(n(C)c3c2cc(OCC)cc3)n1	CCOc1ccc2c(c1)c1nnc(SCC3CCCO3)nc1n2C
1750								0.0						0.0				CID652907	O=C(N(CC)CC)Cn1c2C(=O)N(C)C(=O)N(C)c2nc1	CCN(CC)C(=O)Cn1cnc2c1c(=O)n(C)c(=O)n2C
1751			0.0	0.0					0.0				0.0					CID652906	O=C(NCC1OCCC1)C=1C(=N)N(CCC)C=2N=C3C(C)=CC=CN3C(=O)C=2C=1	CCCn1c(=N)c(C(=O)NCC2CCCO2)cc2c(=O)n3cccc(C)c3nc21
1752														0.0				CID2134372	Cl/C=C(\S(=O)(=O)c1ccc(C)cc1)/NC(=O)c1ccccc1	Cc1ccc(S(=O)(=O)/C(=C\Cl)NC(=O)c2ccccc2)cc1
1753	0.0							0.0				0.0	0.0			0.0	0.0	CID937824	S(CC(=O)OC)c1n(Cc2occc2)c(-c2ncccc2)nn1	COC(=O)CSc1nnc(-c2ccccn2)n1Cc1ccco1
1754						0.0												CID11958531	O=[N+]([O-])c1cc(C2=NOC(C(=O)NCCOC)C2)ccc1	COCCNC(=O)C1CC(c2cccc([N+](=O)[O-])c2)=NO1
1755	0.0			0.0	0.0		0.0			0.0	0.0			0.0	0.0		0.0	CID2202998	S(CC(=O)N1Cc2c(cccc2)CC1)c1n(C)c(-c2sccc2)nn1	Cn1c(SCC(=O)N2CCc3ccccc3C2)nnc1-c1cccs1
1756						0.0												CID11958534	O=[N+]([O-])c1cc(C2=NOC(C(=O)NCc3oc(C)cc3)C2)ccc1	Cc1ccc(CNC(=O)C2CC(c3cccc([N+](=O)[O-])c3)=NO2)o1
1757			0.0		0.0					0.0	0.0						0.0	CID2202990	S(=O)(=O)(N(CC(=O)N1CCCC1)C1CCCCC1)c1c(C)cc(C)cc1C	Cc1cc(C)c(S(=O)(=O)N(CC(=O)N2CCCC2)C2CCCCC2)c(C)c1
1758	0.0						0.0			0.0			0.0					CID579610	S(C(C(=O)Nc1sc(C)nn1)CC)c1n(C)ccn1	CCC(Sc1nccn1C)C(=O)Nc1nnc(C)s1
1759				0.0			0.0		0.0				0.0					CID1112833	O=C(Cc1ccccc1)N1CCN(Cc2c(OC)cc(OC)cc2)CC1	COc1ccc(CN2CCN(C(=O)Cc3ccccc3)CC2)c(OC)c1
1760	0.0								0.0			0.0					0.0	CID1112830	Brc1c(CN2CCN(C(=O)c3ccccc3)CC2)cccc1	O=C(c1ccccc1)N1CCN(Cc2ccccc2Br)CC1
1761		0.0	0.0	0.0				0.0	0.0				0.0					CID1251504	O=C(Nc1cc2OCOc2cc1)c1c2n(nc1)C=CC=N2	O=C(Nc1ccc2c(c1)OCO2)c1cnn2cccnc12
1762																	0.0	CID2493201	Brc1c(-c2oc(CSc3n-4c(N(CCC)C(=O)c5c-4cccc5)nn3)nn2)cccc1	CCCn1c(=O)c2ccccc2n2c(SCc3nnc(-c4ccccc4Br)o3)nnc12
1763														0.0	0.0			CID16187563	O=C(N(Cc1nocc1)C)CC1N(CC(C)(C)C)CCNC1=O	CN(Cc1ccon1)C(=O)CC1C(=O)NCCN1CC(C)(C)C
1764		0.0		0.0				0.0				0.0						CID1251508	S(CC(=O)OC)c1nc(NCC(C)C)nc(N2CCOCC2)n1	COC(=O)CSc1nc(NCC(C)C)nc(N2CCOCC2)n1
1765											0.0						0.0	CID1251509	O=C(/N=C/1\N(CCC)C=2N=C3N(C(=O)C=2C=C\1C(=O)OCC)C=CC=C3)c1occc1	CCCn1/c(=N\C(=O)c2ccco2)c(C(=O)OCC)cc2c(=O)n3ccccc3nc21
1766														0.0				CID723947	O=C(OCC)CN1C(=O)c2c(C(c3ccc(C)cc3)=N1)cccc2	CCOC(=O)Cn1nc(-c2ccc(C)cc2)c2ccccc2c1=O
1767						0.0												CID2879750	S=C1NC(c2ccccc2)=C(C(=O)OCC)C(c2ccc(OC)cc2)N1	CCOC(=O)C1=C(c2ccccc2)NC(=S)NC1c1ccc(OC)cc1
1768						0.0												CID2879756	O=C(Nc1c(NC(=O)CC2C(=O)Nc3c(S2)cccc3)cccc1)CC1C(=O)Nc2c(S1)cccc2	O=C(CC1Sc2ccccc2NC1=O)Nc1ccccc1NC(=O)CC1Sc2ccccc2NC1=O
1769														0.0				CID5336158	O=[N+]([O-])c1c(/C=C(\NC(=O)c2ccccc2)/C(=O)Nc2ccccc2)cc(OC)c(OC)c1	COc1cc(/C=C(\NC(=O)c2ccccc2)C(=O)Nc2ccccc2)c([N+](=O)[O-])cc1OC
1770					0.0		0.0											CID648711	S(=O)(=O)(NCc1c(OC)cccc1)c1cc(S(=O)(=O)N2CCOCC2)ccc1	COc1ccccc1CNS(=O)(=O)c1cccc(S(=O)(=O)N2CCOCC2)c1
1771															0.0			CID757795	S(Cc1ccccc1)C=1N(CC=C)C(O)=CC(=O)N=1	C=CCn1c(O)cc(=O)nc1SCc1ccccc1
1772								0.0	0.0		0.0							CID912398	O=C(Nc1[nH]ncn1)c1c(OC)cc(OC)c(OC)c1	COc1cc(OC)c(C(=O)Nc2ncn[nH]2)cc1OC
1773						0.0												CID5337680	Clc1ccc(/C=N/n2c(C)nnc2C)cc1	Cc1nnc(C)n1/N=C/c1ccc(Cl)cc1
1774											0.0			0.0				CID566975	O=[N+]([O-])c1ccc(-c2sc(NC(=O)CN3CCCCC3)nn2)cc1	O=C(CN1CCCCC1)Nc1nnc(-c2ccc([N+](=O)[O-])cc2)s1
1775														0.0				CID2106797	Brc1ccc(C(=O)CCC(=O)N2CCC(C(=O)N)CC2)cc1	NC(=O)C1CCN(C(=O)CCC(=O)c2ccc(Br)cc2)CC1
1776															0.0			CID2139645	O=C(NNC(=O)c1n[nH]c(C)c1)COc1ccc(C)cc1	Cc1ccc(OCC(=O)NNC(=O)c2cc(C)[nH]n2)cc1
1777														0.0				CID2139644	O=C(NNC(=O)c1sccc1)CCC(=O)Nc1c(C)ccc(C)c1	Cc1ccc(C)c(NC(=O)CCC(=O)NNC(=O)c2cccs2)c1
1778												0.0		0.0	0.0			CID1287693	O(Cc1ccc(C(C)(C)C)cc1)N1C(=O)C(=[N+]([O-])c2c1cccc2)c1occc1	CC(C)(C)c1ccc(COn2c(=O)c(-c3ccco3)[n+]([O-])c3ccccc32)cc1
1779								0.0	0.0		0.0	0.0						CID1287692	O=C(O)CNC(=O)c1c(-c2cc(OC)ccc2)nn(-c2ccccc2)c1	COc1cccc(-c2nn(-c3ccccc3)cc2C(=O)NCC(=O)O)c1
1780						0.0												CID3681497	O=C(OC(C(=O)c1ccccc1)c1ccccc1)CCC(=O)Nc1c(C)ccc(C)c1	Cc1ccc(C)c(NC(=O)CCC(=O)OC(C(=O)c2ccccc2)c2ccccc2)c1
1781															0.0			CID667493	S=C1NC(=O)C=C(C)N1	Cc1cc(=O)[nH]c(=S)[nH]1
1782				0.0	0.0		0.0	0.0		0.0	0.0	0.0	0.0		0.0		0.0	CID2531502	O=C(Nc1ccc(C)cc1)COc1scc(C)n1	Cc1ccc(NC(=O)COc2nc(C)cs2)cc1
1783												0.0						CID3175316	O=C1C(C(N2c3c(cccc3)CC2)c2n(Cc3ccccc3)nnn2)=Cc2c(c(C)c(C)cc2)N1	Cc1ccc2cc(C(c3nnnn3Cc3ccccc3)N3CCc4ccccc43)c(=O)[nH]c2c1C
1784			0.0										0.0				0.0	CID2082848	Clc1ccc(-c2oc(COC(=O)CCCOc3ccc(C(=O)C)cc3)nn2)cc1	CC(=O)c1ccc(OCCCC(=O)OCc2nnc(-c3ccc(Cl)cc3)o2)cc1
1785													0.0					CID2832720	O=C(O)CCCCCC1C(CCCCC)NC(=O)N1	CCCCCC1NC(=O)NC1CCCCCC(=O)O
1786		0.0	0.0		0.0	0.0			0.0	0.0	0.0			0.0				CID2107229	S(Cc1oc(C(=O)OC)cc1)c1n-2c(Sc3c-2cccc3)nn1	COC(=O)c1ccc(CSc2nnc3sc4ccccc4n23)o1
1787														0.0				CID3232145	O=C(Nc1ccc(C)cc1)c1cc2NC(=O)N(C(C)C)c2cc1	Cc1ccc(NC(=O)c2ccc3c(c2)[nH]c(=O)n3C(C)C)cc1
1788						0.0												CID1103380	S(CC(=O)c1cc2c(-c3c(cccc3)C2)cc1)c1oc2c(n1)cccc2	O=C(CSc1nc2ccccc2o1)c1ccc2c(c1)Cc1ccccc1-2
1789						0.0								0.0				CID1103381	S(CC(=O)NCCc1cc(OC)c(OC)cc1)c1c2ncccc2ccc1	COc1ccc(CCNC(=O)CSc2cccc3cccnc23)cc1OC
1790						0.0							0.0			0.0		CID666542	O=C(OCC)c1c(N)c2c(o1)nc(C)c1c2CC(C)(C)OC1	CCOC(=O)c1oc2nc(C)c3c(c2c1N)CC(C)(C)OC3
1791	0.0	0.0	0.0												0.0	0.0		CID666543	Clc1c(N2C(NO)(C)C(C)(C)NC2=O)cccc1	CC1(C)NC(=O)N(c2ccccc2Cl)C1(C)NO
1792			0.0							0.0					0.0			CID666541	O=C(Oc1cc2c(C(=O)OCCOC)c(C)n(C)c2cc1)N1CCOCC1	COCCOC(=O)c1c(C)n(C)c2ccc(OC(=O)N3CCOCC3)cc12
1793	0.0		0.0					0.0	0.0	0.0							0.0	CID666546	O=C(Nc1ccc(OCC)cc1)C1N=C(N2c3c(cccc3)CC2)NC(=O)C1	CCOc1ccc(NC(=O)C2CC(=O)NC(N3CCc4ccccc43)=N2)cc1
1794		0.0						0.0					0.0					CID3235988	S(=O)(=O)(N1CCCCCC1)c1[nH]cnc1	O=S(=O)(c1cnc[nH]1)N1CCCCCC1
1795					0.0		0.0	0.0				0.0	0.0				0.0	CID666544	O=C(NC=1N(C)c2c(C(=O)C=1c1sccc1)cccc2)CC	CCC(=O)Nc1c(-c2cccs2)c(=O)c2ccccc2n1C
1796	0.0		0.0		0.0									0.0				CID666545	O=C(N(Cc1occc1)CC=1C(=O)Nc2c(cccc2)C=1)c1sccc1	O=C(c1cccs1)N(Cc1ccco1)Cc1cc2ccccc2[nH]c1=O
1797					0.0								0.0					CID666548	S(CCn1c(N2CCN(C)CC2)nc2N(C)C(=O)NC(=O)c12)c1nc(C)ccn1	Cc1ccnc(SCCn2c(N3CCN(C)CC3)nc3c2c(=O)[nH]c(=O)n3C)n1
1798			0.0					0.0				0.0	0.0					CID666549	O=C(Nc1cc2nc3n(c2cc1)CCOC3)CCCC	CCCCC(=O)Nc1ccc2c(c1)nc1n2CCOC1
1799							0.0					0.0	0.0	0.0			0.0	CID2183703	S(CCCOc1ccc(OC)cc1)c1ncccn1	COc1ccc(OCCCSc2ncccn2)cc1
1800														0.0				CID4070619	S(=O)(=O)(N(C(=O)NC(=O)Nc1ccc(OCC)cc1)C(C)C)C	CCOc1ccc(NC(=O)NC(=O)N(C(C)C)S(C)(=O)=O)cc1
1801			0.0										0.0					CID665895	O(CCN1C(c2cc(OC)c(OC)c(OC)c2)=NC=2Oc3c(C(=O)C=2C1=O)cccc3)C	COCCn1c(-c2cc(OC)c(OC)c(OC)c2)nc2oc3ccccc3c(=O)c2c1=O
1802	0.0							0.0			0.0	0.0					0.0	CID665894	O=S1(=O)N(CC2ON=C(c3ccc(N(C)C)cc3)C2)C(=O)c2c1cccc2	CN(C)c1ccc(C2=NOC(CN3C(=O)c4ccccc4S3(=O)=O)C2)cc1
1803		0.0							0.0									CID665897	O=C(N)CCc1onc(-c2cc(OC)c(OC)c(OC)c2)n1	COc1cc(-c2noc(CCC(N)=O)n2)cc(OC)c1OC
1804						0.0		0.0					0.0	0.0			0.0	CID665896	O=C(Nc1cc2nc(CCN3CCN(C)CC3)n(C)c2cc1)COc1cc(C)ccc1	Cc1cccc(OCC(=O)Nc2ccc3c(c2)nc(CCN2CCN(C)CC2)n3C)c1
1805			0.0	0.0	0.0												0.0	CID665891	O(C)c1c(OC)cc2c(c1)CN(CC=1N=C3N(C(=O)C=1)C=C(C)C=C3)CC2	COc1cc2c(cc1OC)CN(Cc1cc(=O)n3cc(C)ccc3n1)CC2
1806		0.0			0.0		0.0			0.0			0.0					CID665890	O=C(/N=C/1\N(c2ccc(C(=O)C)cc2)C2C(S\1)CS(=O)(=O)C2)C(C)C	CC(=O)c1ccc(N2/C(=N\C(=O)C(C)C)SC3CS(=O)(=O)CC32)cc1
1807	0.0											0.0					0.0	CID665893	O=C1N(C)C(=O)c2n(CCCC)c(CN(Cc3ccccc3)Cc3ccccc3)nc2N1C	CCCCn1c(CN(Cc2ccccc2)Cc2ccccc2)nc2c1c(=O)n(C)c(=O)n2C
1808																0.0		CID665892	Clc1c(C)ccc(Nc2nc(N)nc(CN3CCN(c4c(OC)cccc4)CC3)n2)c1	COc1ccccc1N1CCN(Cc2nc(N)nc(Nc3ccc(C)c(Cl)c3)n2)CC1
1809		0.0	0.0													0.0	0.0	CID665899	Cc1[nH]nc2c1-c1nc3c(nc1C(C)(C)C2)cccc3	Cc1[nH]nc2c1-c1nc3ccccc3nc1C(C)(C)C2
1810	0.0					0.0												CID665898	C(N1CCN(C=2n3nc4nc(C)cc(C)c4c3N=C(C)C=2)CC1)c1ccccc1	Cc1cc(C)c2c(n1)nn1c(N3CCN(Cc4ccccc4)CC3)cc(C)nc21
1811						0.0						0.0						CID3192304	S(CC(=O)Nc1c(C#N)c(C)c(C)s1)c1n(C2CCCCC2)nnn1	Cc1sc(NC(=O)CSc2nnnn2C2CCCCC2)c(C#N)c1C
1812				0.0		0.0												CID3245438	S(=O)(=O)(n1c(C)c(C(=O)OCC)cc1C)c1ccc(C)cc1	CCOC(=O)c1cc(C)n(S(=O)(=O)c2ccc(C)cc2)c1C
1813														0.0	0.0			CID760434	O=[N+]([O-])c1ccc(/C=N/NC(=O)c2c(C)oc(C)c2)cc1	Cc1cc(C(=O)N/N=C/c2ccc([N+](=O)[O-])cc2)c(C)o1
1814						0.0								0.0				CID760432	O=[N+]([O-])c1cc(/C=N/NC(=O)c2c(C)oc(C)c2)ccc1	Cc1cc(C(=O)N/N=C/c2cccc([N+](=O)[O-])c2)c(C)o1
1815						0.0												CID1184553	S(=O)(=O)(Nc1nc(C)cc(C)n1)c1ccc(NC(=O)COc2cc3c(cc2)cccc3)cc1	Cc1cc(C)nc(NS(=O)(=O)c2ccc(NC(=O)COc3ccc4ccccc4c3)cc2)n1
1816		0.0											0.0					CID882138	Cc1cc(C=2n3c(nnc3)-c3c(N=2)cccc3)ccc1	Cc1cccc(-c2nc3ccccc3c3nncn23)c1
1817						0.0			0.0	0.0								CID2901655	O=C(NCCOc1ccc(C)cc1)C1CN(c2ccc(C)cc2)C(=O)C1	Cc1ccc(OCCNC(=O)C2CC(=O)N(c3ccc(C)cc3)C2)cc1
1818															0.0			CID2901653	Clc1cc([N+](=O)[O-])c(NCCNC(=O)c2c(C)cco2)cc1	Cc1ccoc1C(=O)NCCNc1ccc(Cl)cc1[N+](=O)[O-]
1819										0.0								CID3224233	O=C(NCc1ccccc1)C1CN(c2nc(C)cc(C)n2)CCC1	Cc1cc(C)nc(N2CCCC(C(=O)NCc3ccccc3)C2)n1
1820												0.0						CID935461	S(=O)(=O)(NC1CCCC1)c1cc(OC)c(F)cc1	COc1cc(S(=O)(=O)NC2CCCC2)ccc1F
1821				0.0					0.0									CID2522654	ClC=1c2n(c(SCc3oc(C(=O)OC)cc3)nn2)C=C(Cl)C=1	COC(=O)c1ccc(CSc2nnc3c(Cl)cc(Cl)cn23)o1
1822									0.0						0.0		0.0	CID935464	Brc1cc(S(=O)(=O)NCC)c(OC)cc1	CCNS(=O)(=O)c1cc(Br)ccc1OC
1823	0.0						0.0					0.0					0.0	CID935465	O=C(Nc1ccc(C(=O)OCC)cc1)CN1Cc2c(cccc2)CC1	CCOC(=O)c1ccc(NC(=O)CN2CCc3ccccc3C2)cc1
1824				0.0										0.0				CID2233014	O=C(Nc1cc(-c2oc(-c3cc(C)ccc3)nn2)ccc1)Cc1cc(OC)c(OC)cc1	COc1ccc(CC(=O)Nc2cccc(-c3nnc(-c4cccc(C)c4)o3)c2)cc1OC
1825		0.0	0.0				0.0					0.0						CID712744	n1(c(-n2c3c(nc2)cccc3)nnn1)-c1ccccc1	c1ccc(-n2nnnc2-n2cnc3ccccc32)cc1
1826		0.0	0.0					0.0										CID712745	O=C(NC(C)(C)C)Cn1c2C(=O)N(C)C(=O)N(C)c2nc1	Cn1c(=O)c2c(ncn2CC(=O)NC(C)(C)C)n(C)c1=O
1827						0.0									0.0			CID2233018	O=C(Nc1cc(C(=O)O)ccc1)COc1cc(C)cc(C)c1	Cc1cc(C)cc(OCC(=O)Nc2cccc(C(=O)O)c2)c1
1828						0.0					0.0							CID712742	S=C1N(c2ccccc2)C(c2n[nH]c(-c3occc3)c2)=NN1	S=c1[nH]nc(-c2cc(-c3ccco3)[nH]n2)n1-c1ccccc1
1829								0.0					0.0	0.0	0.0			CID712743	O(C)c1cc(Oc2n(-c3ccccc3)nnn2)ccc1	COc1cccc(Oc2nnnn2-c2ccccc2)c1
1830							0.0				0.0			0.0		0.0	0.0	CID743729	O=C(OC)c1ccc(NC(=O)c2cc(OC)ccc2)cc1	COC(=O)c1ccc(NC(=O)c2cccc(OC)c2)cc1
1831									0.0		0.0							CID2311408	O=C(Nn1c2c(nc1)cccc2)COc1ccc(C)cc1	Cc1ccc(OCC(=O)Nn2cnc3ccccc32)cc1
1832						0.0	0.0		0.0				0.0			0.0	0.0	CID743724	O=C(NCc1c(OC)cccc1)c1cc(OC)ccc1	COc1cccc(C(=O)NCc2ccccc2OC)c1
1833						0.0												CID743725	Fc1cc(C)c(NCc2cnccc2)cc1	Cc1cc(F)ccc1NCc1cccnc1
1834							0.0			0.0							0.0	CID289051	O=C1C(C)(c2occc2)NC(=O)N1	CC1(c2ccco2)NC(=O)NC1=O
1835														0.0				CID5020888	S(=O)(=O)(N(CC)CC)c1cc(NC(=O)c2c(OC)cc(OC)cc2)c(N2CCCC2)cc1	CCN(CC)S(=O)(=O)c1ccc(N2CCCC2)c(NC(=O)c2ccc(OC)cc2OC)c1
1836									0.0					0.0		0.0	0.0	CID719022	Brc1ccc(CSc2[nH]ncn2)cc1	Brc1ccc(CSc2ncn[nH]2)cc1
1837	0.0	0.0	0.0	0.0				0.0			0.0	0.0				0.0		CID2169492	O=C(N1CCN(c2ncccn2)CC1)c1ccc(-c2ccccc2)cc1	O=C(c1ccc(-c2ccccc2)cc1)N1CCN(c2ncccn2)CC1
1838		0.0	0.0		0.0		0.0	0.0								0.0		CID719029	S(CC(=O)N(C)c1ccccc1)c1nn2C(C)=CC(C)=Nc2n1	Cc1cc(C)n2nc(SCC(=O)N(C)c3ccccc3)nc2n1
1839			0.0		0.0								0.0					CID2884920	S(=O)(=O)(N(CC(O)CN1CCOCC1)c1ccc(C)cc1)c1cc2c(cc1)cccc2	Cc1ccc(N(CC(O)CN2CCOCC2)S(=O)(=O)c2ccc3ccccc3c2)cc1
1840	0.0			0.0	0.0		0.0	0.0			0.0	0.0						CID853256	O(C)c1ccc(-c2c3C(=O)N(n4cccc4)C(C)=Nc3sc2)cc1	COc1ccc(-c2csc3nc(C)n(-n4cccc4)c(=O)c23)cc1
1841						0.0												CID2884924	O=C(OCC)C(C(=O)Nc1ccc(C)cc1)C1CCCCC1	CCOC(=O)C(C(=O)Nc1ccc(C)cc1)C1CCCCC1
1842									0.0			0.0						CID3073045	Brc1ccc(C2N(c3ccccc3)C(=O)C(O)=C2CC(=O)O)cc1	O=C(O)CC1=C(O)C(=O)N(c2ccccc2)C1c1ccc(Br)cc1
1843						0.0												CID1230924	O=C(OCC)c1ccc(N2C(=O)c3c(C2=O)ccc(C(=O)Nc2c(C(=O)O)cccc2)c3)cc1	CCOC(=O)c1ccc(N2C(=O)c3ccc(C(=O)Nc4ccccc4C(=O)O)cc3C2=O)cc1
1844	0.0				0.0												0.0	CID1102035	FC(F)(F)C=1n2nc(C(=O)N3CCCCCC3)cc2N=C(c2occc2)C=1	O=C(c1cc2nc(-c3ccco3)cc(C(F)(F)F)n2n1)N1CCCCCC1
1845	0.0				0.0													CID1102034	FC(F)(F)C=1n2nc(C(=O)N3CCN(c4ccccc4)CC3)cc2N=C(c2occc2)C=1	O=C(c1cc2nc(-c3ccco3)cc(C(F)(F)F)n2n1)N1CCN(c2ccccc2)CC1
1846															0.0			CID1504385	O(CC)c1c(OCC)ccc(Cc2noc3c2C(=O)CC(C)(C)C3)c1	CCOc1ccc(Cc2noc3c2C(=O)CC(C)(C)C3)cc1OCC
1847						0.0												CID1653629	S(CCCOc1cc(C)ccc1)c1[nH]c2c(n1)cccc2	Cc1cccc(OCCCSc2nc3ccccc3[nH]2)c1
1848						0.0						0.0						CID1653621	S(Cc1ccc(OCCC)cc1)c1[nH]c2c(n1)cccc2	CCCOc1ccc(CSc2nc3ccccc3[nH]2)cc1
1849											0.0			0.0				CID3581848	O=C(N1CCN(C)CC1)c1noc(-c2occc2)c1	CN1CCN(C(=O)c2cc(-c3ccco3)on2)CC1
1850	0.0		0.0	0.0	0.0				0.0			0.0						CID670182	S(C)c1cc(OC)c(C(=O)Nc2c(C#N)cccc2)cc1	COc1cc(SC)ccc1C(=O)Nc1ccccc1C#N
1851						0.0												CID5348757	O=[N+]([O-])c1ccc(/C=C/2\C(N(C)c3ccc(O)cc3)=NC(=O)S\2)cc1	CN(C1=NC(=O)S/C1=C/c1ccc([N+](=O)[O-])cc1)c1ccc(O)cc1
1852					0.0		0.0						0.0				0.0	CID2057726	O=C(Nc1n(C(C)(C)C)nc2c1C[SH0](=O)C2)c1cc(OCC)c(OCC)c(OCC)c1	CCOc1cc(C(=O)Nc2c3c(nn2C(C)(C)C)CS(=O)C3)cc(OCC)c1OCC
1853															0.0			CID3132915	S(=O)(=O)(Nc1scc(C)n1)c1cc([N+](=O)[O-])ccc1	Cc1csc(NS(=O)(=O)c2cccc([N+](=O)[O-])c2)n1
1854		0.0	0.0				0.0											CID327999	Fc1ccc(CC(NC(=O)c2ccccc2)C(=O)O)cc1	O=C(NC(Cc1ccc(F)cc1)C(=O)O)c1ccccc1
1855															0.0			CID6618929	S(c1c(NC(=O)CC)cc(C(=O)O)cc1)c1ccccc1	CCC(=O)Nc1cc(C(=O)O)ccc1Sc1ccccc1
1856			0.0									0.0					0.0	CID3237664	O=C(Oc1ccccc1)NCC(N1CCN(c2ccc(OC)cc2)CC1)c1cnccc1	COc1ccc(N2CCN(C(CNC(=O)Oc3ccccc3)c3cccnc3)CC2)cc1
1857												0.0						CID5862140	Brc1ccc(C=2N=C3N=C(NS(=O)(=O)C)NN3C(c3ccccc3)C=2)cc1	CS(=O)(=O)NC1=NC2=NC(c3ccc(Br)cc3)=CC(c3ccccc3)N2N1
1858			0.0		0.0					0.0							0.0	CID3237667	S(C)C=1N(Cc2ccccc2)C(=O)C=2SC(C)CC=2N=1	CSc1nc2c(c(=O)n1Cc1ccccc1)SC(C)C2
1859				0.0			0.0			0.0					0.0			CID3241887	S(=O)(=O)(CCC(=O)NCCc1cc(OC)c(OC)cc1)c1cc2c(N(C(=O)CC)CC2)cc1	CCC(=O)N1CCc2cc(S(=O)(=O)CCC(=O)NCCc3ccc(OC)c(OC)c3)ccc21
1860										0.0								CID3909808	ClC1=Cn2c(nc(-c3cc(S(=O)(=O)N4CCC(C)CC4)ccc3)c2)C=C1	CC1CCN(S(=O)(=O)c2cccc(-c3cn4cc(Cl)ccc4n3)c2)CC1
1861								0.0									0.0	CID3241880	O=C(CCCN1C(=O)Nc2c(C1=O)cccc2)N1CCN(Cc2cc3OCOc3cc2)CC1	O=C(CCCn1c(=O)[nH]c2ccccc2c1=O)N1CCN(Cc2ccc3c(c2)OCO3)CC1
1862	0.0						0.0					0.0						CID898115	O=C(Nc1c(OC)cccc1)CCC(=O)Nc1c(OC)cccc1	COc1ccccc1NC(=O)CCC(=O)Nc1ccccc1OC
1863			0.0		0.0	0.0					0.0							CID3241881	O=C(OCC)C1CCN(C(=O)C2CCN(c3sc4c(n3)ccc(OC)c4)CC2)CC1	CCOC(=O)C1CCN(C(=O)C2CCN(c3nc4ccc(OC)cc4s3)CC2)CC1
1864		0.0	0.0		0.0												0.0	CID3237663	S(=O)(=O)(N1CC(C(=O)Nc2sc3c(c(C)ccc3)n2)CCC1)c1c2nonc2ccc1	Cc1cccc2sc(NC(=O)C3CCCN(S(=O)(=O)c4cccc5nonc45)C3)nc12
1865	0.0		0.0			0.0		0.0				0.0						CID2857326	C(N1C(c2cnccc2)CCCC1)c1cc2OCOc2cc1	c1cncc(C2CCCCN2Cc2ccc3c(c2)OCO3)c1
1866				0.0			0.0	0.0		0.0			0.0			0.0		CID225738	O=C1N(c2ccccc2)NC(=O)c2c1cccc2	O=c1[nH]n(-c2ccccc2)c(=O)c2ccccc12
1867														0.0				CID2212102	O=C(Nc1cc2nn(-c3ccc(CC)cc3)nc2cc1)c1cc2OCOc2cc1	CCc1ccc(-n2nc3ccc(NC(=O)c4ccc5c(c4)OCO5)cc3n2)cc1
1868														0.0	0.0			CID824906	S(=O)(=O)(c1c(OC)cccc1)c1c([N+](=O)[O-])cccc1	COc1ccccc1S(=O)(=O)c1ccccc1[N+](=O)[O-]
1869										0.0								CID2212108	O=C(Nc1ccc(-c2oc3c(n2)cccc3)cc1)c1cc2OCOc2cc1	O=C(Nc1ccc(-c2nc3ccccc3o2)cc1)c1ccc2c(c1)OCO2
1870														0.0				CID16188481	Fc1ccc(N2C(=O)/C(=C\c3cc(OC)c(OC)cc3)/SC2=N)cc1	COc1ccc(/C=C2/SC(=N)N(c3ccc(F)cc3)C2=O)cc1OC
1871															0.0			CID16188484	O(CC(O)CN1Cc2c(cccc2)CC1)c1c(CNCc2cn(C)nc2)cccc1	Cn1cc(CNCc2ccccc2OCC(O)CN2CCc3ccccc3C2)cn1
1872	0.0					0.0									0.0			CID2349725	Clc1cc2c(C(=O)N3CCN(C(=O)c4occc4)CC3)snc2cc1	O=C(c1ccco1)N1CCN(C(=O)c2snc3ccc(Cl)cc23)CC1
1873								0.0									0.0	CID5013604	O(CCC)c1ccc(C2N(CCCN(C)C)C(=O)C=3Oc4c(C(=O)C2=3)cc(C)c(C)c4)cc1	CCCOc1ccc(C2c3c(oc4cc(C)c(C)cc4c3=O)C(=O)N2CCCN(C)C)cc1
1874	0.0	0.0						0.0	0.0									CID2349729	O=C(NC(C)(C)c1cc(C(=C)C)ccc1)Nc1cc2NC(=O)Nc2cc1	C=C(C)c1cccc(C(C)(C)NC(=O)Nc2ccc3[nH]c(=O)[nH]c3c2)c1
1875					0.0	0.0	0.0								0.0			CID5013601	O(CCC)c1ccc(C2N(CCCN3CCOCC3)C(=O)C=3Oc4c(C(=O)C2=3)cc(C)c(C)c4)cc1	CCCOc1ccc(C2c3c(oc4cc(C)c(C)cc4c3=O)C(=O)N2CCCN2CCOCC2)cc1
1876									0.0		0.0	0.0						CID1858664	O=C(NC=1N(C)c2c(C(=O)C=1c1sccc1)cccc2)C(C)C	CC(C)C(=O)Nc1c(-c2cccs2)c(=O)c2ccccc2n1C
1877					0.0						0.0							CID3241889	S(=O)(=O)(Cc1oc(C(=O)NCCCN2CCOCC2)cc1)Cc1ccc(C)cc1	Cc1ccc(CS(=O)(=O)Cc2ccc(C(=O)NCCCN3CCOCC3)o2)cc1
1878		0.0	0.0	0.0						0.0	0.0		0.0				0.0	CID893490	O=C(Nc1sccn1)Nc1cc2nc(C)n(C)c2cc1	Cc1nc2cc(NC(=O)Nc3nccs3)ccc2n1C
1879				0.0					0.0		0.0					0.0		CID893496	S(=O)(=O)(N(C)c1cc(NC(=O)COc2c(C)cccc2)ccc1)C	Cc1ccccc1OCC(=O)Nc1cccc(N(C)S(C)(=O)=O)c1
1880														0.0				CID969080	O=C(Nc1c(N2CCOCC2)cccc1)c1cc2OCOc2cc1	O=C(Nc1ccccc1N1CCOCC1)c1ccc2c(c1)OCO2
1881	0.0						0.0		0.0				0.0					CID3144933	O=C(N1C(C#N)(c2ccccc2)CCC1)c1occc1	N#CC1(c2ccccc2)CCCN1C(=O)c1ccco1
1882											0.0							CID804991	S=C1N(/N=C/c2cc(Oc3ccccc3)ccc2)C=NN1	S=c1[nH]ncn1/N=C/c1cccc(Oc2ccccc2)c1
1883									0.0									CID2849974	FC(F)(F)C1(O)Oc2c(C(=O)C1)ccc(OC)c2	COc1ccc2c(c1)OC(O)(C(F)(F)F)CC2=O
1884											0.0							CID894144	Fc1ccc(-c2n(CCC(=O)O)c(CCC(=O)O)cc2)cc1	O=C(O)CCc1ccc(-c2ccc(F)cc2)n1CCC(=O)O
1885	0.0	0.0		0.0	0.0				0.0	0.0	0.0	0.0	0.0		0.0	0.0		CID894147	O=S1(=O)N=C(Nc2scc(C(C)(C)C)n2)c2c1cccc2	CC(C)(C)c1csc(NC2=NS(=O)(=O)c3ccccc32)n1
1886	0.0	0.0														0.0	0.0	CID866989	Clc1c(CNC(=O)c2c(C)c(C(=O)C)c(C)[nH]2)cccc1	CC(=O)c1c(C)[nH]c(C(=O)NCc2ccccc2Cl)c1C
1887												0.0						CID1583576	S(=O)(=O)(NCCOC)c1c(OC)ccc(F)c1	COCCNS(=O)(=O)c1cc(F)ccc1OC
1888						0.0												CID1367953	Clc1cc(NC(=O)Nc2sc(COc3ccc(F)cc3)nn2)ccc1	O=C(Nc1cccc(Cl)c1)Nc1nnc(COc2ccc(F)cc2)s1
1889												0.0						CID1943824	OCCCNc1nc(-c2ccccc2)c2c(n1)ccc(C)c2	Cc1ccc2nc(NCCCO)nc(-c3ccccc3)c2c1
1890		0.0			0.0								0.0					CID3238567	Fc1c(N2CCN(CN3C(=O)C4(OC(C)CCO4)c4c3cccc4)CC2)cccc1	CC1CCOC2(O1)C(=O)N(CN1CCN(c3ccccc3F)CC1)c1ccccc12
1891		0.0			0.0		0.0					0.0				0.0	0.0	CID2877970	O(C)c1c(NCc2ncccc2)cc2oc3c(c2c1)cccc3	COc1cc2c(cc1NCc1ccccn1)oc1ccccc12
1892					0.0			0.0	0.0		0.0							CID728809	O(C)c1c(C2=C(O)C(=O)c3c(O2)cccc3)cc(OC)cc1	COc1ccc(OC)c(-c2oc3ccccc3c(=O)c2O)c1
1893		0.0		0.0				0.0										CID3236398	O=C(NCc1occc1)C=1c2c(C(=O)N(c3ccc(OCC)cc3)C=1)cc(OC)c(OC)c2	CCOc1ccc(-n2cc(C(=O)NCc3ccco3)c3cc(OC)c(OC)cc3c2=O)cc1
1894										0.0								CID2877975	O=C1C=C(Nc2ccc(O)cc2)CC(c2occc2)C1	O=C1C=C(Nc2ccc(O)cc2)CC(c2ccco2)C1
1895												0.0						CID1122716	O=[N+]([O-])c1cc(-c2c(-c3ccccc3)nc(-c3cc(OC)c(OC)c(OC)c3)[nH]2)c(C)cc1	COc1cc(-c2nc(-c3ccccc3)c(-c3cc([N+](=O)[O-])ccc3C)[nH]2)cc(OC)c1OC
1896						0.0						0.0			0.0			CID2363877	S(=O)(=O)(Nc1sc2c(n1)cc(OC)cc2)c1ccc(OCC)cc1	CCOc1ccc(S(=O)(=O)Nc2nc3cc(OC)ccc3s2)cc1
1897						0.0												CID2849785	O=C(N/N=C/c1ccccc1)CO/N=C(/C)\c1sccc1	C/C(=N/OCC(=O)N/N=C/c1ccccc1)c1cccs1
1898			0.0		0.0											0.0		CID3236396	S(CC(=O)Nc1c(OC)cccc1)C1=Nc2c(cccc2)C=2N1C(=O)C(CC(=O)NCCCC)N=2	CCCCNC(=O)CC1N=C2c3ccccc3N=C(SCC(=O)Nc3ccccc3OC)N2C1=O
1899				0.0							0.0		0.0					CID1343462	Fc1ccc(CN2CCC(C(=O)N(CCO)Cc3ccccc3)CC2)cc1	O=C(C1CCN(Cc2ccc(F)cc2)CC1)N(CCO)Cc1ccccc1
1900															0.0			CID2394470	S(CC(=O)N1c2c(NC(=O)C1)cccc2)c1sc(C)nn1	Cc1nnc(SCC(=O)N2CC(=O)Nc3ccccc32)s1
1901					0.0						0.0							CID645264	C(C)(C)(C)n1c(C(N2CCN(c3c(C)c(C)ccc3)CC2)c2sccc2)nnn1	Cc1cccc(N2CCN(C(c3cccs3)c3nnnn3C(C)(C)C)CC2)c1C
1902		0.0		0.0			0.0		0.0			0.0				0.0	0.0	CID645265	S(CC(=O)Nc1sc(C)c(C)n1)c1n(-c2c(OC)ccc(OC)c2)nnn1	COc1ccc(OC)c(-n2nnnc2SCC(=O)Nc2nc(C)c(C)s2)c1
1903	0.0	0.0	0.0	0.0			0.0				0.0	0.0						CID645266	O=C(Cc1ccccc1)N1CCC(c2[nH]c3c(n2)cccc3)CC1	O=C(Cc1ccccc1)N1CCC(c2nc3ccccc3[nH]2)CC1
1904	0.0	0.0			0.0								0.0			0.0		CID645267	S(CC(=O)Oc1ccccc1)c1oc(-c2ccncc2)nn1	O=C(CSc1nnc(-c2ccncc2)o1)Oc1ccccc1
1905			0.0		0.0								0.0				0.0	CID645260	O=C(NCC1OCCC1)Cn1c2c(c(C(=O)CC)c1)cccc2	CCC(=O)c1cn(CC(=O)NCC2CCCO2)c2ccccc12
1906					0.0												0.0	CID645261	S(=O)(=O)(N1CC(C(=O)Nc2ccc(N3CCOCC3)cc2)CCC1)c1cc(C(F)(F)F)ccc1	O=C(Nc1ccc(N2CCOCC2)cc1)C1CCCN(S(=O)(=O)c2cccc(C(F)(F)F)c2)C1
1907		0.0		0.0			0.0		0.0			0.0				0.0		CID645262	O=C(Nc1cc(CC)ccc1)c1snc2C(=O)N=CNc12	CCc1cccc(NC(=O)c2snc3c(=O)nc[nH]c23)c1
1908								0.0										CID645263	O=C(OCC)C1(C)NC(c2c(OC)cc(OC)cc2)C2C(=O)N(c3cc(OC)ccc3)C(=O)C12	CCOC(=O)C1(C)NC(c2ccc(OC)cc2OC)C2C(=O)N(c3cccc(OC)c3)C(=O)C21
1909							0.0						0.0					CID2081182	O=C(OCc1oc(-c2ccccc2)nn1)c1occc1	O=C(OCc1nnc(-c2ccccc2)o1)c1ccco1
1910		0.0		0.0		0.0		0.0										CID645268	O=C(N(CC(=O)NCCOC)c1ccccc1)Cn1nnc2c1cccc2	COCCNC(=O)CN(C(=O)Cn1nnc2ccccc21)c1ccccc1
1911								0.0								0.0		CID645269	O=C1N(CC)c2c(C31C(C#N)=C(N)Oc1n[nH]c(C(C)C)c31)cccc2	CCN1C(=O)C2(C(C#N)=C(N)Oc3n[nH]c(C(C)C)c32)c2ccccc21
1912		0.0																CID750854	C(Cc1cnc(C)cc1)n1c2c(c3c1CCN(C)C3)cccc2	Cc1ccc(CCn2c3c(c4ccccc42)CN(C)CC3)cn1
1913															0.0			CID3792851	O(C)c1ccc(-c2[nH]cnc2)cc1	COc1ccc(-c2cnc[nH]2)cc1
1914															0.0			CID911678	ON1C(C)(C)C(c2sccc2)=NC1(C)C	CC1(C)N=C(c2cccs2)C(C)(C)N1O
1915				0.0					0.0		0.0		0.0	0.0		0.0		CID866987	O=C(Nc1cnccc1)c1c(C)c(C(=O)C)c(C)[nH]1	CC(=O)c1c(C)[nH]c(C(=O)Nc2cccnc2)c1C
1916				0.0					0.0			0.0					0.0	CID911672	O=C(COC=1N=C2SCCCN2C(=O)C=1)c1ccccc1	O=C(COc1cc(=O)n2c(n1)SCCC2)c1ccccc1
1917					0.0								0.0					CID1091334	S(CC)c1c(C(=O)N2CCN(Cc3cc4OCOc4cc3)CC2)cccc1	CCSc1ccccc1C(=O)N1CCN(Cc2ccc3c(c2)OCO3)CC1
1918								0.0								0.0		CID2973623	O=C1C2(OC3C(O2)CCCC3)c2c(N1)cccc2	O=C1Nc2ccccc2C12OC1CCCCC1O2
1919		0.0					0.0		0.0				0.0					CID570153	O=C(Nc1c(C(=O)C)n[nH]n1)c1ccccc1	CC(=O)c1n[nH]nc1NC(=O)c1ccccc1
1920					0.0			0.0								0.0	0.0	CID2126580	S(=O)(=O)(N1CCN(C(=O)c2c(C)onc2-c2ccccc2)CC1)c1cc2OCCOc2cc1	Cc1onc(-c2ccccc2)c1C(=O)N1CCN(S(=O)(=O)c2ccc3c(c2)OCCO3)CC1
1921			0.0		0.0		0.0							0.0	0.0			CID1277419	O=C(OC)c1c(NC(=O)c2cnccc2)scc1-c1sccc1	COC(=O)c1c(-c2cccs2)csc1NC(=O)c1cccnc1
1922		0.0							0.0							0.0	0.0	CID3235908	S(=O)(=O)(N1CCC(C(=O)NC(CC)C)CC1)c1cnccc1	CCC(C)NC(=O)C1CCN(S(=O)(=O)c2cccnc2)CC1
1923	0.0						0.0		0.0						0.0			CID3235909	O=C(N1c2c(cccc2)CCC1)C1ON=C(c2ccc(OC)cc2)C1	COc1ccc(C2=NOC(C(=O)N3CCCc4ccccc43)C2)cc1
1924									0.0				0.0					CID3235906	O=C(NCCCOCC)C(NC(=O)c1nccnc1)c1ccc(OC)cc1	CCOCCCNC(=O)C(NC(=O)c1cnccn1)c1ccc(OC)cc1
1925			0.0	0.0			0.0	0.0										CID3235907	S(=O)(=O)(CCC)N1CC(C(=O)NCc2cc3OCOc3cc2)CCC1	CCCS(=O)(=O)N1CCCC(C(=O)NCc2ccc3c(c2)OCO3)C1
1926				0.0					0.0								0.0	CID3235904	FC(F)(F)Oc1ccc(NC(=O)Cn2cccc2)cc1	O=C(Cn1cccc1)Nc1ccc(OC(F)(F)F)cc1
1927			0.0										0.0					CID3235905	S(=O)(=O)(CC)N1CCC(C(=O)NCCCN(CCCC)c2ccccc2)CC1	CCCCN(CCCNC(=O)C1CCN(S(=O)(=O)CC)CC1)c1ccccc1
1928							0.0											CID3235902	O=C(N(Cc1occc1)C1(C(=O)NC2CCCCC2)CCCCC1)CC1C(=O)NC(=O)N1	O=C1NC(=O)C(CC(=O)N(Cc2ccco2)C2(C(=O)NC3CCCCC3)CCCCC2)N1
1929							0.0									0.0		CID3235903	S(=O)(=O)(N1CCC(C)CC1)c1c(C)sc2N=CN(CC(=O)NCC(=O)OCC)C(=O)c12	CCOC(=O)CNC(=O)Cn1cnc2sc(C)c(S(=O)(=O)N3CCC(C)CC3)c2c1=O
1930			0.0	0.0	0.0	0.0							0.0					CID3235900	S(=O)(=O)(N(CC(=O)NCc1cc2OCOc2cc1)C)c1cc2sc(C)nc2cc1	Cc1nc2ccc(S(=O)(=O)N(C)CC(=O)NCc3ccc4c(c3)OCO4)cc2s1
1931					0.0	0.0				0.0								CID3235901	S(=O)(=O)(N1CC(C(=O)Nc2cc3OCCOc3cc2)CCC1)c1sccc1	O=C(Nc1ccc2c(c1)OCCO2)C1CCCN(S(=O)(=O)c2cccs2)C1
1932						0.0												CID1554461	O=C(Nc1ccccc1)CCN1C(=O)/C(=C\c2ccccc2)/SC1=O	O=C(CCN1C(=O)S/C(=C/c2ccccc2)C1=O)Nc1ccccc1
1933						0.0				0.0								CID2193223	Clc1c(OCc2oc(C(=O)Nc3cnccc3)cc2)cccc1	O=C(Nc1cccnc1)c1ccc(COc2ccccc2Cl)o1
1934						0.0			0.0		0.0	0.0						CID1668622	O=C(OCC)c1c(C)c2c(NCc3occc3)ncnc2s1	CCOC(=O)c1sc2ncnc(NCc3ccco3)c2c1C
1935	0.0	0.0				0.0		0.0										CID653555	O=C(Nc1c(-c2ccccc2)cccc1)C1CN(c2ncccn2)CCC1	O=C(Nc1ccccc1-c1ccccc1)C1CCCN(c2ncccn2)C1
1936														0.0				CID9550499	Fc1ccc(N2CCN(CCCNC(=O)CN3C(=O)N(Cc4ccc(C)cc4)CC3)CC2)cc1	Cc1ccc(CN2CCN(CC(=O)NCCCN3CCN(c4ccc(F)cc4)CC3)C2=O)cc1
1937						0.0						0.0						CID1001529	O=[N+]([O-])c1c(OCc2oc(C(=O)Nc3n(CC)c4c(n3)cccc4)cc2)ccc(C)c1	CCn1c(NC(=O)c2ccc(COc3ccc(C)cc3[N+](=O)[O-])o2)nc2ccccc21
1938				0.0												0.0		CID976045	O(CCn1ncnc1)c1c(CC=C)cc(C)cc1C	C=CCc1cc(C)cc(C)c1OCCn1cncn1
1939							0.0											CID976043	Clc1c(Cl)cccc1OCCn1ncnc1	Clc1cccc(OCCn2cncn2)c1Cl
1940																	0.0	CID976042	Clc1c(NC(=O)N2CCN(C(=O)OCC)CC2)ccc(Cl)c1	CCOC(=O)N1CCN(C(=O)Nc2ccc(Cl)cc2Cl)CC1
1941					0.0		0.0			0.0								CID976041	S(=O)(=O)(Nc1c(C(=O)OC)c2c(s1)CCCC2)C	COC(=O)c1c(NS(C)(=O)=O)sc2c1CCCC2
1942			0.0		0.0						0.0		0.0			0.0	0.0	CID2124987	S(=O)(=O)(N1CCOCC1)c1c(OC)ccc(CC(=O)Nc2sc3c(n2)cccc3)c1	COc1ccc(CC(=O)Nc2nc3ccccc3s2)cc1S(=O)(=O)N1CCOCC1
1943			0.0		0.0				0.0		0.0		0.0	0.0				CID2124981	S(CCCC(=O)Nc1sccn1)c1sc2c(n1)cccc2	O=C(CCCSc1nc2ccccc2s1)Nc1nccs1
1944										0.0		0.0						CID2384284	Nc1n[nH]c(-c2ccc(CCC)cc2)c1	CCCc1ccc(-c2cc(N)n[nH]2)cc1
1945									0.0									CID1433181	S(=O)(=O)(N1CCC(C)CC1)c1ccc(-c2oc(SCC(=O)C)nn2)cc1	CC(=O)CSc1nnc(-c2ccc(S(=O)(=O)N3CCC(C)CC3)cc2)o1
1946								0.0	0.0	0.0			0.0					CID2977485	O=C(NC1C2CC(C1)CC2)CN1CCOCC1	O=C(CN1CCOCC1)NC1CC2CCC1C2
1947															0.0			CID4969337	S(=O)(=O)(N(C)c1ccccc1)c1cc(NC(=O)CN2C(=O)c3c(N=C2)cccc3)ccc1	CN(c1ccccc1)S(=O)(=O)c1cccc(NC(=O)Cn2cnc3ccccc3c2=O)c1
1948			0.0							0.0	0.0	0.0				0.0		CID740407	O(C)c1ccc(-c2n3c(cn2)C=CC=C3)cc1	COc1ccc(-c2ncc3ccccn23)cc1
1949												1.0						CID9550977	O=C(Nc1cc(OC)c(OC)cc1)C1=NN(c2ccc(OC)cc2)C(=O)c2n(C)c3c(c12)cccc3	COc1ccc(-n2nc(C(=O)Nc3ccc(OC)c(OC)c3)c3c4ccccc4n(C)c3c2=O)cc1
1950				0.0				0.0	0.0	0.0						0.0		CID1946056	S(=O)(=O)(NCc1ncccc1)c1cc2OC(=O)N(C)c2cc1	Cn1c(=O)oc2cc(S(=O)(=O)NCc3ccccn3)ccc21
1951											0.0							CID9550979	O=C(Nc1noc(C)c1)C1ON=C(c2ccc(OC)cc2)C1	COc1ccc(C2=NOC(C(=O)Nc3cc(C)on3)C2)cc1
1952				0.0	0.0					0.0			0.0		0.0			CID700590	O(Cc1sc2c(n1)cccc2)c1ccccc1	c1ccc(OCc2nc3ccccc3s2)cc1
1953			0.0	0.0	0.0		0.0		0.0	0.0			0.0		0.0			CID983993	S(=O)(=O)(Nc1c(C(=O)OCC)c2c(s1)CCC2)c1cc(OC)ccc1	CCOC(=O)c1c(NS(=O)(=O)c2cccc(OC)c2)sc2c1CCC2
1954										0.0	0.0			0.0				CID2150776	S(CCC(=O)Nc1sc2c(OC)ccc(OC)c2n1)c1ccccc1	COc1ccc(OC)c2sc(NC(=O)CCSc3ccccc3)nc12
1955																	0.0	CID983998	S(CC(=O)N1Cc2c(cc(OC)c(OC)c2)CC1)c1n2C(c3ccccc3)=CSc2nn1	COc1cc2c(cc1OC)CN(C(=O)CSc1nnc3scc(-c4ccccc4)n13)CC2
1956		0.0		0.0			0.0				0.0		0.0		0.0			CID2123450	O=C(OC)c1[nH]nc(NC2=NCCCCC2)n1	COC(=O)c1nc(NC2=NCCCCC2)n[nH]1
1957		0.0		0.0			0.0											CID2123457	S(=O)(=O)(Cn1c(-c2ccc(C)cc2)nnn1)c1ccccc1	Cc1ccc(-c2nnnn2CS(=O)(=O)c2ccccc2)cc1
1958					0.0	0.0	0.0	0.0									0.0	CID755673	O=C1NCCCc2c3c(oc12)ccc(O)c3	O=C1NCCCc2c1oc1ccc(O)cc21
1959													0.0			0.0		CID2598294	S(=O)(=O)(N1CCOCC1)c1cc(C(=O)NC2CCCCC2)c(C)cc1	Cc1ccc(S(=O)(=O)N2CCOCC2)cc1C(=O)NC1CCCCC1
1960			0.0	0.0	0.0		0.0		0.0						0.0			CID1226677	Clc1c(C)cc(OCC(=O)Nc2ccc(S(=O)(=O)N3CCN(C)CC3)cc2)cc1C	Cc1cc(OCC(=O)Nc2ccc(S(=O)(=O)N3CCN(C)CC3)cc2)cc(C)c1Cl
1961															0.0			CID2972571	Clc1ccc(NC(=O)OCCn2c(C3(N(C(=O)COC)C)CCCC3)nnn2)cc1	COCC(=O)N(C)C1(c2nnnn2CCOC(=O)Nc2ccc(Cl)cc2)CCCC1
1962						0.0			0.0						0.0			CID4520380	O=C(Nc1scc(C=2C(=O)Oc3c(OCC)cccc3C=2)n1)CCC(=O)N1CCC(C)CC1	CCOc1cccc2cc(-c3csc(NC(=O)CCC(=O)N4CCC(C)CC4)n3)c(=O)oc12
1963			0.0		0.0		0.0		0.0	0.0	0.0						0.0	CID2972574	S(=O)(=O)(CCC(=O)Nc1sc2c(n1)CCCC2)Cc1ccccc1	O=C(CCS(=O)(=O)Cc1ccccc1)Nc1nc2c(s1)CCCC2
1964															0.0			CID1869073	O=C(N/N=C/C(=C\c1occc1)/C)c1ccncc1	CC(=C/c1ccco1)/C=N/NC(=O)c1ccncc1
1965						0.0												CID5508279	O=C/1N(c2ccccc2)N=C(C)\C\1=C\NN1C(C)=Nc2c(C1=O)cccc2	CC1=NN(c2ccccc2)C(=O)/C1=C\Nn1c(C)nc2ccccc2c1=O
1966												0.0						CID2847497	O=C(NCCCC(=O)NCCCC(=O)OCC)C(c1ccccc1)c1ccccc1	CCOC(=O)CCCNC(=O)CCCNC(=O)C(c1ccccc1)c1ccccc1
1967															0.0			CID7197550	S(=O)(=O)(N/C(=N\CCc1c(OC)cccc1)/N)c1ccc(OC)cc1	COc1ccc(S(=O)(=O)N/C(N)=N\CCc2ccccc2OC)cc1
1968									0.0									CID1226678	Clc1c(C)cc(OCC(=O)Nc2ccc(S(=O)(=O)N3CCN(C)CC3)cc2)cc1	Cc1cc(OCC(=O)Nc2ccc(S(=O)(=O)N3CCN(C)CC3)cc2)ccc1Cl
1969											0.0							CID2841381	S(=O)(=O)(NC(C(=O)O)Cc1ccccc1)c1cc2OCCOc2cc1	O=C(O)C(Cc1ccccc1)NS(=O)(=O)c1ccc2c(c1)OCCO2
1970															0.0			CID4274216	O=C(CN1C(=O)c2c(C(C(=O)O)=N1)cccc2)c1c(C)n(c(C)c1)-c1ccccc1	Cc1cc(C(=O)Cn2nc(C(=O)O)c3ccccc3c2=O)c(C)n1-c1ccccc1
1971						0.0												CID1505243	S(=O)(=O)(N1CCOCC1)c1ccc(NC(=S)Nc2cc(OC)c(OC)c(OC)c2)cc1	COc1cc(NC(=S)Nc2ccc(S(=O)(=O)N3CCOCC3)cc2)cc(OC)c1OC
1972		0.0	0.0	0.0			0.0		0.0	0.0	0.0							CID2353872	S=C1N(CCO)N=C2c3c(N=C2N1c1ccccc1)cccc3	OCCn1nc2c3ccccc3nc-2n(-c2ccccc2)c1=S
1973									0.0									CID1006109	S(=O)(=O)(NCC(=O)Nc1ccc(C(F)(F)F)cc1)c1ccc(F)cc1	O=C(CNS(=O)(=O)c1ccc(F)cc1)Nc1ccc(C(F)(F)F)cc1
1974		0.0	0.0	0.0		0.0							0.0					CID3000188	O=C1N(CN2C(=O)c3c(N=N2)cccc3)C(=O)NC21C(C)CCCC2	CC1CCCCC12NC(=O)N(Cn1nnc3ccccc3c1=O)C2=O
1975														0.0				CID1714535	O=C(NCc1occc1)/C(/C#N)=C\C=C\c1ccccc1	N#C/C(=C/C=C/c1ccccc1)C(=O)NCc1ccco1
1976		0.0	0.0										0.0					CID3236863	S(=O)(=O)(N1C(C(=O)N2CCN(c3ncccc3)CC2)CCCC1)c1c(OC)ccc(OC)c1	COc1ccc(OC)c(S(=O)(=O)N2CCCCC2C(=O)N2CCN(c3ccccn3)CC2)c1
1977								0.0					0.0		0.0	0.0	0.0	CID3158993	O=C(Nc1c(OC)cccc1)C1(C)OC(=O)c2c(cccc2)C1	COc1ccccc1NC(=O)C1(C)Cc2ccccc2C(=O)O1
1978		0.0							0.0	0.0						0.0	0.0	CID2188417	S(CC(=O)Nc1sccn1)c1n(CC)c(CNC(=O)COc2c(C)cccc2C)nn1	CCn1c(CNC(=O)COc2c(C)cccc2C)nnc1SCC(=O)Nc1nccs1
1979					0.0				0.0							0.0	0.0	CID3242430	S(CC(=O)NCCc1cc(OC)c(OC)cc1)c1oc(CNC(=O)c2sccc2)nn1	COc1ccc(CCNC(=O)CSc2nnc(CNC(=O)c3cccs3)o2)cc1OC
1980			0.0	0.0												0.0		CID3242431	Fc1c(-c2nc(CCC(=O)N3CCC4(OCCO4)CC3)on2)cccc1	O=C(CCc1nc(-c2ccccc2F)no1)N1CCC2(CC1)OCCO2
1981						0.0												CID1306789	O=[N+]([O-])c1ccc(/C=C/C(=O)Nc2c(C(=O)NC(C)C)cccc2)cc1	CC(C)NC(=O)c1ccccc1NC(=O)/C=C/c1ccc([N+](=O)[O-])cc1
1982		0.0				0.0		0.0		0.0			0.0					CID3242433	O=C(NCCCN1CCOCC1)c1oc2nc3c(cc2c1)ccc(OC)c3	COc1ccc2cc3cc(C(=O)NCCCN4CCOCC4)oc3nc2c1
1983	0.0			0.0				0.0	0.0								0.0	CID3242434	O(Cc1c2c(c(O)c(CN3CCN(C)CC3)c1)nccc2)Cc1ccccc1	CN1CCN(Cc2cc(COCc3ccccc3)c3cccnc3c2O)CC1
1984								0.0									0.0	CID3242435	S(=O)(=O)(N1C(CN2C(=O)c3c(C2=O)cccc3)c2c(cccc2)CC1)c1[nH]cnc1	O=C1c2ccccc2C(=O)N1CC1c2ccccc2CCN1S(=O)(=O)c1cnc[nH]1
1985		0.0																CID3242436	O=C1N(C)c2nc(CN3CCN(Cc4ccccc4)CC3)n(CCCCC)c2C(=O)N1	CCCCCn1c(CN2CCN(Cc3ccccc3)CC2)nc2c1c(=O)[nH]c(=O)n2C
1986													0.0					CID3242437	O=C(OC)c1c(NC(=O)c2c(C)nco2)cc(C(=O)OC)cc1	COC(=O)c1ccc(C(=O)OC)c(NC(=O)c2ocnc2C)c1
1987	0.0			0.0	0.0				0.0		0.0						0.0	CID3242438	Clc1c(-c2oc(NC(=O)c3ccc(S(=O)(=O)N4CC(C)CCC4)cc3)nn2)cccc1	CC1CCCN(S(=O)(=O)c2ccc(C(=O)Nc3nnc(-c4ccccc4Cl)o3)cc2)C1
1988								0.0										CID4619762	O=C1N(Cc2ccccc2)c2c(C1(O)C1OC(C)(C)CC(=O)C1)cccc2	CC1(C)CC(=O)CC(C2(O)C(=O)N(Cc3ccccc3)c3ccccc32)O1
1989												0.0						CID915006	O=C(CN1CCSCC1)c1c(C)n(C)c2c1cccc2	Cc1c(C(=O)CN2CCSCC2)c2ccccc2n1C
1990														0.0				CID1306780	O=C(N1CCN(C(=O)c2ccccc2)CC1)c1c(C(=O)c2ccccc2)cccc1	O=C(c1ccccc1)c1ccccc1C(=O)N1CCN(C(=O)c2ccccc2)CC1
1991						0.0					0.0							CID1306784	S(=O)(=O)(N(C)c1cc(NC(=O)CCSc2ccc(C)cc2)ccc1)C	Cc1ccc(SCCC(=O)Nc2cccc(N(C)S(C)(=O)=O)c2)cc1
1992		0.0	0.0	0.0														CID3243741	O=C(OCC)C(NC(=O)Cn1nc(-c2ccccc2)nn1)Cc1ccccc1	CCOC(=O)C(Cc1ccccc1)NC(=O)Cn1nnc(-c2ccccc2)n1
1993								0.0										CID3243743	O=C(Nc1ccc(OCC)cc1)CCNC=1C(=O)C(=O)C=1N1CCCC1	CCOc1ccc(NC(=O)CCNc2c(N3CCCC3)c(=O)c2=O)cc1
1994					0.0	0.0		0.0			0.0	0.0						CID3243742	O=C(NC1CCCC1)C(N(C(=O)c1cc2OCOc2cc1)CC1OCCC1)(CC)C	CCC(C)(C(=O)NC1CCCC1)N(CC1CCCO1)C(=O)c1ccc2c(c1)OCO2
1995						0.0											0.0	CID3243745	O=C(OCC(C)C)n1nc(C(=O)N2CCCCC2)cc1	CC(C)COC(=O)n1ccc(C(=O)N2CCCCC2)n1
1996	0.0	0.0					0.0										0.0	CID3243744	Clc1cc(Cn2c3C(=O)N(C)C(=O)N(C)c3nc2)ccc1	Cn1c(=O)c2c(ncn2Cc2cccc(Cl)c2)n(C)c1=O
1997			0.0		0.0			0.0										CID3243749	O=C(N1Cc2c(NCC1)cccc2)c1cc2OCOc2cc1	O=C(c1ccc2c(c1)OCO2)N1CCNc2ccccc2C1
1998	0.0	0.0			0.0		0.0		0.0	0.0							0.0	CID1305251	O=C(Nc1c(OC)ccc(-c2oc3c(n2)cc(C(C)C)cc3)c1)c1cnccc1	COc1ccc(-c2nc3cc(C(C)C)ccc3o2)cc1NC(=O)c1cccnc1
[truncated: 91,084 more rows]
