# Supplementary material for: Could graph neural networks learn better molecular representation for drug discovery? A comparison study of descriptor-based and graph-based models
Source: J Cheminform. 2021 Feb 17;13:12. doi: 10.1186/s13321-020-00479-8 (PMC7888189; doi:10.1186/s13321-020-00479-8)
Supplement: Supplementary file 1 — Additional file 1. The datasets for the single tasks. [file 13321_2020_479_MOESM1_ESM.zip › ReferencedData/washed_dataset/sider_washed.csv]

	smiles	Hepatobiliary disorders	Metabolism and nutrition disorders	Product issues	Eye disorders	Investigations	Musculoskeletal and connective tissue disorders	Gastrointestinal disorders	Social circumstances	Immune system disorders	Reproductive system and breast disorders	Neoplasms benign, malignant and unspecified (incl cysts and polyps)	General disorders and administration site conditions	Endocrine disorders	Surgical and medical procedures	Vascular disorders	Blood and lymphatic system disorders	Skin and subcutaneous tissue disorders	Congenital, familial and genetic disorders	Infections and infestations	Respiratory, thoracic and mediastinal disorders	Psychiatric disorders	Renal and urinary disorders	Pregnancy, puerperium and perinatal conditions	Ear and labyrinth disorders	Cardiac disorders	Nervous system disorders	Injury, poisoning and procedural complications	cano_smiles
1	O=C(Nc1c(C(C)(C)C)cc(C(C)(C)C)c(O)c1)C=1C(=O)c2c(NC=1)cccc2	0	1	0	0	1	1	1	0	0	1	0	0	0	0	0	0	1	0	1	1	0	0	0	1	0	1	0	CC(C)(C)c1cc(C(C)(C)C)c(NC(=O)c2c[nH]c3ccccc3c2=O)cc1O
2	O[C@]1(C#C)[C@]2(CC)[C@H]([C@H]3[C@H](C(=C)C2)[C@@H]2C(=CCCC2)CC3)CC1	0	1	0	1	1	0	1	0	1	1	1	0	0	0	1	0	1	0	0	0	1	0	0	0	0	1	0	C#C[C@]1(O)CC[C@H]2[C@@H]3CCC4=CCCC[C@@H]4[C@H]3C(=C)C[C@@]21CC
4	O=C(N)N1c2c(C(O)Cc3c1cccc3)cccc2	1	1	0	1	1	1	1	0	1	0	0	1	0	0	1	1	1	0	1	1	1	0	0	1	0	1	0	NC(=O)N1c2ccccc2CC(O)c2ccccc21
6	ClCC(=O)[C@]1(O)C2(C)C(C3[C@@](F)(C4(C)C(=CC(=O)C=C4)CC3)C(O)C2)CC1C	0	1	0	1	0	0	1	0	1	0	0	1	1	0	0	0	1	0	1	0	0	1	0	0	0	1	1	CC1CC2C3CCC4=CC(=O)C=CC4(C)[C@@]3(F)C(O)CC2(C)[C@@]1(O)C(=O)CCl
7	O=C(OCCCCCC)/N=C(/N)\c1ccc(NCc2n(C)c3c(n2)cc(C(=O)N(CCC(=O)OCC)c2ncccc2)cc3)cc1	1	1	0	0	1	1	1	0	1	0	0	1	0	1	1	1	1	0	1	1	0	1	0	0	1	1	1	CCCCCCOC(=O)/N=C(/N)c1ccc(NCc2nc3cc(C(=O)N(CCC(=O)OCC)c4ccccn4)ccc3n2C)cc1
8	S(=O)(=O)(Oc1ccc(CC(NC(=O)C(N)CC(=O)O)C(=O)NC(C(=O)NCC(=O)NC(C(=O)NC(C(=O)NC(C(=O)NC(C(=O)N)Cc2ccccc2)CC(=O)O)CCSC)Cc2c3c([nH]c2)cccc3)CCSC)cc1)O	0	0	0	0	1	1	1	0	1	0	0	1	0	0	1	0	1	0	0	1	0	0	0	0	0	1	0	CSCCC(NC(=O)C(Cc1ccc(OS(=O)(=O)O)cc1)NC(=O)C(N)CC(=O)O)C(=O)NCC(=O)NC(Cc1c[nH]c2ccccc12)C(=O)NC(CCSC)C(=O)NC(CC(=O)O)C(=O)NC(Cc1ccccc1)C(N)=O
10	S(=O)(=O)(N(C[C@@H](O)[C@@H](NC(=O)O[C@@H]1[C@H]2[C@@H](OC1)OCC2)Cc1ccccc1)CC(C)C)c1ccc(N)cc1	1	1	0	1	1	1	1	0	1	1	1	1	1	0	1	1	1	1	1	1	1	1	0	1	1	1	1	CC(C)CN(C[C@@H](O)[C@H](Cc1ccccc1)NC(=O)O[C@H]1CO[C@H]2OCC[C@@H]12)S(=O)(=O)c1ccc(N)cc1
11	O=C1N(C[C@H]2[C@H](CN3CCN(c4nsc5c4cccc5)CC3)CCCC2)C(=O)[C@@H]2[C@H]1[C@@H]1C[C@H]2CC1	1	1	0	1	1	1	1	0	0	1	0	1	1	0	1	1	1	0	1	1	1	1	1	1	1	1	1	O=C1[C@H]2[C@@H]3CC[C@@H](C3)[C@H]2C(=O)N1C[C@@H]1CCCC[C@H]1CN1CCN(c2nsc3ccccc23)CC1
12	S(CCC)c1nc(N[C@H]2[C@H](c3cc(F)c(F)cc3)C2)c2nnn([C@H]3[C@H](O)[C@H](O)[C@@H](OCCO)C3)c2n1	0	1	0	1	1	1	1	0	1	1	1	1	0	0	1	1	1	0	0	1	1	1	0	1	1	1	1	CCCSc1nc(N[C@@H]2C[C@H]2c2ccc(F)c(F)c2)c2nnn([C@@H]3C[C@H](OCCO)[C@@H](O)[C@H]3O)c2n1
13	Clc1c(CN2Cc3c(scc3)CC2)cccc1	1	1	0	1	1	1	1	0	1	0	1	1	0	0	1	1	1	0	1	1	0	1	0	1	0	1	1	Clc1ccccc1CN1CCc2sccc2C1
15	FC1(F)CCC(C(=O)N[C@@H](CCN2C3CC(n4c(C(C)C)nnc4C)CC2CC3)c2ccccc2)CC1	1	1	0	1	1	1	1	0	1	1	1	1	1	0	1	1	1	0	1	1	1	1	0	1	1	1	1	Cc1nnc(C(C)C)n1C1CC2CCC(C1)N2CC[C@H](NC(=O)C1CCC(F)(F)CC1)c1ccccc1
16	O=C([O-])CC(O)C[N+](C)(C)C	0	1	0	1	1	1	1	0	1	0	0	1	1	0	1	1	1	0	1	1	1	1	0	1	1	1	1	C[N+](C)(C)CC(O)CC(=O)[O-]
17	ClCCN(CCCl)c1cc2nc(CCCC(=O)O)n(C)c2cc1	0	1	0	0	1	1	1	0	1	0	1	1	0	0	1	1	1	0	1	1	1	1	0	0	1	1	1	Cn1c(CCCC(=O)O)nc2cc(N(CCCl)CCCl)ccc21
19	O=C(O)CCCN	0	0	0	0	0	0	0	0	1	0	0	1	0	0	0	0	1	0	0	0	0	0	0	0	0	0	0	NCCCC(=O)O
20	ClCC(=O)[C@@]1(O)[C@@H](C)C[C@@H]2[C@]1(C)C[C@H](O)[C@]1(F)[C@]3(C)C([C@@H](F)C[C@@H]21)=CC(=O)C=C3	0	0	0	0	0	0	0	0	0	0	0	1	0	0	0	0	1	0	1	0	0	0	0	0	0	1	0	C[C@H]1C[C@H]2[C@@H]3C[C@H](F)C4=CC(=O)C=C[C@]4(C)[C@@]3(F)[C@@H](O)C[C@]2(C)[C@@]1(O)C(=O)CCl
21	Nc1nc2c(c3n(CC(C)C)cnc13)cccc2	1	1	0	1	1	1	1	1	1	1	1	1	1	0	1	1	1	1	1	1	1	1	1	1	1	1	1	CC(C)Cn1cnc2c(N)nc3ccccc3c21
22	O=C1C=C2[C@@H]([C@@H]3[C@H]([C@H]4[C@@](CC)([C@](O)(C#C)CC4)CC3)CC2)CC1	0	1	0	1	1	0	1	0	1	1	0	0	0	0	0	0	1	1	0	0	1	0	0	0	0	1	0	C#C[C@]1(O)CC[C@H]2[C@@H]3CCC4=CC(=O)CC[C@@H]4[C@H]3CC[C@@]21CC
23	O=C1/C(=C/c2c(C)cc(C)[nH]2)/c2c(N1)cccc2	1	1	0	1	1	1	1	0	1	1	1	1	0	0	1	1	1	0	1	1	1	1	0	1	1	1	1	Cc1cc(C)c(/C=C2/C(=O)Nc3ccccc32)[nH]1
24	O=C(O)CCC(=O)CN	1	0	0	1	1	0	1	0	0	0	1	1	0	0	1	1	1	0	1	1	1	0	0	0	1	1	1	NCC(=O)CCC(=O)O
25	O=C(O)C(NC(=O)c1ccc(NCC2N(C=O)C=3C(=O)N=C(N)NC=3NC2)cc1)CCC(=O)O	0	1	0	0	1	0	1	0	1	0	0	1	0	0	1	1	1	0	1	1	1	1	0	0	0	1	1	Nc1nc(=O)c2c([nH]1)NCC(CNc1ccc(C(=O)NC(CCC(=O)O)C(=O)O)cc1)N2C=O
27	O=C(O)C(NC(=O)c1ccc(NCC2N(C)C=3C(=O)N=C(N)NC=3NC2)cc1)CCC(=O)O	0	0	0	0	0	0	0	0	1	0	0	0	0	0	0	0	0	0	0	0	0	0	0	0	0	0	0	CN1c2c([nH]c(N)nc2=O)NCC1CNc1ccc(C(=O)NC(CCC(=O)O)C(=O)O)cc1
28	F[C@]12[C@@H](O)C[C@]3(C)[C@@](OC(=O)CCCC)(C(=O)CO)[C@@H](C)C[C@H]3[C@@H]1CCC=1[C@]2(C)C=CC(=O)C=1	0	0	0	0	0	0	0	0	1	0	0	0	1	0	0	0	1	0	1	0	0	0	0	0	0	1	0	CCCCC(=O)O[C@]1(C(=O)CO)[C@@H](C)C[C@H]2[C@@H]3CCC4=CC(=O)C=C[C@]4(C)[C@@]3(F)[C@@H](O)C[C@@]21C
29	O=C(N[C@H](C(=O)N[C@H](C(=O)N[C@@H]([C@H](CC)C)C(=O)N[C@H](C(=O)N[C@H](C(=O)N[C@H](C(=O)N[C@@H]([C@H](CC)C)C(=O)N[C@H](C(=O)N[C@H](C(=O)N[C@H](C(=O)N[C@H](C(=O)N[C@H](C(=O)N[C@H](C(=O)N[C@H](C(=O)N[C@H](C(=O)N[C@H](C(=O)N[C@H](C(=O)N[C@H](C(=O)N[C@H](C(=O)N[C@H](C(=O)N[C@H](C(=O)N[C@H](C(=O)N[C@H](C(=O)N[C@H](C(=O)N[C@H](C(=O)N[C@H](C(=O)N[C@H](C(=O)N[C@H](C(=O)N[C@H](C(=O)N[C@H](C(=O)N[C@H](C(=O…	1	1	0	1	1	1	1	1	1	0	1	1	0	0	1	1	1	0	1	1	1	1	0	1	1	1	1	CC[C@H](C)[C@H](NC(=O)[C@H](CC(C)C)NC(=O)[C@H](CO)NC(=O)[C@H](Cc1cnc[nH]1)NC(=O)[C@@H](NC(=O)[C@H](CC(C)C)NC(=O)[C@H](CO)NC(=O)[C@@H](NC(=O)[C@H](Cc1ccc(O)cc1)NC(C)=O)[C@@H](C)O)[C@@H](C)CC)C(=O)N[C@@H](CCC(=O)O)C(=O)N[C@@H](CCC(=O)O)C(=O)N[C@@H](CO)C(=O)N[C@@H](CCC(N)=O)C(=O)N[C@@H](CC(N)=O)C(=O)N[C@@H](CCC(N)=O)C(=O)N[C@@H](CCC(N)=O)C(=O)N[C@@H](CCC(=O)O)C(=O)N[C@@H](CCCCN)C(=O)N[C@@H](CC(N)=O)…
30	O=C(O)CCC/C=C/CC1C(=O)CC(O)C1/C=C/C(O)CCCCC	0	1	0	1	1	1	1	0	1	1	0	1	0	0	1	1	1	0	1	1	1	1	1	1	1	1	1	CCCCCC(O)/C=C/C1C(O)CC(=O)C1C/C=C/CCCC(=O)O
31	O=C(O)CCC/C=C\1/OC2C(C(/C=C/C(O)CCCCC)C(O)C2)C/1	1	1	0	0	1	1	1	0	1	0	0	1	1	1	1	1	1	0	1	1	1	1	0	0	1	1	1	CCCCCC(O)/C=C/C1C(O)CC2O/C(=C/CCCC(=O)O)CC21
32	O=C(O)CCC/C=C/CC1C(/C=C/C(O)CCCCC)C(O)CC1O	0	0	0	0	1	1	1	0	1	0	0	1	0	0	1	1	0	0	1	0	0	0	1	0	1	0	1	CCCCCC(O)/C=C/C1C(O)CC(O)C1C/C=C/CCCC(=O)O
33	O=CC(O)C(O)C(O)C(O)CO	0	1	0	0	1	0	0	0	1	0	0	1	0	0	1	0	0	0	1	0	1	1	0	0	0	1	0	O=CC(O)C(O)C(O)C(O)CO
35	O=C(OCC[N+](C)(C)C)C	0	0	0	1	0	0	0	0	0	0	0	0	0	0	1	0	1	0	0	1	0	0	0	0	1	0	0	CC(=O)OCC[N+](C)(C)C
36	OCC1C(O)C(O)C(n2c3ncnc(N)c3nc2)O1	0	0	1	1	1	1	1	0	1	0	0	1	0	0	1	0	1	0	0	1	1	1	0	1	1	1	1	Nc1ncnc2c1ncn2C1OC(CO)C(O)C1O
37	Oc1c2c(ccc1)CC(N(CCC)CCc1sccc1)CC2	0	1	0	1	1	1	1	0	1	1	1	1	0	0	1	0	1	0	1	1	1	0	0	1	0	1	1	CCCN(CCc1cccs1)C1CCc2c(O)cccc2C1
38	O=C(O)[C@@H]1[C@@H](O)[C@H](O)C=CO1	0	0	0	0	1	0	1	0	1	0	0	0	0	0	1	0	0	0	0	0	0	0	0	0	1	0	0	O=C(O)[C@H]1OC=C[C@@H](O)[C@@H]1O
39	OCC1C(O)C(O)C(O)C(O)O1	0	1	0	1	1	0	1	0	0	0	0	1	0	0	1	1	0	0	1	1	1	0	0	0	1	1	1	OCC1OC(O)C(O)C(O)C1O
40	O=C(O)CCCCCCC1C(=O)CC(O)C1/C=C/C(O)CCCCC	1	1	1	1	1	1	1	1	0	1	1	1	0	1	1	1	1	1	1	1	1	1	0	0	1	1	1	CCCCCC(O)/C=C/C1C(O)CC(=O)C1CCCCCCC(=O)O
42	O=C(O)c1ccc(C(=C)c2c(C)cc3C(C)(C)CCC(C)(C)c3c2)cc1	1	1	0	1	1	1	1	1	1	1	1	1	1	0	1	1	1	1	1	1	1	1	0	1	1	1	1	C=C(c1ccc(C(=O)O)cc1)c1cc2c(cc1C)C(C)(C)CCC2(C)C
43	O=C(NCCc1c2c(ccc(OC)c2)ccc1)C	1	0	0	1	1	1	1	0	0	0	0	1	0	0	0	0	1	0	1	0	1	0	0	1	0	1	0	COc1ccc2cccc(CCNC(C)=O)c2c1
44	O=C(O)C(N)CCC/N=C(\N)/N	0	1	0	0	1	0	1	0	1	0	0	1	0	1	1	0	1	1	0	1	0	1	0	0	1	1	0	NC(N)=NCCCC(N)C(=O)O
45	OCc1ccccc1	0	0	0	1	0	0	0	0	0	0	0	1	0	0	0	0	1	0	1	0	0	0	0	0	0	1	1	OCc1ccccc1
46	O=C([O-])C[N+](C)(C)C	0	1	0	0	0	0	1	0	0	0	0	0	0	0	0	0	1	1	0	1	1	1	0	0	0	1	0	C[N+](C)(C)CC(=O)[O-]
47	S(CC[C@H](NC(=O)[C@@H](NC(=O)[C@@H](NC(=O)[C@@H](NC(=O)[C@@H](NC(=O)[C@@H](NC(=O)[C@@H](NC(=O)[C@@H](NC(=O)[C@@H](NC(=O)[C@@H](NC(=O)[C@@H](NC(=O)[C@@H](NC(=O)[C@@H](NC(=O)[C@@H](NC(=O)CNC(=O)[C@@H](NC(=O)[C@@H](NC(=O)CNC(=O)CNC(=O)[C@@H](NC(=O)[C@@H](NC(=O)[C@@H](NC(=O)[C@@H](NC(=O)[C@@H](NC(=O)[C@@H](NC(=O)[C@@H](NC(=O)[C@@H](NC(=O)[C@@H](NC(=O)[C@@H](NC(=O)[C@@H](NC(=O)[C@@H](NC(=O)[C@@H](NC(=…	0	0	0	0	1	0	1	0	1	0	0	1	0	0	0	0	1	0	1	0	0	0	0	0	0	1	1	CC[C@H](C)[C@H](NC(=O)[C@H](Cc1ccccc1)NC(=O)[C@H](CCC(=O)O)NC(=O)[C@H](CCC(=O)O)NC(=O)[C@H](CS)NC(=O)[C@H](CCC(N)=O)NC(=O)[C@H](CCCNC(=N)N)NC(=O)[C@@H](NC(=O)[C@H](Cc1ccccc1)NC(=O)[C@@H](NC(=O)[C@H](CC(N)=O)NC(=O)[C@H](Cc1ccccc1)NC(=O)[C@H](Cc1ccccc1)NC(=O)[C@H](Cc1c[nH]c2ccccc12)NC(=O)[C@H](CCCNC(=N)N)NC(=O)[C@@H]1CCCN1C(=O)[C@H](Cc1cnc[nH]1)NC(=O)[C@H](C)NC(=O)[C@H](C)NC(=O)[C@H](CCCNC(=N)N)NC(…
48	S(=O)(=O)(N1CCN(CC)CC1)c1cc(c(OCC)cc1)C1=NC(=O)c2c(C)nc(CCC)n2N1	1	0	0	1	1	1	1	0	1	1	0	1	0	0	1	0	1	0	1	1	1	1	0	1	1	1	1	CCCc1nc(C)c2c(=O)nc(-c3cc(S(=O)(=O)N4CCN(CC)CC4)ccc3OCC)[nH]n12
49	O=C1N(C)CC(=O)N2[C@H](c3cc4OCOc4cc3)c3[nH]c4c(c3C[C@H]12)cccc4	0	0	0	1	1	1	1	0	1	1	0	1	0	0	1	0	1	0	1	1	1	1	0	1	1	1	1	CN1CC(=O)N2[C@H](Cc3c([nH]c4ccccc34)[C@H]2c2ccc3c(c2)OCO3)C1=O
52	O=C1O[C@@]2([C@]3(C)[C@H]([C@H]4[C@@H]([C@]5(C)C([C@H]6[C@@H]4C6)=CC(=O)CC5)CC3)[C@H]3[C@@H]2C3)CC1	0	0	0	0	1	0	1	0	0	1	0	0	0	0	1	0	1	0	0	0	1	0	0	0	1	1	0	C[C@]12CC[C@H]3[C@H]([C@@H]1[C@@H]1C[C@@H]1[C@@]21CCC(=O)O1)[C@H]1C[C@H]1C1=CC(=O)CC[C@@]13C
53	C	0	1	0	0	0	0	1	0	0	0	0	0	0	0	0	0	0	0	0	1	0	0	0	0	0	0	0	C
54	ClC(Cl)C(=O)NC(C(O)c1ccc([N+](=O)[O-])cc1)CO	0	0	0	1	1	0	1	0	1	0	1	1	0	0	1	1	1	0	1	1	1	1	0	0	1	1	0	O=C(NC(CO)C(O)c1ccc([N+](=O)[O-])cc1)C(Cl)Cl
55	O=C(O)CCC(C)C1C2(C)C(O)CC3C4(C)C(CC(O)C3C2CC1)CC(O)CC4	1	0	0	0	1	0	1	0	0	0	0	1	0	0	0	0	1	0	0	0	0	0	0	0	0	1	0	CC(CCC(=O)O)C1CCC2C3C(O)CC4CC(O)CCC4(C)C3CC(O)C12C
56	Cc1[nH]ccn1	1	1	0	0	1	1	1	0	0	0	0	1	1	0	1	0	1	0	1	0	1	0	0	0	1	1	0	Cc1ncc[nH]1
57	OCC[N+](C)(C)C	0	0	0	0	0	0	0	0	0	0	0	1	0	0	0	0	0	0	0	0	0	0	0	0	0	0	0	C[N+](C)(C)CCO
58	O=C(O)C(O)(CC(=O)O)CC(=O)O	1	1	0	0	1	0	1	0	0	0	0	1	0	0	1	0	0	0	0	0	1	0	0	0	0	1	1	O=C(O)CC(O)(CC(=O)O)C(=O)O
60	O=C(N)c1nn(-c2ccc(OC)cc2)c2C(=O)N(c3ccc(N4C(=O)CCCC4)cc3)CCc12	1	1	0	1	1	1	1	0	1	1	0	1	0	0	1	1	1	0	0	1	0	1	0	0	0	1	1	COc1ccc(-n2nc(C(N)=O)c3c2C(=O)N(c2ccc(N4CCCCC4=O)cc2)CC3)cc1
61	O([C@H]([C@H]1OCCNC1)c1ccccc1)c1c(OCC)cccc1	0	1	0	1	1	1	1	1	1	1	0	1	0	0	1	1	1	0	1	1	1	1	0	1	1	1	1	CCOc1ccccc1O[C@@H](c1ccccc1)[C@@H]1CNCCO1
62	Clc1c(C(OCc2c3c(c(Cl)ccc3)sc2)Cn2cncc2)ccc(Cl)c1	0	0	0	0	0	0	0	0	0	0	0	1	0	0	0	0	1	0	0	0	0	0	0	0	0	0	0	Clc1ccc(C(Cn2ccnc2)OCc2csc3c(Cl)cccc23)c(Cl)c1
63	O=[N+]([O-])c1cc(C2C(C(OC(CN(CCC(c3ccccc3)c3ccccc3)C)(C)C)=O)=C(C)NC(C)=C2C(=O)OC)ccc1	1	1	0	1	1	1	1	0	1	1	0	1	0	0	1	1	1	0	1	1	1	1	0	1	1	1	1	COC(=O)C1=C(C)NC(C)=C(C(=O)OC(C)(C)CN(C)CCC(c2ccccc2)c2ccccc2)C1c1cccc([N+](=O)[O-])c1
64	O=C(O)c1c(O)cccc1	1	1	0	0	1	0	1	0	0	0	1	1	0	0	0	0	1	0	0	1	1	0	0	1	0	1	1	O=C(O)c1ccccc1O
65	O=C1C(c2n[nH]nn2)=CN=C2C(C)=CC=CN12	0	0	0	1	1	1	0	0	1	1	0	1	0	0	0	0	0	0	1	1	0	0	0	0	0	1	0	Cc1cccn2c(=O)c(-c3nn[nH]n3)cnc12
66	O=C(O)/C=C(\C=C\C=C(/C=C/c1c(C)c(C)c(OC)cc1C)\C)/C	1	1	0	1	1	1	1	1	1	1	1	1	0	0	1	1	1	1	1	1	1	1	0	1	1	1	1	COc1cc(C)c(/C=C/C(C)=C\C=C\C(C)=C/C(=O)O)c(C)c1C
67	O=C1C(N)CON1	0	0	0	0	0	1	0	0	1	0	0	1	0	0	0	0	1	0	0	0	1	0	0	1	1	1	1	NC1CONC1=O
68	Clc1c(C(=O)OCCN(CC)CC)ccc(N)c1	0	1	0	1	1	1	1	0	0	0	0	0	0	1	1	0	1	1	0	1	1	0	0	1	1	1	1	CCN(CC)CCOC(=O)c1ccc(N)cc1Cl
69	S(=O)(=O)(N)c1c(OC)ccc(C[C@@H](NCCOc2c(OCC)cccc2)C)c1	0	1	0	1	1	1	1	0	1	1	0	1	0	0	1	0	1	1	1	1	1	1	0	1	1	1	1	CCOc1ccccc1OCCN[C@@H](C)Cc1ccc(OC)c(S(N)(=O)=O)c1
70	Clc1cc(C(=O)C(NC(C)(C)C)C)ccc1	1	1	0	1	1	1	1	1	1	1	1	1	1	1	1	1	1	0	1	1	1	1	1	1	1	1	1	CC(NC(C)(C)C)C(=O)c1cccc(Cl)c1
71	Oc1cc2c(cc1)C1C(C3C(C)(C(O)CC3)CC1)CC2	1	1	0	1	1	1	1	1	1	1	1	1	1	1	1	1	1	1	1	1	1	1	1	1	1	1	1	CC12CCC3c4ccc(O)cc4CCC3C1CCC2O
72	OC(C(O)C(O)CO)C(O)CO	0	1	0	1	1	1	1	0	1	0	0	1	0	0	1	0	1	0	1	1	1	1	0	1	1	1	1	OCC(O)C(O)C(O)C(O)CO
73	Fc1c([C@]2(Cn3ncnc3)OCC(COc3ccc(N4CCN(c5ccc(N6C(=O)N([C@H]([C@@H](O)C)CC)N=C6)cc5)CC4)cc3)C2)ccc(F)c1	1	1	0	1	1	1	1	1	1	1	1	1	1	1	1	1	1	0	1	1	1	1	0	1	1	1	1	CC[C@@H]([C@H](C)O)n1ncn(-c2ccc(N3CCN(c4ccc(OCC5CO[C@@](Cn6cncn6)(c6ccc(F)cc6F)C5)cc4)CC3)cc2)c1=O
74	S(=O)(=O)(N(C[C@@H](OP(=O)([O-])[O-])[C@@H](NC(=O)O[C@@H]1COCC1)Cc1ccccc1)CC(C)C)c1ccc(N)cc1	0	1	0	0	1	1	1	0	1	1	0	1	1	0	1	1	1	0	1	0	0	1	0	0	1	1	0	CC(C)CN(C[C@@H](OP(=O)([O-])[O-])[C@H](Cc1ccccc1)NC(=O)O[C@H]1CCOC1)S(=O)(=O)c1ccc(N)cc1
75	O=C1OC2(c3c1cccc3)c1c(Oc3c2ccc(O)c3)cc(O)cc1	0	0	0	1	0	0	1	0	1	1	1	1	0	1	1	0	1	0	0	1	0	1	0	0	1	1	1	O=C1OC2(c3ccc(O)cc3Oc3cc(O)ccc32)c2ccccc21
76	S=C(N)c1cc(CC)ncc1	1	1	0	1	1	0	1	0	1	1	0	0	1	0	1	1	1	0	0	0	1	0	0	0	0	1	0	CCc1cc(C(N)=S)ccn1
77	O=C1N(C2OC(CO)C(O)C2)C=NC(N)=N1	1	1	0	1	1	1	1	0	1	0	1	1	0	0	1	1	1	0	1	1	1	1	0	1	1	1	1	Nc1ncn(C2CC(O)C(CO)O2)c(=O)n1
78	Nc1c(-c2ccccc2)nc2c(N)nc(N)nc2n1	1	1	0	0	1	0	1	0	1	0	0	1	0	0	0	1	1	0	0	0	0	1	0	0	0	1	1	Nc1nc(N)c2nc(-c3ccccc3)c(N)nc2n1
79	Fc1cc2onc(C3CCN(CCC=4C(=O)N5C(C(O)CCC5)=NC=4C)CC3)c2cc1	1	1	0	1	1	1	1	1	1	1	1	1	1	1	1	1	1	1	1	1	1	1	1	1	1	1	1	Cc1nc2n(c(=O)c1CCN1CCC(c3noc4cc(F)ccc34)CC1)CCCC2O
80	O=C(O)CCCCCN	0	0	0	1	1	1	1	0	1	0	0	1	0	0	1	1	1	0	0	1	1	1	0	1	1	1	1	NCCCCCC(=O)O
81	SCC(NC(=O)C)C(=O)O	0	0	0	1	1	0	1	1	1	0	0	1	0	0	1	0	1	0	1	1	1	0	0	1	1	1	0	CC(=O)NC(CS)C(=O)O
82	O(C)c1c2OC3C(O)C=CC4C53c2c(cc1)CC4N(C)CC5	1	1	0	1	1	1	1	0	1	1	0	1	0	1	1	0	1	0	1	1	1	1	0	1	1	1	1	COc1ccc2c3c1OC1C(O)C=CC4C(C2)N(C)CCC341
83	O=C1N(C2C(O)C(O)C(CO)O2)C=CC(N)=N1	1	1	0	1	1	1	1	0	1	0	1	1	0	0	1	1	1	0	1	1	1	1	0	1	1	1	1	Nc1ccn(C2OC(CO)C(O)C2O)c(=O)n1
84	S(=O)(=O)(O)CCS	1	1	0	1	1	1	1	0	1	0	0	1	0	0	1	1	1	0	1	1	1	1	0	0	1	1	1	O=S(=O)(O)CCS
85	FCCOCCOCCOc1ncc(/C=C/c2ccc(NC)cc2)cc1	0	0	0	0	1	1	1	0	0	0	1	1	0	0	1	0	1	0	0	0	1	0	0	0	0	1	0	CNc1ccc(/C=C/c2ccc(OCCOCCOCCF)nc2)cc1
88	O=C(O)[C@@H](NC(=O)c1ccc(C(CC#C)Cc2nc3c(N)nc(N)nc3nc2)cc1)CCC(=O)O	0	1	0	0	1	1	1	0	0	0	1	1	0	0	0	1	1	0	1	1	0	1	0	0	1	0	1	C#CCC(Cc1cnc2nc(N)nc(N)c2n1)c1ccc(C(=O)N[C@@H](CCC(=O)O)C(=O)O)cc1
89	FC(F)(F)c1cc([N+](=O)[O-])c(C(=O)C2C(=O)CCCC2=O)cc1	1	1	0	1	1	0	1	0	0	1	1	1	0	0	1	1	1	1	1	1	1	0	0	0	1	1	1	O=C1CCCC(=O)C1C(=O)c1ccc(C(F)(F)F)cc1[N+](=O)[O-]
90	ClCC/C(=C(\c1ccc(OCCO)cc1)/c1ccccc1)/c1ccccc1	0	0	0	0	0	1	0	0	0	1	1	0	0	0	1	0	1	0	0	0	0	0	0	0	1	1	0	OCCOc1ccc(/C(=C(\CCCl)c2ccccc2)c2ccccc2)cc1
91	O=C(O)C(N(CC(=O)O)CCN(CC(=O)O)CCN(CC(=O)O)CC(=O)O)COCc1ccccc1	1	1	0	1	1	1	1	0	1	0	0	1	0	1	1	1	1	0	1	1	1	1	0	1	1	1	1	O=C(O)CN(CCN(CC(=O)O)CC(=O)O)CCN(CC(=O)O)C(COCc1ccccc1)C(=O)O
92	Clc1cc2[C@H]3C(c4c(Oc2cc1)cccc4)CN(C)C3	1	1	0	1	1	1	1	0	1	1	0	1	1	0	1	1	1	0	0	1	1	0	1	0	1	1	1	CN1CC2c3ccccc3Oc3ccc(Cl)cc3[C@@H]2C1
93	[SH0](=O)(C)C	0	0	0	0	0	0	0	0	0	0	0	1	0	0	0	0	0	0	0	0	0	0	0	0	0	0	1	CS(C)=O
94	Oc1c(O)ccc(CCN)c1	0	0	0	0	1	0	1	0	0	1	0	1	0	0	1	0	1	0	1	1	1	1	0	0	1	1	0	NCCc1ccc(O)c(O)c1
95	O=C1C2(C)C(C3C(c4c(cc(O)cc4)CC3)CC2)CC1	1	1	0	1	1	1	1	0	1	1	1	1	0	0	1	0	1	1	1	1	1	0	0	0	1	1	0	CC12CCC3c4ccc(O)cc4CCC3C1CCC2=O
96	S(=O)(=O)(Oc1cc2c(cc1)C1C(C3C(C)(C(=O)CC3)CC1)CC2)O	1	1	0	1	1	1	1	0	1	1	1	1	0	0	1	0	1	1	1	1	1	0	0	1	1	1	1	CC12CCC3c4ccc(OS(=O)(=O)O)cc4CCC3C1CCC2=O
97	OCCN	0	0	0	1	1	0	1	0	1	0	0	1	0	0	1	1	0	0	1	1	0	1	0	0	0	1	1	NCCO
98	O[C@H]1[C@H](O)C[C@@H]2[C@]1(C)CC[C@H]1[C@H]2CCc2c1ccc(O)c2	1	0	0	1	1	1	1	0	1	1	1	1	0	0	1	0	1	0	1	1	1	0	0	0	1	1	0	C[C@]12CC[C@@H]3c4ccc(O)cc4CC[C@H]3[C@@H]1C[C@@H](O)[C@@H]2O
99	FC(F)(F)c1cc(OCC(O)/C=C/[C@@H]2[C@@H](C/C=C/CCCC(=O)OC(C)C)[C@@H](O)C[C@H]2O)ccc1	0	1	0	1	1	1	1	0	1	1	1	1	0	0	1	0	1	0	1	1	1	1	0	1	1	1	1	CC(C)OC(=O)CCC/C=C/C[C@H]1[C@@H](O)C[C@@H](O)[C@@H]1/C=C/C(O)COc1cccc(C(F)(F)F)c1
100	O=[N+]([O-])c1sc(NC(=O)c2c(OC(=O)C)cccc2)nc1	0	1	0	0	1	1	1	0	1	1	0	1	0	0	1	1	1	0	1	1	1	1	0	1	1	1	0	CC(=O)Oc1ccccc1C(=O)Nc1ncc([N+](=O)[O-])s1
101	S(=O)(=O)(Cc1cc2c(CCN(C)C)c[nH]c2cc1)N1CCCC1	0	1	0	1	1	1	1	1	1	1	0	1	0	1	1	0	1	0	1	1	1	0	0	1	1	1	1	CN(C)CCc1c[nH]c2ccc(CS(=O)(=O)N3CCCC3)cc12
102	ClC1C(Cl)C(Cl)C(Cl)C(Cl)C1Cl	0	0	0	0	0	0	0	0	0	0	0	1	0	0	0	0	1	0	0	0	0	0	0	0	0	1	1	ClC1C(Cl)C(Cl)C(Cl)C(Cl)C1Cl
103	O=C(O)CC1C(=O)NC(Cc2c3c([nH]c2)cccc3)C(=O)N2C(C(=O)NC(C(=O)N)CSSCCC(=O)NC(CCCC/N=C(\N)/N)C(=O)NCC(=O)N1)CCC2	1	0	0	0	1	0	1	0	1	0	1	1	0	0	1	1	1	1	1	1	0	1	0	0	1	1	1	NC(=O)C1CSSCCC(=O)NC(CCCCN=C(N)N)C(=O)NCC(=O)NC(CC(=O)O)C(=O)NC(Cc2c[nH]c3ccccc23)C(=O)N2CCCC2C(=O)N1
104	S(=O)(=O)(OC[C@@H]1[C@@H](O[C@H]2[C@H](OS(=O)(=O)[O-])[C@@H](O)[C@H](O[C@@H]3[C@H](NS(=O)(=O)[O-])[C@@H](OS(=O)(=O)[O-])C(O[C@H]4[C@H](O)[C@@H](O)[C@H](O[C@@H]5[C@H](NS(=O)(=O)[O-])[C@@H](O)[C@H](O)[C@@H](COS(=O)(=O)[O-])O5)[C@@H](C(=O)[O-])O4)[C@@H](COS(=O)(=O)[O-])O3)[C@H](C(=O)[O-])O2)[C@H](O)[C@@H](NS(=O)(=O)[O-])[C@@H](OC)O1)[O-]	1	1	1	1	1	1	1	0	1	1	0	1	0	1	1	1	1	0	1	1	1	1	0	1	1	1	1	CO[C@H]1O[C@H](COS(=O)(=O)[O-])[C@@H](O[C@@H]2O[C@@H](C(=O)[O-])[C@@H](O[C@H]3O[C@H](COS(=O)(=O)[O-])C(O[C@@H]4O[C@H](C(=O)[O-])[C@@H](O[C@H]5O[C@H](COS(=O)(=O)[O-])[C@@H](O)[C@H](O)[C@H]5NS(=O)(=O)[O-])[C@H](O)[C@H]4O)[C@H](OS(=O)(=O)[O-])[C@H]3NS(=O)(=O)[O-])[C@H](O)[C@H]2OS(=O)(=O)[O-])[C@H](O)[C@H]1NS(=O)(=O)[O-]
105	O=C(N(c1ccccc1)C1(COC)CCN(CCc2sccc2)CC1)CC	0	0	0	1	1	1	1	0	1	0	0	1	0	0	1	0	1	0	0	1	1	1	0	0	1	1	0	CCC(=O)N(c1ccccc1)C1(COC)CCN(CCc2cccs2)CC1
106	O=C(OC1C(OC)CC(CC(C)C2OC(=O)C3N(C(=O)C(=O)C4(O)C(C)CCC(O4)CC(OC)/C(/C)=C\C=C\C=C/C(C)CC(C)C(=O)C(OC)C(O)/C(/C)=C\C(C)C(=O)C2)CCCC3)CC1)C(CO)(CO)C	0	1	0	1	1	1	1	0	1	1	0	1	0	0	1	1	1	0	1	1	1	1	0	0	1	1	1	COC1CC2CCC(C)C(O)(O2)C(=O)C(=O)N2CCCCC2C(=O)OC(C(C)CC2CCC(OC(=O)C(C)(CO)CO)C(OC)C2)CC(=O)C(C)/C=C(/C)C(O)C(OC)C(=O)C(C)CC(C)/C=C\C=C\C=C/1C
107	O=C(OC)N[C@H](C(=O)NN(C[C@H](O)[C@@H](NC(=O)[C@@H](NC(=O)OC)C(C)(C)C)Cc1ccccc1)Cc1ccc(-c2ncccc2)cc1)C(C)(C)C	1	1	0	1	1	1	1	1	1	1	0	1	1	0	1	1	1	0	1	1	1	1	0	1	1	1	1	COC(=O)N[C@H](C(=O)N[C@@H](Cc1ccccc1)[C@@H](O)CN(Cc1ccc(-c2ccccn2)cc1)NC(=O)[C@@H](NC(=O)OC)C(C)(C)C)C(C)(C)C
108	O=C(O)C(N)CCC(=O)N	1	1	0	0	1	1	1	0	1	1	0	1	0	0	1	0	1	0	1	0	1	1	0	0	0	1	0	NC(=O)CCC(N)C(=O)O
109	Clc1cc(c(-c2cnc(C)cc2)nc1)-c1ccc(S(=O)(=O)C)cc1	1	1	0	1	1	1	1	0	1	1	1	1	0	0	1	1	1	0	1	1	1	1	0	1	1	1	1	Cc1ccc(-c2ncc(Cl)cc2-c2ccc(S(C)(=O)=O)cc2)cn1
110	ClCC(=O)[C@@]1(O)[C@H](C)C[C@@H]2[C@]1(C)C[C@H](O)[C@]1(Cl)[C@]3(C)C(=CC(=O)C=C3)CCC21	0	1	0	1	1	1	1	0	1	1	0	1	1	0	0	0	1	0	1	1	0	0	0	1	0	1	1	C[C@@H]1C[C@H]2C3CCC4=CC(=O)C=C[C@]4(C)[C@@]3(Cl)[C@@H](O)C[C@]2(C)[C@@]1(O)C(=O)CCl
111	O=C(OC)[C@H]1C2[C@H]3[C@@](C)([C@@]4(OC(=O)CC4)CC3)CC3O[C@@]23[C@]2(C)C(=CC(=O)CC2)C1	1	1	0	0	1	1	1	0	0	1	0	1	1	0	1	1	1	0	1	1	1	1	0	1	1	1	1	COC(=O)[C@@H]1CC2=CC(=O)CC[C@]2(C)[C@@]23OC2C[C@@]2(C)[C@@H](CC[C@@]24CCC(=O)O4)C13
112	Ic1cc(F)c(NC=2N(C)C(=O)C(C)=C3N(c4cc(NC(=O)C)ccc4)C(=O)N(C(=O)C=23)C2CC2)cc1	1	1	0	1	1	1	1	0	0	1	1	1	0	0	1	1	1	0	1	1	1	1	0	0	1	1	1	CC(=O)Nc1cccc(-n2c(=O)n(C3CC3)c(=O)c3c(Nc4ccc(I)cc4F)n(C)c(=O)c(C)c32)c1
113	O=C(N[C@@H]1C(=O)N[C@@H]([C@H](O)C)C(=O)N2[C@H](C(=O)N[C@@H]([C@H](O)[C@@H](O)c3ccc(O)cc3)C(=O)N[C@@H]([C@H](O)CCN)C(=O)N3C([C@@H](O)CC3)C(=O)N[C@H](NCCN)[C@@H](O)C1)C[C@@H](O)C2)CCCCCCCCC(CC(CC)C)C	1	1	0	1	1	1	1	0	1	1	1	1	0	0	1	1	1	0	1	1	1	1	0	0	1	1	1	CCC(C)CC(C)CCCCCCCCC(=O)N[C@H]1C[C@H](O)[C@@H](NCCN)NC(=O)C2[C@@H](O)CCN2C(=O)[C@H]([C@H](O)CCN)NC(=O)[C@H]([C@H](O)[C@@H](O)c2ccc(O)cc2)NC(=O)[C@@H]2C[C@@H](O)CN2C(=O)[C@H]([C@@H](C)O)NC1=O
114	O=C(O)CN	0	1	0	1	0	1	1	0	1	0	0	1	0	0	1	0	1	0	1	1	0	1	0	1	1	1	1	NCC(=O)O
115	Clc1c(F)ccc(Nc2ncnc3c2cc(OCCCN2CCOCC2)c(OC)c3)c1	1	1	0	1	1	0	1	0	1	1	1	1	0	0	1	1	1	0	1	1	0	1	0	0	1	1	0	COc1cc2ncnc(Nc3ccc(F)c(Cl)c3)c2cc1OCCCN1CCOCC1
116	OC(CO)CO	0	0	0	1	0	0	0	0	1	0	0	1	0	0	1	0	1	0	1	1	0	0	0	0	1	1	0	OCC(O)CO
117	O=C(O[C@]1(C#C)[C@]2(C)[C@H]([C@H]3[C@@H]([C@@H]4C(=CC(=O)CC4)CC3)CC2)CC1)C	1	1	0	1	1	1	1	0	1	1	1	1	0	0	1	0	1	0	1	1	1	0	0	0	1	1	0	C#C[C@]1(OC(C)=O)CC[C@H]2[C@@H]3CCC4=CC(=O)CC[C@@H]4[C@H]3CC[C@@]21C
118	O=C1N([C@H]2C3CCN(C2)CC3)C[C@H]2c3c1cccc3CCC2	1	1	0	1	1	1	1	0	1	1	0	1	0	0	1	1	1	0	1	1	1	1	0	1	1	1	1	O=C1c2cccc3c2[C@@H](CCC3)CN1[C@@H]1CN2CCC1CC2
120	FC(F)(F)c1cc(CCCN[C@H](C)c2c3c(ccc2)cccc3)ccc1	0	1	0	0	1	1	1	0	1	0	1	1	1	0	1	1	1	0	1	1	1	1	0	0	1	1	1	C[C@@H](NCCCc1cccc(C(F)(F)F)c1)c1cccc2ccccc12
121	S(=O)(=O)(OCC1C(OC2C(OS(=O)(=O)O)C(O)C(OC3C(NS(=O)(=O)O)C(OS(=O)(=O)O)C(OC4C(OS(=O)(=O)O)C(O)C(O)C(C(=O)O)O4)C(CO)O3)C(C(=O)O)O2)C(O)C(NC(=O)C)C(O)O1)O	1	1	0	0	1	1	1	0	1	0	0	1	0	0	1	1	1	0	1	1	1	1	0	0	1	1	1	CC(=O)NC1C(O)OC(COS(=O)(=O)O)C(OC2OC(C(=O)O)C(OC3OC(CO)C(OC4OC(C(=O)O)C(O)C(O)C4OS(=O)(=O)O)C(OS(=O)(=O)O)C3NS(=O)(=O)O)C(O)C2OS(=O)(=O)O)C1O
122	NCCc1[nH]cnc1	0	1	0	0	1	1	1	0	1	1	1	1	1	0	1	1	1	0	1	1	1	0	0	1	1	1	0	NCCc1cnc[nH]1
123	FC(F)(F)C(=O)NC1C(O)C(C)OC(O[C@@H]2c3c(O)c4C(=O)c5c(OC)cccc5C(=O)c4c(O)c3C[C@@](O)(C(=O)COC(=O)CCCC)C2)C1	0	1	0	0	1	1	1	0	0	1	0	1	0	1	0	1	1	0	1	0	1	1	0	0	0	1	0	CCCCC(=O)OCC(=O)[C@]1(O)Cc2c(O)c3c(c(O)c2[C@@H](OC2CC(NC(=O)C(F)(F)F)C(O)C(C)O2)C1)C(=O)c1c(OC)cccc1C3=O
124	Oc1ccc(O)cc1	0	0	0	0	0	0	0	0	1	0	0	1	0	0	0	0	1	0	0	0	0	0	0	0	0	0	0	Oc1ccc(O)cc1
125	O=C(O)[C@H]1C(C)(C)S[C@@H]2[C@H](NC(=O)c3c(OCC)ccc4c3cccc4)C(=O)N12	1	0	0	0	1	1	1	0	1	0	0	1	0	0	1	1	1	0	1	1	0	1	0	0	0	0	0	CCOc1ccc2ccccc2c1C(=O)N[C@@H]1C(=O)N2[C@@H](C(=O)O)C(C)(C)S[C@H]12
127	O([C@H]1[C@H](O)[C@@H](O)C(O)O[C@@H]1CO)[C@@H]1[C@H](O)[C@@H](O)[C@H](O[C@@H]2[C@H](O)[C@@H](O)[C@H](N[C@@H]3[C@H](O)[C@@H](O)[C@H](O)C(CO)=C3)[C@@H](C)O2)[C@@H](CO)O1	1	0	0	0	1	0	1	0	1	0	0	1	0	0	1	1	1	0	0	0	0	0	0	0	0	0	1	C[C@H]1O[C@H](O[C@@H]2[C@@H](CO)O[C@H](O[C@@H]3[C@@H](CO)OC(O)[C@H](O)[C@H]3O)[C@H](O)[C@H]2O)[C@H](O)[C@@H](O)[C@@H]1N[C@H]1C=C(CO)[C@@H](O)[C@H](O)[C@H]1O
128	O(C1C(O)C(OC2C(O)C(N)C(O)C(CO)O2)C(N)CC1N)C1C(O)C(O)C(O)C(CN)O1	0	0	0	0	1	0	1	0	0	0	0	1	0	0	0	0	1	0	0	1	0	1	0	1	0	1	1	NCC1OC(OC2C(N)CC(N)C(OC3OC(CO)C(O)C(N)C3O)C2O)C(O)C(O)C1O
129	S(=O)(=O)(NC(=O)NC(C)C)c1c(Nc2cc(C)ccc2)ccnc1	0	1	0	0	1	1	1	0	0	1	0	1	0	0	1	1	1	0	1	1	1	0	0	0	1	1	1	Cc1cccc(Nc2ccncc2S(=O)(=O)NC(=O)NC(C)C)c1
130	O=C(CNC12CC3(O)CC(C1)CC(C3)C2)N1C(C#N)CCC1	1	1	0	0	1	1	1	0	0	0	0	1	0	0	1	0	1	0	1	0	0	0	0	0	0	1	0	N#CC1CCCN1C(=O)CNC12CC3CC(CC(O)(C3)C1)C2
131	OC(CNC)c1cc(O)c(O)cc1	0	1	0	1	1	0	1	0	0	0	0	1	0	0	1	0	1	0	1	1	1	1	0	0	1	1	1	CNCC(O)c1ccc(O)c(O)c1
132	O=C1N(C)C(=O)NC(=O)C1(C(C#CCC)C)CC=C	0	0	0	0	1	1	1	0	1	0	0	1	0	0	1	0	1	0	1	1	1	0	0	0	1	1	1	C=CCC1(C(C)C#CCC)C(=O)NC(=O)N(C)C1=O
133	ClC(Cl)(P(=O)(O)O)P(=O)(O)O	1	1	0	0	1	1	1	0	1	0	1	1	1	0	0	1	1	0	1	1	0	1	0	0	1	0	1	O=P(O)(O)C(Cl)(Cl)P(=O)(O)O
134	Ic1c(Oc2cc(I)c(O)c(I)c2)c(I)cc(CC(N)C(=O)O)c1	0	1	0	0	1	1	1	0	1	1	0	1	1	0	1	0	1	1	0	1	1	0	0	0	1	1	1	NC(Cc1cc(I)c(Oc2cc(I)c(O)c(I)c2)c(I)c1)C(=O)O
135	Ic1c(Oc2cc(I)c(O)cc2)c(I)cc(CC(N)C(=O)O)c1	0	0	0	0	1	1	0	0	0	0	0	0	0	0	1	0	0	0	0	0	0	0	0	0	1	0	0	NC(Cc1cc(I)c(Oc2ccc(O)c(I)c2)c(I)c1)C(=O)O
137	O=C(NCCc1c2c([nH]c1)ccc(OC)c2)C	1	1	0	1	1	1	1	0	1	1	0	1	0	0	1	1	1	0	1	0	1	1	0	1	1	1	0	COc1ccc2[nH]cc(CCNC(C)=O)c2c1
138	Clc1ccc(C[C@@H](NC(=O)[C@H](NC(=O)C)Cc2cc3c(cc2)cccc3)C(=O)N[C@@H](C(=O)N[C@H](C(=O)N[C@H](C(=O)N[C@@H](C(=O)N[C@H](C(=O)N[C@H](C(=O)N2[C@H](C(=O)N[C@@H](C(=O)N)C)CCC2)CCCC/N=C(\NCC)/NCC)CC(C)C)CCCC/N=C(\NCC)/NCC)Cc2ccc(O)cc2)CO)Cc2cnccc2)cc1	0	0	0	0	0	1	1	0	1	1	1	1	0	0	0	0	1	1	0	1	0	1	1	0	0	1	1	CCNC(=NCCCC[C@H](NC(=O)[C@H](CC(C)C)NC(=O)[C@@H](CCCCN=C(NCC)NCC)NC(=O)[C@H](Cc1ccc(O)cc1)NC(=O)[C@H](CO)NC(=O)[C@@H](Cc1cccnc1)NC(=O)[C@@H](Cc1ccc(Cl)cc1)NC(=O)[C@@H](Cc1ccc2ccccc2c1)NC(C)=O)C(=O)N1CCC[C@H]1C(=O)N[C@H](C)C(N)=O)NCC
140	O=C(NNCc1c(O)c(O)c(O)cc1)C(N)CO	0	1	0	1	1	1	1	0	0	0	0	1	0	1	1	1	1	0	0	1	1	1	0	0	1	1	0	NC(CO)C(=O)NNCc1ccc(O)c(O)c1O
141	O=C(O)c1cnccc1	1	1	0	1	1	1	1	0	1	1	1	1	1	0	1	1	1	0	1	1	1	1	0	1	1	1	1	O=C(O)c1cccnc1
142	O=C(N)C=1C(=O)[C@@H](N(C)C)C2[C@@](O)(C=1O)C(=O)C1=C(O)c3c(O)cccc3[C@H](C)C1C2O	1	1	0	0	1	1	1	0	1	1	0	1	0	0	1	1	1	0	1	1	1	1	0	0	1	1	1	C[C@H]1c2cccc(O)c2C(O)=C2C(=O)[C@]3(O)C(O)=C(C(N)=O)C(=O)[C@@H](N(C)C)C3C(O)C21
143	CN1C(c2cnccc2)CCC1	0	1	0	1	1	1	1	1	1	1	0	1	1	0	1	0	1	0	1	1	1	1	0	1	1	1	1	CN1CCCC1c1cccnc1
147	OC(CN)c1cc(O)c(O)cc1	0	1	0	1	1	0	1	0	0	0	0	1	0	0	1	0	1	0	1	1	1	0	0	0	1	1	0	NCC(O)c1ccc(O)c(O)c1
151	O=C(N)c1cc2c([nH]c3c2C[C@H](NC)CC3)cc1	0	1	0	1	1	1	1	1	1	1	0	1	0	1	1	1	1	0	1	1	1	1	0	1	1	1	1	CN[C@@H]1CCc2[nH]c3ccc(C(N)=O)cc3c2C1
152	O=C(O)[C@@H](N[C@@H](C(=O)N1[C@H](C(=O)O)CCC1)C)CCc1ccccc1	1	1	0	1	1	1	1	0	1	1	0	1	0	0	1	1	1	0	1	1	1	1	0	1	1	1	0	C[C@@H](N[C@@H](CCc1ccccc1)C(=O)O)C(=O)N1CCC[C@H]1C(=O)O
153	O=C(OCC)CC/C=C\C/C=C\C/C=C\C/C=C\C/C=C\C/C=C\CC	0	1	0	1	1	1	1	0	1	1	1	1	0	0	1	1	1	0	1	1	1	1	0	1	1	1	1	CC/C=C\C/C=C\C/C=C\C/C=C\C/C=C\C/C=C\CCC(=O)OCC
154	O=C(N)c1oc2c(c1)cc(N1CCN(CCCCc3c4c([nH]c3)ccc(C#N)c4)CC1)cc2	0	1	0	1	0	1	1	0	0	1	0	1	0	0	0	1	1	0	1	0	1	1	0	0	1	1	1	N#Cc1ccc2[nH]cc(CCCCN3CCN(c4ccc5oc(C(N)=O)cc5c4)CC3)c2c1
155	O=C(N[C@@H]1C(=O)N2C(C(=O)O)=C(C=C)CS[C@H]12)/C(=N\O)/c1nc(N)sc1	1	1	0	0	1	1	1	1	1	1	0	1	0	0	1	1	1	0	1	1	1	1	0	0	1	1	1	C=CC1=C(C(=O)O)N2C(=O)[C@@H](NC(=O)/C(=N\O)c3csc(N)n3)[C@H]2SC1
156	OC([C@H](/C=C/[C@@H](C)[C@@H]1[C@]2(C)[C@H](/C(=C\C=C\3/C[C@@H](O)C[C@H](O)C/3)/CCC2)CC1)C)(C)C	0	1	0	1	1	1	1	0	1	1	1	1	1	1	1	1	1	0	1	1	1	1	0	1	1	1	1	C[C@@H](/C=C/[C@@H](C)[C@H]1CC[C@H]2/C(=C\C=C3C[C@@H](O)C[C@H](O)C3)CCC[C@@]21C)C(C)(C)O
157	O=C(N)c1nccnc1	1	1	0	0	1	1	1	0	1	0	1	1	0	0	0	1	1	1	0	0	0	1	0	0	0	0	0	NC(=O)c1cnccn1
158	OCc1c(O)c(C)ncc1CO	0	0	0	0	0	0	1	0	0	0	0	0	0	0	0	0	0	0	0	0	0	0	0	0	0	1	0	Cc1ncc(CO)c(CO)c1O
159	O(C)c1cc2c(C(O)C3N4CC(C=C)C(C3)CC4)ccnc2cc1	1	1	0	1	1	1	1	0	1	1	0	1	0	1	1	1	1	1	1	1	1	1	0	1	1	1	1	C=CC1CN2CCC1CC2C(O)c1ccnc2ccc(OC)cc12
160	OC/C=C(\C=C\C=C(/C=C/C=1C(C)(C)CCCC=1C)\C)/C	0	0	0	0	0	0	0	0	1	0	0	0	0	0	0	0	0	0	0	0	0	0	0	0	0	0	0	CC1=C(/C=C/C(C)=C\C=C\C(C)=C/CO)C(C)(C)CCC1
161	S(C(=O)C1(OC(=O)CC)[C@H](C)C[C@@H]2[C@]1(C)C[C@H](O)C1(F)[C@]3(C)C([C@@H](F)C[C@@H]21)=CC(=O)C=C3)CF	0	1	0	1	0	1	0	0	1	0	0	0	1	0	0	0	1	0	1	1	1	0	0	0	1	1	1	CCC(=O)OC1(C(=O)SCF)[C@H](C)C[C@H]2[C@@H]3C[C@H](F)C4=CC(=O)C=C[C@]4(C)C3(F)[C@@H](O)C[C@@]21C
162	S(CC[C@H](NC(=O)[C@@H](NC(=O)[C@@H](NC(=O)[C@@H](NC(=O)[C@@H](NC(=O)[C@@H](NC(=O)[C@@H](NC(=O)[C@@H](NC(=O)[C@@H](NC(=O)[C@@H](NC(=O)CNC(=O)[C@@H](NC(=O)CNC(=O)[C@@H](N)Cc1[nH]cnc1)CCC(=O)O)[C@H](O)C)Cc1ccccc1)[C@H](O)C)CO)CC(=O)O)CC(C)C)CO)CCCCN)CCC(=O)N)C(=O)N[C@H](C(=O)N[C@H](C(=O)N[C@H](C(=O)N[C@H](C(=O)N[C@H](C(=O)N[C@H](C(=O)N[C@H](C(=O)N[C@H](C(=O)N[C@@H]([C@H](CC)C)C(=O)N[C@H](C(=O)N[C@H]…	0	1	0	0	0	1	1	0	1	0	0	1	0	0	0	0	1	0	1	0	0	0	0	0	1	1	0	CC[C@H](C)[C@H](NC(=O)[C@H](Cc1ccccc1)NC(=O)[C@H](CC(C)C)NC(=O)[C@H](CCCNC(=N)N)NC(=O)[C@@H](NC(=O)[C@H](C)NC(=O)[C@H](CCC(=O)O)NC(=O)[C@H](CCC(=O)O)NC(=O)[C@H](CCC(=O)O)NC(=O)[C@H](CCSC)NC(=O)[C@H](CCC(N)=O)NC(=O)[C@H](CCCCN)NC(=O)[C@H](CO)NC(=O)[C@H](CC(C)C)NC(=O)[C@H](CC(=O)O)NC(=O)[C@H](CO)NC(=O)[C@@H](NC(=O)[C@H](Cc1ccccc1)NC(=O)[C@@H](NC(=O)CNC(=O)[C@H](CCC(=O)O)NC(=O)CNC(=O)[C@@H](N)Cc1cnc…
163	F[C@@H]1C=2[C@@](C)(C3(F)[C@@H](O)C[C@]4(C)[C@@](O)(C(=O)COC(=O)C(C)(C)C)[C@H](C)C[C@H]4[C@@H]3C1)C=CC(=O)C=2	0	0	0	0	0	0	0	0	1	0	0	0	0	0	0	0	1	0	0	0	0	0	0	0	0	1	0	C[C@@H]1C[C@H]2[C@@H]3C[C@H](F)C4=CC(=O)C=C[C@]4(C)C3(F)[C@@H](O)C[C@]2(C)[C@@]1(O)C(=O)COC(=O)C(C)(C)C
164	O=C(O)C(Oc1nc(C)cc(C)n1)C(OC)(c1ccccc1)c1ccccc1	1	1	0	0	1	1	1	0	1	1	0	1	0	0	1	1	1	0	1	1	1	1	0	0	1	1	1	COC(c1ccccc1)(c1ccccc1)C(Oc1nc(C)cc(C)n1)C(=O)O
165	[Ge](=O)(O[Ge](=O)CCC(=O)O)CCC(=O)O	1	1	0	1	1	1	1	0	1	0	1	1	0	1	1	1	1	1	1	1	1	1	0	1	1	1	1	O=C(O)CC[Ge](=O)O[Ge](=O)CCC(=O)O
166	O(CC[N+]12CCC(C(O)(c3ccccc3)c3ccccc3)(CC1)CC2)Cc1ccccc1	0	0	0	1	0	1	1	0	0	0	0	0	0	0	0	0	1	0	1	1	0	1	0	1	1	1	1	OC(c1ccccc1)(c1ccccc1)C12CC[N+](CCOCc3ccccc3)(CC1)CC2
167	O=C1N=C(N)NC=2NCC(C(O)C(O)C)NC1=2	0	1	0	0	1	1	1	0	1	0	1	1	0	0	0	1	1	1	1	1	1	1	0	0	1	1	1	CC(O)C(O)C1CNc2[nH]c(N)nc(=O)c2N1
168	O(CCO)C[C@@H]1[C@@H](OCCO)[C@H](OCCO)[C@@H](OCCO)[C@@H](OCCO)O1	0	0	0	0	1	0	1	0	1	0	0	0	0	0	1	1	1	0	1	0	0	0	0	0	0	0	1	OCCOC[C@H]1O[C@H](OCCO)[C@H](OCCO)[C@@H](OCCO)[C@@H]1OCCO
169	OCCc1c(C)[n+](Cc2c(N)nc(C)nc2)cs1	0	0	0	0	1	0	1	0	1	0	0	1	0	0	1	0	1	0	0	1	1	0	0	0	1	0	0	Cc1ncc(C[n+]2csc(CCO)c2C)c(N)n1
170	O=C1N(C2OC(CO)C(O)C2)C=C(C)C(=O)N1	1	1	0	0	1	1	1	0	0	0	0	1	0	0	0	1	1	0	1	1	1	1	0	0	0	1	1	Cc1cn(C2CC(O)C(CO)O2)c(=O)[nH]c1=O
171	O=C(O)C=1N(CC)c2c(CCC)c3OC(C(=O)O)=CC(=O)c3cc2C(=O)C=1	0	0	0	1	1	1	1	0	1	0	0	1	0	0	0	1	1	0	1	1	0	0	0	1	0	1	0	CCCc1c2oc(C(=O)O)cc(=O)c2cc2c(=O)cc(C(=O)O)n(CC)c12
172	FC(F)(F)C(F)OC(F)F	1	1	0	1	1	1	1	0	0	0	0	1	0	1	1	1	1	0	1	1	1	1	0	0	1	1	1	FC(F)OC(F)C(F)(F)F
173	SC(C(=O)O)C(S)C(=O)O	0	1	0	0	1	1	1	0	1	0	0	1	0	0	0	1	1	0	1	1	0	1	0	0	1	1	0	O=C(O)C(S)C(S)C(=O)O
174	Clc1ccc(C[C@@H](NC(=O)[C@H](NC(=O)C)Cc2cc3c(cc2)cccc3)C(=O)N[C@@H](C(=O)N[C@H](C(=O)N([C@H](C(=O)N[C@@H](C(=O)N[C@H](C(=O)N[C@H](C(=O)N2[C@H](C(=O)N[C@@H](C(=O)N)C)CCC2)CCCCNC(C)C)CC(C)C)CC(=O)N)Cc2ccc(O)cc2)C)CO)Cc2cnccc2)cc1	0	0	0	0	1	1	1	0	1	1	0	1	0	0	1	0	0	0	1	0	1	1	0	0	0	1	0	CC(=O)N[C@H](Cc1ccc2ccccc2c1)C(=O)N[C@H](Cc1ccc(Cl)cc1)C(=O)N[C@H](Cc1cccnc1)C(=O)N[C@@H](CO)C(=O)N(C)[C@@H](Cc1ccc(O)cc1)C(=O)N[C@H](CC(N)=O)C(=O)N[C@@H](CC(C)C)C(=O)N[C@@H](CCCCNC(C)C)C(=O)N1CCC[C@H]1C(=O)N[C@H](C)C(N)=O
175	Brc1cc(F)c(Nc2ncnc3c2cc(OC)c(OCC2CCN(C)CC2)c3)cc1	1	1	1	1	1	1	1	0	0	0	1	1	1	0	1	1	1	0	1	1	1	1	0	0	1	1	1	COc1cc2c(Nc3ccc(Br)cc3F)ncnc2cc1OCC1CCN(C)CC1
176	Clc1c2Oc3c(O[C@H]4[C@H](O[C@@H]5O[C@@H](C)[C@@H](O)[C@](NCCNCCCCCCCCCC)(C)C5)[C@@H](O)[C@H](O)[C@@H](CO)O4)c4Oc5c(Cl)cc([C@@H](O)[C@H]6C(=O)N[C@H](C(=O)O)c7c(c(O)c(CNCP(=O)(O)O)c(O)c7)-c7c(O)ccc([C@H](C(=O)N6)NC(=O)[C@H](NC(=O)[C@H](CC(=O)N)NC(=O)[C@H](NC(=O)[C@H](NC)CC(C)C)[C@H](O)c(c1)cc2)c(c3)c4)c7)cc5	1	1	0	1	1	1	1	0	1	0	0	1	0	0	1	1	1	0	1	1	1	1	0	1	1	1	1	CCCCCCCCCCNCCN[C@@]1(C)C[C@H](O[C@H]2[C@H](Oc3c4cc5cc3Oc3ccc(cc3Cl)[C@@H](O)[C@@H](NC(=O)[C@@H](CC(C)C)NC)C(=O)N[C@@H](CC(N)=O)C(=O)N[C@H]5C(=O)N[C@H]3C(=O)N[C@H](C(=O)N[C@H](C(=O)O)c5cc(O)c(CNCP(=O)(O)O)c(O)c5-c5cc3ccc5O)[C@H](O)c3ccc(c(Cl)c3)O4)O[C@H](CO)[C@@H](O)[C@@H]2O)O[C@@H](C)[C@H]1O
177	ClC=1C=2[C@@](C)([C@@H]3[C@H]([C@H]4[C@@](C)([C@@](OC(=O)C)(C(=O)C)CC4)CC3)C=1)C1[C@H](C(=O)C=2)C1	0	1	0	1	1	0	1	0	1	1	0	0	0	0	0	0	1	0	0	0	1	0	0	0	0	1	0	CC(=O)O[C@]1(C(C)=O)CC[C@H]2[C@@H]3C=C(Cl)C4=CC(=O)[C@@H]5CC5[C@]4(C)[C@H]3CC[C@@]21C
178	N(C(Cc1ccccc1)C)C	0	0	0	0	0	0	1	0	1	1	0	0	0	0	0	0	1	1	0	0	1	0	0	0	1	1	0	CNC(C)Cc1ccccc1
179	Clc1cc2c(/C(=C/3\CCNCC\3)/c3ncccc3CC2)cc1	1	1	0	0	1	1	1	0	1	1	0	1	0	0	0	0	1	0	1	1	1	0	0	0	1	1	1	Clc1ccc2c(c1)CCc1cccnc1C2=C1CCNCC1
181	Clc1ccc(C2CCC(C=3C(=O)C(=O)c4c(C=3O)cccc4)CC2)cc1	1	1	0	1	1	1	1	0	1	0	0	1	0	0	1	1	1	0	1	1	1	1	0	0	0	1	0	O=C1C(=O)c2ccccc2C(O)=C1C1CCC(c2ccc(Cl)cc2)CC1
182	S(CC[C@H](N)C(=O)N[C@H](C(=O)N[C@H](C(=O)N[C@H](C(=O)N[C@H](C(=O)N[C@@H]([C@H](O)C)C(=O)N[C@@H]([C@H](O)C)C(=O)N[C@H](C(=O)N[C@H](C(=O)N[C@H](C(=O)N[C@@H]([C@H](O)C)C(=O)N[C@H](C(=O)N[C@H](C(=O)N[C@H](C(=O)N1[C@H](C(=O)N[C@H](C(=O)N[C@H](C(=O)OC(=O)CNC(=O)CNC(=O)[C@@H](NC(=O)[C@H]2N(C(=O)[C@@H](NC(=O)[C@@H](NC(=O)[C@@H](NC(=O)CNC(=O)[C@@H](N)CCCNC(=N)N)CC(C)C)Cc3ccc(O)cc3)Cc3ccccc3)CCC2)C)C(C)C)C…	0	1	0	1	1	1	1	0	1	0	0	1	0	0	1	1	1	0	1	1	1	1	1	1	0	1	1	CSCC[C@H](N)C(=O)N[C@@H](CCC(N)=O)C(=O)N[C@@H](Cc1c[nH]c2ccccc12)C(=O)N[C@@H](CC(N)=O)C(=O)N[C@@H](CO)C(=O)N[C@H](C(=O)N[C@H](C(=O)N[C@@H](Cc1ccccc1)C(=O)N[C@@H](CC1C=NC=N1)C(=O)N[C@@H](CCC(N)=O)C(=O)N[C@H](C(=O)N[C@@H](CC(C)C)C(=O)N[C@@H](CCC(N)=O)C(=O)N[C@@H](CC(=O)O)C(=O)N1CCC[C@H]1C(=O)N[C@@H](CCCNC(=N)N)C(=O)N[C@H](C(=O)OC(=O)CNC(=O)CNC(=O)[C@H](C)NC(=O)[C@@H]1CCCN1C(=O)[C@H](Cc1ccccc1)NC(=O…
183	FC(F)(F)COc1c(OCCN[C@H](Cc2cc(C(=O)N)c3N(CCCO)CCc3c2)C)cccc1	1	0	0	0	1	0	1	0	1	1	0	1	0	0	1	0	1	0	1	1	1	0	0	0	1	1	1	C[C@@H](Cc1cc2c(c(C(N)=O)c1)N(CCCO)CC2)NCCOc1ccccc1OCC(F)(F)F
184	Clc1c(O)c(Cl)c(CC)c(C(=O)OC2C(O)C(OC)C(OC/C=3/C(=O)OC(C(O)C)C/C=C(\C)/C=C(/C)\C(OC4C(O)C(O)C(OC(=O)C(C)C)C(C)(C)O4)C(CC)/C=C(/C)\C(O)C\C=C\C=3)OC2C)c1O	1	1	0	0	1	0	1	0	1	0	0	0	0	0	0	1	1	0	0	1	0	0	0	0	0	1	0	CCc1c(Cl)c(O)c(Cl)c(O)c1C(=O)OC1C(C)OC(OC/C2=C/C=C/CC(O)/C(C)=C\C(CC)C(OC3OC(C)(C)C(OC(=O)C(C)C)C(O)C3O)/C(C)=C\C(C)=C\CC(C(C)O)OC2=O)C(OC)C1O
185	O=C(O)C(C)c1cc2c(cc(OC)cc2)cc1	1	1	0	1	1	1	1	1	1	1	1	1	0	1	1	1	1	1	1	1	1	1	0	1	1	1	1	COc1ccc2cc(C(C)C(=O)O)ccc2c1
186	O(CCc1cc(OC)c(OC)cc1)[C@H]1[C@H](N2C[C@H](O)CC2)CCCC1	0	0	0	1	1	1	1	0	0	1	0	1	0	0	1	0	1	0	1	1	0	0	0	0	1	1	0	COc1ccc(CCO[C@@H]2CCCC[C@H]2N2CC[C@@H](O)C2)cc1OC
187	Clc1c([C@H]2S/C(=C(\C#N)/n3cncc3)/SC2)ccc(Cl)c1	0	0	0	0	0	0	0	0	0	0	0	0	0	0	0	0	1	0	1	0	0	0	0	0	0	0	0	N#C/C(=C1/SC[C@@H](c2ccc(Cl)cc2Cl)S1)n1ccnc1
189	S(CC[C@H](NC(=O)[C@@H](NC(=O)[C@@H](NC(=O)[C@@H](NC(=O)[C@@H](NC(=O)[C@@H](NC(=O)CNC(=O)[C@@H](NC(=O)CNC(=O)[C@@H](N)Cc1[nH]cnc1)CC(=O)O)CO)Cc1ccccc1)CO)CC(=O)O)CCC(=O)O)C(=O)N[C@H](C(=O)N[C@@H]([C@H](O)C)C(=O)N[C@@H]([C@H](CC)C)C(=O)N[C@H](C(=O)N[C@H](C(=O)N[C@H](C(=O)N[C@H](C(=O)N[C@H](C(=O)N[C@H](C(=O)N[C@H](C(=O)N[C@H](C(=O)N[C@H](C(=O)N[C@@H]([C@H](CC)C)C(=O)N[C@H](C(=O)N[C@H](C(=O)N[C@H](C(…	1	1	0	0	1	1	1	0	0	0	0	1	0	0	1	0	1	0	1	1	1	1	0	0	1	1	1	CC[C@H](C)[C@H](NC(=O)[C@H](Cc1ccccc1)NC(=O)[C@H](CC(=O)O)NC(=O)[C@H](CCCNC(=N)N)NC(=O)[C@H](C)NC(=O)[C@H](C)NC(=O)[C@H](CC(C)C)NC(=O)[C@H](CC(N)=O)NC(=O)[C@H](CC(=O)O)NC(=O)[C@H](CC(C)C)NC(=O)[C@@H](NC(=O)[C@@H](NC(=O)[C@H](CC(N)=O)NC(=O)[C@H](CCSC)NC(=O)[C@H](CCC(=O)O)NC(=O)[C@H](CC(=O)O)NC(=O)[C@H](CO)NC(=O)[C@H](Cc1ccccc1)NC(=O)[C@H](CO)NC(=O)CNC(=O)[C@H](CC(=O)O)NC(=O)CNC(=O)[C@@H](N)Cc1cnc[…
190	F[C@@H]1C=2[C@@](C)([C@@]3(F)[C@@H](O)C[C@]4(C)[C@@](O)(C(=O)CO)[C@H](O)C[C@H]4[C@@H]3C1)C=CC(=O)C=2	0	0	0	0	0	0	0	0	0	0	0	0	0	0	0	0	1	0	1	0	0	0	0	0	0	0	0	C[C@]12C[C@H](O)[C@@]3(F)[C@@H](C[C@H](F)C4=CC(=O)C=C[C@@]43C)[C@@H]1C[C@@H](O)[C@]2(O)C(=O)CO
192	S(=O)(=O)(NC(=O)C12NC(=O)[C@H]3[C@H](C(=O)N(C)CCCC/C=C\[C@@H]1C2)CC(Oc1c2c(c(C)c(OC)cc2)nc(-c2scc(C(C)C)n2)c1)C3)C1CC1	1	0	0	0	1	1	1	0	0	0	0	1	0	0	0	1	1	0	1	1	1	0	0	0	0	1	0	COc1ccc2c(OC3C[C@H]4C(=O)NC5(C(=O)NS(=O)(=O)C6CC6)C[C@H]5/C=C\CCCCN(C)C(=O)[C@@H]4C3)cc(-c3nc(C(C)C)cs3)nc2c1C
193	O=C(O[C@@]1(C(=O)CO)C2(C)C(C3C(C4(C)C(=CC(=O)CC4)CC3)C(O)C2)CC1)CCCC	0	0	0	0	0	1	1	0	0	0	0	1	1	0	0	0	1	0	1	0	0	0	0	0	0	0	0	CCCCC(=O)O[C@]1(C(=O)CO)CCC2C3CCC4=CC(=O)CCC4(C)C3C(O)CC21C
194	S(CC1=C(C(=O)O)N2C(=O)[C@@](OC)(NC(=O)C3S/C(=C(/C(=O)O)\C(=O)N)/S3)C2SC1)c1n(C)nnn1	1	0	0	0	1	0	1	0	1	1	0	1	0	0	1	1	1	0	1	0	0	1	0	0	0	1	1	CO[C@@]1(NC(=O)C2SC(=C(C(N)=O)C(=O)O)S2)C(=O)N2C(C(=O)O)=C(CSc3nnnn3C)CSC21
195	SC1C(OC(=O)C)C(OC(=O)C)C(OC(=O)C)C(COC(=O)C)O1	1	1	0	1	1	0	1	0	0	0	0	0	0	0	0	1	1	0	1	1	0	1	0	0	0	1	0	CC(=O)OCC1OC(S)C(OC(C)=O)C(OC(C)=O)C1OC(C)=O
196	OCC(N)(CO)CCc1ccc(CCCCCCCC)cc1	1	0	0	1	1	1	1	0	1	0	1	1	0	0	1	1	1	1	1	1	1	0	0	0	1	1	1	CCCCCCCCc1ccc(CCC(N)(CO)CO)cc1
197	S(CC[C@H]1C(=O)N[C@@H](CCCNC(=N)N)C(=O)N[C@@H]([C@H](O)C)C(=O)N[C@H](C(=O)NCC(=O)NCC(=O)N[C@H](C(=O)O)C)CSSC[C@H](NC(=O)[C@@H](NC(=O)[C@@H](NC(=O)[C@H]2N(C(=O)[C@@H](N)CCCNC(=N)N)CCC2)CC(=O)O)Cc2ccccc2)C(=O)N[C@@H](CC(C)C)C(=O)N[C@@H](CCC(=O)O)C(=O)N2[C@H](C(=O)N3[C@H](C(=O)N[C@@H](Cc4ccc(O)cc4)C(=O)N[C@@H]([C@H](O)C)C(=O)NCC(=O)N4[C@H](C(=O)N[C@@H]5C(=O)N[C@@H](CCCCN)C(=O)N[C@@H](C)C(=O)N[C@@H](…	1	1	0	0	1	1	1	0	1	0	0	1	0	0	1	1	1	0	1	1	1	1	0	0	1	1	1	CC[C@H](C)[C@@H]1NC(=O)[C@H](CCCNC(=N)N)NC(=O)[C@H](C)NC(=O)[C@H](CCCCN)NC(=O)[C@@H]2CSSC[C@@H]3NC(=O)CNC(=O)CNC(=O)[C@H](Cc4ccc(O)cc4)NC(=O)[C@H](C(C)C)NC(=O)[C@H](Cc4ccccc4)NC(=O)[C@H]([C@@H](C)O)NC(=O)[C@H](CCC(N)=O)NC(=O)[C@H](CSSC[C@H](NC(=O)[C@H](CC(=O)O)NC(=O)[C@H](CCC(=O)O)NC(=O)[C@H](C)NC(=O)[C@H](CO)NC(=O)[C@H](CCCCN)NC(=O)[C@H](Cc4ccccc4)NC(=O)[C@H](CC(N)=O)NC(=O)[C@H](CC(N)=O)NC(=O)[C…
198	Clc1c(F)c(Cc2c(OC)cc3N([C@@H](C(C)C)CO)C=C(C(=O)O)C(=O)c3c2)ccc1	0	0	0	0	0	1	1	0	1	0	0	1	1	0	0	0	1	0	1	0	1	0	0	0	0	1	0	COc1cc2c(cc1Cc1cccc(Cl)c1F)c(=O)c(C(=O)O)cn2[C@H](CO)C(C)C
199	O=C(O[C@H]1[C@H](C)[C@H](O)[C@H](C)[C@@H](O)[C@@H](C)/C=C/C=C(/C)\C(=O)NC=2C(=O)c3c(O)c(C)c4O[C@@](C)(C(=O)c4c3C3=NC4(NC=23)CCN(CC(C)C)CC4)O/C=C\[C@H](OC)[C@H]1C)C	1	1	0	1	1	1	1	0	1	1	1	1	0	0	1	1	1	1	1	1	1	1	0	0	0	1	1	CO[C@H]1/C=C\O[C@@]2(C)Oc3c(C)c(O)c4c(c3C2=O)C2=NC3(CCN(CC(C)C)CC3)NC2=C(NC(=O)/C(C)=C\C=C\[C@H](C)[C@H](O)[C@@H](C)[C@@H](O)[C@@H](C)[C@H](OC(C)=O)[C@@H]1C)C4=O
200	O=C(O)[C@@H](N[C@H](C(=O)N1[C@H](C(=O)O)Cc2c(cccc2)C1)C)CCc1ccccc1	1	1	0	1	1	1	1	0	1	1	0	1	0	1	1	1	1	0	1	1	1	1	0	1	1	1	1	C[C@H](N[C@@H](CCc1ccccc1)C(=O)O)C(=O)N1Cc2ccccc2C[C@H]1C(=O)O
201	S(CC[C@H](NC(=O)[C@@H](NC(=O)[C@@H](NC(=O)[C@@H](NC(=O)[C@@H](NC(=O)[C@@H](NC(=O)[C@@H](NC(=O)[C@@H](NC(=O)[C@@H](NC(=O)[C@@H](NC(=O)CNC(=O)[C@@H](NC(=O)CNC(=O)[C@@H](N)Cc1nc[nH]c1)CCC(=O)O)[C@H](O)C)Cc1ccccc1)[C@H](O)C)CO)CC(=O)O)CC(C)C)CO)CCCCN)CCC(=O)N)C(=O)N[C@H](C(=O)N[C@H](C(=O)N[C@H](C(=O)N[C@H](C(=O)N[C@H](C(=O)N[C@H](C(=O)N[C@H](C(=O)N[C@@H](C(=O)N[C@@H]([C@H](CC)C)C(=O)N[C@H](C(=O)N[C@H…	0	1	0	0	1	1	1	0	1	1	0	1	0	0	1	0	1	0	1	1	1	1	0	0	1	1	1	CC[C@H](C)[C@H](NC(=O)[C@@H](Cc1ccccc1)NC(=O)[C@H](CC(C)C)NC(=O)[C@H](CCCNC(=N)N)NC(=O)[C@@H](NC(=O)[C@H](C)NC(=O)[C@H](CCC(=O)O)NC(=O)[C@H](CCC(=O)O)NC(=O)[C@H](CCC(=O)O)NC(=O)[C@H](CCSC)NC(=O)[C@H](CCC(N)=O)NC(=O)[C@H](CCCCN)NC(=O)[C@H](CO)NC(=O)[C@H](CC(C)C)NC(=O)[C@H](CC(=O)O)NC(=O)[C@H](CO)NC(=O)[C@@H](NC(=O)[C@H](Cc1ccccc1)NC(=O)[C@@H](NC(=O)CNC(=O)[C@H](CCC(=O)O)NC(=O)CNC(=O)[C@@H](N)Cc1c[…
202	O=C(C)C1(O)C2(C)C(C3C(C(c4ccc(N(C)C)cc4)C2)=C2C(=CC(=O)CC2)CC3)CC1	0	0	0	0	0	0	1	0	0	1	0	1	0	0	0	0	1	0	0	0	0	0	0	0	0	1	0	CC(=O)C1(O)CCC2C3CCC4=CC(=O)CCC4=C3C(c3ccc(N(C)C)cc3)CC21C
203	Brc1cc2c(nc(OC)c([C@@H]([C@@](O)(CCN(C)C)c3c4c(ccc3)cccc4)c3ccccc3)c2)cc1	1	1	0	0	1	1	1	0	0	0	0	1	0	0	0	0	1	0	1	1	0	0	0	0	1	1	1	COc1nc2ccc(Br)cc2cc1[C@H](c1ccccc1)[C@@](O)(CCN(C)C)c1cccc2ccccc12
204	O=C(O)[C@H]1NC[C@H](C2CCCCC2)C1	0	0	0	1	1	1	1	0	1	0	0	1	0	0	1	0	1	0	0	1	0	1	0	0	1	1	1	O=C(O)[C@@H]1C[C@@H](C2CCCCC2)CN1
205	O=C(N)N1c2c(C(=O)Cc3c1cccc3)cccc2	1	1	0	1	1	1	1	1	1	1	0	1	1	1	1	1	1	0	1	1	1	1	0	1	1	1	1	NC(=O)N1c2ccccc2CC(=O)c2ccccc21
206	Clc1nc(N)c2ncn(C3OC(CO)C(O)C3)c2n1	1	1	0	1	1	1	1	0	1	0	1	1	0	0	1	1	1	0	1	1	1	1	0	0	1	1	1	Nc1nc(Cl)nc2c1ncn2C1CC(O)C(CO)O1
208	O=C(CO)[C@]1(O)[C@]2(C)[C@H]([C@H]3[C@H](C(=O)C2)[C@]2(C)C(=CC(=O)CC2)CC3)CC1	0	1	0	1	1	1	1	0	1	1	0	1	0	0	1	0	1	0	0	0	0	0	0	1	1	1	1	C[C@]12CC(=O)[C@H]3[C@@H](CCC4=CC(=O)CC[C@@]43C)[C@@H]1CC[C@]2(O)C(=O)CO
209	Fc1cc(-c2cnc(/C=C/C3[C@@H]4[C@@H](C)OC(=O)[C@@H]4C[C@H]4[C@H]3CC[C@@H](NC(=O)OCC)C4)cc2)ccc1	0	1	0	1	1	0	1	0	0	0	0	0	0	0	1	1	1	0	0	0	1	0	0	0	1	1	0	CCOC(=O)N[C@@H]1CC[C@H]2C(/C=C/c3ccc(-c4cccc(F)c4)cn3)[C@@H]3[C@@H](C)OC(=O)[C@@H]3C[C@@H]2C1
210	O=C(OCOC(=O)C1=C(/C=C/c2c(C)ncs2)CS[C@@H]2[C@H](NC(=O)/C(=N\OC)/c3nc(N)sc3)C(=O)N12)C(C)(C)C	1	1	0	0	1	1	1	1	1	1	0	1	0	0	1	1	1	0	1	1	1	1	0	0	0	1	1	CO/N=C(\C(=O)N[C@@H]1C(=O)N2C(C(=O)OCOC(=O)C(C)(C)C)=C(/C=C/c3scnc3C)CS[C@H]12)c1csc(N)n1
211	O=C(O)CN(CC(=O)NCCOC)CCN(CC(=O)O)CCN(CC(=O)O)CC(=O)NCCOC	1	1	0	1	1	1	1	0	1	1	0	1	0	1	1	1	1	0	1	1	1	1	0	1	1	1	1	COCCNC(=O)CN(CCN(CCN(CC(=O)O)CC(=O)NCCOC)CC(=O)O)CC(=O)O
212	O=C(NC(C(=O)NC(C(=O)N1C(C(=O)NCC)CCC1)CCC/N=C(\N)/N)CC(C)C)C(NC(=O)C(NC(=O)C(NC(=O)C(NC(=O)C(NC(=O)C1NC(=O)CC1)Cc1[nH]cnc1)Cc1c2c([nH]c1)cccc2)CO)Cc1ccc(O)cc1)COC(C)(C)C	0	1	0	1	1	1	1	1	1	1	1	1	1	0	1	1	1	0	1	1	1	1	1	1	1	1	1	CCNC(=O)C1CCCN1C(=O)C(CCCN=C(N)N)NC(=O)C(CC(C)C)NC(=O)C(COC(C)(C)C)NC(=O)C(Cc1ccc(O)cc1)NC(=O)C(CO)NC(=O)C(Cc1c[nH]c2ccccc12)NC(=O)C(Cc1cnc[nH]1)NC(=O)C1CCC(=O)N1
213	O=C(OCC(=O)[C@]12[C@]3(C)[C@H]([C@H]4[C@H]([C@@H](O)C3)[C@]3(C)C(=CC(=O)C=C3)CC4)C[C@H]1OC(C1CCCCC1)O2)C(C)C	0	1	0	1	1	1	1	0	1	0	0	1	1	0	1	0	1	0	1	1	0	0	0	1	1	1	1	CC(C)C(=O)OCC(=O)[C@@]12OC(C3CCCCC3)O[C@@H]1C[C@H]1[C@@H]3CCC4=CC(=O)C=C[C@]4(C)[C@H]3[C@@H](O)C[C@@]12C
214	FC(F)C(N)(C(=O)O)CCCN	0	1	0	0	0	0	1	0	0	0	1	1	0	0	1	0	1	0	1	0	0	0	0	1	0	1	0	NCCCC(N)(C(=O)O)C(F)F
216	O=C(CO)C1(O)CC(OC2OC(C)C(O)C(N)C2)c2c(O)c3C(=O)c4c(OC)cccc4C(=O)c3c(O)c2C1	1	1	0	1	1	1	1	1	1	1	1	1	0	1	1	1	1	1	1	1	1	1	0	1	1	1	1	COc1cccc2c1C(=O)c1c(O)c3c(c(O)c1C2=O)CC(O)(C(=O)CO)CC3OC1CC(N)C(O)C(C)O1
218	O=C(N[C@H](C(=O)N[C@@H](C(=O)N[C@H](C(=O)N[C@H](C(=O)N1[C@H](C(=O)NCC(=O)N)CCC1)CCC/N=C(\N)/N)CC(C)C)Cc1cc2c(cc1)cccc2)Cc1ccc(O)cc1)[C@@H](NC(=O)[C@@H](NC(=O)[C@@H](NC(=O)[C@H]1NC(=O)CC1)Cc1[nH]cnc1)Cc1c2c([nH]c1)cccc2)CO	1	1	0	1	1	1	1	1	0	1	1	1	1	0	1	0	1	0	1	1	1	1	1	1	1	1	1	CC(C)C[C@H](NC(=O)[C@@H](Cc1ccc2ccccc2c1)NC(=O)[C@H](Cc1ccc(O)cc1)NC(=O)[C@H](CO)NC(=O)[C@H](Cc1c[nH]c2ccccc12)NC(=O)[C@H](Cc1cnc[nH]1)NC(=O)[C@@H]1CCC(=O)N1)C(=O)N[C@@H](CCCN=C(N)N)C(=O)N1CCC[C@H]1C(=O)NCC(N)=O
219	S=C1N(c2cc(C(F)(F)F)c(C#N)cc2)C(=O)C(C)(C)N1c1cc(F)c(C(=O)NC)cc1	0	0	0	0	0	1	1	0	0	1	0	1	0	0	1	1	1	0	1	1	1	1	0	1	0	1	1	CNC(=O)c1ccc(N2C(=S)N(c3ccc(C#N)c(C(F)(F)F)c3)C(=O)C2(C)C)cc1F
220	O=C1C=C2[C@@H]([C@@H]3[C@H]([C@H]4[C@@](C)([C@@H](O)CC4)CC3)CC2)CC1	1	0	0	0	1	0	1	0	0	1	1	1	0	0	1	0	1	0	1	0	1	0	0	0	0	0	0	C[C@]12CC[C@@H]3[C@H]4CCC(=O)C=C4CC[C@H]3[C@@H]1CC[C@@H]2O
221	O(C[C@H]1[C@H](c2ccccc2)CCNC1)c1cc2OCOc2cc1	1	1	0	1	1	1	1	1	1	1	0	1	1	1	1	1	1	1	1	1	1	1	1	1	1	1	1	c1ccc([C@@H]2CCNC[C@H]2COc2ccc3c(c2)OCO3)cc1
222	Fc1ccc(-c2c(/C=C/[C@@H](O)C[C@@H](O)CC(=O)O)c(C3CC3)nc3c2cccc3)cc1	1	0	0	0	1	1	1	0	1	1	0	1	0	0	0	0	1	0	1	1	1	1	0	0	0	1	1	O=C(O)C[C@H](O)C[C@H](O)/C=C/c1c(C2CC2)nc2ccccc2c1-c1ccc(F)cc1
223	ClCCN(C(=O)Oc1cc2c(cc1)C1C(C3C(C)(C(O)CC3)CC1)CC2)CCCl	0	1	0	1	1	1	1	0	0	1	0	1	0	0	1	1	1	1	0	1	1	0	0	1	1	1	0	CC12CCC3c4ccc(OC(=O)N(CCCl)CCCl)cc4CCC3C1CCC2O
224	ClC1C2C(C3(C)C(=CC(=O)C=C3)C1)C(O)CC1(C)C(O)(C(=O)CO)C(C)CC21	0	0	0	0	0	0	0	0	0	0	0	0	0	0	0	0	1	0	1	0	0	0	0	0	0	0	0	CC1CC2C3C(Cl)CC4=CC(=O)C=CC4(C)C3C(O)CC2(C)C1(O)C(=O)CO
225	O=C1C(c2ccccc2)(c2ccccc2)NC(=O)N1	1	1	0	1	1	1	1	1	1	1	1	1	1	1	1	1	1	0	1	1	1	1	0	1	1	1	1	O=C1NC(=O)C(c2ccccc2)(c2ccccc2)N1
227	Fc1ccc(CNC(=O)C2C(=O)C(=O)N(C)C(C(NC(=O)c3oc(C)nn3)(C)C)=N2)cc1	1	1	0	1	1	1	1	1	1	1	1	1	1	0	1	1	1	0	1	1	1	1	0	1	1	1	1	Cc1nnc(C(=O)NC(C)(C)C2=NC(C(=O)NCc3ccc(F)cc3)C(=O)C(=O)N2C)o1
228	S(=O)(=O)(N)c1sc(NC(=O)C)[n+](C)n1	1	1	0	1	1	0	1	0	1	0	0	1	0	0	0	1	1	0	0	0	1	1	0	1	0	1	1	CC(=O)Nc1sc(S(N)(=O)=O)n[n+]1C
229	O=C1N(C2C(O)C(O)C(CO)O2)C=NC(N)=N1	1	1	0	1	1	1	1	0	1	0	1	1	0	0	1	1	1	0	1	1	1	1	0	0	1	1	1	Nc1ncn(C2OC(CO)C(O)C2O)c(=O)n1
230	O=C(OCC(=O)C1(O)C2(C)C(C3C(C4(C)C(C(C)C3)=CC(=O)C=C4)C(O)C2)CC1)CCC(=O)O	0	1	0	1	1	1	1	0	1	1	0	1	1	0	1	0	1	0	1	1	1	1	0	1	1	1	1	CC1CC2C(C(O)CC3(C)C2CCC3(O)C(=O)COC(=O)CCC(=O)O)C2(C)C=CC(=O)C=C12
231	O[C@@H]1CC=2[C@@](C)([C@@H]3[C@H]([C@H]4[C@@](C)(C(c5cnccc5)=CC4)CC3)CC=2)CC1	1	1	0	0	1	1	1	0	0	1	0	1	0	0	1	1	1	0	1	1	1	1	0	0	1	0	1	C[C@]12CC[C@H]3[C@@H](CC=C4C[C@@H](O)CC[C@@]43C)[C@@H]1CC=C2c1cccnc1
232	Clc1c(C(F)(F)F)cc(NC(=O)Nc2c(F)cc(Oc3cc(C(=O)NC)ncc3)cc2)cc1	1	1	0	0	1	1	1	0	0	0	1	1	1	0	1	1	1	0	1	1	0	1	0	0	1	1	1	CNC(=O)c1cc(Oc2ccc(NC(=O)Nc3ccc(Cl)c(C(F)(F)F)c3)c(F)c2)ccn1
234	O(C)c1c(OC)cc2c([C@@H](CN(CCCN3C(=O)Cc4c(cc(OC)c(OC)c4)CC3)C)C2)c1	0	1	0	1	1	1	1	0	0	0	0	1	0	0	1	1	1	0	0	1	0	0	0	1	1	1	1	COc1cc2c(cc1OC)CC(=O)N(CCCN(C)C[C@H]1Cc3cc(OC)c(OC)cc31)CC2
235	S=C1NC(=O)C=C(CCC)N1	1	0	0	0	1	1	1	0	0	0	0	1	0	0	1	1	1	0	0	1	0	1	0	1	0	1	1	CCCc1cc(=O)[nH]c(=S)[nH]1
236	O=CC(O)CC=O	0	1	1	0	1	1	1	0	1	0	0	1	0	0	1	1	1	1	1	1	1	0	0	0	1	1	1	O=CCC(O)C=O
237	OCC1C=CC(n2c3nc(N)nc(NC4CC4)c3nc2)C1	1	1	0	0	1	1	1	0	1	1	0	1	1	0	1	1	1	0	1	1	1	1	0	1	1	1	1	Nc1nc(NC2CC2)c2ncn(C3C=CC(CO)C3)c2n1
238	O=C(O)C1C(O)CC2(O)OC1CC(OC1C(O)C(N)C(O)C(C)O1)/C=C/C=C/C=C\C=C\C=C\C=C\C=C\C(C)C(O)C(C)C(C)OC(=O)CC(O)CC(O)CCC(O)C(O)CC(O)C2	1	1	0	1	1	1	1	1	1	1	0	1	0	0	1	1	1	0	1	1	1	1	0	1	1	1	1	CC1/C=C/C=C/C=C/C=C/C=C\C=C\C=C\C(OC2OC(C)C(O)C(N)C2O)CC2OC(O)(CC(O)CC(O)C(O)CCC(O)CC(O)CC(=O)OC(C)C(C)C1O)CC(O)C2C(=O)O
239	O=C(Nc1cc(C(=O)C)c(OCC(O)CNC(C)C)cc1)CCC	0	1	0	1	1	1	1	0	0	1	0	1	0	0	1	1	1	0	1	1	1	1	0	1	1	1	0	CCCC(=O)Nc1ccc(OCC(O)CNC(C)C)c(C(C)=O)c1
240	O=C(Nc1ccc(O)cc1)C	1	1	0	1	1	1	1	0	1	1	0	1	0	1	1	1	1	0	1	1	1	1	0	0	1	1	1	CC(=O)Nc1ccc(O)cc1
241	S(=O)(=O)(N)c1sc(NC(=O)C)nn1	1	1	0	1	1	1	1	0	1	0	0	1	0	0	1	1	1	0	0	0	1	1	0	1	0	1	1	CC(=O)Nc1nnc(S(N)(=O)=O)s1
242	O=C(NO)C	0	1	0	0	0	0	1	0	0	0	0	1	0	0	1	1	1	0	0	0	1	1	0	0	1	1	1	CC(=O)NO
243	OCCCCCCCCCCCCCCCCCCCCCC	0	0	0	0	0	0	0	0	0	0	0	1	0	0	0	0	1	0	0	0	0	0	0	0	0	1	0	CCCCCCCCCCCCCCCCCCCCCCO
244	O=C(OC)CCCCCC[C@@H]1[C@@H](/C=C/CC(O)(CCCC)C)[C@H](O)CC1=O	0	1	0	1	1	1	1	0	1	1	0	1	0	0	1	1	1	1	1	1	1	1	1	1	1	1	1	CCCCC(C)(O)C/C=C/[C@H]1[C@H](O)CC(=O)[C@@H]1CCCCCCC(=O)OC
245	O=C(NCC(=O)N)[C@@H](NC(=O)[C@H]1N(C(=O)[C@H]2NC(=O)[C@H](CC(=O)N)NC(=O)[C@H](CCC(=O)N)NC(=O)[C@H](Cc3ccccc3)NC(=O)[C@H](Cc3ccc(O)cc3)NC(=O)[C@@H](NC(=O)CNC(=O)CNC(=O)CN)CSSC2)CCC1)CCCCN	0	1	0	0	1	0	1	0	0	1	0	1	0	0	1	0	1	0	0	1	0	0	1	0	1	1	0	NCCCC[C@H](NC(=O)[C@@H]1CCCN1C(=O)[C@@H]1CSSC[C@H](NC(=O)CNC(=O)CNC(=O)CN)C(=O)N[C@@H](Cc2ccc(O)cc2)C(=O)N[C@@H](Cc2ccccc2)C(=O)N[C@@H](CCC(N)=O)C(=O)N[C@@H](CC(N)=O)C(=O)N1)C(=O)NCC(N)=O
246	O=C1[C@@H]([C@@H](O)CO)OC(=O)C1O	0	0	0	0	0	0	0	0	0	0	0	1	0	0	1	0	0	0	0	0	0	0	0	0	0	1	0	O=C1O[C@H]([C@@H](O)CO)C(=O)C1O
247	O=C(NC1C(=O)NC(C(C)C)C(=O)N2C(C(=O)N(C)CC(=O)N(C)C(C(C)C)C(=O)OC1C)CCC2)c1c2N=C3C(C(=O)NC4C(=O)NC(C(C)C)C(=O)N5C(C(=O)N(C)CC(=O)N(C)C(C(C)C)C(=O)OC4C)CCC5)=C(N)C(=O)C(C)=C3Oc2c(C)cc1	1	1	0	0	1	1	1	0	1	0	0	1	0	0	1	1	1	1	1	0	0	0	0	0	0	1	1	Cc1c2oc3c(C)ccc(C(=O)NC4C(=O)NC(C(C)C)C(=O)N5CCCC5C(=O)N(C)CC(=O)N(C)C(C(C)C)C(=O)OC4C)c3nc-2c(C(=O)NC2C(=O)NC(C(C)C)C(=O)N3CCCC3C(=O)N(C)CC(=O)N(C)C(C(C)C)C(=O)OC2C)c(N)c1=O
248	O=C1C2(O)OC3C(NC)C(O)C(NC)C(O)C3OC2OC(C)C1	0	0	0	0	1	0	1	0	1	0	0	1	0	0	0	0	1	0	0	0	1	1	0	0	0	1	0	CNC1C(O)C(NC)C2OC3(O)C(=O)CC(C)OC3OC2C1O
249	O(CCO)Cn1c2NC(N)=NC(=O)c2nc1	1	1	0	1	1	1	1	0	1	1	0	1	0	0	1	1	1	0	1	1	1	1	0	1	1	1	1	Nc1nc(=O)c2ncn(COCCO)c2[nH]1
252	S(=O)(=O)(ON[C@H]1[C@H]([O-])[C@@H](O[C@H]2[C@@H](OS(=O)(=O)O)[C@H](O)[C@@H](OC)[C@@H](C(=O)[O-])O2)[C@H](COS(=O)(=O)O)O[C@H]1OC)O	0	1	0	1	1	1	1	0	1	1	0	1	1	0	1	1	1	0	1	1	0	1	0	0	1	1	0	CO[C@@H]1O[C@@H](COS(=O)(=O)O)[C@H](O[C@@H]2O[C@H](C(=O)[O-])[C@H](OC)[C@@H](O)[C@@H]2OS(=O)(=O)O)[C@@H]([O-])[C@@H]1NOS(=O)(=O)O
253	FC(F)(C)[C@@H]1CN2C[C@@H](C1)C[C@](C(=O)OC)(c1c(OC)cc3N(C)[C@H]4[C@@](O)(C(=O)OC)[C@H](OC(=O)C)[C@@]5(CC)[C@@H]6N(CC=C5)CC[C@]46c3c1)c1[nH]c3c(c1C2)cccc3	1	1	0	1	1	1	1	0	1	1	1	1	1	0	1	1	1	0	1	1	1	1	0	1	1	1	1	CC[C@]12C=CCN3CC[C@@]4(c5cc([C@@]6(C(=O)OC)C[C@@H]7C[C@H](C(C)(F)F)CN(Cc8c6[nH]c6ccccc86)C7)c(OC)cc5N(C)[C@H]4[C@@](O)(C(=O)OC)[C@@H]1OC(C)=O)[C@@H]32
254	O=C(O)c1c2n(Cc3ccc(-c4c(C5=NC(=O)ON5)cccc4)cc3)c(OCC)nc2ccc1	0	0	0	0	1	1	1	0	0	0	0	1	0	0	1	1	1	0	0	1	0	1	0	0	0	1	0	CCOc1nc2cccc(C(=O)O)c2n1Cc1ccc(-c2ccccc2-c2nc(=O)o[nH]2)cc1
255	S(CCC)c1cc2[nH]c(NC(=O)OC)nc2cc1	1	0	0	0	1	0	1	0	1	0	0	0	0	0	0	1	1	0	0	0	0	1	0	1	0	1	1	CCCSc1ccc2nc(NC(=O)OC)[nH]c2c1
256	OC(CNC(C)(C)C)c1cc(CO)c(O)cc1	1	1	0	1	1	1	1	1	1	1	0	1	0	1	1	1	1	0	1	1	1	1	1	1	1	1	1	CC(C)(C)NCC(O)c1ccc(O)c(CO)c1
257	ClC1C2C(C3(C)C(=CC(=O)C=C3)C1)C(O)CC1(C)C(OC(=O)CC)(C(=O)COC(=O)CC)C(C)CC21	0	0	0	0	0	0	0	0	0	0	0	0	0	0	0	0	1	0	1	0	0	0	0	0	0	0	0	CCC(=O)OCC(=O)C1(OC(=O)CC)C(C)CC2C3C(Cl)CC4=CC(=O)C=CC4(C)C3C(O)CC21C
258	P(=O)(O)(O)C(P(=O)(O)O)(O)CCCN	0	1	0	1	1	1	1	1	1	0	1	1	0	0	1	1	1	1	1	1	0	1	0	1	0	1	1	NCCCC(O)(P(=O)(O)O)P(=O)(O)O
259	O=C(NCCCN(C)c1nc(N)c2c(n1)cc(OC)c(OC)c2)C1OCCC1	1	0	0	1	1	1	1	0	0	1	0	1	0	0	1	1	1	0	1	1	1	1	0	1	1	1	1	COc1cc2nc(N(C)CCCNC(=O)C3CCCO3)nc(N)c2cc1OC
260	O=C1N=CN=C2NNC=C12	1	1	0	1	1	1	1	0	1	1	1	1	0	1	1	1	1	1	1	1	1	1	0	1	1	1	1	O=c1ncnc2[nH][nH]cc1-2
261	O=C1N(Cc2c(C)[nH]cn2)CCc2n(C)c3c(c12)cccc3	1	1	0	1	1	1	1	0	1	1	0	1	1	0	1	0	1	0	1	1	1	1	0	0	1	1	1	Cc1[nH]cnc1CN1CCc2c(c3ccccc3n2C)C1=O
262	O=C(N(c1ccccc1)C1(COC)CCN(CCN2C(=O)N(CC)N=N2)CC1)CC	0	0	0	1	1	1	1	0	1	0	0	1	0	0	1	0	1	0	0	1	1	0	0	0	1	1	1	CCC(=O)N(c1ccccc1)C1(COC)CCN(CCn2nnn(CC)c2=O)CC1
263	Clc1cc2C(c3ccccc3)=NCc3n(c(C)nn3)-c2cc1	1	1	0	1	1	1	1	1	1	1	0	1	1	1	1	0	1	0	1	1	1	1	0	1	1	1	1	Cc1nnc2n1-c1ccc(Cl)cc1C(c1ccccc1)=NC2
264	N(C)(C)c1nc(N(C)C)nc(N(C)C)n1	0	1	0	0	1	0	1	0	0	0	1	1	0	0	0	1	0	0	0	0	1	0	0	1	0	1	1	CN(C)c1nc(N(C)C)nc(N(C)C)n1
265	NC12CC3CC(C1)CC(C2)C3	0	1	0	1	1	1	1	1	1	0	0	1	0	0	1	1	1	0	0	1	1	1	0	0	1	1	1	NC12CC3CC(CC(C3)C1)C2
266	FC12C3(C)C(=CC(=O)C=C3)CCC1C1C(C)(C3(C(=O)COC(=O)C)OC4(OC3C1)CCCC4)CC2O	0	0	0	1	0	0	0	0	0	0	0	1	1	0	0	0	1	0	1	0	0	0	0	0	0	0	0	CC(=O)OCC(=O)C12OC3(CCCC3)OC1CC1C3CCC4=CC(=O)C=CC4(C)C3(F)C(O)CC12C
267	O=C(N)C1C(=O)[C@H]([N+](C)C)[C@@H]2[C@@](O)(C1=O)C([O-])=C1C(=O)c3c(O)cccc3[C@](O)(C)[C@@H]1C2	1	1	0	0	1	1	1	0	1	1	0	0	0	0	0	1	1	1	0	0	0	1	0	0	1	1	0	C[N+](C)[C@H]1C(=O)C(C(N)=O)C(=O)[C@@]2(O)C([O-])=C3C(=O)c4c(O)cccc4[C@@](C)(O)[C@@H]3C[C@H]12
268	Oc1ccc(C(CN(C)C)C2(O)CCCCC2)cc1	0	1	0	1	1	1	1	1	1	1	0	1	0	0	1	1	1	0	0	1	1	1	0	1	1	1	1	CN(C)CC(c1ccc(O)cc1)C1(O)CCCCC1
269	Ic1c(NC(=O)C)c(I)c(C(=O)O)c(I)c1NC(=O)C	0	0	0	1	1	1	1	0	1	0	0	1	0	1	1	1	1	0	1	1	1	1	0	0	1	1	1	CC(=O)Nc1c(I)c(NC(C)=O)c(I)c(C(=O)O)c1I
270	S(P(=O)(O)O)CCNCCCN	0	1	0	0	1	0	1	0	1	0	0	1	1	0	1	0	1	0	0	1	0	1	0	0	1	1	1	NCCCNCCSP(=O)(O)O
271	O=C(NC1C(OC2C(O)C(N)C(O)C(CO)O2)C(O)C(OC2C(O)C(O)C(O)C(CN)O2)C(N)C1)C(O)CCN	0	1	0	1	1	1	1	0	0	0	0	0	0	0	1	1	1	0	0	1	0	1	0	1	0	1	1	NCCC(O)C(=O)NC1CC(N)C(OC2OC(CN)C(O)C(O)C2O)C(O)C1OC1OC(CO)C(O)C(N)C1O
272	O=C1C(CC)(c2ccc(N)cc2)CCC(=O)N1	1	1	0	0	1	1	1	0	1	0	0	0	1	0	1	1	1	0	0	1	0	0	0	0	1	1	0	CCC1(c2ccc(N)cc2)CCC(=O)NC1=O
273	O=C(O)CNC(=O)c1ccc(N)cc1	0	0	0	0	0	1	1	0	1	0	0	1	0	0	1	0	1	0	0	0	0	0	0	0	0	1	0	Nc1ccc(C(=O)NCC(=O)O)cc1
275	Ic1c(OCCN(CC)CC)c(I)cc(C(=O)c2c(CCCC)oc3c2cccc3)c1	1	1	1	1	1	1	1	0	1	1	1	1	1	0	1	1	1	0	1	1	1	1	0	1	1	1	1	CCCCc1oc2ccccc2c1C(=O)c1cc(I)c(OCCN(CC)CC)c(I)c1
276	S(=O)(=O)(CC)c1c(N)cc(OC)c(C(=O)NCC2N(CC)CCC2)c1	0	1	0	1	1	1	1	0	1	1	0	1	1	0	1	1	1	0	1	1	1	0	1	0	1	1	1	CCN1CCCC1CNC(=O)c1cc(S(=O)(=O)CC)c(N)cc1OC
277	N(CC/C=C/1\c2c(cccc2)CCc2c\1cccc2)(C)C	1	1	0	1	1	1	1	1	0	1	0	1	1	0	1	1	1	0	0	0	1	1	0	1	1	1	1	CN(C)CCC=C1c2ccccc2CCc2ccccc21
278	O=C(O)c1c(N)nc2Oc3c(C(=O)c2c1)cc(C(C)C)cc3	0	0	0	0	1	0	1	0	0	0	0	1	0	0	0	0	0	0	0	1	0	0	0	0	0	1	1	CC(C)c1ccc2oc3nc(N)c(C(=O)O)cc3c(=O)c2c1
279	Clc1c(C2C(C(=O)OCC)=C(COCCN)NC(C)=C2C(=O)OC)cccc1	1	1	0	1	1	1	1	0	1	1	0	1	0	0	1	1	1	0	1	1	1	1	0	1	1	1	1	CCOC(=O)C1=C(COCCN)NC(C)=C(C(=O)OC)C1c1ccccc1Cl
280	O=C1C(CCC(C)C)(CC)C(=O)NC(=O)N1	1	0	0	0	1	0	1	1	1	0	0	1	0	0	1	1	1	0	0	1	1	0	0	0	1	1	0	CCC1(CCC(C)C)C(=O)NC(=O)NC1=O
281	C(CC)(C)(C)c1ccc(CC(CN2CC(C)OC(C)C2)C)cc1	0	0	0	0	0	0	0	0	1	0	0	0	0	0	0	0	1	0	0	0	0	0	0	0	0	1	0	CCC(C)(C)c1ccc(CC(C)CN2CC(C)OC(C)C2)cc1
282	Clc1cc2C(N3CCNCC3)=Nc3c(Oc2cc1)cccc3	1	1	0	1	1	0	1	1	0	1	0	1	1	0	1	1	1	0	0	1	1	1	0	1	1	1	1	Clc1ccc2c(c1)C(N1CCNCC1)=Nc1ccccc1O2
283	O=C(NC1C(=O)N2C(C(=O)O)C(C)(C)SC12)C(N)c1ccc(O)cc1	1	1	0	0	1	0	1	0	1	0	0	1	0	0	1	1	1	0	1	0	1	1	0	0	0	1	1	CC1(C)SC2C(NC(=O)C(N)c3ccc(O)cc3)C(=O)N2C1C(=O)O
284	O=C(NC1C(=O)N2C(C(=O)O)C(C)(C)SC12)C(N)c1ccccc1	0	0	0	0	1	0	1	0	1	0	0	0	0	0	0	1	1	0	1	1	0	0	0	0	0	0	0	CC1(C)SC2C(NC(=O)C(N)c3ccccc3)C(=O)N2C1C(=O)O
285	S(=O)(=O)(N(CC(O)C(NC(=O)OC1COCC1)Cc1ccccc1)CC(C)C)c1ccc(N)cc1	1	1	0	0	1	1	1	0	0	1	0	1	0	0	0	1	1	0	1	0	1	1	0	0	1	1	1	CC(C)CN(CC(O)C(Cc1ccccc1)NC(=O)OC1CCOC1)S(=O)(=O)c1ccc(N)cc1
286	S(=O)(=O)(Nc1cc(OC)c(Nc2c3c(nc4c2cccc4)cccc3)cc1)C	1	1	0	1	1	1	1	0	1	0	0	1	0	0	1	1	1	1	1	1	1	1	0	0	1	1	1	COc1cc(NS(C)(=O)=O)ccc1Nc1c2ccccc2nc2ccccc12
287	Clc1c(Cl)ccc2NC3=NC(=O)CN3Cc12	1	1	0	1	1	1	1	0	0	1	1	1	0	0	1	1	1	0	1	1	1	1	0	1	1	1	1	O=C1CN2Cc3c(ccc(Cl)c3Cl)NC2=N1
288	N#CC(C)(C)c1cc(C(C#N)(C)C)cc(Cn2ncnc2)c1	1	1	0	1	1	1	1	1	1	1	1	1	1	1	1	1	1	0	1	1	1	0	0	0	1	1	1	CC(C)(C#N)c1cc(Cn2cncn2)cc(C(C)(C)C#N)c1
289	Oc1c(O)ccc2c1-c1c3c(ccc1)CCN(C)C3C2	0	1	0	0	0	1	1	0	0	1	0	1	0	0	1	0	1	0	1	1	1	0	0	0	1	1	1	CN1CCc2cccc3c2C1Cc1ccc(O)c(O)c1-3
290	Clc1c(NC2=NCCN2)c(Cl)cc(N)c1	0	0	0	1	1	1	1	0	1	0	0	1	0	1	1	0	1	0	1	1	1	0	0	0	1	1	0	Nc1cc(Cl)c(NC2=NCCN2)c(Cl)c1
291	S(CC[C@H](NC(=O)[C@@H](NC(=O)[C@@H](NC(=O)[C@@H](N)CO)Cc1ccc(O)cc1)CO)C(=O)N[C@H](C(=O)N[C@H](C(=O)N[C@H](C(=O)N[C@H](C(=O)N[C@H](C(=O)NCC(=O)N[C@H](C(=O)N1[C@H](C(=O)N[C@H](C(=O)NCC(=O)N[C@H](C(=O)N[C@H](C(=O)N[C@H](C(=O)N[C@H](C(=O)N2[C@H](C(=O)N[C@H](C(=O)N[C@H](C(=O)N[C@H](C(=O)N[C@H](C(=O)N3[C@H](C(=O)N[C@H](C(=O)NCC(=O)N[C@H](C(=O)N[C@H](C(=O)N[C@H](C(=O)N[C@H](C(=O)N[C@H](C(=O)N[C@H](C(=O)…	0	1	0	1	1	1	1	0	1	1	0	1	1	0	1	0	1	0	1	1	1	0	0	1	1	1	1	CSCC[C@H](NC(=O)[C@H](CO)NC(=O)[C@H](Cc1ccc(O)cc1)NC(=O)[C@@H](N)CO)C(=O)N[C@@H](CCC(=O)O)C(=O)N[C@@H](Cc1cnc[nH]1)C(=O)N[C@@H](Cc1ccccc1)C(=O)N[C@@H](CCCNC(=N)N)C(=O)N[C@@H](Cc1c[nH]c2ccccc12)C(=O)NCC(=O)N[C@@H](CCCCN)C(=O)N1CCC[C@H]1C(=O)N[C@H](C(=O)NCC(=O)N[C@@H](CCCCN)C(=O)N[C@@H](CCCCN)C(=O)N[C@@H](CCCNC(=N)N)C(=O)N[C@@H](CCCNC(=N)N)C(=O)N1CCC[C@H]1C(=O)N[C@H](C(=O)N[C@@H](CCCCN)C(=O)N[C@H](…
292	O=C(O)CCCO	1	1	0	1	1	1	1	1	1	1	0	1	0	0	1	1	1	0	1	1	1	1	0	1	1	1	1	O=C(O)CCCO
293	S(=O)(=O)(NC(C(=O)N1C(C(=O)O)CC(C)CC1)CCC/N=C(\N)/N)c1c2NCC(C)Cc2ccc1	0	0	0	0	1	1	1	0	1	0	0	1	0	1	1	1	1	0	1	1	1	1	0	0	1	1	1	CC1CNc2c(cccc2S(=O)(=O)NC(CCCN=C(N)N)C(=O)N2CCC(C)CC2C(=O)O)C1
294	S(CC[C@H](NC(=O)[C@@H](NC(=O)[C@@H](NC(=O)[C@@H](NC(=O)[C@@H](NC(=O)[C@@H](NC(=O)[C@@H](NC(=O)[C@@H](NC(=O)[C@@H](NC(=O)[C@@H](NC(=O)[C@@H](NC(=O)[C@@H](NC(=O)[C@@H](NC(=O)[C@@H](NC(=O)[C@@H](NC(=O)[C@@H](NC(=O)[C@@H](NC(=O)[C@@H](NC(=O)[C@@H](NC(=O)[C@@H](NC(=O)[C@@H](NC(=O)[C@@H](NC(=O)[C@@H](NC(=O)CNC(=O)[C@@H](NC(=O)[C@@H](NC(=O)[C@@H](N)Cc1[nH]cnc1)CO)CCC(=O)N)[C@H](O)C)Cc1ccccc1)[C@H](O)C)C…	0	0	0	0	1	0	1	0	1	0	0	1	0	0	1	0	0	0	0	0	0	0	0	0	1	1	0	CSCC[C@H](NC(=O)[C@H](CC(C)C)NC(=O)[C@H](Cc1c[nH]c2ccccc12)NC(=O)[C@H](CCC(N)=O)NC(=O)[C@@H](NC(=O)[C@H](Cc1ccccc1)NC(=O)[C@H](CC(=O)O)NC(=O)[C@H](CCC(N)=O)NC(=O)[C@H](C)NC(=O)[C@H](CCCNC(=N)N)NC(=O)[C@H](CCCNC(=N)N)NC(=O)[C@H](CO)NC(=O)[C@H](CC(=O)O)NC(=O)[C@H](CC(C)C)NC(=O)[C@H](Cc1ccc(O)cc1)NC(=O)[C@H](CCCCN)NC(=O)[C@H](CO)NC(=O)[C@H](Cc1ccc(O)cc1)NC(=O)[C@H](CC(=O)O)NC(=O)[C@H](CO)NC(=O)[C@@H…
295	O=C(Oc1c(C(=O)O)cccc1)C	1	1	0	0	1	1	1	1	1	0	0	1	0	0	1	1	1	0	1	1	1	1	0	1	1	1	1	CC(=O)Oc1ccccc1C(=O)O
296	O=C(N)Cc1ccc(OCC(O)CNC(C)C)cc1	1	1	0	1	1	1	1	0	0	1	0	1	0	0	1	1	1	1	0	1	1	1	0	1	1	1	1	CC(C)NCC(O)COc1ccc(CC(N)=O)cc1
297	Fc1ccc(-c2n(CCC(O)CC(O)CC(=O)O)c(C(C)C)c(C(=O)Nc3ccccc3)c2-c2ccccc2)cc1	1	1	0	1	1	1	1	0	1	1	0	1	0	0	1	1	1	0	1	1	1	1	0	1	1	1	1	CC(C)c1c(C(=O)Nc2ccccc2)c(-c2ccccc2)c(-c2ccc(F)cc2)n1CCC(O)CC(O)CC(=O)O
298	S(c1n(C)cnc1[N+](=O)[O-])c1ncnc2nc[nH]c12	1	0	0	1	1	1	1	0	1	1	1	1	0	0	1	1	1	1	1	1	0	0	0	0	1	1	0	Cn1cnc([N+](=O)[O-])c1Sc1ncnc2nc[nH]c12
299	O=C(O)CCCCCCCC(=O)O	0	0	0	1	0	0	0	0	1	0	0	1	0	0	0	0	1	0	1	1	0	0	0	0	0	1	0	O=C(O)CCCCCCCC(=O)O
300	Clc1ccc(CC2=NN(C(=O)c3c2cccc3)C2CCN(C)CCC2)cc1	0	1	0	1	1	1	1	1	1	1	0	1	0	0	1	0	1	1	1	1	1	1	0	1	1	1	1	CN1CCCC(n2nc(Cc3ccc(Cl)cc3)c3ccccc3c2=O)CC1
301	O(C)C1(C)C(O)C(C)OC(OC2C(C)C(=O)OC(CC)C(O)(C)C(O)C(C)N(C)CC(C)CC(O)(C)C(OC3C(O)C(N(C)C)CC(C)O3)C2C)C1	1	1	0	1	1	1	1	1	1	1	0	1	0	0	1	1	1	1	1	1	1	1	0	1	1	1	1	CCC1OC(=O)C(C)C(OC2CC(C)(OC)C(O)C(C)O2)C(C)C(OC2OC(C)CC(N(C)C)C2O)C(C)(O)CC(C)CN(C)C(C)C(O)C1(C)O
302	FC(F)(CCCC)[C@]1(O)O[C@H]2[C@@H]([C@@H](CCCCCCC(=O)O)C(=O)C2)CC1	0	1	0	0	1	1	1	0	1	0	0	1	0	0	1	0	1	0	1	1	1	1	0	0	1	1	1	CCCCC(F)(F)[C@@]1(O)CC[C@H]2[C@@H](CC(=O)[C@@H]2CCCCCCC(=O)O)O1
303	O=C(OC)CCC(=O)CN	0	0	0	1	0	0	1	0	1	0	1	1	0	0	0	0	1	0	1	0	0	0	0	0	0	1	0	COC(=O)CCC(=O)CN
304	S(=O)(=O)(O)N1C(=O)C(NC(=O)/C(=N\OC(C(=O)O)(C)C)/c2nc(N)sc2)C1C	1	0	0	1	1	1	1	0	1	1	0	1	0	0	1	1	1	0	1	1	1	0	0	1	1	1	1	CC1C(NC(=O)/C(=N\OC(C)(C)C(=O)O)c2csc(N)n2)C(=O)N1S(=O)(=O)O
305	O([C@@H]1[C@H](O)[C@@H](O)[C@H](O)[C@@H](CO)O1)[C@@]1(CO)[C@@H](O)[C@H](O)[C@@H](CO)O1	0	1	0	1	1	1	1	0	1	0	0	1	0	0	1	0	1	0	1	1	1	0	0	1	1	1	1	OC[C@H]1O[C@H](O[C@]2(CO)O[C@H](CO)[C@@H](O)[C@@H]2O)[C@H](O)[C@@H](O)[C@@H]1O
306	O=C(N[C@H](C(=O)N[C@@H](C(=O)N[C@H](C(=O)N[C@H](C(=O)N1[C@H](C(=O)NCC)CCC1)CCC/N=C(\N)/N)CC(C)C)CC(C)C)Cc1ccc(O)cc1)[C@@H](NC(=O)[C@@H](NC(=O)[C@@H](NC(=O)[C@H]1NC(=O)CC1)CC1N=CN=C1)Cc1c2c([nH]c1)cccc2)CO	1	1	0	1	1	1	1	1	1	1	1	1	1	0	1	1	1	0	1	1	1	1	0	1	1	1	1	CCNC(=O)[C@@H]1CCCN1C(=O)[C@H](CCCN=C(N)N)NC(=O)[C@H](CC(C)C)NC(=O)[C@@H](CC(C)C)NC(=O)[C@H](Cc1ccc(O)cc1)NC(=O)[C@H](CO)NC(=O)[C@H](Cc1c[nH]c2ccccc12)NC(=O)[C@H](CC1C=NC=N1)NC(=O)[C@@H]1CCC(=O)N1
307	O=C(N[C@H](C(=O)N[C@@H](C(=O)N[C@H](C(=O)N[C@H](C(=O)N1[C@H](C(=O)NCC)CCC1)CCC/N=C(\N)/N)CC(C)C)Cc1ncn(Cc2ccccc2)c1)Cc1ccc(O)cc1)[C@@H](NC(=O)[C@@H](NC(=O)[C@@H](NC(=O)[C@H]1NC(=O)CC1)Cc1[nH]cnc1)Cc1c2c([nH]c1)cccc2)CO	1	1	1	1	1	1	1	0	0	1	1	1	1	0	1	1	1	1	1	1	1	1	0	0	1	1	1	CCNC(=O)[C@@H]1CCCN1C(=O)[C@H](CCCN=C(N)N)NC(=O)[C@H](CC(C)C)NC(=O)[C@@H](Cc1cn(Cc2ccccc2)cn1)NC(=O)[C@H](Cc1ccc(O)cc1)NC(=O)[C@H](CO)NC(=O)[C@H](Cc1c[nH]c2ccccc12)NC(=O)[C@H](Cc1cnc[nH]1)NC(=O)[C@@H]1CCC(=O)N1
308	Clc1ccc(C(CN)CC(=O)O)cc1	1	1	0	1	1	1	1	1	0	1	1	1	0	1	1	1	1	0	1	1	1	1	0	1	1	1	1	NCC(CC(=O)O)c1ccc(Cl)cc1
309	S(CC[C@H](NC(=O)[C@@H](NC(=O)[C@@H](NC(=O)[C@@H](NC(=O)[C@@H](NC(=O)[C@@H](NC(=O)[C@@H](NC(=O)[C@@H](NC(=O)[C@@H](NC(=O)[C@@H](NC(=O)[C@@H](NC(=O)[C@@H](NC(=O)[C@@H](NC(=O)[C@@H](NC(=O)[C@@H](NC(=O)[C@@H](NC(=O)[C@H]1N(C(=O)[C@H]2N(C(=O)[C@@H](NC(=O)[C@@H](NC(=O)[C@@H](N)CO)CCC(=O)N)CCC(=O)O)CCC2)CCC1)[C@H](CC)C)CO)CC(C)C)CC(=O)O)CC(C)C)[C@H](O)C)Cc1ccccc1)Cc1[nH]cnc1)CC(C)C)CC(C)C)CCCNC(=N)N)CCC…	0	0	0	0	0	0	0	0	0	0	0	1	1	0	1	0	0	0	0	1	0	0	0	0	1	1	0	CC[C@H](C)[C@H](NC(=O)[C@H](CC(=O)O)NC(=O)[C@H](CC(C)C)NC(=O)[C@H](CC(C)C)NC(=O)[C@H](CCCCN)NC(=O)[C@H](CCCNC(=N)N)NC(=O)[C@H](CC(N)=O)NC(=O)[C@H](CO)NC(=O)[C@H](Cc1cnc[nH]1)NC(=O)[C@H](C)NC(=O)[C@H](CCC(N)=O)NC(=O)[C@H](CCC(N)=O)NC(=O)[C@H](C)NC(=O)[C@H](CC(C)C)NC(=O)[C@H](CCC(N)=O)NC(=O)[C@H](CC(=O)O)NC(=O)[C@H](C)NC(=O)[C@H](CCCCN)NC(=O)[C@@H](NC(=O)[C@H](CCSC)NC(=O)[C@H](CCC(=O)O)NC(=O)[C@H](…
310	ClC12C3(C)C(=CC(=O)C=C3)CCC1C1C(C)(C(OC(=O)CC)(C(=O)COC(=O)CC)C(C)C1)CC2O	0	0	0	1	1	1	1	0	1	1	0	1	1	0	0	0	1	0	1	1	0	0	0	0	0	1	0	CCC(=O)OCC(=O)C1(OC(=O)CC)C(C)CC2C3CCC4=CC(=O)C=CC4(C)C3(Cl)C(O)CC21C
311	ClC12C3(C)C(=CC(=O)C=C3)CCC1C1C(C)(C(O)(C(=O)CO)C(C)C1)CC2O	0	0	0	1	1	1	1	0	1	1	0	1	1	0	0	0	1	0	1	1	1	0	0	0	0	1	0	CC1CC2C3CCC4=CC(=O)C=CC4(C)C3(Cl)C(O)CC2(C)C1(O)C(=O)CO
312	O=C(OCC)C(NC1C(=O)N(CC(=O)O)c2c(cccc2)CC1)CCc1ccccc1	1	1	0	0	1	1	1	0	1	1	0	1	0	0	1	1	1	0	1	1	1	1	0	1	1	1	1	CCOC(=O)C(CCc1ccccc1)NC1CCc2ccccc2N(CC(=O)O)C1=O
313	S(=O)(=O)(N)c1c(C(F)(F)F)cc2NC(Cc3ccccc3)NS(=O)(=O)c2c1	0	1	0	0	1	1	1	0	0	1	0	1	0	0	1	1	1	0	0	0	0	1	0	0	0	1	1	NS(=O)(=O)c1cc2c(cc1C(F)(F)F)NC(Cc1ccccc1)NS2(=O)=O
314	S(=O)(=O)(Oc1c(O)ccc([C@H](O)[C@@H](O)[C@H]2C(=O)N[C@@H]([C@H](O)CC(=O)N)C(=O)N3[C@@H]([C@@H](O)[C@@H](C)C3)C(=O)N[C@H](O)[C@H](O)C[C@H](NC(=O)c3ccc(-c4noc(-c5ccc(OCCCCC)cc5)c4)cc3)C(=O)N[C@@H]([C@H](O)C)C(=O)N3[C@H](C(=O)N2)C[C@@H](O)C3)c1)O	1	1	0	0	1	1	1	0	1	0	1	1	1	0	1	1	1	0	1	1	1	1	0	0	1	1	1	CCCCCOc1ccc(-c2cc(-c3ccc(C(=O)N[C@H]4C[C@@H](O)[C@@H](O)NC(=O)[C@@H]5[C@@H](O)[C@@H](C)CN5C(=O)[C@H]([C@H](O)CC(N)=O)NC(=O)[C@H]([C@H](O)[C@@H](O)c5ccc(O)c(OS(=O)(=O)O)c5)NC(=O)[C@@H]5C[C@@H](O)CN5C(=O)[C@H]([C@@H](C)O)NC4=O)cc3)no2)cc1
315	O=C(OCC)c1ccc(N)cc1	0	0	0	0	0	0	1	0	1	0	0	1	0	0	0	1	1	0	0	1	0	0	0	0	1	0	0	CCOC(=O)c1ccc(N)cc1
316	N(C(Cc1ccccc1)C)(Cc1ccccc1)C	0	1	0	0	0	0	1	0	1	0	0	0	0	0	0	0	1	0	0	0	1	0	0	0	1	1	0	CC(Cc1ccccc1)N(C)Cc1ccccc1
317	O(C(c1ccccc1)c1ccccc1)C1CC2N(C)C(C1)CC2	0	1	0	1	1	0	1	0	1	0	0	1	0	0	0	0	1	0	0	0	1	1	0	0	1	1	1	CN1C2CCC1CC(OC(c1ccccc1)c1ccccc1)C2
318	O=C(OCc1ccccc1)c1ccccc1	0	0	0	0	0	0	0	0	0	0	0	1	0	0	0	0	1	0	0	0	0	0	0	0	0	1	0	O=C(OCc1ccccc1)c1ccccc1
319	O(CCOCCOCCOCCOCCOCCOCCOCCOCCOCCOCCOCCOCCOCCO)CCOCCOCCOCCOCCOCCOCCOCCOCCOCCOCCOCCOCCOC	0	0	0	0	0	1	1	0	1	0	0	1	0	0	0	0	1	0	1	1	0	0	0	0	1	0	0	COCCOCCOCCOCCOCCOCCOCCOCCOCCOCCOCCOCCOCCOCCOCCOCCOCCOCCOCCOCCOCCOCCOCCOCCOCCOCCOCCO
320	O=C(NC1C(=O)N2C(C(=O)O)C(C)(C)SC12)Cc1ccccc1	0	1	0	1	1	1	1	0	1	1	0	1	0	1	1	1	1	0	1	1	1	1	0	1	1	1	1	CC1(C)SC2C(NC(=O)Cc3ccccc3)C(=O)N2C1C(=O)O
321	Clc1ccc(C(OC2CCN(CCCC(=O)O)CC2)c2ncccc2)cc1	0	0	0	1	0	0	1	0	1	0	0	0	0	0	0	0	1	0	1	0	0	0	0	0	0	1	0	O=C(O)CCCN1CCC(OC(c2ccc(Cl)cc2)c2ccccn2)CC1
322	O(CC(C)C)CC(CN(Cc1ccccc1)c1ccccc1)N1CCCC1	0	1	0	1	1	1	1	0	0	1	0	1	0	1	1	0	1	0	1	1	1	0	0	1	1	1	0	CC(C)COCC(CN(Cc1ccccc1)c1ccccc1)N1CCCC1
323	S(P(=O)(OCC)OCC)CC[N+](C)(C)C	0	0	0	1	0	1	0	0	0	0	0	1	0	0	0	0	1	0	0	0	0	0	0	0	0	0	0	CCOP(=O)(OCC)SCC[N+](C)(C)C
324	O=C(Nc1ccc(CCNC[C@H](O)c2ccccc2)cc1)Cc1nc(N)sc1	0	1	0	1	1	1	1	0	0	1	1	1	0	0	1	0	1	0	1	0	0	1	0	0	1	1	1	Nc1nc(CC(=O)Nc2ccc(CCNC[C@H](O)c3ccccc3)cc2)cs1
325	O=C(OCCCCCC)CCC(=O)CN	0	0	0	0	1	0	0	0	1	0	0	0	0	0	0	0	0	0	1	0	0	1	0	0	0	0	0	CCCCCCOC(=O)CCC(=O)CN
326	O=C(N)C(CC)N1C(=O)CCC1	1	1	0	1	1	1	1	1	1	1	0	1	0	0	0	1	1	1	1	1	1	1	1	1	0	1	1	CCC(C(N)=O)N1CCCC1=O
327	N(CCc1ncccc1)C	0	0	0	0	0	0	1	0	1	0	0	1	0	1	1	0	1	0	0	1	1	0	0	0	1	1	1	CNCCc1ccccn1
328	P(=O)(OCC(=O)C1(O)C2(C)C(C3C(F)(C4(C)C(=CC(=O)C=C4)CC3)C(O)C2)CC1C)(O)O	0	1	0	1	1	1	1	0	1	1	0	1	1	0	1	1	1	1	1	1	1	0	1	1	1	1	1	CC1CC2C3CCC4=CC(=O)C=CC4(C)C3(F)C(O)CC2(C)C1(O)C(=O)COP(=O)(O)O
329	O(CCc1ccc(OCC(O)CNC(C)C)cc1)CC1CC1	0	1	0	1	1	1	1	1	1	1	1	1	1	0	1	1	1	1	1	1	1	1	0	1	1	1	1	CC(C)NCC(O)COc1ccc(CCOCC2CC2)cc1
330	O=C(OC(C[N+](C)(C)C)C)N	0	0	0	1	0	0	1	0	0	0	0	1	0	0	1	0	1	0	0	1	0	1	0	0	1	1	1	CC(C[N+](C)(C)C)OC(N)=O
331	Oc1cc(C(C(CN(C)C)C)CC)ccc1	0	1	0	1	1	1	1	1	1	1	0	1	0	0	1	0	1	0	1	1	1	1	0	1	1	1	1	CCC(c1cccc(O)c1)C(C)CN(C)C
332	S(=O)(=O)(CC(O)(C(=O)Nc1cc(C(F)(F)F)c(C#N)cc1)C)c1ccc(F)cc1	1	1	0	1	1	1	1	0	1	1	1	1	0	0	1	1	1	0	1	1	1	1	0	0	1	1	1	CC(O)(CS(=O)(=O)c1ccc(F)cc1)C(=O)Nc1ccc(C#N)c(C(F)(F)F)c1
333	FC(F)(/C=C/C1C(C/C=C/CCCC(=O)OC(C)C)C(O)CC1O)COc1ccccc1	0	0	0	1	0	0	0	0	0	0	0	0	0	0	0	0	1	0	1	1	0	0	0	0	0	1	0	CC(C)OC(=O)CCC/C=C/CC1C(O)CC(O)C1/C=C/C(F)(F)COc1ccccc1
334	SC[C@H](NC(=O)[C@@H](NC(=O)[C@@H](NC(=O)[C@@H](NC(=O)[C@@H](NC(=O)[C@@H](NC(=O)[C@@H](NC(=O)[C@@H](NC(=O)[C@@H](NC(=O)[C@@H](NC(=O)[C@@H](NC(=O)CNC(=O)[C@@H](NC(=O)[C@@H](NC(=O)[C@@H](NC(=O)[C@@H](NC(=O)[C@@H](NC(=O)[C@@H](NC(=O)[C@@H](N)Cc1ccccc1)C(C)C)CC(=O)N)CCC(=O)N)Cc1[nH]cnc1)CC(C)C)CS)CO)Cc1[nH]cnc1)CC(C)C)C(C)C)CCC(=O)O)C)CC(C)C)Cc1ccc(O)cc1)CC(C)C)C(C)C)C(=O)NCC(=O)N[C@H](C(=O)N[C@H](C(=…	0	1	0	1	1	1	1	0	1	1	0	1	0	0	1	0	1	0	1	1	0	1	0	0	1	1	1	CC(C)C[C@H](NC(=O)[C@H](C)NC(=O)[C@H](CCC(=O)O)NC(=O)[C@@H](NC(=O)[C@H](CC(C)C)NC(=O)[C@H](Cc1cnc[nH]1)NC(=O)[C@H](CO)NC(=O)CNC(=O)[C@H](CS)NC(=O)[C@H](CC(C)C)NC(=O)[C@H](Cc1cnc[nH]1)NC(=O)[C@H](CCC(N)=O)NC(=O)[C@H](CC(N)=O)NC(=O)[C@@H](NC(=O)[C@@H](N)Cc1ccccc1)C(C)C)C(C)C)C(=O)N[C@@H](Cc1ccc(O)cc1)C(=O)N[C@@H](CC(C)C)C(=O)N[C@H](C(=O)N[C@@H](CS)C(=O)NCC(=O)N[C@@H](CCC(=O)O)C(=O)N[C@@H](CCCNC(=N)…
335	O=C(Oc1ccc(C(c2ncccc2)c2ccc(OC(=O)C)cc2)cc1)C	0	1	0	0	0	1	1	0	1	0	0	0	0	0	1	0	1	0	0	0	0	0	0	0	0	1	0	CC(=O)Oc1ccc(C(c2ccc(OC(C)=O)cc2)c2ccccn2)cc1
336	SC[C@H](NC(=O)[C@@H](NC(=O)[C@@H](NC(=O)[C@@H](NC(=O)[C@@H](NC(=O)[C@@H](N)CC(C)C)[C@H](O)C)Cc1ccc(O)cc1)[C@H](O)C)CC(=O)O)C(=O)N[C@@H]([C@H](O)C)C(=O)N[C@H](C(=O)N[C@H](C(=O)NCC(=O)N[C@H](C(=O)N[C@H](C(=O)N[C@H](C(=O)N[C@H](C(=O)N[C@H](C(=O)N[C@H](C(=O)N[C@H](C(=O)NCC(=O)N[C@H](C(=O)N[C@H](C(=O)N[C@H](C(=O)N[C@H](C(=O)NCC(=O)N[C@H](C(=O)NCC(=O)N[C@H](C(=O)N[C@H](C(=O)N[C@H](C(=O)N[C@@H]([C@H](CC…	1	1	0	0	1	0	1	0	1	1	0	1	0	1	1	1	1	0	1	1	1	1	0	0	1	1	1	CC[C@H](C)[C@H](NC(=O)[C@H](CS)NC(=O)[C@H](CCCCN)NC(=O)[C@H](CC(N)=O)NC(=O)CNC(=O)[C@H](CCC(N)=O)NC(=O)CNC(=O)[C@H](CS)NC(=O)[C@@H](NC(=O)[C@H](CC(N)=O)NC(=O)[C@H](CO)NC(=O)CNC(=O)[C@H](CCC(=O)O)NC(=O)[C@H](CS)NC(=O)[C@H](CC(C)C)NC(=O)[C@H](CS)NC(=O)[C@H](CC(C)C)NC(=O)[C@H](CC(N)=O)NC(=O)[C@H](CCC(N)=O)NC(=O)CNC(=O)[C@H](CO)NC(=O)[C@H](CCC(=O)O)NC(=O)[C@@H](NC(=O)[C@H](CS)NC(=O)[C@H](CC(=O)O)NC(=…
337	O=C1Nc2c(O)ccc(C(O)CNC3Cc4c(cc(CC)c(CC)c4)C3)c2C=C1	0	1	0	0	0	1	1	0	1	0	0	1	0	0	0	1	1	0	1	1	0	0	0	1	1	1	0	CCc1cc2c(cc1CC)CC(NCC(O)c1ccc(O)c3[nH]c(=O)ccc13)C2
338	SC[C@H](NC(=O)[C@@H](N)CCCCN)C(=O)N[C@H](C(=O)N[C@@H]([C@H](O)C)C(=O)N[C@H](C(=O)N[C@@H]([C@H](O)C)C(=O)N[C@H](C(=O)N[C@H](C(=O)N[C@@H]([C@H](O)C)C(=O)N[C@H](C(=O)N[C@H](C(=O)N[C@H](C(=O)N[C@H](C(=O)N[C@H](C(=O)N[C@H](C(=O)N[C@H](C(=O)N[C@H](C(=O)N[C@H](C(=O)N[C@H](C(=O)N[C@H](C(=O)N[C@H](C(=O)N[C@H](C(=O)N[C@H](C(=O)NCC(=O)N1[C@H](C(=O)N[C@@H]([C@H](CC)C)C(=O)N[C@H](C(=O)N2[C@H](C(=O)N3[C@H](C(=…	0	1	0	0	0	1	1	0	1	0	0	1	0	0	0	0	0	0	1	1	0	0	0	0	0	1	1	CC[C@H](C)[C@H](NC(=O)[C@@H]1CCCN1C(=O)CNC(=O)[C@H](Cc1ccccc1)NC(=O)[C@H](CC(N)=O)NC(=O)[C@H](CC(N)=O)NC(=O)[C@H](CO)NC(=O)[C@H](CO)NC(=O)[C@H](Cc1cnc[nH]1)NC(=O)[C@@H](NC(=O)[C@H](CC(C)C)NC(=O)[C@H](Cc1ccccc1)NC(=O)[C@H](CC(N)=O)NC(=O)[C@H](C)NC(=O)[C@H](CC(C)C)NC(=O)[C@H](CCCNC(=N)N)NC(=O)[C@H](CCC(N)=O)NC(=O)[C@@H](NC(=O)[C@H](C)NC(=O)[C@H](CS)NC(=O)[C@@H](NC(=O)[C@H](C)NC(=O)[C@@H](NC(=O)[C@H…
339	Clc1sc(C(=O)NCC2OC(=O)N(c3ccc(N4C(=O)COCC4)cc3)C2)cc1	1	0	0	1	1	1	1	0	1	1	0	1	0	0	1	1	1	0	1	1	0	1	0	0	1	1	1	O=C(NCC1CN(c2ccc(N3CCOCC3=O)cc2)C(=O)O1)c1ccc(Cl)s1
340	O(C(C)C)CCOCc1ccc(OCC(O)CNC(C)C)cc1	1	1	0	1	1	1	1	0	1	1	0	1	0	0	1	1	1	1	1	1	1	1	1	1	1	1	1	CC(C)NCC(O)COc1ccc(COCCOC(C)C)cc1
341	O=C(OC)CCc1ccc(OCC(O)CNC(C)C)cc1	0	1	0	1	1	0	1	1	0	0	0	1	0	0	1	0	1	0	1	1	1	1	0	0	1	1	1	COC(=O)CCc1ccc(OCC(O)CNC(C)C)cc1
342	OCCN1C(CO)C(O)C(O)C(O)C1	0	0	0	0	0	0	1	0	0	0	0	0	0	0	0	0	1	0	0	0	0	0	0	0	0	0	0	OCCN1CC(O)C(O)C(O)C1CO
343	Brc1c(C[N+](CC)(C)C)cccc1	0	0	0	0	1	0	1	0	0	0	0	1	0	0	1	0	1	0	1	1	1	0	0	1	1	1	0	CC[N+](C)(C)Cc1ccccc1Br
344	Brc1c(NC2=NCCN2)ccc2nccnc12	0	1	0	1	1	1	1	0	1	0	0	1	0	1	1	0	1	1	1	1	1	0	0	0	1	1	1	Brc1c(NC2=NCCN2)ccc2nccnc12
345	O=C(C)[C@]1(O)[C@]2(C)[C@H]([C@H]3[C@@H]([C@]4(C)C([C@@H](C)C3)=CC(=O)CC4)CC2)CC1	1	1	0	1	1	1	1	0	1	1	1	1	1	0	1	1	1	1	1	1	1	1	1	0	1	1	1	CC(=O)[C@@]1(O)CC[C@H]2[C@@H]3C[C@H](C)C4=CC(=O)CC[C@]4(C)[C@H]3CC[C@@]21C
346	Brc1cc2C(c3ncccc3)=NCC(=O)Nc2cc1	0	1	0	1	1	1	1	0	1	0	0	1	0	0	1	0	1	0	0	1	1	1	0	0	1	1	1	O=C1CN=C(c2ccccn2)c2cc(Br)ccc2N1
347	Brc1c(N)c(CN(C)C2CCCCC2)cc(Br)c1	0	0	0	0	0	0	1	0	1	0	0	0	0	0	0	0	1	0	0	1	0	0	0	0	0	0	0	CN(Cc1cc(Br)cc(Br)c1N)C1CCCCC1
348	Brc1[nH]c2c3c(ccc2)C2=CC(C(=O)NC4(C(C)C)C(=O)N5C(O)(O4)C4N(C(=O)C5CC(C)C)CCC4)CN(C)C2Cc13	0	1	0	1	1	1	1	0	0	0	1	1	1	0	1	1	1	0	1	1	1	1	0	1	1	1	1	CC(C)CC1C(=O)N2CCCC2C2(O)OC(NC(=O)C3C=C4c5cccc6[nH]c(Br)c(c56)CC4N(C)C3)(C(C)C)C(=O)N12
349	O=C(N[C@@H](C(C)(C)C)C(=O)N1[C@H](C(=O)NC(C(=O)C(=O)N)CC2CCC2)[C@H]2C(C)(C)[C@H]2C1)NC(C)(C)C	1	1	0	1	1	1	1	1	1	1	1	1	1	0	1	1	1	1	1	1	1	1	0	1	1	1	1	CC(C)(C)NC(=O)N[C@H](C(=O)N1C[C@H]2[C@@H]([C@H]1C(=O)NC(CC1CCC1)C(=O)C(N)=O)C2(C)C)C(C)(C)C
350	O=C(OCCOC)NCC(=O)N[C@H]1[C@H]([C@H](O)[C@H](O)CO)O[C@@](OC[C@@H]2[C@H](O)[C@H](O)[C@@H](NC(=O)C)[C@@H](O[C@@H]([C@H](N)C(=O)O)C)O2)(C(=O)O)C[C@@H]1O	0	1	0	0	1	1	0	0	1	0	0	1	0	0	0	1	1	0	0	1	0	0	0	0	0	1	1	COCCOC(=O)NCC(=O)N[C@@H]1[C@@H](O)C[C@](OC[C@H]2O[C@H](O[C@H](C)[C@H](N)C(=O)O)[C@H](NC(C)=O)[C@@H](O)[C@H]2O)(C(=O)O)O[C@H]1[C@H](O)[C@H](O)CO
351	O=C(CO)C12C3(C)C(C4C(C5(C)C(=CC(=O)C=C5)CC4)C(O)C3)CC1OC(CCC)O2	0	1	0	1	1	1	1	0	1	1	0	1	1	0	1	1	1	1	1	1	1	1	0	1	1	1	1	CCCC1OC2CC3C4CCC5=CC(=O)C=CC5(C)C4C(O)CC3(C)C2(C(=O)CO)O1
353	S(=O)(=O)(N)c1c(Oc2ccccc2)c(NCCCC)cc(C(=O)O)c1	1	1	0	0	1	1	1	0	0	1	0	1	0	0	1	1	1	0	0	1	1	1	0	1	0	1	1	CCCCNc1cc(C(=O)O)cc(S(N)(=O)=O)c1Oc1ccccc1
354	O=C(Nc1c(C)cccc1C)C1N(CCCC)CCCC1	0	1	0	1	1	1	1	0	1	1	0	1	0	1	1	1	1	0	1	1	1	1	1	1	1	1	1	CCCCN1CCCCC1C(=O)Nc1c(C)cccc1C
355	O(C)C12C(C(O)(C(C)(C)C)C)CC3(C45c6c(c(O)ccc6CC3N(CC3CC3)CC4)OC15)CC2	1	1	0	1	1	1	1	1	1	1	0	1	0	1	1	0	1	0	1	1	1	1	0	1	1	1	1	COC12CCC3(CC1C(C)(O)C(C)(C)C)C1Cc4ccc(O)c5c4C3(CCN1CC1CC1)C2O5
356	O=C1N(CCCCN2CCN(c3ncccn3)CC2)C(=O)CC2(C1)CCCC2	0	1	0	1	1	1	1	1	1	1	0	1	0	0	1	1	1	0	1	1	1	1	0	1	1	1	1	O=C1CC2(CCCC2)CC(=O)N1CCCCN1CCN(c2ncccn2)CC1
357	S(=O)(=O)(OCCCCOS(=O)(=O)C)C	1	1	0	1	1	1	1	1	1	1	1	1	1	1	1	1	1	1	1	1	1	1	0	1	1	1	1	CS(=O)(=O)OCCCCOS(C)(=O)=O
358	O=C1C(C(CC)C)(CC)C(=O)NC(=O)N1	1	0	0	0	1	0	1	0	1	0	0	1	0	0	1	0	1	0	0	1	1	0	0	0	1	1	0	CCC(C)C1(CC)C(=O)NC(=O)NC1=O
359	OC[C@H]1N(CCCC)C[C@H](O)[C@@H](O)[C@@H]1O	0	1	0	1	1	1	1	0	0	1	1	1	0	0	1	1	0	1	0	0	1	0	0	1	0	1	1	CCCCN1C[C@H](O)[C@@H](O)[C@H](O)[C@H]1CO
360	N(Cc1c2c(ccc1)cccc2)(Cc1ccc(C(C)(C)C)cc1)C	0	0	0	0	0	0	0	0	0	0	0	1	0	0	0	0	1	0	0	0	0	0	0	0	0	1	0	CN(Cc1ccc(C(C)(C)C)cc1)Cc1cccc2ccccc12
361	O=C(Oc1c([C@H](CCN(C(C)C)C(C)C)c2ccccc2)cc(CO)cc1)C(C)C	1	0	0	1	1	1	1	0	1	1	0	1	0	0	0	0	1	0	1	1	1	1	0	1	1	1	0	CC(C)C(=O)Oc1ccc(CO)cc1[C@H](CCN(C(C)C)C(C)C)c1ccccc1
362	Oc1cc2c(cc1)CC1N(CC3CCC3)CCC32C1(O)CCCC3	0	1	0	1	1	1	1	1	0	0	0	1	0	1	1	0	1	0	1	1	1	0	0	1	1	1	1	Oc1ccc2c(c1)C13CCCCC1(O)C(C2)N(CC1CCC1)CC3
363	Clc1ccc(N/C(=N\C(=N/CCCCCC/N=C(\N=C(\Nc2ccc(Cl)cc2)/N)/N)\N)/N)cc1	0	0	0	0	0	0	1	0	1	0	0	1	0	0	0	0	1	0	1	0	0	1	0	1	0	1	1	NC(=N/CCCCCC/N=C(N)\N=C(/N)Nc1ccc(Cl)cc1)/N=C(/N)Nc1ccc(Cl)cc1
364	O=C(N(C(=O)C1CN(CC=C)C2C(c3c4c([nH]cc4C2)ccc3)C1)CCCN(C)C)NCC	1	1	0	1	1	1	1	1	1	1	1	1	0	0	1	0	1	1	1	1	1	0	0	1	1	1	1	C=CCN1CC(C(=O)N(CCCN(C)C)C(=O)NCC)CC2c3cccc4[nH]cc(c34)CC21
365	O=C(OC(C[N+](C)(C)C)C)C	0	0	0	0	0	0	1	0	1	0	0	1	0	0	1	0	1	1	0	1	0	0	1	0	1	1	1	CC(=O)OC(C)C[N+](C)(C)C
366	O=C1N(C)C(=O)c2n(C)cnc2N1C	0	1	0	1	1	0	1	0	1	0	0	1	0	0	1	1	1	0	1	1	1	1	0	1	1	1	1	Cn1c(=O)c2c(ncn2C)n(C)c1=O
367	O(C)c1c(OC)ccc(C(C#N)(C(C)C)CCCN(CCc2cc(OC)c(OC)cc2)C)c1	1	0	0	1	1	1	1	0	1	1	0	1	1	0	1	0	1	1	1	1	1	1	0	1	1	1	1	COc1ccc(CCN(C)CCCC(C#N)(c2ccc(OC)c(OC)c2)C(C)C)cc1OC
368	OC(/C=C/C(C)C1C2(C)C(/C(=C\C=C\3/C(=C)C(O)CC(O)C/3)/CCC2)CC1)C1CC1	0	1	0	0	0	0	0	0	1	0	0	1	0	0	0	0	1	0	1	0	0	0	0	0	0	1	0	C=C1/C(=C\C=C2\CCCC3(C)C2CCC3C(C)/C=C/C(O)C2CC2)CC(O)CC1O
369	OC(CCCC(C)C1C2(C)C(/C(=C\C=C\3/C(=C)C(O)CC(O)C/3)/CCC2)CC1)(C)C	0	1	0	1	1	1	1	0	1	0	1	1	0	0	1	1	1	0	1	1	1	1	0	0	1	1	1	C=C1/C(=C\C=C2\CCCC3(C)C2CCC3C(C)CCCC(C)(C)O)CC(O)CC1O
370	O(C)c1c(OC)cc2c(C(=O)C(CC3CCN(Cc4ccccc4)CC3)C2)c1	1	1	1	1	1	1	1	1	1	1	1	1	1	1	1	1	1	0	1	1	1	1	0	1	1	1	1	COc1cc2c(cc1OC)C(=O)C(CC1CCN(Cc3ccccc3)CC1)C2
371	O=C(OC(OC(=O)c1c2n(Cc3ccc(-c4c(-c5n[nH]nn5)cccc4)cc3)c(OCC)nc2ccc1)C)OC1CCCCC1	1	1	0	1	1	1	1	0	1	1	0	1	0	0	1	1	1	0	1	1	1	1	0	1	1	1	1	CCOc1nc2cccc(C(=O)OC(C)OC(=O)OC3CCCCC3)c2n1Cc1ccc(-c2ccccc2-c2nn[nH]n2)cc1
372	O=C(O)c1c2n(Cc3ccc(-c4c(-c5n[nH]nn5)cccc4)cc3)c(OCC)nc2ccc1	1	1	0	0	1	1	1	0	0	0	0	1	0	0	1	1	1	0	1	1	1	1	0	1	1	1	0	CCOc1nc2cccc(C(=O)O)c2n1Cc1ccc(-c2ccccc2-c2nn[nH]n2)cc1
373	O=C(N/C=C/1\C(=O)NC(C(=O)NCC(N)C(=O)NC(CO)C(=O)NC(CNC(=O)CC(N)CCCN)C(=O)N\1)C1NC(N)=NCC1)N	1	1	0	0	1	0	0	0	1	0	0	1	0	0	0	1	1	0	1	0	0	1	0	1	0	0	1	NCCCC(N)CC(=O)NCC1NC(=O)C(CO)NC(=O)C(N)CNC(=O)C(C2CCN=C(N)N2)NC(=O)/C(=C\NC(N)=O)NC1=O
374	O=C(NCc1cc(OC)c(O)cc1)CCCC/C=C/C(C)C	0	0	0	1	1	1	1	0	0	0	0	1	0	0	1	0	1	0	1	1	0	0	0	0	1	1	1	COc1cc(CNC(=O)CCCC/C=C/C(C)C)ccc1O
375	SCC(C(=O)N1C(C(=O)O)CCC1)C	1	1	0	1	1	1	1	0	1	1	0	1	0	0	1	1	1	1	1	1	1	1	1	0	1	1	1	CC(CS)C(=O)N1CCCC1C(=O)O
376	O=C(OCC[N+](C)(C)C)N	0	0	0	1	0	1	1	0	0	0	0	1	0	0	1	0	1	0	0	1	0	0	0	0	1	1	0	C[N+](C)(C)CCOC(N)=O
377	O=C(N)N1c2c(cccc2)C=Cc2c1cccc2	1	1	0	1	1	1	1	1	1	1	1	1	1	0	1	1	1	1	1	1	1	1	1	1	1	1	1	NC(=O)N1c2ccccc2C=Cc2ccccc21
378	O=C(O)C(C(=O)NC1C(=O)N2C(C(=O)O)C(C)(C)SC12)c1ccccc1	0	1	0	1	1	0	1	0	1	1	0	0	0	0	0	1	1	0	1	0	0	0	0	0	0	1	0	CC1(C)SC2C(NC(=O)C(C(=O)O)c3ccccc3)C(=O)N2C1C(=O)O
379	O=C(O)C(NN)(Cc1cc(O)c(O)cc1)C	0	1	0	1	1	1	1	0	1	1	1	1	0	0	1	1	1	0	1	1	1	1	0	0	1	1	1	CC(Cc1ccc(O)c(O)c1)(NN)C(=O)O
380	Clc1ccc(C(OCCN(C)C)c2ncccc2)cc1	0	1	0	1	0	0	1	0	0	0	0	1	0	0	1	1	1	0	1	1	1	1	0	1	1	1	1	CN(C)CCOC(c1ccc(Cl)cc1)c1ccccn1
381	O=C(OCC(COC(=O)N)(CCC)C)NC(C)C	0	0	0	0	0	1	1	0	0	0	0	0	0	0	1	1	0	0	1	1	1	0	0	1	1	1	1	CCCC(C)(COC(N)=O)COC(=O)NC(C)C
382	O=C(O)c1ncc(C)[n+]([O-])c1	0	0	0	0	0	1	1	0	1	0	0	1	0	1	1	0	1	0	0	1	0	0	0	0	0	1	0	Cc1cnc(C(=O)O)c[n+]1[O-]
383	ClCCN(N=O)C(=O)NCCCl	1	1	0	1	1	1	1	1	1	1	1	1	1	0	1	1	1	1	1	1	1	1	0	0	1	1	1	O=NN(CCCl)C(=O)NCCCl
384	O(CC(O)CNC(C)(C)C)c1c2c(NC(=O)CC2)ccc1	0	1	0	1	1	0	1	0	1	0	0	1	0	0	1	0	1	0	1	1	1	0	0	0	1	1	0	CC(C)(C)NCC(O)COc1cccc2c1CCC(=O)N2
385	O(CCNCC(O)COc1c2c([nH]c3c2cccc3)ccc1)c1c(OC)cccc1	1	1	0	1	1	1	1	1	1	1	0	1	0	1	1	1	1	0	1	1	1	1	0	1	1	1	1	COc1ccccc1OCCNCC(O)COc1cccc2[nH]c3ccccc3c12
386	ClC1=C(C(=O)O)N2C(=O)C(NC(=O)C(N)c3ccccc3)C2SC1	1	1	0	0	1	1	1	0	1	1	0	1	0	0	1	1	1	0	1	1	1	1	0	1	1	1	1	NC(C(=O)NC1C(=O)N2C(C(=O)O)=C(Cl)CSC12)c1ccccc1
387	O=C(NC1C(=O)N2C(C(=O)O)=C(C)CSC12)C(N)c1ccc(O)cc1	1	0	0	0	1	1	1	0	1	1	0	1	0	0	1	1	1	0	1	0	1	1	0	1	0	1	1	CC1=C(C(=O)O)N2C(=O)C(NC(=O)C(N)c3ccc(O)cc3)C2SC1
389	S(CC1=C(C(=O)O)N2C(=O)C(NC(=O)Cn3nnnc3)C2SC1)c1sc(C)nn1	1	1	0	0	1	0	1	0	1	1	0	1	0	0	1	1	1	0	1	0	1	1	0	0	0	1	1	Cc1nnc(SCC2=C(C(=O)O)N3C(=O)C(NC(=O)Cn4cnnn4)C3SC2)s1
390	O=C(NC1C(=O)N2C(C(=O)[O-])=C(C[N+]3(C)CCCC3)CSC12)/C(=N\OC)/c1nc(N)sc1	1	1	0	0	1	1	1	1	1	1	0	1	0	1	1	1	1	0	1	1	1	1	0	0	0	1	1	CO/N=C(\C(=O)NC1C(=O)N2C(C(=O)[O-])=C(C[N+]3(C)CCCC3)CSC12)c1csc(N)n1
391	O=C(NC1C(=O)N2C(C(=O)O)=C(COC(=O)C)CSC12)/C(=N\OC)/c1nc(N)sc1	1	0	0	0	1	0	1	0	1	1	0	1	0	0	1	1	1	0	1	1	0	1	0	0	1	1	1	CO/N=C(\C(=O)NC1C(=O)N2C(C(=O)O)=C(COC(C)=O)CSC12)c1csc(N)n1
392	O=C(OCC1=C(C(=O)O)N2C(=O)C(OC)(NC(=O)Cc3sccc3)C2SC1)N	1	0	0	0	1	0	1	0	1	1	0	1	0	0	1	1	1	0	1	1	0	1	0	0	0	1	1	COC1(NC(=O)Cc2cccs2)C(=O)N2C(C(=O)O)=C(COC(N)=O)CSC21
393	S(CCC(=O)O)C[C@H]1O[C@H]2[C@H](O)[C@@H](O)[C@@H]1O[C@@H]1[C@H](O)[C@@H](O)[C@@H]([C@@H](CSCCC(=O)O)O1)O[C@@H]1[C@H](O)[C@@H](O)[C@@H]([C@@H](CSCCC(=O)O)O1)O[C@@H]1[C@H](O)[C@@H](O)[C@@H]([C@@H](CSCCC(=O)O)O1)O[C@@H]1[C@H](O)[C@@H](O)[C@@H]([C@@H](CSCCC(=O)O)O1)O[C@@H]1[C@H](O)[C@@H](O)[C@@H]([C@@H](CSCCC(=O)O)O1)O[C@@H]1[C@H](O)[C@@H](O)[C@@H]([C@@H](CSCCC(=O)O)O1)O[C@@H]1[C@H](O)[C@@H](O)[C@@H](…	0	1	0	0	1	1	1	0	1	0	0	1	0	1	1	0	1	0	1	1	1	1	0	1	1	1	1	O=C(O)CCSC[C@H]1O[C@@H]2O[C@@H]3[C@@H](CSCCC(=O)O)O[C@H](O[C@@H]4[C@@H](CSCCC(=O)O)O[C@H](O[C@@H]5[C@@H](CSCCC(=O)O)O[C@H](O[C@@H]6[C@@H](CSCCC(=O)O)O[C@H](O[C@@H]7[C@@H](CSCCC(=O)O)O[C@H](O[C@@H]8[C@@H](CSCCC(=O)O)O[C@H](O[C@@H]9[C@@H](CSCCC(=O)O)O[C@H](O[C@H]1[C@H](O)[C@H]2O)[C@H](O)[C@H]9O)[C@H](O)[C@H]8O)[C@H](O)[C@H]7O)[C@H](O)[C@H]6O)[C@H](O)[C@H]5O)[C@H](O)[C@H]4O)[C@H](O)[C@H]3O
394	O=C(NC1C(=O)N2C(C(=O)O)=C(/C=C/C)CSC12)C(N)c1ccc(O)cc1	1	0	0	0	1	0	1	0	1	1	0	1	0	0	1	1	1	1	1	0	1	1	0	0	0	1	1	C/C=C/C1=C(C(=O)O)N2C(=O)C(NC(=O)C(N)c3ccc(O)cc3)C2SC1
395	O(/N=C(\C(=O)NC1C(=O)N2C(C(=O)[O-])=C(C[n+]3ccccc3)CSC12)/c1nc(N)sc1)C(C(=O)O)(C)C	1	1	0	1	1	0	1	0	1	1	0	1	0	0	1	1	1	0	1	1	1	1	1	0	1	1	1	CC(C)(O/N=C(\C(=O)NC1C(=O)N2C(C(=O)[O-])=C(C[n+]3ccccc3)CSC12)c1csc(N)n1)C(=O)O
396	O=C(NC1C(=O)N2C(C(=O)O)=CCSC12)/C(=C\CC(=O)O)/c1nc(N)sc1	1	1	0	0	1	0	1	1	1	1	0	1	0	0	1	1	1	0	1	1	1	1	0	0	0	1	1	Nc1nc(/C(=C/CC(=O)O)C(=O)NC2C(=O)N3C(C(=O)O)=CCSC23)cs1
397	O=C(NC1C(=O)N2C(C(=O)O)=CCSC12)/C(=N\OC)/c1nc(N)sc1	0	0	0	0	1	0	1	0	1	1	0	1	0	0	1	1	1	0	1	0	0	1	0	0	0	1	1	CO/N=C(\C(=O)NC1C(=O)N2C(C(=O)O)=CCSC12)c1csc(N)n1
398	S(CC1=C(C(=O)[O-])N2C(=O)C(NC(=O)/C(=N\OC)/c3[n+]c(N)sc3)C2SC1)C=1N(C)N=C(O)C(=O)N=1	1	0	0	0	1	0	1	0	1	1	0	1	0	0	1	1	1	0	1	1	1	1	0	0	1	1	1	CO/N=C(\C(=O)NC1C(=O)N2C(C(=O)[O-])=C(CSc3nc(=O)c(O)nn3C)CSC12)C1=CSC(N)=[N+]1
399	O=C(OCC1=C(C(=O)O)N2C(=O)C(NC(=O)/C(=N\OC)/c3occc3)C2SC1)N	1	1	0	0	1	1	1	1	1	1	0	1	0	0	1	1	1	0	1	1	1	1	0	0	1	1	1	CO/N=C(\C(=O)NC1C(=O)N2C(C(=O)O)=C(COC(N)=O)CSC12)c1ccco1
400	S(=O)(=O)(N)c1ccc(-n2c(-c3ccc(C)cc3)cc(C(F)(F)F)n2)cc1	1	1	0	1	1	1	1	0	1	1	1	1	0	0	1	1	1	0	1	1	1	1	0	1	1	1	1	Cc1ccc(-c2cc(C(F)(F)F)nn2-c2ccc(S(N)(=O)=O)cc2)cc1
401	O=C(N(CC)CC)Nc1cc(C(=O)C)c(OCC(O)CNC(C)(C)C)cc1	0	1	0	1	1	0	1	0	0	1	0	1	1	0	1	0	1	0	0	1	1	0	0	0	1	1	0	CCN(CC)C(=O)Nc1ccc(OCC(O)CNC(C)(C)C)c(C(C)=O)c1
402	O=C(NC1C(=O)N2C(C(=O)O)=C(C)CSC12)C(N)c1ccccc1	1	0	0	0	1	1	1	0	1	1	0	1	0	0	1	1	1	0	1	0	1	1	0	0	0	1	1	CC1=C(C(=O)O)N2C(=O)C(NC(=O)C(N)c3ccccc3)C2SC1
403	O(CCO)c1c(OCCO)ccc(C2=C(OC3C(O)C(O)C(O)C(COC4C(O)C(O)C(O)C(C)O4)O3)C(=O)c3c(O)cc(OCCO)cc3O2)c1	0	0	0	0	0	0	1	0	0	0	0	1	0	0	1	0	1	0	0	0	0	0	0	0	0	1	0	CC1OC(OCC2OC(Oc3c(-c4ccc(OCCO)c(OCCO)c4)oc4cc(OCCO)cc(O)c4c3=O)C(O)C(O)C2O)C(O)C(O)C1O
404	O=CCC	0	0	0	1	0	0	0	0	1	0	0	1	0	0	1	0	0	0	0	0	0	0	0	0	0	0	0	CCC=O
405	O=C(NC1C(=O)N2C(C(=O)O)=C(C=C)CSC12)/C(=N\OCC(=O)O)/c1nc(N)sc1	1	0	0	0	1	0	1	0	1	1	0	1	0	0	1	1	1	0	1	0	0	1	0	0	0	1	1	C=CC1=C(C(=O)O)N2C(=O)C(NC(=O)/C(=N\OCC(=O)O)c3csc(N)n3)C2SC1
406	Fc1ccc(-c2c(/C=C/C(O)CC(O)CC(=O)O)c(C(C)C)nc(C(C)C)c2COC)cc1	1	1	0	1	1	1	1	0	1	1	1	1	0	0	1	1	1	0	1	1	1	1	0	1	1	1	1	COCc1c(C(C)C)nc(C(C)C)c(/C=C/C(O)CC(O)CC(=O)O)c1-c1ccc(F)cc1
407	Clc1ccc(C(N2CCN(CCOCC(=O)O)CC2)c2ccccc2)cc1	1	1	0	1	1	1	1	1	1	1	0	1	1	0	1	1	1	1	1	1	1	1	1	1	1	1	1	O=C(O)COCCN1CCN(C(c2ccccc2)c2ccc(Cl)cc2)CC1
408	S(CC(=O)NC[C@H](N)C(=O)N[C@H](C(=O)N[C@H](C(=O)N[C@H](C(=O)N)CCCCN)CS)CCCCN)CC[C@H]1C(=O)N(C)[C@@H](Cc2ccccc2)C(=O)N[C@@H](Cc2ccc(O)cc2)C(=O)N[C@H](Cc2c3c([nH]c2)cccc3)C(=O)N[C@@H](CCCCN)C(=O)N[C@@H](C(C)C)C(=O)N1	0	0	0	0	0	0	1	0	0	0	0	1	0	0	1	0	0	0	0	0	0	0	0	0	0	1	0	CC(C)[C@@H]1NC(=O)[C@H](CCCCN)NC(=O)[C@@H](Cc2c[nH]c3ccccc23)NC(=O)[C@H](Cc2ccc(O)cc2)NC(=O)[C@H](Cc2ccccc2)N(C)C(=O)[C@H](CCSCC(=O)NC[C@H](N)C(=O)N[C@@H](CCCCN)C(=O)N[C@@H](CS)C(=O)N[C@@H](CCCCN)C(N)=O)NC1=O
409	CC1SCC2(O1)C1CCN(C2)CC1	1	1	0	1	1	1	1	1	1	1	1	1	1	1	1	1	1	1	1	1	1	1	0	1	1	1	1	CC1OC2(CS1)CN1CCC2CC1
410	O=C(C)[C@]1(O)[C@]2(C)[C@H]([C@H]3[C@@H]([C@]4(C)C(C(C)=C3)=CC(=O)CC4)CC2)CC1	1	1	0	1	1	0	1	1	1	1	1	1	1	0	1	1	1	0	1	1	1	1	1	0	1	1	1	CC(=O)[C@@]1(O)CC[C@H]2[C@@H]3C=C(C)C4=CC(=O)CC[C@]4(C)[C@H]3CC[C@@]21C
411	O(C)c1ccc(CC(NCC(O)c2c3OCC(=O)Nc3cc(O)c2)(C)C)cc1	0	0	0	0	1	1	1	0	0	0	1	0	0	0	0	0	1	0	1	1	0	0	0	0	1	1	0	COc1ccc(CC(C)(C)NCC(O)c2cc(O)cc3c2OCC(=O)N3)cc1
412	O=C(N[C@@H]1C(=O)N[C@@H]([C@H](O)C)C(=O)N2[C@H](C(=O)N[C@@H]([C@H](O)[C@@H](O)c3ccc(O)cc3)C(=O)N[C@@H]([C@H](O)C)C(=O)N3[C@@H]([C@@H](O)[C@@H](C)C3)C(=O)N[C@H](O)[C@H](O)C1)C[C@@H](O)C2)c1ccc(-c2ccc(-c3ccc(OCCCCC)cc3)cc2)cc1	1	1	0	1	1	1	1	0	1	1	0	1	0	0	1	1	1	0	1	1	1	1	0	0	1	1	1	CCCCCOc1ccc(-c2ccc(-c3ccc(C(=O)N[C@H]4C[C@@H](O)[C@@H](O)NC(=O)[C@@H]5[C@@H](O)[C@@H](C)CN5C(=O)[C@H]([C@@H](C)O)NC(=O)[C@H]([C@H](O)[C@@H](O)c5ccc(O)cc5)NC(=O)[C@@H]5C[C@@H](O)CN5C(=O)[C@H]([C@@H](C)O)NC4=O)cc3)cc2)cc1
413	ClC1=CC2=C(N(O)C/C(=N/C)/N=C2C=C1)c1ccccc1	1	0	0	0	0	0	1	0	0	1	0	1	0	0	1	1	1	0	0	0	1	0	0	0	0	1	0	C/N=C1/CN(O)C(c2ccccc2)=c2cc(Cl)ccc2=N1
414	Clc1ccc(N/C(=N/C(=N\CCCCCC/N=C(/N=C(/Nc2ccc(Cl)cc2)\N)\N)/N)/N)cc1	0	0	0	0	0	1	1	0	1	1	0	1	0	0	1	0	1	0	1	1	0	0	0	0	0	1	1	NC(=N/CCCCCC/N=C(N)/N=C(\N)Nc1ccc(Cl)cc1)/N=C(\N)Nc1ccc(Cl)cc1
415	Nc1ccncc1	0	0	0	0	0	1	1	0	1	0	0	1	0	0	1	0	1	0	1	1	1	0	0	0	0	1	1	Nc1ccncc1
416	Clc1cc2nccc(NC(CCCN(CC)CC)C)c2cc1	1	1	0	1	1	1	1	0	1	0	0	1	0	0	1	1	1	0	0	0	1	0	0	1	1	1	1	CCN(CC)CCCC(C)Nc1ccnc2cc(Cl)ccc12
417	Clc1c(S(=O)(=O)N)cc2S(=O)(=O)N=CNc2c1	1	1	0	1	1	1	1	0	1	1	0	1	0	0	1	1	1	0	1	1	1	1	0	1	0	1	0	NS(=O)(=O)c1cc2c(cc1Cl)NC=NS2(=O)=O
418	Clc1ccc(C(CCN(C)C)c2ncccc2)cc1	0	1	0	1	0	0	1	1	0	0	0	1	0	0	1	1	1	0	1	1	1	1	0	1	1	1	1	CN(C)CCC(c1ccc(Cl)cc1)c1ccccn1
419	Clc1cc2N(CCCN(C)C)c3c(Sc2cc1)cccc3	1	1	0	1	1	1	1	0	1	1	0	1	1	0	1	1	1	0	1	1	1	1	0	0	1	1	1	CN(C)CCCN1c2ccccc2Sc2ccc(Cl)cc21
420	Clc1ccc(S(=O)(=O)NC(=O)NCCC)cc1	1	1	0	0	0	0	1	0	0	0	0	1	1	0	0	1	1	1	0	0	0	0	0	0	0	1	1	CCCNC(=O)NS(=O)(=O)c1ccc(Cl)cc1
421	P(=O)(O)(O)C(P(=O)(O)O)O	0	0	0	0	0	0	1	0	1	0	0	0	0	0	0	0	0	0	0	0	0	0	0	0	0	0	0	O=P(O)(O)C(O)P(=O)(O)O
422	Clc1c(S(=O)(=O)N)cc(C2(O)NC(=O)c3c2cccc3)cc1	1	1	0	1	1	1	1	0	1	1	0	1	0	0	1	1	1	0	0	1	1	1	0	1	1	1	0	NS(=O)(=O)c1cc(C2(O)NC(=O)c3ccccc32)ccc1Cl
423	Clc1cc2NC(=O)Oc2cc1	0	0	0	0	0	0	1	0	1	0	0	1	0	0	0	0	1	0	0	0	0	1	0	0	0	1	0	O=c1[nH]c2cc(Cl)ccc2o1
425	O=C1N(O)C(C2CCCCC2)=CC(C)=C1	0	0	0	1	0	0	0	0	1	0	0	1	0	0	0	0	1	0	0	0	0	0	0	0	1	1	0	Cc1cc(C2CCCCC2)n(O)c(=O)c1
426	O=C(OCC)C(NC1C(=O)N2C(C(=O)O)CCCN2CCC1)CCc1ccccc1	1	1	0	1	1	1	1	0	1	1	0	1	0	0	1	1	1	0	1	1	1	1	0	1	1	1	1	CCOC(=O)C(CCc1ccccc1)NC1CCCN2CCCC(C(=O)O)N2C1=O
427	O(CCCCc1n(C2CCCCC2)nnn1)c1cc2c(NC(=O)CC2)cc1	1	1	0	1	1	1	1	0	0	1	0	1	0	1	1	1	1	0	1	1	1	1	0	1	1	1	1	O=C1CCc2cc(OCCCCc3nnnn3C3CCCCC3)ccc2N1
428	S(CCN/C(=N/C)/NC#N)Cc1c(C)[nH]cn1	1	0	0	0	1	1	1	0	1	1	0	1	0	0	0	1	1	0	1	0	1	1	0	0	1	1	1	C/N=C(\NC#N)NCCSCc1nc[nH]c1C
429	O=C(O)C=1C(=O)c2c(N(CC)N=1)cc1OCOc1c2	0	1	0	1	0	0	1	0	1	0	0	1	0	0	0	1	1	0	0	0	1	0	0	1	0	1	0	CCn1nc(C(=O)O)c(=O)c2cc3c(cc21)OCO3
430	Fc1c(N2CCNCC2)cc2N(C3CC3)C=C(C(=O)O)C(=O)c2c1	1	1	0	1	1	1	1	1	1	1	1	1	0	1	1	1	1	1	1	1	1	1	0	1	1	1	1	O=C(O)c1cn(C2CC2)c2cc(N3CCNCC3)c(F)cc2c1=O
432	Fc1ccc(C2(CCCN(C)C)OCc3c2ccc(C#N)c3)cc1	1	1	0	1	1	1	1	1	1	1	1	1	1	1	1	1	1	1	1	1	1	1	1	1	1	1	1	CN(C)CCCC1(c2ccc(F)cc2)OCc2cc(C#N)ccc21
433	O=C(O)c1c(-c2ccc(Cn3c(CCC)nc4c(C)cc(-c5n(C)c6c(n5)cccc6)cc34)cc2)cccc1	1	1	0	1	1	1	1	0	1	1	0	1	0	0	1	1	1	0	1	1	1	1	0	1	1	1	1	CCCc1nc2c(C)cc(-c3nc4ccccc4n3C)cc2n1Cc1ccc(-c2ccccc2C(=O)O)cc1
434	Clc1ccc(C(OCCC2N(C)CCC2)(C)c2ccccc2)cc1	0	1	0	1	0	0	1	0	1	0	0	1	0	0	1	1	1	0	1	1	1	1	0	1	1	1	1	CN1CCCC1CCOC(C)(c1ccccc1)c1ccc(Cl)cc1
435	ClC(C(NC(=O)C1N(C)CC(CCC)C1)C1C(O)C(O)C(O)C(SC)O1)C	1	0	0	0	1	1	1	0	1	1	0	1	1	0	1	1	1	0	1	1	0	1	1	1	1	1	1	CCCC1CC(C(=O)NC(C(C)Cl)C2OC(SC)C(O)C(O)C2O)N(C)C1
436	Clc1cc2N(c3ccccc3)C(=O)CC(=O)N(C)c2cc1	0	1	0	1	1	1	1	0	0	0	0	1	0	0	1	1	1	0	1	1	1	0	0	0	0	1	0	CN1C(=O)CC(=O)N(c2ccccc2)c2cc(Cl)ccc21
437	ClCC(=O)C1(OC(=O)CC)C2(C)C(C3C(F)(C4(C)C(=CC(=O)C=C4)CC3)C(O)C2)CC1C	0	1	0	1	0	1	0	0	1	0	0	1	1	0	0	0	1	0	1	0	1	1	0	0	0	1	1	CCC(=O)OC1(C(=O)CCl)C(C)CC2C3CCC4=CC(=O)C=CC4(C)C3(F)C(O)CC21C
438	ClCC(=O)C1(OC(=O)CCC)C2(C)C(C3C(F)(C4(C)C(=CC(=O)C=C4)CC3)C(=O)C2)CC1C	0	1	0	1	1	1	0	0	1	0	0	1	1	0	1	0	1	0	1	0	0	1	0	0	0	0	1	CCCC(=O)OC1(C(=O)CCl)C(C)CC2C3CCC4=CC(=O)C=CC4(C)C3(F)C(=O)CC21C
439	Clc1ccc(NC=2/C(=N\C(C)C)/C=C3N(c4ccc(Cl)cc4)c4c(N=C3C=2)cccc4)cc1	1	1	0	1	1	1	1	0	0	0	0	1	0	0	1	1	1	1	1	0	1	1	0	0	0	1	0	CC(C)/N=c1/cc2n(-c3ccc(Cl)cc3)c3ccccc3nc-2cc1Nc1ccc(Cl)cc1
440	Cl/C(=C(\c1ccc(OCCN(CC)CC)cc1)/c1ccccc1)/c1ccccc1	1	1	0	1	1	1	1	1	1	1	1	1	1	0	1	1	1	1	1	1	1	1	1	1	1	1	1	CCN(CC)CCOc1ccc(/C(=C(\Cl)c2ccccc2)c2ccccc2)cc1
441	Clc1cc2N(CCCN(C)C)c3c(cccc3)CCc2cc1	1	1	0	1	1	1	1	1	1	1	1	1	1	1	1	1	1	0	1	1	1	1	0	1	1	1	1	CN(C)CCCN1c2ccccc2CCc2ccc(Cl)cc21
442	Clc1c(C2=NCC(=O)Nc3c2cc([N+](=O)[O-])cc3)cccc1	1	1	0	1	1	1	1	1	1	1	0	1	1	1	1	1	1	0	1	1	1	1	0	1	1	1	1	O=C1CN=C(c2ccccc2Cl)c2cc([N+](=O)[O-])ccc2N1
443	Clc1c(NC2=NCCN2)c(Cl)ccc1	1	1	0	1	1	1	1	0	1	1	0	1	1	0	1	1	1	0	1	1	1	1	0	1	1	1	1	Clc1cccc(Cl)c1NC1=NCCN1
444	Clc1c(O)cc2Oc3c(O)cc([C@@H](NC)C(=O)N[C@H]4C(=O)N[C@H](C(=O)N[C@H]5C(=O)N[C@H]6C(=O)N[C@@H]([C@H](O)c7cc(Cl)c(Oc8c(O[C@H]9[C@H](NC(=O)CCCCCCCCC(C)C)[C@@H](O)[C@H](O)[C@@H](C(=O)O)O9)c(Oc9ccc(cc9)C4)cc5c8)cc7)C(=O)N[C@H](C(=O)NCCCN(C)C)c4c(c(O[C@@H]5[C@@H](O)[C@@H](O)[C@H](O)[C@@H](CO)O5)cc(O)c4)-c4c(O)ccc6c4)c1c2)cc3	1	1	0	0	1	0	1	0	1	0	0	0	0	0	1	1	1	0	1	1	0	0	0	0	0	1	1	CN[C@H]1C(=O)N[C@@H]2Cc3ccc(cc3)Oc3cc4cc(c3O[C@@H]3O[C@H](C(=O)O)[C@@H](O)[C@H](O)[C@H]3NC(=O)CCCCCCCCC(C)C)Oc3ccc(cc3Cl)[C@@H](O)[C@@H]3NC(=O)[C@H](NC(=O)[C@@H]4NC(=O)[C@@H](NC2=O)c2cc(cc(O)c2Cl)Oc2ccc1cc2O)c1ccc(O)c(c1)-c1c(O[C@H]2O[C@H](CO)[C@@H](O)[C@H](O)[C@@H]2O)cc(O)cc1[C@@H](C(=O)NCCCN(C)C)NC3=O
445	Clc1c(C(C(=O)OC)N2Cc3c(scc3)CC2)cccc1	1	1	0	1	1	1	1	0	1	1	1	1	0	1	1	1	1	1	1	1	1	1	0	1	1	1	1	COC(=O)C(c1ccccc1Cl)N1CCc2sccc2C1
446	Clc1cc2C(c3ccccc3)=NC(C(=O)O)C(=O)Nc2cc1	0	0	0	1	1	0	1	0	0	0	0	1	0	0	0	0	1	0	0	0	1	0	0	0	0	1	0	O=C(O)C1N=C(c2ccccc2)c2cc(Cl)ccc2NC1=O
447	Clc1c(C(n2cncc2)(c2ccccc2)c2ccccc2)cccc1	0	0	0	0	1	1	1	0	0	1	0	1	0	0	1	0	1	0	1	0	0	1	0	0	0	1	0	Clc1ccccc1C(c1ccccc1)(c1ccccc1)n1ccnc1
448	Fc1c(-c2cnc(-c3nn(C)nn3)cc2)ccc(N2C(=O)O[C@@H](CO)C2)c1	0	0	0	1	1	0	1	0	1	0	0	0	0	0	1	1	1	0	1	0	1	0	0	0	1	1	1	Cn1nnc(-c2ccc(-c3ccc(N4C[C@H](CO)OC4=O)cc3F)cn2)n1
449	Clc1cc2NC(N3CCN(C)CC3)=C3C(=Nc2cc1)C=CC=C3	1	1	0	1	1	1	1	0	1	1	1	1	0	0	1	1	1	1	1	1	1	1	0	1	1	1	1	CN1CCN(C2=c3ccccc3=Nc3ccc(Cl)cc3N2)CC1
450	O=C(O)c1cc2c(cc(-c3cc(c(OC)cc3)C34CC5CC(C3)CC(C4)C5)cc2)cc1	1	0	0	1	0	0	1	0	1	0	0	1	0	0	0	0	1	0	1	0	0	0	1	0	0	1	1	COc1ccc(-c2ccc3cc(C(=O)O)ccc3c2)cc1C12CC3CC(CC(C3)C1)C2
451	CN1CC/C(=C\2/c3c(scc3)CCc3c/2cccc3)/CC1	0	1	0	0	1	1	1	0	0	1	0	1	0	0	1	0	0	0	0	0	1	0	0	0	0	1	0	CN1CCC(=C2c3ccccc3CCc3sccc32)CC1
452	O=C(OC1C(C(=O)OC)C2N(C)C(C1)CC2)c1ccccc1	0	0	0	1	0	0	1	0	1	0	0	1	0	0	0	0	0	0	0	1	1	0	0	0	0	1	1	COC(=O)C1C(OC(=O)c2ccccc2)CC2CCC1N2C
453	P(=O)(O)(O)COCCn1c2ncnc(N)c2nc1	1	1	0	0	1	1	1	0	0	0	0	1	0	0	0	0	1	1	0	0	0	1	0	0	0	1	1	Nc1ncnc2c1ncn2CCOCP(=O)(O)O
454	O=C(NC1C=2C(c3c(OC)c(OC)c(OC)cc3CC1)=CC=C(OC)C(=O)C=2)C	1	1	0	1	1	1	1	0	1	1	0	1	1	0	1	1	1	0	0	1	0	1	0	0	0	1	0	COc1cc2c(c(OC)c1OC)-c1ccc(OC)c(=O)cc1C(NC(C)=O)CC2
455	O=C(OCC)[C@@H](N[C@@H](C(=O)N1[C@H](C(=O)O)C[C@H]2[C@@H]1CCCC2)C)CCC	1	1	0	1	1	1	1	0	1	1	0	1	0	1	1	1	1	0	1	1	1	1	0	1	1	1	1	CCC[C@H](N[C@H](C)C(=O)N1[C@H](C(=O)O)C[C@@H]2CCCC[C@@H]21)C(=O)OCC
457	O=C1C=C2[C@@](C)([C@@H]3[C@H]([C@H]4[C@@](C)(C(=O)CC4)CC3)CC2=C)C=C1	1	1	0	1	1	1	1	0	1	1	1	1	0	0	1	1	1	0	1	1	1	0	0	0	1	1	1	C=C1C[C@@H]2[C@H](CC[C@]3(C)C(=O)CC[C@@H]23)[C@@]2(C)C=CC(=O)C=C12
458	Fc1ccc([C@@H](O)CC[C@@H]2[C@H](N(c3ccc(F)cc3)C2=O)c2ccc(O)cc2)cc1	1	1	0	0	1	1	1	0	1	1	1	1	0	0	1	1	1	1	1	1	1	0	0	0	1	1	0	O=C1[C@H](CC[C@H](O)c2ccc(F)cc2)[C@@H](c2ccc(O)cc2)N1c1ccc(F)cc1
459	O=C(O)C=1Oc2c(c(OCC(O)COc3c4C(=O)C=C(C(=O)O)Oc4ccc3)ccc2)C(=O)C=1	1	0	0	1	1	1	1	0	1	0	0	1	0	0	1	1	1	0	1	1	1	1	0	1	1	1	1	O=C(O)c1cc(=O)c2c(OCC(O)COc3cccc4oc(C(=O)O)cc(=O)c34)cccc2o1
460	O=C(N(CC)c1c(C)cccc1)/C=C/C	0	0	0	0	0	0	0	0	0	0	0	0	0	0	0	0	1	0	0	0	0	0	0	0	0	0	0	C/C=C/C(=O)N(CC)c1ccccc1C
461	P(=O)(OC(CNC(=O)CCC\1(C)C(CC(=O)N)C2C3(C)C(CC(=O)N)(C)C(CCC(=O)N)C(/C(/C)=C\4/C(CC(=O)N)(C)C(CCC(=O)N)C(=N/4)/C=C/4\C(C)(C)C(CCC(=O)N)C(/C(/C)=C/1\[N-]2)=N\4)=N3)C)(OC1C(O)C(n2c3c(nc2)cc(C)c(C)c3)OC1CO)O	0	0	0	0	0	1	1	0	1	0	1	1	0	0	1	0	1	0	1	1	1	0	0	0	1	1	0	C/C1=C2/N=C(/C=C3/N=C(/C(C)=C4\[N-]C(C(CC(N)=O)C4(C)CCC(=O)NCC(C)OP(=O)(O)OC4C(CO)OC(n5cnc6cc(C)c(C)cc65)C4O)C4(C)N=C1C(CCC(N)=O)C4(C)CC(N)=O)C(CCC(N)=O)C3(C)C)C(CCC(N)=O)C2(C)CC(N)=O
462	N(CC/C=C/1\c2c(cccc2)C=Cc2c\1cccc2)(C)C	1	1	0	1	1	1	1	1	1	1	0	1	1	0	1	1	1	0	1	1	1	1	0	1	1	1	1	CN(C)CCC=C1c2ccccc2C=Cc2ccccc21
463	O=C(OCCN(C)C)C(c1ccccc1)C1(O)CCCC1	0	0	0	1	1	0	1	0	0	0	0	1	0	1	1	0	1	0	1	0	1	1	0	1	1	1	1	CN(C)CCOC(=O)C(c1ccccc1)C1(O)CCCC1
464	ClCCN(CCCl)P1(=O)OCCCN1	1	1	0	1	1	1	1	0	1	1	1	1	1	0	1	1	1	1	1	1	1	1	1	1	1	1	1	O=P1(N(CCCl)CCCl)NCCCO1
465	O=C1N(C)C(C(O)C(C/C=C/C)C)C(=O)NC(CC)C(=O)N(C)CC(=O)N(C)C(CC(C)C)C(=O)NC(C(C)C)C(=O)N(C)C(CC(C)C)C(=O)NC(C)C(=O)NC(C)C(=O)N(C)C(CC(C)C)C(=O)N(C)C(CC(C)C)C(=O)N(C)C1C(C)C	1	1	0	1	1	1	1	1	1	1	1	1	1	0	1	1	1	1	1	1	1	1	0	1	1	1	1	C/C=C/CC(C)C(O)C1C(=O)NC(CC)C(=O)N(C)CC(=O)N(C)C(CC(C)C)C(=O)NC(C(C)C)C(=O)N(C)C(CC(C)C)C(=O)NC(C)C(=O)NC(C)C(=O)N(C)C(CC(C)C)C(=O)N(C)C(CC(C)C)C(=O)N(C)C(C(C)C)C(=O)N1C
466	CN1CCC(=C2c3c(cccc3)C=Cc3c2cccc3)CC1	1	1	0	1	1	0	1	0	0	0	0	1	0	0	1	1	1	0	1	1	1	1	0	1	1	1	1	CN1CCC(=C2c3ccccc3C=Cc3ccccc32)CC1
467	ClC=1C=2C(C)(C3C(C(=O)C=2)C3)C2C(C=1)C1C(C)(C(OC(=O)C)(C(=O)C)CC1)CC2	1	1	0	1	1	1	1	0	1	1	1	1	1	0	1	1	1	1	0	1	1	1	0	1	1	1	0	CC(=O)OC1(C(C)=O)CCC2C3C=C(Cl)C4=CC(=O)C5CC5C4(C)C3CCC21C
469	Cl[C@@]12C3(C)C([C@@H](F)CC1C1C(C)(C(C(=O)CO)[C@H](C)C1)CC2O)=CC(=O)C=C3	0	0	0	0	0	0	0	0	0	0	0	0	0	0	0	0	1	0	1	0	0	0	0	0	0	0	0	C[C@@H]1CC2C3C[C@H](F)C4=CC(=O)C=CC4(C)[C@@]3(Cl)C(O)CC2(C)C1C(=O)CO
470	O=C(O)c1c(C)nc(-c2cc(C#N)c(OCC(C)C)cc2)s1	1	1	0	1	1	1	1	1	1	1	0	1	1	0	1	1	1	0	1	1	1	1	0	1	1	1	1	Cc1nc(-c2ccc(OCC(C)C)c(C#N)c2)sc1C(=O)O
471	O=C1c2c(NCCN)ccc(NCCN)c2C(=O)c2c1cncc2	1	1	0	1	1	1	1	0	1	1	1	1	0	0	1	1	1	0	1	1	1	1	0	1	1	1	0	NCCNc1ccc(NCCN)c2c1C(=O)c1ccncc1C2=O
472	OC1(C#C)C2(C)C(C3C(C4(C)C(=Cc5oncc5C4)CC3)CC2)CC1	1	1	0	1	1	1	1	0	0	1	1	1	0	0	1	1	1	0	1	1	1	1	0	1	1	1	1	C#CC1(O)CCC2C3CCC4=Cc5oncc5CC4(C)C3CCC21C
473	O=[N+]([O-])c1ccc(-c2oc(/C=N/N3C(=O)NC(=O)C3)cc2)cc1	1	1	0	1	1	1	1	0	1	0	1	1	0	0	1	1	1	0	0	1	1	1	0	0	1	1	1	O=C1CN(/N=C/c2ccc(-c3ccc([N+](=O)[O-])cc3)o2)C(=O)N1
474	S(=O)(=O)(c1ccc(N)cc1)c1ccc(N)cc1	0	1	0	1	1	1	1	0	0	1	0	1	0	0	0	0	1	1	1	1	1	1	0	1	1	1	1	Nc1ccc(S(=O)(=O)c2ccc(N)cc2)cc1
475	O=C(C)C1(O)CC(OC2OC(C)C(O)C(N)C2)c2c(O)c3C(=O)c4c(OC)cccc4C(=O)c3c(O)c2C1	1	1	0	1	1	1	1	1	1	1	1	1	0	0	1	1	1	0	1	1	1	1	0	1	1	1	1	COc1cccc2c1C(=O)c1c(O)c3c(c(O)c1C2=O)CC(O)(C(C)=O)CC3OC1CC(N)C(O)C(C)O1
476	O=C1C(O)=C(C)N(C)C=C1	1	1	0	1	1	1	1	1	1	0	0	1	0	1	1	1	1	0	1	1	1	1	0	0	1	1	1	Cc1c(O)c(=O)ccn1C
477	O=C(N(O)CCCCCNC(=O)CCC(=O)N(O)CCCCCN)CCC(=O)NCCCCCN(O)C(=O)C	1	0	0	1	1	1	1	1	1	0	0	1	0	0	1	1	1	1	1	1	1	1	0	1	1	1	1	CC(=O)N(O)CCCCCNC(=O)CCC(=O)N(O)CCCCCNC(=O)CCC(=O)N(O)CCCCCN
478	Oc1c2c(OC(C)(C)C3C2C=C(C)CC3)cc(CCCCC)c1	0	1	0	0	0	1	1	1	1	0	0	1	0	1	1	0	1	0	1	1	1	0	0	1	1	1	1	CCCCCc1cc(O)c2c(c1)OC(C)(C)C1CCC(C)=CC21
479	N(CCCN1c2c(cccc2)CCc2c1cccc2)C	1	1	0	1	1	0	1	0	0	1	0	1	1	0	1	1	1	0	0	0	1	1	0	1	1	1	1	CNCCCN1c2ccccc2CCc2ccccc21
480	FC12C3(C)C(=CC(=O)C=C3)CCC1C1C(C)(C(C(=O)CO)C(C)C1)CC2O	0	1	0	1	0	0	0	0	0	0	0	1	1	0	0	0	1	0	1	0	0	1	0	0	0	1	0	CC1CC2C3CCC4=CC(=O)C=CC4(C)C3(F)C(O)CC2(C)C1C(=O)CO
481	FC12C3(C)C(=CC(=O)C=C3)CCC1C1C(C)(C(O)(C(=O)CO)C(C)C1)CC2O	1	1	1	1	1	1	1	0	1	1	0	1	1	0	1	1	1	1	1	1	1	1	1	1	1	1	1	CC1CC2C3CCC4=CC(=O)C=CC4(C)C3(F)C(O)CC2(C)C1(O)C(=O)CO
482	NC(Cc1ccccc1)C	0	1	0	1	1	1	1	1	1	1	0	1	0	0	1	0	1	1	1	1	1	1	0	0	1	1	1	CC(N)Cc1ccccc1
483	O(C)c1cc2c(cc1)CC1N(C)CCC32C1CCCC3	0	1	0	0	1	0	1	0	1	0	0	1	0	0	0	0	0	0	0	1	1	0	0	0	0	1	0	COc1ccc2c(c1)C13CCCCC1C(C2)N(C)CC3
484	O=C(O)C[C@H](CN)CC(C)C	1	1	0	1	1	1	1	1	1	1	1	1	1	1	1	1	1	1	1	1	1	1	1	1	1	1	1	CC(C)C[C@@H](CN)CC(=O)O
485	ClC=1C=2C(C)(C3C(C(=O)C=2)C3)C2C(C=1)C1C(C)(C(O)(C(=O)C)CC1)CC2	1	1	0	1	1	1	1	0	1	1	1	1	0	1	1	1	1	0	0	1	1	1	0	1	1	1	0	CC(=O)C1(O)CCC2C3C=C(Cl)C4=CC(=O)C5CC5C4(C)C3CCC21C
486	Clc1cc2C(c3ccccc3)=NCC(=O)N(C)c2cc1	1	1	0	1	1	1	1	1	1	1	0	1	0	1	1	1	1	0	1	1	1	1	0	1	1	1	1	CN1C(=O)CN=C(c2ccccc2)c2cc(Cl)ccc21
487	Clc1cc2S(=O)(=O)N=C(C)Nc2cc1	0	1	0	1	1	0	1	0	1	1	0	1	0	0	1	1	1	0	1	0	1	1	0	0	1	1	1	CC1=NS(=O)(=O)c2cc(Cl)ccc2N1
488	FC(F)(F)c1n2c(nn1)CN(C(=O)C[C@H](N)Cc1c(F)cc(F)c(F)c1)CC2	1	1	0	1	1	1	1	0	1	1	0	1	0	0	1	0	1	0	1	1	1	1	0	1	1	1	1	N[C@@H](CC(=O)N1CCn2c(nnc2C(F)(F)F)C1)Cc1cc(F)c(F)cc1F
489	Clc1c(Nc2c(CC(=O)O)cccc2)c(Cl)ccc1	1	1	0	1	1	1	1	1	1	1	1	1	0	1	1	1	1	1	1	1	1	1	0	1	1	1	1	O=C(O)Cc1ccccc1Nc1c(Cl)cccc1Cl
490	Clc1c(Cl)cc(S(=O)(=O)N)cc1S(=O)(=O)N	1	1	0	0	1	0	1	0	0	0	0	1	0	0	0	1	1	0	0	0	1	1	0	1	0	1	0	NS(=O)(=O)c1cc(Cl)c(Cl)c(S(N)(=O)=O)c1
491	Clc1c(-c2c(C(=O)NC3C(=O)N4C(C(=O)O)C(C)(C)SC34)c(C)on2)c(Cl)ccc1	1	0	0	0	1	1	1	0	1	0	0	1	0	0	1	1	1	0	1	1	1	1	0	0	0	1	1	Cc1onc(-c2c(Cl)cccc2Cl)c1C(=O)NC1C(=O)N2C1SC(C)(C)C2C(=O)O
492	O=C(OCCN(CC)CC)C1(C2CCCCC2)CCCCC1	0	1	0	1	0	1	1	0	1	1	0	1	0	0	1	0	1	0	0	1	1	1	0	0	1	1	0	CCN(CC)CCOC(=O)C1(C2CCCCC2)CCCCC1
493	O=C1N=CNc2n(C3OC(CO)CC3)cnc12	1	1	0	1	1	1	1	1	1	0	0	1	0	0	0	1	1	0	1	0	0	1	0	0	0	1	1	O=c1nc[nH]c2c1ncn2C1CCC(CO)O1
495	FC12C3(C)C(C(F)CC1C1C(C)(C(OC(=O)C)(C(=O)COC(=O)C)C(C)C1)CC2O)=CC(=O)C=C3	0	0	0	0	0	0	0	0	0	0	0	0	0	0	0	0	1	0	1	0	0	0	0	0	0	0	0	CC(=O)OCC(=O)C1(OC(C)=O)C(C)CC2C3CC(F)C4=CC(=O)C=CC4(C)C3(F)C(O)CC21C
496	Fc1c(-c2cc(C(=O)O)c(O)cc2)ccc(F)c1	1	1	0	1	1	1	1	0	1	0	0	1	0	0	1	1	1	0	1	1	1	1	0	1	1	1	1	O=C(O)c1cc(-c2ccc(F)cc2F)ccc1O
497	FC12C3(C)C(C(F)CC1C1C(C)(C(OC(=O)CCC)(C(=O)COC(=O)C)CC1)CC2O)=CC(=O)C=C3	0	0	0	1	1	0	0	0	0	1	0	1	0	0	1	0	1	1	1	0	0	0	1	0	0	1	1	CCCC(=O)OC1(C(=O)COC(C)=O)CCC2C3CC(F)C4=CC(=O)C=CC4(C)C3(F)C(O)CC21C
498	O=C1OCC(C2C3(C)C(O)(C4C(C5(C)C(CC(OC6OC(C)C(OC7OC(C)C(OC8OC(C)C(O)C(O)C8)C(O)C7)C(O)C6)CC5)CC4)CC3O)CC2)=C1	0	1	0	1	1	0	1	0	0	1	0	1	0	0	0	1	1	0	0	0	1	0	0	0	1	1	1	CC1OC(OC2C(O)CC(OC3C(O)CC(OC4CCC5(C)C(CCC6C5CC(O)C5(C)C(C7=CC(=O)OC7)CCC65O)C4)OC3C)OC2C)CC(O)C1O
499	O(C)c1c2OC3C(O)CCC4C53c2c(cc1)CC4N(C)CC5	1	0	0	0	1	0	1	0	1	0	0	1	0	0	1	0	1	0	0	1	1	1	0	1	0	1	1	COc1ccc2c3c1OC1C(O)CCC4C(C2)N(C)CCC341
500	O=C(NC1(C)C(=O)N2C(O)(O1)C1N(C(=O)C2Cc2ccccc2)CCC1)C1CN(C)C2C(c3c4c([nH]cc4C2)ccc3)C1	0	1	0	1	1	1	1	1	1	1	0	1	0	0	1	0	1	0	1	1	1	1	0	1	1	1	1	CN1CC(C(=O)NC2(C)OC3(O)C4CCCN4C(=O)C(Cc4ccccc4)N3C2=O)CC2c3cccc4[nH]cc(c34)CC21
501	O=C(OC1C(=O)N(CCN(C)C)c2c(SC1c1ccc(OC)cc1)cccc2)C	1	1	1	1	1	1	1	1	1	1	1	1	0	1	1	1	1	0	1	1	1	1	0	1	1	1	1	COc1ccc(C2Sc3ccccc3N(CCN(C)C)C(=O)C2OC(C)=O)cc1
502	O=C(NCC(=O)N)[C@@H](NC(=O)[C@H]1N(C(=O)[C@H]2NC(=O)[C@H](CC(=O)N)NC(=O)C([C@H](O)C)NC(=O)[C@H]([C@H](CC)C)NC(=O)[C@@H](Cc3ccc(OCC)cc3)NC(=O)CCSSC2)CCC1)CCCN	0	1	0	0	1	0	1	0	1	1	0	1	0	0	1	0	1	0	0	1	1	0	1	0	1	1	0	CCOc1ccc(C[C@H]2NC(=O)CCSSC[C@@H](C(=O)N3CCC[C@H]3C(=O)N[C@@H](CCCN)C(=O)NCC(N)=O)NC(=O)[C@H](CC(N)=O)NC(=O)C([C@@H](C)O)NC(=O)[C@H]([C@@H](C)CC)NC2=O)cc1
503	SC(CS)CO	0	0	0	1	1	1	1	0	0	0	0	1	0	0	0	0	1	0	1	1	1	0	0	0	1	1	0	OCC(S)CS
504	O=[N+](O[C@H]1[C@H]2OC[C@H](O)[C@H]2OC1)[O-]	1	1	0	1	1	1	1	1	1	1	0	1	0	0	1	1	1	0	1	1	1	1	0	1	1	1	0	O=[N+]([O-])O[C@@H]1CO[C@@H]2[C@@H](O)CO[C@H]12
506	O=C(Oc1c(OC(=O)C(C)(C)C)ccc(C(O)CNC)c1)C(C)(C)C	0	0	0	1	0	0	0	0	1	0	0	1	0	0	1	0	0	0	1	0	0	0	0	0	1	0	0	CNCC(O)c1ccc(OC(=O)C(C)(C)C)c(OC(=O)C(C)(C)C)c1
507	OCCN(CCO)c1nc(N2CCCCC2)c2nc(N(CCO)CCO)nc(N3CCCCC3)c2n1	1	1	0	1	1	1	1	0	1	1	0	1	0	0	1	1	1	0	1	1	1	1	0	1	1	1	1	OCCN(CCO)c1nc(N2CCCCC2)c2nc(N(CCO)CCO)nc(N3CCCCC3)c2n1
508	O=C(N)C(CCN(C(C)C)C(C)C)(c1ncccc1)c1ccccc1	1	1	0	1	1	1	1	0	0	1	0	1	0	0	1	1	1	0	0	1	1	1	0	1	1	1	1	CC(C)N(CCC(C(N)=O)(c1ccccc1)c1ccccn1)C(C)C
509	S(SC(=S)N(CC)CC)C(=S)N(CC)CC	1	0	0	1	0	0	1	0	0	1	0	1	0	0	0	0	1	0	0	0	1	0	0	0	0	1	0	CCN(CC)C(=S)SSC(=S)N(CC)CC
510	O=C(O)C(CCC)CCC	1	1	0	1	1	1	1	1	1	1	1	1	1	1	1	1	1	1	1	1	1	1	1	1	1	1	1	CCCC(CCC)C(=O)O
511	O=C(O)C(N)(Cc1ccc(O)cc1)C	0	0	0	0	1	1	1	0	1	1	0	1	0	0	0	1	1	0	0	1	1	1	0	0	0	1	0	CC(N)(Cc1ccc(O)cc1)C(=O)O
512	O=C(O)c1n(Cc2ccc(-c3c(-c4n[nH]nn4)cccc3)cc2)c(CCC)nc1C(O)(C)C	1	1	0	1	1	1	1	0	1	1	0	1	0	0	1	1	1	0	1	1	1	1	0	1	1	1	1	CCCc1nc(C(C)(C)O)c(C(=O)O)n1Cc1ccc(-c2ccccc2-c2nn[nH]n2)cc1
513	P(=O)(OCCCCCNC(=O)[C@@H](NC(=O)OCCOC)CCCCNC(=O)OCCOC)(O)C	0	1	0	1	1	1	1	0	1	0	0	1	0	0	1	0	1	0	1	1	0	1	0	1	0	1	1	COCCOC(=O)NCCCC[C@H](NC(=O)OCCOC)C(=O)NCCCCCOP(C)(=O)O
514	O=C(OC(C)(C)C)NC(C(O)C(=O)OC1C(C)=C2C(C)(C)C(O)(C(OC(=O)c3ccccc3)C3C(C)(C(=O)C2O)C(O)CC2C3(OC(=O)C)CO2)C1)c1ccccc1	1	1	0	1	1	1	1	0	1	1	1	1	0	0	1	1	1	0	1	1	1	1	0	1	1	1	1	CC(=O)OC12COC1CC(O)C1(C)C(=O)C(O)C3=C(C)C(OC(=O)C(O)C(NC(=O)OC(C)(C)C)c4ccccc4)CC(O)(C(OC(=O)c4ccccc4)C21)C3(C)C
515	O=C(N(O)C(C)c1sc2c(c1)cccc2)N	1	0	0	0	1	1	1	0	1	1	0	1	0	0	0	1	1	0	1	1	1	0	0	0	0	1	1	CC(c1cc2ccccc2s1)N(O)C(N)=O
516	O=C(OC1CC2N3C(C1)CC(C(=O)C3)C2)c1c2c([nH]c1)cccc2	1	1	0	1	1	1	1	0	1	0	0	1	0	0	1	1	1	0	1	1	1	1	0	1	1	1	1	O=C(OC1CC2CC3CC(C1)N2CC3=O)c1c[nH]c2ccccc12
517	Clc1cc2NC(=O)N(C3CCN(CCCN4C(=O)Nc5c4cccc5)CC3)c2cc1	0	0	0	0	1	1	1	0	0	1	0	1	0	0	1	0	1	0	1	0	1	1	0	0	1	1	0	O=c1[nH]c2ccccc2n1CCCN1CCC(n2c(=O)[nH]c3cc(Cl)ccc32)CC1
519	S([C@H]1C[C@@H](C(=O)Nc2cc(C(=O)O)ccc2)NC1)C=1[C@H](C)[C@@H]2[C@@H]([C@H](O)C)C(=O)N2C=1C(=O)O	1	1	0	1	1	1	1	0	1	1	0	1	0	0	1	1	1	1	1	1	1	1	1	1	1	1	1	C[C@@H](O)[C@H]1C(=O)N2C(C(=O)O)=C(S[C@@H]3CN[C@H](C(=O)Nc4cccc(C(=O)O)c4)C3)[C@H](C)[C@H]12
520	N(CC/C=C\1/c2c(SCc3c/1cccc3)cccc2)(C)C	1	1	0	1	1	0	1	1	1	1	0	1	1	0	1	1	1	0	0	0	1	1	0	0	1	1	1	CN(C)CC/C=C1\c2ccccc2CSc2ccccc21
521	O=C1N(CC)CC(CCN2CCOCC2)C1(c1ccccc1)c1ccccc1	0	0	0	1	1	0	1	0	0	0	0	1	0	0	1	1	1	0	0	1	1	1	0	0	1	1	1	CCN1CC(CCN2CCOCC2)C(c2ccccc2)(c2ccccc2)C1=O
522	O=C(N1CCN(c2nc(N)c3c(n2)cc(OC)c(OC)c3)CC1)C1Oc2c(OC1)cccc2	1	1	0	1	1	1	1	1	1	1	1	1	0	0	1	1	1	1	1	1	1	1	0	1	1	1	1	COc1cc2nc(N3CCN(C(=O)C4COc5ccccc5O4)CC3)nc(N)c2cc1OC
523	N(CC/C=C\1/c2c(OCc3c/1cccc3)cccc2)(C)C	1	1	0	1	1	1	1	1	1	1	1	1	1	0	1	1	1	0	1	1	1	1	0	1	1	1	1	CN(C)CC/C=C1\c2ccccc2COc2ccccc21
524	Fc1ccc(C(=O)CCCN2CC=C(N3C(=O)Nc4c3cccc4)CC2)cc1	0	1	0	1	1	1	0	0	1	1	0	1	1	1	1	0	1	0	0	1	1	0	0	0	1	1	0	O=C(CCCN1CC=C(n2c(=O)[nH]c3ccccc32)CC1)c1ccc(F)cc1
525	O=C(O)C(N)C(O)c1cc(O)c(O)cc1	0	0	0	0	1	0	1	0	0	0	0	1	0	0	1	0	0	0	1	0	1	0	0	0	1	1	0	NC(C(=O)O)C(O)c1ccc(O)c(O)c1
526	O=C1N(C)C(=O)c2n(CC(O)CO)cnc2N1C	0	1	0	0	0	1	1	0	0	0	0	0	1	0	1	0	0	0	0	1	1	1	0	0	1	1	1	Cn1c(=O)c2c(ncn2CC(O)CO)n(C)c1=O
527	Clc1c(C(OCc2ccc(Cl)cc2)Cn2cncc2)ccc(Cl)c1	0	0	0	0	0	0	0	0	0	0	0	1	0	0	0	0	1	0	0	0	0	0	0	0	0	1	0	Clc1ccc(COC(Cn2ccnc2)c2ccc(Cl)cc2Cl)cc1
528	O=C(Oc1c(C)c2OCOc2c2c1C1SCC3(C(=O)OCC2N2C(O)C4N(C)C(c5c(O)c(OC)c(C)cc5C4)C12)NCCc1c3cc(OC)c(O)c1)C	1	1	0	0	1	1	1	0	1	0	0	1	0	0	1	1	1	0	1	1	1	0	0	0	1	1	1	COc1cc2c(cc1O)CCNC21CSC2c3c(OC(C)=O)c(C)c4c(c3C(COC1=O)N1C(O)C3Cc5cc(C)c(OC)c(O)c5C(C21)N3C)OCO4
529	Oc1cc([N+](CC)(C)C)ccc1	0	0	0	1	0	1	1	0	0	0	0	1	0	0	1	0	1	0	0	1	1	1	0	0	1	1	1	CC[N+](C)(C)c1cccc(O)c1
530	Clc1cc2C(C(F)(F)F)(C#CC3CC3)OC(=O)Nc2cc1	1	1	0	1	1	1	1	1	1	1	1	1	1	0	1	1	1	1	1	1	1	1	1	1	1	1	1	O=C1Nc2ccc(Cl)cc2C(C#CC2CC2)(C(F)(F)F)O1
531	P(=O)(O)(O)C(P(=O)(O)O)(O)Cn1cncc1	0	1	0	1	1	1	1	0	1	0	1	1	1	0	1	1	1	0	1	1	1	1	0	1	1	1	1	O=P(O)(O)C(O)(Cn1ccnc1)P(=O)(O)O
532	O=C(O)CCC/C=C/C/C=C/C/C=C/C/C=C/C/C=C/CC	0	0	0	0	0	1	0	0	0	0	0	0	0	0	0	0	0	0	0	1	0	0	0	0	0	0	0	CC/C=C/C/C=C/C/C=C/C/C=C/C/C=C/CCCC(=O)O
533	O=C(NCC(C(=O)N)(C)C)[C@H](C(C)C)C[C@H](O)[C@@H](N)C[C@H](C(C)C)Cc1cc(OCCCOC)c(OC)cc1	1	1	0	1	1	1	1	0	1	0	1	1	0	0	1	1	1	0	1	1	1	1	0	1	1	1	1	COCCCOc1cc(C[C@H](C[C@H](N)[C@@H](O)C[C@H](C(=O)NCC(C)(C)C(N)=O)C(C)C)C(C)C)ccc1OC
534	O=C(O)CCN(C(=O)c1cc2nc(CNc3ccc(C(=N)N)cc3)n(C)c2cc1)c1ncccc1	0	0	0	0	1	1	1	0	1	0	0	0	0	1	1	1	1	0	0	0	0	0	0	0	1	1	0	Cn1c(CNc2ccc(C(=N)N)cc2)nc2cc(C(=O)N(CCC(=O)O)c3ccccn3)ccc21
535	O(CCn1c(N2CCN(C)CCC2)nc2c1cccc2)CC	0	0	0	1	1	0	0	0	0	0	0	1	0	0	1	0	1	0	1	0	1	0	0	0	1	1	0	CCOCCn1c(N2CCCN(C)CC2)nc2ccccc21
536	O=C(OCC)C(NC(C(=O)N1C(C(=O)O)CCC1)C)CCc1ccccc1	1	1	0	1	1	1	1	0	1	1	0	1	1	0	1	1	1	0	1	1	1	1	0	1	1	1	1	CCOC(=O)C(CCc1ccccc1)NC(C)C(=O)N1CCCC1C(=O)O
537	ClCCN(C(=O)Oc1cc2c(cc1)C1C(C3C(C)(C(OP(=O)(O)O)CC3)CC1)CC2)CCCl	0	1	0	1	1	1	1	0	0	1	0	1	0	0	1	1	1	1	0	1	1	1	0	1	1	1	0	CC12CCC3c4ccc(OC(=O)N(CCCl)CCCl)cc4CCC3C1CCC2OP(=O)(O)O
538	ClC(F)C(F)(F)OC(F)F	1	1	0	0	1	0	1	0	0	0	0	1	0	0	1	0	0	0	0	1	0	0	0	0	1	1	1	FC(F)OC(F)(F)C(F)Cl
539	O=C(OCC)OC1(C(=O)COC(=O)CC)C2(C)C(C3C(C4(C)C(=CC(=O)C=C4)CC3)C(O)C2)CC1	0	0	0	0	0	0	0	0	0	0	0	1	0	0	0	0	1	0	1	0	0	0	0	0	0	1	0	CCOC(=O)OC1(C(=O)COC(=O)CC)CCC2C3CCC4=CC(=O)C=CC4(C)C3C(O)CC21C
540	NC=1N2c3c(cccc3)Cc3c(cccc3)C2CN=1	0	0	0	1	0	0	0	0	0	0	0	0	0	0	1	0	1	0	1	1	0	0	0	0	0	1	0	NC1=NCC2c3ccccc3Cc3ccccc3N12
541	Clc1c(NS(=O)(=O)c2c(C(=O)Cc3c(C)cc4OCOc4c3)scc2)onc1C	1	1	0	1	1	1	1	1	1	1	1	1	1	1	1	1	1	0	1	1	1	1	1	1	1	1	1	Cc1cc2c(cc1CC(=O)c1sccc1S(=O)(=O)Nc1onc(C)c1Cl)OCO2
542	Clc1cc2C(O)CCCN(C(=O)c3c(C)cc(NC(=O)c4c(C)cccc4)cc3)c2cc1	0	1	0	0	1	1	1	0	1	1	0	1	0	0	1	1	1	0	0	1	0	1	0	0	1	1	0	Cc1ccccc1C(=O)Nc1ccc(C(=O)N2CCCC(O)c3cc(Cl)ccc32)c(C)c1
543	Clc1c(C(F)(F)F)cc(NC(=O)Nc2ccc(Oc3cc(C(=O)NC)ncc3)cc2)cc1	1	1	0	0	1	1	1	0	1	1	1	1	1	0	1	1	1	0	1	1	1	1	0	1	1	1	1	CNC(=O)c1cc(Oc2ccc(NC(=O)Nc3ccc(Cl)c(C(F)(F)F)c3)cc2)ccn1
544	OC1C/C(=C/C=C/2\C3C(C)(C(C(/C=C/C(C(C)C)C)C)CC3)CCC\2)/C(=C)CC1	0	1	0	0	1	1	1	1	0	0	0	1	0	0	1	1	0	0	0	0	0	1	0	0	0	1	1	C=C1CCC(O)C/C1=C/C=C1/CCCC2(C)C1CCC2C(C)/C=C/C(C)C(C)C
545	O=C(NC(CO)C)C1C=C2c3c4c([nH]cc4CC2N(C)C1)ccc3	0	1	0	0	0	1	1	0	0	0	0	1	0	0	1	0	1	0	1	1	1	1	0	1	1	1	0	CC(CO)NC(=O)C1C=C2c3cccc4[nH]cc(c34)CC2N(C)C1
546	O=C(NC1(C)C(=O)N2C(O)(O1)C1N(C(=O)C2Cc2ccccc2)CCC1)C1C=C2c3c4c([nH]cc4CC2N(C)C1)ccc3	0	0	0	0	1	1	1	0	0	0	0	1	0	0	1	0	1	0	1	0	1	0	0	1	1	1	0	CN1CC(C(=O)NC2(C)OC3(O)C4CCCN4C(=O)C(Cc4ccccc4)N3C2=O)C=C2c3cccc4[nH]cc(c34)CC21
547	O(C)C1(C)C(O)C(C)OC(OC2C(C)C(=O)OC(CC)C(O)(C)C(O)C(C)C(=O)C(C)CC(O)(C)C(OC3C(O)C(N(C)C)CC(C)O3)C2C)C1	1	1	0	1	1	0	1	0	1	0	0	1	0	0	0	0	1	1	1	0	1	1	0	1	1	1	1	CCC1OC(=O)C(C)C(OC2CC(C)(OC)C(O)C(C)O2)C(C)C(OC2OC(C)CC(N(C)C)C2O)C(C)(O)CC(C)C(=O)C(C)C(O)C1(C)O
548	O=C(OCC)CCC(=O)OC1C(OC2C(O)(C)CC(C)C(=O)C(C)C(O)C(O)(C)C(CC)OC(=O)C(C)C(OC3OC(C)C(O)C(OC)(C)C3)C2C)OC(C)CC1N(C)C	1	1	0	0	1	0	1	0	1	0	0	0	0	0	0	0	1	0	1	0	0	0	0	1	1	1	1	CCOC(=O)CCC(=O)OC1C(OC2C(C)C(OC3CC(C)(OC)C(O)C(C)O3)C(C)C(=O)OC(CC)C(C)(O)C(O)C(C)C(=O)C(C)CC2(C)O)OC(C)CC1N(C)C
549	Clc1cc2C(c3ccccc3)=NCc3n(-c2cc1)cnn3	0	1	0	1	1	1	1	1	1	1	1	1	0	0	1	1	1	0	1	1	1	1	0	1	1	1	1	Clc1ccc2c(c1)C(c1ccccc1)=NCc1nncn1-2
550	O=C(OC1C2(C)C(C3C(c4c(cc(O)cc4)CC3)CC2)CC1)CCC1CCCC1	1	1	0	1	1	1	1	0	1	1	1	1	0	0	1	0	1	1	1	1	1	0	0	0	1	1	0	CC12CCC3c4ccc(O)cc4CCC3C1CCC2OC(=O)CCC1CCCC1
551	O(CCO)[C@H]1[C@H](OC)C[C@H](C[C@@H](C)[C@H]2OC(=O)[C@H]3N(C(=O)C(=O)[C@@]4(O)[C@H](C)CC[C@H](O4)C[C@H](OC)/C(/C)=C/C=C/C=C/[C@@H](C)C[C@@H](C)C(=O)[C@H](OC)[C@H](O)/C(/C)=C\[C@@H](C)C(=O)C2)CCCC3)CC1	1	1	0	1	1	1	1	0	1	1	1	1	1	0	1	1	1	1	1	1	1	1	0	0	1	1	1	CO[C@H]1C[C@@H]2CC[C@@H](C)[C@@](O)(O2)C(=O)C(=O)N2CCCC[C@H]2C(=O)O[C@H]([C@H](C)C[C@@H]2CC[C@@H](OCCO)[C@H](OC)C2)CC(=O)[C@H](C)/C=C(/C)[C@@H](O)[C@@H](OC)C(=O)[C@H](C)C[C@H](C)/C=C/C=C/C=C/1C
552	S(=O)(=O)([O-])C[N+]CCC1C(=O)NC(CCNCS(=O)(=O)[O-])C(=O)NC(C(O)C)C(=O)NCCC(NC(=O)C(NC(=O)C(NC(=O)C(NC(=O)CCCCC(CC)C)CCNCS(=O)(=O)[O-])C(O)C)CCNCS(=O)(=O)[O-])C(=O)NC(CCNCS(=O)(=O)[O-])C(=O)NC(CC(C)C)C(=O)NC(CC(C)C)C(=O)N1	0	1	0	0	1	1	1	0	1	0	0	1	0	0	0	0	1	0	1	1	1	1	0	1	0	1	1	CCC(C)CCCCC(=O)NC(CCNCS(=O)(=O)[O-])C(=O)NC(C(=O)NC(CCNCS(=O)(=O)[O-])C(=O)NC1CCNC(=O)C(C(C)O)NC(=O)C(CCNCS(=O)(=O)[O-])NC(=O)C(CC[N+]CS(=O)(=O)[O-])NC(=O)C(CC(C)C)NC(=O)C(CC(C)C)NC(=O)C(CCNCS(=O)(=O)[O-])NC1=O)C(C)O
553	O=C(OC1C2(C)C(C3C(c4c(cc(O)cc4)CC3)CC2)CC1)CCCC	1	1	0	1	1	1	1	0	1	1	1	1	0	0	1	0	1	1	1	1	1	0	0	0	1	1	0	CCCCC(=O)OC1CCC2C3CCc4cc(O)ccc4C3CCC12C
554	[C@@H](C)(c1c(C)c(C)ccc1)c1[nH]cnc1	1	1	0	1	1	0	1	0	0	0	0	1	0	1	1	1	1	0	1	1	1	1	1	0	1	1	1	Cc1cccc([C@@H](C)c2cnc[nH]2)c1C
555	P(=O)(O)(O)CO[C@H](CO)CN1C(=O)N=C(N)C=C1	1	1	0	1	1	1	1	0	1	1	1	1	1	0	1	1	1	1	1	1	1	1	0	1	1	1	1	Nc1ccn(C[C@@H](CO)OCP(=O)(O)O)c(=O)n1
556	Clc1c(Cl)c(C(=O)C(=C)CC)ccc1OCC(=O)O	1	1	0	1	1	0	1	0	0	0	0	1	0	0	0	1	1	0	0	0	1	1	0	1	0	1	1	C=C(CC)C(=O)c1ccc(OCC(=O)O)c(Cl)c1Cl
557	OCC(NCCNC(CO)CC)CC	1	1	0	1	1	1	1	0	1	0	0	1	0	0	0	1	1	1	1	1	1	1	0	0	1	1	1	CCC(CO)NCCNC(CC)CO
558	O=C1C(CC)(C)CC(=O)N1	0	1	0	1	1	1	1	1	1	1	0	1	0	0	0	1	1	0	0	1	1	1	0	0	0	1	0	CCC1(C)CC(=O)NC1=O
559	O=C1N(CC)C(=O)NC1c1ccccc1	0	0	0	1	1	1	1	0	0	0	1	1	0	0	0	1	1	0	0	0	1	0	0	0	0	1	0	CCN1C(=O)NC(c2ccccc2)C1=O
560	P(=O)(O)(O)C(P(=O)(O)O)(O)C	0	0	0	0	0	1	1	0	1	0	1	1	1	0	0	1	1	0	1	1	1	0	0	0	0	1	1	CC(O)(P(=O)(O)O)P(=O)(O)O
561	O=C(O)CC1(CC)OCCc2c3c(c(CC)ccc3)[nH]c12	1	1	0	1	1	1	1	0	1	1	0	1	0	0	1	1	1	0	1	1	1	1	0	1	1	1	1	CCc1cccc2c3c([nH]c12)C(CC)(CC(=O)O)OCC3
562	O(C)c1c(O)c(OC)cc(C2c3c(C(OC4C(O)C(O)C5OC(C)OCC5O4)C4C2C(=O)OC4)cc2OCOc2c3)c1	1	1	0	1	1	1	1	0	1	0	1	1	0	0	1	1	1	0	1	1	1	1	0	1	1	1	1	COc1cc(C2c3cc4c(cc3C(OC3OC5COC(C)OC5C(O)C3O)C3COC(=O)C23)OCO4)cc(OC)c1O
563	P(=O)(Oc1c(OC)cc([C@H]2[C@H]3C(=O)OC[C@@H]3[C@H](OC3C(O)C(O)C4OC(C)OCC4O3)c3c2cc2OCOc2c3)cc1OC)(O)O	1	1	0	1	1	1	1	0	0	0	1	1	0	0	1	1	1	0	1	1	0	0	0	0	1	1	1	COc1cc([C@@H]2c3cc4c(cc3[C@@H](OC3OC5COC(C)OC5C(O)C3O)[C@H]3COC(=O)[C@H]23)OCO4)cc(OC)c1OP(=O)(O)O
564	S(=O)(=O)(/N=C(/N)\CCSCc1nc(/N=C(\N)/N)sc1)N	1	1	0	1	1	1	1	0	1	1	0	1	0	0	1	1	1	0	1	1	1	1	0	1	1	1	1	NC(N)=Nc1nc(CSCC/C(N)=N\S(N)(=O)=O)cs1
565	O=C(OCC(COC(=O)N)c1ccccc1)N	1	1	0	1	1	1	1	1	1	1	1	1	1	1	1	1	1	1	1	1	1	1	1	1	1	1	1	NC(=O)OCC(COC(N)=O)c1ccccc1
566	Clc1c(Cl)cccc1C1C(C(=O)OCC)=C(C)NC(C)=C1C(=O)OC	1	0	0	1	1	1	1	0	1	1	0	1	0	1	1	1	1	0	1	1	1	1	0	1	1	1	1	CCOC(=O)C1=C(C)NC(C)=C(C(=O)OC)C1c1cccc(Cl)c1Cl
567	O=C1C(N2C(=O)c3c(c(N)ccc3)C2)CCC(=O)N1	1	1	0	1	1	1	1	0	1	1	1	1	1	1	1	1	1	1	1	1	1	1	0	1	1	1	1	Nc1cccc2c1CN(C1CCC(=O)NC1=O)C2=O
568	Clc1ccc(C(=O)c2ccc(OC(C(=O)OC(C)C)(C)C)cc2)cc1	1	1	0	1	1	1	1	1	1	1	0	1	0	1	1	1	1	0	1	1	1	1	1	1	1	1	1	CC(C)OC(=O)C(C)(C)Oc1ccc(C(=O)c2ccc(Cl)cc2)cc1
569	Clc1c(O)c(O)cc2C(c3ccc(O)cc3)CNCCc12	0	1	0	0	1	1	1	0	0	0	0	1	0	0	1	1	1	0	1	1	1	1	0	0	1	1	0	Oc1ccc(C2CNCCc3c2cc(O)c(O)c3Cl)cc1
570	O=C(O)C(C)c1cc(Oc2ccccc2)ccc1	1	1	0	1	1	0	1	0	1	1	0	1	0	0	1	1	1	0	1	1	1	1	0	1	1	1	1	CC(C(=O)O)c1cccc(Oc2ccccc2)c1
571	O=C(N(c1ccccc1)C1CCN(CCc2ccccc2)CC1)CC	1	1	0	1	1	1	1	1	1	1	1	1	1	1	1	1	1	0	1	1	1	1	1	1	1	1	1	CCC(=O)N(c1ccccc1)C1CCN(CCc2ccccc2)CC1
572	O=C(O)C(C)(C)c1ccc(C(O)CCCN2CCC(C(O)(c3ccccc3)c3ccccc3)CC2)cc1	0	1	0	1	1	1	1	0	1	1	0	1	0	0	1	0	1	0	1	1	1	1	0	1	1	1	1	CC(C)(C(=O)O)c1ccc(C(O)CCCN2CCC(C(O)(c3ccccc3)c3ccccc3)CC2)cc1
573	O=C(NC(C)(C)C)C1C2(C)C(C3C(C4(C)C=CC(=O)NC4CC3)CC2)CC1	0	0	0	0	1	1	0	0	1	1	1	1	0	0	1	0	1	0	1	1	1	0	0	0	0	1	1	CC(C)(C)NC(=O)C1CCC2C3CCC4NC(=O)C=CC4(C)C3CCC12C
574	O=C(O[C@H]1[C@@H]([N+]2(CC=C)CCCC2)CC2[C@]1(C)CCC1[C@]3(C)C(C[C@H](O)[C@@H](N4CCOCC4)C3)CCC21)C	0	0	0	0	1	1	1	0	1	0	0	1	0	0	1	0	1	0	0	1	0	0	0	0	1	1	0	C=CC[N+]1([C@H]2CC3C4CCC5C[C@H](O)[C@@H](N6CCOCC6)C[C@]5(C)C4CC[C@]3(C)[C@H]2OC(C)=O)CCCC1
575	O=C(OCCN1CCCCC1)c1c2OC(c3ccccc3)=C(C)C(=O)c2ccc1	0	0	0	1	0	0	1	0	0	0	0	1	0	0	0	1	1	0	0	0	1	0	0	1	1	1	0	Cc1c(-c2ccccc2)oc2c(C(=O)OCCN3CCCCC3)cccc2c1=O
576	FC(F)(F)COc1c(C(=O)[N+]CC2NCCCC2)cc(OCC(F)(F)F)cc1	1	1	0	1	1	1	1	0	1	1	0	1	0	0	1	1	1	0	1	1	1	1	0	1	1	1	1	O=C([N+]CC1CCCCN1)c1cc(OCC(F)(F)F)ccc1OCC(F)(F)F
577	S([C@H]1C[C@@H](C(=O)N(C)C)NC1)C=1[C@H](C)C2C([C@@H](O)C)C(=O)N2C=1C(=O)O	1	1	0	0	1	1	1	0	1	1	0	1	0	0	1	1	1	0	1	1	1	1	0	0	1	1	1	C[C@H](O)C1C(=O)N2C(C(=O)O)=C(S[C@@H]3CN[C@H](C(=O)N(C)C)C3)[C@H](C)C12
578	FC=1C(=O)NC(=O)N(C2OC(CO)C(O)C2)C=1	1	1	0	1	1	1	1	0	1	0	0	1	0	0	1	1	1	0	1	1	1	0	0	0	1	1	0	O=c1[nH]c(=O)n(C2CC(O)C(CO)O2)cc1F
579	Clc1c(-c2c(C(=O)NC3C(=O)N4C(C(=O)O)C(C)(C)SC34)c(C)on2)c(F)ccc1	1	1	0	0	1	1	1	0	1	1	0	1	0	0	0	1	1	0	1	1	0	1	0	0	0	1	1	Cc1onc(-c2c(F)cccc2Cl)c1C(=O)NC1C(=O)N2C1SC(C)(C)C2C(=O)O
580	Fc1c(C(O)(Cn2ncnc2)Cn2ncnc2)ccc(F)c1	1	1	0	1	1	1	1	0	1	1	1	1	0	0	1	1	1	0	1	1	1	1	1	1	1	1	1	OC(Cn1cncn1)(Cn1cncn1)c1ccc(F)cc1F
581	FC1=C(N)NC(=O)N=C1	1	1	0	0	1	0	1	0	1	0	0	1	0	0	1	1	1	0	0	1	1	1	0	1	1	1	1	Nc1[nH]c(=O)ncc1F
582	Fc1nc(N)c2ncn(C3C(O)C(O)C(CO)O3)c2n1	1	1	0	1	1	1	1	0	1	0	1	1	0	0	1	1	1	1	1	1	1	1	0	1	1	1	1	Nc1nc(F)nc2c1ncn2C1OC(CO)C(O)C1O
583	P(=O)(OCC1C(O)C(O)C(n2c3nc(F)nc(N)c3nc2)O1)(O)O	1	1	0	1	1	1	1	0	1	0	1	1	0	0	1	1	1	1	1	1	1	1	0	1	1	1	1	Nc1nc(F)nc2c1ncn2C1OC(COP(=O)(O)O)C(O)C1O
584	FC12C3(C)C(=CC(=O)CC3)CCC1C1C(C)(C(O)(C(=O)COC(=O)C)CC1)CC2O	0	1	0	1	1	1	1	0	1	1	0	1	0	0	1	0	1	0	1	0	1	1	0	1	1	1	1	CC(=O)OCC(=O)C1(O)CCC2C3CCC4=CC(=O)CCC4(C)C3(F)C(O)CC21C
585	FC(F)(F)c1cc2N(CCCN3CCN(CCO)CC3)c3c(Sc2cc1)cccc3	1	1	0	1	1	1	1	0	1	1	0	1	0	0	1	1	1	0	1	1	1	1	0	0	1	1	1	OCCN1CCN(CCCN2c3ccccc3Sc3ccc(C(F)(F)F)cc32)CC1
586	Fc1cc2C(=O)N(C)Cc3c(C(=O)OCC)ncn3-c2cc1	0	1	0	1	0	0	1	0	1	1	0	1	0	1	1	0	1	1	0	1	1	0	0	1	1	1	1	CCOC(=O)c1ncn2c1CN(C)C(=O)c1cc(F)ccc1-2
587	FC12C3(C)C(C(F)CC1C1C(C)(C(O)(C(=O)CO)C(C)C1)CC2O)=CC(=O)C=C3	0	0	0	0	0	0	0	0	0	0	0	0	0	0	0	0	1	0	1	0	0	0	0	0	0	0	0	CC1CC2C3CC(F)C4=CC(=O)C=CC4(C)C3(F)C(O)CC2(C)C1(O)C(=O)CO
588	FC1C=2C(C)(C3C(O)CC4(C)C5(C(=O)CO)OC(C)(C)OC5CC4C3C1)C=CC(=O)C=2	0	1	0	1	1	1	1	0	1	1	0	1	1	0	1	1	1	0	1	1	1	0	0	1	1	1	1	CC1(C)OC2CC3C4CC(F)C5=CC(=O)C=CC5(C)C4C(O)CC3(C)C2(C(=O)CO)O1
589	Fc1c(C2=NCC(=O)N(C)c3c2cc([N+](=O)[O-])cc3)cccc1	0	0	0	1	0	1	1	0	0	0	0	1	0	0	1	0	1	0	0	1	1	0	0	0	1	1	0	CN1C(=O)CN=C(c2ccccc2F)c2cc([N+](=O)[O-])ccc21
590	FC12C3(C)C(C(F)CC1C1C(C)(C4(C(=O)CO)OC(C)(C)OC4C1)CC2O)=CC(=O)C=C3	0	1	1	1	1	1	1	0	1	0	0	1	0	0	0	0	1	0	1	1	1	0	0	1	0	1	1	CC1(C)OC2CC3C4CC(F)C5=CC(=O)C=CC5(C)C4(F)C(O)CC3(C)C2(C(=O)CO)O1
591	Brc1ccc(C(=O)c2c(N)c(CC(=O)O)ccc2)cc1	0	0	0	1	0	0	0	0	0	0	0	1	0	1	0	0	1	0	0	1	0	0	0	0	0	1	0	Nc1c(CC(=O)O)cccc1C(=O)c1ccc(Br)cc1
592	FC12C3(C)C(C(C)CC1C1C(C)(C(O)(C(=O)C)CC1)CC2O)=CC(=O)C=C3	0	0	0	1	0	0	0	0	1	0	0	1	1	0	0	0	1	0	1	0	0	0	0	0	0	1	1	CC(=O)C1(O)CCC2C3CC(C)C4=CC(=O)C=CC4(C)C3(F)C(O)CC21C
593	FC=1C(=O)NC(=O)NC=1	1	1	0	1	1	1	1	0	1	0	0	1	0	0	1	1	1	1	1	1	1	0	1	0	1	1	1	O=c1[nH]cc(F)c(=O)[nH]1
594	FC(F)(F)c1ccc(OC(CCNC)c2ccccc2)cc1	1	1	0	1	1	1	1	1	1	1	1	1	1	1	1	1	1	1	1	1	1	1	1	1	1	1	1	CNCCC(Oc1ccc(C(F)(F)F)cc1)c1ccccc1
595	FC12C3(C)C(=CC(=O)CC3)CCC1C1C(C)(C(O)(C)CC1)CC2O	1	0	0	0	1	0	1	0	1	1	0	0	1	0	1	1	1	0	0	0	1	0	0	0	0	1	0	CC1(O)CCC2C3CCC4=CC(=O)CCC4(C)C3(F)C(O)CC21C
596	FC(F)(F)c1cc2N(CCCN3CCN(CCOC(=O)CCCCCCCCC)CC3)c3c(Sc2cc1)cccc3	1	1	0	1	1	1	1	0	1	1	0	1	1	0	1	1	1	1	1	1	1	1	0	0	1	1	1	CCCCCCCCCC(=O)OCCN1CCN(CCCN2c3ccccc3Sc3ccc(C(F)(F)F)cc32)CC1
597	FC1C=2C(C)(C3C(O)CC4(C)C5(C(=O)CO)OC(C)(C)OC5CC4C3C1)CCC(=O)C=2	0	0	0	0	0	0	0	0	1	0	0	0	0	0	0	0	1	0	1	0	0	0	0	0	0	0	0	CC1(C)OC2CC3C4CC(F)C5=CC(=O)CCC5(C)C4C(O)CC3(C)C2(C(=O)CO)O1
598	Clc1cc2C(c3c(F)cccc3)=NCC(=O)N(CCN(CC)CC)c2cc1	0	1	0	1	1	1	1	1	1	0	0	1	0	0	1	1	1	0	0	1	1	0	0	0	1	1	0	CCN(CC)CCN1C(=O)CN=C(c2ccccc2F)c2cc(Cl)ccc21
599	Fc1c(-c2ccccc2)ccc(C(C(=O)O)C)c1	1	1	0	1	1	1	1	0	1	1	0	1	0	1	1	1	1	0	1	1	1	1	0	1	1	1	1	CC(C(=O)O)c1ccc(-c2ccccc2)c(F)c1
600	FC(F)(F)c1c([N+](=O)[O-])ccc(NC(=O)C(C)C)c1	1	1	0	0	1	0	1	0	0	1	1	1	0	0	1	1	1	0	1	1	1	1	0	0	0	1	1	CC(C)C(=O)Nc1ccc([N+](=O)[O-])c(C(F)(F)F)c1
601	S(C(=O)C1(OC(=O)CC)C2(C)C(C3C(F)(C4(C)C(C(F)C3)=CC(=O)C=C4)C(O)C2)CC1C)CF	0	1	0	1	1	1	1	1	1	0	1	1	1	0	1	0	1	0	1	1	1	0	0	0	0	1	1	CCC(=O)OC1(C(=O)SCF)C(C)CC2C3CC(F)C4=CC(=O)C=CC4(C)C3(F)C(O)CC21C
602	Fc1ccc(-c2c(/C=C/C(O)CC(O)CC(=O)O)n(C(C)C)c3c2cccc3)cc1	1	1	0	1	1	1	1	0	1	1	1	1	0	0	1	1	1	0	1	1	1	1	0	1	1	1	1	CC(C)n1c(/C=C/C(O)CC(O)CC(=O)O)c(-c2ccc(F)cc2)c2ccccc21
603	FC(F)(F)c1ccc(/C(=N\OCCN)/CCCCOC)cc1	1	1	0	1	1	1	1	1	1	1	1	1	1	1	1	1	1	1	1	1	1	1	1	1	1	1	1	COCCCC/C(=N/OCCN)c1ccc(C(F)(F)F)cc1
604	O=C(O)C(NC(=O)c1ccc(NCc2nc3C(=O)N=C(N)Nc3nc2)cc1)CCC(=O)O	0	1	0	0	0	0	1	0	1	0	0	1	0	0	0	0	1	0	0	1	1	0	0	0	0	1	1	Nc1nc(=O)c2nc(CNc3ccc(C(=O)NC(CCC(=O)O)C(=O)O)cc3)cnc2[nH]1
605	Cc1c[nH]nc1	0	1	0	1	1	1	1	0	0	0	0	1	0	0	1	1	1	0	1	1	1	1	0	1	1	1	1	Cc1cn[nH]c1
606	Oc1cc(C2=[cH0]3[nH][cH0](=C(c4cc(O)ccc4)C4=N/C(=C(/c5cc(O)ccc5)\c5[nH]c(/C(/c6cc(O)ccc6)=C/6\N=C2C=C\6)cc5)/CC4)cc3)ccc1	0	0	0	0	1	1	1	0	0	0	0	1	0	0	1	1	1	0	1	1	0	0	0	0	0	1	1	Oc1cccc(-c2c3nc(c(-c4cccc(O)c4)c4ccc([nH]4)c(-c4cccc(O)c4)c4nc(c(-c5cccc(O)c5)c5ccc2[nH]5)CC4)C=C3)c1
607	S(=O)(=O)(Nc1ccc(C(O)CCCN(CCCCCCC)CC)cc1)C	0	0	0	0	0	0	1	0	0	0	0	0	0	0	1	0	0	0	0	0	0	1	0	0	1	1	0	CCCCCCCN(CC)CCCC(O)c1ccc(NS(C)(=O)=O)cc1
608	O=CNc1c(O)ccc(C(O)CNC(Cc2ccc(OC)cc2)C)c1	0	1	0	1	1	1	1	0	1	1	1	1	0	0	1	1	1	0	1	1	1	1	0	0	1	1	1	COc1ccc(CC(C)NCC(O)c2ccc(O)c(NC=O)c2)cc1
609	P(=O)([O-])([O-])C(=O)O	0	1	0	1	1	1	1	0	0	0	1	1	1	0	1	1	1	1	1	1	1	1	0	0	1	1	1	O=C(O)P(=O)([O-])[O-]
610	O=C(NCC(=O)N)C(NC(=O)C1N(C(=O)C2NC(=O)C(CC(=O)N)NC(=O)C(CCC(=O)N)NC(=O)C(Cc3ccccc3)NC(=O)C(Cc3ccc(O)cc3)NC(=O)CCSSC2)CCC1)CCC/N=C(\N)/N	0	1	0	1	1	1	1	1	1	1	0	1	1	1	1	0	1	0	1	1	1	1	0	1	1	1	1	NC(=O)CCC1NC(=O)C(Cc2ccccc2)NC(=O)C(Cc2ccc(O)cc2)NC(=O)CCSSCC(C(=O)N2CCCC2C(=O)NC(CCCN=C(N)N)C(=O)NCC(N)=O)NC(=O)C(CC(N)=O)NC1=O
611	S(=O)(=O)(Oc1cc2c(cc1)C1C(C3C(C)(C(=O)CC3)CC1)=CC2)O	1	1	0	1	1	1	1	0	1	1	1	1	1	1	1	1	1	1	1	1	1	1	0	0	1	1	1	CC12CCC3C(=CCc4cc(OS(=O)(=O)O)ccc43)C1CCC2=O
612	P(=O)(OC(OC(=O)CC)C(C)C)(CC(=O)N1C(C(=O)O)CC(C2CCCCC2)C1)CCCCc1ccccc1	1	1	0	1	1	1	1	0	1	1	0	1	0	0	1	1	1	1	1	1	1	1	1	1	1	1	1	CCC(=O)OC(OP(=O)(CCCCc1ccccc1)CC(=O)N1CC(C2CCCCC2)CC1C(=O)O)C(C)C
613	O(CCN1CCCC1)c1ccc([C@H]2[C@@H](c3ccccc3)CCc3c2ccc(O)c3)cc1	1	1	0	1	1	1	1	0	1	1	1	1	1	0	1	1	1	1	1	1	1	1	0	1	1	1	1	Oc1ccc2c(c1)CC[C@H](c1ccccc1)[C@@H]2c1ccc(OCCN2CCCC2)cc1
614	O=C1C(C(C)C)NC(=O)/C(=C\C)/NC(=O)C2NC(=O)C(C(C)C)NC(=O)CC(O1)/C=C\CCSSC2	1	1	0	0	1	0	1	0	1	0	1	1	0	0	1	1	1	0	1	1	0	1	0	0	1	1	1	C/C=C1/NC(=O)C2CSSCC/C=C\C(CC(=O)NC(C(C)C)C(=O)N2)OC(=O)C(C(C)C)NC1=O
615	Clc1c(S(=O)(=O)N)cc(C(=O)O)c(NCc2occc2)c1	1	1	0	1	1	1	1	1	1	1	0	1	0	0	1	1	1	1	0	0	1	1	0	1	1	1	1	NS(=O)(=O)c1cc(C(=O)O)c(NCc2ccco2)cc1Cl
616	O=C(N[C@H]([C@H](O)CN1[C@H](C(=O)NC(C)(C)C)CC2C(C1)CCCC2)Cc1ccccc1)[C@@H](NC(=O)c1nc2c(cc1)cccc2)CC(=O)N	1	1	0	1	1	1	1	0	1	1	1	1	1	0	1	1	1	1	1	1	1	1	0	1	1	1	1	CC(C)(C)NC(=O)[C@@H]1CC2CCCCC2CN1C[C@@H](O)[C@H](Cc1ccccc1)NC(=O)[C@H](CC(N)=O)NC(=O)c1ccc2ccccc2n1
617	O=C(O)CC1(CN)CCCCC1	1	1	0	1	1	1	1	1	1	1	1	1	1	1	1	1	1	0	1	1	1	1	0	1	1	1	1	NCC1(CC(=O)O)CCCCC1
618	O(C)c1c2OC3C4(c2c(cc1)CN(C)CC4)C=CC(O)C3	1	1	0	1	1	1	1	0	1	0	0	1	0	0	1	1	1	0	1	1	1	1	0	1	1	1	1	COc1ccc2c3c1OC1CC(O)C=CC31CCN(C)C2
619	Clc1c(Cl)cccc1N1CCN(CCCCOc2cc3NC(=O)CCc3cc2)CC1	1	1	0	1	1	1	1	1	1	1	1	1	1	1	1	1	1	0	1	1	1	1	1	1	1	1	1	O=C1CCc2ccc(OCCCCN3CCN(c4cccc(Cl)c4Cl)CC3)cc2N1
620	O(C(CO)CO)Cn1c2NC(N)=NC(=O)c2nc1	1	1	0	1	1	1	1	1	1	1	0	1	1	0	1	1	1	1	1	1	1	1	0	1	1	1	1	Nc1nc(=O)c2ncn(COC(CO)CO)c2[nH]1
621	FC1(F)C(O)C(CO)OC1N1C(=O)N=C(N)C=C1	1	1	0	0	1	1	1	0	1	1	1	1	0	0	1	1	1	0	1	1	1	1	0	1	1	1	1	Nc1ccn(C2OC(CO)C(O)C2(F)F)c(=O)n1
622	O=C(OC)/C=C/CCCCC1C(=O)CC(O)C1/C=C/C(O)C(CCCC)(C)C	0	0	0	0	1	1	1	0	1	1	0	1	0	1	1	0	0	0	0	1	0	0	0	0	1	1	0	CCCCC(C)(C)C(O)/C=C/C1C(O)CC(=O)C1CCCC/C=C/C(=O)OC
623	O=C(O)C(CCCOc1c(C)ccc(C)c1)(C)C	1	1	0	1	1	1	1	0	1	1	1	1	0	0	1	1	1	0	1	1	1	1	0	1	1	1	1	Cc1ccc(C)c(OCCCC(C)(C)C(=O)O)c1
625	O(C1C(O)C(OC2C(O)C(NC)C(O)(C)CO2)C(N)CC1N)C1C(N)CCC(C(NC)C)O1	1	1	0	1	1	1	1	0	1	0	0	1	0	0	1	1	1	0	0	1	1	1	0	1	0	1	1	CNC(C)C1CCC(N)C(OC2C(N)CC(N)C(OC3OCC(C)(O)C(NC)C3O)C2O)O1
626	O=C(OC)CCN1CCC(N(C(=O)CC)c2ccccc2)(C(=O)OC)CC1	1	1	0	1	1	1	1	0	1	0	0	1	0	0	1	1	1	0	1	1	1	1	0	0	1	1	1	CCC(=O)N(c1ccccc1)C1(C(=O)OC)CCN(CCC(=O)OC)CC1
627	S(CC[C@H](NC(=O)[C@@H](NC(=O)[C@H]1N(C(=O)[C@@H](N)CO)CCC1)CCCCN)C(=O)N[C@H](C(=O)N[C@H](C(=O)NCC(=O)N[C@H](C(=O)NCC(=O)N[C@@H]1C(=O)N[C@@H](Cc2ccccc2)C(=O)NCC(=O)N[C@@H](CCCNC(=N)N)C(=O)N[C@@H](CCCCN)C(=O)N[C@@H](CCSC)C(=O)N[C@@H](CC(=O)O)C(=O)N[C@@H](CCCNC(=N)N)C(=O)N[C@@H]([C@H](CC)C)C(=O)N[C@@H](CO)C(=O)N[C@H](CO)C(=O)N[C@@H](CO)C(=O)N[C@@H](CO)C(=O)NCC(=O)N[C@@H](CC(C)C)C(=O)NCC(=O)N[C@H](C(…	0	1	0	0	1	1	1	0	1	0	0	1	0	0	1	0	1	0	0	1	0	1	0	0	1	1	0	CC[C@H](C)[C@@H]1NC(=O)[C@H](CCCNC(=N)N)NC(=O)[C@H](CC(=O)O)NC(=O)[C@H](CCSC)NC(=O)[C@H](CCCCN)NC(=O)[C@H](CCCNC(=N)N)NC(=O)CNC(=O)[C@H](Cc2ccccc2)NC(=O)[C@@H](NC(=O)CNC(=O)[C@H](CO)NC(=O)CNC(=O)[C@H](CCC(N)=O)NC(=O)[C@@H](NC(=O)[C@H](CCSC)NC(=O)[C@H](CCCCN)NC(=O)[C@@H]2CCCN2C(=O)[C@@H](N)CO)C(C)C)CSSC[C@@H](C(=O)N[C@@H](CCCCN)C(=O)N[C@H](C(=O)N[C@@H](CC(C)C)C(=O)N[C@@H](CCCNC(=N)N)C(=O)N[C@@H](C…
628	S(=O)(=O)(NC(=O)NN1CC2C(C1)CCC2)c1ccc(C)cc1	1	1	0	1	1	1	1	1	1	1	1	1	1	0	1	1	1	1	1	1	1	1	0	1	1	1	1	Cc1ccc(S(=O)(=O)NC(=O)NN2CC3CCCC3C2)cc1
629	S(=O)(=O)(NC(=O)NC1CCC(C)CC1)c1ccc(CCNC(=O)N2C(=O)C(CC)=C(C)C2)cc1	1	1	0	1	1	1	1	1	1	1	0	1	1	1	1	1	1	1	1	1	1	1	0	0	1	1	1	CCC1=C(C)CN(C(=O)NCCc2ccc(S(=O)(=O)NC(=O)NC3CCC(C)CC3)cc2)C1=O
630	S(=O)(=O)(NC(=O)NC1CCCCC1)c1ccc(CCNC(=O)c2ncc(C)nc2)cc1	1	1	0	1	1	1	1	0	1	0	0	1	1	0	1	1	1	1	1	1	1	1	0	1	1	1	1	Cc1cnc(C(=O)NCCc2ccc(S(=O)(=O)NC(=O)NC3CCCCC3)cc2)cn1
631	O=C(OC1CC2[N+](C)(C)C(C3OC23)C1)C(O)(c1sccc1)c1sccc1	0	1	0	1	1	1	1	0	1	1	0	1	0	0	1	0	1	0	1	1	1	1	0	0	1	1	1	C[N+]1(C)C2CC(OC(=O)C(O)(c3cccs3)c3cccs3)CC1C1OC12
632	Clc1cc(C(=O)NCCc2ccc(S(=O)(=O)NC(=O)NC3CCCCC3)cc2)c(OC)cc1	1	1	0	1	0	1	1	0	1	0	0	1	1	0	1	1	1	1	0	1	1	1	0	1	0	1	1	COc1ccc(Cl)cc1C(=O)NCCc1ccc(S(=O)(=O)NC(=O)NC2CCCCC2)cc1
633	O([C@@H](CCNC)c1sccc1)c1c2c(ccc1)cccc2	1	1	0	1	1	1	1	0	1	1	0	1	1	0	1	1	1	0	1	1	1	1	0	1	1	1	1	CNCC[C@H](Oc1cccc2ccccc12)c1cccs1
634	O=C(OC1C[N+](C)(C)CC1)C(O)(c1ccccc1)C1CCCC1	0	1	0	1	1	1	1	0	1	1	0	1	0	0	1	0	1	0	1	1	1	1	1	0	1	1	1	C[N+]1(C)CCC(OC(=O)C(O)(c2ccccc2)C2CCCC2)C1
635	O=C(O)[C@H](NC(=O)c1ccc(CCc2c3C(=O)N=C(N)Nc3[nH]c2)cc1)CCC(=O)O	1	1	0	1	1	1	1	0	1	0	1	1	0	0	1	1	1	0	1	1	1	1	0	0	1	1	1	Nc1nc(=O)c2c(CCc3ccc(C(=O)N[C@H](CCC(=O)O)C(=O)O)cc3)c[nH]c2[nH]1
636	P(=O)(O)(O)C(P(=O)(O)O)(O)CCN(CCCCC)C	1	1	0	1	1	1	1	0	1	1	1	1	1	0	1	1	1	0	1	1	1	1	0	1	1	1	1	CCCCCN(C)CCC(O)(P(=O)(O)O)P(=O)(O)O
637	Clc1c(CCN2CCN(c3nsc4c3cccc4)CC2)cc2c(NC(=O)C2)c1	1	1	0	1	1	1	1	1	1	1	1	1	1	1	1	1	1	1	1	1	1	1	1	1	1	1	1	O=C1Cc2cc(CCN3CCN(c4nsc5ccccc45)CC3)c(Cl)cc2N1
638	O=C(NC1CC2N(C)C(C1)CCC2)c1nn(C)c2c1cccc2	1	1	0	1	1	1	1	0	1	0	0	1	0	0	1	1	1	0	1	1	1	1	0	1	1	1	1	CN1C2CCCC1CC(NC(=O)c1nn(C)c3ccccc13)C2
639	Clc1c(OC)cc(OC)c2C(=O)C3(C(OC)=CC(=O)CC3C)Oc12	1	0	0	0	1	1	1	0	1	0	0	1	0	0	0	1	1	0	1	0	1	1	0	0	0	1	0	COC1=CC(=O)CC(C)C12Oc1c(Cl)c(OC)cc(OC)c1C2=O
640	Ic1cc(C/N=C(\N)/N)ccc1	0	0	0	0	0	0	0	0	1	0	0	1	0	0	1	0	1	0	0	0	0	0	0	0	0	1	1	NC(N)=NCc1cccc(I)c1
641	Clc1c(/C=N/N=C(\N)/N)c(Cl)ccc1	0	1	1	1	1	1	1	1	1	1	0	1	1	0	1	1	1	0	1	1	1	1	0	1	1	1	1	NC(N)=N/N=C/c1c(Cl)cccc1Cl
642	Clc1c(CC(=O)/N=C(\N)/N)c(Cl)ccc1	0	1	0	1	1	1	1	0	1	1	0	1	0	0	1	0	1	0	1	1	1	1	0	1	1	1	1	NC(N)=NC(=O)Cc1c(Cl)cccc1Cl
643	O=C(O)Cc1cc2/C(=C\CCN(C)C)/c3c(cccc3)COc2cc1	0	0	0	1	1	1	1	0	1	0	0	1	0	0	1	1	1	0	1	1	1	0	0	0	0	1	0	CN(C)CC/C=C1/c2ccccc2COc2ccc(CC(=O)O)cc21
644	O=C1NN=C(c2ccc(N/N=C(\C#N)/C#N)cc2)C(C)C1	0	1	0	0	1	0	1	0	0	0	0	0	0	0	1	0	0	0	0	0	1	0	0	0	1	1	0	CC1CC(=O)NN=C1c1ccc(NN=C(C#N)C#N)cc1
645	P(=O)(OCOC(=O)C(C)(C)C)(OCOC(=O)C(C)(C)C)COCCn1c2ncnc(N)c2nc1	1	1	0	0	1	1	1	0	0	0	0	1	0	0	0	1	1	1	1	1	0	1	0	0	0	1	1	CC(C)(C)C(=O)OCOP(=O)(COCCn1cnc2c(N)ncnc21)OCOC(=O)C(C)(C)C
646	FC=1C(N)=NC(=O)N([C@H]2O[C@@H](CO)SC2)C=1	1	1	0	0	1	1	1	1	1	1	1	1	1	0	0	1	1	1	1	1	1	1	0	0	0	1	1	Nc1nc(=O)n([C@@H]2CS[C@H](CO)O2)cc1F
647	O=C(O)/C(=C\c1n(Cc2ccc(C(=O)O)cc2)c(CCCC)nc1)/Cc1sccc1	0	1	0	1	1	1	1	0	1	1	0	1	0	0	1	1	1	0	1	1	1	1	0	1	1	1	0	CCCCc1ncc(/C=C(/Cc2cccs2)C(=O)O)n1Cc1ccc(C(=O)O)cc1
648	ClCC(=O)C12C3(C)C(C4C(F)(C5(C)C(=CC(=O)CC5)CC4)C(O)C3)CC1OC(C)(C)O2	0	0	0	1	0	1	1	0	0	0	0	1	1	0	1	0	1	0	1	0	0	0	0	0	0	1	0	CC1(C)OC2CC3C4CCC5=CC(=O)CCC5(C)C4(F)C(O)CC3(C)C2(C(=O)CCl)O1
649	Clc1ccc(C2(O)CCN(CCCC(=O)c3ccc(F)cc3)CC2)cc1	1	1	0	1	1	1	1	0	1	1	0	1	1	0	1	1	1	1	0	1	1	1	1	1	1	1	1	O=C(CCCN1CCC(O)(c2ccc(Cl)cc2)CC1)c1ccc(F)cc1
650	O=C(OCC(COC(=O)C)CCn1c2nc(N)ncc2nc1)C	1	1	0	1	1	1	1	0	0	1	0	1	0	0	0	1	1	0	1	1	1	1	0	1	1	1	1	CC(=O)OCC(CCn1cnc2cnc(N)nc21)COC(C)=O
651	O=C(OCC)c1n(C(C)c2ccccc2)cnc1	0	0	0	0	0	0	1	0	0	0	0	1	0	0	1	0	0	0	0	1	1	0	0	0	1	1	1	CCOC(=O)c1cncn1C(C)c1ccccc1
652	O=C(O)[C@@H](NC(=O)[C@H]1NC(=O)CNC(=O)[C@H]([C@H](O)C)NC(=O)[C@H]2NC(=O)[C@H](C)NC(=O)[C@H]3N(C(=O)[C@H](CC(=O)N)NC(=O)[C@H]4NC(=O)[C@@H](NC(=O)[C@H](Cc5ccc(O)cc5)NC(=O)[C@H](CCC(=O)O)NC(=O)[C@@H](NC(=O)[C@@H](N)CSSC4)CSSC2)CSSC1)CCC3)Cc1ccc(O)cc1	0	1	0	0	1	0	1	0	1	0	0	1	0	0	1	0	1	0	1	0	0	0	0	0	0	1	1	C[C@@H]1NC(=O)[C@@H]2CCCN2C(=O)[C@H](CC(N)=O)NC(=O)[C@@H]2CSSC[C@H](N)C(=O)N[C@H]3CSSC[C@H](NC1=O)C(=O)N[C@@H]([C@@H](C)O)C(=O)NCC(=O)N[C@H](C(=O)N[C@@H](Cc1ccc(O)cc1)C(=O)O)CSSC[C@H](NC(=O)[C@H](Cc1ccc(O)cc1)NC(=O)[C@H](CCC(=O)O)NC3=O)C(=O)N2
653	Clc1ccc(SC(P(=O)(O)[O-])P(=O)(O)[O-])cc1	0	0	0	0	0	1	1	0	0	0	0	1	0	0	0	0	0	1	1	0	0	0	0	1	0	1	0	O=P([O-])(O)C(Sc1ccc(Cl)cc1)P(=O)([O-])O
654	Clc1c(Cc2c(Cl)c(Cl)cc(Cl)c2O)c(O)c(Cl)cc1Cl	0	0	0	0	0	0	0	0	0	0	0	0	0	0	0	0	1	0	0	0	0	0	0	0	0	0	0	Oc1c(Cl)cc(Cl)c(Cl)c1Cc1c(O)c(Cl)cc(Cl)c1Cl
656	Clc1c(NC(=O)C(=O)O)cc(C#N)cc1NC(=O)C(=O)O	0	0	0	1	0	0	1	0	1	0	0	1	0	0	1	0	1	0	0	1	0	0	0	0	0	1	1	N#Cc1cc(NC(=O)C(=O)O)c(Cl)c(NC(=O)C(=O)O)c1
658	FC=1C(NC(=O)OCCCCC)=NC(=O)N([C@H]2[C@H](O)[C@H](O)[C@@H](C)O2)C=1	1	1	0	1	1	1	1	1	1	1	1	1	1	0	1	1	1	1	1	1	1	1	0	1	1	1	1	CCCCCOC(=O)Nc1nc(=O)n([C@@H]2O[C@H](C)[C@@H](O)[C@H]2O)cc1F
659	O=C(N)Cc1c(N)c(C(=O)c2ccccc2)ccc1	0	1	0	1	1	1	1	0	1	1	0	1	0	0	1	0	1	1	1	0	0	0	1	0	0	1	0	NC(=O)Cc1cccc(C(=O)c2ccccc2)c1N
660	O=C(OC1CC2N(C)C(C1)CC2)C(O)c1ccccc1	0	0	0	1	1	0	1	0	0	0	0	1	0	1	1	0	1	1	1	1	1	1	0	0	1	1	1	CN1C2CCC1CC(OC(=O)C(O)c1ccccc1)C2
661	O=C(OC1CC2[N+](CCCC)(C)C(C3OC23)C1)C(CO)c1ccccc1	0	0	0	1	1	0	1	0	1	0	0	0	0	0	1	0	1	0	0	1	0	1	0	0	1	1	0	CCCC[N+]1(C)C2CC(OC(=O)C(CO)c3ccccc3)CC1C1OC12
662	N(N)c1nncc2c1cccc2	1	1	0	1	1	1	1	0	1	0	0	1	0	0	1	1	1	0	1	1	1	1	0	0	1	1	1	NNc1nncc2ccccc12
664	O=C(CO)C1(O)C2(C)C(C3C(C4(C)C(=CC(=O)CC4)CC3)C(O)C2)CC1	1	1	0	1	1	1	1	0	1	1	0	1	1	0	1	1	1	1	1	1	1	1	0	1	1	1	1	CC12CCC(=O)C=C1CCC1C2C(O)CC2(C)C1CCC2(O)C(=O)CO
665	O=C(OC1(C(=O)CO)C2(C)C(C3C(C4(C)C(=CC(=O)CC4)CC3)C(O)C2)CC1)CCC	0	0	0	1	1	0	0	0	1	0	0	1	0	0	0	0	1	0	1	0	0	0	0	0	0	0	0	CCCC(=O)OC1(C(=O)CO)CCC2C3CCC4=CC(=O)CCC4(C)C3C(O)CC21C
666	S(=O)(=O)(N)c1c(C(F)(F)F)cc2NCNS(=O)(=O)c2c1	1	1	0	1	1	1	1	0	1	0	0	1	0	0	1	1	1	0	0	0	1	1	0	1	0	1	0	NS(=O)(=O)c1cc2c(cc1C(F)(F)F)NCNS2(=O)=O
667	O=C1C2Oc3c(O)ccc4c3C32C(C(N(C)CC3)C4)CC1	1	1	0	1	1	1	1	1	1	1	1	1	1	1	1	1	1	0	1	1	1	1	0	1	1	1	1	CN1CCC23c4c5ccc(O)c4OC2C(=O)CCC3C1C5
668	Clc1cc2nccc(NC(CCCN(CCO)CC)C)c2cc1	1	1	0	1	1	1	1	0	1	0	0	1	0	0	1	1	1	1	0	1	1	0	0	1	1	1	1	CCN(CCO)CCCC(C)Nc1ccnc2cc(Cl)ccc12
669	O=C(NO)N	1	1	0	1	1	1	1	0	1	1	1	1	0	0	1	1	1	0	1	1	1	1	0	0	0	1	1	NC(=O)NO
670	Clc1ccc(C(N2CCN(CCOCCO)CC2)c2ccccc2)cc1	0	0	0	0	0	0	1	0	1	0	0	0	0	0	1	0	1	0	0	0	1	0	0	0	0	1	1	OCCOCCN1CCN(C(c2ccccc2)c2ccc(Cl)cc2)CC1
671	O=C(OC1CC2N(C)C(C1)CC2)C(CO)c1ccccc1	0	1	0	1	1	1	1	0	1	1	0	1	0	0	1	1	1	0	1	1	1	1	0	1	1	1	1	CN1C2CCC1CC(OC(=O)C(CO)c1ccccc1)C2
672	Clc1c(OCCN(C(=O)n2cncc2)CCC)c(Cl)cc(Cl)c1	1	1	0	1	1	1	1	1	1	1	1	1	1	0	1	1	1	1	1	1	1	1	0	1	1	1	1	CCCN(CCOc1c(Cl)cc(Cl)cc1Cl)C(=O)n1ccnc1
673	O=C(O)C(C)c1ccc(CC(C)C)cc1	1	1	0	1	1	1	1	0	1	1	1	1	1	1	1	1	1	0	1	1	1	1	0	1	1	1	1	CC(C)Cc1ccc(C(C)C(=O)O)cc1
674	N(N)CCc1ccccc1	1	1	0	1	1	1	1	0	0	1	0	1	0	0	1	1	1	0	0	1	1	1	0	0	1	1	1	NNCCc1ccccc1
675	O=C(Nc1c(C)cccc1C)CN(CC)CC	0	1	0	1	1	1	1	0	1	0	0	1	0	1	1	1	1	1	1	1	1	1	1	1	1	1	1	CCN(CC)CC(=O)Nc1c(C)cccc1C
676	O=C(C)C1(O)CC(OC2OC(C)C(O)C(N)C2)c2c(O)c3C(=O)c4c(C(=O)c3c(O)c2C1)cccc4	1	1	0	0	1	0	1	0	1	1	1	1	0	0	1	1	1	1	1	0	0	1	0	0	1	1	1	CC(=O)C1(O)Cc2c(O)c3c(c(O)c2C(OC2CC(N)C(O)C(C)O2)C1)C(=O)c1ccccc1C3=O
677	IC=1C(=O)NC(=O)N(C2OC(CO)C(O)C2)C=1	0	0	0	1	0	0	0	0	0	0	0	1	0	0	0	0	0	0	1	0	0	0	0	0	0	0	0	O=c1[nH]c(=O)n(C2CC(O)C(CO)O2)cc1I
678	ClCCNP1(=O)N(CCCl)CCCO1	1	1	0	1	1	1	1	0	1	1	1	1	1	0	1	1	1	1	1	1	1	1	0	1	1	1	1	O=P1(NCCCl)OCCCN1CCCl
679	N(CCCN1c2c(cccc2)CCc2c1cccc2)(C)C	1	1	0	1	1	0	1	0	1	1	0	1	1	0	1	1	1	0	1	1	1	1	0	1	1	1	1	CN(C)CCCN1c2ccccc2CCc2ccccc21
680	Clc1c(S(=O)(=O)N)cc(C(=O)NN2C(C)Cc3c2cccc3)cc1	1	1	0	1	1	1	1	0	1	1	1	1	1	1	1	1	1	1	1	1	1	1	0	1	1	1	1	CC1Cc2ccccc2N1NC(=O)c1ccc(Cl)c(S(N)(=O)=O)c1
681	O=C(NC1C(O)Cc2c1cccc2)C(CC(O)CN1C(C(=O)NC(C)(C)C)CN(Cc2cnccc2)CC1)Cc1ccccc1	1	1	0	1	1	1	1	0	1	1	0	1	1	0	1	1	1	1	1	1	1	1	0	1	1	1	1	CC(C)(C)NC(=O)C1CN(Cc2cccnc2)CCN1CC(O)CC(Cc1ccccc1)C(=O)NC1c2ccccc2CC1O
682	O=C1C(N2C(=O)c3c(N)cccc3C2=O)CCC(=O)N1	1	1	0	0	1	1	1	0	1	1	0	1	0	0	1	1	1	1	1	1	1	1	0	1	1	1	1	Nc1cccc2c1C(=O)N(C1CCC(=O)NC1=O)C2=O
683	FC(F)(F)c1cc([C@H](O[C@H]2[C@H](N(CC3=NC(=O)NN3)CCO2)c2ccc(F)cc2)C)cc(C(F)(F)F)c1	0	1	0	1	1	1	1	1	1	1	1	1	1	0	1	1	1	0	1	1	1	1	0	1	1	1	1	C[C@@H](O[C@@H]1OCCN(Cc2nc(=O)[nH][nH]2)[C@@H]1c1ccc(F)cc1)c1cc(C(F)(F)F)cc(C(F)(F)F)c1
684	O=C1N(Cc2c(C#N)cccc2)C(N2CC(N)CCC2)=CC(=O)N1C	1	1	0	0	0	0	1	0	1	0	0	0	0	0	0	0	1	0	1	0	0	0	0	0	0	1	0	Cn1c(=O)cc(N2CCCC(N)C2)n(Cc2ccccc2C#N)c1=O
685	Clc1ccc(C(=O)n2c(C)c(CC(=O)O)c3c2ccc(OC)c3)cc1	1	1	0	1	1	1	1	0	1	1	1	1	0	0	1	1	1	0	1	1	1	1	0	1	1	1	1	COc1ccc2c(c1)c(CC(=O)O)c(C)n2C(=O)c1ccc(Cl)cc1
686	Ic1c(N(C(=O)C)CC(O)CN(C(=O)C)c2c(I)c(C(=O)NCC(O)CO)c(I)c(C(=O)NCC(O)CO)c2I)c(I)c(C(=O)NCC(O)CO)c(I)c1C(=O)NCC(O)CO	0	1	0	1	1	1	1	0	1	0	0	1	0	0	1	1	1	0	1	1	1	1	0	1	1	1	1	CC(=O)N(CC(O)CN(C(C)=O)c1c(I)c(C(=O)NCC(O)CO)c(I)c(C(=O)NCC(O)CO)c1I)c1c(I)c(C(=O)NCC(O)CO)c(I)c(C(=O)NCC(O)CO)c1I
687	Ic1c(N(C(=O)C)CC(O)CO)c(I)c(C(=O)NCC(O)CO)c(I)c1C(=O)NCC(O)CO	0	0	0	1	1	1	1	0	1	0	0	1	1	0	1	0	1	0	0	1	1	1	0	0	1	1	1	CC(=O)N(CC(O)CO)c1c(I)c(C(=O)NCC(O)CO)c(I)c(C(=O)NCC(O)CO)c1I
688	Ic1c(NC(=O)C(O)C)c(I)c(C(=O)NC(CO)CO)c(I)c1C(=O)NC(CO)CO	0	1	0	1	1	1	1	0	1	1	0	1	0	1	1	1	1	1	1	1	1	1	0	1	1	1	1	CC(O)C(=O)Nc1c(I)c(C(=O)NC(CO)CO)c(I)c(C(=O)NC(CO)CO)c1I
689	Ic1c(NC(=O)COC)c(I)c(C(=O)NCC(O)CO)c(I)c1C(=O)N(CC(O)CO)C	0	0	0	1	1	1	1	0	1	1	0	1	1	1	1	0	1	1	1	1	1	1	0	1	1	1	1	COCC(=O)Nc1c(I)c(C(=O)NCC(O)CO)c(I)c(C(=O)N(C)CC(O)CO)c1I
690	Ic1c(NC(=O)C)c(I)c(C(=O)NC)c(I)c1C(=O)O	0	0	0	0	1	1	1	0	1	0	0	1	0	1	1	1	1	0	1	1	0	1	0	0	1	1	1	CNC(=O)c1c(I)c(NC(C)=O)c(I)c(C(=O)O)c1I
691	Ic1c(N(C(=O)CC(=O)N(C)c2c(I)c(C(=O)NC(C(O)CO)CO)c(I)c(C(=O)NC(C(O)CO)CO)c2I)C)c(I)c(C(=O)NC(C(O)CO)CO)c(I)c1C(=O)NC(C(O)CO)CO	1	1	0	1	1	1	1	0	1	0	0	1	0	1	1	0	1	0	1	1	1	1	0	1	1	1	1	CN(C(=O)CC(=O)N(C)c1c(I)c(C(=O)NC(CO)C(O)CO)c(I)c(C(=O)NC(CO)C(O)CO)c1I)c1c(I)c(C(=O)NC(CO)C(O)CO)c(I)c(C(=O)NC(CO)C(O)CO)c1I
692	O=C(OCC(=O)[C@]1(O)[C@]2(C)[C@H]([C@H]3[C@H]([C@@H](O)C2)[C@]2(C)C(=CC(=O)C=C2)CC3)CC1)C	0	0	0	1	1	0	0	0	1	0	0	0	0	0	0	0	1	0	1	0	0	0	0	0	0	1	1	CC(=O)OCC(=O)[C@@]1(O)CC[C@H]2[C@@H]3CCC4=CC(=O)C=C[C@]4(C)[C@H]3[C@@H](O)C[C@@]21C
693	Ic1c(N(C(=O)CO)CCO)c(I)c(C(=O)NCC(O)CO)c(I)c1C(=O)NCC(O)CO	0	1	0	1	1	1	1	0	1	0	0	1	0	1	1	1	1	0	1	1	1	1	0	1	1	1	1	O=C(NCC(O)CO)c1c(I)c(C(=O)NCC(O)CO)c(I)c(N(CCO)C(=O)CO)c1I
694	Ic1c(N(C(=O)C)C)c(I)c(C(=O)NC)c(I)c1C(=O)NCC(=O)Nc1c(I)c(C(=O)O)c(I)c(C(=O)NCCO)c1I	0	0	0	0	1	1	1	0	1	0	0	1	0	1	1	1	1	0	0	1	1	1	0	0	1	1	1	CNC(=O)c1c(I)c(C(=O)NCC(=O)Nc2c(I)c(C(=O)O)c(I)c(C(=O)NCCO)c2I)c(I)c(N(C)C(C)=O)c1I
695	Ic1c(N(C(=O)C)CC(O)CO)c(I)c(C(=O)NCCO)c(I)c1C(=O)NCC(O)CO	1	1	0	1	1	1	1	0	1	0	0	1	0	1	1	0	1	0	1	1	0	1	0	1	1	1	0	CC(=O)N(CC(O)CO)c1c(I)c(C(=O)NCCO)c(I)c(C(=O)NCC(O)CO)c1I
697	O=C(OC1CC2[N+](C(C)C)(C)C(C1)CC2)C(CO)c1ccccc1	0	0	0	1	1	1	1	1	1	1	0	1	0	0	1	0	1	1	1	1	1	1	1	1	1	1	0	CC(C)[N+]1(C)C2CCC1CC(OC(=O)C(CO)c1ccccc1)C2
698	O=C(N[C@H](CC(C)C)B(O)O)[C@H](NC(=O)c1nccnc1)Cc1ccccc1	1	1	0	1	1	1	1	1	1	1	1	1	1	1	1	1	1	1	1	1	1	1	0	1	1	1	1	CC(C)C[C@@H](NC(=O)[C@@H](Cc1ccccc1)NC(=O)c1cnccn1)B(O)O
700	O=C(Oc1cc2c(CC)c3c(nc2cc1)C=1N(C(=O)C2=C(C(O)(CC)C(=O)OC2)C=1)C3)N1CCC(N2CCCCC2)CC1	1	1	0	1	1	1	1	0	1	0	1	1	0	1	1	1	1	0	1	1	1	1	0	1	1	1	1	CCc1c2c(nc3ccc(OC(=O)N4CCC(N5CCCCC5)CC4)cc13)-c1cc3c(c(=O)n1C2)COC(=O)C3(O)CC
701	O=C(NC(C(=O)NCC(=O)NC(C(=O)NC(C(=O)N1C(C(=O)NCC(=O)N)CCC1)CCC/N=C(\N)/N)CC(C)C)Cc1ccc(O)cc1)C(NC(=O)C(NC(=O)C(NC(=O)C1NC(=O)CC1)Cc1[nH]cnc1)Cc1c2c([nH]c1)cccc2)CO	0	0	0	0	0	0	1	1	1	1	1	1	1	0	1	0	1	1	1	0	0	0	1	0	0	1	1	CC(C)CC(NC(=O)CNC(=O)C(Cc1ccc(O)cc1)NC(=O)C(CO)NC(=O)C(Cc1c[nH]c2ccccc12)NC(=O)C(Cc1cnc[nH]1)NC(=O)C1CCC(=O)N1)C(=O)NC(CCCN=C(N)N)C(=O)N1CCCC1C(=O)NCC(N)=O
703	O=C(NNCc1ccccc1)c1noc(C)c1	0	0	0	1	0	0	1	0	0	1	0	1	1	0	1	0	1	0	0	0	1	1	0	0	1	1	1	Cc1cc(C(=O)NNCc2ccccc2)no1
704	ClC(OC(F)F)C(F)(F)F	1	1	0	0	1	1	1	0	0	0	0	1	0	0	1	0	1	0	0	1	1	0	0	0	1	0	1	FC(F)OC(Cl)C(F)(F)F
705	O=C(NN)c1ccncc1	1	1	0	0	1	1	1	0	1	1	0	1	0	0	1	1	1	0	0	0	1	0	0	0	0	1	1	NNC(=O)c1ccncc1
706	O=C(OC(C)C)CCC/C=C/CC1C(CCC(=O)CCCCCCC)C(O)CC1O	0	1	0	1	0	1	0	0	1	0	0	1	0	0	1	0	1	1	1	1	1	0	0	0	0	1	1	CCCCCCCC(=O)CCC1C(O)CC(O)C1C/C=C/CCCC(=O)OC(C)C
707	OC(CNC(C)C)c1cc(O)c(O)cc1	0	0	0	1	1	0	1	0	0	0	0	1	0	0	1	0	1	0	0	1	1	0	0	1	1	1	1	CC(C)NCC(O)c1ccc(O)c(O)c1
708	O=[N+](OC1C2OCC(O[N+](=O)[O-])C2OC1)[O-]	0	0	0	0	0	0	1	0	0	0	0	1	0	0	1	1	1	0	0	0	0	0	0	0	1	1	0	O=[N+]([O-])OC1COC2C(O[N+](=O)[O-])COC12
709	Brc1c(OCCCOc2c(Br)cc(C(=N)N)cc2)ccc(C(=N)N)c1	0	0	0	1	0	0	0	0	1	0	0	1	0	0	0	0	1	0	0	0	0	0	0	0	0	1	0	N=C(N)c1ccc(OCCCOc2ccc(C(=N)N)cc2Br)c(Br)c1
710	O(CC(NC(C(O)c1ccc(O)cc1)C)C)c1ccccc1	0	1	0	0	0	0	1	0	0	0	0	1	0	0	1	0	1	0	0	1	0	0	0	0	1	1	0	CC(COc1ccccc1)NC(C)C(O)c1ccc(O)cc1
711	O=C(OC(C)C)C1=C(C)NC(C)=C(C(=O)OC)C1c1c2nonc2ccc1	1	1	0	1	1	1	1	0	1	1	0	1	0	0	1	1	1	0	0	1	1	1	0	0	1	1	0	COC(=O)C1=C(C)NC(C)=C(C(=O)OC(C)C)C1c1cccc2nonc12
712	Clc1c(C2(Cn3ncnc3)OC(COc3ccc(N4CCN(c5ccc(N6C(=O)N(C(CC)C)N=C6)cc5)CC4)cc3)CO2)ccc(Cl)c1	1	1	0	1	1	1	1	0	1	1	0	1	1	0	1	1	1	1	1	1	1	1	0	1	1	1	1	CCC(C)n1ncn(-c2ccc(N3CCN(c4ccc(OCC5COC(Cn6cncn6)(c6ccc(Cl)cc6Cl)O5)cc4)CC3)cc2)c1=O
713	O=C1N(Cc2nc(C)c3c(n2)cccc3)C(=O)c2n(CC#CC)c(N3C[C@H](N)CCC3)nc2N1C	0	1	0	0	1	1	1	0	1	0	0	0	0	0	0	0	1	0	1	1	0	0	0	0	0	1	0	CC#CCn1c(N2CCC[C@@H](N)C2)nc2c1c(=O)n(Cc1nc(C)c3ccccc3n1)c(=O)n2C
714	Clc1c(C2(NC)C(=O)CCCC2)cccc1	0	1	0	1	1	1	1	0	1	0	0	1	0	0	1	0	1	0	1	1	0	1	0	0	1	1	1	CNC1(c2ccccc2Cl)CCCCC1=O
715	Clc1c(C2(Cn3cncc3)OC(COc3ccc(N4CCN(C(=O)C)CC4)cc3)CO2)ccc(Cl)c1	1	1	0	1	1	1	1	0	1	1	1	1	1	0	1	1	1	0	1	1	1	0	0	0	1	1	1	CC(=O)N1CCN(c2ccc(OCC3COC(Cn4ccnc4)(c4ccc(Cl)cc4Cl)O3)cc2)CC1
716	O=C(O)C(C)c1cc(C(=O)c2ccccc2)ccc1	1	1	0	1	1	1	1	0	1	1	0	1	0	1	1	1	1	0	1	1	1	1	0	1	1	1	1	CC(C(=O)O)c1cccc(C(=O)c2ccccc2)c1
718	O=C1c2sccc2/C(=C\2/CCN(C)CC/2)/c2c(cccc2)C1	1	1	0	1	1	0	1	0	0	0	0	1	0	0	1	1	1	0	1	1	1	1	0	0	0	1	0	CN1CCC(=C2c3ccccc3CC(=O)c3sccc32)CC1
719	N(Cc1occc1)c1ncnc2nc[nH]c12	0	0	0	1	1	0	0	0	1	0	0	1	0	0	1	0	1	0	1	0	0	0	0	0	0	0	1	c1coc(CNc2ncnc3nc[nH]c23)c1
720	O=C(O[C@H]1[C@H](C)[C@H](O)[C@H](C)[C@@H](O)[C@@H](C)/C=C/C=C(/C)\C(=O)NC=2/C(=C/NN3CCN(C4CCCC4)CC3)/C(=O)c3c(c(O)c(C)c4O[C@@](C)(C(=O)c34)O/C=C/[C@H](OC)[C@H]1C)C=2O)C	1	1	0	1	1	1	1	0	1	1	1	1	0	1	1	1	1	1	1	1	1	1	1	1	1	1	1	CO[C@H]1/C=C/O[C@@]2(C)Oc3c(C)c(O)c4c(c3C2=O)C(=O)/C(=C\NN2CCN(C3CCCC3)CC2)C(=C4O)NC(=O)/C(C)=C\C=C\[C@H](C)[C@H](O)[C@@H](C)[C@@H](O)[C@@H](C)[C@H](OC(C)=O)[C@@H]1C
721	O=C(O)CN1CCN(CC(=O)O)CCN(CC(O)C)CCN(CC(=O)O)CC1	0	1	0	1	1	1	1	0	1	0	0	1	0	0	1	0	1	0	1	1	1	1	0	1	1	1	1	CC(O)CN1CCN(CC(=O)O)CCN(CC(=O)O)CCN(CC(=O)O)CC1
722	O=C(O)C(O)Cc1ccccc1	0	0	0	0	0	0	0	0	0	0	0	1	0	0	0	0	1	1	0	0	0	0	0	0	0	0	0	O=C(O)C(O)Cc1ccccc1
723	O=C(N[C@H](C(=O)N[C@H](C(=O)N[C@H](C(=O)N[C@H](C(=O)N[C@H](C(=O)N[C@H](C(=O)N[C@H](C(=O)N[C@H](C(=O)NCC(=O)N[C@H](C(=O)N[C@H](C(=O)N[C@H](C(=O)N[C@H](C(=O)N[C@H](C(=O)N[C@H](C(=O)N[C@H](C(=O)N[C@H](C(=O)NCC(=O)N[C@H](C(=O)N[C@H](C(=O)N)C(C)C)CC(C)C)CCC(=O)N)CC(C)C)CC(C)C)CCCNC(=N)N)CCC(=O)N)CC(C)C)CCCNC(=N)N)C)CCC(=O)O)CCCNC(=N)N)CC(C)C)CCCNC(=N)N)CO)CC(C)C)CCC(=O)O)CO)[C@@H](NC(=O)[C@@H](NC(=O)[…	0	0	0	0	0	0	1	0	0	0	0	0	0	0	1	0	1	0	0	0	1	0	0	0	1	1	0	CC(C)C[C@H](NC(=O)CNC(=O)[C@H](CCC(N)=O)NC(=O)[C@H](CC(C)C)NC(=O)[C@H](CC(C)C)NC(=O)[C@H](CCCNC(=N)N)NC(=O)[C@H](CCC(N)=O)NC(=O)[C@H](CC(C)C)NC(=O)[C@H](CCCNC(=N)N)NC(=O)[C@H](C)NC(=O)CNC(=O)[C@H](CCC(=O)O)NC(=O)[C@H](CCCNC(=N)N)NC(=O)[C@H](CC(C)C)NC(=O)[C@H](CCCNC(=N)N)NC(=O)[C@H](CO)NC(=O)[C@H](CC(C)C)NC(=O)[C@H](CCC(=O)O)NC(=O)[C@H](CO)NC(=O)[C@@H](NC(=O)[C@H](Cc1ccccc1)NC(=O)[C@@H](NC(=O)CNC(…
724	S=C1N=C(N)Nc2nc[nH]c12	1	1	0	0	1	0	1	0	0	0	0	1	0	0	1	1	0	0	0	0	1	0	0	0	0	0	0	Nc1nc(=S)c2[nH]cnc2[nH]1
725	O=C(N)c1c(O)ccc(C(O)CNC(CCc2ccccc2)C)c1	1	1	0	1	1	1	1	0	1	1	0	1	1	0	1	1	1	0	0	1	1	1	0	1	1	1	0	CC(CCc1ccccc1)NCC(O)c1ccc(O)c(C(N)=O)c1
726	O(C1C(O)C(O)(CO)OC1CO)C1C(O)C(O)C(O)C(CO)O1	0	1	0	0	0	1	1	0	0	0	0	1	0	0	0	0	0	0	0	0	0	0	0	0	0	0	0	OCC1OC(OC2C(CO)OC(O)(CO)C2O)C(O)C(O)C1O
727	O=C1N(C2OC(CO)SC2)C=CC(N)=N1	1	1	0	1	1	1	1	0	1	1	0	1	1	1	1	1	1	0	1	1	1	1	1	1	1	1	1	Nc1ccn(C2CSC(CO)O2)c(=O)n1
728	Clc1c(Cl)cccc1-c1c(N)nc(N)nn1	1	1	0	1	1	1	1	1	1	1	1	1	1	1	1	1	1	0	1	1	1	1	0	1	1	1	1	Nc1nnc(-c2cccc(Cl)c2Cl)c(N)n1
729	[SH0](=O)(Cc1c(C)c(OCC(F)(F)F)ccn1)c1[nH]c2c(n1)cccc2	1	1	0	1	1	1	1	0	1	1	1	1	1	1	1	1	1	1	1	1	1	1	0	1	1	1	1	Cc1c(OCC(F)(F)F)ccnc1CS(=O)c1nc2ccccc2[nH]1
730	O=C(OC(C)C)CCC/C=C/CC1C(CCC(O)CCc2ccccc2)C(O)CC1O	1	0	0	1	0	1	0	0	0	0	0	1	0	0	1	0	1	0	1	1	0	0	0	0	1	1	0	CC(C)OC(=O)CCC/C=C/CC1C(O)CC(O)C1CCC(O)CCc1ccccc1
731	FC(F)(F)c1ccc(NC(=O)c2c(C)onc2)cc1	1	1	0	1	1	1	1	1	1	1	1	1	1	1	1	1	1	1	1	1	1	1	0	1	1	1	1	Cc1oncc1C(=O)Nc1ccc(C(F)(F)F)cc1
732	N#Cc1ccc(C(n2ncnc2)c2ccc(C#N)cc2)cc1	1	1	0	1	1	1	1	1	1	1	1	1	1	0	1	1	1	0	1	1	1	1	0	1	1	1	1	N#Cc1ccc(C(c2ccc(C#N)cc2)n2cncn2)cc1
733	FC12C3(C)C(C(F)CC1C1C(C)(C4(C(=O)COC(=O)C)OC(C)(C)OC4C1)CC2O)=CC(=O)C=C3	0	1	0	1	0	0	0	0	1	0	0	1	1	0	0	0	1	0	1	1	0	1	0	0	0	1	0	CC(=O)OCC(=O)C12OC(C)(C)OC1CC1C3CC(F)C4=CC(=O)C=CC4(C)C3(F)C(O)CC12C
735	O=C(NC(C(=O)NC(C(=O)NC(C(=O)NC(C(=O)N1C(C(=O)NCC)CCC1)CCC/N=C(\N)/N)CC(C)C)CC(C)C)Cc1ccc(O)cc1)C(NC(=O)C(NC(=O)C(NC(=O)C1NC(=O)CC1)Cc1[nH]cnc1)Cc1c2c([nH]c1)cccc2)CO	1	1	0	1	1	1	1	1	1	1	1	1	1	1	1	1	1	0	1	1	1	1	0	1	1	1	1	CCNC(=O)C1CCCN1C(=O)C(CCCN=C(N)N)NC(=O)C(CC(C)C)NC(=O)C(CC(C)C)NC(=O)C(Cc1ccc(O)cc1)NC(=O)C(CO)NC(=O)C(Cc1c[nH]c2ccccc12)NC(=O)C(Cc1cnc[nH]1)NC(=O)C1CCC(=O)N1
736	O(CC(O)CNC(C)(C)C)c1c2c(C(=O)CCC2)ccc1	0	1	0	1	0	0	1	0	1	1	0	1	0	0	1	0	1	0	1	1	1	0	0	0	1	1	0	CC(C)(C)NCC(O)COc1cccc2c1CCCC2=O
737	Fc1ccc(C2(C#N)CCC(N3CC(C)C(C(=O)O)(c4ccccc4)CC3)CC2)cc1	0	0	0	1	0	0	1	0	0	0	0	1	0	0	0	0	1	0	1	1	0	0	0	0	0	1	0	CC1CN(C2CCC(C#N)(c3ccc(F)cc3)CC2)CCC1(C(=O)O)c1ccccc1
738	O(C)c1cc2N(CC(CN(C)C)C)c3c(Sc2cc1)cccc3	1	0	0	0	1	0	1	0	1	1	0	1	0	0	1	1	1	0	0	0	0	1	0	0	1	1	0	COc1ccc2c(c1)N(CC(C)CN(C)C)c1ccccc1S2
739	Oc1cc2c(cc1)CC1N(C)CCC32C1CCCC3	1	0	0	1	0	1	1	1	0	0	0	1	0	0	1	0	1	0	0	1	1	1	0	0	1	1	1	CN1CCC23CCCCC2C1Cc1ccc(O)cc13
741	S(C)C1C(O)C(O)C(O)C(C(NC(=O)C2N(C)CC(CCC)C2)C(O)C)O1	1	0	0	0	1	0	1	0	1	1	0	1	0	0	1	1	1	0	1	0	0	1	0	1	1	0	0	CCCC1CC(C(=O)NC(C(C)O)C2OC(SC)C(O)C(O)C2O)N(C)C1
742	Fc1c(N2CCOCC2)ccc(N2C(=O)OC(CNC(=O)C)C2)c1	1	1	0	1	1	1	1	0	1	1	0	1	0	0	1	1	1	1	1	1	1	1	0	1	1	1	1	CC(=O)NCC1CN(c2ccc(N3CCOCC3)c(F)c2)C(=O)O1
743	O=C(O)C(NC(C(=O)N1C(C(=O)O)CCC1)CCCCN)CCc1ccccc1	1	1	0	1	1	1	1	0	1	1	1	1	1	0	1	1	1	1	1	1	1	1	0	1	1	1	1	NCCCCC(NC(CCc1ccccc1)C(=O)O)C(=O)N1CCCC1C(=O)O
744	S=C1N=CNc2nc[nH]c12	1	1	0	0	1	1	1	0	1	1	1	1	0	0	0	1	1	0	1	0	0	1	0	0	0	0	0	S=c1nc[nH]c2nc[nH]c12
746	Fc1c(N2CC(C)NCC2)c(F)cc2C(=O)C(C(=O)O)=CN(CC)c12	1	1	0	1	1	1	1	1	1	1	0	1	0	0	1	1	1	0	1	1	1	1	0	1	1	1	1	CCn1cc(C(=O)O)c(=O)c2cc(F)c(N3CCNC(C)C3)c(F)c21
747	ClCCN(N=O)C(=O)NC1CCCCC1	1	1	0	1	1	1	1	0	0	0	1	1	0	0	1	1	1	0	1	1	1	1	0	0	0	1	1	O=NN(CCCl)C(=O)NC1CCCCC1
748	P(=O)(OC[C@@H]1[C@@H](O)[C@@H](O)[C@H](N2C(=O)NC(=O)C=C2)O1)(O[C@H]1[C@@H](O)[C@H](N2C(=O)NC(=O)C=C2)O[C@@H]1CO)O	1	1	0	0	1	1	1	0	1	0	0	1	0	0	1	1	1	1	1	1	1	0	0	0	1	1	0	O=c1ccn([C@@H]2O[C@H](COP(=O)(O)O[C@@H]3[C@@H](CO)O[C@@H](n4ccc(=O)[nH]c4=O)[C@@H]3O)[C@@H](O)[C@H]2O)c(=O)[nH]1
749	Clc1cc2c(/C(=C/3\CCN(C(=O)OCC)CC\3)/c3ncccc3CC2)cc1	1	1	0	0	1	1	1	0	1	1	0	1	0	0	1	0	1	0	1	1	1	1	0	1	1	1	0	CCOC(=O)N1CCC(=C2c3ccc(Cl)cc3CCc3cccnc32)CC1
750	Clc1c(C2=NC(O)C(=O)Nc3c2cc(Cl)cc3)cccc1	1	1	0	1	1	1	1	1	1	1	0	1	1	0	1	1	1	0	1	1	1	1	0	1	1	1	1	O=C1Nc2ccc(Cl)cc2C(c2ccccc2Cl)=NC1O
751	Clc1c(CO)n(Cc2ccc(-c3c(-c4n[nH]nn4)cccc3)cc2)c(CCCC)n1	1	1	0	1	1	1	1	0	1	1	0	1	0	0	1	1	1	0	1	1	1	1	0	1	1	1	1	CCCCc1nc(Cl)c(CO)n1Cc1ccc(-c2ccccc2-c2nn[nH]n2)cc1
752	O=C(OC1C2C(CCC3OC(=O)CC(O)C3)C(C)C=CC2=CC(C)C1)C(CC)C	1	1	0	1	1	1	1	1	1	1	1	1	0	0	1	1	1	0	1	1	1	0	1	1	0	1	1	CCC(C)C(=O)OC1CC(C)C=C2C=CC(C)C(CCC3CC(O)CC(=O)O3)C21
753	Clc1cc2C(N3CCN(C)CC3)=Nc3c(Oc2cc1)cccc3	1	1	0	1	1	1	1	0	1	1	0	1	0	0	1	1	1	0	0	1	1	1	0	0	1	1	1	CN1CCN(C2=Nc3ccccc3Oc3ccc(Cl)cc32)CC1
755	O(C)c1c(O)c(OC)cc(-c2c(O)cc3c(O)cc(O)cc3[o+]2)c1	0	0	0	1	1	0	1	0	1	0	0	1	0	1	1	0	1	1	1	1	0	0	0	0	1	1	1	COc1cc(-c2[o+]c3cc(O)cc(O)c3cc2O)cc(OC)c1O
756	O=C1N(c2ccccc2)C=C(c2ncccc2)C=C1c1c(C#N)cccc1	0	1	0	1	1	1	1	0	0	0	0	1	0	0	0	0	0	0	1	1	1	0	0	1	0	1	1	N#Cc1ccccc1-c1cc(-c2ccccn2)cn(-c2ccccc2)c1=O
757	S(=O)(=O)(N)c1ccc(CN)cc1	0	1	0	0	1	0	1	0	0	0	0	1	0	0	1	1	1	1	0	1	0	0	0	0	0	1	1	NCc1ccc(S(N)(=O)=O)cc1
758	S=P(SC(C(=O)OCC)CC(=O)OCC)(OC)OC	0	0	0	0	0	0	0	0	1	0	0	0	0	0	0	0	0	0	1	0	0	0	0	0	0	0	1	CCOC(=O)CC(SP(=S)(OC)OC)C(=O)OCC
759	N(CCCC12c3c(cccc3)C(c3c1cccc3)CC2)C	1	1	0	1	1	1	1	0	0	1	0	1	1	0	1	1	1	0	1	1	1	1	0	1	1	1	1	CNCCCC12CCC(c3ccccc31)c1ccccc12
760	Clc1c(OC)cc(Nc2c(C#N)cnc3c2cc(OC)c(OCCCN2CCN(C)CC2)c3)c(Cl)c1	1	1	0	0	1	1	1	0	1	0	1	1	0	0	0	1	1	0	1	1	0	1	0	1	1	1	1	COc1cc(Nc2c(C#N)cnc3cc(OCCCN4CCN(C)CC4)c(OC)cc23)c(Cl)cc1Cl
761	O=C(OC)Nc1[nH]c2c(n1)ccc(C(=O)c1ccccc1)c2	1	0	0	0	0	0	1	0	1	1	0	0	0	0	0	1	1	0	0	0	0	0	0	0	0	1	1	COC(=O)Nc1nc2ccc(C(=O)c3ccccc3)cc2[nH]1
762	O=C(OCCCCN(C(Cc1ccc(OC)cc1)C)CC)c1cc(OC)c(OC)cc1	0	1	0	0	0	0	1	0	1	0	0	1	0	0	0	0	1	0	0	0	1	0	0	0	0	1	0	CCN(CCCCOC(=O)c1ccc(OC)c(OC)c1)C(C)Cc1ccc(OC)cc1
763	N(C)C1(C)C(C)(C)C2CC1CC2	0	1	0	1	0	0	1	0	0	1	0	1	0	0	1	0	0	0	0	1	1	1	0	0	0	1	1	CNC1(C)C2CCC(C2)C1(C)C
764	ClCCN(CCCl)C	1	1	0	0	1	0	1	0	1	1	1	0	0	0	1	1	1	1	1	0	1	1	0	1	0	0	1	CN(CCCl)CCCl
765	Clc1ccc(C(N2CCN(Cc3cc(C)ccc3)CC2)c2ccccc2)cc1	0	0	0	1	0	0	1	0	1	0	0	1	0	0	0	0	0	0	0	0	0	0	0	0	0	1	0	Cc1cccc(CN2CCN(C(c3ccccc3)c3ccc(Cl)cc3)CC2)c1
766	Clc1c(Nc2c(C(=O)O)cccc2)c(Cl)ccc1C	1	1	0	1	1	1	1	0	1	0	0	1	0	0	1	1	1	0	1	0	1	1	0	1	1	1	0	Cc1ccc(Cl)c(Nc2ccccc2C(=O)O)c1Cl
767	C(C)(C)(C)c1cc2OC(C)Oc2cc1	0	1	0	0	0	0	1	0	1	0	0	0	0	0	0	0	0	0	0	1	1	0	0	0	0	1	0	CC1Oc2ccc(C(C)(C)C)cc2O1
768	O=C(OC1(C(=O)C)C2(C)C(C3C(C4(C)C(C(C)C3)=CC(=O)CC4)CC2)CC1)C	1	1	0	1	1	1	1	1	1	1	1	1	1	0	1	1	1	1	1	1	1	1	1	1	1	1	1	CC(=O)OC1(C(C)=O)CCC2C3CC(C)C4=CC(=O)CCC4(C)C3CCC21C
769	Oc1c(O)ccc(CCNC(CCc2ccc(O)cc2)C)c1	0	1	0	0	1	0	1	0	0	0	0	1	0	0	1	1	1	0	0	1	0	0	0	0	1	1	0	CC(CCc1ccc(O)cc1)NCCc1ccc(O)c(O)c1
770	O=C(O)c1c(Nc2c(C)c(C)ccc2)cccc1	1	1	0	1	1	0	1	0	1	0	0	1	0	0	1	1	1	0	1	1	1	1	0	1	1	1	1	Cc1cccc(Nc2ccccc2C(=O)O)c1C
771	FC(F)(F)c1nc2c(C(F)(F)F)cccc2c(C(O)C2NCCCC2)c1	1	1	0	1	1	1	1	1	1	0	0	1	0	0	1	1	1	1	1	1	1	1	1	1	1	1	1	OC(c1cc(C(F)(F)F)nc2c(C(F)(F)F)cccc12)C1CCCCN1
772	O=C(OC1(C(=O)C)C2(C)C(C3C=C(C)C=4C(C)(C3CC2)CCC(=O)C=4)CC1)C	0	1	0	0	1	0	1	0	0	1	1	1	1	0	1	0	1	0	1	1	1	1	0	0	1	1	0	CC(=O)OC1(C(C)=O)CCC2C3C=C(C)C4=CC(=O)CCC4(C)C3CCC21C
773	O=C(Nc1sc(C)cn1)C1N(C)S(=O)(=O)c2c(C1=O)cccc2	1	1	0	1	1	1	1	0	1	1	0	1	0	0	1	1	1	0	1	1	1	1	0	1	1	1	1	Cc1cnc(NC(=O)C2C(=O)c3ccccc3S(=O)(=O)N2C)s1
774	ClCCN(CCCl)c1ccc(CC(N)C(=O)O)cc1	1	1	0	0	1	1	1	0	1	1	1	1	0	0	1	1	1	0	1	1	0	1	0	0	1	1	1	NC(Cc1ccc(N(CCCl)CCCl)cc1)C(=O)O
775	NC12CC3(C)CC(C)(C1)CC(C2)C3	1	1	0	1	1	1	1	1	1	1	1	1	1	1	1	1	1	1	1	1	1	1	1	1	1	1	1	CC12CC3CC(C)(C1)CC(N)(C3)C2
776	O=C(OC1C[N+](C)(C)CCC1)C(O)(c1ccccc1)c1ccccc1	0	0	0	1	0	0	1	0	1	1	0	1	0	0	0	0	1	0	0	0	1	1	0	0	1	1	0	C[N+]1(C)CCCC(OC(=O)C(O)(c2ccccc2)c2ccccc2)C1
777	O=C(OCC)C1(c2ccccc2)CCN(C)CC1	0	1	0	1	1	1	1	0	1	0	0	1	0	1	1	0	1	0	1	1	1	1	0	1	1	1	1	CCOC(=O)C1(c2ccccc2)CCN(C)CC1
778	O=C1N(C)C(=O)NC1(CC)c1ccccc1	1	0	0	1	1	1	1	0	1	0	1	1	0	0	0	1	1	0	1	1	1	1	0	0	0	1	1	CCC1(c2ccccc2)NC(=O)N(C)C1=O
779	O=C(Nc1c(C)cccc1C)C1N(C)CCCC1	0	1	0	1	1	1	1	0	1	0	0	1	0	1	1	0	1	0	1	1	1	1	0	1	1	1	1	Cc1cccc(C)c1NC(=O)C1CCCCN1C
780	O=C(OCC(COC(=O)N)(CCC)C)N	0	0	0	0	1	0	1	0	1	0	0	1	0	0	1	1	1	0	0	1	1	1	0	1	1	1	0	CCCC(C)(COC(N)=O)COC(N)=O
781	O=C(O)c1c(O)ccc(N)c1	1	1	0	1	1	1	1	1	1	1	0	1	0	1	1	1	1	0	1	1	1	1	0	1	1	1	1	Nc1ccc(O)c(C(=O)O)c1
782	O=C(O)CN(CC(=O)NC)CCN(CC(=O)O)CCN(CC(=O)O)CC(=O)NC	0	0	0	1	1	1	1	0	1	1	0	1	0	1	1	0	1	0	1	1	1	1	0	1	1	1	1	CNC(=O)CN(CCN(CCN(CC(=O)O)CC(=O)NC)CC(=O)O)CC(=O)O
783	Clc1cc2C(C)CNCCc2cc1	0	1	0	1	0	1	1	1	1	0	0	1	0	0	1	0	1	0	1	1	1	0	0	0	1	1	1	CC1CNCCc2ccc(Cl)cc21
784	OC(CNC(C)C)c1cc(O)cc(O)c1	0	1	0	1	1	1	1	0	1	0	0	1	0	0	1	0	1	0	1	1	1	0	0	0	1	1	0	CC(C)NCC(O)c1cc(O)cc(O)c1
785	N(\C(N(C)C)=N)=C(\N)/N	1	1	0	1	1	1	1	0	1	1	0	1	0	0	1	1	1	0	1	1	1	1	0	1	1	1	1	CN(C)C(=N)N=C(N)N
786	O=C[C@H](O)[C@@H](O)[C@H](O)[C@H](O)CO[C@@H]1[C@H](O)[C@@H](O)[C@H](O)[C@@H](CO[C@H]2[C@@H](O)[C@H](O)[C@@H](O)[C@H](CO)O2)O1	0	1	0	0	1	0	1	0	1	0	0	1	0	0	1	0	1	0	1	1	0	0	0	0	1	0	0	O=C[C@H](O)[C@@H](O)[C@H](O)[C@H](O)CO[C@H]1O[C@H](CO[C@@H]2O[C@@H](CO)[C@H](O)[C@@H](O)[C@@H]2O)[C@@H](O)[C@H](O)[C@H]1O
787	S(=O)(=O)(Nc1cc2c(C(=O)c3ccc(OCCCN(CCCC)CCCC)cc3)c(CCCC)oc2cc1)C	1	1	0	0	1	0	1	0	1	0	0	1	0	0	1	0	1	0	1	1	0	0	0	0	1	1	1	CCCCc1oc2ccc(NS(C)(=O)=O)cc2c1C(=O)c1ccc(OCCCN(CCCC)CCCC)cc1
788	N12CN3CN(C1)CN(C3)C2	0	0	0	0	0	0	1	0	0	0	0	0	0	0	0	0	1	0	1	0	0	1	0	0	0	0	0	C1N2CN3CN1CN(C2)C3
789	O=C(NCC[C@H]1c2c3c(OCC3)ccc2CC1)CC	0	0	0	0	1	1	1	1	1	0	0	1	0	0	0	0	0	0	1	0	1	0	0	0	0	1	0	CCC(=O)NCC[C@@H]1CCc2ccc3c(c21)CCO3
790	O=C(OCC(O)COc1c(OC)cccc1)N	1	0	0	1	1	0	1	0	1	0	0	1	0	0	1	1	1	0	1	1	1	0	0	1	1	1	1	COc1ccccc1OCC(O)COC(N)=O
791	Clc1c(OCc2cc(F)ccc2)ccc(Nc2ncnc3c2cc(-c2oc(CNCCS(=O)(=O)C)cc2)cc3)c1	1	1	0	0	1	1	1	0	1	1	1	1	0	0	1	1	1	0	1	1	1	1	0	0	1	1	1	CS(=O)(=O)CCNCc1ccc(-c2ccc3ncnc(Nc4ccc(OCc5cccc(F)c5)c(Cl)c4)c3c2)o1
792	O=C(O)C(NC(=O)c1ccc(N(Cc2nc3c(N)nc(N)nc3nc2)C)cc1)CCC(=O)O	1	1	0	1	1	1	1	0	1	1	1	1	0	0	1	1	1	1	1	1	1	1	1	1	1	1	1	CN(Cc1cnc2nc(N)nc(N)c2n1)c1ccc(C(=O)NC(CCC(=O)O)C(=O)O)cc1
793	O(C)c1c2occc2cc2c1OC(=O)C=C2	0	0	0	0	1	1	1	0	1	0	0	1	0	0	1	0	1	0	1	0	1	0	0	1	1	1	1	COc1c2occc2cc2ccc(=O)oc12
794	FC1C(O)C(O)C(CO)OC1O	0	1	0	0	0	0	0	0	1	0	0	1	0	0	1	0	1	0	0	0	0	0	0	0	0	0	0	OCC1OC(O)C(F)C(O)C1O
795	P(=O)(O)(O)C1C(C)O1	1	1	0	0	1	1	1	0	1	1	0	1	0	0	0	1	1	0	1	1	1	1	0	1	0	1	1	CC1OC1P(=O)(O)O
796	O=C(OC1CC2[N+](C)(C)C(C3OC23)C1)C(CO)c1ccccc1	0	0	0	1	0	0	1	0	1	1	0	1	0	0	0	0	1	0	0	0	1	1	0	0	1	1	0	C[N+]1(C)C2CC(OC(=O)C(CO)c3ccccc3)CC1C1OC12
797	ClCC1N(C)S(=O)(=O)c2c(N1)cc(Cl)c(S(=O)(=O)N)c2	1	1	0	1	1	1	1	0	1	0	0	1	0	0	1	1	1	0	1	1	1	1	0	1	0	1	0	CN1C(CCl)Nc2cc(Cl)c(S(N)(=O)=O)cc2S1(=O)=O
799	O=C(O)CN(CC(=O)O)c1c(C#N)c(CC(=O)O)c(C(=O)O)s1	1	0	0	0	1	1	1	1	1	0	0	1	0	0	1	1	1	0	0	1	1	0	0	1	1	1	1	N#Cc1c(N(CC(=O)O)CC(=O)O)sc(C(=O)O)c1CC(=O)O
800	O=C(O)C(N)(Cc1cc(O)c(O)cc1)C	1	0	0	0	1	1	1	0	1	1	0	1	1	0	1	1	1	0	1	1	1	0	0	0	1	1	1	CC(N)(Cc1ccc(O)c(O)c1)C(=O)O
801	[N+](\C)(/C)=C\1/C=C2Sc3c(N=C2C=C/1)ccc(N(C)C)c3	1	0	0	1	1	0	1	0	1	0	0	1	0	0	1	1	1	1	0	1	1	1	0	0	1	1	0	CN(C)c1ccc2nc3ccc(=[N+](C)C)cc-3sc2c1
802	O=C(NC(CO)CC)C1C=C2c3c4c([nH]cc4CC2N(C)C1)ccc3	0	1	0	0	0	1	1	0	1	0	0	1	0	0	1	0	1	0	0	1	1	1	1	1	1	1	1	CCC(CO)NC(=O)C1C=C2c3cccc4[nH]cc(c34)CC2N(C)C1
803	O=C(OC)C(c1ccccc1)C1NCCCC1	1	1	0	1	1	1	1	1	1	1	1	1	0	0	1	1	1	1	1	1	1	1	0	1	1	1	1	COC(=O)C(c1ccccc1)C1CCCCN1
804	O=C(CO)C1(O)C2(C)C(C3C(C4(C)C(C(C)C3)=CC(=O)C=C4)C(O)C2)CC1	1	1	0	1	1	1	1	0	1	1	0	1	1	0	1	1	1	1	1	1	1	1	0	1	1	1	1	CC1CC2C(C(O)CC3(C)C2CCC3(O)C(=O)CO)C2(C)C=CC(=O)C=C12
805	O=C1C=C2C(C)(C3C(C4C(C)(C(O)(C)CC4)CC3)CC2)CC1	1	0	0	0	1	0	1	0	1	1	0	0	1	0	1	1	1	0	0	0	1	0	0	0	0	1	0	CC12CCC(=O)C=C1CCC1C2CCC2(C)C1CCC2(C)O
806	O=C(NC(CO)CC)C1C=C2c3c4c(n(C)cc4CC2N(C)C1)ccc3	0	0	0	1	1	1	1	0	0	1	0	1	0	0	1	1	1	0	0	1	1	1	0	0	1	1	1	CCC(CO)NC(=O)C1C=C2c3cccc4c3c(cn4C)CC2N(C)C1
807	Clc1c(N)cc(OC)c(C(=O)NCCN(CC)CC)c1	1	1	0	1	1	1	1	0	1	1	0	1	1	0	1	1	1	1	1	1	1	1	0	0	1	1	1	CCN(CC)CCNC(=O)c1cc(Cl)c(N)cc1OC
808	Clc1c(S(=O)(=O)N)cc2C(=O)N(c3c(C)cccc3)C(C)Nc2c1	1	1	0	1	1	1	1	0	1	1	0	1	0	0	1	1	1	0	0	1	1	1	0	1	1	1	0	Cc1ccccc1N1C(=O)c2cc(S(N)(=O)=O)c(Cl)cc2NC1C
809	O(CCc1ccc(OCC(O)CNC(C)C)cc1)C	1	1	0	1	1	1	1	1	1	1	0	1	0	0	1	1	1	0	1	1	1	0	0	1	1	1	1	COCCc1ccc(OCC(O)CNC(C)C)cc1
810	O=[N+]([O-])c1n(CCO)c(C)nc1	1	1	0	1	1	1	1	0	1	1	1	1	0	0	1	1	1	0	1	1	1	1	1	1	1	1	1	Cc1ncc([N+](=O)[O-])n1CCO
811	O=C(C(C)(C)c1cnccc1)c1cnccc1	0	0	0	0	1	0	1	0	0	0	0	1	1	0	1	1	1	0	0	0	0	0	0	0	0	1	0	CC(C)(C(=O)c1cccnc1)c1cccnc1
812	O(CC(N)C)c1c(C)cccc1C	1	0	0	1	1	1	1	0	1	1	1	1	0	0	1	1	1	0	1	1	1	1	0	1	1	1	1	Cc1cccc(C)c1OCC(C)N
813	CN1CC2N(c3c(cccc3)Cc3c2cccc3)CC1	1	0	0	1	1	1	1	0	0	1	0	1	0	0	1	1	1	0	0	1	1	0	0	1	1	1	1	CN1CCN2c3ccccc3Cc3ccccc3C2C1
814	Clc1c(C(OCc2c(Cl)cc(Cl)cc2)Cn2cncc2)ccc(Cl)c1	1	1	0	0	1	1	1	0	1	1	0	1	0	0	0	1	1	0	1	1	0	0	0	0	0	1	0	Clc1ccc(COC(Cn2ccnc2)c2ccc(Cl)cc2Cl)c(Cl)c1
815	Clc1cc2C(c3c(F)cccc3)=NCc3n(c(C)nc3)-c2cc1	0	0	0	1	1	1	1	1	1	0	0	1	0	0	1	0	1	0	1	1	1	0	0	1	1	1	1	Cc1ncc2n1-c1ccc(Cl)cc1C(c1ccccc1F)=NC2
816	O=C(NCC(O)c1c(OC)ccc(OC)c1)CN	1	0	0	1	1	1	1	0	0	0	0	1	0	1	1	0	1	0	0	1	1	1	0	0	1	1	1	COc1ccc(OC)c(C(O)CNC(=O)CN)c1
817	O=C1C=C2C(=C3C(c4ccc(N(C)C)cc4)CC4(C)C(O)(C#CC)CCC4C3CC2)CC1	0	1	0	0	1	1	1	1	1	1	1	1	1	0	1	0	1	0	1	1	1	0	1	0	0	1	1	CC#CC1(O)CCC2C3CCC4=CC(=O)CCC4=C3C(c3ccc(N(C)C)cc3)CC21C
818	O=C1C(C#N)=CC(c2ccncc2)=C(C)N1	0	1	0	0	1	0	0	0	1	0	0	1	0	0	1	1	1	1	0	1	0	0	0	0	1	1	0	Cc1[nH]c(=O)c(C#N)cc1-c1ccncc1
819	ON1C(=N)N=C(N2CCCCC2)C=C1N	0	1	0	0	1	0	1	0	0	1	0	1	1	0	1	1	1	0	0	1	0	0	0	0	1	0	0	N=c1nc(N2CCCCC2)cc(N)n1O
820	CN1CC2N(c3ncccc3Cc3c2cccc3)CC1	1	1	0	1	1	1	1	1	1	1	0	1	1	1	1	1	1	0	1	1	1	1	0	1	1	1	1	CN1CCN2c3ncccc3Cc3ccccc3C2C1
821	ClC(Cl)C(c1c(Cl)cccc1)c1ccc(Cl)cc1	1	1	0	1	1	1	1	1	1	1	1	1	1	0	1	1	1	0	1	0	1	1	0	1	0	1	1	Clc1ccc(C(c2ccccc2Cl)C(Cl)Cl)cc1
822	O=C1c2c(O)ccc(O)c2C(=O)c2c(NCCNCCO)ccc(NCCNCCO)c12	1	1	0	1	1	1	1	0	1	1	1	1	0	0	1	1	1	0	1	1	1	1	0	0	1	1	1	O=C1c2c(O)ccc(O)c2C(=O)c2c(NCCNCCO)ccc(NCCNCCO)c21
823	O=C(CC#N)N1CC(N(C)c2ncnc3[nH]ccc23)C(C)CC1	1	1	0	0	1	1	1	0	0	0	1	1	0	0	1	1	1	0	1	1	1	0	0	0	0	1	0	CC1CCN(C(=O)CC#N)CC1N(C)c1ncnc2[nH]ccc12
824	Clc1ccc(C(=O)NCCN2CCOCC2)cc1	0	1	0	1	1	1	1	0	0	1	0	1	0	0	1	0	1	0	1	1	1	1	0	1	1	1	0	O=C(NCCN1CCOCC1)c1ccc(Cl)cc1
825	[SH0](=O)(C(c1ccccc1)c1ccccc1)CC(=O)N	1	1	0	1	1	1	1	1	1	1	0	1	0	1	1	1	1	0	1	1	1	1	0	1	1	1	1	NC(=O)CS(=O)C(c1ccccc1)c1ccccc1
826	ClCC(=O)C1(OC(=O)c2occc2)C2(C)C(C3C(Cl)(C4(C)C(=CC(=O)C=C4)CC3)C(O)C2)CC1C	0	1	0	1	1	1	1	0	1	1	0	1	1	0	1	0	1	0	1	1	1	0	0	1	0	1	1	CC1CC2C3CCC4=CC(=O)C=CC4(C)C3(Cl)C(O)CC2(C)C1(OC(=O)c1ccco1)C(=O)CCl
827	Clc1c(N2C[C@H](N)CCCC2)c(F)cc2C(=O)C(C(=O)O)=CN(C3CC3)c12	0	0	0	1	0	0	0	0	0	0	0	0	0	0	0	0	0	0	0	0	0	0	0	0	0	1	0	N[C@@H]1CCCCN(c2c(F)cc3c(=O)c(C(=O)O)cn(C4CC4)c3c2Cl)C1
828	Clc1cc2nc(/C=C/c3cc(C(SCC4(CC(=O)O)CC4)CCc4c(C(O)(C)C)cccc4)ccc3)ccc2cc1	1	0	0	1	1	1	1	0	1	0	0	1	0	0	1	1	1	0	1	1	1	1	0	1	1	1	1	CC(C)(O)c1ccccc1CCC(SCC1(CC(=O)O)CC1)c1cccc(/C=C/c2ccc3ccc(Cl)cc3n2)c1
829	O=C(N)C1C(=O)[C@@H](N(C)C)[C@H]2[C@@](O)(C1=O)C(=O)C1=C(O)c3c(O)ccc(N(C)C)c3C[C@H]1C2	1	1	0	1	1	1	1	0	1	1	1	1	0	0	1	1	1	1	1	1	1	1	0	1	1	1	1	CN(C)c1ccc(O)c2c1C[C@H]1C[C@H]3[C@H](N(C)C)C(=O)C(C(N)=O)C(=O)[C@@]3(O)C(=O)C1=C2O
830	Oc1c2OC3C(O)C=CC4C53c2c(cc1)CC4N(C)CC5	1	1	0	1	1	1	1	1	1	1	1	1	1	1	1	1	1	0	1	1	1	1	1	1	1	1	1	CN1CCC23c4c5ccc(O)c4OC2C(O)C=CC3C1C5
831	Fc1c(N2CC3NCCCC3C2)c(OC)c2N(C3CC3)C=C(C(=O)O)C(=O)c2c1	1	1	0	1	1	1	1	1	1	1	1	1	0	1	1	1	1	0	1	1	1	1	0	1	1	1	1	COc1c(N2CC3CCCNC3C2)c(F)cc2c(=O)c(C(=O)O)cn(C3CC3)c12
832	Clc1cc2/C(=C\CCN3CCN(CCO)CC3)/c3c(Sc2cc1)cccc3	1	1	0	1	1	1	1	0	1	1	0	1	1	1	1	1	1	0	1	1	1	1	1	1	1	1	1	OCCN1CCN(CC/C=C2/c3ccccc3Sc3ccc(Cl)cc32)CC1
833	O=C(OCCCCCCCCC(=O)O)/C=C(\CC1C(O)C(O)C(CC2C(C(C(O)C)C)O2)CO1)/C	0	0	0	1	1	0	1	0	1	0	0	1	0	0	1	0	1	0	1	1	0	0	0	1	0	1	0	C/C(=C/C(=O)OCCCCCCCCC(=O)O)CC1OCC(CC2OC2C(C)C(C)O)C(O)C1O
834	S(=O)(=O)(CCc1cc2c(C[C@@H]3N(C)CCC3)c[nH]c2cc1)c1ccccc1	1	1	0	1	1	1	1	1	1	1	1	1	1	0	1	1	1	0	1	1	1	1	0	1	1	1	1	CN1CCC[C@@H]1Cc1c[nH]c2ccc(CCS(=O)(=O)c3ccccc3)cc12
835	CN1C(C)C(c2ccccc2)OCC1	0	1	0	1	1	0	1	0	0	0	0	0	0	0	1	0	1	0	0	1	1	1	0	0	1	1	0	CC1C(c2ccccc2)OCCN1C
837	O(CCN(C)c1ncccc1)c1ccc(CC2C(=O)NC(=O)S2)cc1	1	1	0	1	1	1	1	0	1	0	0	1	0	0	1	1	1	0	1	1	0	1	0	0	1	1	1	CN(CCOc1ccc(CC2SC(=O)NC2=O)cc1)c1ccccn1
838	O=C(OCCN1CCOCC1)CC/C(=C\Cc1c(OC)c(C)c2c(c1O)C(=O)OC2)/C	1	1	0	1	1	1	1	1	1	1	1	1	1	0	1	1	1	1	1	1	1	1	1	1	1	1	1	COc1c(C)c2c(c(O)c1C/C=C(/C)CCC(=O)OCCN1CCOCC1)C(=O)OC2
839	O=C(O)CC/C(=C\Cc1c(OC)c(C)c2c(c1O)C(=O)OC2)/C	1	1	0	1	1	1	1	1	1	1	1	1	1	0	1	1	1	1	1	1	1	1	1	1	1	1	1	COc1c(C)c2c(c(O)c1C/C=C(/C)CCC(=O)O)C(=O)OC2
840	P(CCP(CCOCC)CCOCC)(CCOCC)CCOCC	0	0	0	1	1	0	1	0	1	0	0	1	0	0	1	0	1	0	0	1	0	0	0	0	1	1	0	CCOCCP(CCOCC)CCP(CCOCC)CCOCC
841	O=C(O)/C(/CC/C=C(\C)/C)=C/1\C(OC(=O)C)CC2(C)C3(C)C(C4(C)C(C(C)C(O)CC4)CC3)C(O)CC\12	1	1	0	1	1	1	1	0	1	0	0	1	0	0	1	1	1	0	1	0	0	1	0	0	1	1	1	CC(=O)OC1CC2(C)C(CC(O)C3C4(C)CCC(O)C(C)C4CCC32C)/C1=C(\CCC=C(C)C)C(=O)O
842	O=C(CC(c1ccccc1)C1=C([O-])Oc2c(C1=O)cccc2)C	1	0	0	0	1	1	1	0	1	1	1	1	0	0	1	1	1	0	1	1	0	1	0	0	1	1	1	CC(=O)CC(c1ccccc1)c1c([O-])oc2ccccc2c1=O
844	N(CC(CN1c2c(Sc3c1cccc3)cccc2)C)(C)C	1	1	0	0	1	1	1	0	0	1	0	1	1	0	1	1	1	0	1	1	1	0	0	0	1	1	1	CC(CN(C)C)CN1c2ccccc2Sc2ccccc21
845	S(c1scc(-c2cc[n+](C)cc2)n1)C1=C(C(=O)O)N2C(=O)C(NC(=O)/C(=N/OCC)/c3nc(NP(=O)(O)[O-])sn3)C2SC1	1	1	0	0	1	0	1	0	1	0	0	1	0	0	1	1	1	0	1	0	0	1	0	0	1	1	1	CCO/N=C(/C(=O)NC1C(=O)N2C(C(=O)O)=C(Sc3nc(-c4cc[n+](C)cc4)cs3)CSC12)c1nsc(NP(=O)([O-])O)n1
846	P(=O)([O-])([O-])N1C(=O)N=C(CN2[C@H]([C@@H](O[C@H](C)c3cc(C(F)(F)F)cc(C(F)(F)F)c3)OCC2)c2ccc(F)cc2)N1	0	1	0	1	1	1	1	0	1	1	1	1	0	0	1	1	1	0	1	1	1	1	0	1	1	1	1	C[C@@H](O[C@H]1OCCN(Cc2nc(=O)n(P(=O)([O-])[O-])[nH]2)[C@H]1c1ccc(F)cc1)c1cc(C(F)(F)F)cc(C(F)(F)F)c1
847	O=C(O)c1c(O)c(Cc2c(O)c(C(=O)O)cc3c2cccc3)c2c(c1)cccc2	1	1	0	0	1	1	1	0	1	1	0	1	0	0	1	1	1	0	1	1	1	1	0	0	1	1	1	O=C(O)c1cc2ccccc2c(Cc2c(O)c(C(=O)O)cc3ccccc23)c1O
848	O=C(CO)[C@]12C3(C)[C@H](C4[C@@H](C5(C)C(=CC(=O)C=C5)CC4)C(O)C3)C[C@H]1OC(C)(C)O2	0	1	0	0	1	0	0	0	0	0	0	1	0	0	0	0	1	0	1	1	1	0	0	0	0	1	0	CC1(C)O[C@@H]2C[C@H]3C4CCC5=CC(=O)C=CC5(C)[C@H]4C(O)CC3(C)[C@]2(C(=O)CO)O1
849	O=C1[C@@H]2Oc3c(O)ccc4c3[C@@]32[C@](O)([C@H]([N+](CC2CC2)(C)CC3)C4)CC1	0	0	0	0	0	0	1	0	0	0	0	1	0	0	0	0	1	0	0	0	0	0	0	0	0	1	0	C[N+]1(CC2CC2)CC[C@]23c4c5ccc(O)c4O[C@H]2C(=O)CC[C@@]3(O)[C@H]1C5
850	O=C(N[C@@H](C(C)(C)C)C(=O)N1[C@H](C(=O)N[C@H](C(=O)C(=O)NC2CC2)CCC)[C@@H]2[C@H](C1)CCC2)[C@@H](NC(=O)c1nccnc1)C1CCCCC1	1	1	1	1	1	1	1	0	1	1	0	1	1	0	1	1	1	0	1	0	0	1	1	0	0	1	1	CCC[C@H](NC(=O)[C@@H]1[C@H]2CCC[C@H]2CN1C(=O)[C@@H](NC(=O)[C@@H](NC(=O)c1cnccn1)C1CCCCC1)C(C)(C)C)C(=O)C(=O)NC1CC1
851	O(CCCN(C)C)c1nn(Cc2ccccc2)c2c1cccc2	0	0	0	0	0	0	1	0	0	0	0	1	0	0	0	0	0	0	0	1	0	0	0	0	0	1	0	CN(C)CCCOc1nn(Cc2ccccc2)c2ccccc12
853	O=N/C(/C(=O)N[C@@H]1C(=O)N2C(C(=O)O)=C(/C=C/3\C(=O)N([C@H]4CNCC4)CC\3)CS[C@H]12)=C\1/N=C(N)SN/1	0	1	0	0	1	1	1	0	1	1	0	1	0	0	1	1	1	0	1	1	1	1	0	0	0	1	1	NC1=N/C(=C(/N=O)C(=O)N[C@@H]2C(=O)N3C(C(=O)O)=C(/C=C4/CCN([C@@H]5CCNC5)C4=O)CS[C@H]23)NS1
854	P(=O)(OCc1c(CN(CC(=O)[O-])CC[N+](CC(=O)[O-])Cc2c(O)c(C)ncc2COP(=O)([O-])[O-])c(O)c(C)[n+]c1)([O-])[O-]	0	0	0	0	1	0	1	0	1	1	1	1	0	0	1	0	1	0	1	0	0	0	0	0	1	1	0	CC1=C(O)C(CN(CC[N+](CC(=O)[O-])Cc2c(COP(=O)([O-])[O-])cnc(C)c2O)CC(=O)[O-])=C(COP(=O)([O-])[O-])C=[N+]1
855	O(C)[C@@H]1[C@@H](OC2O[C@@H](C)[C@H](O)[C@@H](OC)C2)[C@H](C)O[C@@H](O[C@H]\2[C@@H](C)/C=C/C=C/3\[C@]4(O)[C@@H]([C@H](O)C(C)=C[C@H]4C(=O)OC4C[C@@]5(O[C@H](C(CC)C)[C@@H](C)CC5)O[C@H](C/C=C/2\C)C4)OC\3)C1	1	1	0	1	1	1	1	0	1	1	0	1	0	0	1	1	1	0	1	1	1	1	0	1	1	1	1	CCC(C)[C@H]1O[C@]2(CC[C@@H]1C)CC1C[C@@H](C/C=C(\C)[C@@H](O[C@H]3C[C@H](OC)[C@@H](OC4C[C@H](OC)[C@@H](O)[C@H](C)O4)[C@H](C)O3)[C@@H](C)/C=C/C=C3/CO[C@@H]4[C@H](O)C(C)=C[C@@H](C(=O)O1)[C@]34O)O2
856	N(CC=C)CCCCCCCCCC	0	1	0	0	1	1	1	0	1	0	0	1	0	0	1	0	1	0	1	1	0	0	0	0	1	1	1	C=CCNCCCCCCCCCC
857	O[C@H]1[C@H]2OC[C@H](O)[C@H]2OC1	0	1	0	1	1	1	1	1	1	1	0	1	0	0	1	1	1	0	1	1	1	1	0	1	1	1	0	O[C@H]1CO[C@@H]2[C@H](O)CO[C@H]12
858	Fc1c(C(C(=O)C2CC2)N2Cc3c(sc(OC(=O)C)c3)CC2)cccc1	0	1	0	1	1	1	1	0	1	0	1	1	0	1	1	1	1	0	0	1	0	1	0	0	1	1	1	CC(=O)Oc1cc2c(s1)CCN(C(C(=O)C1CC1)c1ccccc1F)C2
859	O=C(CCc1cc2c(cc(OC)cc2)cc1)C	1	1	0	1	1	0	1	0	1	1	0	1	0	0	1	1	1	1	1	1	1	1	0	1	1	1	0	COc1ccc2cc(CCC(C)=O)ccc2c1
860	O(CC(O)CNC(C)(C)C)c1c2c(ccc1)CC(O)C(O)C2	0	1	0	1	1	0	1	0	0	1	0	1	0	0	1	1	1	0	1	1	1	0	0	1	1	1	0	CC(C)(C)NCC(O)COc1cccc2c1CC(O)C(O)C2
861	S(CC(=O)O[C@H]1[C@]2(C)[C@H](C)CC[C@]3([C@@H](C)[C@H](O)[C@@](C=C)(C)C1)[C@H]2C(=O)CC3)C1C[C@@H]2N(C)[C@H](C1)CC2	0	0	0	0	1	0	1	0	1	0	0	1	0	0	0	0	1	0	1	0	0	0	0	0	0	1	0	C=C[C@]1(C)C[C@@H](OC(=O)CSC2C[C@@H]3CC[C@H](C2)N3C)[C@]2(C)[C@H](C)CC[C@]3(CCC(=O)[C@H]32)[C@@H](C)[C@@H]1O
862	Oc1c2OC3C(O)CCC4(O)C53c2c(cc1)CC4N(CC1CCC1)CC5	0	0	0	1	1	1	1	0	1	0	0	1	0	0	1	0	1	0	0	1	1	1	1	1	1	1	1	Oc1ccc2c3c1OC1C(O)CCC4(O)C(C2)N(CC2CCC2)CCC314
863	O=C(O)C=1C(=O)c2c(N(CC)C=1)nc(C)cc2	1	1	0	1	0	1	1	0	1	0	0	1	0	0	0	1	1	1	0	0	1	0	0	1	0	1	1	CCn1cc(C(=O)O)c(=O)c2ccc(C)nc21
864	Oc1c2OC3C(=C)CCC4(O)C53c2c(cc1)CC4N(CC1CC1)CC5	1	1	0	0	1	1	1	0	0	0	0	1	0	0	1	0	1	0	1	0	1	1	0	0	1	1	1	C=C1CCC2(O)C3Cc4ccc(O)c5c4C2(CCN3CC2CC2)C1O5
865	O=C1C2Oc3c(O)ccc4c3C32C(O)(C(N(CC=C)CC3)C4)CC1	0	0	0	0	1	0	1	0	0	1	0	1	0	0	1	0	1	0	1	1	1	0	0	0	1	1	1	C=CCN1CCC23c4c5ccc(O)c4OC2C(=O)CCC3(O)C1C5
866	O=C1C2Oc3c(O)ccc4c3C32C(O)(C(N(CC2CC2)CC3)C4)CC1	1	1	0	1	1	1	1	1	1	1	0	1	0	0	1	1	1	0	1	1	1	0	1	1	1	1	1	O=C1CCC2(O)C3Cc4ccc(O)c5c4C2(CCN3CC2CC2)C1O5
867	O=C(OC1C2(C)C(C3C(C4C(=CC(=O)CC4)CC3)CC2)CC1)CCCCCCCCC	1	1	0	0	1	1	1	0	0	1	0	1	1	0	1	0	1	0	1	1	1	0	0	0	0	0	1	CCCCCCCCCC(=O)OC1CCC2C3CCC4=CC(=O)CCC4C3CCC12C
868	C(c1c2c(ccc1)cccc2)C1=NCCN1	0	1	0	1	1	0	1	0	0	0	0	1	0	0	1	0	1	0	1	0	1	0	0	0	0	1	1	c1ccc2c(CC3=NCCN3)cccc2c1
869	S(=O)(=O)(NC)CCc1cc2c(C3CCN(C)CC3)c[nH]c2cc1	0	1	0	1	1	1	1	0	1	1	1	1	1	0	1	1	1	0	1	1	1	1	0	1	1	1	1	CNS(=O)(=O)CCc1ccc2[nH]cc(C3CCN(C)CC3)c2c1
870	O=C(O)C(NC(=O)C1CCC(C(C)C)CC1)Cc1ccccc1	1	1	0	0	1	1	1	0	1	0	0	1	0	0	0	0	1	0	1	1	0	1	0	0	1	1	1	CC(C)C1CCC(C(=O)NC(Cc2ccccc2)C(=O)O)CC1
871	Clc1cc(N2CCN(CCCN3C(=O)N(CCOc4ccccc4)C(CC)=N3)CC2)ccc1	1	1	0	1	1	1	1	1	1	1	1	1	0	1	1	1	1	0	1	1	1	1	0	1	1	1	1	CCc1nn(CCCN2CCN(c3cccc(Cl)c3)CC2)c(=O)n1CCOc1ccccc1
872	CN1Cc2c(C(c3ccccc3)OCC1)cccc2	0	0	0	1	0	0	1	0	1	0	0	1	0	0	0	0	1	0	0	0	1	1	0	0	1	1	0	CN1CCOC(c2ccccc2)c2ccccc2C1
873	S(CC(NC(=O)c1c(C)c(O)ccc1)C(O)CN1C(C(=O)NC(C)(C)C)CC2C(C1)CCCC2)c1ccccc1	1	1	0	1	1	1	1	0	1	1	0	1	0	0	1	1	1	0	1	1	1	1	0	0	1	1	1	Cc1c(O)cccc1C(=O)NC(CSc1ccccc1)C(O)CN1CC2CCCCC2CC1C(=O)NC(C)(C)C
874	O(C1C(OC2C(N)C(O)C(O)C(CN)O2)C(N)CC(N)C1O)C1C(O)C(OC2C(N)C(O)C(O)C(CN)O2)C(CO)O1	0	0	0	1	0	0	1	0	1	0	0	1	0	0	0	0	1	0	1	0	0	1	0	1	0	0	1	NCC1OC(OC2C(CO)OC(OC3C(O)C(N)CC(N)C3OC3OC(CN)C(O)C(O)C3N)C2O)C(N)C(O)C1O
875	O=C(OC)/C=C/C(=O)O	0	0	0	0	1	0	1	0	0	0	0	0	0	0	1	1	1	0	0	0	0	0	0	0	0	0	0	COC(=O)/C=C/C(=O)O
876	O=C(Oc1cc([N+](C)(C)C)ccc1)N(C)C	0	0	0	1	1	1	1	0	1	0	0	1	0	0	1	0	1	0	0	1	1	1	0	0	1	1	1	CN(C)C(=O)Oc1cccc([N+](C)(C)C)c1
877	O=C1Nc2c(C)ccnc2N(C2CC2)c2ncccc12	1	1	0	0	1	1	1	0	1	1	0	1	1	1	0	1	1	1	1	0	0	1	0	0	0	1	1	Cc1ccnc2c1NC(=O)c1cccnc1N2C1CC1
878	O=[N+]([O-])c1cc(C2C(C(=O)OCCN(Cc3ccccc3)C)=C(C)NC(C)=C2C(=O)OC)ccc1	0	1	0	1	1	1	1	0	1	1	0	1	0	1	1	1	1	0	1	1	1	1	0	1	1	1	0	COC(=O)C1=C(C)NC(C)=C(C(=O)OCCN(C)Cc2ccccc2)C1c1cccc([N+](=O)[O-])c1
879	O=[N+]([O-])c1c(C2C(C(=O)OC)=C(C)NC(C)=C2C(=O)OC)cccc1	1	1	0	1	1	1	1	1	1	1	0	1	0	1	1	1	1	0	1	1	1	1	0	1	1	1	1	COC(=O)C1=C(C)NC(C)=C(C(=O)OC)C1c1ccccc1[N+](=O)[O-]
880	FC(F)(F)c1c([N+](=O)[O-])ccc(N2C(=O)C(C)(C)NC2=O)c1	0	1	0	1	1	1	1	0	0	1	0	1	0	0	1	1	1	0	1	1	1	1	0	0	1	1	0	CC1(C)NC(=O)N(c2ccc([N+](=O)[O-])c(C(F)(F)F)c2)C1=O
881	Clc1nc(N)c2ncn([C@H]3[C@@H](F)[C@H](O)[C@@H](CO)O3)c2n1	1	1	0	0	1	1	1	0	1	1	1	1	0	0	1	1	1	0	1	1	1	1	0	1	1	1	1	Nc1nc(Cl)nc2c1ncn2[C@@H]1O[C@H](CO)[C@@H](O)[C@@H]1F
882	O=C([C@@H](N)C12CC3(O)C[C@H](C1)C[C@@H](C3)C2)N1[C@H](C#N)C[C@H]2[C@@H]1C2	0	1	0	0	1	1	1	0	1	1	0	1	0	0	0	1	1	0	1	0	0	1	0	0	0	1	1	N#C[C@@H]1C[C@@H]2C[C@@H]2N1C(=O)[C@@H](N)C12C[C@@H]3C[C@@H](CC(O)(C3)C1)C2
883	O=[N+]([O-])c1cc(C2C(C(=O)OC(C)C)=C(C)NC(C)=C2C(=O)OCCOC)ccc1	1	1	0	0	1	1	1	0	1	0	0	1	0	0	1	1	1	0	0	1	1	0	0	0	1	1	0	COCCOC(=O)C1=C(C)NC(C)=C(C(=O)OC(C)C)C1c1cccc([N+](=O)[O-])c1
884	O=[N+]([O-])c1c(C2C(C(=O)OCC(C)C)=C(C)NC(C)=C2C(=O)OC)cccc1	1	1	0	1	1	1	1	1	1	1	0	1	1	1	1	1	1	0	1	1	1	1	0	1	1	1	1	COC(=O)C1=C(C)NC(C)=C(C(=O)OCC(C)C)C1c1ccccc1[N+](=O)[O-]
885	O=C(O)CCNC(=O)c1ccc(N/N=C/2\C=C(C(=O)O)C(=O)C=C\2)cc1	1	1	0	0	1	1	1	0	0	1	0	1	0	0	1	1	1	0	1	1	1	1	0	0	1	1	1	O=C(O)CCNC(=O)c1ccc(N/N=C2/C=CC(=O)C(C(=O)O)=C2)cc1
886	O=[N+]([O-])c1cc2C(c3ccccc3)=NCC(=O)Nc2cc1	1	0	0	1	1	1	1	1	1	0	0	1	0	0	1	1	1	1	1	1	1	1	1	1	1	1	1	O=C1CN=C(c2ccccc2)c2cc([N+](=O)[O-])ccc2N1
887	O=[N+]([O-])c1oc(/C=N/N2C(=O)NC(=O)C2)cc1	1	1	0	1	1	1	1	0	1	0	0	1	0	0	1	1	1	1	1	1	1	1	0	1	1	1	0	O=C1CN(/N=C/c2ccc([N+](=O)[O-])o2)C(=O)N1
888	O=[N+](OC(CO[N+](=O)[O-])CO[N+](=O)[O-])[O-]	0	1	0	1	1	0	1	1	1	1	0	1	0	1	1	1	1	1	1	1	1	1	0	1	1	1	1	O=[N+]([O-])OCC(CO[N+](=O)[O-])O[N+](=O)[O-]
889	S(CCN/C(/NC)=C\[N+](=O)[O-])Cc1nc(CN(C)C)sc1	1	1	0	1	1	1	1	0	1	1	0	1	0	0	1	1	1	0	1	1	1	1	0	0	1	1	1	CN/C(=C/[N+](=O)[O-])NCCSCc1csc(CN(C)C)n1
890	O=[N+]/C=C/1\N(C)C=CC=C\1	0	0	0	1	1	1	1	0	0	0	0	1	0	0	1	0	0	0	0	1	1	0	0	0	1	1	0	CN1C=CC=C/C1=C/[N+]=O
891	O=C(NCCCCCC(=O)O)C(NC(=O)Cc1ccccc1)C1SC(C)(C)C(C(=O)O)N1	0	0	0	0	0	0	0	0	1	0	0	0	0	0	1	0	1	0	0	1	0	0	0	0	0	0	0	CC1(C)SC(C(NC(=O)Cc2ccccc2)C(=O)NCCCCCC(=O)O)NC1C(=O)O
892	O=C1C=C2C(C3C(C4C(C)(C(O)(C#C)CC4)CC3)CC2)CC1	1	0	0	1	1	1	1	1	1	1	1	1	1	0	1	0	1	0	0	1	1	1	1	0	1	1	1	C#CC1(O)CCC2C3CCC4=CC(=O)CCC4C3CCC21C
893	Fc1c(N2CCNCC2)cc2N(CC)C=C(C(=O)O)C(=O)c2c1	1	1	0	1	1	1	1	0	1	1	0	1	0	0	1	1	1	1	1	1	1	1	0	1	1	1	1	CCn1cc(C(=O)O)c(=O)c2cc(F)c(N3CCNCC3)cc21
894	O=C1C=C2C(C3C(C4C(CC)(C(O)(C#C)CC4)CC3)CC2)CC1	0	1	1	1	1	1	1	0	1	1	1	1	1	0	1	1	1	0	1	1	1	1	1	1	1	1	1	C#CC1(O)CCC2C3CCC4=CC(=O)CCC4C3CCC21CC
895	N(CC/C=C/1\c2c(cccc2)CCc2c\1cccc2)C	1	1	0	1	1	0	1	0	1	1	0	1	1	0	1	1	1	0	1	1	1	1	0	1	1	1	1	CNCCC=C1c2ccccc2CCc2ccccc21
896	O=C(NC(CC(C)C)c1c(N2CCCCC2)cccc1)Cc1cc(OCC)c(C(=O)O)cc1	1	1	0	1	1	1	1	0	1	0	0	1	0	0	1	1	1	0	1	0	0	0	0	0	1	1	0	CCOc1cc(CC(=O)NC(CC(C)C)c2ccccc2N2CCCCC2)ccc1C(=O)O
897	O=C(O[C@H]1CN2C(=O)[C@H](Cc3ccccc3)NC(=O)[C@H](Cc3ccc(OCc4ccccc4)cc3)NC(=O)[C@H](CCCCN)NC(=O)[C@@H](Cc3c4c([nH]c3)cccc4)NC(=O)[C@H](c3ccccc3)NC(=O)[C@@H]2C1)NCCN	1	1	0	0	1	1	1	0	0	0	0	1	1	0	1	1	1	0	1	0	1	0	0	1	1	1	0	NCCCC[C@@H]1NC(=O)[C@@H](Cc2c[nH]c3ccccc23)NC(=O)[C@H](c2ccccc2)NC(=O)[C@@H]2C[C@@H](OC(=O)NCCN)CN2C(=O)[C@H](Cc2ccccc2)NC(=O)[C@H](Cc2ccc(OCc3ccccc3)cc2)NC1=O
898	O=C(OC(COC(=O)CCCc1ccccc1)COC(=O)CCCc1ccccc1)CCCc1ccccc1	0	1	0	0	1	0	1	0	0	0	0	1	0	0	0	0	1	0	0	0	0	0	0	0	0	1	0	O=C(CCCc1ccccc1)OCC(COC(=O)CCCc1ccccc1)OC(=O)CCCc1ccccc1
899	O=C(O)C1C(O)CC2(O)OC1CC(OC1C(O)C(N)C(O)C(C)O1)/C=C/C=C/C=C\C=C\CC/C=C/C=C/C(C)C(O)C(C)C(C)OC(=O)CC(O)CC(O)CC(O)CCC(O)C(O)C2	0	0	0	0	0	1	1	0	1	0	0	1	0	0	0	0	1	0	0	1	0	0	0	0	1	0	0	CC1/C=C/C=C/CC/C=C/C=C\C=C\C=C\C(OC2OC(C)C(O)C(N)C2O)CC2OC(O)(CC(O)C(O)CCC(O)CC(O)CC(O)CC(=O)OC(C)C(C)C1O)CC(O)C2C(=O)O
900	FC(F)(F)c1ccc(NC(=O)/C(/C#N)=C(/O)\C)cc1	1	1	0	1	1	1	1	0	1	1	0	1	0	0	1	1	1	0	1	1	1	1	0	0	1	1	1	C/C(O)=C(/C#N)C(=O)Nc1ccc(C(F)(F)F)cc1
901	O=C(N)C1C(=O)C2(O)C([O-])=C3C(=O)c4c(O)cccc4C(O)(C)C3C(O)C2C([N+](C)C)C1=O	0	1	0	0	0	1	1	0	1	1	0	0	0	0	0	1	1	0	0	0	0	1	0	0	1	1	0	C[N+](C)C1C(=O)C(C(N)=O)C(=O)C2(O)C([O-])=C3C(=O)c4c(O)cccc4C(C)(O)C3C(O)C12
902	S(c1c(C)cc(C)cc1)c1c(N2CCNCC2)cccc1	0	1	0	0	0	0	1	0	1	1	0	0	0	0	1	1	1	0	1	1	1	0	0	1	0	1	0	Cc1ccc(Sc2ccccc2N2CCNCC2)c(C)c1
903	Fc1c(N2CCN(C)CC2)c2OCC(C)N3c2c(C(=O)C(C(=O)O)=C3)c1	1	1	0	1	1	1	1	0	1	1	1	1	0	1	1	1	1	1	1	1	1	1	0	1	1	1	1	CC1COc2c(N3CCN(C)CC3)c(F)cc3c(=O)c(C(=O)O)cn1c23
904	CN1CCN(C=2Nc3c(N=C4SC(C)=CC=24)cccc3)CC1	1	1	0	1	1	1	1	1	1	1	1	1	1	1	1	1	1	0	1	1	1	1	1	1	1	1	1	Cc1cc2c(s1)=Nc1ccccc1NC=2N1CCN(C)CC1
905	S(=O)(=O)(Nc1ccccc1)c1cc(/C=C/C(=O)NO)ccc1	1	1	0	0	1	0	1	0	0	0	1	1	0	0	1	1	1	0	1	1	0	0	0	0	1	1	1	O=C(/C=C/c1cccc(S(=O)(=O)Nc2ccccc2)c1)NO
906	[SH0](=O)(Cc1c(C)c(OC)c(C)cn1)c1[nH]c2c(n1)ccc(OC)c2	1	1	0	1	1	1	1	0	1	1	1	1	1	0	1	1	1	0	1	1	1	1	0	1	1	1	1	COc1ccc2nc(S(=O)Cc3ncc(C)c(OC)c3C)[nH]c2c1
907	O=C1C(Cn2c(C)ncc2)CCc2n(C)c3c(c12)cccc3	1	1	0	1	1	1	1	0	1	1	1	1	0	0	1	0	1	0	1	1	1	1	0	1	1	1	1	Cc1nccn1CC1CCc2c(c3ccccc3n2C)C1=O
908	O=C(OC(CCCCCCCCCCC)CC1C(CCCCCC)C(=O)O1)C(NC=O)CC(C)C	1	1	0	1	1	1	1	0	1	1	1	1	1	0	1	1	1	0	1	1	1	1	0	1	1	1	1	CCCCCCCCCCCC(CC1OC(=O)C1CCCCCC)OC(=O)C(CC(C)C)NC=O
909	O(C(c1c(C)cccc1)c1ccccc1)CCN(C)C	0	0	0	1	0	0	1	0	1	0	0	1	0	0	0	1	1	0	0	0	1	1	0	0	1	1	0	Cc1ccccc1C(OCCN(C)C)c1ccccc1
910	O=C(NC1C(OC(CC)CC)C=C(C(=O)OCC)CC1N)C	1	1	0	1	1	1	1	0	1	1	0	1	0	0	0	1	1	0	1	1	1	0	0	1	1	1	1	CCOC(=O)C1=CC(OC(CC)CC)C(NC(C)=O)C(N)C1
911	S(=O)(=O)(Nc1ncccc1)c1ccc(N/N=C/2\C=C(C(=O)O)C(=O)C=C\2)cc1	1	1	0	1	1	1	1	0	1	1	1	1	1	0	1	1	1	1	1	1	1	1	0	1	1	1	1	O=C(O)C1=C/C(=N\Nc2ccc(S(=O)(=O)Nc3ccccn3)cc2)C=CC1=O
912	O=C(NC1C(=O)N2C(C(=O)O)C(C)(C)SC12)c1c(C)onc1-c1ccccc1	1	0	0	0	1	1	1	0	1	0	0	1	0	0	1	1	1	0	1	1	0	1	0	0	0	0	0	Cc1onc(-c2ccccc2)c1C(=O)NC1C(=O)N2C1SC(C)(C)C2C(=O)O
913	[N+]C1C(N)CCCC1	1	1	0	1	1	1	1	0	1	1	1	1	0	0	1	1	1	0	1	1	1	1	0	1	1	1	1	[N+]C1CCCCC1N
914	S(=O)(=O)(N)c1sc2S(=O)(=O)C(C)CC(NCC)c2c1	1	1	1	1	1	1	1	0	1	1	0	1	0	1	1	1	1	0	1	1	1	1	0	1	1	1	1	CCNC1CC(C)S(=O)(=O)c2sc(S(N)(=O)=O)cc21
915	O=C(O)CCc1oc(c(-c2ccccc2)n1)-c1ccccc1	1	1	0	1	1	0	1	0	1	0	0	1	0	0	1	1	1	0	1	1	1	1	0	1	1	1	1	O=C(O)CCc1nc(-c2ccccc2)c(-c2ccccc2)o1
916	Clc1cc2C(c3ccccc3)=NC(O)C(=O)Nc2cc1	1	0	0	1	1	0	1	0	1	1	0	1	0	0	1	1	1	0	0	0	1	1	0	1	0	1	0	O=C1Nc2ccc(Cl)cc2C(c2ccccc2)=NC1O
917	O=C(O[C@@H]1[C@@]2(O)[C@H](O)C(CO)=C[C@@H]3C(=O)[C@@]2([C@H](C)C[C@H]2C(C)(C)[C@@H]32)C=C1C)/C(=C/C)/C	0	0	0	1	0	0	0	0	0	0	0	1	0	0	0	0	1	0	1	0	0	0	0	0	0	1	0	C/C=C(\C)C(=O)O[C@H]1C(C)=C[C@]23C(=O)[C@@H](C=C(CO)[C@@H](O)[C@]12O)[C@H]1[C@@H](C[C@H]3C)C1(C)C
918	Clc1c(/C(=N/OCc2c(Cl)cc(Cl)cc2)/Cn2cncc2)ccc(Cl)c1	0	0	0	0	0	0	0	0	0	0	0	1	0	0	0	0	1	0	1	0	0	0	0	0	0	1	0	Clc1ccc(CO/N=C(\Cn2ccnc2)c2ccc(Cl)cc2Cl)c(Cl)c1
919	Clc1c2c(c3c(c(C(O)CCN(CCCC)CCCC)c2)ccc(C(F)(F)F)c3)cc(Cl)c1	0	1	0	1	1	1	1	1	1	0	0	1	0	0	1	1	1	0	0	1	1	1	0	1	1	1	1	CCCCN(CCCC)CCC(O)c1cc2c(Cl)cc(Cl)cc2c2cc(C(F)(F)F)ccc12
920	O(CC(O)CNC(C)C)c1c(OCC=C)cccc1	0	1	0	1	0	1	1	0	1	0	0	1	0	0	1	1	1	0	0	1	1	0	0	0	1	1	0	C=CCOc1ccccc1OCC(O)CNC(C)C
921	O=C(OCC#CCN(CC)CC)C(O)(c1ccccc1)C1CCCCC1	0	1	0	1	1	1	1	1	1	1	0	1	0	1	1	0	1	0	1	1	1	1	0	1	1	1	1	CCN(CC)CC#CCOC(=O)C(O)(c1ccccc1)C1CCCCC1
922	O(C)c1c2OC3C(=O)CCC4(O)C53c2c(cc1)CC4N(C)CC5	1	1	0	1	1	1	1	1	1	1	1	1	1	1	1	1	1	0	1	1	1	1	0	1	1	1	1	COc1ccc2c3c1OC1C(=O)CCC4(O)C(C2)N(C)CCC314
923	O=C1/C(=C\O)/CC2(C)C3C(C4C(C)(C(O)(C)CC4)CC3)CCC2C1	1	0	0	0	1	1	1	0	0	1	1	1	0	0	1	1	1	0	1	0	1	0	0	0	0	0	0	CC12C/C(=C/O)C(=O)CC1CCC1C2CCC2(C)C1CCC2(C)O
924	O=C1C2Oc3c(O)ccc4c3C32C(O)(C(N(C)CC3)C4)CC1	1	1	0	1	1	0	1	1	1	1	1	1	0	0	1	0	1	0	1	1	1	1	0	1	1	1	1	CN1CCC23c4c5ccc(O)c4OC2C(=O)CCC3(O)C1C5
925	O=C(O)c1c(O)cc(N)cc1	1	1	0	0	1	1	1	0	1	0	1	0	1	0	1	1	1	0	1	0	0	1	0	0	1	1	0	Nc1ccc(C(=O)O)c(O)c1
926	Clc1ccc(-c2cnc3[nH]cc(C(=O)c4c(F)c(NS(=O)(=O)CCC)ccc4F)c3c2)cc1	1	1	0	1	1	1	1	0	1	0	1	1	0	0	1	1	1	0	1	1	0	0	0	0	1	1	1	CCCS(=O)(=O)Nc1ccc(F)c(C(=O)c2c[nH]c3ncc(-c4ccc(Cl)cc4)cc23)c1F
927	O=C(OC1C(C)=C2C(C)(C)C(O)(C(OC(=O)c3ccccc3)C3C(C)(C(=O)C2OC(=O)C)C(O)CC2C3(OC(=O)C)CO2)C1)C(O)C(NC(=O)c1ccccc1)c1ccccc1	1	1	0	1	1	1	1	1	1	1	1	1	0	0	1	1	1	1	1	1	1	1	0	1	1	1	1	CC(=O)OC1C(=O)C2(C)C(O)CC3OCC3(OC(C)=O)C2C(OC(=O)c2ccccc2)C2(O)CC(OC(=O)C(O)C(NC(=O)c3ccccc3)c3ccccc3)C(C)=C1C2(C)C
928	P(=O)(O)([O-])C(P(=O)(O)[O-])(O)CCN	1	1	0	1	1	1	1	0	1	0	1	1	1	0	1	1	1	0	1	1	1	1	0	0	1	1	1	NCCC(O)(P(=O)([O-])O)P(=O)([O-])O
929	O=C(OC1C2(C)C(C3C(C4(C)C(CC(OC(=O)C)C([N+]5(C)CCCCC5)C4)CC3)CC2)CC1[N+]1(C)CCCCC1)C	0	0	0	0	0	1	1	0	1	0	0	1	0	1	1	0	1	0	0	1	0	0	0	0	1	1	0	CC(=O)OC1CC2CCC3C(CCC4(C)C3CC([N+]3(C)CCCCC3)C4OC(C)=O)C2(C)CC1[N+]1(C)CCCCC1
930	O=C(NCCCO)C(O)C(CO)(C)C	0	0	0	0	0	0	1	0	1	0	0	0	0	0	1	0	1	0	0	1	1	0	0	0	0	1	0	CC(C)(CO)C(O)C(=O)NCCCO
931	[SH0](=O)(Cc1c(OC)c(OC)ccn1)c1[nH]c2c(n1)ccc(OC(F)F)c2	1	1	0	1	1	1	1	1	1	1	1	1	1	1	1	1	1	0	1	1	1	1	0	1	1	1	1	COc1ccnc(CS(=O)c2nc3ccc(OC(F)F)cc3[nH]2)c1OC
932	O(C)c1c(OC)ccc(Cc2nccc3c2cc(OC)c(OC)c3)c1	1	1	0	0	1	0	1	0	0	0	0	1	0	0	1	0	1	0	0	0	0	0	0	1	0	1	0	COc1ccc(Cc2nccc3cc(OC)c(OC)cc23)cc1OC
933	O(C1C(OC2C(N)C(O)C(O)C(CO)O2)C(N)CC(N)C1O)C1C(O)C(OC2C(N)C(O)C(O)C(CN)O2)C(CO)O1	0	0	0	0	0	0	1	0	0	0	0	0	0	0	0	0	0	0	0	0	0	0	0	0	0	0	0	NCC1OC(OC2C(CO)OC(OC3C(O)C(N)CC(N)C3OC3OC(CO)C(O)C(O)C3N)C2O)C(N)C(O)C1O
934	Fc1ccc(C2C(COc3cc4OCOc4cc3)CNCC2)cc1	1	1	0	1	1	1	1	1	1	1	1	1	1	1	1	1	1	1	1	1	1	1	1	1	1	1	1	Fc1ccc(C2CCNCC2COc2ccc3c(c2)OCO3)cc1
935	S(=O)(=O)(O)c1c(/C(/c2ccc(N(CC)CC)cc2)=C\2/C=C/C(=[N+](/CC)\CC)/C=C/2)cc(S(=O)(=O)O)cc1	0	0	0	0	0	0	0	0	1	0	0	1	0	0	1	0	1	0	0	1	0	0	0	0	0	0	0	CCN(CC)c1ccc(C(=C2C=CC(=[N+](CC)CC)C=C2)c2cc(S(=O)(=O)O)ccc2S(=O)(=O)O)cc1
937	O=C1N([C@@H]2O[C@H](CO)[C@@H](N=[N+]=[N-])C2)C=C(C)C(=O)N1	1	1	0	1	1	1	1	0	1	1	0	1	0	1	1	1	1	0	1	1	1	1	0	1	1	1	1	Cc1cn([C@H]2C[C@H](N=[N+]=[N-])[C@@H](CO)O2)c(=O)[nH]c1=O
938	O(CC(O)CO)c1c(OC)cccc1	0	0	0	0	0	0	1	0	0	0	0	1	0	0	0	0	1	0	0	0	0	1	0	0	0	1	0	COc1ccccc1OCC(O)CO
939	O(CC(O)CNC(C)(C)C)c1c(C2CCCC2)cccc1	0	0	0	0	1	0	1	0	0	1	0	1	0	0	1	1	1	0	1	1	1	0	0	0	1	1	0	CC(C)(C)NCC(O)COc1ccccc1C1CCCC1
940	O=C1N=C(N)Nc2n(CCC(CO)CO)cnc12	1	0	0	0	1	0	1	0	1	1	0	1	0	0	0	1	1	0	1	1	1	1	0	0	1	1	1	Nc1nc(=O)c2ncn(CCC(CO)CO)c2[nH]1
941	SC(C(N)C(=O)O)(C)C	1	1	0	0	1	1	1	0	1	1	1	1	1	0	1	1	1	0	0	1	1	1	0	1	0	1	1	CC(C)(S)C(N)C(=O)O
942	O=C(NC1C(=O)N2C(C(=O)O)C(C)(C)SC12)COc1ccccc1	0	0	0	0	1	0	1	0	1	0	0	0	0	0	0	1	1	0	0	1	0	1	0	0	0	1	0	CC1(C)SC2C(NC(=O)COc3ccccc3)C(=O)N2C1C(=O)O
943	O(CCCCCOc1ccc(C(=N)N)cc1)c1ccc(C(=N)N)cc1	1	1	0	1	1	1	1	0	1	0	0	1	1	0	1	1	1	0	1	1	1	1	1	1	1	1	1	N=C(N)c1ccc(OCCCCCOc2ccc(C(=N)N)cc2)cc1
944	Oc1cc2C3(C)C(C)C(N(C/C=C(\C)/C)CC3)Cc2cc1	1	1	0	1	1	1	1	0	1	0	0	1	0	0	1	1	1	0	0	1	1	1	1	1	1	1	1	CC(C)=CCN1CCC2(C)c3cc(O)ccc3CC1C2C
945	O=C1C(C(CCC)C)(CC)C(=O)NC(=O)N1	1	0	0	0	1	0	1	0	1	0	0	1	0	0	1	1	1	0	0	1	1	0	0	0	1	1	0	CCCC(C)C1(CC)C(=O)NC(=O)NC1=O
946	OCC1C(O)CC(n2c3NC=NCC(O)c3nc2)O1	1	1	0	1	1	1	1	1	1	1	1	1	0	0	1	1	1	0	1	1	1	1	0	1	1	1	1	OCC1OC(n2cnc3c2NC=NCC3O)CC1O
947	O=C(CCCCN1C(=O)N(C)c2ncn(C)c2C1=O)C	1	1	0	1	1	1	1	0	1	0	1	1	0	0	1	1	1	0	1	1	1	0	0	1	1	1	1	CC(=O)CCCCn1c(=O)c2c(ncn2C)n(C)c1=O
948	O=C(O)c1ccc(N2/C(=C\3/C(=O)C=CC=C/3)/N/C(=C\3/C(=O)C=CC=C/3)/N2)cc1	1	1	0	1	1	1	1	0	1	0	0	1	0	0	1	1	1	1	1	1	1	1	0	1	0	1	1	O=C1C=CC=C/C1=C1\N/C(=C2/C=CC=CC2=O)N(c2ccc(C(=O)O)cc2)N1
949	S(CC1CN(CCC)C2C(c3c4c([nH]cc4C2)ccc3)C1)C	1	1	0	1	1	1	1	1	0	1	1	1	1	1	1	1	1	0	1	1	1	1	0	1	1	1	1	CCCN1CC(CSC)CC2c3cccc4[nH]cc(c34)CC21
950	C(CC1NCCCC1)(C1CCCCC1)C1CCCCC1	1	1	0	1	1	1	1	1	0	0	0	1	0	0	1	0	1	0	1	0	1	1	0	0	1	1	1	C1CCC(C(CC2CCCCN2)C2CCCCC2)CC1
951	OC1CCN(CCCN2c3c(Sc4c2cccc4)ccc(C#N)c3)CC1	1	1	0	1	1	1	1	0	1	1	0	1	1	0	1	1	1	0	1	1	1	0	0	0	1	1	1	N#Cc1ccc2c(c1)N(CCCN1CCC(O)CC1)c1ccccc1S2
952	Clc1cc2N(CCCN3CCN(CCO)CC3)c3c(Sc2cc1)cccc3	1	1	0	1	1	1	1	0	1	1	0	1	1	0	1	1	1	0	1	1	1	1	0	0	1	1	1	OCCN1CCN(CCCN2c3ccccc3Sc3ccc(Cl)cc32)CC1
953	N(=Nc1ccccc1)c1c(N)nc(N)cc1	1	0	0	1	0	0	1	0	1	0	0	0	0	0	0	1	1	1	1	0	0	1	0	0	0	1	0	Nc1ccc(N=Nc2ccccc2)c(N)n1
954	O=C1C(CC)(c2ccccc2)C(=O)NC(=O)N1	1	1	0	0	1	1	1	1	1	0	0	1	0	0	1	1	1	1	0	1	1	1	0	1	1	1	0	CCC1(c2ccccc2)C(=O)NC(=O)NC1=O
955	ClCCN(C(COc1ccccc1)C)Cc1ccccc1	0	0	0	1	0	0	1	0	0	0	0	1	0	0	1	0	0	0	0	1	0	0	0	0	1	1	0	CC(COc1ccccc1)N(CCCl)Cc1ccccc1
956	NC(Cc1ccccc1)(C)C	0	0	0	0	0	0	1	0	0	1	0	1	0	0	1	0	1	0	0	1	1	0	0	0	1	1	0	CC(C)(N)Cc1ccccc1
957	O=C(O)CCCc1ccccc1	0	1	0	0	1	0	1	0	0	1	0	1	0	0	1	1	1	0	0	0	1	1	0	0	1	1	1	O=C(O)CCCc1ccccc1
958	S(=O)(=O)(Nc1c(F)c(-c2c(-c3nc(N)ncc3)sc(C(C)(C)C)n2)ccc1)c1c(F)cccc1F	1	1	0	1	1	1	1	0	1	1	1	1	0	0	1	1	1	0	1	1	1	1	0	0	1	1	1	CC(C)(C)c1nc(-c2cccc(NS(=O)(=O)c3c(F)cccc3F)c2F)c(-c2ccnc(N)n2)s1
959	OC(CNC)c1cc(O)ccc1	0	1	0	1	1	1	1	0	1	0	0	1	0	0	1	0	1	0	0	1	1	0	0	0	1	1	0	CNCC(O)c1cccc(O)c1
960	S(=O)(=O)(O)c1c(C=C)cccc1	0	1	0	0	0	0	1	0	0	0	0	1	0	0	0	0	0	0	1	0	0	0	0	0	0	0	1	C=Cc1ccccc1S(=O)(=O)O
961	OC(C(N)C)c1ccccc1	1	0	0	1	1	0	1	0	1	0	0	1	0	1	1	0	1	0	0	1	1	1	0	0	1	1	0	CC(N)C(O)c1ccccc1
962	O=C(C=C)N1CC(n2nc(-c3ccc(Oc4ccccc4)cc3)c3c(N)ncnc23)CCC1	0	1	0	1	1	1	1	0	0	0	1	1	0	0	1	1	1	0	1	1	1	1	0	0	1	1	1	C=CC(=O)N1CCCC(n2nc(-c3ccc(Oc4ccccc4)cc3)c3c(N)ncnc32)C1
963	Clc1c(NC2=NCCN2)c(OC)nc(C)n1	0	0	0	0	0	1	1	0	0	0	0	1	0	0	1	0	1	0	1	0	1	0	0	1	0	1	0	COc1nc(C)nc(Cl)c1NC1=NCCN1
964	O=C(Oc1cc2C3(C)C(N(C)c2cc1)N(C)CC3)NC	0	0	0	0	0	0	1	0	0	0	0	0	0	0	0	0	0	0	0	0	0	0	0	0	1	1	1	CNC(=O)Oc1ccc2c(c1)C1(C)CCN(C)C1N2C
965	O=C1C(C/C=C(\CCCC(CCCC(CCCC(C)C)C)C)/C)=C(C)C(=O)c2c1cccc2	1	0	0	0	1	1	0	0	1	0	0	1	0	0	1	0	1	0	0	1	0	0	0	0	1	1	0	CC1=C(C/C=C(/C)CCCC(C)CCCC(C)CCCC(C)C)C(=O)c2ccccc2C1=O
966	O=C1C(CC)C(Cc2n(C)cnc2)CO1	1	1	0	1	1	1	1	1	1	1	0	1	0	0	1	1	1	1	1	1	1	1	0	1	1	1	1	CCC1C(=O)OCC1Cc1cncn1C
968	O(CC(O)CNC(C)C)c1c2c([nH]cc2)ccc1	0	0	0	1	1	1	1	0	0	1	0	1	0	0	1	0	1	0	1	1	1	1	0	1	1	1	0	CC(C)NCC(O)COc1cccc2[nH]ccc12
969	O(CCc1ncc(CC)cc1)c1ccc(CC2C(=O)NC(=O)S2)cc1	1	1	0	1	1	1	1	1	1	1	1	1	0	0	1	1	1	1	1	1	1	1	1	1	1	1	1	CCc1ccc(CCOc2ccc(CC3SC(=O)NC3=O)cc2)nc1
970	O=C(NC1C(=O)N2C(C(=O)O)C(C)(C)SC12)C(NC(=O)N1C(=O)C(=O)N(CC)CC1)c1ccccc1	1	1	0	0	1	1	1	0	1	0	0	1	0	0	1	1	1	0	1	1	1	1	0	0	0	1	1	CCN1CCN(C(=O)NC(C(=O)NC2C(=O)N3C2SC(C)(C)C3C(=O)O)c2ccccc2)C(=O)C1=O
971	O(CCOc1c(OCCOC)cc2ncnc(Nc3cc(C#C)ccc3)c2c1)C	1	1	0	1	1	1	1	0	0	0	1	1	0	0	1	1	1	0	1	1	1	1	0	0	1	1	1	C#Cc1cccc(Nc2ncnc3cc(OCCOC)c(OCCOC)cc23)c1
972	OC(CNC(C)(C)C)c1nc(CO)c(O)cc1	0	1	0	0	1	1	1	0	0	0	0	1	0	0	1	0	1	0	0	1	1	0	0	0	1	1	1	CC(C)(C)NCC(O)c1ccc(O)c(CO)n1
973	O=C(OC)CCc1c(C)[cH0]=2[nH][cH0]1=CC=1C(CCC(=O)O)=C(C)/C(/N=1)=C/c1c(C=C)c(C)c([nH]1)/C=C/1\N=C([C@]3(C)[C@H](C(=O)OC)C(C(=O)OC)=CC=C\13)C=2	0	1	0	1	1	1	1	0	1	1	1	1	0	0	1	1	1	0	1	1	1	1	0	1	1	1	1	C=Cc1c(C)c2cc3nc(cc4[nH]c(cc5nc(cc1[nH]2)C(C)=C5CCC(=O)O)c(CCC(=O)OC)c4C)[C@@]1(C)C3=CC=C(C(=O)OC)[C@H]1C(=O)OC
974	O(C)c1c(OC)cc(C2c3c(C(O)C4C2C(=O)OC4)cc2OCOc2c3)cc1OC	0	0	0	0	1	0	1	0	1	1	1	1	0	0	1	0	1	0	0	0	1	1	0	0	0	1	1	COc1cc(C2c3cc4c(cc3C(O)C3COC(=O)C23)OCO4)cc(OC)c1OC
975	O=C(NC(C(=O)NC1C(=O)NC(CCN)C(=O)NC(Cc2ccccc2)C(=O)NC(CC(C)C)C(=O)NC(CCN)C(=O)NC(CCN)C(=O)NC(C(O)C)C(=O)NCC1)CCN)C(NC(=O)C(NC(=O)CCCCC(CC)C)CCN)C(O)C	0	0	0	0	1	1	0	0	0	0	0	1	0	0	1	0	1	0	0	1	0	1	0	0	0	1	0	CCC(C)CCCCC(=O)NC(CCN)C(=O)NC(C(=O)NC(CCN)C(=O)NC1CCNC(=O)C(C(C)O)NC(=O)C(CCN)NC(=O)C(CCN)NC(=O)C(CC(C)C)NC(=O)C(Cc2ccccc2)NC(=O)C(CCN)NC1=O)C(C)O
976	Clc1c(S(=O)(=O)N)cc2S(=O)(=O)N(C)C(CSCC(F)(F)F)Nc2c1	1	1	0	1	1	1	1	0	1	0	0	1	0	0	1	1	1	0	0	0	1	1	0	1	0	1	0	CN1C(CSCC(F)(F)F)Nc2cc(Cl)c(S(N)(=O)=O)cc2S1(=O)=O
977	O=C(O)[C@@H](NC(=O)CCCCCCCCCCCCCCC)CCC(=O)NCCCC[C@H](NC(=O)[C@@H](NC(=O)[C@@H](NC(=O)[C@@H](NC(=O)CNC(=O)[C@@H](NC(=O)[C@@H](NC(=O)[C@@H](NC(=O)[C@@H](NC(=O)[C@@H](NC(=O)[C@@H](NC(=O)[C@@H](NC(=O)[C@@H](NC(=O)[C@@H](NC(=O)[C@@H](NC(=O)[C@@H](NC(=O)CNC(=O)[C@@H](NC(=O)[C@@H](NC(=O)[C@@H](N)Cc1[nH]cnc1)C)CCC(=O)O)[C@H](O)C)Cc1ccccc1)[C@H](O)C)CO)CC(=O)O)C(C)C)CO)CO)Cc1ccc(O)cc1)CC(C)C)CCC(=O)O)CCC(…	0	1	0	0	1	0	1	0	1	0	1	1	0	0	1	0	1	0	1	1	0	1	0	0	1	1	1	CCCCCCCCCCCCCCCC(=O)N[C@@H](CCC(=O)NCCCC[C@H](NC(=O)[C@H](C)NC(=O)[C@H](C)NC(=O)[C@H](CCC(N)=O)NC(=O)CNC(=O)[C@H](CCC(=O)O)NC(=O)[C@H](CC(C)C)NC(=O)[C@H](Cc1ccc(O)cc1)NC(=O)[C@H](CO)NC(=O)[C@H](CO)NC(=O)[C@@H](NC(=O)[C@H](CC(=O)O)NC(=O)[C@H](CO)NC(=O)[C@@H](NC(=O)[C@H](Cc1ccccc1)NC(=O)[C@@H](NC(=O)CNC(=O)[C@H](CCC(=O)O)NC(=O)[C@H](C)NC(=O)[C@@H](N)Cc1cnc[nH]1)[C@@H](C)O)[C@@H](C)O)C(C)C)C(=O)N[C@…
978	N(CCC)C1Cc2sc(N)nc2CC1	1	1	0	1	1	1	1	0	1	1	1	1	1	1	1	1	1	1	1	1	1	1	0	1	1	1	1	CCCNC1CCc2nc(N)sc2C1
979	O=C(OC1C2C(CCC(O)CC(O)CC(=O)O)C(C)C=CC2=CC(O)C1)C(CC)C	1	1	0	1	1	1	1	1	1	1	1	1	0	0	1	1	1	0	1	1	1	1	0	1	1	1	1	CCC(C)C(=O)OC1CC(O)C=C2C=CC(C)C(CCC(O)CC(O)CC(=O)O)C21
980	O=C(N1CC(=O)N2C(c3c(cccc3)CC2)C1)C1CCCCC1	0	1	0	0	1	1	1	0	1	0	0	1	0	0	0	1	1	0	0	0	0	0	0	1	1	1	1	O=C(C1CCCCC1)N1CC(=O)N2CCc3ccccc3C2C1
981	O=C(N1CCN(c2nc(N)c3c(n2)cc(OC)c(OC)c3)CC1)c1occc1	0	0	0	1	1	1	1	0	1	1	0	1	0	0	1	0	1	0	0	1	1	1	0	1	1	1	1	COc1cc2nc(N3CCN(C(=O)c4ccco4)CC3)nc(N)c2cc1OC
982	O=C(CO)C1(O)C2(C)C(C3C(C4(C)C(=CC(=O)C=C4)CC3)C(O)C2)CC1	1	1	0	1	1	1	1	0	1	1	0	1	1	0	1	0	1	1	1	1	1	0	0	1	1	1	1	CC12C=CC(=O)C=C1CCC1C2C(O)CC2(C)C1CCC2(O)C(=O)CO
983	O=C(OCC(=O)C1(O)C2(C)C(C3C(C4(C)C(=CC(=O)C=C4)CC3)C(O)C2)CC1)C	1	1	0	1	1	1	1	0	1	1	0	1	1	0	1	0	1	1	1	1	1	0	0	1	1	1	1	CC(=O)OCC(=O)C1(O)CCC2C3CCC4=CC(=O)C=CC4(C)C3C(O)CC21C
984	P(=O)(OCC(=O)C1(O)C2(C)C(C3C(C4(C)C(=CC(=O)C=C4)CC3)C(O)C2)CC1)(O)O	0	1	0	1	1	1	1	0	1	1	0	1	1	0	1	1	1	1	1	1	1	1	0	1	1	1	1	CC12C=CC(=O)C=C1CCC1C2C(O)CC2(C)C1CCC2(O)C(=O)COP(=O)(O)O
985	O=C(CO)C1(O)C2(C)C(C3C(C4(C)C(=CC(=O)C=C4)CC3)C(=O)C2)CC1	1	1	0	1	1	1	1	0	1	1	0	1	1	0	1	1	1	1	1	1	1	1	0	1	1	1	1	CC12C=CC(=O)C=C1CCC1C2C(=O)CC2(C)C1CCC2(O)C(=O)CO
986	O=C(Nc1c(C)cccc1)C(NCCC)C	0	1	0	1	1	1	1	0	1	0	0	1	0	0	1	1	1	0	0	1	1	0	0	1	1	1	1	CCCNC(C)C(=O)Nc1ccccc1C
987	O(C)c1cc(NC(CCCN)C)c2ncccc2c1	0	0	0	0	0	0	1	0	0	0	0	0	0	0	0	1	0	0	0	0	0	0	0	0	0	0	0	COc1cc(NC(C)CCCN)c2ncccc2c1
988	O=C1C(CC)(c2ccccc2)C(=O)NCN1	0	1	0	1	0	1	1	0	0	0	0	1	0	0	0	1	1	1	0	0	1	0	0	1	0	1	0	CCC1(c2ccccc2)C(=O)NCNC1=O
989	S(=O)(=O)(N(CCC)CCC)c1ccc(C(=O)O)cc1	1	1	0	0	1	0	1	0	1	0	0	1	0	0	1	1	1	0	0	0	0	1	0	0	0	1	0	CCCN(CCC)S(=O)(=O)c1ccc(C(=O)O)cc1
990	O=C(NCCN(CC)CC)c1ccc(N)cc1	1	1	0	0	1	1	1	0	1	0	0	1	0	0	1	1	1	0	0	1	1	1	0	0	1	1	1	CCN(CC)CCNC(=O)c1ccc(N)cc1
991	O=C(OCCN(CC)CC)c1ccc(N)cc1	0	1	0	1	1	0	1	0	1	0	0	1	0	1	1	0	1	1	0	1	1	0	0	1	1	1	1	CCN(CC)CCOC(=O)c1ccc(N)cc1
992	O=C(NC(C)C)c1ccc(CNNC)cc1	1	1	0	1	1	1	1	1	1	1	1	1	0	0	1	1	1	0	1	1	1	1	0	1	1	1	1	CNNCc1ccc(C(=O)NC(C)C)cc1
993	Clc1cc2N(CCCN3CCN(C)CC3)c3c(Sc2cc1)cccc3	1	1	0	1	1	1	1	0	1	1	0	1	0	0	1	1	1	0	1	1	1	1	1	0	1	1	1	CN1CCN(CCCN2c3ccccc3Sc3ccc(Cl)cc32)CC1
994	S(=O)(=O)(N)c1ccc(-c2c(C)onc2-c2ccccc2)cc1	1	1	0	1	1	1	1	0	1	1	1	1	1	0	1	1	1	0	1	1	1	1	0	1	1	1	1	Cc1onc(-c2ccccc2)c1-c1ccc(S(N)(=O)=O)cc1
995	O=C(C)C1C2(C)C(C3C(C4(C)C(=CC(=O)CC4)CC3)CC2)CC1	1	1	0	1	1	1	1	1	1	1	1	1	1	1	1	1	1	1	1	1	1	1	1	1	1	1	1	CC(=O)C1CCC2C3CCC4=CC(=O)CCC4(C)C3CCC12C
996	Clc1ccc(N/C(=N\C(=N/C(C)C)\N)/N)cc1	1	1	0	0	1	0	1	0	1	0	0	0	0	0	0	1	1	0	0	1	1	0	0	0	0	1	0	CC(C)/N=C(N)\N=C(\N)Nc1ccc(Cl)cc1
997	N(C(CN1c2c(Sc3c1cccc3)cccc2)C)(C)C	1	1	0	1	1	1	1	0	1	0	0	1	0	1	1	1	1	0	1	1	1	1	0	1	1	1	1	CC(CN1c2ccccc2Sc2ccccc21)N(C)C
998	O=C(CCc1ccccc1)c1c(OCC(O)CNCCC)cccc1	1	1	1	1	1	1	1	0	1	1	0	1	1	0	1	1	1	0	1	1	1	1	0	1	1	1	1	CCCNCC(O)COc1ccccc1C(=O)CCc1ccccc1
999	O=C(OCC[N+](C(C)C)(C(C)C)C)C1c2c(Oc3c1cccc3)cccc2	0	0	0	1	0	0	1	0	1	1	0	1	0	0	1	0	1	0	0	0	1	1	0	0	1	1	1	CC(C)[N+](C)(CCOC(=O)C1c2ccccc2Oc2ccccc21)C(C)C
1000	O=C(OCCN(CC)CC)c1cc(N)c(OCCC)cc1	1	0	0	1	1	0	0	0	0	0	0	1	0	0	1	0	1	0	0	0	0	0	0	0	0	0	0	CCCOc1ccc(C(=O)OCCN(CC)CC)cc1N
1001	Oc1c(C(C)C)cccc1C(C)C	0	1	0	1	1	1	1	1	1	0	0	1	0	1	1	1	1	0	1	1	1	1	1	1	1	1	1	CC(C)c1cccc(C(C)C)c1O
1002	O(CC(O)CNC(C)C)c1c2c(ccc1)cccc2	0	1	0	1	1	1	1	0	1	1	0	1	0	0	1	1	1	0	1	1	1	0	0	1	1	1	1	CC(C)NCC(O)COc1cccc2ccccc12
1003	S(=O)(=O)(O[C@@H]1[C@@H](OS(=O)(=O)O)[C@H](O)CO[C@H]1O[C@H]1[C@H](OS(=O)(=O)O)[C@@H](OS(=O)(=O)O)[C@H](O)OC1)O	1	1	0	1	1	1	1	0	1	1	1	1	0	0	0	1	1	0	1	1	1	1	0	1	1	1	0	O=S(=O)(O)O[C@H]1[C@H](O)CO[C@@H](O[C@@H]2CO[C@@H](O)[C@H](OS(=O)(=O)O)[C@H]2OS(=O)(=O)O)[C@@H]1OS(=O)(=O)O
1004	O=C(N)C1C(=O)[C@@H]([N+](C)C)[C@@H]2[C@@H](O)[C@@H]3[C@@H](C)c4c(c(O)ccc4)C(=O)C3=C([O-])[C@]2(O)C1=O	1	1	0	0	0	1	1	0	1	1	0	0	0	0	0	1	1	0	0	0	0	1	0	0	1	1	0	C[C@H]1c2cccc(O)c2C(=O)C2=C([O-])[C@]3(O)C(=O)C(C(N)=O)C(=O)[C@@H]([N+](C)C)[C@@H]3[C@@H](O)[C@@H]21
1005	Clc1cc2nc(N3CCN(C(=O)c4c(-n5nccn5)ccc(C)c4)[C@H](C)CC3)oc2cc1	0	0	0	0	1	0	1	1	0	0	0	0	0	0	0	0	0	0	1	1	1	0	0	0	0	1	0	Cc1ccc(-n2nccn2)c(C(=O)N2CCN(c3nc4cc(Cl)ccc4o3)CC[C@H]2C)c1
1006	N(CCCC1c2c(cccc2)C=Cc2c1cccc2)C	1	1	0	1	1	0	1	0	0	1	0	1	1	0	1	1	1	0	0	0	1	1	0	1	1	1	1	CNCCCC1c2ccccc2C=Cc2ccccc21
1007	O=C(O[C@H]1C2CC[N+](CCCOc3ccccc3)(C1)CC2)C(O)(c1sccc1)c1sccc1	0	1	0	1	0	1	1	0	0	0	0	0	0	0	0	0	0	0	1	1	0	1	0	0	1	1	0	O=C(O[C@@H]1C[N+]2(CCCOc3ccccc3)CCC1CC2)C(O)(c1cccs1)c1cccs1
1008	C(=C/C=1N(C)CCCN=1)\c1sccc1	0	1	0	0	0	1	1	0	0	0	0	1	0	0	0	0	1	0	0	0	1	0	0	0	0	1	0	CN1CCCN=C1/C=C/c1cccs1
1009	O=C(Oc1c[n+](C)ccc1)N(C)C	0	0	0	1	1	1	1	0	1	1	0	1	0	0	1	0	1	0	1	1	1	1	0	1	1	1	1	CN(C)C(=O)Oc1ccc[n+](C)c1
1010	O(C)c1ccc(CN(CCN(C)C)c2ncccc2)cc1	0	0	0	0	0	0	0	0	0	0	0	0	0	0	0	0	1	0	0	0	0	0	0	0	0	0	0	COc1ccc(CN(CCN(C)C)c2ccccn2)cc1
1011	Clc1ccc(-c2c(N)nc(N)nc2CC)cc1	0	1	0	0	0	0	1	0	1	0	0	0	0	0	0	1	1	0	0	1	0	1	0	0	0	0	0	CCc1nc(N)nc(N)c1-c1ccc(Cl)cc1
1012	Clc1cc2C(c3c(F)cccc3)=NCC(=S)N(CC(F)(F)F)c2cc1	0	0	0	0	0	0	1	1	0	0	0	1	0	0	0	0	0	0	0	0	1	0	0	0	0	1	0	Fc1ccccc1C1=NCC(=S)N(CC(F)(F)F)c2ccc(Cl)cc21
1013	O(CCO)CCN1CCN(C2=Nc3c(Sc4c2cccc4)cccc3)CC1	1	1	0	1	1	1	1	1	1	1	1	1	1	0	1	1	1	0	1	1	1	1	1	1	1	1	1	OCCOCCN1CCN(C2=Nc3ccccc3Sc3ccccc32)CC1
1014	O=C(OCC)C(NC(C(=O)N1C(C(=O)O)Cc2c(cccc2)C1)C)CCc1ccccc1	1	1	0	1	1	1	1	0	1	1	0	1	0	1	1	1	1	0	1	1	1	1	1	1	1	1	1	CCOC(=O)C(CCc1ccccc1)NC(C)C(=O)N1Cc2ccccc2CC1C(=O)O
1015	Brc1c(C)c(NC(=O)CN(CC(=O)O)CC(=O)O)c(C)cc1C	0	0	0	0	0	0	1	0	0	0	0	1	0	0	0	0	1	0	0	0	0	0	0	0	0	0	0	Cc1cc(C)c(NC(=O)CN(CC(=O)O)CC(=O)O)c(C)c1Br
1017	O=C(NCC)CCC/C=C/C[C@@H]1[C@@H](/C=C/[C@@H](O)CCc2ccccc2)[C@H](O)C[C@@H]1O	0	1	0	1	1	1	1	0	0	0	0	1	0	0	1	0	1	0	1	1	1	1	0	1	1	1	1	CCNC(=O)CCC/C=C/C[C@H]1[C@@H](O)C[C@@H](O)[C@@H]1/C=C/[C@@H](O)CCc1ccccc1
1018	OC(C(NC)C)c1ccccc1	0	1	0	0	1	1	1	0	0	1	0	1	0	0	1	0	1	0	0	1	1	1	0	1	1	1	0	CNC(C)C(O)c1ccccc1
1019	O=C(c1c(-c2ccc(O)cc2)sc2c1ccc(O)c2)c1ccc(OCCN2CCCCC2)cc1	1	1	0	1	1	1	1	0	0	1	1	1	0	1	1	1	1	0	1	1	1	1	0	1	1	1	0	O=C(c1ccc(OCCN2CCCCC2)cc1)c1c(-c2ccc(O)cc2)sc2cc(O)ccc12
1020	O=C(OCC)C(NC(C(=O)N1C(C(=O)O)CC2C1CCC2)C)CCc1ccccc1	1	1	0	1	1	1	1	0	1	1	0	1	1	0	1	1	1	0	1	1	1	1	0	1	1	1	1	CCOC(=O)C(CCc1ccccc1)NC(C)C(=O)N1C(C(=O)O)CC2CCCC21
1021	S(CCN/C(/NC)=C\[N+](=O)[O-])Cc1oc(CN(C)C)cc1	1	0	0	1	1	1	1	1	1	1	0	1	0	0	1	1	1	1	1	1	1	1	0	1	1	1	0	CN/C(=C/[N+](=O)[O-])NCCSCc1ccc(CN(C)C)o1
1022	O=C1C2(O)C(C)CCC(O2)CC(OC)/C(/C)=C\C=C\C=C/C(C)CC(C)C(=O)C(OC)C(O)/C(/C)=C\C(C)C(=O)CC(C(CC2CC(OC)C(O)CC2)C)OC(=O)C2N(C1=O)CCCC2	1	1	0	1	1	1	1	0	1	1	1	1	1	1	1	1	1	1	1	1	1	1	0	1	1	1	1	COC1CC2CCC(C)C(O)(O2)C(=O)C(=O)N2CCCCC2C(=O)OC(C(C)CC2CCC(O)C(OC)C2)CC(=O)C(C)/C=C(/C)C(O)C(OC)C(=O)C(C)CC(C)/C=C\C=C\C=C/1C
1023	S(=O)(=O)(N)c1c(C)ccc(Nc2nc(N(C)c3cc4nn(C)c(C)c4cc3)ccn2)c1	1	1	0	1	1	1	1	0	0	1	1	1	1	0	1	1	1	0	1	1	1	1	0	0	1	1	1	Cc1ccc(Nc2nccc(N(C)c3ccc4c(C)n(C)nc4c3)n2)cc1S(N)(=O)=O
1024	O=C(OC1C(OC)C(C(=O)OC)C2C(C1)CN1C(c3[nH]c4c(c3CC1)ccc(OC)c4)C2)/C=C/c1cc(OC)c(OC)c(OC)c1	0	0	0	1	0	1	1	0	1	1	1	1	1	0	1	0	1	0	1	1	1	0	0	0	1	1	1	COC(=O)C1C2CC3c4[nH]c5cc(OC)ccc5c4CCN3CC2CC(OC(=O)/C=C/c2cc(OC)c(OC)c(OC)c2)C1OC
1025	O=C(OC1C(OC)C(C(=O)OC)C2C(C1)CN1C(c3[nH]c4c(c3CC1)ccc(OC)c4)C2)c1cc(OC)c(OC)c(OC)c1	0	1	0	1	1	0	1	0	0	1	0	1	0	0	1	0	1	0	0	1	1	1	0	1	1	1	0	COC(=O)C1C2CC3c4[nH]c5cc(OC)ccc5c4CCN3CC2CC(OC(=O)c2cc(OC)c(OC)c(OC)c2)C1OC
1026	O=C(N)c1nn(C2C(O)C(O)C(CO)O2)cn1	1	1	0	1	1	1	1	1	1	1	1	1	1	0	1	1	1	1	1	1	1	1	0	1	1	1	1	NC(=O)c1ncn(C2OC(CO)C(O)C2O)n1
1027	FC(F)(F)Oc1cc2sc(N)nc2cc1	1	1	0	1	1	1	1	1	1	1	1	1	1	1	1	1	1	1	1	1	1	1	0	1	1	1	1	Nc1nc2ccc(OC(F)(F)F)cc2s1
1028	NC(C)C12CC3CC(C1)CC(C2)C3	0	1	0	1	0	0	1	1	0	1	0	1	0	0	1	0	1	0	0	1	1	1	0	1	1	1	1	CC(N)C12CC3CC(CC(C3)C1)C2
1029	Fc1cc2onc(C3CCN(CCC=4C(=O)N5C(=NC=4C)CCCC5)CC3)c2cc1	1	1	0	1	1	1	1	1	1	1	1	1	1	1	1	1	1	1	1	1	1	1	1	1	1	1	1	Cc1nc2n(c(=O)c1CCN1CCC(c3noc4cc(F)ccc34)CC1)CCCC2
1030	O=C(OCc1scnc1)NC(C(O)CC(NC(=O)C(NC(=O)N(Cc1nc(C(C)C)sc1)C)C(C)C)Cc1ccccc1)Cc1ccccc1	1	1	0	1	1	1	1	1	1	1	1	1	1	1	1	1	1	1	1	1	1	1	0	1	1	1	1	CC(C)c1nc(CN(C)C(=O)NC(C(=O)NC(Cc2ccccc2)CC(O)C(Cc2ccccc2)NC(=O)OCc2cncs2)C(C)C)cs1
1031	O=C(Oc1cc(C(N(C)C)C)ccc1)N(CC)C	1	1	0	1	1	1	1	1	1	1	1	1	1	0	1	1	1	1	1	1	1	1	0	1	1	1	1	CCN(C)C(=O)Oc1cccc(C(C)N(C)C)c1
1034	S(=O)(=O)(C)c1ccc(C2=C(c3ccccc3)C(=O)OC2)cc1	1	1	0	1	1	1	1	1	1	1	1	1	0	0	1	1	1	1	1	1	1	1	0	1	1	1	1	CS(=O)(=O)c1ccc(C2=C(c3ccccc3)C(=O)OC2)cc1
1035	O=C1Nc2c(c(CCN(CCC)CCC)ccc2)C1	1	1	0	1	1	1	1	1	1	1	1	1	1	1	1	1	1	1	1	1	1	1	0	1	1	1	1	CCCN(CCC)CCc1cccc2c1CC(=O)N2
1036	O=C([O-])CCc1c(C)[cH0]=2[nH][cH0]1=CC=1C(CCC(=O)[O-])=C(C)/C(/[N+]=1)=C/c1c(C=C)c(C)c([nH]1)/C=C\1/C(C=C)=C(C)C(=[N+]/1)C=2	0	1	0	0	1	0	0	0	0	0	0	0	0	0	1	1	0	0	0	0	0	1	0	0	0	0	1	C=CC1=C(C)C2=[N+]/C1=C\c1[nH]c(c(C=C)c1C)/C=C1\[N+]=C(C=c3[nH]c(c(C)c3CCC(=O)[O-])=C2)C(CCC(=O)[O-])=C1C
1037	O(/N=C\1/C(C)C(O)C(O)(C)C(CC)OC(=O)C(C)C(OC2OC(C)C(O)C(OC)(C)C2)C(C)C(OC2C(O)C(N(C)C)CC(C)O2)C(O)(C)CC/1C)COCCOC	1	1	0	0	0	0	1	0	1	0	0	1	0	0	0	1	1	0	1	1	1	0	0	1	0	1	1	CCC1OC(=O)C(C)C(OC2CC(C)(OC)C(O)C(C)O2)C(C)C(OC2OC(C)CC(N(C)C)C2O)C(C)(O)CC(C)/C(=N\OCOCCOC)C(C)C(O)C1(C)O
1038	Clc1c(C2=NC(O)C(=O)N(C)c3c2cc(Cl)cc3)cccc1	0	0	0	1	0	1	1	0	1	0	0	1	0	0	0	0	1	0	0	0	1	1	0	1	1	1	1	CN1C(=O)C(O)N=C(c2ccccc2Cl)c2cc(Cl)ccc21
1039	P(=O)(OCCCCCCCNC(=O)[C@@H](NC(=O)OCCOC)CCCCNC(=O)OCCOC)(O)C	0	1	0	1	1	1	1	0	1	0	0	1	0	0	1	0	1	1	1	1	1	1	0	1	1	1	1	COCCOC(=O)NCCCC[C@H](NC(=O)OCCOC)C(=O)NCCCCCCCOP(C)(=O)O
1040	S(=O)(=O)(NC(=O)CC)c1ccc(-c2c(C)onc2-c2ccccc2)cc1	1	1	0	0	1	1	1	0	1	0	0	1	0	0	1	1	1	0	1	1	1	1	0	1	1	1	1	CCC(=O)NS(=O)(=O)c1ccc(-c2c(-c3ccccc3)noc2C)cc1
1041	P(=O)(OCOC(=O)OC(C)C)(OCOC(=O)OC(C)C)CO[C@H](Cn1c2ncnc(N)c2nc1)C	1	1	0	0	1	1	1	1	1	1	0	1	1	0	0	1	1	1	1	1	1	1	0	0	0	1	1	CC(C)OC(=O)OCOP(=O)(CO[C@@H](C)Cn1cnc2c(N)ncnc21)OCOC(=O)OC(C)C
1042	O=C(O[C@H]1[C@](O)(C(=O)OC)[C@@H]2N(C)c3c(cc(c(OC)c3)[C@]3(C(=O)OC)c4[nH]c5c(c4CCN4C[C@](O)(CC)C[C@@H](C3)C4)cccc5)[C@@]32[C@@H]2[C@@]1(CC)C=CCN2CC3)C	0	1	0	1	1	1	1	0	1	0	1	1	1	0	1	1	1	0	1	0	1	0	0	1	1	1	1	CC[C@]1(O)C[C@@H]2CN(CCc3c([nH]c4ccccc34)[C@@](C(=O)OC)(c3cc4c(cc3OC)N(C)[C@H]3[C@@](O)(C(=O)OC)[C@H](OC(C)=O)[C@]5(CC)C=CCN6CC[C@]43[C@@H]65)C2)C1
1043	O(CCCCCCNCC(O)c1cc(CO)c(O)cc1)CCCCc1ccccc1	0	1	0	1	1	1	1	0	1	1	0	1	0	1	1	0	1	0	1	1	1	0	0	1	1	1	1	OCc1cc(C(O)CNCCCCCCOCCCCc2ccccc2)ccc1O
1044	O=C1N(C2OC(CO)C=C2)C=C(C)C(=O)N1	1	1	0	0	1	1	1	1	1	1	0	1	1	0	0	1	1	0	1	1	1	1	1	0	0	1	1	Cc1cn(C2C=CC(CO)O2)c(=O)[nH]c1=O
1045	O=C(Oc1c(C(=O)O)cccc1)c1c(O)cccc1	1	0	0	0	1	0	1	0	1	0	0	0	0	0	1	0	1	0	0	1	0	1	0	1	0	0	1	O=C(Oc1ccccc1C(=O)O)c1ccccc1O
1046	P(=O)(O)([O-])[C@@H]1[C@H](C)O1	1	1	0	0	1	1	1	0	1	1	0	1	0	0	0	1	1	0	1	1	1	1	0	1	0	1	1	C[C@@H]1O[C@@H]1P(=O)([O-])O
1047	O=C(OC1CC2N(C)C(C3OC23)C1)C(CO)c1ccccc1	0	0	0	1	1	1	1	0	0	0	0	1	0	0	1	0	1	0	1	0	1	1	0	1	1	1	1	CN1C2CC(OC(=O)C(CO)c3ccccc3)CC1C1OC12
1048	O=C1C(C(CCC)C)(CC=C)C(=O)NC(=O)N1	1	0	0	0	1	0	1	1	1	0	0	1	0	0	1	1	1	0	0	1	1	0	0	0	1	1	0	C=CCC1(C(C)CCC)C(=O)NC(=O)NC1=O
1049	N(C(Cc1ccccc1)C)(CC#C)C	1	1	0	1	1	1	1	1	1	1	1	1	0	1	1	1	1	1	1	1	1	1	1	1	1	1	1	C#CCN(C)C(C)Cc1ccccc1
1050	Clc1c(Cl)ccc(C2c3c(C(NC)CC2)cccc3)c1	1	1	0	1	1	1	1	1	1	1	1	1	1	1	1	1	1	0	1	1	1	1	1	1	1	1	1	CNC1CCC(c2ccc(Cl)c(Cl)c2)c2ccccc21
1051	FC(F)(F)C(OCF)C(F)(F)F	1	1	0	1	1	1	1	0	1	0	0	1	0	0	1	1	1	0	1	1	1	1	0	0	1	1	1	FCOC(C(F)(F)F)C(F)(F)F
1052	Clc1ccc(C2(C(N(C)C)CC(C)C)CCC2)cc1	1	1	0	1	1	1	1	1	1	1	1	1	1	1	1	1	1	1	1	1	1	1	0	1	1	1	1	CC(C)CC(N(C)C)C1(c2ccc(Cl)cc2)CCC1
1053	S(=O)(=O)(N1CCN(C)CC1)c1cc(c(OCC)cc1)C1=NC(=O)c2n(C)nc(CCC)c2N1	0	1	1	1	1	1	1	0	1	1	1	1	1	1	1	1	1	1	1	1	1	1	0	1	1	1	1	CCCc1nn(C)c2c(=O)nc(-c3cc(S(=O)(=O)N4CCN(C)CC4)ccc3OCC)[nH]c12
1054	S(=O)(=O)(/N=C/1\N=CC=CN\1)c1ccc(N)cc1	1	0	0	0	0	1	1	1	1	0	0	0	0	0	0	1	1	0	1	0	0	1	0	0	0	1	0	Nc1ccc(S(=O)(=O)/N=c2\nccc[nH]2)cc1
1055	S(=O)(=O)(Nc1ncccn1)c1ccc(N)cc1	1	1	0	1	1	1	1	1	1	0	0	1	1	0	1	1	1	0	1	0	1	1	0	1	1	1	1	Nc1ccc(S(=O)(=O)Nc2ncccn2)cc1
1056	O=C(NC1C(=O)NC(Cc2ccccc2)C(=O)NC(Cc2c3c([nH]c2)cccc3)C(=O)NC(CCCCN)C(=O)NC(C(O)C)C(=O)NC(C(=O)N[C@@H]([C@H](O)C)CO)CSSC1)C(N)Cc1ccccc1	1	1	0	1	1	1	1	1	1	1	1	1	1	0	1	1	1	0	1	1	1	1	1	1	1	1	1	CC(O)C1NC(=O)C(CCCCN)NC(=O)C(Cc2c[nH]c3ccccc23)NC(=O)C(Cc2ccccc2)NC(=O)C(NC(=O)C(N)Cc2ccccc2)CSSCC(C(=O)N[C@H](CO)[C@@H](C)O)NC1=O
1057	S(C(=O)c1ccccc1)CC(=O)NCC(=O)NCC(=O)NCC(=O)O	0	0	0	0	1	0	1	0	0	0	0	1	0	0	1	0	1	0	0	1	0	0	0	0	1	1	1	O=C(O)CNC(=O)CNC(=O)CNC(=O)CSC(=O)c1ccccc1
1059	P(=O)(O)(O)C(P(=O)(O)O)(O)Cc1cnccc1	1	1	0	1	1	1	1	1	1	1	1	1	1	0	1	1	1	0	1	1	1	1	0	1	1	1	1	O=P(O)(O)C(O)(Cc1cccnc1)P(=O)(O)O
1060	S(=O)(=O)(OCCCCCCCCCCCCCC)O	0	0	0	0	0	0	1	0	1	0	0	1	0	0	0	0	1	0	0	1	0	0	0	0	0	1	1	CCCCCCCCCCCCCCOS(=O)(=O)O
1061	S(=O)(=O)(Nc1ccc(C(O)CNC(C)C)cc1)C	0	1	0	1	1	1	1	0	0	1	0	1	0	1	1	1	1	0	1	1	1	1	0	1	1	1	0	CC(C)NCC(O)c1ccc(NS(C)(=O)=O)cc1
1062	Fc1c(N2CC(C)NC(C)C2)c(F)c2N(C3CC3)C=C(C(=O)O)C(=O)c2c1N	1	1	0	1	1	1	1	1	1	1	1	1	0	0	1	1	1	0	1	1	1	1	0	1	1	1	1	CC1CN(c2c(F)c(N)c3c(=O)c(C(=O)O)cn(C4CC4)c3c2F)CC(C)N1
1063	FC(F)(F)c1cc(NC(=O)c2cc(Nc3nc(-c4cnccc4)ccn3)c(C)cc2)cc(-n2cc(C)nc2)c1	1	1	0	1	1	1	1	0	1	1	1	1	1	0	1	1	1	0	1	1	1	1	0	1	1	1	1	Cc1cn(-c2cc(NC(=O)c3ccc(C)c(Nc4nccc(-c5cccnc5)n4)c3)cc(C(F)(F)F)c2)cn1
1064	S(C(=O)C)C1C2C3C(C)(C4(OC(=O)CC4)CC3)CCC2C2(C)C(=CC(=O)CC2)C1	0	1	0	0	1	1	1	0	1	1	1	1	0	0	1	1	1	0	0	0	1	1	0	0	0	1	1	CC(=O)SC1CC2=CC(=O)CCC2(C)C2CCC3(C)C(CCC34CCC(=O)O4)C12
1065	O=C(C(NC(=O)C1NC(=O)CC1)Cc1[nH]cnc1)N1C(C(=O)N)CCC1	0	0	0	1	0	0	1	0	1	1	0	1	1	0	1	0	1	0	0	0	1	0	0	0	0	1	1	NC(=O)C1CCCN1C(=O)C(Cc1cnc[nH]1)NC(=O)C1CCC(=O)N1
1066	O=C(Nc1cc(Nc2nc(-c3cnccc3)ccn2)c(C)cc1)c1ccc(CN2CCN(C)CC2)cc1	1	1	0	1	1	1	1	0	1	1	1	1	0	0	1	1	1	0	1	1	1	1	0	1	1	1	1	Cc1ccc(NC(=O)c2ccc(CN3CCN(C)CC3)cc2)cc1Nc1nccc(-c2cccnc2)n1
1067	O=CC1(O)C(OC2C(NC)C(O)C(O)C(CO)O2)C(OC2C(O)C(O)C(/N=C(\N)/N)C(O)C2/N=C(\N)/N)OC1C	0	0	0	1	1	1	1	0	1	0	0	1	0	0	0	1	1	0	0	0	0	1	0	1	0	1	0	CNC1C(OC2C(OC3C(O)C(O)C(N=C(N)N)C(O)C3N=C(N)N)OC(C)C2(O)C=O)OC(CO)C(O)C1O
1068	N#CCC(n1ncc(-c2ncnc3[nH]ccc23)c1)C1CCCC1	1	1	0	0	1	1	1	0	0	0	1	1	0	0	1	1	1	0	1	1	0	1	0	0	0	1	1	N#CCC(C1CCCC1)n1cc(-c2ncnc3[nH]ccc23)cn1
1069	O=NN(C(=O)NC1C(O)C(O)C(CO)OC1O)C	1	1	0	0	1	0	1	0	0	0	1	1	0	0	0	1	1	1	0	0	1	1	0	0	0	1	1	CN(N=O)C(=O)NC1C(O)OC(CO)C(O)C1O
1070	O=C(O[C@@H]1[C@@H]2[C@@H](CC[C@H]3OC(=O)C[C@H](O)C3)[C@@H](C)C=CC2=C[C@H](C)C1)C(CC)(C)C	1	1	0	1	1	1	1	1	1	1	1	1	1	0	1	1	1	0	1	1	1	1	1	1	1	1	1	CCC(C)(C)C(=O)O[C@H]1C[C@@H](C)C=C2C=C[C@H](C)[C@H](CC[C@@H]3C[C@@H](O)CC(=O)O3)[C@H]21
1071	O=C(NO)CCCCCCC(=O)Nc1ccccc1	1	1	0	0	1	1	1	0	0	0	1	1	0	0	1	1	1	0	1	1	0	1	0	0	1	1	1	O=C(CCCCCCC(=O)Nc1ccccc1)NO
1072	O=C(OCC[N+](C)(C)C)CCC(=O)OCC[N+](C)(C)C	0	1	0	0	1	1	1	0	1	0	0	1	0	0	1	0	1	1	0	1	0	1	0	0	1	1	1	C[N+](C)(C)CCOC(=O)CCC(=O)OCC[N+](C)(C)C
1073	Clc1c(C(SCc2ccc(Cl)cc2)Cn2cncc2)ccc(Cl)c1	0	0	0	0	1	0	0	0	0	0	0	1	0	0	0	0	1	0	0	0	0	0	0	0	0	0	0	Clc1ccc(CSC(Cn2ccnc2)c2ccc(Cl)cc2Cl)cc1
1074	S(=O)(=O)(NC(=O)C)c1ccc(N)cc1	1	0	0	1	0	1	0	0	1	0	0	1	0	0	0	1	1	0	1	0	0	0	0	0	0	0	0	CC(=O)NS(=O)(=O)c1ccc(N)cc1
1075	S(=O)(=O)(Nc1noc(C)c1)c1ccc(N)cc1	1	1	0	1	1	1	1	0	1	0	0	1	0	0	1	1	1	0	1	1	1	1	0	1	1	1	1	Cc1cc(NS(=O)(=O)c2ccc(N)cc2)no1
1076	S(=O)(=O)(N)c1ccc(N)cc1	0	0	0	0	0	0	0	0	0	0	0	1	0	0	0	0	0	0	0	0	0	0	0	0	0	1	0	Nc1ccc(S(N)(=O)=O)cc1
1077	Clc1c(N)c2c(c(C(=O)NC3CCN(CCCOC)CC3)c1)OCC2	0	1	0	0	1	1	1	0	0	1	0	1	0	0	0	0	1	0	1	1	1	1	0	0	1	1	0	COCCCN1CCC(NC(=O)c2cc(Cl)c(N)c3c2OCC3)CC1
1078	[SH0](=O)(C)c1ccc(/C=C\2/C(C)=C(CC(=O)O)c3c/2ccc(F)c3)cc1	1	1	0	1	1	1	1	0	1	1	0	1	0	0	1	1	1	0	1	1	1	1	0	1	1	1	1	CC1=C(CC(=O)O)c2cc(F)ccc2/C1=C\c1ccc(S(C)=O)cc1
1079	S(=O)(=O)(NC)Cc1cc2c(CCN(C)C)c[nH]c2cc1	0	1	0	1	1	1	1	1	1	1	1	1	1	1	1	1	1	0	1	1	1	1	1	1	1	1	1	CNS(=O)(=O)Cc1ccc2[nH]cc(CCN(C)C)c2c1
1080	O=C(O)C(C)c1ccc(C(=O)c2sccc2)cc1	0	0	0	1	1	0	0	0	1	0	0	1	0	0	1	1	1	0	0	0	0	0	0	0	0	0	0	CC(C(=O)O)c1ccc(C(=O)c2cccs2)cc1
1081	O=C1C2(O)C(C)CC(OC)C(C(OC)CC(C)C/C(/C)=C/C(CC=C)C(=O)CC(O)C(C)C(/C(=C\C3CC(OC)C(O)CC3)/C)OC(=O)C3N(C1=O)CCCC3)O2	1	1	0	1	1	1	1	1	1	1	1	1	1	0	1	1	1	1	1	1	1	1	1	1	1	1	1	C=CCC1/C=C(\C)CC(C)CC(OC)C2OC(O)(C(=O)C(=O)N3CCCCC3C(=O)OC(/C(C)=C\C3CCC(O)C(OC)C3)C(C)C(O)CC1=O)C(C)CC2OC
1082	O(CCN(C)C)c1ccc(/C(=C(\CC)/c2ccccc2)/c2ccccc2)cc1	1	1	0	1	1	1	1	1	1	1	1	1	1	0	1	1	1	1	1	1	1	1	0	0	1	1	1	CC/C(=C(/c1ccccc1)c1ccc(OCCN(C)C)cc1)c1ccccc1
1083	Fc1c(N2CC(C)NCC2)c(OC)c2N(C3CC3)C=C(C(=O)O)C(=O)c2c1	1	1	0	1	1	1	1	1	1	1	0	1	0	0	1	1	1	0	1	1	1	1	0	1	1	1	1	COc1c(N2CCNC(C)C2)c(F)cc2c(=O)c(C(=O)O)cn(C3CC3)c12
1084	O=C(OCC)c1cnc(C#Cc2cc3C(C)(C)CCSc3cc2)cc1	0	1	0	0	1	0	1	0	1	0	0	1	0	0	1	0	1	0	1	0	0	0	0	0	0	1	0	CCOC(=O)c1ccc(C#Cc2ccc3c(c2)C(C)(C)CCS3)nc1
1085	Clc1cc2C(c3ccccc3)=NC(O)C(=O)N(C)c2cc1	1	1	0	1	1	1	1	0	1	1	0	1	1	0	1	1	1	0	0	1	1	1	0	1	1	1	1	CN1C(=O)C(O)N=C(c2ccccc2)c2cc(Cl)ccc21
1086	O=C(NC(C(O)c1cc2OCCOc2cc1)CN1CCCC1)CCCCCCC	0	0	0	0	0	1	1	0	0	0	0	1	0	0	0	0	1	0	0	1	0	0	0	0	1	1	0	CCCCCCCC(=O)NC(CN1CCCC1)C(O)c1ccc2c(c1)OCCO2
1087	O=C(N)c1ncn2C(=O)N(C)N=Nc12	1	1	0	1	1	1	1	1	1	1	1	1	1	0	1	1	1	0	1	1	1	1	0	1	1	1	1	Cn1nnc2c(C(N)=O)ncn2c1=O
1088	O=C(NC1C(=O)N2C(C(=O)O)=C(COC)CSC12)/C(=N\OC)/c1nc(N)sc1	1	1	0	1	1	1	1	1	1	1	0	1	0	1	1	1	1	0	1	1	1	1	1	1	1	1	1	COCC1=C(C(=O)O)N2C(=O)C(NC(=O)/C(=N\OC)c3csc(N)n3)C2SC1
1089	O(C)c1c(O)c(OC)cc(C2c3c(C(OC4C(O)C(O)C5OC(c6sccc6)OCC5O4)C4C2C(=O)OC4)cc2OCOc2c3)c1	1	1	0	0	1	0	1	0	1	0	1	1	0	0	1	1	1	0	1	1	1	1	0	0	1	1	0	COc1cc(C2c3cc4c(cc3C(OC3OC5COC(c6cccs6)OC5C(O)C3O)C3COC(=O)C23)OCO4)cc(OC)c1O
1090	O=C(OC(C)(C)C)N[C@H]([C@@H](O)C(=O)O[C@@H]1C(C)=C2[C@H](OC)C(=O)[C@]3(C)[C@@H](OC)C[C@@H]4[C@](OC(=O)C)([C@H]3[C@H](OC(=O)c3ccccc3)[C@@](O)(C2(C)C)C1)CO4)c1ccccc1	0	1	0	1	1	1	1	0	1	1	0	1	0	0	1	1	1	0	1	1	1	1	0	1	1	1	1	CO[C@@H]1C(=O)[C@]2(C)[C@@H](OC)C[C@H]3OC[C@@]3(OC(C)=O)[C@H]2[C@H](OC(=O)c2ccccc2)[C@]2(O)C[C@H](OC(=O)[C@H](O)[C@@H](NC(=O)OC(C)(C)C)c3ccccc3)C(C)=C1C2(C)C
1091	O=C(N1CCN(c2nc(N)c3c(n2)cc(OC)c(OC)c3)CC1)C1OCCC1	1	1	0	1	1	1	1	1	1	1	0	1	0	1	1	1	1	0	1	1	1	1	0	1	1	1	1	COc1cc2nc(N3CCN(C(=O)C4CCCO4)CC3)nc(N)c2cc1OC
1092	N(C/C=C/C#CC(C)(C)C)(Cc1c2c(ccc1)cccc2)C	1	1	0	1	1	1	1	0	1	0	0	1	0	0	1	1	1	0	1	1	1	0	0	1	0	1	1	CN(C/C=C/C#CC(C)(C)C)Cc1cccc2ccccc12
1093	OC(CNC(C)(C)C)c1cc(O)cc(O)c1	0	0	0	0	0	1	1	0	0	0	0	1	0	0	1	0	1	0	0	1	1	0	0	0	1	1	1	CC(C)(C)NCC(O)c1cc(O)cc(O)c1
1094	Clc1c(C2(Cn3ncnc3)OC(COc3ccc(N4CCN(C(C)C)CC4)cc3)CO2)ccc(Cl)c1	0	0	0	0	1	1	1	0	1	1	0	1	0	0	0	0	1	0	0	1	0	0	0	0	0	1	0	CC(C)N1CCN(c2ccc(OCC3COC(Cn4cncn4)(c4ccc(Cl)cc4Cl)O3)cc2)CC1
1095	O=C1C=C2C(C)(C=C1)C1C(C3C(C)(OC(=O)CC3)CC1)CC2	0	1	0	0	1	0	1	0	0	0	0	1	0	0	0	0	1	0	0	0	0	0	0	0	0	1	0	CC12CCC3C(CCC4=CC(=O)C=CC43C)C1CCC(=O)O2
1096	O=C1C=C2C(C)(C3C(C4C(C)(C(O)CC4)CC3)CC2)CC1	1	1	0	1	1	1	1	0	1	1	1	1	1	1	1	1	1	0	1	1	1	1	0	1	1	1	1	CC12CCC(=O)C=C1CCC1C2CCC2(C)C(O)CCC12
1097	O=C(OC1C2(C)C(C3C(C4(C)C(=CC(=O)CC4)CC3)CC2)CC1)CCCCCC	1	1	0	0	1	1	1	0	1	1	1	1	1	0	1	1	1	0	1	1	1	1	0	0	0	1	0	CCCCCCC(=O)OC1CCC2C3CCC4=CC(=O)CCC4(C)C3CCC12C
1098	O=C(OC1C2(C)C(C3C(C4(C)C(=CC(=O)CC4)CC3)CC2)CC1)CC	1	1	0	0	1	1	1	0	1	1	1	1	1	0	1	1	1	0	1	1	1	1	0	0	0	1	0	CCC(=O)OC1CCC2C3CCC4=CC(=O)CCC4(C)C3CCC12C
1099	O=C(OCCN(C)C)c1ccc(NCCCC)cc1	0	0	0	1	0	0	1	0	1	0	0	1	0	1	1	0	1	0	0	0	1	0	0	1	1	1	1	CCCCNc1ccc(C(=O)OCCN(C)C)cc1
1100	F[C@]12[C@@H](O)C[C@]3(C)[C@@](OC(=O)CC)(C(=O)COC(=O)CC)[C@@H](C)C[C@H]3[C@@H]1CCC=1[C@]2(C)C=CC(=O)C=1	0	1	0	0	0	0	0	0	0	0	0	1	1	0	1	0	1	0	1	0	0	1	0	0	0	1	1	CCC(=O)OCC(=O)[C@@]1(OC(=O)CC)[C@@H](C)C[C@H]2[C@@H]3CCC4=CC(=O)C=C[C@]4(C)[C@@]3(F)[C@@H](O)C[C@@]21C
1101	C1(C2c3c(cccc3)CCC2)=NCCN1	0	0	0	0	0	0	0	0	0	0	0	1	0	0	0	0	1	0	1	1	1	0	0	0	1	1	0	c1ccc2c(c1)CCCC2C1=NCCN1
1102	O=C1C(N2C(=O)c3c(C2=O)cccc3)CCC(=O)N1	1	1	0	1	1	1	1	1	1	1	1	1	1	1	1	1	1	1	1	1	1	1	0	1	1	1	1	O=C1CCC(N2C(=O)c3ccccc3C2=O)C(=O)N1
1103	c1(-c2ncsc2)[nH]c2c(n1)cccc2	1	1	0	1	0	1	1	0	1	0	0	1	0	0	1	1	1	0	0	0	1	1	0	1	0	1	1	c1ccc2[nH]c(-c3cscn3)nc2c1
1104	O=C(O[C@H]1CN2C(=O)[C@H](Cc3ccccc3)NC(=O)[C@H](Cc3ccc(OCc4ccccc4)cc3)NC(=O)[C@H](CCCCN)NC(=O)[C@@H](Cc3c4c([nH]c3)cccc4)NC(=O)C(c3ccccc3)NC(=O)[C@@H]2C1)NCCN	1	1	0	0	1	1	1	0	0	0	0	1	1	0	1	1	1	0	1	0	1	0	0	1	1	1	0	NCCCC[C@@H]1NC(=O)[C@@H](Cc2c[nH]c3ccccc23)NC(=O)C(c2ccccc2)NC(=O)[C@@H]2C[C@@H](OC(=O)NCCN)CN2C(=O)[C@H](Cc2ccccc2)NC(=O)[C@H](Cc2ccc(OCc3ccccc3)cc2)NC1=O
1105	S(C)c1cc2N(CCC3N(C)CCCC3)c3c(Sc2cc1)cccc3	1	1	0	1	1	1	1	0	1	1	0	1	0	0	1	1	1	0	0	1	1	1	0	0	1	1	0	CSc1ccc2c(c1)N(CCC1CCCCN1C)c1ccccc1S2
1106	S=P(N1CC1)(N1CC1)N1CC1	1	1	0	1	1	1	1	1	1	1	1	1	1	0	1	1	1	0	1	1	1	1	0	1	1	1	1	S=P(N1CC1)(N1CC1)N1CC1
1107	S(=O)(=O)(N(C)C)c1cc2/C(=C\CCN3CCN(C)CC3)/c3c(Sc2cc1)cccc3	1	1	0	1	1	1	1	0	1	1	0	1	1	0	1	1	1	0	0	1	1	1	0	0	1	1	1	CN1CCN(CC/C=C2/c3ccccc3Sc3ccc(S(=O)(=O)N(C)C)cc32)CC1
1108	O=C(O)C1CN(CC/C=C(\c2c(C)ccs2)/c2c(C)ccs2)CCC1	1	1	0	1	1	1	1	1	1	1	1	1	1	1	1	1	1	0	1	1	1	1	1	1	1	1	1	Cc1ccsc1C(=CCCN1CCCC(C(=O)O)C1)c1sccc1C
1109	O=C(O)C(C)c1sc(C(=O)c2ccccc2)cc1	0	1	0	1	1	1	1	0	1	1	0	1	0	0	1	1	1	0	1	1	1	1	0	1	1	1	1	CC(C(=O)O)c1ccc(C(=O)c2ccccc2)s1
1110	O=C1CC2=C(C3C(C(C)C2)C2C(C)(C(O)(C#C)CC2)CC3)CC1	1	0	0	1	1	1	1	0	0	1	1	1	0	0	1	0	1	0	1	1	0	0	0	0	1	1	0	C#CC1(O)CCC2C3C(C)CC4=C(CCC(=O)C4)C3CCC21C
1112	O=C(NCC(=O)N)C(NC(=O)C1N(C(=O)C2NC(=O)C(CC(=O)N)NC(=O)C(C(O)C)NC(=O)C(C(CC)C)NC(=O)C(Cc3ccc(O)cc3)NC(=O)C(N)CSSC2)CCC1)CC(C)C	0	1	0	1	1	1	1	0	1	1	1	1	1	1	1	1	1	1	1	1	1	1	1	0	1	1	1	CCC(C)C1NC(=O)C(Cc2ccc(O)cc2)NC(=O)C(N)CSSCC(C(=O)N2CCCC2C(=O)NC(CC(C)C)C(=O)NCC(N)=O)NC(=O)C(CC(N)=O)NC(=O)C(C(C)O)NC1=O
1113	O(CC(O)CNC(C)(C)C)c1c(N2CCOCC2)nsn1	1	1	1	1	1	1	1	0	1	1	0	1	0	1	1	1	1	0	1	1	1	1	0	1	1	1	0	CC(C)(C)NCC(O)COc1nsnc1N1CCOCC1
1114	S(=O)(=O)(CCn1c(C)ncc1[N+](=O)[O-])CC	0	1	0	0	1	1	1	0	1	1	0	1	0	0	1	1	1	0	1	1	1	1	0	1	1	1	1	CCS(=O)(=O)CCn1c([N+](=O)[O-])cnc1C
1115	SC(C(=O)NCC(=O)O)C	1	1	0	0	1	1	1	0	0	0	1	1	0	0	1	1	1	0	1	1	0	1	0	0	0	1	0	CC(S)C(=O)NCC(=O)O
1116	S(=O)(=O)(NC(C(=O)O)Cc1ccc(OCCCCC2CCNCC2)cc1)CCCC	0	1	0	0	1	0	1	0	1	0	0	1	0	0	1	1	1	0	0	1	0	1	0	0	1	1	0	CCCCS(=O)(=O)NC(Cc1ccc(OCCCCC2CCNCC2)cc1)C(=O)O
1117	Clc1c(NC2=NCCN2)c2nsnc2cc1	1	1	0	1	1	1	1	1	1	1	1	1	1	0	1	1	1	1	1	1	1	1	0	1	1	1	1	Clc1ccc2nsnc2c1NC1=NCCN1
1118	FC(F)(F)c1c(NC(=O)[C@@H]2[C@]3(C)[C@H]([C@H]4C([C@]5(C)[C@H](NC(=O)C=C5)CC4)CC3)CC2)cc(C(F)(F)F)cc1	0	0	0	0	1	0	0	0	1	1	1	1	0	0	0	0	1	0	0	0	1	0	0	0	1	1	0	C[C@]12CCC3[C@@H](CC[C@H]4NC(=O)C=C[C@]34C)[C@@H]1CC[C@@H]2C(=O)Nc1cc(C(F)(F)F)ccc1C(F)(F)F
1119	O(C1C(O)C(OC2C(N)CC(O)C(CN)O2)C(N)CC1N)C1C(O)C(N)C(O)C(CO)O1	0	1	0	1	1	1	1	0	1	0	0	1	0	0	1	1	1	0	1	1	1	1	0	1	0	1	1	NCC1OC(OC2C(N)CC(N)C(OC3OC(CO)C(O)C(N)C3O)C2O)C(N)CC1O
1120	S(CC[C@H](NC(=O)[C@@H](NC(=O)[C@@H](NC(=O)[C@@H](NC(=O)[C@@H](NC(=O)[C@@H](NC(=O)[C@@H](NC(=O)[C@@H](NC(=O)[C@@H](NC(=O)[C@@H](NC(=O)[C@@H](NC(=O)[C@@H](NC(=O)[C@@H](NC(=O)CNC(=O)[C@@H](NC(=O)[C@@H](NC(=O)[C@@H](NC(=O)[C@@H](NC(=O)[C@@H](NC(=O)[C@@H](NC(=O)[C@@H](NC(=O)[C@@H](NC(=O)[C@@H](NC(=O)[C@@H](NC(=O)[C@@H](NC(=O)[C@@H](NC(=O)[C@@H](NC(=O)C/C=C/CC)Cc1ccc(O)cc1)C)CC(=O)O)C)[C@H](CC)C)Cc1ccc…	0	1	0	0	1	1	1	0	0	1	0	1	0	0	1	0	1	0	0	0	1	0	0	0	1	1	1	CC/C=C/CC(=O)N[C@@H](Cc1ccc(O)cc1)C(=O)N[C@@H](C)C(=O)N[C@@H](CC(=O)O)C(=O)N[C@@H](C)C(=O)N[C@H](C(=O)N[C@@H](Cc1ccccc1)C(=O)N[C@H](C(=O)N[C@@H](CC(N)=O)C(=O)N[C@@H](CO)C(=O)N[C@@H](Cc1ccc(O)cc1)C(=O)N[C@@H](CCCNC(=N)N)C(=O)N[C@@H](CCCCN)C(=O)N[C@H](C(=O)NCC(=O)N[C@@H](CC(C)C)C(=O)N[C@@H](CCC(N)=O)C(=O)N[C@@H](CC(C)C)C(=O)N[C@@H](CO)C(=O)N[C@@H](C)C(=O)N[C@@H](CCCNC(=N)N)C(=O)N[C@@H](CCCCN)C(=O)N…
1121	S(=O)(=O)(NC(=O)NN1CCCCCC1)c1ccc(C)cc1	1	1	0	0	0	0	1	0	0	0	0	1	1	0	0	1	1	1	0	0	0	0	0	1	0	1	0	Cc1ccc(S(=O)(=O)NC(=O)NN2CCCCCC2)cc1
1122	S(=O)(=O)(NC(=O)NCCCC)c1ccc(C)cc1	1	1	0	0	0	0	1	0	0	0	0	0	1	0	0	1	1	1	0	0	0	0	0	0	0	1	0	CCCCNC(=O)NS(=O)(=O)c1ccc(C)cc1
1123	FC(F)(F)Oc1ccc(OC2CCN(c3ccc(OC[C@@]4(C)Oc5n(cc([N+](=O)[O-])n5)C4)cc3)CC2)cc1	1	1	0	1	1	1	1	0	0	1	0	1	0	0	1	1	1	0	1	1	1	1	0	1	1	1	0	C[C@@]1(COc2ccc(N3CCC(Oc4ccc(OC(F)(F)F)cc4)CC3)cc2)Cn2cc([N+](=O)[O-])nc2O1
1124	O=C(O)Cc1n(C)c(C(=O)c2ccc(C)cc2)cc1	1	0	0	1	1	0	1	0	1	0	0	1	0	0	0	1	1	0	1	1	0	1	0	1	1	1	0	Cc1ccc(C(=O)c2ccc(CC(=O)O)n2C)cc1
1125	Oc1c(C(CCN(C(C)C)C(C)C)c2ccccc2)cc(C)cc1	0	0	0	1	1	1	1	0	1	0	0	1	0	0	1	0	1	0	1	0	1	1	0	1	1	1	0	Cc1ccc(O)c(C(CCN(C(C)C)C(C)C)c2ccccc2)c1
1126	S(=O)(=O)(OCC12OC(C)(C)OC1C1OC(C)(C)OC1CO2)N	1	1	0	1	1	1	1	1	1	1	1	1	1	1	1	1	1	1	1	1	1	1	1	1	1	1	1	CC1(C)OC2COC3(COS(N)(=O)=O)OC(C)(C)OC3C2O1
1127	O=C1C(O)(CC)C2=C(C(=O)N3C(c4nc5c(c(CN(C)C)c(O)cc5)cc4C3)=C2)CO1	1	1	0	0	1	1	1	0	1	1	1	1	0	0	1	1	1	0	1	1	0	0	0	1	1	1	0	CCC1(O)C(=O)OCc2c1cc1n(c2=O)Cc2cc3c(CN(C)C)c(O)ccc3nc2-1
1128	ClCC/C(=C(\c1ccc(OCCN(C)C)cc1)/c1ccccc1)/c1ccccc1	1	1	0	1	1	1	1	0	0	1	1	1	1	0	1	1	1	0	0	1	1	0	0	1	1	1	0	CN(C)CCOc1ccc(/C(=C(\CCCl)c2ccccc2)c2ccccc2)cc1
1129	O(C)c1cc(C2(O)C(CN(C)C)CCCC2)ccc1	1	1	0	1	1	1	1	1	1	1	1	1	1	1	1	1	1	1	1	1	1	1	0	1	1	1	1	COc1cccc(C2(O)CCCCC2CN(C)C)c1
1130	N(c1c2c(ccc1)CCCC2)C1=NCCN1	0	0	0	0	1	0	1	0	1	0	0	1	0	0	0	0	1	0	1	1	1	0	0	0	1	1	0	c1cc2c(c(NC3=NCCN3)c1)CCCC2
1131	O=C(OCC)C(NC(C(=O)N1C(C(=O)O)CC2C1CCCC2)C)CCc1ccccc1	1	1	0	1	1	1	1	0	1	1	0	1	0	0	1	1	1	1	1	1	1	1	0	1	1	1	1	CCOC(=O)C(CCc1ccccc1)NC(C)C(=O)N1C(C(=O)O)CC2CCCCC21
1132	O=C(O)C1CCC(CN)CC1	0	0	0	1	1	1	1	0	1	0	0	1	0	0	1	1	1	1	1	1	0	1	0	0	1	1	1	NCC1CCC(C(=O)O)CC1
1133	NC1C(c2ccccc2)C1	1	1	0	1	1	1	1	0	0	1	0	1	1	0	1	1	1	0	0	0	1	1	0	1	1	1	0	NC1CC1c1ccccc1
1134	O=C(O)[C@@H](N)CCCCNCNC(=O)C=1C(=O)[C@@H](N(C)C)[C@H]2[C@@](O)(C=1O)C(=O)C1=C(O)c3c(O)cccc3[C@](O)(C)C1C2	1	0	0	1	1	0	1	0	1	1	0	0	0	0	0	1	1	1	1	0	0	0	0	0	0	1	1	CN(C)[C@@H]1C(=O)C(C(=O)NCNCCCC[C@H](N)C(=O)O)=C(O)[C@@]2(O)C(=O)C3=C(O)c4c(O)cccc4[C@@](C)(O)C3C[C@@H]12
1135	Clc1cc(N2CCN(CCCN3C(=O)N4C(=N3)C=CC=C4)CC2)ccc1	1	1	0	1	1	1	1	1	1	1	0	1	1	1	1	1	1	0	0	1	1	1	0	1	1	1	1	O=c1n(CCCN2CCN(c3cccc(Cl)c3)CC2)nc2ccccn12
1136	O(C)[C@@]1(C)[C@H](OC2C(O)C(N(C)C)CC(C)O2)[C@@H](C)[C@H](OC2OC(C)C(O)C(OC)(C)C2)[C@@H](C)C(=O)O[C@H](CC)[C@](O)(C)[C@H](O)[C@@H](C)C(=O)[C@H](C)C1	1	1	0	1	1	1	1	0	1	1	1	1	0	0	1	1	1	0	1	1	1	1	0	1	1	1	1	CC[C@H]1OC(=O)[C@H](C)[C@@H](OC2CC(C)(OC)C(O)C(C)O2)[C@H](C)[C@@H](OC2OC(C)CC(N(C)C)C2O)[C@](C)(OC)C[C@@H](C)C(=O)[C@H](C)[C@@H](O)[C@]1(C)O
1137	O=C(O)/C=C(\C=C\C=C(/C=C/C=1C(C)(C)CCCC=1C)\C)/C	1	1	0	1	1	1	1	0	1	1	1	1	1	0	1	1	1	1	1	1	1	1	1	1	1	1	1	CC1=C(/C=C/C(C)=C\C=C\C(C)=C/C(=O)O)C(C)(C)CCC1
1138	FC12C3(C)C(=CC(=O)C=C3)CCC1C1C(C)(C(O)(C(=O)CO)C(O)C1)CC2O	1	1	0	1	1	1	1	0	1	1	0	1	1	0	1	0	1	1	1	1	1	1	0	1	1	1	1	CC12C=CC(=O)C=C1CCC1C3CC(O)C(O)(C(=O)CO)C3(C)CC(O)C12F
1139	Brc1c(Oc2c(C)cc(C#N)cc2C)nc(Nc2ccc(C#N)cc2)nc1N	1	1	0	1	1	1	1	0	1	1	0	1	1	0	1	1	1	0	1	1	1	1	0	1	1	1	1	Cc1cc(C#N)cc(C)c1Oc1nc(Nc2ccc(C#N)cc2)nc(N)c1Br
1140	Clc1c(C2=NCc3n(c(C)nn3)-c3c2cc(Cl)cc3)cccc1	1	1	0	1	0	1	1	1	1	1	0	1	0	0	1	0	1	0	1	1	1	1	0	1	1	1	1	Cc1nnc2n1-c1ccc(Cl)cc1C(c1ccccc1Cl)=NC2
1141	O=C(O)CNC(=O)c1ccccc1	0	0	0	0	0	0	1	0	0	0	0	0	0	0	0	0	1	0	0	0	0	1	0	0	0	0	0	O=C(O)CNC(=O)c1ccccc1
1142	Clc1c(Oc2c(O)cc(Cl)cc2)ccc(Cl)c1	0	0	0	0	0	0	0	0	1	0	0	0	0	0	0	0	0	0	0	0	0	0	0	0	0	0	0	Oc1cc(Cl)ccc1Oc1ccc(Cl)cc1Cl
1143	N(CCNCCN)CCN	0	1	0	0	0	1	1	0	0	0	0	1	0	0	0	1	0	0	0	0	0	0	0	0	0	1	0	NCCNCCNCCN
1144	FC(F)(F)c1cc2N(CCCN3CCN(C)CC3)c3c(Sc2cc1)cccc3	1	1	0	1	1	1	1	0	1	1	0	1	0	0	1	1	1	0	0	1	1	1	0	0	1	1	1	CN1CCN(CCCN2c3ccccc3Sc3ccc(C(F)(F)F)cc32)CC1
1145	OC(CCN1CCCCC1)(c1ccccc1)C1CCCCC1	0	0	0	1	1	0	1	0	0	0	0	1	0	0	0	0	1	0	1	0	1	1	0	0	1	1	0	OC(CCN1CCCCC1)(c1ccccc1)C1CCCCC1
1146	O=C1N(C)C(=O)OC1(C)C	1	1	0	1	1	1	1	0	0	1	1	1	0	0	1	1	1	0	0	1	1	1	0	1	0	1	1	CN1C(=O)OC(C)(C)C1=O
1147	O=C(NCc1ccc(OCCN(C)C)cc1)c1cc(OC)c(OC)c(OC)c1	1	0	0	1	0	1	1	0	1	0	0	0	0	0	1	1	0	0	0	0	1	0	0	0	0	1	1	COc1cc(C(=O)NCc2ccc(OCCN(C)C)cc2)cc(OC)c1OC
1149	S(C(=O)[C@@]1(O)[C@H](C)C[C@@H]2[C@]1(C)C[C@H](O)[C@]1(F)[C@]3(C)C([C@@H](F)CC21)=CC(=O)C=C3)CF	1	1	0	1	1	1	1	0	1	0	1	1	1	0	1	1	1	0	1	1	1	1	0	0	1	1	1	C[C@@H]1C[C@H]2C3C[C@H](F)C4=CC(=O)C=C[C@]4(C)[C@@]3(F)[C@@H](O)C[C@]2(C)[C@@]1(O)C(=O)SCF
1151	N(CC(CN1c2c(cccc2)CCc2c1cccc2)C)(C)C	1	1	0	1	1	0	1	0	0	1	0	1	1	0	1	1	1	0	0	1	1	1	0	1	1	1	1	CC(CN(C)C)CN1c2ccccc2CCc2ccccc21
1152	O(CC1(C)Oc2c(C)c(C)c(O)c(C)c2CC1)c1ccc(CC2C(=O)NC(=O)S2)cc1	1	1	0	0	1	0	1	0	0	0	0	1	0	0	1	1	0	0	0	0	0	0	0	0	1	1	0	Cc1c(C)c2c(c(C)c1O)CCC(C)(COc1ccc(CC3SC(=O)NC3=O)cc1)O2
1153	O=C(N(CC)Cc1ccncc1)C(CO)c1ccccc1	0	0	0	1	1	1	1	1	1	0	0	1	0	0	1	0	1	0	1	1	1	1	0	0	1	1	0	CCN(Cc1ccncc1)C(=O)C(CO)c1ccccc1
1154	O=C(OC1CC2N(C)C(C1)CC2)c1c2c([nH]c1)cccc2	0	1	0	0	0	0	1	0	1	0	0	1	0	0	1	0	1	0	0	1	0	0	0	0	1	1	0	CN1C2CCC1CC(OC(=O)c1c[nH]c3ccccc13)C2
1155	O=C(OC1CC2[N+]3(C(C1)CC2)CCCC3)C(O)(c1ccccc1)c1ccccc1	0	1	0	1	1	1	1	0	1	1	0	1	1	0	1	1	1	0	1	1	1	1	0	1	1	1	0	O=C(OC1CC2CCC(C1)[N+]21CCCC1)C(O)(c1ccccc1)c1ccccc1
1156	[SH0](=O)(Cc1c(C)c(OCCCOC)ccn1)c1[nH]c2c(n1)cccc2	1	1	0	1	1	1	1	0	1	1	1	1	1	1	1	1	1	1	1	1	1	1	0	1	1	1	1	COCCCOc1ccnc(CS(=O)c2nc3ccccc3[nH]2)c1C
1157	P(=O)(O)(CC(=O)N1[C@H](C(=O)O)C[C@@H](C2CCCCC2)C1)CCCCc1ccccc1	1	1	0	1	1	1	1	0	1	1	0	1	0	0	1	1	1	0	1	1	1	1	0	1	1	1	1	O=C(O)[C@@H]1C[C@@H](C2CCCCC2)CN1C(=O)CP(=O)(O)CCCCc1ccccc1
1158	Fc1c(N2c3nc(N4C[C@H]5C(N)[C@H]5C4)c(F)cc3C(=O)C(C(=O)O)=C2)ccc(F)c1	1	1	0	1	1	1	1	1	1	1	0	1	0	0	1	1	1	0	1	1	1	1	0	1	1	1	1	NC1[C@@H]2CN(c3nc4c(cc3F)c(=O)c(C(=O)O)cn4-c3ccc(F)cc3F)C[C@H]12
1159	Cl[C@]12[C@@H](O)C[C@]3(C)[C@@](OC(=O)CC)(C(=O)CO)[C@@H](C)C[C@H]3[C@@H]1CCC=1[C@]2(C)C=CC(=O)C=1	0	0	0	0	0	1	1	0	1	1	0	1	0	0	0	0	1	0	1	1	0	0	0	0	0	1	0	CCC(=O)O[C@]1(C(=O)CO)[C@@H](C)C[C@H]2[C@@H]3CCC4=CC(=O)C=C[C@]4(C)[C@@]3(Cl)[C@@H](O)C[C@@]21C
1160	S(=O)(=O)(O)CCCNC(=O)C	1	1	0	1	1	1	1	1	1	1	1	1	1	0	1	1	1	0	1	1	1	1	0	1	1	1	1	CC(=O)NCCCS(=O)(=O)O
1162	S(=O)(=O)(Nc1cc2c([nH]c(C(=O)N3CCN(c4c(NC(C)C)cccn4)CC3)c2)cc1)C	1	1	0	1	1	1	1	1	1	1	1	1	0	1	1	1	1	1	1	1	1	1	0	1	1	1	1	CC(C)Nc1cccnc1N1CCN(C(=O)c2cc3cc(NS(C)(=O)=O)ccc3[nH]2)CC1
1163	O=Cc1n2c(/C(=C\3/CCN(C)CC/3)/c3c(cccc3)CC2)nc1	0	0	0	1	0	0	0	0	0	0	0	1	0	0	0	0	0	0	1	0	0	0	0	0	0	1	0	CN1CCC(=C2c3ccccc3CCn3c(C=O)cnc32)CC1
1164	O=C(O)COc1c2c(ccc1)C[C@H]1[C@H](CC[C@H](O)CCCCC)[C@@H](O)C[C@H]1C2	0	1	0	0	1	1	1	1	0	0	0	1	0	0	1	1	1	0	1	1	1	1	0	0	1	1	1	CCCCC[C@@H](O)CC[C@@H]1[C@@H](O)C[C@H]2Cc3c(cccc3OCC(=O)O)C[C@@H]12
1165	O=C(O)CCC/C=C/CC1C(CCC(=O)CCCCCCC)C(O)CC1O	0	1	0	1	0	1	1	0	1	0	0	1	0	0	1	0	1	1	1	1	1	0	0	0	1	1	1	CCCCCCCC(=O)CCC1C(O)CC(O)C1C/C=C/CCCC(=O)O
1166	O=C(O)CCC(C)C1C2(C)C(C3C(O)CC4C(C)(C3CC2)CCC(O)C4)CC1	1	1	0	1	1	1	1	0	1	1	1	1	0	0	1	1	1	0	1	1	1	1	0	1	1	1	1	CC(CCC(=O)O)C1CCC2C3C(O)CC4CC(O)CCC4(C)C3CCC12C
1167	O=C(OCCOCn1c2NC(N)=NC(=O)c2nc1)C(N)C(C)C	1	1	0	0	1	1	1	0	1	1	0	1	0	0	1	1	1	0	1	1	1	1	0	0	1	1	1	CC(C)C(N)C(=O)OCCOCn1cnc2c(=O)nc(N)[nH]c21
1168	O=C(O)C(N(C(=O)CCCC)Cc1ccc(-c2c(-c3n[nH]nn3)cccc2)cc1)C(C)C	1	1	0	1	1	1	1	0	1	1	0	1	0	0	1	1	1	0	1	1	1	1	0	1	1	1	1	CCCCC(=O)N(Cc1ccc(-c2ccccc2-c2nn[nH]n2)cc1)C(C(=O)O)C(C)C
1169	Clc1c2Oc3c(OC4C(OC5OC(C)C(O)C(N)(C)C5)C(O)C(O)C(CO)O4)c4Oc5c(Cl)cc(C(O)C6C(=O)NC(C(=O)O)c7c(c(O)cc(O)c7)-c7c(O)ccc(c7)C(C(=O)N6)NC(=O)C(NC(=O)C(CC(=O)N)NC(=O)C(NC(=O)C(NC)CC(C)C)C(O)c(c1)cc2)c(c3)c4)cc5	0	1	0	0	1	1	1	0	1	0	0	1	0	0	1	1	1	0	1	1	1	1	1	1	1	1	1	CNC(CC(C)C)C(=O)NC1C(=O)NC(CC(N)=O)C(=O)NC2C(=O)NC3C(=O)NC(C(=O)NC(C(=O)O)c4cc(O)cc(O)c4-c4cc3ccc4O)C(O)c3ccc(c(Cl)c3)Oc3cc2cc(c3OC2OC(CO)C(O)C(O)C2OC2CC(C)(N)C(O)C(C)O2)Oc2ccc(cc2Cl)C1O
1170	ClCOC(=O)[C@]1(OC(=O)OCC)[C@]2(C)C(C3C([C@@H](O)C2)[C@]2(C)C(=CC(=O)C=C2)CC3)CC1	0	0	0	1	0	0	0	0	0	0	0	1	0	0	0	0	1	0	1	0	0	0	0	0	0	1	1	CCOC(=O)O[C@]1(C(=O)OCCl)CCC2C3CCC4=CC(=O)C=C[C@]4(C)C3[C@@H](O)C[C@@]21C
1171	O=C(O)[C@H](N[C@@H]1C(=O)N(CC(=O)O)c2c(cccc2)CC1)CCc1ccccc1	0	1	0	0	1	1	1	0	1	1	0	1	0	0	1	1	1	0	1	1	1	1	0	0	1	1	1	O=C(O)CN1C(=O)[C@@H](N[C@H](CCc2ccccc2)C(=O)O)CCc2ccccc21
1172	FC(F)(F)c1c(CN2CCN(C)CC2)ccc(NC(=O)c2cc(C#Cc3n4N=CC=Cc4nc3)c(C)cc2)c1	1	1	0	1	1	1	1	0	0	1	1	1	0	0	1	1	1	0	1	1	1	0	0	0	1	1	0	Cc1ccc(C(=O)Nc2ccc(CN3CCN(C)CC3)c(C(F)(F)F)c2)cc1C#Cc1cnc2cccnn12
1173	O=C(O)CCC(N)C=C	1	1	0	1	1	1	1	1	1	1	0	1	1	1	1	1	1	1	1	1	1	0	0	1	0	1	1	C=CC(N)CCC(=O)O
1174	O=C(O)C(NC(C(=O)N1C(C(=O)O)CC2C1CCCC2)C)CCc1ccccc1	1	1	0	0	1	1	1	0	0	1	0	1	0	0	1	1	1	0	1	1	1	1	0	1	1	1	0	CC(NC(CCc1ccccc1)C(=O)O)C(=O)N1C(C(=O)O)CC2CCCCC21
1175	O=C(OC1C(O)(C(=O)OC)C2N(C)c3c(cc(c(OC)c3)C3(C(=O)OC)c4[nH]c5c(c4CN4CC(CC)=CC(C3)C4)cccc5)C32C2C1(CC)C=CCN2CC3)C	1	1	0	0	1	1	1	0	1	0	1	1	1	1	1	1	1	0	1	1	0	1	0	1	1	1	1	CCC1=CC2CN(C1)Cc1c([nH]c3ccccc13)C(C(=O)OC)(c1cc3c(cc1OC)N(C)C1C(O)(C(=O)OC)C(OC(C)=O)C4(CC)C=CCN5CCC31C54)C2
1176	O([C@H](CCNC)c1ccccc1)c1c(C)cccc1	1	1	0	1	1	1	1	0	0	1	0	1	0	0	1	0	1	0	1	1	1	1	0	1	1	1	1	CNCC[C@@H](Oc1ccccc1C)c1ccccc1
1177	Clc1c(Cc2ccc(O[C@@H]3COCC3)cc2)cc([C@H]2[C@H](O)[C@@H](O)[C@H](O)[C@@H](CO)O2)cc1	0	1	0	1	1	1	1	0	0	1	0	1	0	0	1	0	1	1	1	0	0	1	0	0	0	1	1	OC[C@H]1O[C@@H](c2ccc(Cl)c(Cc3ccc(O[C@H]4CCOC4)cc3)c2)[C@H](O)[C@@H](O)[C@@H]1O
1178	Brc1cnc(OCCOc2c(c(NS(=O)(=O)NCCC)ncn2)-c2ccc(Br)cc2)nc1	1	1	0	0	0	0	0	0	0	0	0	1	0	0	1	1	0	0	1	0	0	0	0	0	1	1	0	CCCNS(=O)(=O)Nc1ncnc(OCCOc2ncc(Br)cn2)c1-c1ccc(Br)cc1
1179	S(=O)(=O)(NC(=O)c1cc(OC)c(Cc2c3c(n(C)c2)ccc(NC(=O)OC2CCCC2)c3)cc1)c1c(C)cccc1	1	0	0	0	1	1	1	0	1	0	0	1	0	0	1	1	1	0	1	1	1	0	0	0	0	1	1	COc1cc(C(=O)NS(=O)(=O)c2ccccc2C)ccc1Cc1cn(C)c2ccc(NC(=O)OC3CCCC3)cc12
1180	O=C1N(C2OC(CO)CC2)C=CC(N)=N1	1	1	0	1	1	1	1	1	1	1	0	1	0	0	1	1	1	1	1	1	1	1	0	1	1	1	1	Nc1ccn(C2CCC(CO)O2)c(=O)n1
1181	O=C(N(CC)c1cc(C=2n3ncc(C#N)c3N=CC=2)ccc1)C	1	1	0	1	1	1	1	1	1	1	0	1	1	1	1	1	1	0	1	1	1	1	0	1	1	1	1	CCN(C(C)=O)c1cccc(-c2ccnc3c(C#N)cnn23)c1
1182	O=C(NC1C(C(O)C(O)CO)OC(C(=O)O)=CC1/N=C(\N)/N)C	0	1	0	0	1	1	1	0	1	0	0	1	0	0	1	1	1	0	1	1	1	0	0	1	1	1	1	CC(=O)NC1C(N=C(N)N)C=C(C(=O)O)OC1C(O)C(O)CO
1183	O=C1N(C2OC(CO)C(N=[N+]=[N-])C2)C=C(C)C(=O)N1	1	1	0	1	1	1	1	0	1	1	0	1	0	1	1	1	1	1	1	1	1	1	0	1	1	1	1	Cc1cn(C2CC(N=[N+]=[N-])C(CO)O2)c(=O)[nH]c1=O
1185	O=C1OCC(Cc2cc3c(CCN(C)C)c[nH]c3cc2)N1	1	1	0	1	1	1	1	1	1	1	1	1	1	1	1	1	1	1	1	1	1	1	1	1	1	1	1	CN(C)CCc1c[nH]c2ccc(CC3COC(=O)N3)cc12
1186	O=C(N(C)C)Cc1c(-c2ccc(C)cc2)nc2n1C=C(C)C=C2	1	1	0	1	1	1	1	1	1	1	1	1	0	1	1	1	1	0	1	1	1	1	0	1	1	1	1	Cc1ccc(-c2nc3ccc(C)cn3c2CC(=O)N(C)C)cc1
1187	S(=O)(=O)(N)Cc1noc2c1cccc2	1	1	0	1	1	1	1	0	1	1	0	1	0	1	1	1	1	1	1	1	1	1	0	1	1	1	1	NS(=O)(=O)Cc1noc2ccccc12
1188	Clc1cnc(N2C(=O)c3nccnc3C2OC(=O)N2CCN(C)CC2)cc1	1	1	0	1	1	1	1	1	1	1	1	1	0	1	1	1	1	1	1	1	1	1	1	1	1	1	1	CN1CCN(C(=O)OC2c3nccnc3C(=O)N2c2ccc(Cl)cn2)CC1
1189	O=C(Nc1c(C)cccc1C)C1N(CCC)CCCC1	1	1	0	1	1	1	1	1	1	1	0	1	0	1	1	1	1	1	1	1	1	1	1	1	1	1	1	CCCN1CCCCC1C(=O)Nc1c(C)cccc1C
1190	O=C(OC[C@H]1[C@]2(OC)N(C=3C(=O)C(C)=C(N)C(=O)C1=3)C[C@@H]1N[C@H]21)N	0	1	0	1	1	0	1	0	0	0	1	1	0	1	1	1	1	0	1	1	1	1	0	0	1	1	1	CO[C@@]12[C@H](COC(N)=O)C3=C(C(=O)C(C)=C(N)C3=O)N1C[C@@H]1N[C@@H]12
1191	Fc1cc2c(OC(C(O)CNCC(O)C3Oc4c(cc(F)cc4)CC3)CC2)cc1	0	1	0	0	1	0	1	0	1	1	0	1	0	0	1	1	1	0	0	1	1	1	0	1	1	1	1	OC(CNCC(O)C1CCc2cc(F)ccc2O1)C1CCc2cc(F)ccc2O1
1192	O=C(NCC(=O)N)C(NC(=O)C1N(C(=O)C2NC(=O)C(CC(=O)N)NC(=O)C(CCC(=O)N)NC(=O)C(C(CC)C)NC(=O)C(Cc3ccc(O)cc3)NC(=O)C(N)CSSC2)CCC1)CC(C)C	0	1	0	1	1	1	1	0	1	1	0	1	0	0	1	1	1	1	0	1	0	0	1	0	1	1	1	CCC(C)C1NC(=O)C(Cc2ccc(O)cc2)NC(=O)C(N)CSSCC(C(=O)N2CCCC2C(=O)NC(CC(C)C)C(=O)NCC(N)=O)NC(=O)C(CC(N)=O)NC(=O)C(CCC(N)=O)NC1=O
1193	Oc1cc(N(CC2=NCCN2)c2ccc(C)cc2)ccc1	0	0	0	0	1	1	1	0	0	0	0	1	0	0	1	0	1	0	0	1	0	0	0	0	1	1	1	Cc1ccc(N(CC2=NCCN2)c2cccc(O)c2)cc1
1194	O=C(OCCC[N+]1(C)[C@H](Cc2cc(OC)c(OC)c(OC)c2)c2c(cc(OC)c(OC)c2)CC1)CC/C=C/CCC(=O)OCCC[N+]1(C)[C@H](Cc2cc(OC)c(OC)c(OC)c2)c2c(cc(OC)c(OC)c2)CC1	0	0	0	0	0	1	0	0	1	0	0	1	0	0	1	0	1	0	0	1	0	0	0	0	1	1	1	COc1cc2c(cc1OC)[C@@H](Cc1cc(OC)c(OC)c(OC)c1)[N+](C)(CCCOC(=O)CC/C=C/CCC(=O)OCCC[N+]1(C)CCc3cc(OC)c(OC)cc3[C@H]1Cc1cc(OC)c(OC)c(OC)c1)CC2
1195	S(=O)(=O)(Nc1ccc(OCCN(CCc2ccc(NS(=O)(=O)C)cc2)C)cc1)C	1	0	0	0	0	1	1	0	0	0	0	1	0	0	1	0	1	0	1	1	1	0	0	0	1	1	1	CN(CCOc1ccc(NS(C)(=O)=O)cc1)CCc1ccc(NS(C)(=O)=O)cc1
1197	Fc1c(C(O)(C(C)N2CCC(=C)CC2)Cn2ncnc2)ccc(F)c1	0	0	0	0	0	0	0	0	0	0	0	1	0	0	0	0	1	0	0	0	0	0	0	0	0	0	0	C=C1CCN(C(C)C(O)(Cn2cncn2)c2ccc(F)cc2F)CC1
1199	O=C(NC1C(=O)NC(Cc2ccc(O)cc2)C(=O)NC(Cc2c3c([nH]c2)cccc3)C(=O)NC(CCCCN)C(=O)NC(C(C)C)C(=O)NC(C(=O)NC(C(=O)N)C(O)C)CSSC1)C(N)Cc1cc2c(cc1)cccc2	1	1	0	1	1	1	1	0	1	1	1	1	1	0	1	1	1	1	1	1	1	1	0	1	1	1	0	CC(C)C1NC(=O)C(CCCCN)NC(=O)C(Cc2c[nH]c3ccccc23)NC(=O)C(Cc2ccc(O)cc2)NC(=O)C(NC(=O)C(N)Cc2ccc3ccccc3c2)CSSCC(C(=O)NC(C(N)=O)C(C)O)NC1=O
1200	Fc1cc2onc(C3CCN(CCCOc4c(OC)cc(C(=O)C)cc4)CC3)c2cc1	1	1	0	1	1	1	1	1	0	1	0	1	1	0	1	1	1	0	1	1	1	1	0	1	1	1	1	COc1cc(C(C)=O)ccc1OCCCN1CCC(c2noc3cc(F)ccc23)CC1
1201	O=C(O)[C@@H](NC(=O)C1N(C(=O)C2N(C(=O)[C@@H](NC(=O)[C@@H](NC(=O)CNC(=O)C3N(C(=O)C4N(C(=O)C(NC(=O)[C@H](N)CCC/N=C(\N)/N)CCC/N=C(\N)/N)CCC4)C[C@H](O)C3)Cc3sccc3)CO)Cc3c(cccc3)C2)[C@@H]2[C@H](C1)CCCC2)CCC/N=C(\N)/N	0	0	0	0	1	0	1	0	1	0	0	1	0	0	0	0	1	0	0	0	0	0	0	0	0	1	0	NC(N)=NCCCC(NC(=O)[C@H](N)CCCN=C(N)N)C(=O)N1CCCC1C(=O)N1C[C@H](O)CC1C(=O)NCC(=O)N[C@@H](Cc1cccs1)C(=O)N[C@@H](CO)C(=O)N1Cc2ccccc2CC1C(=O)N1C(C(=O)N[C@@H](CCCN=C(N)N)C(=O)O)C[C@@H]2CCCC[C@@H]21
1202	O=C(OCc1scnc1)NC(CCC(NC(=O)C(NC(=O)N(Cc1nc(C(C)C)sc1)C)CCN1CCOCC1)Cc1ccccc1)Cc1ccccc1	1	1	0	1	1	1	1	0	0	0	0	1	0	0	0	0	1	0	0	0	1	1	0	0	0	1	0	CC(C)c1nc(CN(C)C(=O)NC(CCN2CCOCC2)C(=O)NC(CCC(Cc2ccccc2)NC(=O)OCc2cncs2)Cc2ccccc2)cs1
1203	Fc1cc2c(B(O)OC2)cc1	0	0	0	0	0	0	0	0	0	0	0	1	0	0	0	0	1	0	0	0	0	0	0	0	0	0	0	OB1OCc2cc(F)ccc21
1204	O=C(OCCO)CCC(=O)Oc1c(C)c(C)c2OC(CCCC(CCCC(CCCC(C)C)C)C)(C)CCc2c1C	0	0	0	0	1	0	1	0	0	0	0	1	0	0	0	0	1	0	0	0	0	0	0	0	0	1	0	Cc1c(C)c2c(c(C)c1OC(=O)CCC(=O)OCCO)CCC(C)(CCCC(C)CCCC(C)CCCC(C)C)O2
1205	O(C)c1c2O[C@H]3C(=O)CC[C@H]4[C@H]5N(C)CC[C@]34c2c(cc1)C5	0	1	0	0	1	1	1	0	1	1	0	1	0	0	1	1	1	0	1	1	1	1	0	1	0	1	1	COc1ccc2c3c1O[C@H]1C(=O)CC[C@H]4[C@H](C2)N(C)CC[C@]314
1206	O=C(OCC(=O)[C@]1(O)[C@]2(C)[C@H]([C@H]3[C@H]([C@@H](O)C2)[C@]2(C)C([C@@H](C)C3)=CC(=O)C=C2)CC1)C	0	1	0	1	1	1	1	0	1	1	0	1	1	0	1	1	1	0	1	1	1	1	0	1	1	1	1	CC(=O)OCC(=O)[C@@]1(O)CC[C@H]2[C@@H]3C[C@H](C)C4=CC(=O)C=C[C@]4(C)[C@H]3[C@@H](O)C[C@@]21C
1207	O=C1OC[C@]2(C)[C@@H]3[C@H]([C@H]4[C@@](C)([C@](O)(C)CC4)CC3)CC[C@H]2C1	1	1	0	0	1	0	0	0	0	1	1	1	1	0	1	0	1	0	1	1	1	0	0	0	0	0	0	C[C@]12COC(=O)C[C@@H]1CC[C@@H]1[C@@H]2CC[C@@]2(C)[C@H]1CC[C@]2(C)O
1208	Clc1c(C(Oc2c(N)ncc(-c3cn(C4CCNCC4)nc3)c2)C)c(Cl)ccc1F	1	1	0	1	1	1	1	0	0	0	0	1	0	0	1	1	1	1	1	1	0	1	0	0	1	1	0	CC(Oc1cc(-c2cnn(C3CCNCC3)c2)cnc1N)c1c(Cl)ccc(F)c1Cl
1209	O=C(O)CCC/C=C/C[C@@H]1[C@@H](/C=C/[C@@H](O)CCCCC)[C@H](O)C[C@@H]1O	0	1	0	1	1	1	1	0	1	1	0	1	0	0	1	0	1	0	1	1	1	1	1	0	1	1	1	CCCCC[C@H](O)/C=C/[C@H]1[C@H](O)C[C@H](O)[C@@H]1C/C=C/CCCC(=O)O
1210	O=C(Nc1ccc(C(=O)N2c3c(-c4nc(C)[nH]c4CC2)cccc3)cc1)c1c(-c2ccccc2)cccc1	0	1	0	0	1	0	1	0	0	0	0	1	0	0	1	1	1	0	1	1	1	1	0	0	1	1	1	Cc1nc2c([nH]1)CCN(C(=O)c1ccc(NC(=O)c3ccccc3-c3ccccc3)cc1)c1ccccc1-2
1212	SC(C(=O)O)CC(=O)[O-]	1	1	0	1	1	1	1	0	1	0	0	1	0	0	1	1	1	0	1	1	1	1	0	0	0	1	1	O=C([O-])CC(S)C(=O)O
1213	N(\C(=N)N)=C(\N)/N	0	0	0	0	0	0	0	0	1	0	0	1	0	0	0	0	1	0	0	0	0	0	0	0	0	0	0	N=C(N)N=C(N)N
1215	O=C(O[C@H]1[C@](O)(C(=O)OC)[C@@H]2N(C=O)c3c(cc(c(OC)c3)[C@]3(C(=O)OC)c4[nH]c5c(c4CCN4C[C@](O)(CC)C[C@H](C3)C4)cccc5)[C@@]32[C@@H]2[C@@]1(CC)C=CCN2CC3)C	1	1	0	1	1	1	1	1	1	1	1	1	1	0	1	1	1	0	1	1	1	1	0	1	1	1	1	CC[C@]1(O)C[C@H]2CN(CCc3c([nH]c4ccccc34)[C@@](C(=O)OC)(c3cc4c(cc3OC)N(C=O)[C@H]3[C@@](O)(C(=O)OC)[C@H](OC(C)=O)[C@]5(CC)C=CCN6CC[C@]43[C@@H]65)C2)C1
1216	O=C(N[C@H](C(=O)N[C@H](C(=O)[C@]1(C)OC1)CC(C)C)Cc1ccccc1)[C@@H](NC(=O)[C@@H](NC(=O)CN1CCOCC1)CCc1ccccc1)CC(C)C	1	1	0	0	1	1	1	0	0	0	0	1	0	0	1	1	0	0	1	1	1	1	0	0	1	1	1	CC(C)C[C@H](NC(=O)[C@H](CCc1ccccc1)NC(=O)CN1CCOCC1)C(=O)N[C@@H](Cc1ccccc1)C(=O)N[C@@H](CC(C)C)C(=O)[C@@]1(C)CO1
1218	P(=O)(OC[C@@H]1[C@@H](O)C(F)(C)[C@H](N2C(=O)NC(=O)C=C2)O1)(Oc1ccccc1)N[C@H](C(=O)OC(C)C)C	1	1	0	1	1	1	1	0	0	0	0	1	0	0	0	1	1	0	1	1	1	0	0	0	0	1	0	CC(C)OC(=O)[C@H](C)NP(=O)(OC[C@H]1O[C@@H](n2ccc(=O)[nH]c2=O)C(C)(F)[C@@H]1O)Oc1ccccc1
1219	Clc1c(F)ccc(Nc2ncnc3c2cc(NC(=O)/C=C/CN(C)C)c(O[C@H]2COCC2)c3)c1	1	1	0	1	1	1	1	0	0	0	0	1	0	0	0	0	1	0	1	1	1	1	0	0	1	1	1	CN(C)C/C=C/C(=O)Nc1cc2c(Nc3ccc(F)c(Cl)c3)ncnc2cc1O[C@@H]1CCOC1
1220	O=C(N[C@H](Cc1ccccc1)C)[C@@H](N)CCCCN	1	1	0	1	1	0	1	0	1	1	0	1	0	0	1	0	1	1	0	1	1	0	0	0	1	1	1	C[C@@H](Cc1ccccc1)NC(=O)[C@@H](N)CCCCN
1221	O(C)c1c(OC)cc2c(c1)C1N(CC(CC(C)C)C(=O)C1)CC2	0	1	0	1	1	1	1	0	0	1	0	1	0	0	1	1	1	0	1	1	1	1	0	0	1	1	1	COc1cc2c(cc1OC)C1CC(=O)C(CC(C)C)CN1CC2
1222	O(C)c1ccc(C(CN(C)C)C2(O)CCCCC2)cc1	1	1	0	1	1	1	1	1	1	1	1	1	1	1	1	1	1	1	1	1	1	1	1	1	1	1	1	COc1ccc(C(CN(C)C)C2(O)CCCCC2)cc1
1223	SC[C@H](NC(=O)[C@@H](NC(=O)[C@@H](NC(=O)[C@@H](NC(=O)[C@@H](NC(=O)[C@@H](NC(=O)[C@@H](NC(=O)[C@@H](NC(=O)[C@@H](NC(=O)[C@@H](NC(=O)[C@@H](NC(=O)CNC(=O)[C@@H](NC(=O)[C@@H](NC(=O)[C@@H](NC(=O)[C@@H](NC(=O)[C@@H](NC(=O)[C@@H](NC(=O)[C@@H](N)Cc1ccccc1)C(C)C)CC(=O)N)CCC(=O)N)Cc1[nH]cnc1)CC(C)C)CS)CO)Cc1[nH]cnc1)CC(C)C)C(C)C)CCC(=O)O)C)CC(C)C)Cc1ccc(O)cc1)CC(C)C)C(C)C)C(=O)NCC(=O)N[C@H](C(=O)N[C@H](C(=…	0	1	0	1	1	1	1	1	1	1	0	1	0	0	1	0	1	0	1	1	1	1	1	0	1	1	1	CC(C)C[C@H](NC(=O)[C@H](C)NC(=O)[C@H](CCC(=O)O)NC(=O)[C@@H](NC(=O)[C@H](CC(C)C)NC(=O)[C@H](Cc1cnc[nH]1)NC(=O)[C@H](CO)NC(=O)CNC(=O)[C@H](CS)NC(=O)[C@H](CC(C)C)NC(=O)[C@H](Cc1cnc[nH]1)NC(=O)[C@H](CCC(N)=O)NC(=O)[C@H](CC(N)=O)NC(=O)[C@@H](NC(=O)[C@@H](N)Cc1ccccc1)C(C)C)C(C)C)C(=O)N[C@@H](Cc1ccc(O)cc1)C(=O)N[C@@H](CC(C)C)C(=O)N[C@H](C(=O)N[C@@H](CS)C(=O)NCC(=O)N[C@@H](CCC(=O)O)C(=O)N[C@@H](CCCNC(=N)…
1224	O=C(NC)c1cn(-c2nc(N)c3ncn([C@H]4[C@H](O)[C@H](O)[C@@H](CO)O4)c3n2)nc1	0	0	0	1	1	1	1	0	1	0	0	1	0	1	1	0	1	0	0	1	1	1	0	1	1	1	1	CNC(=O)c1cnn(-c2nc(N)c3ncn([C@@H]4O[C@H](CO)[C@@H](O)[C@H]4O)c3n2)c1
1225	O=C1NC(=O)CN(C(CN2CC(=O)NC(=O)C2)C)C1	0	1	0	0	1	1	1	0	0	1	1	1	0	0	1	1	1	0	1	1	1	0	0	0	1	1	1	CC(CN1CC(=O)NC(=O)C1)N1CC(=O)NC(=O)C1
1226	O=C(O)CN(CC(=O)O)CCN(CC(=O)O)CC(=O)O	0	1	0	1	1	1	1	0	0	0	0	1	0	0	1	1	1	0	0	1	0	1	0	0	0	1	0	O=C(O)CN(CCN(CC(=O)O)CC(=O)O)CC(=O)O
1227	Ic1c(NC(=O)CCCCC(=O)Nc2c(I)c(C(=O)O)c(I)cc2I)c(I)cc(I)c1C(=O)O	0	0	0	0	1	0	1	0	1	0	0	1	0	0	1	0	0	0	0	1	1	1	0	0	1	1	0	O=C(CCCCC(=O)Nc1c(I)cc(I)c(C(=O)O)c1I)Nc1c(I)cc(I)c(C(=O)O)c1I
1228	SCCN	1	1	0	1	1	1	1	1	1	0	1	1	0	0	1	1	1	0	1	0	1	1	0	0	0	1	1	NCCS
1229	O=C(O)CCC1=C(C)C=2N=C1C=C1C(CCC(=O)O)=C(C)C(=N1)C=[cH0]1c(C(O)C)c(C)[cH0]([nH]1)=Cc1c(CC)c(C)c([nH]1)C=2	0	1	0	1	1	1	1	0	1	1	1	1	0	0	1	1	1	1	1	1	1	1	0	1	1	1	1	CCc1c(C)c2cc3nc(cc4nc(cc5[nH]c(cc1[nH]2)c(C)c5C(C)O)C(C)=C4CCC(=O)O)C(CCC(=O)O)=C3C
1230	Fc1c([C@](O)([C@@H](C)c2c(F)cncn2)Cn2ncnc2)ccc(F)c1	1	1	0	1	1	1	1	0	1	1	1	1	1	0	1	1	1	1	1	1	1	1	1	1	1	1	1	C[C@@H](c1ncncc1F)[C@](O)(Cn1cncn1)c1ccc(F)cc1F
1231	O=C(NCc1ccccc1)[C@H](NC(=O)C)COC	1	0	0	1	1	1	1	0	1	0	0	1	0	0	1	1	1	0	1	0	1	1	0	1	1	1	1	COC[C@@H](NC(C)=O)C(=O)NCc1ccccc1
1232	O=C(O)CN([C@H](CN(CC(=O)O)CCN(CC(=O)O)CC(=O)O)Cc1ccc(OCC)cc1)CC(=O)O	0	0	0	1	1	1	1	0	1	0	0	1	0	0	1	0	1	0	1	1	1	0	0	1	1	1	0	CCOc1ccc(C[C@@H](CN(CCN(CC(=O)O)CC(=O)O)CC(=O)O)N(CC(=O)O)CC(=O)O)cc1
1233	P(=O)(O)(O)N1C(=O)N=C(CN2[C@H]([C@@H](O[C@H](C)c3cc(C(F)(F)F)cc(C(F)(F)F)c3)OCC2)c2ccc(F)cc2)N1	0	1	0	1	1	1	1	0	1	1	0	1	0	0	1	1	1	0	1	1	1	1	0	1	1	1	1	C[C@@H](O[C@H]1OCCN(Cc2nc(=O)n(P(=O)(O)O)[nH]2)[C@H]1c1ccc(F)cc1)c1cc(C(F)(F)F)cc(C(F)(F)F)c1
1236	O=C(O)C1(C(=O)O)CCC1	1	1	0	1	1	1	1	0	1	0	1	1	0	0	1	1	1	0	1	1	0	1	0	1	1	1	1	O=C(O)C1(C(=O)O)CCC1
1237	O=C(O)CC/C=C\C/C=C\C/C=C\C/C=C\C/C=C\C/C=C\CC	0	1	0	0	1	0	1	0	1	0	0	0	0	0	0	1	1	0	0	0	0	0	0	0	0	1	0	CC/C=C\C/C=C\C/C=C\C/C=C\C/C=C\C/C=C\CCC(=O)O
1238	O=C(O)[C@@H](N[C@H](C(=O)N1[C@H](C(=O)O)Cc2c(cc(OC)c(OC)c2)C1)C)CCc1ccccc1	1	1	0	0	1	1	1	0	1	0	0	1	0	0	1	1	1	0	1	1	1	1	0	1	1	1	0	COc1cc2c(cc1OC)CN(C(=O)[C@H](C)N[C@@H](CCc1ccccc1)C(=O)O)[C@H](C(=O)O)C2
1239	Clc1ccc(C[C@@H](NC(=O)[C@H](NC(=O)C)Cc2cc3c(cc2)cccc3)C(=O)N[C@@H](C(=O)N[C@H](C(=O)N[C@H](C(=O)N[C@@H](C(=O)N[C@H](C(=O)N[C@H](C(=O)N2[C@H](C(=O)N[C@@H](C(=O)N)C)CCC2)CCCCNC(C)C)CC(C)C)Cc2ccc(NC(=O)N)cc2)Cc2ccc(NC(=O)[C@H]3NC(=O)NC(=O)C3)cc2)CO)Cc2cnccc2)cc1	1	1	0	1	1	1	1	1	1	1	0	1	0	0	1	1	1	0	1	1	1	1	0	0	1	1	1	CC(=O)N[C@H](Cc1ccc2ccccc2c1)C(=O)N[C@H](Cc1ccc(Cl)cc1)C(=O)N[C@H](Cc1cccnc1)C(=O)N[C@@H](CO)C(=O)N[C@@H](Cc1ccc(NC(=O)[C@@H]2CC(=O)NC(=O)N2)cc1)C(=O)N[C@H](Cc1ccc(NC(N)=O)cc1)C(=O)N[C@@H](CC(C)C)C(=O)N[C@@H](CCCCNC(C)C)C(=O)N1CCC[C@H]1C(=O)N[C@H](C)C(N)=O
1240	O(C)c1nc(N)nc2n([C@H]3[C@H](O)[C@H](O)[C@@H](CO)O3)cnc12	1	1	0	1	1	1	1	1	0	0	1	1	0	0	1	1	1	0	1	1	1	1	0	0	1	1	1	COc1nc(N)nc2c1ncn2[C@@H]1O[C@H](CO)[C@@H](O)[C@H]1O
1241	O=C(C)[C@]1(O)[C@]2(C)[C@H]([C@H]3[C@@H]([C@]4(C)C(=CC(=O)CC4)CC3)CC2)CC1	0	0	0	0	1	0	1	0	1	1	0	1	0	0	1	0	1	0	1	1	0	0	1	0	0	1	0	CC(=O)[C@@]1(O)CC[C@H]2[C@@H]3CCC4=CC(=O)CC[C@]4(C)[C@H]3CC[C@@]21C
1242	FC(F)(F)C=1C(=O)NC(=O)N([C@@H]2O[C@H](CO)[C@@H](O)C2)C=1	0	0	0	1	1	0	1	0	1	0	0	1	0	0	1	0	0	0	0	0	0	0	0	0	0	0	0	O=c1[nH]c(=O)n([C@H]2C[C@H](O)[C@@H](CO)O2)cc1C(F)(F)F
1244	OC1C(=C)/C(=C\C=C\2/C3C(C)(C(C(/C=C/C(C(C)C)C)C)CC3)CCC/2)/CC(O)C1	0	1	0	1	1	1	1	0	0	0	0	1	0	0	1	1	1	0	1	1	1	1	0	0	1	1	1	C=C1/C(=C\C=C2\CCCC3(C)C2CCC3C(C)/C=C/C(C)C(C)C)CC(O)CC1O
1245	P(=O)(OC(CNC(=O)CCC1(C)C(CC(=O)N)C2C3(C)C(CC(=O)N)(C)C(CCC(=O)N)C(/C(/C)=C\4/C(CC(=O)N)(C)C(CCC(=O)N)C(=[N+]/4)/C=C/4\C(C)(C)C(CCC(=O)N)/C(=C(\C)/C1=[N+]2)/N\4)=N3)C)(OC1C(O)C(n2c3c(nc2)cc(C)c(C)c3)OC1CO)[O-]	0	1	0	1	1	0	1	0	1	1	1	1	0	0	1	0	1	0	1	1	1	1	0	0	1	1	0	C/C1=C2/N/C(=C/C3=[N+]/C(=C(/C)C4=NC(C)(C5[N+]=C1C(C)(CCC(=O)NCC(C)OP(=O)([O-])OC1C(CO)OC(n6cnc7cc(C)c(C)cc76)C1O)C5CC(N)=O)C(C)(CC(N)=O)C4CCC(N)=O)C(C)(CC(N)=O)C3CCC(N)=O)C(C)(C)C2CCC(N)=O
1246	FC(F)(F)CNC(=O)C1(CCCCN2CCC(NC(=O)c3c(-c4ccc(C(F)(F)F)cc4)cccc3)CC2)c2c(-c3c1cccc3)cccc2	1	1	0	1	1	1	1	0	0	0	0	1	0	1	0	1	1	0	1	1	0	1	0	1	1	1	0	O=C(NC1CCN(CCCCC2(C(=O)NCC(F)(F)F)c3ccccc3-c3ccccc32)CC1)c1ccccc1-c1ccc(C(F)(F)F)cc1
1247	Clc1ccc(C(=O)NCCc2ccc(OC(C(=O)O)(C)C)cc2)cc1	1	0	0	0	1	1	1	0	1	1	0	1	0	0	0	1	1	0	1	0	1	1	0	0	1	1	1	CC(C)(Oc1ccc(CCNC(=O)c2ccc(Cl)cc2)cc1)C(=O)O
1248	OC[C@@H]1C=C[C@H](n2c3nc(N)nc(NC4CC4)c3nc2)C1	1	1	0	0	1	1	1	0	1	0	0	1	0	0	1	1	1	0	1	1	0	1	0	0	0	1	0	Nc1nc(NC2CC2)c2ncn([C@H]3C=C[C@@H](CO)C3)c2n1
1250	O=C(N(CC)CC)[C@]1([C@@H](CN)C1)c1ccccc1	1	1	0	1	1	1	1	0	1	1	0	1	1	0	1	1	1	0	1	1	1	1	0	0	1	1	1	CCN(CC)C(=O)[C@]1(c2ccccc2)C[C@@H]1CN
1251	Fc1c(Cn2nnc(C(=O)N)c2)c(F)ccc1	1	1	0	1	1	1	1	0	1	1	0	1	0	0	0	1	1	0	1	1	1	1	0	1	1	1	1	NC(=O)c1cn(Cc2c(F)cccc2F)nn1
1252	O=C(O)[C@@H](C(=O)N[C@@H]1C(=O)N2[C@@H](C(=O)O)C(C)(C)S[C@H]12)c1cscc1	1	1	0	0	1	0	1	0	1	0	0	1	0	0	1	1	1	0	1	0	0	1	0	0	0	1	1	CC1(C)S[C@@H]2[C@H](NC(=O)[C@H](C(=O)O)c3ccsc3)C(=O)N2[C@H]1C(=O)O
1256	O=C(O)CCC/C=C/1\C[C@@H]2C(/C=C/[C@@H](O)C(CC#CC)C)[C@H](O)C[C@@H]2C\1	0	0	0	0	1	1	1	0	1	0	0	1	0	1	1	1	1	0	1	1	1	1	0	0	1	1	0	CC#CCC(C)[C@H](O)/C=C/C1[C@H]2C/C(=C\CCCC(=O)O)C[C@H]2C[C@H]1O
1257	S=C1N(C)C=CN1	1	0	0	0	1	1	1	0	1	0	0	1	0	0	0	1	1	0	0	0	0	1	0	1	0	1	0	Cn1cc[nH]c1=S
1258	FC(F)(F)C(F)(F)C(F)(F)F	0	0	0	1	1	1	1	0	1	1	0	1	0	0	1	1	1	0	1	1	1	1	0	1	1	1	1	FC(F)(F)C(F)(F)C(F)(F)F
1259	F[C@]12[C@@H](O)C[C@]3(C)[C@]4(C(=O)CO)OC(C)(C)O[C@@H]4C[C@H]3[C@@H]1CCC=1[C@]2(C)C=CC(=O)C=1	1	1	0	1	1	1	1	1	1	1	0	1	1	0	1	1	1	1	1	1	1	1	0	1	1	1	1	CC1(C)O[C@@H]2C[C@H]3[C@@H]4CCC5=CC(=O)C=C[C@]5(C)[C@@]4(F)[C@@H](O)C[C@]3(C)[C@]2(C(=O)CO)O1
1260	[SH0](=O)(CCCC(F)(F)C(F)(F)F)CCCCCCCCC[C@H]1[C@H]2[C@H]3[C@@](C)([C@@H](O)CC3)CC[C@@H]2c2c(cc(O)cc2)C1	1	1	0	0	1	1	1	0	1	1	1	1	0	1	1	1	1	0	1	1	1	0	0	1	0	1	1	C[C@]12CC[C@@H]3c4ccc(O)cc4C[C@@H](CCCCCCCCCS(=O)CCCC(F)(F)C(F)(F)F)[C@H]3[C@@H]1CC[C@@H]2O
1261	Brc1c(O)c(Br)cc(c1C)C1(c2c(C)c(Br)c(O)c(Br)c2)OS(=O)(=O)c2c1cccc2	1	1	0	0	1	1	1	0	1	1	0	1	0	0	0	1	1	0	1	0	1	1	0	0	0	1	0	Cc1c(C2(c3cc(Br)c(O)c(Br)c3C)OS(=O)(=O)c3ccccc32)cc(Br)c(O)c1Br
1262	O=C(O)[C@@H](NC(=O)c1sc(N(Cc2cc3C(=O)N=C(C)Nc3cc2)C)cc1)CCC(=O)O	1	1	0	0	1	1	1	0	0	0	1	1	0	0	0	1	1	0	1	1	0	1	0	0	1	1	0	Cc1nc(=O)c2cc(CN(C)c3ccc(C(=O)N[C@@H](CCC(=O)O)C(=O)O)s3)ccc2[nH]1
1263	O=C(OCC1=C(C(=O)OC(OC(=O)C)C)N2C(=O)[C@@H](NC(=O)/C(=N\OC)/c3occc3)[C@H]2SC1)N	1	1	0	0	1	1	1	1	1	1	0	1	0	0	1	1	1	0	1	1	1	1	0	0	1	1	1	CO/N=C(\C(=O)N[C@@H]1C(=O)N2C(C(=O)OC(C)OC(C)=O)=C(COC(N)=O)CS[C@H]12)c1ccco1
1264	O=C(O)c1c(O)ccc(N/N=C/2\C=C(C(=O)O)C(=O)C=C\2)c1	1	1	0	1	1	1	1	0	1	1	0	1	1	0	1	1	1	0	1	1	1	1	0	1	1	1	0	O=C(O)C1=C/C(=N\Nc2ccc(O)c(C(=O)O)c2)C=CC1=O
1265	N1(C2(c3ccccc3)CCCCC2)CCCCC1	0	0	0	1	0	0	1	0	1	0	0	1	0	0	1	0	1	0	1	1	0	0	1	0	1	1	0	c1ccc(C2(N3CCCCC3)CCCCC2)cc1
1266	O=C(O)[C@@](NN)(Cc1cc(O)c(O)cc1)C	0	1	0	1	1	1	1	0	1	1	1	1	0	0	1	1	1	0	1	1	1	1	0	0	1	1	1	C[C@@](Cc1ccc(O)c(O)c1)(NN)C(=O)O
1267	O=C1N(C)C(=O)CC1(C)c1ccccc1	0	1	0	1	1	0	1	0	0	0	0	1	0	0	1	1	1	0	0	1	1	1	0	0	0	1	0	CN1C(=O)CC(C)(c2ccccc2)C1=O
1268	O=C1N=C(N)Nc2n([C@@H]3C(=C)[C@H](CO)[C@@H](O)C3)cnc12	1	1	1	0	1	0	1	0	1	0	1	1	0	0	0	1	1	0	1	0	1	1	0	0	0	1	0	C=C1[C@@H](n2cnc3c(=O)nc(N)[nH]c32)C[C@H](O)[C@H]1CO
1269	O=C(O)[C@@H](N[C@H](C(=O)N1[C@H](C(=O)O)C[C@H]2[C@@H]1CCCC2)C)CCC	1	1	0	0	1	1	1	0	1	0	0	1	0	0	1	1	1	0	0	1	0	1	0	0	1	1	1	CCC[C@H](N[C@@H](C)C(=O)N1[C@H](C(=O)O)C[C@@H]2CCCC[C@@H]21)C(=O)O
1270	S(c1c(C(=O)NC)cccc1)c1cc2[nH]nc(/C=C/c3ncccc3)c2cc1	1	1	0	1	1	1	1	0	0	0	1	1	1	0	1	1	1	0	0	1	0	1	0	1	1	1	1	CNC(=O)c1ccccc1Sc1ccc2c(/C=C/c3ccccn3)n[nH]c2c1
1271	Fc1cc2/C(=C\c3c(C)c(C(=O)NCCN(CC)CC)c(C)[nH]3)/C(=O)Nc2cc1	1	1	0	1	1	1	1	0	1	1	1	1	1	0	1	1	1	1	1	1	1	1	0	0	1	1	1	CCN(CC)CCNC(=O)c1c(C)[nH]c(/C=C2/C(=O)Nc3ccc(F)cc32)c1C
1272	ClCCN(N=O)C(=O)NC(P(=O)(OCC)OCC)C	1	0	0	0	1	0	1	0	0	0	1	1	0	0	1	1	1	0	0	1	0	1	0	0	0	1	0	CCOP(=O)(OCC)C(C)NC(=O)N(CCCl)N=O
1273	S=C1N(C(=O)OCC)C=CN1C	1	0	0	0	1	1	1	0	1	0	0	1	0	0	1	1	1	0	1	1	1	0	0	0	0	1	1	CCOC(=O)n1ccn(C)c1=S
1274	OCC(N)(CO)CO	1	1	0	0	1	0	0	0	0	0	0	1	0	0	1	0	0	0	1	1	0	0	0	0	0	0	0	NC(CO)(CO)CO
1276	Clc1c(SC(CCc2ccc(Cl)cc2)Cn2cncc2)c(Cl)ccc1	0	0	0	0	0	1	1	0	0	1	0	1	0	0	0	0	1	0	0	0	0	0	0	0	0	0	0	Clc1ccc(CCC(Cn2ccnc2)Sc2c(Cl)cccc2Cl)cc1
1278	O=[N+]([O-])c1c(O)c(O)cc(C(=O)c2ccc(C)cc2)c1	1	1	0	1	1	1	1	1	1	1	1	1	0	1	1	1	1	0	1	1	1	1	1	1	1	1	1	Cc1ccc(C(=O)c2cc(O)c(O)c([N+](=O)[O-])c2)cc1
1279	O=C(N)C(c1ccccc1)(c1ccccc1)C1CN(CCc2cc3c(OCC3)cc2)CC1	1	0	0	1	1	1	1	1	1	1	0	1	0	0	1	0	1	0	1	1	1	1	0	0	1	1	1	NC(=O)C(c1ccccc1)(c1ccccc1)C1CCN(CCc2ccc3c(c2)CCO3)C1
1280	n1c2c(ncc1)cc1c(c2)C2CNCC1C2	1	1	0	1	1	1	1	1	1	1	0	1	1	0	1	1	1	0	1	1	1	1	0	1	1	1	1	c1cnc2cc3c(cc2n1)C1CNCC3C1
1281	Clc1c(Cl)cccc1C1C(C(=O)OCOC(=O)CCC)=C(C)NC(C)=C1C(=O)OC	0	0	0	0	1	0	1	0	1	0	0	0	0	0	1	0	0	0	0	1	0	1	0	0	1	1	1	CCCC(=O)OCOC(=O)C1=C(C)NC(C)=C(C(=O)OC)C1c1cccc(Cl)c1Cl
1282	Clc1c(-n2c(c(C)c(C(=O)NN3CCCCC3)n2)-c2ccc(Cl)cc2)ccc(Cl)c1	0	1	0	0	0	1	1	0	0	1	0	1	0	0	1	0	1	0	1	1	1	0	0	0	0	1	1	Cc1c(C(=O)NN2CCCCC2)nn(-c2ccc(Cl)cc2Cl)c1-c1ccc(Cl)cc1
1283	S(=O)(=O)(Nc1c(Oc2c(OC)cccc2)c(OCCO)nc(-c2ncccn2)n1)c1ccc(C(C)(C)C)cc1	1	1	0	1	1	1	1	0	1	1	0	1	0	0	1	1	1	0	1	1	1	1	0	1	1	1	1	COc1ccccc1Oc1c(NS(=O)(=O)c2ccc(C(C)(C)C)cc2)nc(-c2ncccn2)nc1OCCO
1284	O=[N+](OCCNC(=O)c1cnccc1)[O-]	1	1	0	1	1	1	1	0	0	1	0	1	0	1	1	1	1	0	1	1	1	0	0	1	1	1	0	O=C(NCCO[N+](=O)[O-])c1cccnc1
1286	O=C(O[C@H]1[C@H](C)[C@H](O)[C@H](C)[C@@H](O)[C@@H](C)/C=C/C=C(/C)\C(=O)Nc2c(O)c3c(O)c(C)c4O[C@@](C)(C(=O)c4c3c3nc4n(c23)C=CC(C)=C4)O/C=C\[C@H](OC)[C@H]1C)C	0	1	0	0	1	1	1	0	1	1	0	1	0	0	1	1	1	0	1	1	1	1	0	1	0	1	1	CO[C@H]1/C=C\O[C@@]2(C)Oc3c(C)c(O)c4c(O)c(c5c(nc6cc(C)ccn65)c4c3C2=O)NC(=O)/C(C)=C\C=C\[C@H](C)[C@H](O)[C@@H](C)[C@@H](O)[C@@H](C)[C@H](OC(C)=O)[C@@H]1C
1287	S(=O)(=O)(OC[C@@H]1[C@@H](O[C@H]2[C@H](OS(=O)(=O)O)[C@@H](O)[C@H](O)[C@H](C(=O)O)O2)[C@H](O)[C@@H](NS(=O)(=O)O)[C@@H](O)O1)O	1	1	0	1	1	1	1	0	1	1	1	1	1	1	1	1	1	1	1	1	1	1	1	0	1	1	1	O=C(O)[C@@H]1O[C@@H](O[C@@H]2[C@@H](COS(=O)(=O)O)O[C@H](O)[C@H](NS(=O)(=O)O)[C@H]2O)[C@H](OS(=O)(=O)O)[C@@H](O)[C@@H]1O
1289	O=C(O[C@@H]1C2CCN(C1)CC2)N1[C@@H](c2ccccc2)c2c(cccc2)CC1	1	1	0	1	1	1	1	0	1	0	0	1	0	0	1	0	1	0	1	1	1	1	0	0	1	1	0	O=C(O[C@H]1CN2CCC1CC2)N1CCc2ccccc2[C@@H]1c1ccccc1
1290	O(C)c1c2O[C@H]3[C@@H](O)C=C[C@H]4[C@@H]5N(C)CC[C@]34c2c(cc1)C5	1	1	0	1	1	1	1	0	1	1	0	1	0	1	1	1	1	0	1	1	1	1	0	1	1	1	1	COc1ccc2c3c1O[C@H]1[C@@H](O)C=C[C@H]4[C@@H](C2)N(C)CC[C@]314
1291	O=C1[C@H](C)[C@@H](O)[C@@H](C)CCC[C@@]2(C)O[C@H]2C[C@@H](/C(=C\c2nc(C)sc2)/C)NC(=O)C[C@H](O)C1(C)C	1	1	0	1	1	1	1	0	1	1	0	1	0	0	1	1	1	0	1	1	1	1	0	0	1	1	0	C/C(=C/c1csc(C)n1)[C@@H]1C[C@@H]2O[C@]2(C)CCC[C@H](C)[C@H](O)[C@@H](C)C(=O)C(C)(C)[C@@H](O)CC(=O)N1
1292	Clc1c(C(=O)Nc2cc(c(Cl)cc2)-c2ncccc2)ccc(S(=O)(=O)C)c1	0	1	0	0	1	1	1	1	0	1	1	1	0	0	0	0	1	0	0	0	0	1	0	0	0	1	0	CS(=O)(=O)c1ccc(C(=O)Nc2ccc(Cl)c(-c3ccccn3)c2)c(Cl)c1
1293	Brc1c(C[N+]2(CCOCCC3C4C(C)(C)C(C4)CC3)CCOCC2)cc(OC)c(OC)c1	0	0	0	0	0	0	1	0	1	0	0	0	0	0	0	0	1	0	0	0	0	0	0	1	0	1	0	COc1cc(Br)c(C[N+]2(CCOCCC3CCC4CC3C4(C)C)CCOCC2)cc1OC
1294	Fc1c(NC)ccc(-c2sc3c(n2)ccc(O)c3)c1	0	0	0	0	1	0	1	0	1	0	0	1	0	0	1	0	0	0	0	1	0	0	0	0	0	1	0	CNc1ccc(-c2nc3ccc(O)cc3s2)cc1F
1295	N(C/C=C/c1ccccc1)(Cc1c2c(ccc1)cccc2)C	0	0	0	0	0	0	0	0	0	0	0	1	0	0	0	1	1	0	0	0	0	0	0	0	0	1	0	CN(C/C=C/c1ccccc1)Cc1cccc2ccccc12
1296	CC1OC(C)OC(C)O1	1	1	0	0	0	1	1	0	0	0	0	1	0	0	0	0	1	0	1	0	1	1	0	0	0	1	1	CC1OC(C)OC(C)O1
1298	Clc1c(NC(=O)c2sc(Nc3nc(C)nc(N4CCN(CCO)CC4)c3)nc2)c(C)ccc1	1	1	0	1	1	1	1	0	1	1	1	1	0	0	1	1	1	0	1	1	1	1	0	1	1	1	1	Cc1nc(Nc2ncc(C(=O)Nc3c(C)cccc3Cl)s2)cc(N2CCN(CCO)CC2)n1
1299	O=C(N[C@H](C(=O)O)CCC(=O)O)N	0	1	0	0	1	0	1	0	0	0	0	1	0	0	0	1	1	1	1	0	0	0	0	0	1	1	0	NC(=O)N[C@@H](CCC(=O)O)C(=O)O
1301	C(N1CCN(C)CC1)(c1ccccc1)c1ccccc1	1	0	0	1	0	1	1	0	1	0	0	1	0	0	1	1	1	0	0	1	1	1	0	0	1	1	1	CN1CCN(C(c2ccccc2)c2ccccc2)CC1
1302	O=C(O)[C@H](O)[C@@H](O)[C@H](O)[C@H](O)CO	0	1	0	1	1	1	1	0	1	0	1	1	0	1	1	1	1	0	1	1	1	0	0	1	1	1	1	O=C(O)[C@H](O)[C@@H](O)[C@H](O)[C@H](O)CO
1303	O=C(CC)[C@@]1(C)[C@H](C)CC2[C@]1(C)C[C@H](O)C1[C@]3(C)C(=CC(=O)C=C3)CCC21	0	0	0	1	1	0	0	0	0	0	0	1	0	0	1	0	1	0	1	0	0	0	0	0	0	1	1	CCC(=O)[C@@]1(C)[C@H](C)CC2C3CCC4=CC(=O)C=C[C@]4(C)C3[C@@H](O)C[C@@]21C
1304	OC(C(C)(C)C)/C=C/c1cc2OCOc2cc1	0	1	0	1	1	0	1	0	0	0	0	1	0	1	0	1	1	0	0	0	1	0	0	0	0	1	0	CC(C)(C)C(O)/C=C/c1ccc2c(c1)OCO2
1305	Clc1c(OC)ccc(CNc2c(C(=O)NCc3ncccn3)cnc(N3[C@H](CO)CCC3)n2)c1	0	1	0	1	1	1	1	0	1	1	1	1	0	0	1	0	1	0	1	1	1	1	0	1	1	1	1	COc1ccc(CNc2nc(N3CCC[C@H]3CO)ncc2C(=O)NCc2ncccn2)cc1Cl
1306	O=C(NNC(=O)C1N(C(=O)C(NC(=O)C(NC(=O)C(NC(=O)C(NC(=O)C(NC(=O)C(NC(=O)C(NC(=O)C2NC(=O)CC2)Cc2[nH]cnc2)Cc2c3c([nH]c2)cccc3)CO)Cc2ccc(O)cc2)COC(C)(C)C)CC(C)C)CCC/N=C(\N)/N)CCC1)N	1	1	0	1	1	1	1	1	1	1	1	1	1	1	1	1	1	0	1	1	1	1	0	0	1	1	1	CC(C)CC(NC(=O)C(COC(C)(C)C)NC(=O)C(Cc1ccc(O)cc1)NC(=O)C(CO)NC(=O)C(Cc1c[nH]c2ccccc12)NC(=O)C(Cc1cnc[nH]1)NC(=O)C1CCC(=O)N1)C(=O)NC(CCCN=C(N)N)C(=O)N1CCCC1C(=O)NNC(N)=O
1307	O(CCN1CCCCCC1)c1ccc(Cn2c(c(C)c3c2ccc(O)c3)-c2ccc(O)cc2)cc1	0	0	0	1	1	1	1	0	1	1	0	1	0	0	1	0	1	0	0	1	0	0	0	0	1	1	1	Cc1c(-c2ccc(O)cc2)n(Cc2ccc(OCCN3CCCCCC3)cc2)c2ccc(O)cc12
1308	F[C@]12[C@@H](O)C[C@]3(C)[C@@](O)(C(=O)CO)CC[C@H]3[C@@H]1CCC=1[C@]2(C)CCC(=O)C=1	0	1	0	1	1	1	1	0	1	1	1	1	0	0	1	0	1	0	1	0	1	1	0	1	1	1	1	C[C@]12C[C@H](O)[C@@]3(F)[C@@H](CCC4=CC(=O)CC[C@@]43C)[C@@H]1CC[C@]2(O)C(=O)CO
1309	O=C(OCC(OCn1c2NC(N)=NC(=O)c2nc1)CO)[C@@H](N)C(C)C	1	1	0	1	1	1	1	1	1	1	1	1	0	0	1	1	1	0	1	1	1	1	0	1	1	1	1	CC(C)[C@H](N)C(=O)OCC(CO)OCn1cnc2c(=O)nc(N)[nH]c21
1310	Clc1c(NC(=O)c2cc(OCC3CC3)c(OC(F)F)cc2)c(Cl)cnc1	1	1	0	0	1	1	1	0	1	1	1	1	1	0	0	0	1	0	1	1	1	1	0	1	1	1	1	O=C(Nc1c(Cl)cncc1Cl)c1ccc(OC(F)F)c(OCC2CC2)c1
1312	OCc1cc2/C(=C\NN/C(=N\CCCCC)/N)/C=Nc2cc1	1	1	0	1	1	1	1	1	1	1	1	1	0	0	1	1	1	0	1	1	1	1	1	1	1	1	1	CCCCC/N=C(/N)NN/C=C1/C=Nc2ccc(CO)cc21
1313	[N+](C)(C)(C)c1ccc(CCC(C)c2ccc(CC)cc2)cc1	1	1	0	1	1	1	1	0	1	0	0	1	0	0	1	1	1	1	1	1	1	1	0	1	1	1	0	CCc1ccc(C(C)CCc2ccc([N+](C)(C)C)cc2)cc1
1314	P(=O)(OC[C@H](OC(=O)CCCCCCCCCCCCCCC)COC(=O)CCCCCCCCCCCCCCC)(OCCNC(=O)[C@@H](NC(=O)CC[C@@H](NC(=O)[C@@H](NC(=O)[C@H](OC1[C@H](O)[C@@H](CO)O[C@@H](O)[C@@H]1NC(=O)C)C)C)C(=O)N)C)O	1	1	0	1	1	1	1	0	1	1	1	1	0	0	1	1	1	0	1	1	1	1	0	1	1	1	1	CCCCCCCCCCCCCCCC(=O)OC[C@H](COP(=O)(O)OCCNC(=O)[C@H](C)NC(=O)CC[C@@H](NC(=O)[C@H](C)NC(=O)[C@@H](C)OC1[C@H](O)[C@@H](CO)O[C@@H](O)[C@@H]1NC(C)=O)C(N)=O)OC(=O)CCCCCCCCCCCCCCC
1315	O=C(Oc1c(C)c(C)c(OCC(O)CNC(C)C)cc1C)C	0	0	0	1	0	1	1	0	1	0	0	1	0	0	1	0	1	0	1	1	1	0	0	0	1	1	0	CC(=O)Oc1c(C)cc(OCC(O)CNC(C)C)c(C)c1C
1316	S(=O)(=O)(N(C)c1nc(C(C)C)c(/C=C/[C@H](O)C[C@@H](O)CC(=O)O)c(-c2ccc(F)cc2)n1)C	1	1	0	0	1	1	1	0	1	1	0	1	0	0	0	1	1	0	1	1	1	1	0	0	1	1	1	CC(C)c1nc(N(C)S(C)(=O)=O)nc(-c2ccc(F)cc2)c1/C=C/[C@H](O)C[C@@H](O)CC(=O)O
1317	[S+](CCCNC(=O)c1nc(-c2nc(CCNC(=O)C(NC(=O)C(C(O)C(NC(=O)C(NC(=O)c3c(C)c(N)nc(C(NCC(N)C(=O)N)CC(=O)N)n3)C(O[C@H]3[C@@H](O[C@@H]4[C@@H](O)[C@@H](OC(=O)N)[C@H](O)[C@@H](CO)O4)[C@@H](O)[C@H](O)[C@H](CO)O3)c3[nH]cnc3)C)C)C(O)C)sc2)sc1)(C)C	0	1	0	1	1	1	1	0	1	0	0	1	0	1	1	1	1	1	1	1	1	1	0	0	1	1	1	Cc1c(N)nc(C(CC(N)=O)NCC(N)C(N)=O)nc1C(=O)NC(C(=O)NC(C)C(O)C(C)C(=O)NC(C(=O)NCCc1nc(-c2nc(C(=O)NCCC[S+](C)C)cs2)cs1)C(C)O)C(O[C@@H]1O[C@@H](CO)[C@@H](O)[C@H](O)[C@@H]1O[C@H]1O[C@H](CO)[C@@H](O)[C@H](OC(N)=O)[C@@H]1O)c1cnc[nH]1
1318	O=C(N[C@H](C(=O)N[C@@H](C(=O)N[C@H](C(=O)N[C@H](C(=O)N1[C@H](C(=O)NCC(=O)N)CCC1)CCC/N=C(\N)/N)CC(C)C)Cc1c2c([nH]c1)cccc2)Cc1ccc(O)cc1)[C@@H](NC(=O)[C@@H](NC(=O)[C@@H](NC(=O)[C@H]1NC(=O)CC1)Cc1[nH]cnc1)Cc1c2c([nH]c1)cccc2)CO	1	1	0	1	1	1	1	0	1	1	1	1	1	0	1	1	1	0	1	1	1	1	0	1	1	1	1	CC(C)C[C@H](NC(=O)[C@@H](Cc1c[nH]c2ccccc12)NC(=O)[C@H](Cc1ccc(O)cc1)NC(=O)[C@H](CO)NC(=O)[C@H](Cc1c[nH]c2ccccc12)NC(=O)[C@H](Cc1cnc[nH]1)NC(=O)[C@@H]1CCC(=O)N1)C(=O)N[C@@H](CCCN=C(N)N)C(=O)N1CCC[C@H]1C(=O)NCC(N)=O
1319	O=C(O[C@H]1[C@@H]([N+]2(C)CCCCC2)C[C@@H]2[C@]1(C)CC[C@@H]1[C@]3(C)[C@H](C[C@H](OC(=O)C)[C@@H](N4CCCCC4)C3)CC[C@@H]21)C	0	0	0	0	1	1	0	0	1	0	0	1	0	0	1	0	1	0	0	1	0	0	0	0	1	1	1	CC(=O)O[C@H]1C[C@@H]2CC[C@@H]3[C@H](CC[C@@]4(C)[C@H]3C[C@H]([N+]3(C)CCCCC3)[C@@H]4OC(C)=O)[C@@]2(C)C[C@@H]1N1CCCCC1
1320	O=C(O)C(CC)c1ccccc1	1	1	0	0	1	0	1	0	0	1	0	1	0	0	1	1	1	0	0	0	1	1	0	1	1	1	1	CCC(C(=O)O)c1ccccc1
1321	O=C(C(N(CC)CC)C)c1ccccc1	0	0	0	1	1	1	1	0	0	1	0	1	0	0	0	1	1	0	0	1	1	1	0	0	1	1	1	CCN(CC)C(C)C(=O)c1ccccc1
1323	P(=O)(OC[C@H]([N+](CC(=O)[O-])CC(=O)[O-])CN(CC(=O)O)CC[N+](CC(=O)[O-])CC(=O)[O-])(OC1CCC(c2ccccc2)(c2ccccc2)CC1)[O-]	0	1	0	1	1	1	1	0	1	1	0	1	0	0	1	0	1	0	1	1	1	1	0	1	1	1	1	O=C([O-])C[N+](CCN(CC(=O)O)C[C@H](COP(=O)([O-])OC1CCC(c2ccccc2)(c2ccccc2)CC1)[N+](CC(=O)[O-])CC(=O)[O-])CC(=O)[O-]
1324	Clc1c(Cl)cc(OCCCON2C(C)(C)N=C(N)N=C2N)c(Cl)c1	1	0	0	0	1	1	1	0	1	0	1	1	0	0	1	0	1	0	1	1	1	0	0	0	1	1	1	CC1(C)N=C(N)N=C(N)N1OCCCOc1cc(Cl)c(Cl)cc1Cl
1325	O=C1CC2c3c(O)cc(C(CCCCCC)(C)C)cc3OC(C)(C)C2CC1	0	1	0	1	1	1	1	1	1	1	0	1	0	1	1	1	1	0	1	1	1	1	0	1	1	1	1	CCCCCCC(C)(C)c1cc(O)c2c(c1)OC(C)(C)C1CCC(=O)CC21
1326	Fc1c(CNC(=O)C=2C(=O)C(=O)C3C(=O)N4[C@H](C)CCO[C@H]4CN3C=2)ccc(F)c1	1	1	0	0	1	1	1	0	1	0	0	1	1	0	0	1	1	0	1	0	1	1	0	1	0	1	0	C[C@@H]1CCO[C@H]2CN3C=C(C(=O)NCc4ccc(F)cc4F)C(=O)C(=O)C3C(=O)N21
1327	O=C(O)CCC/C=C/C[C@@H]1[C@@H](/C=C/[C@@](O)(CCCCC)C)[C@H](O)C[C@@H]1O	0	0	0	1	1	1	1	0	1	1	0	1	1	0	1	0	1	0	1	1	1	0	0	1	1	1	1	CCCCC[C@](C)(O)/C=C/[C@H]1[C@H](O)C[C@H](O)[C@@H]1C/C=C/CCCC(=O)O
1328	Fc1ccc(NC(=O)C2(C(=O)Nc3ccc(Oc4c5c(ncc4)cc(OC)c(OC)c5)cc3)CC2)cc1	1	1	0	1	1	1	1	0	0	1	0	1	1	0	1	1	1	0	1	1	1	1	0	1	1	1	1	COc1cc2nccc(Oc3ccc(NC(=O)C4(C(=O)Nc5ccc(F)cc5)CC4)cc3)c2cc1OC
1329	P(=O)(OCN1C(=O)C(c2ccccc2)(c2ccccc2)NC1=O)([O-])[O-]	0	1	0	1	1	1	1	1	1	1	0	1	1	1	1	1	1	0	1	1	1	1	0	1	1	1	1	O=C1NC(c2ccccc2)(c2ccccc2)C(=O)N1COP(=O)([O-])[O-]
1330	O(OC(=O)c1ccccc1)C(=O)c1ccccc1	0	0	0	0	0	0	0	0	1	0	0	1	0	0	0	0	1	0	0	0	0	0	0	0	0	1	0	O=C(OOC(=O)c1ccccc1)c1ccccc1
1331	Fc1ccc(CNc2cc(N)c(NC(=O)OCC)cc2)cc1	1	1	0	1	1	1	1	0	0	0	0	1	0	0	1	1	1	0	1	1	1	1	0	1	0	1	0	CCOC(=O)Nc1ccc(NCc2ccc(F)cc2)cc1N
1332	O=C(O)[C@@H]1[C@@H](O)C[C@]2(O)O[C@H]1C[C@@H](OC1[C@@H](O)[C@@H](N)[C@H](O)[C@@H](C)O1)/C=C/C=C/C=C/C=C\C[C@@H](C)OC(=O)/C=C\[C@H]1O[C@@H]1C[C@H](O)C2	0	0	0	1	0	0	0	0	1	0	0	1	0	0	1	0	0	0	0	1	0	0	0	0	0	1	0	C[C@@H]1C/C=C\C=C\C=C\C=C\[C@H](OC2O[C@H](C)[C@@H](O)[C@H](N)[C@@H]2O)C[C@@H]2O[C@](O)(C[C@@H](O)C[C@H]3O[C@@H]3/C=C\C(=O)O1)C[C@H](O)[C@H]2C(=O)O
1333	O=C(O)[C@@H](NC(=O)[C@H]1NC(=O)[C@H](Cc2ccc(O)cc2)NC(=O)[C@H](CC(=O)N)NC(=O)[C@H](CCC(=O)O)NC(=O)[C@H](CC(C)C)NC(=O)[C@H](CCC(=O)N)NC(=O)[C@H](Cc2ccc(O)cc2)NC(=O)[C@H](CC(C)C)NC(=O)[C@H](CO)NC(=O)[C@H]2NC(=O)[C@H]([C@H](CC)C)NC(=O)[C@H](CO)NC(=O)[C@H]([C@H](O)C)NC(=O)[C@@H](NC(=O)[C@@H](NC(=O)[C@@H](NC(=O)[C@@H](NC(=O)[C@@H](NC(=O)[C@@H](NC(=O)CN)[C@H](CC)C)C(C)C)CCC(=O)O)CCC(=O)N)CSSC2)CSSC[C@H]…	1	1	0	1	1	1	1	1	1	1	1	1	1	0	1	1	1	1	1	1	1	1	1	1	1	1	1	CCCCCCCCCCCCCC(=O)NCCCC[C@H](NC(=O)[C@@H]1CCCN1C(=O)[C@@H](NC(=O)[C@H](Cc1ccc(O)cc1)NC(=O)[C@H](Cc1ccccc1)NC(=O)[C@H](Cc1ccccc1)NC(=O)CNC(=O)[C@H](CCCNC(=N)N)NC(=O)[C@H](CCC(=O)O)NC(=O)CNC(=O)[C@@H]1CSSC[C@@H](C(=O)N[C@@H](CC(N)=O)C(=O)O)NC(=O)[C@H](Cc2ccc(O)cc2)NC(=O)[C@H](CC(N)=O)NC(=O)[C@H](CCC(=O)O)NC(=O)[C@H](CC(C)C)NC(=O)[C@H](CCC(N)=O)NC(=O)[C@H](Cc2ccc(O)cc2)NC(=O)[C@H](CC(C)C)NC(=O)[C@H]…
1334	O=C(N(CC)CC)NC1C=C2c3c4c([nH]cc4CC2N(C)C1)ccc3	0	1	0	0	1	0	1	0	1	0	0	1	1	0	1	0	1	0	1	1	1	0	0	1	1	1	1	CCN(CC)C(=O)NC1C=C2c3cccc4[nH]cc(c34)CC2N(C)C1
1335	O(CC1OC(=O)NC1)c1cc(C)cc(C)c1	1	0	0	0	0	0	1	0	1	0	0	0	0	0	0	1	1	0	0	0	1	0	0	0	0	1	0	Cc1cc(C)cc(OCC2CNC(=O)O2)c1
1336	O=C(O[C@H]1[C@H](C)[C@H](O)[C@H](C)[C@@H](O)[C@@H](C)/C=C/C=C(/C)\C(=O)NC=2/C(=C/NN3CCN(C)CC3)/C(=O)c3c(c(O)c(C)c4O[C@@](C)(C(=O)c34)O/C=C/[C@H](OC)[C@H]1C)C=2O)C	1	1	0	1	1	1	1	1	1	1	0	1	1	0	1	1	1	1	1	1	1	1	0	0	0	1	1	CO[C@H]1/C=C/O[C@@]2(C)Oc3c(C)c(O)c4c(c3C2=O)C(=O)/C(=C\NN2CCN(C)CC2)C(=C4O)NC(=O)/C(C)=C\C=C\[C@H](C)[C@H](O)[C@@H](C)[C@@H](O)[C@@H](C)[C@H](OC(C)=O)[C@@H]1C
1337	O=C(O[C@@H]1c2c(N(C(=O)N)c3c(cccc3)C1)cccc2)C	1	1	0	1	1	1	1	0	1	0	0	1	1	1	1	1	1	0	1	1	1	1	0	1	1	1	1	CC(=O)O[C@H]1Cc2ccccc2N(C(N)=O)c2ccccc21
1338	S(=O)(=O)(Oc1cc2c([C@@H]3C([C@H]4C(C)(C(=O)CC4)CC3)CC2)cc1)O	1	1	0	1	1	1	1	0	1	1	1	1	1	0	1	0	1	1	1	1	1	1	0	0	1	1	0	CC12CC[C@@H]3c4ccc(OS(=O)(=O)O)cc4CCC3[C@@H]1CCC2=O
1339	Clc1ccc(C2(O)CCN(CCC(C(=O)N(C)C)(c3ccccc3)c3ccccc3)CC2)cc1	0	0	0	0	0	0	1	0	1	0	0	1	0	0	0	0	1	0	0	0	0	1	0	0	0	1	0	CN(C)C(=O)C(CCN1CCC(O)(c2ccc(Cl)cc2)CC1)(c1ccccc1)c1ccccc1
1340	Clc1ccc(C[C@@H](NC(=O)[C@H](NC(=O)C)Cc2cc3c(cc2)cccc3)C(=O)N[C@@H](C(=O)N[C@H](C(=O)N[C@H](C(=O)N[C@@H](C(=O)N[C@H](C(=O)N[C@H](C(=O)N2[C@H](C(=O)N[C@@H](C(=O)N)C)CCC2)CCC/N=C(\N)/N)CC(C)C)CCCNC(=O)N)Cc2ccc(O)cc2)CO)Cc2cnccc2)cc1	0	0	0	1	0	0	1	0	1	1	1	1	0	1	1	0	1	1	0	1	0	0	1	0	0	1	1	CC(=O)N[C@H](Cc1ccc2ccccc2c1)C(=O)N[C@H](Cc1ccc(Cl)cc1)C(=O)N[C@H](Cc1cccnc1)C(=O)N[C@@H](CO)C(=O)N[C@@H](Cc1ccc(O)cc1)C(=O)N[C@H](CCCNC(N)=O)C(=O)N[C@@H](CC(C)C)C(=O)N[C@@H](CCCN=C(N)N)C(=O)N1CCC[C@H]1C(=O)N[C@H](C)C(N)=O
1341	Fc1ccc(-c2sc(Cc3c(C)ccc([C@H]4[C@H](O)[C@@H](O)[C@H](O)[C@@H](CO)O4)c3)cc2)cc1	0	1	0	0	1	0	1	0	1	1	0	1	0	0	1	0	1	1	1	0	0	1	0	0	0	1	1	Cc1ccc([C@@H]2O[C@H](CO)[C@@H](O)[C@H](O)[C@H]2O)cc1Cc1ccc(-c2ccc(F)cc2)s1
1342	Cl/C(/Cl)=C\[C@H]1[C@H](C(=O)OCc2cc(Oc3ccccc3)ccc2)C1(C)C	0	0	0	0	1	0	1	0	0	0	0	1	0	0	0	0	1	0	0	0	0	0	0	0	0	1	0	CC1(C)[C@@H](C(=O)OCc2cccc(Oc3ccccc3)c2)[C@@H]1C=C(Cl)Cl
1343	Fc1c(N2C/C(=N/OC)/C(CN)C2)nc2N(C3CC3)C=C(C(=O)O)C(=O)c2c1	1	1	0	1	1	1	1	0	1	1	0	1	0	0	1	1	1	0	1	1	1	1	0	1	1	1	1	CO/N=C1/CN(c2nc3c(cc2F)c(=O)c(C(=O)O)cn3C2CC2)CC1CN
1344	O=C1CC2C(OC)C(CC(O)CN)OC2CC2C(=C)C(C)CC(O2)CCC2C(=C)CC(O2)CCC23OC4C5OC(C(O2)C5OC2C4OC(C1)CC2)C3	1	1	0	1	1	1	1	0	1	1	1	1	0	0	1	1	1	0	1	1	1	1	0	1	1	1	0	C=C1CC2CCC34CC5OC6C(OC7CCC(CC(=O)CC8C(CC9OC(CCC1O2)CC(C)C9=C)OC(CC(O)CN)C8OC)OC7C6O3)C5O4
1345	N=C(N)N	0	1	0	0	1	0	1	0	0	0	0	1	0	0	1	1	1	0	1	1	1	1	0	0	1	1	0	N=C(N)N
1346	S([C@@H]1N[C@H](C(=O)N(C)C)CC1)C=1[C@H](C)[C@@H]2[C@@H]([C@H](O)C)C(=O)N2C=1C(=O)O	1	1	0	0	1	1	1	0	1	1	0	1	0	0	1	1	1	0	1	1	1	1	0	0	1	1	1	C[C@@H](O)[C@H]1C(=O)N2C(C(=O)O)=C(S[C@H]3CC[C@@H](C(=O)N(C)C)N3)[C@H](C)[C@H]12
1348	P(=O)(OCOc1c(C(C)C)cccc1C(C)C)([O-])[O-]	1	0	0	0	1	0	1	0	0	0	0	1	0	0	1	0	1	0	0	1	0	0	0	0	1	1	1	CC(C)c1cccc(C(C)C)c1OCOP(=O)([O-])[O-]
1349	P(=O)(Oc1c(CO)cc(CC(N)C(=O)O)cc1)(O)O	0	1	0	0	1	1	1	0	0	0	0	1	0	0	0	0	0	0	1	0	0	1	0	0	1	1	0	NC(Cc1ccc(OP(=O)(O)O)c(CO)c1)C(=O)O
1350	Ic1ccc([C@@H]2[C@H](C(=O)OC)[C@@H]3N(CCCF)C(C2)CC3)cc1	0	1	0	0	0	0	1	0	1	0	1	1	0	0	0	0	0	0	0	0	0	0	0	1	0	1	0	COC(=O)[C@H]1[C@@H](c2ccc(I)cc2)CC2CC[C@H]1N2CCCF
1351	O=C1C(CN2CCOCC2)CCc2[nH]c(C)c(CC)c12	0	0	0	1	1	1	1	1	0	1	0	0	0	1	1	1	1	0	0	1	1	1	0	0	1	1	0	CCc1c(C)[nH]c2c1C(=O)C(CN1CCOCC1)CC2
1357	O=C(N)C=1/C(=N\NN(C)C)/N=CN=1	1	1	0	1	1	1	1	0	1	0	0	1	0	0	1	1	1	0	1	0	1	0	0	0	1	1	1	CN(C)N/N=C1/N=CN=C1C(N)=O
1358	Clc1ccc(C(=O)c2ccc(OC(C(=O)O)(C)C)cc2)cc1	1	1	0	0	1	1	1	0	0	0	0	1	0	0	1	1	0	0	1	1	1	1	0	0	0	1	1	CC(C)(Oc1ccc(C(=O)c2ccc(Cl)cc2)cc1)C(=O)O
1359	O=C(O)c1cc(C=2C(=O)/C(=N\NC=3C(=O)N(c4cc(C)c(C)cc4)NC=3C)/C=CC=2)ccc1	1	1	0	1	1	1	1	0	0	0	0	1	0	0	1	1	1	0	1	1	1	0	0	0	0	1	0	Cc1ccc(-n2[nH]c(C)c(N/N=C3/C=CC=C(c4cccc(C(=O)O)c4)C3=O)c2=O)cc1C
1360	O=C(OCC1=C(C)OC(=O)O1)c1c2n(Cc3ccc(-c4c(C5=NC(=O)ON5)cccc4)cc3)c(OCC)nc2ccc1	0	1	0	0	1	1	1	0	0	0	0	1	0	0	1	0	1	0	0	0	0	0	0	0	0	1	0	CCOc1nc2cccc(C(=O)OCc3oc(=O)oc3C)c2n1Cc1ccc(-c2ccccc2-c2nc(=O)o[nH]2)cc1
1362	O=C(Nc1c(C(=O)OC)scc1C)C(NCCC)C	0	0	0	0	1	1	1	0	1	1	0	1	0	0	1	1	1	1	1	1	1	0	0	1	1	1	1	CCCNC(C)C(=O)Nc1c(C)csc1C(=O)OC
1367	N(CC#C)C1c2c(cccc2)CC1	1	1	0	1	1	1	1	0	1	1	1	1	0	0	1	1	1	0	1	1	1	1	0	1	1	1	1	C#CCNC1CCc2ccccc21
1368	O=C(Nc1c(O)c2C(O)=C3C(=O)C4(O)C(O)=C(C(=O)N)C(=O)C(N(C)C)C4CC3Cc2c(N(C)C)c1)CNC(C)(C)C	1	1	1	1	1	1	1	0	1	1	0	1	0	0	1	1	1	0	1	1	1	1	0	1	1	1	1	CN(C)c1cc(NC(=O)CNC(C)(C)C)c(O)c2c1CC1CC3C(N(C)C)C(=O)C(C(N)=O)=C(O)C3(O)C(=O)C1=C2O
1369	O(Cc1ccccc1)c1ccc(O)cc1	0	0	0	0	0	0	0	0	1	0	0	0	0	0	0	0	1	0	0	0	0	0	0	0	0	1	0	Oc1ccc(OCc2ccccc2)cc1
1370	P(=O)(O)(O)COC(Cn1c2ncnc(N)c2nc1)C	1	1	0	0	1	1	1	1	1	0	0	1	0	0	0	0	1	1	1	1	1	1	0	0	0	1	1	CC(Cn1cnc2c(N)ncnc21)OCP(=O)(O)O
1371	S(=O)(=O)(Nc1cc([C@@H](CC)C=2C(=O)O[C@](CCC)(CCc3ccccc3)CC=2[O-])ccc1)c1ncc(C(F)(F)F)cc1	1	1	0	0	1	1	1	0	1	1	1	1	1	0	1	1	1	0	1	1	1	1	1	0	0	1	1	CCC[C@@]1(CCc2ccccc2)CC([O-])=C([C@H](CC)c2cccc(NS(=O)(=O)c3ccc(C(F)(F)F)cn3)c2)C(=O)O1
1372	Clc1cc(Cl)cc(-c2oc3c(n2)ccc(C(=O)O)c3)c1	0	0	0	0	0	0	1	0	0	0	0	0	0	0	0	0	0	0	1	0	0	0	0	0	0	0	0	O=C(O)c1ccc2nc(-c3cc(Cl)cc(Cl)c3)oc2c1
1373	C(N1CCNCCCNCCNCCC1)c1ccc(CN2CCNCCCNCCNCCC2)cc1	0	0	0	1	1	1	1	0	1	0	0	1	0	0	1	1	1	0	0	1	1	0	0	0	0	1	1	c1cc(CN2CCCNCCNCCCNCC2)ccc1CN1CCCNCCNCCCNCC1
1374	[SH0](=O)(Cc1c(C)c(OC)c(C)cn1)c1[nH]c2c(n1)cc(OC)cc2	1	1	0	1	1	1	1	0	1	1	0	1	1	0	1	1	1	0	1	1	1	1	0	1	1	1	1	COc1ccc2[nH]c(S(=O)Cc3ncc(C)c(OC)c3C)nc2c1
1375	O=C(OCCOCCOCCOCCOCCOCCOCCOCCOCCOC)c1ccc(NCCCC)cc1	0	0	0	0	0	0	1	0	1	0	0	1	0	0	1	0	1	0	0	1	1	0	0	0	0	1	1	CCCCNc1ccc(C(=O)OCCOCCOCCOCCOCCOCCOCCOCCOCCOC)cc1
1377	S(C(=O)[C@@]1(OC(=O)c2occc2)[C@H](C)C[C@@H]2[C@]1(C)C[C@H](O)[C@]1(F)[C@]3(C)C([C@@H](F)C[C@@H]21)=CC(=O)C=C3)CF	0	0	0	1	1	1	1	0	1	1	0	1	0	0	0	0	1	0	1	1	1	0	0	0	1	1	0	C[C@@H]1C[C@H]2[C@@H]3C[C@H](F)C4=CC(=O)C=C[C@]4(C)[C@@]3(F)[C@@H](O)C[C@]2(C)[C@@]1(OC(=O)c1ccco1)C(=O)SCF
1379	O(C)[C@H]1[C@@H](OC)[C@H](O[C@@H]2C[C@H]3C(C)=C[C@@H]4[C@H]([C@@H]3C2)C=C2C(=O)C(C)[C@@H](O[C@@H]3O[C@H](C)C(N(C)C)CC3)CCCC(CC)OC(=O)C[C@@H]42)O[C@@H](C)[C@@H]1OC	0	0	0	0	0	0	0	0	0	0	0	1	0	0	0	0	1	0	0	0	0	0	0	0	0	0	0	CCC1CCC[C@H](O[C@H]2CCC(N(C)C)[C@@H](C)O2)C(C)C(=O)C2=C[C@H]3[C@@H]4C[C@H](O[C@@H]5O[C@@H](C)[C@H](OC)[C@@H](OC)[C@H]5OC)C[C@H]4C(C)=C[C@H]3[C@@H]2CC(=O)O1
1380	Cl[C@@H]1[C@H](OC)C[C@H](/C=C(/C)\[C@@H]2[C@H](C)[C@@H](O)CC(=O)[C@H](CC)/C=C(\C)/C[C@H](C)C[C@H](OC)[C@@H]3[C@@H](OC)C[C@@H](C)[C@](O)(C(=O)C(=O)N4[C@H](C(=O)O2)CCCC4)O3)CC1	0	1	0	1	1	1	1	0	1	1	1	1	0	0	1	0	1	0	1	1	0	0	0	1	0	1	1	CC[C@@H]1/C=C(\C)C[C@H](C)C[C@H](OC)[C@H]2O[C@@](O)(C(=O)C(=O)N3CCCC[C@H]3C(=O)O[C@H](/C(C)=C\[C@@H]3CC[C@H](Cl)[C@H](OC)C3)[C@H](C)[C@@H](O)CC1=O)[C@H](C)C[C@@H]2OC
1381	O=C(NC(C(=O)NC(C(=O)NCC(=O)NC(C(=O)NCC(=O)NC(C(=O)N1C(C(=O)N)CCC1)C(O)C)CO)C(O)C)CC(=O)N)C(NC(=O)C(NC(=O)C1N(C(=O)C(NC(=O)C(NC(=O)C(NC(=O)C(NC(=O)C(NC(=O)C(NC(=O)C(NC(=O)C(NC(=O)C(NC(=O)C(NC(=O)C(NC(=O)C(NC(=O)CNC(=O)C(NC(=O)C(NC(=O)C2NC(=O)C(C(O)C)NC(=O)C(CO)NC(=O)C(CC(C)C)NC(=O)C(CC(=O)N)NC(=O)C(CO)NC(=O)C(N)CSSC2)C(C)C)CC(C)C)CCCCN)CC(C)C)CO)CCC(=O)N)CCC(=O)O)CC(C)C)Cc2[nH]cnc2)CCCCN)CC(C)C)CC…	1	1	0	1	1	1	1	0	1	1	1	1	1	0	1	1	1	1	1	1	1	1	0	1	1	1	1	CC(C)CC(NC(=O)C(CCCCN)NC(=O)CNC(=O)C(CC(C)C)NC(=O)C(NC(=O)C1CSSCC(N)C(=O)NC(CO)C(=O)NC(CC(N)=O)C(=O)NC(CC(C)C)C(=O)NC(CO)C(=O)NC(C(C)O)C(=O)N1)C(C)C)C(=O)NC(CO)C(=O)NC(CCC(N)=O)C(=O)NC(CCC(=O)O)C(=O)NC(CC(C)C)C(=O)NC(Cc1cnc[nH]1)C(=O)NC(CCCCN)C(=O)NC(CC(C)C)C(=O)NC(CCC(N)=O)C(=O)NC(C(=O)NC(Cc1ccc(O)cc1)C(=O)N1CCCC1C(=O)NC(CCCNC(=N)N)C(=O)NC(C(=O)NC(CC(N)=O)C(=O)NC(C(=O)NCC(=O)NC(CO)C(=O)NCC(=O)NC…
1382	S(CC[C@H](NC(=O)[C@@H](NC(=O)[C@@H](NC(=O)C(N)CO)Cc1ccc(O)cc1)CO)C(=O)N[C@H](C(=O)N[C@H](C(=O)N[C@H](C(=O)N[C@H](C(=O)N[C@H](C(=O)NCC(=O)N[C@H](C(=O)N1[C@H](C(=O)N[C@H](C(=O)NCC(=O)N[C@@H](C(=O)N[C@@H](C(=O)N[C@@H](C(=O)N[C@@H](C(=O)N2[C@H](C(=O)N[C@H](C(=O)N[C@H](C(=O)N[C@H](C(=O)N[C@H](C(=O)N3[C@H](C(=O)O)CCC3)Cc3ccc(O)cc3)C(C)C)CCCCN)C(C)C)CCC2)CCCNC(=N)N)CCCNC(=N)N)CCCCN)CCCCN)C(C)C)CCC1)CCCC…	0	1	0	1	1	1	1	0	1	1	0	1	1	0	1	1	1	0	1	1	1	0	0	1	1	1	1	CSCC[C@H](NC(=O)[C@H](CO)NC(=O)[C@H](Cc1ccc(O)cc1)NC(=O)C(N)CO)C(=O)N[C@@H](CCC(=O)O)C(=O)N[C@@H](Cc1c[nH]cn1)C(=O)N[C@@H](Cc1ccccc1)C(=O)N[C@@H](CCCNC(=N)N)C(=O)N[C@@H](Cc1c[nH]c2ccccc12)C(=O)NCC(=O)N[C@@H](CCCCN)C(=O)N1CCC[C@H]1C(=O)N[C@H](C(=O)NCC(=O)N[C@H](CCCCN)C(=O)N[C@H](CCCCN)C(=O)N[C@H](CCCNC(=N)N)C(=O)N[C@H](CCCNC(=N)N)C(=O)N1CCC[C@H]1C(=O)N[C@H](C(=O)N[C@@H](CCCCN)C(=O)N[C@H](C(=O)N[C@…
1383	S(=O)(=O)(NC[C@H]1NC[C@@H](SC=2[C@H](C)[C@@H]3[C@@H]([C@H](O)C)C(=O)N3C=2C(=O)O)C1)N	1	0	0	0	1	0	1	0	1	0	0	1	0	0	1	1	1	0	1	1	0	0	0	0	0	1	1	C[C@@H](O)[C@H]1C(=O)N2C(C(=O)O)=C(S[C@@H]3CN[C@H](CNS(N)(=O)=O)C3)[C@H](C)[C@H]12
1384	O=C(N[C@H](C(=O)NC1C(=O)NCC(=O)N[C@@H](CCCN)C(=O)N[C@@H](CC(=O)O)C(=O)N[C@H](C)C(=O)N[C@@H](CC(=O)O)C(=O)NCC(=O)N[C@H](CO)C(=O)N[C@@H](C(CC(=O)O)C)C(=O)N[C@@H](CC(=O)c2c(N)cccc2)C(=O)OC1C)CC(=O)O)[C@@H](NC(=O)[C@@H](NC(=O)CCCCCCCCC)Cc1c2c([nH]c1)cccc2)CC(=O)N	1	1	0	1	1	1	1	0	1	1	0	1	0	0	1	1	1	0	1	1	1	1	0	1	1	1	1	CCCCCCCCCC(=O)N[C@@H](Cc1c[nH]c2ccccc12)C(=O)N[C@@H](CC(N)=O)C(=O)N[C@@H](CC(=O)O)C(=O)NC1C(=O)NCC(=O)N[C@@H](CCCN)C(=O)N[C@@H](CC(=O)O)C(=O)N[C@H](C)C(=O)N[C@@H](CC(=O)O)C(=O)NCC(=O)N[C@H](CO)C(=O)N[C@@H](C(C)CC(=O)O)C(=O)N[C@@H](CC(=O)c2ccccc2N)C(=O)OC1C
1385	Clc1c2Oc3c(O[C@H]4[C@H](O[C@@H]5O[C@@H](C)[C@H](O)[C@](NCc6ccc(-c7ccc(Cl)cc7)cc6)(C)C5)[C@@H](O)[C@H](O)[C@@H](CO)O4)c4Oc5c(Cl)cc([C@@H](O[C@@H]6O[C@@H](C)[C@H](O)[C@](N)(C)C6)[C@H]6C(=O)N[C@@H](C(=O)O)c7c(c(O)cc(O)c7)-c7c(O)ccc([C@H](C(=O)N6)NC(=O)[C@H](NC(=O)[C@H](CC(=O)N)NC(=O)[C@H](NC(=O)[C@H](NC)CC(C)C)[C@H](O)c(c1)cc2)c(c3)c4)c7)cc5	0	1	0	0	1	1	1	0	1	0	0	1	0	0	0	1	1	0	1	1	0	0	0	0	1	1	1	CN[C@H](CC(C)C)C(=O)N[C@H]1C(=O)N[C@@H](CC(N)=O)C(=O)N[C@H]2C(=O)N[C@H]3C(=O)N[C@H](C(=O)N[C@@H](C(=O)O)c4cc(O)cc(O)c4-c4cc3ccc4O)[C@H](O[C@H]3C[C@](C)(N)[C@@H](O)[C@H](C)O3)c3ccc(c(Cl)c3)Oc3cc2cc(c3O[C@@H]2O[C@H](CO)[C@@H](O)[C@H](O)[C@H]2O[C@H]2C[C@](C)(NCc3ccc(-c4ccc(Cl)cc4)cc3)[C@@H](O)[C@H](C)O2)Oc2ccc(cc2Cl)[C@H]1O
1387	O=C(Nc1c(C)cccc1C)CN1CCN(CC(O)COc2c(OC)cccc2)CC1	0	1	0	1	1	1	1	0	0	1	0	1	0	0	1	1	1	0	0	1	1	1	0	1	1	1	1	COc1ccccc1OCC(O)CN1CCN(CC(=O)Nc2c(C)cccc2C)CC1
1388	O=C(O)C(NC(=O)C(NC(=O)CNC(=O)C(NC(=O)C(NC(=O)C(NC(=O)C(NC(=O)C(NC(=O)C(NC(=O)C(NC(=O)C(NC(=O)C(NC(=O)C(NC(=O)C(NC(=O)C(NC(=O)C(NC(=O)C(NC(=O)C(NC(=O)C(NC(=O)C(NC(=O)C(NC(=O)C(NC(=O)C(NC(=O)CNC(=O)C(NC(=O)C(NC(=O)C(N)Cc1[nH]ccn1)CO)CC(=O)O)C(O)C)Cc1ccccc1)C(O)C)CO)CCC(=O)O)CC(C)C)CO)CCCNC(=N)N)CC(C)C)CCCNC(=N)N)CC(=O)O)CO)C)CCCNC(=N)N)CC(C)C)CCC(=O)N)CCCNC(=N)N)CC(C)C)CC(C)C)CCC(=O)N)CC(C)C)C(C)C	0	0	0	0	1	0	1	0	0	0	0	1	0	0	1	0	1	0	0	1	1	0	0	0	1	1	1	CC(C)CC(NC(=O)CNC(=O)C(CCC(N)=O)NC(=O)C(CC(C)C)NC(=O)C(CC(C)C)NC(=O)C(CCCNC(=N)N)NC(=O)C(CCC(N)=O)NC(=O)C(CC(C)C)NC(=O)C(CCCNC(=N)N)NC(=O)C(C)NC(=O)C(CO)NC(=O)C(CC(=O)O)NC(=O)C(CCCNC(=N)N)NC(=O)C(CC(C)C)NC(=O)C(CCCNC(=N)N)NC(=O)C(CO)NC(=O)C(CC(C)C)NC(=O)C(CCC(=O)O)NC(=O)C(CO)NC(=O)C(NC(=O)C(Cc1ccccc1)NC(=O)C(NC(=O)CNC(=O)C(CC(=O)O)NC(=O)C(CO)NC(=O)C(N)Cc1ncc[nH]1)C(C)O)C(C)O)C(=O)NC(C(=O)O)C(C)C
1389	O=C(O[C@@H]1[C@]2(C)[C@H]([C@H]3[C@@H]([C@]4(C)C(=CC(=O)CC4)CC3)CC2)CC1)CCCCCCCCCC	1	1	0	0	1	1	1	0	1	1	1	1	1	0	1	1	1	0	1	1	1	1	0	0	1	1	1	CCCCCCCCCCC(=O)O[C@H]1CC[C@H]2[C@@H]3CCC4=CC(=O)CC[C@]4(C)[C@H]3CC[C@]12C
1390	O=C(O)[C@@H](NC(=O)[C@@H](NC(=O)[C@H]1N(C(=O)[C@@H](NC(=O)[C@@H](NC(=O)[C@@H](NC(=O)[C@@H](NC(=O)CNC(=O)[C@@H](NC(=O)[C@@H](NC(=O)CNC(=O)[C@H]2NC(=O)[C@H](C(C)C)NC(=O)[C@H](CC(C)C)NC(=O)[C@H](Cc3ccc(O)cc3)NC(=O)[C@H](CC(C)C)NC(=O)[C@H](C)NC(=O)[C@H](CCC(=O)O)NC(=O)[C@H](C(C)C)NC(=O)[C@H](CC(C)C)NC(=O)[C@H](Cc3[nH]cnc3)NC(=O)[C@H](CO)NC(=O)CNC(=O)[C@@H](NC(=O)[C@@H](NC(=O)[C@@H](NC(=O)[C@@H](NC(=O…	0	1	0	1	1	1	1	1	1	0	1	1	0	0	1	0	1	0	1	1	1	1	0	1	1	1	1	CC[C@H](C)[C@H](NC(=O)CN)C(=O)N[C@H](C(=O)N[C@@H](CCC(=O)O)C(=O)N[C@@H](CCC(N)=O)C(=O)N[C@H]1CSSC[C@@H]2NC(=O)[C@H]([C@@H](C)CC)NC(=O)[C@H](CO)NC(=O)[C@H]([C@@H](C)O)NC(=O)[C@H](CSSC[C@H](NC(=O)[C@H](CC(C)C)NC(=O)[C@H](Cc3cnc[nH]3)NC(=O)[C@H](CCC(N)=O)NC(=O)[C@H](CC(N)=O)NC(=O)[C@@H](NC(=O)[C@@H](N)Cc3ccccc3)C(C)C)C(=O)NCC(=O)N[C@@H](CO)C(=O)N[C@@H](Cc3cnc[nH]3)C(=O)N[C@@H](CC(C)C)C(=O)N[C@@H](C(…
1391	S(P(=O)(OC[C@H]1[C@H](SP(=O)(OC[C@H]2[C@H](O)[C@H](OCCOC)[C@@H](N3C(=O)N=C(N)C(C)=C3)O2)[O-])[C@H](OCCOC)[C@@H](N2C(=O)N=C(N)C(C)=C2)O1)[O-])[C@@H]1[C@H](OCCOC)[C@@H](n2c3ncnc(N)c3nc2)O[C@H]1COP(S[C@@H]1[C@H](OCCOC)[C@@H](N2C(=O)N=C(N)C(C)=C2)O[C@H]1COP(S[C@H]1[C@@H](OCCOC)[C@H](n2c3N=C(N)NC(=O)c3nc2)O[C@@H]1COP(S[C@@H]1[C@@H](COP(S[C@@H]2[C@@H](COP(S[C@@H]3[C@@H](COP(S[C@@H]4[C@@H](COP(S[C@@H]5[…	1	0	0	0	1	1	1	0	1	0	1	1	0	0	1	0	1	0	0	0	1	1	0	0	1	1	0	COCCO[C@H]1[C@@H](O)[C@H](COP(=O)([O-])S[C@H]2[C@H](COP(=O)([O-])S[C@H]3[C@H](COP(=O)([O-])S[C@H]4[C@H](COP(=O)([O-])S[C@H]5[C@@H](OCCOC)[C@H](n6cnc7c(=O)[nH]c(N)nc76)O[C@@H]5COP(=O)([O-])S[C@H]5C[C@H](n6cc(C)c(N)nc6=O)O[C@@H]5COP(=O)([O-])S[C@H]5C[C@H](n6cc(C)c(=O)[nH]c6=O)O[C@@H]5COP(=O)([O-])S[C@H]5C[C@H](n6cc(C)c(=O)[nH]c6=O)O[C@@H]5COP(=O)([O-])S[C@H]5C[C@H](n6cc(C)c(N)nc6=O)O[C@@H]5COP(=O)(…
1392	S(CCC(NC(=O)C(NC(=O)C(NC(=O)C(NC(=O)C(NC(=O)C(NC(=O)CNC(=O)C(NC(=O)C(NC(=O)C(NC(=O)C(NC(=O)C(NC(=O)C(NC(=O)C(NC(=O)C(NC(=O)C(NC(=O)C(NC(=O)C(N)CO)C(C)C)CO)CCC(=O)O)C(CC)C)CCC(=O)N)CC(C)C)CCSC)Cc1nc[nH]c1)CC(=O)N)CC(C)C)CCCCN)Cc1nc[nH]c1)CC(C)C)CC(=O)N)CO)C(=O)NC(C(=O)NC(C(=O)NC(C(=O)NC(C(=O)NC(C(=O)NC(C(=O)NC(C(=O)NC(C(=O)NC(C(=O)NC(C(=O)NC(C(=O)NC(C(=O)NC(C(=O)NC(C(=O)NC(C(=O)NC(C(=O)O)Cc1ccccc1…	0	1	0	0	1	1	1	0	1	0	1	1	0	0	1	1	1	0	1	1	1	1	0	1	1	1	1	CCC(C)C(NC(=O)C(CCC(=O)O)NC(=O)C(CO)NC(=O)C(NC(=O)C(N)CO)C(C)C)C(=O)NC(CCC(N)=O)C(=O)NC(CC(C)C)C(=O)NC(CCSC)C(=O)NC(Cc1c[nH]cn1)C(=O)NC(CC(N)=O)C(=O)NC(CC(C)C)C(=O)NCC(=O)NC(CCCCN)C(=O)NC(Cc1c[nH]cn1)C(=O)NC(CC(C)C)C(=O)NC(CC(N)=O)C(=O)NC(CO)C(=O)NC(CCSC)C(=O)NC(CCC(=O)O)C(=O)NC(CCCNC(=N)N)C(=O)NC(C(=O)NC(CCC(=O)O)C(=O)NC(Cc1c[nH]c2ccccc12)C(=O)NC(CC(C)C)C(=O)NC(CCCNC(=N)N)C(=O)NC(CCCCN)C(=O)NC(C…
1393	S(CCC1C(=O)NC(Cc2ccc(O)cc2)C(=O)NC(CC(=O)O)C(=O)NC2C(=O)NC3C(=O)NC(C(O)C)C(=O)NCC(=O)NC(CO)C(=O)NC(C(=O)NC(CCCNC(=N)N)C(=O)NC(CO)C(=O)NCC(=O)NC(CCCCN)C(=O)NC(C(=O)N)CSSC2)CSSCC(C(=O)NC(CO)C(=O)NC(CCCNC(=N)N)C(=O)NC(CC(C)C)C(=O)N1)NC(=O)C(CCCCN)NC(=O)C(C)NC(=O)CNC(=O)C(CCCCN)NC(=O)CNC(=O)C(CCCCN)NC(=O)C(N)CSSC3)C	0	1	0	1	1	1	1	1	1	0	0	1	0	0	1	0	1	0	1	1	1	1	0	1	1	1	1	CSCCC1NC(=O)C(CC(C)C)NC(=O)C(CCCNC(=N)N)NC(=O)C(CO)NC(=O)C2CSSCC3NC(=O)C(CO)NC(=O)CNC(=O)C(C(C)O)NC(=O)C(CSSCC(N)C(=O)NC(CCCCN)C(=O)NCC(=O)NC(CCCCN)C(=O)NCC(=O)NC(C)C(=O)NC(CCCCN)C(=O)N2)NC(=O)C(CSSCC(C(N)=O)NC(=O)C(CCCCN)NC(=O)CNC(=O)C(CO)NC(=O)C(CCCNC(=N)N)NC3=O)NC(=O)C(CC(=O)O)NC(=O)C(Cc2ccc(O)cc2)NC1=O
1394	O=C(NC[C@H]1[C@@H](c2c3c(OCC3)ccc2)C1)CC	0	0	0	0	1	0	0	0	0	0	0	0	0	0	0	0	0	0	1	0	1	0	0	0	0	1	0	CCC(=O)NC[C@@H]1C[C@@H]1c1cccc2c1CCO2
1395	Clc1c2Oc3c(O[C@H]4[C@H](NC(=O)CCCCCCCCC)[C@@H](O)[C@H](O)[C@@H](CO)O4)c4Oc5c(Cl)cc(cc5)C[C@@H]5C(=O)N[C@H](C(=O)N[C@@H](C(=O)N[C@H]6C(=O)N[C@@H]([C@H](O[C@H]7[C@H](NC(=O)C)[C@@H](O)[C@H](O)[C@@H](CO)O7)c(c1)cc2)C(=O)N[C@@H](C(=O)O)c1c(c(O[C@@H]2[C@@H](O)[C@@H](O)[C@H](O)[C@@H](CO)O2)cc(O)c1)-c1c(O)ccc6c1)c(c3)c4)c1cc(O)cc(Oc2c(O)ccc([C@H](N)C(=O)N5)c2)c1	0	0	0	0	1	0	1	0	1	0	0	1	0	0	1	1	1	0	1	1	0	1	0	1	0	1	1	CCCCCCCCCC(=O)N[C@H]1[C@H](Oc2c3cc4cc2Oc2ccc(cc2Cl)[C@@H](O[C@@H]2O[C@H](CO)[C@@H](O)[C@H](O)[C@H]2NC(C)=O)[C@@H]2NC(=O)[C@H](NC(=O)[C@@H]4NC(=O)[C@H]4NC(=O)[C@@H](Cc5ccc(c(Cl)c5)O3)NC(=O)[C@@H](N)c3ccc(O)c(c3)Oc3cc(O)cc4c3)c3ccc(O)c(c3)-c3c(O[C@H]4O[C@H](CO)[C@@H](O)[C@H](O)[C@@H]4O)cc(O)cc3[C@H](C(=O)O)NC2=O)O[C@H](CO)[C@@H](O)[C@@H]1O
1396	O=C(O)[C@@H](NC(=O)[C@@H](NC(=O)[C@@H](NC(=O)[C@@H](NC(=O)[C@@H](NC(=O)[C@H]1N(C(=O)[C@@H](NC(=O)[C@@H](NC(=O)[C@@H](NC(=O)[C@@H](NC(=O)[C@@H](NC(=O)CNC(=O)[C@@H](NC(=O)[C@@H](NC(=O)[C@@H](NC(=O)[C@@H](NC(=O)[C@@H](NC(=O)[C@H]2N(C(=O)[C@@H](NC(=O)[C@H]3N(C(=O)[C@@H](NC(=O)CNC(=O)[C@@H](NC(=O)CNC(=O)[C@@H](NC(=O)[C@@H](NC(=O)[C@H]4NC(=O)[C@H](CCC(=O)N)NC(=O)[C@H](CC(=O)N)NC(=O)[C@H](CCCCN)NC(=O)[C…	0	1	0	0	1	1	1	0	1	0	1	1	0	0	1	1	1	0	1	1	1	1	0	0	0	1	1	CC[C@H](C)[C@@H]1NC(=O)[C@@H]2CSSC[C@H](NC(=O)[C@H](CC(C)C)NC(=O)[C@@H]3CSSC[C@H](NC(=O)[C@H](CC(=O)O)NC(=O)[C@@H](NC(=O)[C@H](Cc4ccc(O)cc4)NC(=O)[C@@H](NC(=O)[C@@H](N)C(C)C)C(C)C)[C@@H](C)O)C(=O)N[C@@H]([C@@H](C)O)C(=O)N[C@@H](CCC(=O)O)C(=O)N[C@@H](CO)C(=O)NCC(=O)N[C@@H](CCC(N)=O)C(=O)N[C@@H](CC(N)=O)C(=O)N[C@@H](CC(C)C)C(=O)N3)C(=O)N[C@@H](CCC(=O)O)C(=O)NCC(=O)N[C@@H](CO)C(=O)N[C@@H](CC(N)=O)C(…
1397	O=C(O)[C@@H](NC(=O)[C@@H](NC(=O)[C@@H](NC(=O)[C@@H](NC(=O)[C@H]1N(C(=O)[C@@H](NC(=O)[C@@H](NC(=O)[C@@H](NC(=O)[C@@H](NC(=O)[C@@H](NC(=O)CNC(=O)[C@@H](NC(=O)CNC(=O)CNC(=O)CNC(=O)CNC(=O)[C@H]2N(C(=O)[C@@H](NC(=O)[C@H]3N(C(=O)[C@H](N)Cc4ccccc4)CCC3)CCCNC(=N)N)CCC2)CC(=O)N)CC(=O)O)Cc2ccccc2)CCC(=O)O)CCC(=O)O)[C@H](CC)C)CCC1)CCC(=O)O)CCC(=O)O)Cc1ccc(O)cc1)CC(C)C	0	0	1	1	1	1	1	0	1	1	0	1	0	1	1	1	1	1	1	1	1	1	0	1	1	1	1	CC[C@H](C)[C@H](NC(=O)[C@H](CCC(=O)O)NC(=O)[C@H](CCC(=O)O)NC(=O)[C@H](Cc1ccccc1)NC(=O)[C@H](CC(=O)O)NC(=O)CNC(=O)[C@H](CC(N)=O)NC(=O)CNC(=O)CNC(=O)CNC(=O)CNC(=O)[C@@H]1CCCN1C(=O)[C@H](CCCNC(=N)N)NC(=O)[C@@H]1CCCN1C(=O)[C@H](N)Cc1ccccc1)C(=O)N1CCC[C@H]1C(=O)N[C@@H](CCC(=O)O)C(=O)N[C@@H](CCC(=O)O)C(=O)N[C@@H](Cc1ccc(O)cc1)C(=O)N[C@@H](CC(C)C)C(=O)O
1398	O=C1N(c2ccccc2)C=C(C)C=C1	1	1	0	0	1	1	1	0	0	1	0	1	0	0	1	0	1	0	1	1	1	0	0	0	0	1	1	Cc1ccc(=O)n(-c2ccccc2)c1
1399	O=C(Nc1ncccc1)C1N(C)S(=O)(=O)c2c(C1=O)cccc2	1	1	0	1	1	0	1	0	1	1	0	1	0	0	1	1	1	0	1	1	1	1	0	1	1	1	1	CN1C(C(=O)Nc2ccccn2)C(=O)c2ccccc2S1(=O)=O
1400	O=C(C)C1C2(C)C(C3C(C4(C)C(C(C)C3)=CC(=O)CC4)C(O)C2)CC1	0	0	0	1	0	0	0	0	1	0	0	1	1	0	0	0	0	0	1	0	0	0	0	0	0	0	1	CC(=O)C1CCC2C3CC(C)C4=CC(=O)CCC4(C)C3C(O)CC12C
1401	O=C(O)[C@@H](N[C@H](C(=O)N1[C@H](C(=O)O)C[C@H]2[C@@H]1CCC2)C)CCc1ccccc1	1	1	0	1	1	1	1	0	1	1	0	1	0	0	1	1	1	0	1	1	1	1	0	1	1	1	1	C[C@H](N[C@@H](CCc1ccccc1)C(=O)O)C(=O)N1[C@H](C(=O)O)C[C@@H]2CCC[C@@H]21
1402	O=[N+]([O-])c1ccc([C@H](CC(=O)C)C2=C([O-])Oc3c(C2=O)cccc3)cc1	1	1	0	0	1	0	1	0	1	1	1	1	0	0	1	1	1	1	0	0	0	1	0	0	0	0	0	CC(=O)C[C@@H](c1ccc([N+](=O)[O-])cc1)c1c([O-])oc2ccccc2c1=O
1403	N#C/C=C/c1cc(C)c(Nc2nc(Nc3ccc(C#N)cc3)ncc2)c(C)c1	1	1	0	0	1	0	1	0	1	1	0	1	1	0	0	0	1	0	1	0	1	1	0	0	0	1	1	Cc1cc(/C=C/C#N)cc(C)c1Nc1ccnc(Nc2ccc(C#N)cc2)n1
1404	P(=O)(O)(O)CP(=O)(O)O	0	0	0	0	1	0	1	0	1	0	0	1	0	0	1	0	1	0	0	0	0	0	0	0	1	1	0	O=P(O)(O)CP(=O)(O)O
1405	C/1(=C\2/NOC=C/2)\N=C2C(=N\1)C=NC1=C2COCC1	0	1	0	0	1	1	1	0	1	0	0	1	0	0	1	1	1	1	1	1	1	0	0	0	1	1	1	C1=C/C(=C2/N=c3cnc4c(c3=N2)COCC4)NO1
1406	O=C(NC1C(=O)NC(CCCN)C(=O)NC(C(CC)C)C(=O)NC(Cc2ccccc2)C(=O)NC(Cc2[nH]cnc2)C(=O)NC(CC(=O)O)C(=O)NC(CC(=O)N)C(=O)NCCCC1)C(NC(=O)C(NC(=O)C(NC(=O)C1N=C(C(N)C(CC)C)SC1)CC(C)C)CCC(=O)O)C(CC)C	0	0	0	0	0	0	1	0	0	0	0	1	0	0	0	0	1	0	0	0	0	1	0	0	0	0	0	CCC(C)C(N)C1=NC(C(=O)NC(CC(C)C)C(=O)NC(CCC(=O)O)C(=O)NC(C(=O)NC2CCCCNC(=O)C(CC(N)=O)NC(=O)C(CC(=O)O)NC(=O)C(Cc3cnc[nH]3)NC(=O)C(Cc3ccccc3)NC(=O)C(C(C)CC)NC(=O)C(CCCN)NC2=O)C(C)CC)CS1
1407	S(=O)(=O)(C[C@H](N1C(=O)c2c(NC(=O)C)cccc2C1=O)c1cc(OCC)c(OC)cc1)C	0	1	0	0	1	1	1	0	1	0	0	0	0	0	0	0	1	0	1	1	0	0	0	0	0	1	0	CCOc1cc([C@H](CS(C)(=O)=O)N2C(=O)c3cccc(NC(C)=O)c3C2=O)ccc1OC
1408	FCCOCCOCCOc1ccc(/C=C/c2ccc(NC)cc2)cc1	0	0	0	0	0	0	0	0	0	0	0	1	0	0	0	0	1	0	0	0	0	0	0	0	0	0	0	CNc1ccc(/C=C/c2ccc(OCCOCCOCCF)cc2)cc1
1409	Fc1c(Cn2nc(-c3nc(N)c(N(C(=O)OC)C)c(N)n3)c3c2nccc3)cccc1	0	0	0	0	1	0	1	0	0	0	0	1	0	0	1	1	0	0	1	1	0	0	0	0	1	1	0	COC(=O)N(C)c1c(N)nc(-c2nn(Cc3ccccc3F)c3ncccc23)nc1N
1410	O(CCO)C1C(O)C(OC)C(CO)OC1OC1C(O)C(O)C(OC2C(O)C(O)C(C)OC2CO)OC1COC1C(O)C(O)C(OC)C(CO)O1	0	1	0	1	1	1	1	0	1	0	0	1	0	0	1	1	1	1	1	1	1	0	0	0	1	1	0	COC1C(CO)OC(OCC2OC(OC3C(CO)OC(C)C(O)C3O)C(O)C(O)C2OC2OC(CO)C(OC)C(O)C2OCCO)C(O)C1O
1412	O=C(O)CN1CCN([C@@H]([C@H](O)CO)CO)CCN(CC(=O)O)CCN(CC(=O)O)CC1	0	0	0	1	1	0	1	1	1	1	0	1	0	0	1	0	1	0	1	1	1	1	1	1	1	1	1	O=C(O)CN1CCN(CC(=O)O)CCN([C@H](CO)[C@H](O)CO)CCN(CC(=O)O)CC1
1413	O=C(O)CCC1=C(C)C=2N=C1C=C1C(CCC(=O)O)=C(C)C(=N1)C=[cH0]1c(C)c(C(OC(C)c3c(C)[cH0]=4[nH][cH0]3=CC=3C(C)=C(CCC(=O)O)C(N=3)=CC=3C(CCC(=O)O)=C(C)C(N=3)=Cc3c(C)c(C(O)C)c([nH]3)C=4)C)[cH0]([nH]1)=Cc1c(C)c(C(O)C)c([nH]1)C=2	1	1	0	1	1	1	1	0	0	0	1	1	0	0	1	1	1	1	1	1	1	0	0	0	1	1	1	CC1=C(CCC(=O)O)c2cc3nc(cc4[nH]c(cc5[nH]c(cc1n2)c(C)c5C(C)O)c(C)c4C(C)OC(C)c1c(C)c2cc4nc(cc5nc(cc6[nH]c(cc1[nH]2)c(C)c6C(C)O)C(C)=C5CCC(=O)O)C(CCC(=O)O)=C4C)C(C)=C3CCC(=O)O
1414	Clc1c2[C@@H](O)[C@@H]3C(C(=O)[C@]4(O)C(=O)/C(=C(\[O-])/N)/C(=O)[C@@H]([N+](C)C)[C@@H]4C3)=C(O)c2c(O)cc1	1	1	0	1	1	1	1	0	1	1	0	0	0	0	0	1	1	0	0	1	0	1	0	1	1	1	1	C[N+](C)[C@@H]1C(=O)/C(=C(\N)[O-])C(=O)[C@@]2(O)C(=O)C3=C(O)c4c(O)ccc(Cl)c4[C@@H](O)[C@H]3C[C@@H]12
1416	ClC(C(NC(=O)C1N(C)CC(CCC)C1)C1C(O)C(O)C(OP(=O)(O)O)C(SC)O1)C	1	0	0	1	1	1	1	0	1	1	0	1	1	0	1	1	1	0	1	1	1	1	1	1	1	1	1	CCCC1CC(C(=O)NC(C(C)Cl)C2OC(SC)C(OP(=O)(O)O)C(O)C2O)N(C)C1
1418	Clc1c(N)nc(N)c(C(=O)/N=C(\N)/N)n1	1	1	0	1	1	1	1	0	0	1	0	1	0	0	1	1	1	0	0	1	1	1	0	1	1	1	1	NC(N)=NC(=O)c1nc(Cl)c(N)nc1N
1420	ClCCN(CCCl)c1ccc(CCCC(=O)O)cc1	1	1	0	1	1	1	1	1	1	1	1	1	1	0	0	1	1	0	1	1	1	1	0	0	0	1	1	O=C(O)CCCc1ccc(N(CCCl)CCCl)cc1
1421	Oc1cc2c(cc1)C1C(C3C(C)(C(O)C(O)C3)CC1)CC2	1	1	0	0	0	0	1	0	0	1	1	1	0	0	1	0	1	0	0	1	0	0	0	0	1	1	0	CC12CCC3c4ccc(O)cc4CCC3C1CC(O)C2O
1422	O=C(NCC(=O)O)[C@H](CN1C[C@H](C)[C@](C)(c2cc(O)ccc2)CC1)Cc1ccccc1	0	1	0	0	0	1	1	0	0	0	0	0	0	0	0	1	0	0	0	0	0	1	0	0	0	0	0	C[C@H]1CN(C[C@H](Cc2ccccc2)C(=O)NCC(=O)O)CC[C@@]1(C)c1cccc(O)c1
1423	O([C@@H]1[C@@H](C)C(=O)[C@@H](C)C(=O)O[C@H](CC)[C@@]2(C)OC(=O)N(CCCCn3cc(-c4cnccc4)nc3)[C@@H]2[C@H](C)C(=O)[C@H](C)C[C@]1(OC)C)[C@H]1[C@H](O)[C@@H](N(C)C)C[C@@H](C)O1	1	1	0	1	1	1	1	0	1	1	0	1	0	0	1	1	1	0	1	1	1	1	0	1	1	1	1	CC[C@H]1OC(=O)[C@H](C)C(=O)[C@H](C)[C@@H](O[C@@H]2O[C@H](C)C[C@H](N(C)C)[C@H]2O)[C@](C)(OC)C[C@@H](C)C(=O)[C@@H](C)[C@H]2N(CCCCn3cnc(-c4cccnc4)c3)C(=O)O[C@]12C
1424	Clc1c(Cc2ccc(OCC)cc2)cc([C@H]2[C@H](O)[C@@H](O)[C@H](O)[C@@H](CO)O2)cc1	1	1	0	0	1	1	1	0	1	1	1	1	0	0	1	0	1	0	1	0	0	1	0	0	1	1	1	CCOc1ccc(Cc2cc([C@@H]3O[C@H](CO)[C@@H](O)[C@H](O)[C@H]3O)ccc2Cl)cc1
1425	Fc1ccc(C(CCCN2CCC(N3C(=O)Nc4c3cccc4)CC2)c2ccc(F)cc2)cc1	0	1	0	1	1	1	1	0	0	1	0	1	1	0	1	1	1	0	0	0	1	1	0	0	1	1	1	O=c1[nH]c2ccccc2n1C1CCN(CCCC(c2ccc(F)cc2)c2ccc(F)cc2)CC1
1426	O=C(C(CC(N(C)C)C)(c1ccccc1)c1ccccc1)CC	1	1	0	1	1	1	1	0	1	1	0	1	1	0	1	1	1	0	1	1	1	1	0	1	1	1	1	CCC(=O)C(CC(C)N(C)C)(c1ccccc1)c1ccccc1
