# Supplementary material for: Could graph neural networks learn better molecular representation for drug discovery? A comparison study of descriptor-based and graph-based models
Source: J Cheminform. 2021 Feb 17;13:12. doi: 10.1186/s13321-020-00479-8 (PMC7888189; doi:10.1186/s13321-020-00479-8)
Supplement: Supplementary file 1 — Additional file 1. The datasets for the single tasks. [file 13321_2020_479_MOESM1_ESM.zip › ReferencedData/washed_dataset/tox21_washed.csv]

	NR-AR	NR-AR-LBD	NR-AhR	NR-Aromatase	NR-ER	NR-ER-LBD	NR-PPAR-gamma	SR-ARE	SR-ATAD5	SR-HSE	SR-MMP	SR-p53	mol_id	smiles	cano_smiles
0	0.0	0.0	1.0			0.0	0.0	1.0	0.0	0.0	0.0	0.0	TOX3021	S(=O)(=O)(N)c1sc2c(n1)ccc(OCC)c2	CCOc1ccc2nc(S(N)(=O)=O)sc2c1
1	0.0	0.0	0.0	0.0	0.0	0.0	0.0		0.0		0.0	0.0	TOX3020	O=C1N(CC)C(=O)NC1c1ccccc1	CCN1C(=O)NC(c2ccccc2)C1=O
2								0.0		0.0			TOX3024	O[C@]1(CC)[C@]2(C)[C@H]([C@H]3[C@@H]([C@@H]4C(=CCCC4)CC3)CC2)CC1	CC[C@]1(O)CC[C@H]2[C@@H]3CCC4=CCCC[C@@H]4[C@H]3CC[C@@]21C
3	0.0	0.0	0.0	0.0	0.0	0.0	0.0		0.0		0.0	0.0	TOX3027	O=C(Nc1c(C)cccc1C)C(N(CCC)CC)CC	CCCN(CC)C(CC)C(=O)Nc1c(C)cccc1C
4	0.0	0.0	0.0	0.0	0.0	0.0	0.0	0.0	0.0	0.0	0.0	0.0	TOX20800	P(=O)(O)(O)C(P(=O)(O)O)(O)C	CC(O)(P(=O)(O)O)P(=O)(O)O
5	0.0	0.0	0.0	0.0	0.0	0.0	0.0		0.0	0.0	0.0	0.0	TOX5110	O(OC(C)(C)C)C(CCC(OOC(C)(C)C)(C)C)(C)C	CC(C)(C)OOC(C)(C)CCC(C)(C)OOC(C)(C)C
6	0.0	0.0	0.0	0.0	0.0	0.0	0.0	0.0	0.0	0.0	0.0	0.0	TOX6619	ClS(=O)(=O)c1ccccc1	O=S(=O)(Cl)c1ccccc1
7	0.0		0.0		1.0			1.0	0.0	1.0	0.0	1.0	TOX25232	Ic1c(Oc2cc(I)c(O)cc2)c(I)cc(CC(=O)O)c1	O=C(O)Cc1cc(I)c(Oc2ccc(O)c(I)c2)c(I)c1
8	0.0	0.0	0.0	0.0	0.0	0.0	0.0	0.0	0.0	0.0		0.0	TOX22514	O[C@@H](C(O)[C@@H](O)CO)CO	OC[C@H](O)C(O)[C@H](O)CO
10	0.0	0.0	0.0		0.0	0.0	0.0		0.0			0.0	TOX25236	P(=O)(OP(=O)(OC[C@@H]1[C@@H](O)[C@@H](O)[C@H]([n+]2cc(C(=O)N)ccc2)O1)[O-])(OC[C@@H]1[C@@H](O)[C@@H](O)[C@H](n2c3ncnc(N)c3nc2)O1)O	NC(=O)c1ccc[n+]([C@@H]2O[C@H](COP(=O)([O-])OP(=O)(O)OC[C@H]3O[C@@H](n4cnc5c(N)ncnc54)[C@H](O)[C@@H]3O)[C@@H](O)[C@H]2O)c1
11	0.0	0.0			0.0	0.0	0.0	0.0	0.0	0.0	0.0	0.0	TOX25238	IC=1C(=O)NC(=O)N([C@@H]2O[C@H](CO)[C@@H](O)C2)C=1	O=c1[nH]c(=O)n([C@H]2C[C@H](O)[C@@H](CO)O2)cc1I
12	0.0	0.0	0.0	0.0	0.0	0.0	0.0	0.0	0.0	0.0	0.0	0.0	TOX6612	O=C(OCC(C)C)C(C)C	CC(C)COC(=O)C(C)C
13	0.0	0.0	0.0	0.0	0.0	0.0	0.0	0.0	0.0	0.0	0.0	0.0	TOX6615	O=C(OCCOC(=O)C(=C)C)C(=C)C	C=C(C)C(=O)OCCOC(=O)C(=C)C
14	0.0	0.0	0.0		0.0	0.0		1.0	0.0	0.0	0.0		TOX15748	Cl/C=C\C[N+]12CN3CN(C1)CN(C2)C3	Cl/C=C\C[N+]12CN3CN(CN(C3)C1)C2
15	0.0	0.0	0.0	0.0	0.0	0.0	1.0	0.0	0.0	0.0	0.0	0.0	TOX14833	O=C(O)Cc1c2c(ccc1)cccc2	O=C(O)Cc1cccc2ccccc12
16	0.0	0.0	0.0		0.0					0.0			TOX26529	O(CC(O)CN)CCCCCCCCCC	CCCCCCCCCCOCC(O)CN
17	0.0	0.0	0.0	0.0		0.0	0.0		0.0		0.0	0.0	TOX26524	O=C(N(CC)CC)c1cnccc1	CCN(CC)C(=O)c1cccnc1
18	0.0	0.0		0.0			0.0		0.0	0.0	0.0	0.0	TOX26525	O(C)c1cc(O)cc(O)c1	COc1cc(O)cc(O)c1
19								0.0		0.0			TOX26526	O=C(OCC)c1cnccc1	CCOC(=O)c1cccnc1
20	0.0	0.0		0.0	1.0	1.0	0.0		0.0		0.0	0.0	TOX26521	S(=O)(=O)(O)c1c2c(c(OCC)cc1)nccc2	CCOc1ccc(S(=O)(=O)O)c2cccnc12
21	0.0	0.0	0.0	0.0		0.0	0.0	0.0	0.0	0.0	0.0	0.0	TOX26523	O=C(O)[C@H](O)c1ccccc1	O=C(O)[C@H](O)c1ccccc1
22	0.0	0.0	1.0		1.0	0.0		1.0	1.0	0.0		0.0	TOX4460	N(=Nc1ccccc1)c1ccc(N)cc1	Nc1ccc(N=Nc2ccccc2)cc1
23	0.0	0.0	1.0		0.0	0.0	0.0		0.0				TOX22631	Clc1c(Cl)ccc([C@H]2c3c([C@H](NC)C2)cccc3)c1	CN[C@@H]1C[C@@H](c2ccc(Cl)c(Cl)c2)c2ccccc21
24	0.0	0.0	0.0	0.0	0.0	0.0	0.0	0.0	0.0	0.0		0.0	TOX22632	Clc1cc(Cl)cc(C(=O)OC2C[C@@H]3N(C)[C@H](C2)CC3)c1	CN1[C@H]2CC[C@@H]1CC(OC(=O)c1cc(Cl)cc(Cl)c1)C2
25	0.0	0.0	0.0		0.0	0.0		0.0	0.0	0.0		0.0	TOX22633	Clc1cc2N(CCCN(C)C)c3c(cccc3)CCc2cc1	CN(C)CCCN1c2ccccc2CCc2ccc(Cl)cc21
26	0.0	0.0	0.0	0.0	0.0	0.0	0.0	0.0	0.0	0.0	0.0	0.0	TOX1883	OCC#C	C#CCO
27	0.0	0.0	0.0	0.0	0.0	0.0	0.0	0.0	0.0	0.0		0.0	TOX4463	S(=O)(=O)(O)c1c(N)cccc1	Nc1ccccc1S(=O)(=O)O
28	0.0	0.0	0.0	0.0	0.0	0.0	0.0	0.0	0.0	0.0	0.0	0.0	TOX1885	OC(CC(O)C)(C)C	CC(O)CC(C)(C)O
29	0.0	0.0	0.0	0.0	0.0	0.0	0.0	0.0	0.0	0.0	0.0	0.0	TOX1886	NC(CC(C)(C)C)(C)C	CC(C)(C)CC(C)(C)N
30	0.0	0.0	0.0	0.0	0.0	0.0	0.0	0.0	0.0	0.0	0.0	0.0	TOX1889	O=C(CC(C)C)C	CC(=O)CC(C)C
31	0.0	0.0	0.0	0.0	0.0	0.0	0.0	0.0	0.0	0.0	0.0	0.0	TOX1888	O=C(CCC)C	CCCC(C)=O
32	0.0	0.0	1.0	0.0	0.0	0.0	0.0	0.0	0.0	0.0	0.0	0.0	TOX4465	Nc1[nH]c2c(n1)cccc2	Nc1nc2ccccc2[nH]1
33	0.0		1.0			0.0		1.0	0.0	0.0	1.0	1.0	TOX1106	Clc1c(Cl)c(Cl)c(O)c(Cl)c1Cl	Oc1c(Cl)c(Cl)c(Cl)c(Cl)c1Cl
34	0.0	0.0	0.0	0.0	0.0	0.0	0.0	0.0	0.0	0.0	0.0	0.0	TOX161	c1(-c2ccccc2)ccccc1	c1ccc(-c2ccccc2)cc1
35	0.0	0.0	1.0	0.0	0.0		0.0	0.0	0.0	0.0		0.0	TOX22180	Clc1c(Cl)ccc(NC(=O)NC)c1	CNC(=O)Nc1ccc(Cl)c(Cl)c1
36	0.0	0.0	0.0	0.0		0.0	0.0	0.0	0.0	0.0		0.0	TOX22181	Clc1c(C)ccc(NC(=O)C)c1	CC(=O)Nc1ccc(C)c(Cl)c1
37	0.0	0.0	0.0	0.0	0.0	0.0	0.0	0.0	0.0	1.0	0.0	0.0	TOX22187	S=C(NCCCC)NCCCC	CCCCNC(=S)NCCCC
38	0.0	0.0	0.0	0.0	0.0	0.0	0.0	0.0	0.0	0.0	0.0	0.0	TOX22188	O=C(NCCCC)NCCCC	CCCCNC(=O)NCCCC
39	0.0	0.0	0.0	0.0	0.0	0.0	0.0	0.0	0.0	0.0	0.0	0.0	TOX22189	N(C(C)C)(C(C)C)c1ccccc1	CC(C)N(c1ccccc1)C(C)C
40	0.0	0.0	0.0	0.0	0.0	0.0	0.0	0.0	0.0	0.0	0.0	0.0	TOX7876	C(C)c1cc(C)ccc1	CCc1cccc(C)c1
41	0.0	0.0	0.0	0.0	0.0	0.0	0.0		0.0	0.0	0.0	0.0	TOX7877	P(OCCCCCCCC(C)C)(OCCCCCCCC(C)C)Oc1ccccc1	CC(C)CCCCCCCOP(OCCCCCCCC(C)C)Oc1ccccc1
42	0.0	0.0	0.0		0.0	0.0	0.0	0.0	0.0	1.0	0.0	0.0	TOX7875	O=C(OC(CO)CO)CCCCCCC/C=C\CCCCCCCC	CCCCCCCC/C=C\CCCCCCCC(=O)OC(CO)CO
43	0.0	0.0	0.0	0.0	0.0	0.0	0.0	1.0	0.0	0.0	0.0	0.0	TOX7870	O=C1C(/C=C/CCCCCCCCCC)CC(=O)O1	CCCCCCCCCC/C=C/C1CC(=O)OC1=O
44	0.0	0.0		0.0	0.0			0.0	0.0		1.0		TOX4110	Clc1c(NC(C(=O)OC(C#N)c2cc(Oc3ccccc3)ccc2)C(C)C)ccc(C(F)(F)F)c1	CC(C)C(Nc1ccc(C(F)(F)F)cc1Cl)C(=O)OC(C#N)c1cccc(Oc2ccccc2)c1
45	0.0	0.0	0.0	0.0	0.0	0.0	0.0	0.0	0.0	0.0	0.0	0.0	TOX4112	Clc1c(Oc2cc(C(=O)NS(=O)(=O)C)c([N+](=O)[O-])cc2)ccc(C(F)(F)F)c1	CS(=O)(=O)NC(=O)c1cc(Oc2ccc(C(F)(F)F)cc2Cl)ccc1[N+](=O)[O-]
46	0.0	0.0	0.0	1.0		0.0	0.0	0.0	0.0	0.0	0.0	0.0	TOX4113	S=P(Sc1ccccc1)(OCC)CC	CCOP(=S)(CC)Sc1ccccc1
47	0.0	0.0	0.0	0.0	0.0	0.0	0.0	0.0	0.0	0.0	0.0	0.0	TOX27698	OCCCC/C=C\CC	CC/C=C\CCCCO
48		0.0	1.0		1.0	0.0	0.0	1.0	1.0	0.0	1.0	0.0	TOX27695	O=C(Oc1cc2c(cc1)cccc2)c1c(N)cccc1	Nc1ccccc1C(=O)Oc1ccc2ccccc2c1
49	0.0	0.0	1.0	0.0	0.0	0.0	0.0		0.0	0.0	0.0	0.0	TOX24280	O(C)c1cc2c([C@@H](O)[C@H]3N4C[C@H](C=C)C(C3)CC4)ccnc2cc1	C=C[C@H]1CN2CCC1C[C@H]2[C@H](O)c1ccnc2ccc(OC)cc12
50	0.0	0.0	0.0	0.0	0.0	0.0	0.0	0.0	0.0	0.0	0.0	0.0	TOX10138	O=C(CCC(=O)C)C	CC(=O)CCC(C)=O
51	0.0	0.0	0.0	0.0	0.0	0.0	0.0	0.0	0.0	0.0	0.0	0.0	TOX21464	N#CCCNCCC#N	N#CCCNCCC#N
52	0.0	0.0	0.0	0.0	0.0	0.0	0.0		0.0	0.0		0.0	TOX21728	S(=O)(=O)([O-])c1c(/C=C/c2c(S(=O)(=O)[O-])cc(N=Nc3ccc(OCC)cc3)cc2)ccc(N=Nc2ccc(OCC)cc2)c1	CCOc1ccc(N=Nc2ccc(/C=C/c3ccc(N=Nc4ccc(OCC)cc4)cc3S(=O)(=O)[O-])c(S(=O)(=O)[O-])c2)cc1
53	0.0	0.0		0.0	0.0	0.0	0.0	1.0	0.0	0.0		0.0	TOX21721	S(=O)(=O)([O-])c1c2nc(C3C(=O)c4c(C3=O)cccc4)ccc2cc(S(=O)(=O)[O-])c1	O=C1c2ccccc2C(=O)C1c1ccc2cc(S(=O)(=O)[O-])cc(S(=O)(=O)[O-])c2n1
54	0.0	0.0	0.0			0.0	0.0	1.0	0.0	0.0		0.0	TOX21726	S(=O)(=O)([O-])c1c(N=Nc2ccc(N=Nc3ccc(S(=O)(=O)[O-])cc3)cc2)c(O)c2c(c1)cc(NC(=O)c1ccccc1)cc2	O=C(Nc1ccc2c(O)c(N=Nc3ccc(N=Nc4ccc(S(=O)(=O)[O-])cc4)cc3)c(S(=O)(=O)[O-])cc2c1)c1ccccc1
55	0.0	0.0	0.0		0.0	0.0		0.0	0.0	0.0		0.0	TOX24000	S(C)c1cc2C(N3CCN(C)CC3)Cc3c(Sc2cc1)cccc3	CSc1ccc2c(c1)C(N1CCN(C)CC1)Cc1ccccc1S2
56	0.0	0.0	0.0		0.0	0.0			0.0	0.0		0.0	TOX24002	FC(F)(F)c1ccc(/C(=N\OCCN)/CCCCOC)cc1	COCCCC/C(=N/OCCN)c1ccc(C(F)(F)F)cc1
57	0.0	0.0	0.0	0.0	0.0	0.0	0.0	0.0	0.0	0.0	0.0	0.0	TOX27071	OCCc1c(C)cccc1	Cc1ccccc1CCO
58	0.0	0.0	0.0	0.0	0.0	0.0	0.0	0.0	0.0	0.0	0.0	0.0	TOX27070	Cc1c(C)nc(C)c(C)n1	Cc1nc(C)c(C)nc1C
59	0.0	0.0	0.0	0.0	0.0	0.0	0.0	0.0	0.0	0.0	0.0	0.0	TOX27072	OC1C=C(C)CC(C)(C)C1	CC1=CC(O)CC(C)(C)C1
60	0.0	0.0	0.0	0.0	0.0	0.0	0.0	0.0	0.0	0.0	0.0	0.0	TOX27075	Cc1c(C)ncc(C)n1	Cc1cnc(C)c(C)n1
61	0.0	0.0	0.0	0.0		0.0	0.0	0.0	0.0	0.0	0.0	0.0	TOX27074	O=C(OCC(C)C)c1ccccc1	CC(C)COC(=O)c1ccccc1
62	0.0	0.0	0.0	0.0		0.0	0.0	0.0	0.0	0.0	0.0	0.0	TOX27078	C(=C)(C)[C@@H]1CC=C(C)CC1	C=C(C)[C@@H]1CC=C(C)CC1
64	0.0	0.0	1.0	0.0		0.0	0.0	1.0	0.0	0.0	1.0		TOX957	O=[N+]([O-])c1c(N)ccc(N)c1	Nc1ccc(N)c([N+](=O)[O-])c1
65	0.0	0.0	1.0		0.0	0.0	0.0	0.0	0.0	0.0		0.0	TOX24915	CC1Nc2c(OC1)cccc2	CC1COc2ccccc2N1
66	0.0	0.0	0.0	0.0	0.0	0.0	0.0	0.0	0.0	0.0		0.0	TOX24914	Clc1c(O)c(C(=O)O)cc(Cl)c1	O=C(O)c1cc(Cl)cc(Cl)c1O
67	0.0		0.0						0.0				TOX24913	O=C(NCCCN(C)C)CCCCCCCCCCC	CCCCCCCCCCCC(=O)NCCCN(C)C
68	0.0	0.0	0.0	0.0	0.0	0.0	0.0	0.0	0.0	0.0	0.0	0.0	TOX24911	SCCC(=O)OCCCCCC(C)C	CC(C)CCCCCOC(=O)CCS
69	0.0	0.0	0.0	0.0	0.0	0.0	0.0	0.0	0.0	0.0	0.0	0.0	TOX956	[As](=O)(O)(O)c1cc([N+](=O)[O-])c(O)cc1	O=[N+]([O-])c1cc([As](=O)(O)O)ccc1O
70	0.0	0.0	0.0	0.0	0.0	0.0	0.0	0.0	0.0	0.0	0.0	1.0	TOX24919	SCCC(=O)OCC(COC(=O)CCS)(COC(=O)CCS)CC	CCC(COC(=O)CCS)(COC(=O)CCS)COC(=O)CCS
71	0.0	0.0	1.0	0.0	0.0	0.0	0.0	0.0	0.0	0.0		0.0	TOX24918	Brc1c(OCC=C)c(Br)cc(Br)c1	C=CCOc1c(Br)cc(Br)cc1Br
73	0.0	0.0	0.0	0.0	0.0	0.0	0.0	0.0	0.0	0.0	0.0	0.0	TOX9733	O[C@@H]1[C@@H](C(C)C)CC[C@H](C)C1	CC(C)[C@H]1CC[C@H](C)C[C@@H]1O
74	0.0	0.0	1.0		1.0	0.0	0.0	1.0	0.0	0.0		0.0	TOX6050	C(=C/c1ccccc1)\c1ccccc1	C(=C/c1ccccc1)\c1ccccc1
75	0.0	0.0				0.0	0.0	0.0	0.0	0.0		0.0	TOX5649	Cc1cc2c(c3c(cc2)cccc3)cc1	Cc1ccc2c(ccc3ccccc32)c1
76	0.0	0.0	0.0	0.0	0.0	0.0	0.0	0.0	0.0	0.0	0.0	0.0	TOX2968	O=C1N(C)C(=O)c2n(CC3OCCO3)cnc2N1C	Cn1c(=O)c2c(ncn2CC2OCCO2)n(C)c1=O
77	0.0	0.0	0.0	0.0	1.0	1.0	0.0		0.0	0.0	0.0	1.0	TOX2967	FC=1C(=O)NC(=O)N([C@H]2[C@H](O)[C@H](O)[C@@H](C)O2)C=1	C[C@H]1O[C@@H](n2cc(F)c(=O)[nH]c2=O)[C@H](O)[C@@H]1O
79	0.0	0.0	0.0	0.0	0.0	0.0	0.0	0.0	0.0	0.0	0.0	0.0	TOX2617	O=C(OC)C1=CCCN(C)C1	COC(=O)C1=CCCN(C)C1
80								0.0		0.0			TOX2611	O(C)c1ccc(C2C(=O)c3c(C2=O)cccc3)cc1	COc1ccc(C2C(=O)c3ccccc3C2=O)cc1
81	0.0	0.0	0.0	0.0	0.0	0.0	0.0	0.0	0.0	0.0	0.0	0.0	TOX5642	O=[N+]([O-])c1c(C)ccc(C(=O)O)c1	Cc1ccc(C(=O)O)cc1[N+](=O)[O-]
82	0.0	0.0	0.0	0.0	0.0	0.0	0.0	0.0	0.0	0.0	0.0	0.0	TOX5641	O=[N+]([O-])c1c(C)cc(C(=O)O)cc1	Cc1cc(C(=O)O)ccc1[N+](=O)[O-]
83	0.0	0.0	0.0	0.0	0.0	0.0	0.0		0.0		0.0	0.0	TOX2612	O=C(OC1C[C@@H]2[N+](C)(C)[C@H](C1)CC2)C(CCC)CCC	CCCC(CCC)C(=O)OC1C[C@@H]2CC[C@H](C1)[N+]2(C)C
84	0.0	0.0	0.0	0.0	0.0	0.0	0.0	0.0	0.0	0.0	0.0	0.0	TOX27158	OC(CCCCC)C	CCCCCC(C)O
86	0.0	0.0	0.0	0.0	0.0	0.0	0.0	0.0	0.0	0.0	0.0	0.0	TOX1709	O=C(N)c1ccccc1	NC(=O)c1ccccc1
87								0.0		0.0			TOX25756	Nc1oc2c(n1)CCN(CC)CC2	CCN1CCc2nc(N)oc2CC1
88	0.0	0.0	0.0			0.0	0.0		0.0			0.0	TOX25757	O[C@]1(C(C)(C)C)C[C@@H]2N(C[C@@H]3c4c2cccc4CCc2c3cccc2)CC1	CC(C)(C)[C@]1(O)CCN2C[C@H]3c4ccccc4CCc4cccc(c43)[C@@H]2C1
89	0.0	0.0	0.0	0.0	0.0	0.0	0.0	0.0	0.0	0.0	0.0	0.0	TOX9559	O=C(N(CO)C1N(CO)C(=O)N(CO)C1=O)NCO	O=C1C(N(CO)C(=O)NCO)N(CO)C(=O)N1CO
90		0.0	0.0	0.0	0.0	0.0	0.0		0.0		0.0	0.0	TOX25755	Br/C=C/C=1C(=O)NC(=O)N([C@@H]2O[C@H](CO)[C@@H](O)C2)C=1	O=c1[nH]c(=O)n([C@H]2C[C@H](O)[C@@H](CO)O2)cc1/C=C/Br
91	0.0	0.0	0.0	0.0	0.0	0.0		0.0	0.0	0.0		0.0	TOX25752	OCCN1CCN(CCCN2c3c(cccc3)C=Cc3c2cccc3)CC1	OCCN1CCN(CCCN2c3ccccc3C=Cc3ccccc32)CC1
92	0.0	0.0	0.0	0.0	0.0	0.0	0.0	0.0	0.0	0.0	0.0	0.0	TOX25753	O=C(N)Cc1ccc(OC[C@H](O)CNC(C)C)cc1	CC(C)NC[C@@H](O)COc1ccc(CC(N)=O)cc1
93	0.0		0.0			0.0		1.0	0.0	0.0	0.0	0.0	TOX25750	Fc1ccc(C(CCCN2CCN(C(=O)NCC)CC2)c2ccc(F)cc2)cc1	CCNC(=O)N1CCN(CCCC(c2ccc(F)cc2)c2ccc(F)cc2)CC1
94	0.0	0.0	1.0	0.0	1.0	1.0	0.0	1.0	0.0		1.0	0.0	TOX958	O=[N+]([O-])c1cc(N)c(N)cc1	Nc1ccc([N+](=O)[O-])cc1N
96	0.0	0.0	0.0	0.0	0.0	0.0	0.0	0.0	0.0	0.0	0.0	0.0	TOX4786	O=C(O[C@H]1[C@H](O)[C@H](O)C[C@@](O)(C(=O)O)C1)/C=C/c1cc(O)c(O)cc1	O=C(/C=C/c1ccc(O)c(O)c1)O[C@@H]1C[C@](O)(C(=O)O)C[C@@H](O)[C@H]1O
97	0.0		1.0		0.0	0.0		1.0	0.0	0.0	1.0	0.0	TOX18317	Clc1c(Cl)cc(Cl)c(O)n1	Oc1nc(Cl)c(Cl)cc1Cl
98	0.0	0.0	0.0	0.0	0.0	0.0	0.0	1.0	0.0	0.0	0.0	0.0	TOX5391	O=C/C=C/C=C/C	C/C=C/C=C/C=O
99	1.0		0.0			0.0		1.0	0.0	0.0		0.0	TOX4781	Clc1c([N+](=O)[O-])cc(C(F)(F)F)cc1[N+](=O)[O-]	O=[N+]([O-])c1cc(C(F)(F)F)cc([N+](=O)[O-])c1Cl
100	0.0	0.0	0.0	0.0	0.0	1.0	0.0	0.0	0.0	0.0	0.0	0.0	TOX5395	[Si](N[Si](C)(C)C)(C)(C)C	C[Si](C)(C)N[Si](C)(C)C
101	0.0	0.0	0.0	0.0	0.0	0.0	0.0		0.0	0.0	0.0	0.0	TOX4783	ClCCOC(=O)C=C	C=CC(=O)OCCCl
102	0.0	0.0	0.0	1.0	0.0	0.0		1.0	0.0	0.0		0.0	TOX12376	ClCC(=O)N(C(COC)C)c1c(C)scc1C	COCC(C)N(C(=O)CCl)c1c(C)csc1C
103	0.0	0.0	0.0	0.0	0.0	0.0	0.0		0.0	0.0	0.0	0.0	TOX25538	S(CC1=C(C(=O)O)N2C(=O)[C@@H](NC(=O)Cc3nc(N)sc3)[C@H]2SC1)c1n(CCN(C)C)nnn1	CN(C)CCn1nnnc1SCC1=C(C(=O)O)N2C(=O)[C@@H](NC(=O)Cc3csc(N)n3)[C@H]2SC1
104	0.0	0.0		0.0	0.0	0.0	0.0	0.0	0.0	0.0	0.0	0.0	TOX12375	Fc1cc(F)cc(NC(=O)N/N=C(/C)\c2c(C(=O)O)cccn2)c1	C/C(=N/NC(=O)Nc1cc(F)cc(F)c1)c1ncccc1C(=O)O
105	0.0	0.0	0.0					1.0		0.0			TOX12372	Clc1c(C2(Cn3ncnc3)OC(C)CO2)ccc(Oc2ccc(Cl)cc2)c1	CC1COC(Cn2cncn2)(c2ccc(Oc3ccc(Cl)cc3)cc2Cl)O1
106	0.0	0.0	0.0	0.0	0.0	0.0	0.0	0.0	0.0	0.0	0.0	0.0	TOX25533	O=C(OCCN(CC)CC)C(Cc1c2c(ccc1)cccc2)CC1OCCC1	CCN(CC)CCOC(=O)C(Cc1cccc2ccccc12)CC1CCCO1
107	0.0	0.0	0.0	0.0	0.0	0.0	0.0	0.0	0.0	0.0	0.0	0.0	TOX25530	S(=O)(=O)(N)c1sc2S(=O)(=O)[C@@H](C)C[C@H](NCC)c2c1	CCN[C@H]1C[C@H](C)S(=O)(=O)c2sc(S(N)(=O)=O)cc21
108	0.0	0.0	0.0	0.0	0.0	0.0	0.0	0.0	0.0	0.0	0.0	0.0	TOX25531	S(=O)(=O)(N)c1sc2S(=O)(=O)N(CCCOC)C[C@H](NCC)c2c1	CCN[C@H]1CN(CCCOC)S(=O)(=O)c2sc(S(N)(=O)=O)cc21
109	0.0	0.0	0.0	0.0	0.0	0.0	0.0	0.0	0.0	0.0	0.0	0.0	TOX25536	O=C(N)C(CCN(C(C)C)C(C)C)(c1ncccc1)c1ccccc1	CC(C)N(CCC(C(N)=O)(c1ccccc1)c1ccccn1)C(C)C
110	0.0	0.0	0.0	0.0	0.0	0.0	0.0		0.0			0.0	TOX25537	O[C@@H]1[C@@H](CC)[C@H]2C3[C@@H](O)[C@@]45[C@@H](N(C)c6c4cccc6)[C@@H](N1[C@H]3C5)C2	CC[C@H]1[C@@H]2C[C@H]3[C@@H]4N(C)c5ccccc5[C@]45C[C@@H](C2[C@H]5O)N3[C@@H]1O
111	1.0	0.0	0.0		0.0		0.0	0.0		0.0		0.0	TOX25534	F[C@@H]1C=2[C@@](C)([C@H]3[C@@H](O)C[C@]4(C)[C@]5(C(=O)CO)OC(C)(C)O[C@@H]5C[C@H]4[C@@H]3C1)C=CC(=O)C=2	CC1(C)O[C@@H]2C[C@H]3[C@@H]4C[C@H](F)C5=CC(=O)C=C[C@]5(C)[C@H]4[C@@H](O)C[C@]3(C)[C@]2(C(=O)CO)O1
112	0.0	0.0	0.0		0.0	0.0	0.0	0.0	0.0	0.0		0.0	TOX12379	S(C(=O)c1c(CC(C)C)c(C(SC)=O)c(C(F)F)nc1C(F)(F)F)C	CSC(=O)c1c(C(F)F)nc(C(F)(F)F)c(C(=O)SC)c1CC(C)C
113	0.0	0.0	0.0	0.0		0.0	0.0	0.0	0.0	0.0	0.0	0.0	TOX28632	O=C(O)/C(=C\C(=O)O)/CC(=O)O	O=C(O)/C=C(/CC(=O)O)C(=O)O
114	0.0	0.0	0.0	0.0	0.0	0.0	0.0		0.0		0.0	0.0	TOX28633	O=C(O[C@H]1CC(C)(C)C(/C=C/C(=C\C=C\C(=C/C=C\C=C(/C=C/C=C(\C=C\C=2C(C)(C)C[C@H](OC(=O)CCCCCCCCCCCCCCC)CC=2C)/C)\C)\C)/C)=C(C)C1)CCCCCCCCCCCCCCC	CCCCCCCCCCCCCCCC(=O)O[C@@H]1CC(C)=C(/C=C/C(C)=C\C=C\C(C)=C/C=C\C=C(C)/C=C/C=C(C)\C=C\C2=C(C)C[C@@H](OC(=O)CCCCCCCCCCCCCCC)CC2(C)C)C(C)(C)C1
115								0.0		0.0			TOX28630	O=C([C@@H](O)[C@H](O)[C@@H](O)CO)CO	O=C(CO)[C@@H](O)[C@H](O)[C@@H](O)CO
116	0.0	0.0	0.0			0.0		1.0	0.0			1.0	TOX14792	O=C(Nc1ccccc1)C=1S(=O)(=O)CCOC=1C	CC1=C(C(=O)Nc2ccccc2)S(=O)(=O)CCO1
117								0.0		0.0			TOX28636	O=C(CNC)c1cc(O)c(O)cc1	CNCC(=O)c1ccc(O)c(O)c1
118	0.0	0.0	0.0		0.0	0.0	0.0	0.0	0.0	1.0	0.0	0.0	TOX24394	O=C1CCC(C(C)(C)C)CC1	CC(C)(C)C1CCC(=O)CC1
119	0.0	0.0	0.0	0.0	0.0	0.0	0.0	0.0	0.0	0.0	0.0	0.0	TOX3568	O=C(NCN1CCCC1)C=1C(=O)[C@@]2(O)C(O)=C3C(=O)c4c(O)cccc4[C@](O)(C)C3C[C@H]2[C@H](N(C)C)C=1O	CN(C)[C@@H]1C(O)=C(C(=O)NCN2CCCC2)C(=O)[C@@]2(O)C(O)=C3C(=O)c4c(O)cccc4[C@@](C)(O)C3C[C@@H]12
120	0.0	0.0		0.0	0.0	0.0	0.0		0.0		0.0		TOX28634	Clc1cc2C(c3ccccc3)=NCCN(C)c2cc1	CN1CCN=C(c2ccccc2)c2cc(Cl)ccc21
121	0.0	0.0	0.0	0.0	0.0	0.0	0.0		0.0		0.0	0.0	TOX3565	N(CCc1c2c([nH]c1)ccc(Cn1ncnc1)c2)(C)C	CN(C)CCc1c[nH]c2ccc(Cn3cncn3)cc12
123	0.0	0.0	0.0	0.0	0.0	0.0	0.0	0.0	0.0	0.0	0.0	0.0	TOX7019	O=C(OC)CCCCCCCCCCCCC	CCCCCCCCCCCCCC(=O)OC
124								0.0		0.0			TOX26715	Nc1c(N)ccnc1	Nc1ccncc1N
125	0.0	0.0	0.0	0.0	0.0	0.0	0.0	0.0	0.0	0.0	0.0	0.0	TOX7014	OC(CCCCCC)C	CCCCCCC(C)O
126	0.0	0.0	0.0	0.0	0.0	0.0	0.0	0.0	0.0	0.0	0.0	0.0	TOX22494	[Si](OC)(OC)(OC)CCC	CCC[Si](OC)(OC)OC
127	0.0	0.0	0.0	0.0	0.0	0.0	0.0	0.0	0.0	0.0	0.0	0.0	TOX27088	O=CCC=1C(C)(C)CCCC=1C	CC1=C(CC=O)C(C)(C)CCC1
128	0.0	0.0	0.0	0.0		0.0	0.0	0.0	0.0	0.0	0.0	0.0	TOX3702	N(CCNCCN)CCN	NCCNCCNCCN
129	1.0	1.0	0.0		1.0	0.0	0.0	1.0	0.0	0.0		1.0	TOX3706	O[C@@H]1[C@]2(C)[C@H]([C@H]3[C@@H]([C@]4(C)[C@@]5(O[C@@H]5C(O)=C(C#N)C4)CC3)CC2)CC1	C[C@]12CC[C@H]3[C@@H](CC[C@@]45O[C@@H]4C(O)=C(C#N)C[C@]35C)[C@@H]1CC[C@@H]2O
130	0.0	0.0	1.0	1.0		0.0	0.0	1.0	0.0	0.0	0.0	0.0	TOX4280	Clc1c(C2(Cn3ncnc3)OC(CCC)CO2)ccc(Cl)c1	CCCC1COC(Cn2cncn2)(c2ccc(Cl)cc2Cl)O1
131	0.0	0.0	1.0	0.0	1.0	1.0	0.0	1.0	1.0	1.0		0.0	TOX4930	Nc1c(N)ccc(C)c1	Cc1ccc(N)c(N)c1
132	0.0	0.0	0.0	0.0	0.0	0.0	0.0	0.0	0.0	0.0	0.0	0.0	TOX4931	N(CCCCC)CCCCC	CCCCCNCCCCC
133	0.0	0.0	0.0	0.0	1.0	0.0	0.0	0.0	0.0	0.0	0.0	0.0	TOX4284	O(CC(O)C)C	COCC(C)O
134	0.0	0.0	0.0	0.0	1.0	0.0	0.0	0.0	0.0	0.0	1.0	0.0	TOX4937	S1c2c(Oc3c1cccc3)cccc2	c1ccc2c(c1)Oc1ccccc1S2
135	0.0	0.0	0.0	0.0	0.0	0.0	0.0	0.0	0.0	0.0	0.0	0.0	TOX4286	CC1NC1	CC1CN1
136	0.0	0.0	0.0	0.0	0.0	0.0	0.0	0.0	0.0	0.0	0.0	0.0	TOX4287	O=C(O)c1c(C2=NC(C(C)C)(C)C(=O)N2)ncc(CC)c1	CCc1cnc(C2=NC(C)(C(C)C)C(=O)N2)c(C(=O)O)c1
137										0.0			TOX25914	O=C(O)CCC(=O)CN	NCC(=O)CCC(=O)O
138	0.0			1.0	0.0		0.0		0.0	1.0	0.0		TOX25447	Clc1c(C(OCc2c(Cl)cccc2Cl)Cn2cncc2)ccc(Cl)c1	Clc1ccc(C(Cn2ccnc2)OCc2c(Cl)cccc2Cl)c(Cl)c1
139	0.0	0.0	0.0	0.0	0.0	0.0	0.0	0.0	0.0	0.0	1.0	0.0	TOX175	Clc1c(Oc2ccc(Oc3c(Cl)cc(Cl)cn3)cc2)ncc(Cl)c1	Clc1cnc(Oc2ccc(Oc3ncc(Cl)cc3Cl)cc2)c(Cl)c1
140	0.0	0.0	1.0	0.0		0.0	0.0	0.0	0.0	0.0	1.0	0.0	TOX25916	O(CCNCC(O)COc1c2c([nH]c3c2cccc3)ccc1)c1c(OC)cccc1	COc1ccccc1OCCNCC(O)COc1cccc2[nH]c3ccccc3c12
141	0.0	0.0	0.0	0.0	1.0	0.0	0.0	0.0	0.0	0.0	0.0	0.0	TOX173	ClCOCCl	ClCOCCl
142	0.0	0.0	0.0	0.0	0.0	0.0	0.0	0.0	0.0	0.0	0.0	0.0	TOX179	OC(CNCC(O)C)C	CC(O)CNCC(C)O
144	0.0	0.0	0.0			0.0	0.0	1.0	0.0	0.0	0.0	0.0	TOX17262	O=C(C)[C@H]1[C@H](C#N)C[C@@H]2[C@]1(C)CC[C@@H]1[C@]3(C)C(=CC[C@@H]21)C[C@@H](O)CC3	CC(=O)[C@H]1[C@H](C#N)C[C@H]2[C@@H]3CC=C4C[C@@H](O)CC[C@]4(C)[C@H]3CC[C@@]21C
145	0.0	0.0	0.0	0.0	0.0	0.0	0.0		0.0	0.0	0.0	0.0	TOX25007	[As](=O)(O)(O)c1ccc([N+](=O)[O-])cc1	O=[N+]([O-])c1ccc([As](=O)(O)O)cc1
146	0.0	0.0	0.0	0.0	0.0	0.0	0.0		0.0	0.0	0.0	0.0	TOX5886	O=C(OCC)C1C(c2ccccc2)O1	CCOC(=O)C1OC1c1ccccc1
147	0.0	0.0	1.0		1.0	0.0	0.0		0.0	0.0		0.0	TOX5889	ONc1ccccc1	ONc1ccccc1
148	0.0	0.0	0.0	0.0	0.0	0.0	0.0	0.0	0.0		0.0	0.0	TOX5888	O=C(C=O)c1ccccc1	O=CC(=O)c1ccccc1
150	0.0	0.0	0.0	0.0	0.0	0.0	0.0	0.0	0.0	0.0	0.0	0.0	TOX21530	S(=O)(=O)(OC(CC(C)C)CCC(CCCC)CC)[O-]	CCCCC(CC)CCC(CC(C)C)OS(=O)(=O)[O-]
151	0.0	0.0	0.0	0.0	0.0	0.0	0.0		0.0	0.0			TOX25005	ClCc1c(Cl)cc(Cl)cc1	ClCc1ccc(Cl)cc1Cl
152	0.0	0.0	0.0	0.0	0.0	0.0	0.0	0.0	0.0	0.0	0.0	0.0	TOX6867	O=C(O)CCCCCCCCC(=O)O	O=C(O)CCCCCCCCC(=O)O
153	0.0	0.0	0.0	0.0	0.0	0.0	0.0	0.0	0.0	0.0	0.0	0.0	TOX6864	O=C(OC)CCCCCCC	CCCCCCCC(=O)OC
154	0.0	0.0	0.0	0.0	0.0	0.0	0.0	0.0	0.0	0.0	0.0	0.0	TOX6863	O(CC(O)C)CC(O)C	CC(O)COCC(C)O
155								0.0		0.0			TOX31626	O=C(O)C(=O)c1cc(C)c(C)cc1	Cc1ccc(C(=O)C(=O)O)cc1C
156	0.0		0.0	0.0	0.0	0.0	0.0	0.0	0.0	0.0	0.0	0.0	TOX26644	O=C(O)COc1nn(Cc2ccccc2)c2c1cccc2	O=C(O)COc1nn(Cc2ccccc2)c2ccccc12
157	0.0	0.0	1.0	0.0	0.0	0.0	0.0	0.0	0.0	0.0	0.0	0.0	TOX2107	Cc1[nH]ccn1	Cc1ncc[nH]1
158	0.0		0.0	1.0		0.0	1.0		0.0	0.0			TOX27268	O=C(Nc1nnn[n-]1)c1c(OC(C)C)c2c(s1)ccc(OC)c2	COc1ccc2sc(C(=O)Nc3nnn[n-]3)c(OC(C)C)c2c1
159	0.0	0.0	1.0		1.0	0.0	0.0	0.0	1.0	0.0		0.0	TOX27264	Fc1ccc(C2(O)CCN([C@H]3[C@@H](O)c4c(OC3)cc(O)cc4)CC2)cc1	Oc1ccc2c(c1)OC[C@@H](N1CCC(O)(c3ccc(F)cc3)CC1)[C@H]2O
160	0.0	0.0	0.0	0.0	0.0	0.0	0.0		0.0	0.0		0.0	TOX27265	S(=O)(=O)(N(CCC(=O)O)C1(C(=O)NO)CCCC1)c1ccc(Oc2ccc(F)cc2)cc1	O=C(O)CCN(C1(C(=O)NO)CCCC1)S(=O)(=O)c1ccc(Oc2ccc(F)cc2)cc1
161	0.0	0.0	0.0	0.0		0.0	0.0		0.0	0.0	0.0	0.0	TOX27266	S(=O)(=O)(NC1(C(=O)NO)CCOCC1)c1ccc(Oc2ccc(F)cc2)cc1	O=C(NO)C1(NS(=O)(=O)c2ccc(Oc3ccc(F)cc3)cc2)CCOCC1
162	0.0	0.0	0.0		0.0	0.0	0.0		0.0	0.0	0.0	0.0	TOX27267	O[C@H](C)c1nc(N2[C@@H](C)CN(c3nc(C)nc(C)n3)C[C@H]2C)ccn1	Cc1nc(C)nc(N2C[C@H](C)N(c3ccnc([C@@H](C)O)n3)[C@H](C)C2)n1
163	0.0	0.0	0.0	0.0	0.0	0.0	0.0	1.0	0.0	0.0		0.0	TOX27261	O=C(O)[C@H]([C@H](CC)C)N1C(=O)c2c(S1)cccc2	CC[C@H](C)[C@@H](C(=O)O)n1sc2ccccc2c1=O
164	0.0		0.0	0.0	0.0	0.0		0.0	0.0	0.0	0.0	0.0	TOX27262	S(c1c(C(C)(C)C)cc(CO)c(C)c1)C=1C(=O)O[C@@](C(C)C)(CCc2ccc(N)cc2)CC=1O	Cc1cc(SC2=C(O)C[C@@](CCc3ccc(N)cc3)(C(C)C)OC2=O)c(C(C)(C)C)cc1CO
165	0.0	0.0		0.0	0.0	0.0	0.0		0.0	0.0	0.0	0.0	TOX27263	O=C1NCC(c2ccc(O)cc2)=Nc2c(C)nn(CC)c12	CCn1nc(C)c2c1C(=O)NCC(c1ccc(O)cc1)=N2
166	1.0	1.0	0.0		1.0		0.0		0.0		0.0	0.0	TOX26647	P(=O)(OCC(=O)[C@]1(O)[C@]2(C)[C@H]([C@H]3[C@H]([C@@H](O)C2)[C@]2(C)C(=CC(=O)CC2)CC3)CC1)([O-])[O-]	C[C@]12C[C@H](O)[C@H]3[C@@H](CCC4=CC(=O)CC[C@@]43C)[C@@H]1CC[C@]2(O)C(=O)COP(=O)([O-])[O-]
167								0.0		0.0			TOX28974	Clc1cc2[C@H]3[C@H](c4c(Oc2cc1)cccc4)CN(C)C3	CN1C[C@H]2c3ccccc3Oc3ccc(Cl)cc3[C@@H]2C1
168	0.0	0.0	0.0	0.0	0.0	0.0	0.0		0.0		0.0	0.0	TOX3721	O=C(O[C@H]1[C@@H](C)[C@@H](C)OC(=O)[C@H](C)[C@@H](O[C@@H]2O[C@@H](C)[C@H](OC(=O)C)[C@@H](OC)C2)[C@H](C)[C@@H](O[C@H]2[C@H](OC(=O)C)[C@@H](N(C)C)C[C@@H](C)O2)[C@@H](C)C[C@]2(C(=O)[C@@H]1C)OC2)C	CO[C@H]1C[C@H](O[C@@H]2[C@@H](C)C(=O)O[C@H](C)[C@H](C)[C@H](OC(C)=O)[C@@H](C)C(=O)[C@@]3(CO3)C[C@H](C)[C@H](O[C@@H]3O[C@H](C)C[C@H](N(C)C)[C@H]3OC(C)=O)[C@H]2C)O[C@@H](C)[C@@H]1OC(C)=O
169	0.0	0.0	0.0	0.0	0.0	0.0	0.0	0.0	0.0	0.0	0.0	0.0	TOX22379	[Si](OC)(OC)(C)C	CO[Si](C)(C)OC
170	0.0	0.0	0.0		0.0	0.0			0.0	0.0	1.0	0.0	TOX20283	Clc1ccc(C(O)(C)c2ccc(Cl)cc2)cc1	CC(O)(c1ccc(Cl)cc1)c1ccc(Cl)cc1
171	0.0	0.0	1.0	1.0		0.0	0.0	1.0	0.0	0.0	1.0	0.0	TOX20287	Clc1ccc(Oc2ccc(NC(=O)N(C)C)cc2)cc1	CN(C)C(=O)Nc1ccc(Oc2ccc(Cl)cc2)cc1
172	0.0	0.0	0.0		0.0	0.0	0.0	0.0	0.0	0.0	0.0	0.0	TOX20285	O=C(C)c1c(O)cccc1	CC(=O)c1ccccc1O
173	0.0	0.0	0.0	0.0	0.0	0.0	1.0	0.0	0.0	0.0	0.0	0.0	TOX20284	Clc1c(CC(=O)O)c(Cl)ccc1Cl	O=C(O)Cc1c(Cl)ccc(Cl)c1Cl
174	0.0	0.0	0.0	0.0	0.0	0.0	0.0	0.0	0.0		0.0	0.0	TOX20289	Clc1nc(C(=O)O)ccc1	O=C(O)c1cccc(Cl)n1
175	0.0	0.0	0.0	0.0		0.0		0.0	0.0	0.0	0.0	0.0	TOX1553	O=CCCCCCCCCC	CCCCCCCCCC=O
176	0.0	0.0	0.0	0.0	0.0	0.0	0.0	0.0	0.0	0.0	0.0	0.0	TOX4704	C(C)(C)(C)c1ccc(C)cc1	Cc1ccc(C(C)(C)C)cc1
177	0.0	0.0	0.0	0.0	0.0	0.0	0.0	0.0	0.0	0.0	0.0	0.0	TOX1557	BrCBr	BrCBr
178	0.0	0.0	0.0	0.0	0.0	0.0	0.0	0.0	0.0	0.0	0.0	0.0	TOX10307	Clc1cc(Cl)cc(N)c1	Nc1cc(Cl)cc(Cl)c1
179	0.0	0.0	0.0	0.0	0.0	0.0	0.0	0.0	0.0	0.0		0.0	TOX1554	O=C(O)CCCCCCCCC	CCCCCCCCCC(=O)O
180	0.0		0.0				0.0				1.0		TOX1559	O=[N+]([O-])c1cc(C(C)(C)C)c(O)c(C(C)(C)C)c1	CC(C)(C)c1cc([N+](=O)[O-])cc(C(C)(C)C)c1O
182	0.0	0.0	0.0	0.0	1.0	0.0	0.0	0.0	0.0	0.0	0.0	0.0	TOX27487	S(=O)(=O)(OCCCCCCCCC)[O-]	CCCCCCCCCOS(=O)(=O)[O-]
183	0.0	0.0	0.0	0.0	0.0	0.0	0.0	1.0	0.0	0.0	0.0	0.0	TOX7249	O=C(O)c1ccc(C=O)cc1	O=Cc1ccc(C(=O)O)cc1
184	0.0	0.0	0.0	0.0	0.0	0.0	0.0	0.0	0.0	0.0	0.0	0.0	TOX7244	ClC(CCl)CC	CCC(Cl)CCl
185	0.0		0.0		0.0	0.0	0.0	0.0	0.0	0.0		0.0	TOX7247	OC(C)(C)c1ccccc1	CC(C)(O)c1ccccc1
186	0.0	0.0	0.0	0.0	1.0	0.0	0.0	0.0	0.0	0.0	0.0	0.0	TOX7246	O=C1NCCC1	O=C1CCCN1
187	0.0		0.0	0.0	0.0	0.0	0.0	0.0	0.0	0.0		0.0	TOX7241	ClCc1c(Cl)cccc1	ClCc1ccccc1Cl
188	0.0	0.0		0.0	0.0	0.0	0.0	1.0	0.0	0.0		0.0	TOX7240	O=[N+]([O-])c1c([N+](=O)[O-])ccc(C)c1	Cc1ccc([N+](=O)[O-])c([N+](=O)[O-])c1
189	0.0	0.0	0.0	0.0	0.0	0.0	0.0	0.0	0.0	0.0	0.0	0.0	TOX24613	N#CC1(N=NC2(C#N)CCCCC2)CCCCC1	N#CC1(N=NC2(C#N)CCCCC2)CCCCC1
190	0.0		0.0	0.0	1.0	1.0	1.0	1.0	1.0		0.0		TOX24615	O=C(OCCOC(=O)C=C)C=C	C=CC(=O)OCCOC(=O)C=C
191	0.0	0.0	0.0	0.0	0.0	0.0	0.0	0.0	0.0	0.0	0.0		TOX24616	[P+](CCCC)(CCCC)(CCCC)CCCC	CCCC[P+](CCCC)(CCCC)CCCC
192	0.0	0.0	0.0	0.0	0.0	0.0	0.0	0.0	0.0		0.0	0.0	TOX24617	FC(F)(F)c1cc(CC#N)ccc1	N#CCc1cccc(C(F)(F)F)c1
193	0.0	0.0	0.0	0.0	0.0	0.0	0.0	0.0	0.0	0.0	0.0	0.0	TOX24618	Brc1cc(OC)ccc1	COc1cccc(Br)c1
194	0.0	0.0	0.0	0.0	0.0	0.0	0.0	0.0	0.0	0.0	0.0	0.0	TOX24619	N(CCCCCCCC)C	CCCCCCCCNC
195	0.0		1.0		1.0	0.0	0.0		0.0			0.0	TOX21884	O(CC1OC(CC)OC1)c1ccc(Oc2ccccc2)cc1	CCC1OCC(COc2ccc(Oc3ccccc3)cc2)O1
196	0.0	0.0	1.0		1.0	0.0	0.0	0.0	1.0	0.0	0.0	0.0	TOX3951	O=C(Nc1ccccc1)C1=C(C)OCCS1	CC1=C(C(=O)Nc2ccccc2)SCCO1
197	0.0	0.0	1.0		1.0	0.0		0.0	0.0	1.0		0.0	TOX3950	S(N(CCCC)CCCC)N(C(=O)Oc1c2OC(C)(C)Cc2ccc1)C	CCCCN(CCCC)SN(C)C(=O)Oc1cccc2c1OC(C)(C)C2
198	0.0	0.0	0.0	0.0	0.0	0.0	0.0	0.0	0.0	0.0	0.0	0.0	TOX21880	O=C(Oc1nn(C(=O)N(C)C)c(C)c1)N(C)C	Cc1cc(OC(=O)N(C)C)nn1C(=O)N(C)C
199	0.0	0.0	1.0	0.0		0.0			1.0	1.0	1.0		TOX26235	Brc1c(O)c2nc(C)ccc2c(Br)c1	Cc1ccc2c(Br)cc(Br)c(O)c2n1
200	0.0	0.0	1.0	1.0	1.0	1.0		0.0	0.0	0.0	1.0	0.0	TOX768	O=C1C(O)=C(c2ccc(O)cc2)Oc2c1c(O)cc(O)c2	O=c1c(O)c(-c2ccc(O)cc2)oc2cc(O)cc(O)c12
201	0.0	0.0	0.0	0.0	0.0	0.0	0.0	0.0	0.0	0.0	0.0	0.0	TOX7312	O(CC(O)C)c1ccccc1	CC(O)COc1ccccc1
202	0.0	0.0	0.0	0.0	0.0	0.0	0.0	0.0	0.0	0.0	0.0	0.0	TOX760	ClCCNP1(=O)N(CCCl)CCCO1	O=P1(NCCCl)OCCCN1CCCl
203						0.0	0.0	0.0	0.0	0.0	0.0	0.0	TOX761	C(C=C)(=C)C	C=CC(=C)C
204	0.0		0.0		0.0	0.0	0.0	0.0	0.0		0.0	0.0	TOX762	OC(C)C	CC(C)O
205	0.0	0.0			0.0	0.0	0.0	0.0	1.0	0.0		0.0	TOX764	Clc1cc(NC(=O)OC(C)C)ccc1	CC(C)OC(=O)Nc1cccc(Cl)c1
206	0.0	0.0	0.0		1.0	0.0	0.0	0.0	0.0	0.0	0.0	0.0	TOX766	O=C(OC(C)C)Nc1ccccc1	CC(C)OC(=O)Nc1ccccc1
207	0.0	0.0	0.0	0.0	0.0	0.0	0.0	0.0	0.0	0.0	0.0	0.0	TOX767	C(=C/c1cc2OCOc2cc1)\C	C/C=C/c1ccc2c(c1)OCO2
209	0.0	0.0	0.0	0.0	0.0	0.0	0.0	0.0	0.0	0.0	0.0	0.0	TOX21085	Fc1c(N2CCN(C)CC2)c2OCC(C)N3c2c(C(=O)C(C(=O)O)=C3)c1	CC1COc2c(N3CCN(C)CC3)c(F)cc3c(=O)c(C(=O)O)cn1c23
210	0.0	0.0	1.0			0.0			0.0			1.0	TOX26236	O=C(Oc1c(C)cc(OC(=O)C)c2c1cccc2)C	CC(=O)Oc1cc(C)c(OC(C)=O)c2ccccc12
211	0.0	0.0	0.0	0.0	0.0	0.0	0.0	0.0	0.0	0.0	0.0	0.0	TOX21080	Clc1ncc(CN(/C(/NC)=C\[N+](=O)[O-])CC)cc1	CCN(Cc1ccc(Cl)nc1)/C(=C\[N+](=O)[O-])NC
212	0.0	0.0	0.0	0.0	1.0	1.0	0.0	0.0	0.0		1.0		TOX27871	O=C(OC1C(C(C)C)CCC(C)C1)c1c(N)cccc1	CC1CCC(C(C)C)C(OC(=O)c2ccccc2N)C1
213	0.0	0.0		1.0			0.0		0.0	0.0	1.0	0.0	TOX27870	Clc1cc(C(=O)c2ccccc2)c(O)cc1	O=C(c1ccccc1)c1cc(Cl)ccc1O
214	0.0	0.0	0.0	0.0	0.0	0.0	0.0	0.0	0.0	0.0	0.0	0.0	TOX27873	OC[C@@]1(O)[C@@H](O)[C@@H](O)[C@H](O)CO1	OC[C@]1(O)OC[C@@H](O)[C@H](O)[C@@H]1O
215	0.0	0.0	0.0	0.0	0.0		0.0	0.0	0.0	0.0	1.0	0.0	TOX27872	O=C1/C(=C\c2ccc(C)cc2)/C2C(C)(C)C1CC2	Cc1ccc(/C=C2\C(=O)C3CCC2C3(C)C)cc1
216	0.0	0.0	0.0	0.0	0.0	0.0	0.0	0.0	0.0	0.0	0.0	0.0	TOX27875	[P+](CC(C)C)(CC(C)C)(CC(C)C)C	CC(C)C[P+](C)(CC(C)C)CC(C)C
217	0.0	0.0	0.0	0.0	0.0	0.0	0.0	0.0	0.0	0.0	0.0	0.0	TOX27874	O=C(O[C@H]1[C@H](O)[C@@H](O)[C@H](O)[C@@H](CO)O1)[C@@]1(C)[C@@H]2[C@@](C)([C@H]3[C@]4(CC(=C)[C@H]([C@H](O[C@H]5[C@H](OC6[C@H](O)[C@@H](O)[C@H](O)[C@@H](CO)O6)[C@@H](O[C@H]6[C@H](O)[C@@H](O)[C@H](O)[C@@H](CO)O6)[C@H](O)[C@@H](CO)O5)C3)C4)CC2)CCC1	C=C1C[C@]23CC[C@@H]4[C@](C)(C(=O)O[C@@H]5O[C@H](CO)[C@@H](O)[C@H](O)[C@H]5O)CCC[C@]4(C)[C@@H]2C[C@@H](O[C@@H]2O[C@H](CO)[C@@H](O)[C@H](O[C@@H]4O[C@H](CO)[C@@H](O)[C@H](O)[C@H]4O)[C@H]2OC2O[C@H](CO)[C@@H](O)[C@H](O)[C@H]2O)[C@@H]1C3
218	0.0			1.0							1.0		TOX27876	[P+](CCCCCCCC)(CCCCCCCC)(CCCCCCCC)CCCCCCCC	CCCCCCCC[P+](CCCCCCCC)(CCCCCCCC)CCCCCCCC
219	0.0	0.0	0.0	0.0	1.0	0.0	0.0	0.0	0.0	0.0	0.0	0.0	TOX6265	O=C(OCC(CCCC)CC)c1c(C(=O)OCC(CCCC)CC)ccc(C(=O)OCC(CCCC)CC)c1	CCCCC(CC)COC(=O)c1ccc(C(=O)OCC(CC)CCCC)c(C(=O)OCC(CC)CCCC)c1
220	0.0	0.0	0.0	0.0	0.0	0.0	0.0	0.0	0.0	1.0	0.0	0.0	TOX6266	O=C1N(CCO)C(=O)N(CCO)C(=O)N1CCO	O=c1n(CCO)c(=O)n(CCO)c(=O)n1CCO
221	0.0	0.0	1.0	0.0	0.0	0.0	0.0		0.0	0.0		0.0	TOX6267	P(=O)(Oc1cc(C)cc(C)c1)(Oc1cc(C)cc(C)c1)Oc1cc(C)cc(C)c1	Cc1cc(C)cc(OP(=O)(Oc2cc(C)cc(C)c2)Oc2cc(C)cc(C)c2)c1
222	0.0	0.0	0.0	1.0	0.0	0.0	0.0	0.0	0.0	0.0		0.0	TOX6261	ClCC(OP(=O)(OC(CCl)CCl)OC(CCl)CCl)CCl	O=P(OC(CCl)CCl)(OC(CCl)CCl)OC(CCl)CCl
223	0.0	0.0	0.0		0.0	0.0	0.0	1.0	1.0	1.0	0.0	1.0	TOX6262	O=C1N(CC2OC2)C(=O)N(CC2OC2)C(=O)N1CC1OC1	O=c1n(CC2CO2)c(=O)n(CC2CO2)c(=O)n1CC1CO1
224	0.0	0.0				0.0	0.0					0.0	TOX6268	S(=O)(=O)([O-])c1c(N=Nc2c(C)cc(-c3cc(C)c(N=Nc4c(O)c5c(N)cc(S(=O)(=O)[O-])cc5cc4S(=O)(=O)[O-])cc3)cc2)c(O)c2c(N)cc(S(=O)(=O)[O-])cc2c1	Cc1cc(-c2ccc(N=Nc3c(S(=O)(=O)[O-])cc4cc(S(=O)(=O)[O-])cc(N)c4c3O)c(C)c2)ccc1N=Nc1c(S(=O)(=O)[O-])cc2cc(S(=O)(=O)[O-])cc(N)c2c1O
225	0.0	0.0	0.0	0.0	0.0	0.0	0.0	0.0	0.0	0.0	0.0	0.0	TOX5074	O=C(O)c1c(O)cc(O)cc1	O=C(O)c1ccc(O)cc1O
226	0.0							1.0			1.0		TOX5076	O=[N+]([O-])c1c2C(=O)c3c([N+](=O)[O-])ccc(O)c3C(=O)c2c(O)cc1	O=C1c2c(O)ccc([N+](=O)[O-])c2C(=O)c2c([N+](=O)[O-])ccc(O)c21
227	0.0	0.0	0.0	0.0	0.0	0.0	0.0	0.0	0.0	0.0	1.0	0.0	TOX5070	CC1(C)Nc2c(C(C)=C1)cccc2	CC1=CC(C)(C)Nc2ccccc21
228	0.0	0.0	1.0	0.0		0.0			0.0		1.0		TOX5078	O=C1Oc2c(c(O)cc(O)c2)C(C)=C1	Cc1cc(=O)oc2cc(O)cc(O)c12
229	0.0	0.0	0.0	0.0	0.0	0.0	0.0	0.0	0.0	0.0	0.0	0.0	TOX5079	N(CC(C)C)CC(C)C	CC(C)CNCC(C)C
230	0.0	0.0	0.0	0.0	0.0	0.0	0.0		0.0		0.0	0.0	TOX3187	Clc1c(C2(NC)C(=O)CCCC2)cccc1	CNC1(c2ccccc2Cl)CCCCC1=O
231	0.0	0.0	0.0	0.0	0.0	0.0	0.0		0.0		0.0	0.0	TOX26230	O=C(N)c1ccc(OCCNCC(O)COc2c(C)cccc2)cc1	Cc1ccccc1OCC(O)CNCCOc1ccc(C(N)=O)cc1
232	0.0	0.0	1.0		1.0				1.0		1.0	0.0	TOX2399	O=C1Oc2c(-c3oc4c(c13)ccc(O)c4)ccc(O)c2	O=c1oc2cc(O)ccc2c2oc3cc(O)ccc3c12
233	0.0		1.0		1.0	1.0		1.0	1.0	0.0			TOX2394	O(C)c1ccc(C=2C(=O)c3c(O)cc(O)cc3OC=2)cc1	COc1ccc(-c2coc3cc(O)cc(O)c3c2=O)cc1
234	0.0	0.0	1.0		1.0	1.0	1.0	1.0	0.0		1.0		TOX2396	O=C1c2c(O)cc(O)cc2OC(c2ccccc2)=C1	O=c1cc(-c2ccccc2)oc2cc(O)cc(O)c12
235	0.0	0.0	1.0		1.0	1.0		1.0	1.0	0.0	1.0	1.0	TOX2391	O=C1c2c(O)cc(O)cc2OC(c2ccc(O)cc2)=C1	O=c1cc(-c2ccc(O)cc2)oc2cc(O)cc(O)c12
236					1.0	1.0		1.0	0.0	0.0	1.0		TOX2393	O=C(CCc1ccc(O)cc1)c1c(O)cc(O)cc1O	O=C(CCc1ccc(O)cc1)c1c(O)cc(O)cc1O
237	1.0	1.0	0.0	0.0	0.0	0.0	0.0		0.0		0.0	0.0	TOX3049	O=C(N(c1ccccc1)C1CCN(CCc2ccccc2)CC1)CC	CCC(=O)N(c1ccccc1)C1CCN(CCc2ccccc2)CC1
238	0.0				0.0	0.0	0.0	0.0	0.0	0.0		0.0	TOX3043	O=C(O)CCC(=O)c1ccc(-c2ccccc2)cc1	O=C(O)CCC(=O)c1ccc(-c2ccccc2)cc1
239	0.0				0.0		0.0	1.0	0.0				TOX3042	Clc1c(Cl)cccc1C1C(C(=O)OCC)=C(C)NC(C)=C1C(=O)OC	CCOC(=O)C1=C(C)NC(C)=C(C(=O)OC)C1c1cccc(Cl)c1Cl
240	0.0	0.0	0.0	0.0	0.0	0.0	0.0	0.0	0.0	0.0	0.0	0.0	TOX3041	O=C(OCC(COC(=O)N)c1ccccc1)N	NC(=O)OCC(COC(N)=O)c1ccccc1
241	0.0	0.0	0.0	0.0	0.0	0.0	0.0		0.0			0.0	TOX3044	FC(F)(F)c1cc(CC(NCC)C)ccc1	CCNC(C)Cc1cccc(C(F)(F)F)c1
242	0.0	0.0	0.0	0.0	0.0	0.0	0.0	0.0	0.0	0.0	0.0	0.0	TOX12412	O=C(OC)c1c(C2=NC(=O)C(C(C)C)(C)N2)cc(C)cc1	COC(=O)c1ccc(C)cc1C1=NC(=O)C(C)(C(C)C)N1
243	0.0	0.0	1.0	1.0	0.0	0.0	0.0		0.0	0.0		0.0	TOX12417	S=P(OCC)(Oc1c(C(=O)OC(C)C)cccc1)NC(C)C	CCOP(=S)(NC(C)C)Oc1ccccc1C(=O)OC(C)C
244	0.0	0.0	1.0		0.0	0.0	0.0		0.0		1.0	0.0	TOX12416	S(C)c1nc(NC(C)(C)C)nc(NC2CC2)n1	CSc1nc(NC2CC2)nc(NC(C)(C)C)n1
245	1.0	1.0	0.0		1.0	0.0	0.0		0.0	0.0	0.0	0.0	TOX25254	O=C(CO)[C@@H]1[C@]2(C)[C@H]([C@H]3[C@@H]([C@]4(C)C(=CC(=O)CC4)CC3)CC2)CC1	C[C@]12CC[C@H]3[C@@H](CCC4=CC(=O)CC[C@@]43C)[C@@H]1CC[C@@H]2C(=O)CO
246								0.0		0.0			TOX25252	Clc1c2[C@@H](O)[C@@H]3C(C(=O)c2c(O)cc1)=C(O)[C@]1(O)C(=O)C(C(=O)N)=C(O)[C@@H](N(C)C)[C@@H]1C3	CN(C)[C@@H]1C(O)=C(C(N)=O)C(=O)[C@@]2(O)C(O)=C3C(=O)c4c(O)ccc(Cl)c4[C@@H](O)[C@H]3C[C@@H]12
247	0.0	0.0	0.0	0.0	0.0	0.0	0.0		0.0		0.0	0.0	TOX25250	O=C1NC(=O)CC(CC)(C)C1	CCC1(C)CC(=O)NC(=O)C1
248	0.0	0.0	0.0			0.0	0.0	1.0	0.0	0.0	1.0	0.0	TOX22579	Fc1ccc(OCCCN2CCC3(N(c4ccccc4)CNC3=O)CC2)cc1	O=C1NCN(c2ccccc2)C12CCN(CCCOc1ccc(F)cc1)CC2
249	0.0	0.0	0.0	0.0	0.0	0.0	0.0	0.0	0.0	0.0	0.0	0.0	TOX545	S=C(NNC(=S)N)N	NC(=S)NNC(N)=S
250	0.0	0.0	0.0	0.0	0.0	0.0	0.0		0.0	0.0	0.0	0.0	TOX546	S=C(N)C(=S)N	NC(=S)C(N)=S
251	0.0	0.0	0.0	0.0	0.0	0.0		0.0	0.0	0.0	0.0	0.0	TOX815	P(=O)(N1C(C)C1)(N1C(C)C1)N1C(C)C1	CC1CN1P(=O)(N1CC1C)N1CC1C
252	0.0	0.0	0.0	0.0	0.0	0.0	0.0	0.0	0.0	0.0	0.0	0.0	TOX540	O=C(Oc1ccccc1)Oc1ccccc1	O=C(Oc1ccccc1)Oc1ccccc1
253	0.0	0.0	0.0		0.0		1.0		1.0	1.0		1.0	TOX813	[Hg](Cl)C	C[Hg]Cl
254	0.0	0.0	1.0		0.0	0.0		1.0	0.0	0.0	0.0	1.0	TOX810	S=C1NC=Nc2[nH]cnc12	S=c1[nH]cnc2[nH]cnc12
256	0.0	0.0	0.0	0.0	0.0	0.0	0.0		0.0	0.0		0.0	TOX548	N=C(NCCCCCCCCCCCC)N	CCCCCCCCCCCCNC(=N)N
257	0.0	0.0	0.0	0.0	0.0	0.0	0.0	0.0	0.0	0.0	0.0	0.0	TOX818	N(CCN(Cc1sccc1)c1ncccc1)(C)C	CN(C)CCN(Cc1cccs1)c1ccccn1
258	0.0	0.0	0.0	0.0	0.0	0.0	0.0	0.0	0.0		0.0	0.0	TOX819	S=P(SCN1C(=O)SC(OC)=N1)(OC)OC	COc1nn(CSP(=S)(OC)OC)c(=O)s1
259	0.0	0.0	0.0	0.0	0.0	0.0	0.0	0.0	0.0	0.0	0.0		TOX26502	NC=1N2c3c(cccc3)Cc3c(cccc3)C2CN=1	NC1=NCC2c3ccccc3Cc3ccccc3N12
260	0.0	0.0	0.0	0.0	0.0	0.0	0.0	0.0	0.0	0.0	0.0	0.0	TOX26503	O=C(C)[C@@H]1[C@]2(C)[C@H]([C@H]3[C@@H]([C@]4(C)[C@H](C[C@@](O)(C)CC4)CC3)CC2)CC1	CC(=O)[C@H]1CC[C@H]2[C@@H]3CC[C@H]4C[C@](C)(O)CC[C@]4(C)[C@H]3CC[C@]12C
261	0.0	0.0	0.0	0.0	0.0	0.0	0.0		0.0			0.0	TOX26500	Clc1cc(OC[C@H](O)/C=C/[C@@H]2[C@@H](C/C=C\CCCC(=O)O)[C@@H](O)C[C@H]2O)ccc1	O=C(O)CCC/C=C\C[C@H]1[C@@H](O)C[C@@H](O)[C@@H]1/C=C/[C@@H](O)COc1cccc(Cl)c1
262	0.0	0.0	0.0	0.0	0.0	0.0	1.0	0.0	0.0	0.0	0.0	0.0	TOX26501	Clc1ccc(S(=O)(=O)NCCc2ccc(CC(=O)O)cc2)cc1	O=C(O)Cc1ccc(CCNS(=O)(=O)c2ccc(Cl)cc2)cc1
263	0.0	0.0	0.0	0.0	0.0	0.0	0.0	0.0	0.0	0.0	0.0	0.0	TOX26506	Fc1c(Cn2nnc(C(=O)N)c2)c(F)ccc1	NC(=O)c1cn(Cc2c(F)cccc2F)nn1
264	0.0	0.0				0.0	0.0				0.0	0.0	TOX26055	O=C(OCCC(C)C)/C=C/c1ccc(OC)cc1	COc1ccc(/C=C/C(=O)OCCC(C)C)cc1
265	0.0	0.0		0.0	0.0	0.0	0.0	0.0	0.0	0.0	0.0	0.0	TOX26504	O=C(NC1CCN(CCc2c3c([nH]c2)cccc3)CC1)c1ccccc1	O=C(NC1CCN(CCc2c[nH]c3ccccc23)CC1)c1ccccc1
267	0.0		1.0					0.0	0.0			1.0	TOX29086	Clc1cc2c(cc3c(c2)cccc3)cc1	Clc1ccc2cc3ccccc3cc2c1
269	0.0	0.0	1.0		0.0	0.0			0.0			0.0	TOX26508	F/C(/COc1cc2[nH]c3c(c2cc1)cccc3)=C/1\C2CCN(C\1)CC2	F/C(COc1ccc2c(c1)[nH]c1ccccc12)=C1/CN2CCC1CC2
270	0.0	0.0	0.0	0.0	0.0	0.0	0.0		0.0		0.0	0.0	TOX26509	S(=O)(=O)(NC(=O)[C@H](C)c1ccc(CC(C)C)cc1)C	CC(C)Cc1ccc([C@@H](C)C(=O)NS(C)(=O)=O)cc1
271	0.0	0.0	0.0		0.0	0.0			0.0	1.0		0.0	TOX29082	S(SC(=S)N(CCCC)CCCC)C(=S)N(CCCC)CCCC	CCCCN(CCCC)C(=S)SSC(=S)N(CCCC)CCCC
273	0.0		0.0		1.0		1.0		0.0			1.0	TOX29080	Brc1c2c(cc3c1cccc3)cccc2	Brc1c2ccccc2cc2ccccc12
274	0.0	0.0		0.0	0.0	0.0	0.0	0.0	0.0	0.0	0.0	0.0	TOX29081	O(/C=C/1\C(=O)OC(c2ccccc2)=N\1)CC	CCO/C=C1/N=C(c2ccccc2)OC1=O
275	0.0	0.0	0.0	0.0	0.0	0.0	0.0		0.0		0.0	0.0	TOX22612	Clc1c(NC)cc(OC)c(C(=O)N[C@@H]2[C@H](C)N(Cc3ccccc3)CC2)c1	CNc1cc(OC)c(C(=O)N[C@H]2CCN(Cc3ccccc3)[C@H]2C)cc1Cl
276	0.0	0.0	0.0	0.0	0.0	0.0	0.0	0.0	0.0	0.0	0.0	0.0	TOX22613	S(=O)(=O)(CC)c1c(N)cc(OC)c(C(=O)NCC2N(CC)CCC2)c1	CCN1CCCC1CNC(=O)c1cc(S(=O)(=O)CC)c(N)cc1OC
277	0.0	0.0	0.0	0.0	0.0	0.0	0.0	0.0	0.0	0.0		0.0	TOX22614	O(C)c1c(OC)cc2c(c1)C1N(CC(CC(C)C)C(=O)C1)CC2	COc1cc2c(cc1OC)C1CC(=O)C(CC(C)C)CN1CC2
278	0.0	0.0	0.0	0.0	0.0	0.0	0.0		0.0		0.0	0.0	TOX22618	O=C(OC1C[C@@H]2N(C)[C@H](C1)CC2)c1cc(C)cc(C)c1	Cc1cc(C)cc(C(=O)OC2C[C@@H]3CC[C@H](C2)N3C)c1
280	0.0	0.0	1.0		0.0	0.0	0.0	1.0	0.0	0.0			TOX14818	Clc1cnc2N(CSP(=O)(OC)OC)C(=O)Oc2c1	COP(=O)(OC)SCn1c(=O)oc2cc(Cl)cnc21
281	0.0	0.0	0.0	0.0	0.0	0.0	0.0	0.0	0.0	0.0	0.0	0.0	TOX14816	P(=O)(O/C(=C\C(=O)NC)/C)(OC)OC	CNC(=O)/C=C(/C)OP(=O)(OC)OC
282	0.0		0.0		0.0	0.0	0.0		0.0	1.0	0.0	1.0	TOX27673	S(Sc1c(C)occ1)c1c(C)occ1	Cc1occc1SSc1ccoc1C
283	0.0	0.0	0.0	0.0		0.0			0.0	1.0	1.0	0.0	TOX27672	Ic1c(C(=O)NC(CS(=O)(=O)C)(C)C)c(C(=O)Nc2c(C)cc(C(F)(C(F)(F)F)C(F)(F)F)cc2)ccc1	Cc1cc(C(F)(C(F)(F)F)C(F)(F)F)ccc1NC(=O)c1cccc(I)c1C(=O)NC(C)(C)CS(C)(=O)=O
284	0.0	0.0	0.0	0.0	0.0	0.0	0.0	0.0	0.0	0.0	0.0	0.0	TOX27670	O=C(/C=C/C)CC	C/C=C/C(=O)CC
285	0.0	0.0	0.0	0.0	0.0	0.0	0.0	0.0	0.0	0.0	0.0	0.0	TOX27677	O=C1C(C)OCC1	CC1OCCC1=O
286	0.0	0.0	0.0	0.0	0.0	0.0	0.0	0.0	0.0	0.0	0.0	0.0	TOX27675	O=C1C(=O)CCCC1C	CC1CCCC(=O)C1=O
287	0.0	0.0	0.0	0.0	0.0	0.0	0.0		0.0	0.0	0.0	0.0	TOX27674	O=C1C(O)=C(C)C(C)O1	CC1=C(O)C(=O)OC1C
288	0.0	0.0	0.0		0.0	0.0			0.0		1.0		TOX27679	C(CCc1occc1)CC	CCCCCc1ccco1
289	0.0	0.0	0.0	0.0	0.0	0.0	0.0	0.0	0.0	0.0	0.0	0.0	TOX27678	n1c2c(ncc1)CCCC2	c1cnc2c(n1)CCCC2
290	0.0	0.0	0.0	0.0	0.0	0.0	0.0	0.0	0.0	0.0	0.0	0.0	TOX21703	S(=O)(=O)([O-])c1c2c(ccc(CCCC)c2)ccc1	CCCCc1ccc2cccc(S(=O)(=O)[O-])c2c1
291	0.0	0.0	1.0		0.0	0.0	0.0		0.0	0.0		0.0	TOX21709	S(=O)(=O)([O-])c1cc(C)c(N=Nc2c(O)ccc3c2cccc3)cc1	Cc1cc(S(=O)(=O)[O-])ccc1N=Nc1c(O)ccc2ccccc12
292	0.0	0.0	1.0	0.0	0.0	0.0	0.0	0.0	0.0	0.0		0.0	TOX21708	S(=O)(=O)([O-])c1ccc(N=Nc2c(O)c(N=Nc3c(C)cc(C)cc3)c(O)cc2)cc1	Cc1ccc(N=Nc2c(O)ccc(N=Nc3ccc(S(=O)(=O)[O-])cc3)c2O)c(C)c1
293	0.0	0.0	0.0	0.0	0.0	0.0		0.0	0.0	0.0		1.0	TOX117	O=C1N([C@H]2[C@H](O)[C@H](O)[C@@H](CO)O2)N=CC(N)=N1	Nc1cnn([C@@H]2O[C@H](CO)[C@@H](O)[C@H]2O)c(=O)n1
294	0.0	0.0			1.0	1.0	0.0	0.0	0.0	0.0		0.0	TOX7608	Clc1nc(NC(C)(C)C)nc(NCC)n1	CCNc1nc(Cl)nc(NC(C)(C)C)n1
295	0.0	0.0	0.0	0.0	0.0	0.0	0.0	0.0	0.0	0.0	0.0	0.0	TOX2800	Clc1c(S(=O)(=O)N)cc2S(=O)(=O)NC=Nc2c1	NS(=O)(=O)c1cc2c(cc1Cl)N=CNS2(=O)=O
296	0.0		1.0				0.0		1.0	1.0	1.0	1.0	TOX2801	Clc1c(O)c2ncccc2c(Cl)c1	Oc1c(Cl)cc(Cl)c2cccnc12
297	0.0	0.0		0.0	0.0	0.0	0.0		0.0		0.0	0.0	TOX2803	Clc1ccc(OCC(O)COC(=O)N)cc1	NC(=O)OCC(O)COc1ccc(Cl)cc1
298	0.0	0.0	0.0	0.0		0.0			0.0	0.0		1.0	TOX2808	Clc1cc2N(CCCN(C)C)c3c(Sc2cc1)cccc3	CN(C)CCCN1c2ccccc2Sc2ccc(Cl)cc21
302	0.0	0.0	0.0	0.0	0.0	0.0		1.0	0.0	0.0	0.0	0.0	TOX671	S(=O)(=O)([O-])c1cc(C/[N+](/CC)=C/2\C=C/C(=C(\c3ccc(N(CC)Cc4cc(S(=O)(=O)[O-])ccc4)cc3)/c3ccccc3)/C=C\2)ccc1	CCN(Cc1cccc(S(=O)(=O)[O-])c1)c1ccc(C(=C2C=CC(=[N+](CC)Cc3cccc(S(=O)(=O)[O-])c3)C=C2)c2ccccc2)cc1
303	0.0	0.0	0.0	0.0	0.0	0.0	0.0		0.0	0.0		0.0	TOX6074	Clc1c(Cl)cc(OCC(=O)OCC(C)C)c(Cl)c1	CC(C)COC(=O)COc1cc(Cl)c(Cl)cc1Cl
304	1.0	0.0	1.0		0.0	0.0		1.0	1.0		1.0	1.0	TOX6076	O=C(OC[C@@H]1[C@@H](OC(=O)c2cc(OC(=O)c3cc(O)c(O)c(O)c3)c(O)c(O)c2)[C@H](OC(=O)c2cc(OC(=O)c3cc(O)c(O)c(O)c3)c(O)c(O)c2)[C@@H](OC(=O)c2cc(OC(=O)c3cc(O)c(O)c(O)c3)c(O)c(O)c2)[C@H](OC(=O)c2cc(OC(=O)c3cc(O)c(O)c(O)c3)c(O)c(O)c2)O1)c1cc(OC(=O)c2cc(O)c(O)c(O)c2)c(O)c(O)c1	O=C(OC[C@H]1O[C@@H](OC(=O)c2cc(O)c(O)c(OC(=O)c3cc(O)c(O)c(O)c3)c2)[C@H](OC(=O)c2cc(O)c(O)c(OC(=O)c3cc(O)c(O)c(O)c3)c2)[C@@H](OC(=O)c2cc(O)c(O)c(OC(=O)c3cc(O)c(O)c(O)c3)c2)[C@@H]1OC(=O)c1cc(O)c(O)c(OC(=O)c2cc(O)c(O)c(O)c2)c1)c1cc(O)c(O)c(OC(=O)c2cc(O)c(O)c(O)c2)c1
305	0.0	0.0	0.0	0.0	0.0	1.0	0.0	0.0	0.0	0.0	0.0	0.0	TOX537	O(C(c1ccccc1)c1ccccc1)CCN(C)C	CN(C)CCOC(c1ccccc1)c1ccccc1
306	0.0	0.0	0.0	0.0	0.0	0.0	0.0	0.0	0.0	0.0	0.0	0.0	TOX5668	O=C(OC)c1ccc(C)cc1	COC(=O)c1ccc(C)cc1
307	0.0	0.0	0.0	0.0	0.0	0.0			0.0			0.0	TOX2941	N(CCCN1c2c(C(C)(C)c3c1cccc3)cccc2)(C)C	CN(C)CCCN1c2ccccc2C(C)(C)c2ccccc21
308	0.0	0.0	0.0	0.0	0.0		0.0	0.0	0.0	0.0	0.0		TOX2940	O=C(O[C@@H]1[C@H](c2ccc(OC)cc2)Sc2c(N(CCN(C)C)C1=O)cccc2)C	COc1ccc([C@@H]2Sc3ccccc3N(CCN(C)C)C(=O)[C@@H]2OC(C)=O)cc1
310	0.0	0.0	0.0	0.0	0.0	0.0	0.0	0.0	0.0	0.0	0.0	0.0	TOX5665	S=C1NC(=O)C(C)=CN1	Cc1c[nH]c(=S)[nH]c1=O
311	0.0	0.0	0.0	0.0	0.0	0.0	0.0	0.0	0.0	0.0	0.0	0.0	TOX2944	O(C)c1c(OC)cc2c3[C@H]([N+](C)(C)CC2)Cc2cc(c(OC)cc2)Oc2c(OC)cc4c([C@@H]([N+](C)(C)CC4)Cc4ccc(Oc13)cc4)c2	COc1ccc2cc1Oc1cc3c(cc1OC)CC[N+](C)(C)[C@H]3Cc1ccc(cc1)Oc1c(OC)c(OC)cc3c1[C@@H](C2)[N+](C)(C)CC3
312	0.0		0.0	0.0			0.0	0.0	0.0	0.0	0.0	0.0	TOX2947	O=C(O)CCC/C=C\C[C@@H]1[C@@H](/C=C/[C@@H](O)CCCCC)[C@H](O)CC1=O	CCCCC[C@H](O)/C=C/[C@H]1[C@H](O)CC(=O)[C@@H]1C/C=C\CCCC(=O)O
314	0.0	0.0	1.0	0.0	0.0	0.0	0.0	0.0	0.0	0.0	0.0	0.0	TOX616	CC1(C)OC2(C)CCC1CC2	CC12CCC(CC1)C(C)(C)O2
315	0.0	0.0	0.0	0.0	0.0	0.0	0.0	0.0	0.0	0.0	0.0	0.0	TOX9575	O(C=C)CC1CCC(CO)CC1	C=COCC1CCC(CO)CC1
316	0.0	0.0	0.0	0.0	0.0	0.0	0.0	0.0	0.0	0.0	0.0	0.0	TOX1769	O=C(/C=C/C=1C(C)(C)CCCC=1C)C	CC(=O)/C=C/C1=C(C)CCCC1(C)C
317	0.0	0.0	0.0	0.0	0.0	0.0	0.0	0.0	0.0	0.0	0.0	0.0	TOX25888	O=C(NC1C(=O)SCC1)C	CC(=O)NC1CCSC1=O
318	0.0		0.0	0.0				0.0	0.0		1.0		TOX25889	Clc1c(Cc2c(O)ccc(C(CC(C)(C)C)(C)C)c2)ccc(Cl)c1	CC(C)(C)CC(C)(C)c1ccc(O)c(Cc2ccc(Cl)cc2Cl)c1
319	0.0	0.0	1.0		0.0			1.0	1.0	0.0	0.0	1.0	TOX9572	ClC(Cl)C(=O)N1C(C)COc2c1cccc2	CC1COc2ccccc2N1C(=O)C(Cl)Cl
320	0.0	0.0	0.0		0.0	0.0	0.0	0.0	0.0	0.0	0.0	0.0	TOX1761	NC(CN)C	CC(N)CN
321	0.0	0.0	0.0	0.0		0.0	0.0	0.0	0.0	0.0	0.0	0.0	TOX1762	OC(CC)C	CCC(C)O
322	0.0												TOX25881	N=C(NC(=N)NCCCCCCNC(NC(=N)NCC(CCCC)CC)=N)NCC(CCCC)CC	CCCCC(CC)CNC(=N)NC(=N)NCCCCCCNC(=N)NC(=N)NCC(CC)CCCC
323	0.0	0.0	0.0	0.0	0.0	0.0	0.0	0.0	0.0	0.0	0.0	0.0	TOX1764	OC(CN)C	CC(O)CN
324	0.0	0.0		0.0		0.0	0.0	0.0	0.0	0.0	0.0	0.0	TOX25887	S(CC1=C(C(=O)[O-])N2C(=O)[C@@H](NC(=O)/C(=N/OC)/c3[n+]c(N)sc3)[C@H]2SC1)C=1N(C)N=C(O)C(=O)N=1	CO/N=C(/C(=O)N[C@@H]1C(=O)N2C(C(=O)[O-])=C(CSc3nc(=O)c(O)nn3C)CS[C@H]12)C1=CSC(N)=[N+]1
325	0.0	0.0	0.0	0.0	0.0	0.0	0.0		0.0		0.0	0.0	TOX25885	O=C1Sc2c(O1)cc(O)cc2	O=c1oc2cc(O)ccc2s1
326	0.0	0.0	0.0	0.0	0.0	0.0	0.0	0.0	0.0	0.0	0.0	0.0	TOX617	O(C)c1c(O)ccc(CC=C)c1	C=CCc1ccc(O)c(OC)c1
327	0.0	0.0	0.0	0.0	0.0	0.0	0.0	0.0	0.0	0.0	0.0	0.0	TOX20540	O=[N+]([O-])/N=C(\NCCC[C@H](N)C(=O)OC)/N	COC(=O)[C@@H](N)CCCN/C(N)=N\[N+](=O)[O-]
328	0.0	0.0	1.0						0.0			1.0	TOX20547	S(=O)(=O)([O-])C1(C)C(=O)c2c(C(=O)C1)cccc2	CC1(S(=O)(=O)[O-])CC(=O)c2ccccc2C1=O
329	0.0	0.0	0.0	0.0	0.0	0.0	0.0	0.0	0.0	0.0		0.0	TOX28900	Clc1c(C2=NCc3n(c(C)nn3)-c3sc(CCC(=O)N4CCOCC4)cc23)cccc1	Cc1nnc2n1-c1sc(CCC(=O)N3CCOCC3)cc1C(c1ccccc1Cl)=NC2
330	0.0	0.0	0.0	0.0	0.0	0.0	0.0	0.0	0.0	0.0	0.0	0.0	TOX28901	O=C(O)[C@H](N[C@H](C(=O)N1[C@H](C(=O)O)CCC1)C)CCc1ccccc1	C[C@H](N[C@H](CCc1ccccc1)C(=O)O)C(=O)N1CCC[C@H]1C(=O)O
331	0.0	0.0	0.0			0.0			0.0		1.0		TOX28903	O=C(N[C@@H]1[C@H](C)O[C@@H](O[C@H]2[C@H](C)O[C@@H](O[C@H]\3[C@@H](C)/C=C/C=C\4/[C@]5(O)[C@@H]([C@H](O)C(C)=C[C@H]5C(=O)O[C@@H]5C[C@@]6(O[C@H](C(CC)C)[C@@H](C)C=C6)O[C@@H](C5)C/C=C/3\C)OC/4)C[C@@H]2OC)C[C@@H]1OC)C	CCC(C)[C@H]1O[C@]2(C=C[C@@H]1C)C[C@@H]1C[C@@H](C/C=C(\C)[C@@H](O[C@H]3C[C@H](OC)[C@@H](O[C@H]4C[C@H](OC)[C@H](NC(C)=O)[C@H](C)O4)[C@H](C)O3)[C@@H](C)/C=C/C=C3\CO[C@@H]4[C@H](O)C(C)=C[C@@H](C(=O)O1)[C@]34O)O2
332	0.0	0.0	0.0	0.0	0.0	0.0	0.0	0.0	0.0	0.0		0.0	TOX24939	Brc1c(OC)c(Br)cc(Br)c1C	COc1c(Br)cc(Br)c(C)c1Br
333	1.0	0.0	1.0		1.0	0.0	0.0		0.0		0.0	0.0	TOX28905	O(C)c1cc2c([C@@H](O)[C@H]3N4C[C@H](C=C)[C@H](C3)CC4)ccnc2cc1	C=C[C@H]1CN2CC[C@H]1C[C@H]2[C@H](O)c1ccnc2ccc(OC)cc12
334	0.0	0.0	0.0	0.0	0.0	0.0	0.0	0.0	0.0	0.0	0.0	0.0	TOX24289	S(=O)(=O)(Cc1cc2c(CCN(C)C)c[nH]c2cc1)N1CCCC1	CN(C)CCc1c[nH]c2ccc(CS(=O)(=O)N3CCCC3)cc12
335	0.0	0.0	0.0	0.0	1.0	0.0	0.0		0.0		0.0	0.0	TOX24288	S(=O)(=O)(O)c1cc2C(=O)/C(=C\3/C(=O)c4c(N/3)ccc(S(=O)(=O)O)c4)/Nc2cc1	O=C1/C(=C2\Nc3ccc(S(=O)(=O)O)cc3C2=O)Nc2ccc(S(=O)(=O)O)cc21
336	0.0	0.0	0.0	0.0	0.0	0.0	0.0		0.0	0.0	0.0	0.0	TOX24935	[Cr](OC(=O)C)(OC(=O)C)OC(=O)C	CC(=O)O[Cr](OC(C)=O)OC(C)=O
337	0.0	0.0	0.0	0.0		0.0	0.0		0.0	0.0		1.0	TOX28909	O=C(O)C[C@]1(O)[C@@H](C)[C@H](OC)[C@@H](OC)[C@H]([C@H](C)[C@@H]2[C@H](C)[C@@H](O)C[C@]3(O2)O[C@](C)([C@@H]2O[C@](C)([C@H]4[C@@H](OC5O[C@@H](C)[C@H](OC)[C@@H](OC)C5)C[C@H]([C@@H]5[C@@H](C)C[C@@H](C)[C@](O)(C)O5)O4)CC2)CC3)O1	CO[C@H]1CC(O[C@H]2C[C@H]([C@H]3O[C@](C)(O)[C@H](C)C[C@@H]3C)O[C@H]2[C@]2(C)CC[C@H]([C@]3(C)CC[C@]4(C[C@H](O)[C@@H](C)[C@@H]([C@@H](C)[C@@H]5O[C@](O)(CC(=O)O)[C@@H](C)[C@H](OC)[C@H]5OC)O4)O3)O2)O[C@@H](C)[C@@H]1OC
338	0.0	1.0	0.0			1.0	1.0		1.0		0.0		TOX24936	O=C(OCCN1C(=O)N(CCOC(=O)C=C)C(=O)N(CCOC(=O)C=C)C1=O)C=C	C=CC(=O)OCCn1c(=O)n(CCOC(=O)C=C)c(=O)n(CCOC(=O)C=C)c1=O
339	0.0	0.0	0.0	0.0	0.0	0.0	0.0	0.0	0.0	0.0	0.0	0.0	TOX24931	O=C(OCCNC(C)(C)C)C(=C)C	C=C(C)C(=O)OCCNC(C)(C)C
340	0.0	0.0	0.0	0.0	0.0	0.0	0.0	0.0	0.0	0.0	0.0	0.0	TOX24930	S(=O)(=O)(N)c1c(OC(F)(F)F)cccc1	NS(=O)(=O)c1ccccc1OC(F)(F)F
341	0.0	0.0	0.0	0.0	0.0	0.0	0.0	0.0	0.0	0.0	0.0	0.0	TOX24933	O=C=NCC1CC(CN=C=O)CCC1	O=C=NCC1CCCC(CN=C=O)C1
342	0.0	0.0			0.0	0.0	0.0		0.0			0.0	TOX25082	O[C@H]([C@@H]1N2C[C@H](C=C)C(C1)CC2)c1c2c(ncc1)cccc2	C=C[C@H]1CN2CCC1C[C@@H]2[C@@H](O)c1ccnc2ccccc12
343										0.0			TOX25083	O=C(Nc1cc2c(N)cc(C)nc2cc1)Nc1cc2c(N)cc(C)nc2cc1	Cc1cc(N)c2cc(NC(=O)Nc3ccc4nc(C)cc(N)c4c3)ccc2n1
345	1.0		0.0	0.0	1.0	1.0	0.0		0.0		0.0	0.0	TOX25086	P(=O)(O[C@@H]1[C@]2(C)[C@H]([C@H]3[C@@H](c4c(cc(O)cc4)CC3)CC2)CC1)(O)O	C[C@]12CC[C@@H]3c4ccc(O)cc4CC[C@H]3[C@@H]1CC[C@@H]2OP(=O)(O)O
346	0.0	0.0	0.0	0.0		0.0		1.0	0.0	0.0	0.0		TOX25084	S[C@@H]([C@H](S)C(=O)O)C(=O)O	O=C(O)[C@@H](S)[C@H](S)C(=O)O
347	0.0	0.0	0.0		0.0	0.0				0.0			TOX25085	FC(F)(F)c1cc2N(CCCN3CCN(C)CC3)c3c(Sc2cc1)cccc3	CN1CCN(CCCN2c3ccccc3Sc3ccc(C(F)(F)F)cc32)CC1
348								0.0		0.0			TOX25088	OCc1c(CN)c(O)c(C)nc1	Cc1ncc(CO)c(CN)c1O
349	0.0	0.0	0.0	0.0	0.0	0.0	0.0	0.0	0.0	0.0	0.0	0.0	TOX25089	S(=O)(=O)(N)c1ccc(C(=O)O)cc1	NS(=O)(=O)c1ccc(C(=O)O)cc1
350	0.0	0.0	0.0	0.0	0.0	0.0	0.0		0.0	0.0		1.0	TOX24728	SCCC(=O)OCC(COC(=O)CCS)(COC(=O)CCS)COC(=O)CCS	O=C(CCS)OCC(COC(=O)CCS)(COC(=O)CCS)COC(=O)CCS
351								0.0		0.0			TOX26652	O=C(N/C=C/1\C(=O)N[C@@H]([C@H]2N=C(N)NCC2)C(=O)NC[C@H](N)C(=O)N[C@@H](C)C(=O)N[C@@H](CNC(=O)C[C@@H](N)CCCN)C(=O)N\1)N	C[C@@H]1NC(=O)[C@@H](N)CNC(=O)[C@H]([C@@H]2CCNC(N)=N2)NC(=O)/C(=C\NC(N)=O)NC(=O)[C@H](CNC(=O)C[C@@H](N)CCCN)NC1=O
353	0.0	0.0				0.0	0.0		0.0		1.0	1.0	TOX3545	N(C)(C)c1cc2c([n+](C)c(/C=C/c3c(C)n(c(C)c3)-c3ccccc3)cc2)cc1	Cc1cc(/C=C/c2ccc3cc(N(C)C)ccc3[n+]2C)c(C)n1-c1ccccc1
354	0.0	0.0	0.0	0.0	0.0	0.0	0.0	0.0	0.0	0.0	1.0	0.0	TOX3542	O(C)c1ccc(CN(CCN(C)C)c2ncccc2)cc1	COc1ccc(CN(CCN(C)C)c2ccccn2)cc1
355	1.0	0.0	0.0	0.0	1.0	0.0	0.0	0.0	0.0	0.0	0.0	0.0	TOX3540	O=C(Oc1c[n+](C)ccc1)N(C)C	CN(C)C(=O)Oc1ccc[n+](C)c1
356	0.0	0.0	0.0	0.0	0.0	0.0	0.0	0.0	0.0	0.0	0.0	0.0	TOX10780	OCc1c(O)c(C)ncc1CO	Cc1ncc(CO)c(CO)c1O
357	0.0	0.0	0.0	0.0	0.0	0.0	0.0	0.0	0.0	0.0		0.0	TOX3548	Clc1c(S(=O)(=O)N)cc2C(=O)NC(CC)Nc2c1	CCC1NC(=O)c2cc(S(N)(=O)=O)c(Cl)cc2N1
358	0.0	0.0	1.0	0.0	1.0	1.0	0.0	0.0	0.0	0.0		0.0	TOX3549	O(C)c1cc2c([C@H](O)[C@@H]3N4C[C@H](C=C)C(C3)CC4)ccnc2cc1	C=C[C@H]1CN2CCC1C[C@@H]2[C@@H](O)c1ccnc2ccc(OC)cc12
359	0.0	0.0		0.0	0.0	0.0	0.0	0.0	0.0	0.0		0.0	TOX29277	Brc1c2c(c3c(c1)cccc3)cccc2	Brc1cc2ccccc2c2ccccc12
360	0.0	0.0		0.0	0.0	0.0	0.0	0.0	0.0	0.0	0.0	0.0	TOX7032	OCC(N)(C)C	CC(C)(N)CO
361	0.0	0.0	0.0	0.0	0.0	1.0	0.0	0.0	0.0	0.0	0.0	0.0	TOX7036	OCC(CO)(C)C	CC(C)(CO)CO
362	0.0	0.0	0.0	0.0	0.0	0.0	0.0	0.0	0.0	0.0	0.0	0.0	TOX7037	O=S1(=O)CCCC1	O=S1(=O)CCCC1
363	0.0	0.0	0.0	0.0	0.0	0.0	0.0	1.0	0.0	0.0	0.0	0.0	TOX7034	O=[N+]([O-])C(CO)(CO)CO	O=[N+]([O-])C(CO)(CO)CO
364	0.0	0.0	0.0	0.0	0.0	0.0	0.0	0.0	0.0	0.0		0.0	TOX7039	O(CC(CO)(CO)CO)CC(CO)(CO)CO	OCC(CO)(CO)COCC(CO)(CO)CO
365	0.0	0.0	0.0	0.0	0.0	0.0	0.0	0.0	0.0	0.0	0.0	0.0	TOX3722	O=[N+](OCCN(CCO[N+](=O)[O-])CCO[N+](=O)[O-])[O-]	O=[N+]([O-])OCCN(CCO[N+](=O)[O-])CCO[N+](=O)[O-]
366	0.0	0.0	0.0	0.0	0.0	0.0	0.0	0.0	0.0	0.0	0.0	0.0	TOX3723	OCC(N)(CO)CO	NC(CO)(CO)CO
367	0.0	0.0			0.0	0.0	0.0		0.0	1.0	0.0	1.0	TOX24429	ClC(=O)c1cc(C(Cl)=O)cc(C(Cl)=O)c1	O=C(Cl)c1cc(C(=O)Cl)cc(C(=O)Cl)c1
368	0.0	0.0		0.0	0.0	0.0	0.0	0.0	0.0	0.0	0.0	0.0	TOX24428	SCCC[Si](OC)(OC)OC	CO[Si](CCCS)(OC)OC
369	0.0	0.0	0.0	0.0	0.0	0.0	0.0	0.0	0.0	0.0	0.0	0.0	TOX3727	O(C)c1c(O)c2Oc3ccc(cc3)C[C@@H]3N(C)CCc4c3cc(c(OC)c4)Oc3c(O)ccc(c3)C[C@H]3[N+](C)(C)CCc(c23)c1	COc1cc2c3cc1Oc1cc(ccc1O)C[C@@H]1c4c(cc(OC)c(O)c4Oc4ccc(cc4)C[C@@H]3N(C)CC2)CC[N+]1(C)C
370	0.0	0.0	0.0	0.0	0.0	0.0	0.0	0.0	0.0	0.0	0.0	0.0	TOX3724	O=C(OC1C[C@@H]2[N+]3([C@H](C1)CC2)CCCC3)C(O)(c1ccccc1)c1ccccc1	O=C(OC1C[C@@H]2CC[C@H](C1)[N+]21CCCC1)C(O)(c1ccccc1)c1ccccc1
371	0.0	0.0	0.0	0.0	0.0	0.0	0.0	0.0	0.0	0.0	0.0	0.0	TOX3725	O=C(NC1CNCCC1)c1cc(OC)c(OC)c(OC)c1	COc1cc(C(=O)NC2CCCNC2)cc(OC)c1OC
372	0.0	0.0	0.0	0.0	0.0	0.0	0.0	0.0	0.0	0.0	0.0	0.0	TOX24423	Cl/C=[N+](\C)/C	C[N+](C)=CCl
373	0.0	0.0	0.0	0.0	0.0	0.0	0.0	0.0	0.0	0.0	0.0	0.0	TOX24421	O=C(C)c1cnccc1	CC(=O)c1cccnc1
375	0.0	0.0	0.0	0.0	0.0	0.0	0.0	0.0	0.0	0.0	0.0	0.0	TOX24427	O=CN1CCOCC1	O=CN1CCOCC1
376	0.0	0.0	0.0	0.0	0.0	0.0	0.0	0.0	0.0	0.0	0.0	0.0	TOX24425	O=C(OC)CCC(=O)O	COC(=O)CCC(=O)O
377	0.0	0.0	0.0	0.0	0.0	0.0	0.0	0.0	0.0	0.0	0.0	0.0	TOX24424	NCc1cnccc1	NCc1cccnc1
378	0.0		0.0			0.0	0.0		0.0	1.0		1.0	TOX12315	ClC=1C(=O)N(CCCCCCCC)SC=1Cl	CCCCCCCCn1sc(Cl)c(Cl)c1=O
379	0.0	0.0	0.0	0.0	0.0	0.0	0.0	0.0	0.0	0.0	1.0	0.0	TOX12316	Clc1c(C)cc(O)cc1C	Cc1cc(O)cc(C)c1Cl
381	0.0	0.0	0.0			0.0				0.0			TOX3656	S(C)c1cc2N(CCC3N(C)CCCC3)c3c(Sc2cc1)cccc3	CSc1ccc2c(c1)N(CCC1CCCCN1C)c1ccccc1S2
382	0.0	0.0	0.0	0.0	0.0	0.0	0.0	0.0	0.0	0.0	0.0	0.0	TOX29367	n1ncc2c(c1)cccc2	c1ccc2cnncc2c1
383	0.0	0.0	1.0		1.0	0.0	0.0	0.0	1.0	0.0	0.0	0.0	TOX29366	BrCc1ccc(C(=O)OC)cc1	COC(=O)c1ccc(CBr)cc1
384	0.0	0.0	0.0	0.0	0.0	0.0	0.0	0.0	0.0	0.0		0.0	TOX23814	Clc1c(O)cc2[C@@H]3[C@@H](N(C)CCc2c1)CCc1c3cccc1	CN1CCc2cc(Cl)c(O)cc2[C@H]2c3ccccc3CC[C@@H]21
385	0.0	0.0	0.0	0.0	0.0	0.0	0.0	0.0	0.0	0.0	0.0	0.0	TOX13402	P(=O)(OCc1ccccc1)(OCc1ccccc1)O	O=P(O)(OCc1ccccc1)OCc1ccccc1
386	0.0	0.0		0.0	0.0	0.0			0.0	1.0	1.0	1.0	TOX155	S=C=NCc1ccccc1	S=C=NCc1ccccc1
387	0.0	0.0	0.0		0.0	0.0	0.0	1.0	0.0	0.0	1.0	0.0	TOX154	Clc1cc(Cc2ccccc2)c(O)cc1	Oc1ccc(Cl)cc1Cc1ccccc1
388	0.0	0.0	0.0	0.0	0.0	0.0	0.0	0.0	0.0	0.0	0.0	0.0	TOX153	ClCc1ccccc1	ClCc1ccccc1
389	0.0	0.0	0.0	0.0	0.0	0.0	0.0	0.0	0.0	0.0	0.0	0.0	TOX152	OCc1ccccc1	OCc1ccccc1
390	0.0	0.0	0.0	0.0	0.0	0.0	0.0	0.0	0.0	0.0	0.0	0.0	TOX151	O=C(OCc1ccccc1)C	CC(=O)OCc1ccccc1
392	0.0	0.0	0.0		0.0	0.0	0.0	0.0	0.0	0.0	0.0	0.0	TOX3270	N(C(=N)NC(=N)N)(C)C	CN(C)C(=N)NC(=N)N
393	0.0					0.0		1.0			1.0	1.0	TOX419	[Sn](OC(=O)C)(OC(=O)C)(CCCC)CCCC	CCCC[Sn](CCCC)(OC(C)=O)OC(C)=O
394	0.0	0.0	0.0	0.0	1.0	0.0	0.0	0.0	0.0	0.0	0.0	0.0	TOX5866	[N+](CCC(c1ncccc1)c1ccccc1)(C)C	C[N+](C)CCC(c1ccccc1)c1ccccn1
395	0.0	0.0	1.0	1.0	0.0	0.0	0.0		0.0	0.0	0.0	0.0	TOX5864	O(CC)c1ccc(N)cc1	CCOc1ccc(N)cc1
396	0.0	0.0	0.0	0.0	0.0	0.0	0.0	0.0	0.0	0.0	0.0	0.0	TOX21550	OCC[C@H](CC/C=C(\C)/C)C	CC(C)=CCC[C@H](C)CCO
397	0.0	0.0		0.0	0.0	0.0	0.0	0.0	0.0	0.0	0.0	0.0	TOX5862	O(CC)c1cc(N)ccc1	CCOc1cccc(N)c1
398	1.0	0.0	1.0		1.0	0.0	0.0	0.0	1.0	0.0		0.0	TOX5861	O=C(OCCc1ccccc1)c1c(N)cccc1	Nc1ccccc1C(=O)OCCc1ccccc1
399	0.0	0.0	0.0	0.0	0.0	0.0	0.0	0.0	0.0	0.0	0.0	0.0	TOX6802	OC(CC(C)C)CC(C)C	CC(C)CC(O)CC(C)C
400	0.0	0.0	0.0	0.0	0.0	0.0	0.0	0.0	0.0	0.0	0.0	0.0	TOX24916	P(=O)(OCCOC(=O)C(=C)C)(OCCOC(=O)C(=C)C)O	C=C(C)C(=O)OCCOP(=O)(O)OCCOC(=O)C(=C)C
401		0.0	0.0	0.0	0.0	0.0	0.0	0.0	0.0	0.0		0.0	TOX11497	S(=O)(=O)(OC(C)C)C	CC(C)OS(C)(=O)=O
402	0.0	0.0	0.0	0.0	0.0	0.0	0.0		0.0		0.0	0.0	TOX26269	C(N1CCCCC1)C1Oc2c(OC1)cccc2	c1ccc2c(c1)OCC(CN1CCCCC1)O2
403	0.0	0.0	0.0	0.0	0.0	0.0	0.0		0.0		0.0	0.0	TOX26268	S(=O)(=O)(N)c1cc(OC)c(OC)c(C(=O)NCC2N(CC=C)CCC2)c1	C=CCN1CCCC1CNC(=O)c1cc(S(N)(=O)=O)cc(OC)c1OC
404	0.0	0.0	0.0	0.0	0.0	0.0	0.0	0.0	0.0	0.0	0.0	0.0	TOX11492	O=C(OC(=C)C)C	C=C(C)OC(C)=O
405	0.0	0.0	0.0	0.0	0.0	0.0	0.0	0.0	0.0	0.0	0.0	0.0	TOX26263	Oc1cc(C)c2O[C@@](CCC[C@@H](CCC[C@@H](CCCC(C)C)C)C)(C)CCc2c1	Cc1cc(O)cc2c1O[C@](C)(CCC[C@H](C)CCC[C@H](C)CCCC(C)C)CC2
406	0.0	0.0	0.0	0.0	0.0	0.0	0.0		0.0		0.0	0.0	TOX26262	P(=O)(OP(=O)(O)O)(OCCc1c(C)[n+](Cc2c(N)nc(C)nc2)cs1)O	Cc1ncc(C[n+]2csc(CCOP(=O)(O)OP(=O)(O)O)c2C)c(N)n1
407	0.0	0.0	0.0	0.0	0.0	0.0	0.0		0.0		0.0	0.0	TOX26261	O=C(N)[C@@H]1[C@@H](O)[C@H](O)[C@@H](O)[C@H](O)O1	NC(=O)[C@H]1O[C@@H](O)[C@H](O)[C@@H](O)[C@@H]1O
408	0.0	0.0	0.0	0.0	0.0	0.0	0.0	0.0	0.0	0.0	0.0	0.0	TOX26260	O=C(O)[C@H]1NC(=O)CC1	O=C1CC[C@@H](C(=O)O)N1
409	0.0	0.0	0.0			0.0	0.0	0.0		0.0		0.0	TOX26267	Clc1cc2C(c3ccccc3)=NCC(=S)N(C)c2cc1	CN1C(=S)CN=C(c2ccccc2)c2cc(Cl)ccc21
410	0.0	0.0		0.0	0.0	0.0	0.0		0.0	0.0	0.0	0.0	TOX26266	Brc1c2C(=O)N3[C@H](c4c(C(OC(C)(C)C)=O)ncn4-c2ccc1)CCC3	CC(C)(C)OC(=O)c1ncn2c1[C@@H]1CCCN1C(=O)c1c(Br)cccc1-2
411	0.0	0.0	0.0	0.0					0.0			0.0	TOX26265	Ic1c(O)c(I)cc(I)c1CC(C(=O)O)CC	CCC(Cc1c(I)cc(I)c(O)c1I)C(=O)O
412	0.0	0.0		0.0	0.0	0.0	0.0	0.0	0.0	0.0	0.0	0.0	TOX26264	O=C(Nc1cc(OCC)c(C(=O)OC)cc1)C	CCOc1cc(NC(C)=O)ccc1C(=O)OC
413	0.0		0.0		0.0	0.0	1.0					0.0	TOX24910	OC(C#CC(O)C)C	CC(O)C#CC(C)O
414	0.0	0.0	1.0		0.0		0.0	1.0	0.0	1.0	1.0	1.0	TOX27242	O(C)c1c(N)cc(N)cc1	COc1ccc(N)cc1N
416	0.0	0.0	0.0	0.0	0.0	0.0	0.0	0.0	0.0	0.0	0.0	0.0	TOX27241	O=C1C(=O)NC(=O)NC1=O	O=C1NC(=O)C(=O)C(=O)N1
417	0.0	0.0	0.0					1.0			1.0		TOX27246	O=C1/C(=C\c2cc(C(C)(C)C)c(O)c(C(C)(C)C)c2)/SC(=N)N1	CC(C)(C)c1cc(/C=C2/SC(=N)NC2=O)cc(C(C)(C)C)c1O
418	0.0	0.0	0.0	0.0	0.0	0.0	0.0	0.0	0.0	0.0	0.0	0.0	TOX27244	OCCCC1CCCCC1	OCCCC1CCCCC1
419	0.0	0.0	0.0	0.0	0.0	0.0	1.0		0.0	0.0	0.0	0.0	TOX27248	O=C(N[C@H]1C(=O)N2c3c(C(c4ccccc4)=N1)cc(C)cc3CC2)c1ccncc1	Cc1cc2c3c(c1)C(c1ccccc1)=N[C@@H](NC(=O)c1ccncc1)C(=O)N3CC2
420	0.0	0.0	0.0	0.0	0.0	0.0			0.0	0.0	1.0	0.0	TOX27249	FC(F)(F)c1c(N2S(=O)(=O)c3c(C(c4cc(CC)c5OCOc5c4)=C2C(=O)O)cccc3)cccc1	CCc1cc(C2=C(C(=O)O)N(c3ccccc3C(F)(F)F)S(=O)(=O)c3ccccc32)cc2c1OCO2
421	0.0	0.0	0.0	0.0	0.0	0.0	0.0	0.0	0.0	0.0	0.0	0.0	TOX1232	S(=O)(=O)([O-])c1c(O)c(N=Nc2c3c(c(S(=O)(=O)[O-])cc2)cccc3)c2c(c1)cc(S(=O)(=O)[O-])cc2	O=S(=O)([O-])c1ccc2c(N=Nc3ccc(S(=O)(=O)[O-])c4ccccc34)c(O)c(S(=O)(=O)[O-])cc2c1
422	0.0	0.0				0.0	0.0			0.0	1.0	0.0	TOX20732	Clc1ccc(N=C=O)cc1	O=C=Nc1ccc(Cl)cc1
423	0.0	0.0	0.0	0.0	0.0	0.0	0.0	0.0	0.0	0.0	0.0	0.0	TOX20731	O=C(OC(C)C)c1c(C(=O)OC(C)C)cccc1	CC(C)OC(=O)c1ccccc1C(=O)OC(C)C
424	0.0	0.0	0.0	1.0	0.0	0.0	0.0	1.0	0.0	0.0	0.0	0.0	TOX20736	O=C(O[C@H]1[C@@H](OC)[C@H]([C@]2(C)[C@@H](C/C=C(\C)/C)O2)[C@]2(OC2)CC1)/C=C/C=C/C=C/C=C/C(=O)O	CO[C@H]1[C@H]([C@@]2(C)O[C@@H]2CC=C(C)C)[C@]2(CC[C@H]1OC(=O)/C=C/C=C/C=C/C=C/C(=O)O)CO2
425	0.0	0.0	0.0	0.0	0.0	0.0	0.0	0.0	0.0	0.0	0.0	0.0	TOX20735	C12(OCCCC1)OCCCC2	C1CCC2(CCCCO2)OC1
426								0.0		0.0			TOX20734	O=C(OCC(CCCC)CC)c1c(O)cccc1	CCCCC(CC)COC(=O)c1ccccc1O
427	0.0	0.0	0.0	0.0	0.0	0.0	0.0	0.0	0.0	0.0	0.0	0.0	TOX20739	O=C(O)C(=N)N[C@@H]1[C@@H](C)O[C@H](OC2[C@@H](O)[C@@H](O)C(O)[C@H](O)[C@H]2O)[C@@H](N)C1	C[C@H]1O[C@H](OC2[C@@H](O)[C@@H](O)C(O)[C@H](O)[C@H]2O)[C@@H](N)C[C@@H]1NC(=N)C(=O)O
428	0.0	0.0	0.0	0.0		0.0			0.0	0.0		0.0	TOX20738	N(CCCN1c2c(cccc2)CCc2c1cccc2)(C)C	CN(C)CCCN1c2ccccc2CCc2ccccc21
429	0.0	0.0	0.0	0.0	0.0	0.0	0.0	0.0	0.0	0.0	0.0	0.0	TOX4097	O(CCO)CCCC	CCCCOCCO
430	0.0	1.0	0.0			0.0	1.0		1.0	1.0	1.0		TOX22390	S=C1N(O)C=CC=C1	On1ccccc1=S
431	0.0	0.0	0.0	0.0	0.0	0.0	0.0	0.0	0.0	0.0	0.0	0.0	TOX4091	S(C(=O)N(CCC)CCC)CC	CCCN(CCC)C(=O)SCC
432	0.0	0.0	0.0	0.0	0.0	0.0	0.0	0.0	0.0	0.0	0.0	0.0	TOX22394	S(=O)(=O)([O-])c1c2c(ccc1)cccc2	O=S(=O)([O-])c1cccc2ccccc12
434	0.0	1.0	1.0				0.0	0.0	1.0	0.0	1.0	1.0	TOX894	O=C(c1ccc(N(C)C)cc1)c1ccc(N(C)C)cc1	CN(C)c1ccc(C(=O)c2ccc(N(C)C)cc2)cc1
435	0.0	0.0	0.0	0.0	0.0	0.0	0.0	0.0	0.0	0.0	0.0	0.0	TOX6059	N#CCCC#N	N#CCCC#N
436	0.0	0.0	0.0	0.0	0.0	0.0	0.0	0.0	0.0	0.0	0.0	0.0	TOX892	O=[N+]([O-])c1n(CCO)c(C)nc1	Cc1ncc([N+](=O)[O-])n1CCO
437	0.0		0.0	0.0	1.0	0.0	1.0		0.0		0.0	0.0	TOX28584	O=C(O)Cc1c(N)c(C(=O)c2ccccc2)ccc1	Nc1c(CC(=O)O)cccc1C(=O)c1ccccc1
438	1.0	0.0	0.0	0.0	1.0	0.0	0.0	0.0	0.0	0.0	0.0	0.0	TOX25103	O=C(OC1C[C@@H]2[N+](C)(C)[C@H](C1)CC2)C(CO)c1ccccc1	C[N+]1(C)[C@H]2CC[C@@H]1CC(OC(=O)C(CO)c1ccccc1)C2
439	0.0	0.0	0.0	0.0	0.0	0.0	0.0	0.0	0.0	0.0	0.0	0.0	TOX1575	ClC(Cl)(C(=O)O)C	CC(Cl)(Cl)C(=O)O
440	0.0	0.0	0.0	0.0	0.0	0.0	0.0		0.0		0.0	0.0	TOX6053	O=C[C@]1(O)[C@@H](O[C@H]2[C@@H](NC)[C@H](O)[C@@H](O)[C@H](CO)O2)[C@H](O[C@H]2[C@H](O)[C@@H](O)[C@H](NC(=N)N)[C@@H](O)[C@@H]2NC(=N)N)O[C@H]1C	CN[C@@H]1[C@H](O[C@H]2[C@H](O[C@@H]3[C@@H](NC(=N)N)[C@H](O)[C@@H](NC(=N)N)[C@H](O)[C@H]3O)O[C@@H](C)[C@]2(O)C=O)O[C@@H](CO)[C@H](O)[C@H]1O
441	0.0		0.0		0.0	1.0	1.0		1.0	0.0		1.0	TOX1577	ClCC(=O)CCl	O=C(CCl)CCl
442	0.0	0.0	0.0	0.0	0.0	0.0	0.0	0.0	0.0	0.0	0.0	0.0	TOX1576	ClC(Cl)C(=O)C	CC(=O)C(Cl)Cl
443	0.0	0.0	0.0		1.0	1.0	0.0	1.0	0.0	0.0	1.0		TOX2536	Oc1ccc(C(C)(C)c2ccccc2)cc1	CC(C)(c1ccccc1)c1ccc(O)cc1
444	0.0	0.0	1.0	0.0	0.0	0.0	1.0	1.0	0.0	0.0	1.0	0.0	TOX28597	Oc1c2c(O)cc(C)cc2cc2c1c(O)ccc2	Cc1cc(O)c2c(O)c3c(O)cccc3cc2c1
445	0.0	0.0	0.0		0.0	0.0			0.0		0.0	0.0	TOX28596	S(=O)([O-])(=NC(=O)CC)c1ccc(-c2c(C)onc2-c2ccccc2)cc1	CCC(=O)N=S(=O)([O-])c1ccc(-c2c(-c3ccccc3)noc2C)cc1
446	0.0	0.0	0.0	0.0	1.0	1.0	0.0	0.0	0.0	0.0	0.0	0.0	TOX28595	C(Cc1n2c(nn1)CCCC2)N1CCN(c2c(C)cccc2)CC1	Cc1ccccc1N1CCN(CCc2nnc3n2CCCC3)CC1
447	0.0	0.0	0.0	0.0	0.0	0.0		1.0	0.0	0.0		0.0	TOX24635	S(=O)(=O)([O-])c1ccc(C=C)cc1	C=Cc1ccc(S(=O)(=O)[O-])cc1
448	1.0	0.0	0.0	0.0	1.0	1.0			0.0		0.0	1.0	TOX28593	ClCCN(C(=O)Oc1cc2c([C@@H]3[C@H]([C@H]4[C@@](C)([C@@H](OP(=O)(O)O)CC4)CC3)CC2)cc1)CCCl	C[C@]12CC[C@@H]3c4ccc(OC(=O)N(CCCl)CCCl)cc4CC[C@H]3[C@@H]1CC[C@@H]2OP(=O)(O)O
449	0.0	0.0	0.0	0.0	0.0	0.0	0.0	0.0	0.0	0.0	0.0	0.0	TOX24633	Clc1c(S(=O)(=O)N)cc(C(=O)NN2C(C)Cc3c2cccc3)cc1	CC1Cc2ccccc2N1NC(=O)c1ccc(Cl)c(S(N)(=O)=O)c1
450	0.0	0.0	0.0	0.0	1.0	0.0	0.0		0.0		0.0	0.0	TOX28591	S(=O)(=O)([O-])c1c2c(c(S(=O)(=O)[O-])ccc2)ccc1	O=S(=O)([O-])c1cccc2c(S(=O)(=O)[O-])cccc12
451	0.0	0.0	0.0		0.0	0.0	0.0	0.0	0.0	0.0	0.0	0.0	TOX24631	O=C(Nc1cc2NC(=O)Nc2cc1)CC(=O)C	CC(=O)CC(=O)Nc1ccc2[nH]c(=O)[nH]c2c1
452	0.0	0.0	0.0	0.0	0.0	0.0	0.0	0.0	0.0	0.0	0.0	0.0	TOX24638	[Si](OCC)(OCC)(CCCOCC1OC1)C	CCO[Si](C)(CCCOCC1CO1)OCC
453	0.0	0.0	0.0										TOX24639	Clc1c([N+](=O)[O-])c(Cl)c(C(F)(F)F)cc1[N+](=O)[O-]	O=[N+]([O-])c1cc(C(F)(F)F)c(Cl)c([N+](=O)[O-])c1Cl
454	0.0	0.0	0.0	0.0	0.0	0.0	0.0	0.0	0.0	1.0	0.0	0.0	TOX1520	O(CCOCCO)CCOCCCC	CCCCOCCOCCOCCO
455								0.0		0.0			TOX31685	O=C(O)/C=C/CCCCCCCC	CCCCCCCC/C=C/C(=O)O
456										1.0			TOX31681	Sc1c(N)cc(C(F)(F)F)cc1	Nc1cc(C(F)(F)F)ccc1S
457	0.0				0.0	0.0	0.0	0.0	0.0		0.0	0.0	TOX28587	C(c1c(C)c(C)ccc1)c1nc[nH]c1	Cc1cccc(Cc2c[nH]cn2)c1C
458	0.0	0.0		0.0	0.0	0.0	0.0	0.0	0.0	0.0	0.0	0.0	TOX1863	O=C(OCC)CC(=O)OCC	CCOC(=O)CC(=O)OCC
459	0.0	0.0	0.0	0.0	0.0	0.0	0.0		0.0		0.0	0.0	TOX28739	O(CC(O)CNCc1cc(OC)c(OC)cc1)c1cc2c(NC(=O)C=C2)cc1	COc1ccc(CNCC(O)COc2ccc3[nH]c(=O)ccc3c2)cc1OC
460	0.0	1.0			0.0		1.0	1.0	0.0	1.0		1.0	TOX28738	Clc1c(Cl)cccc1C1C(C(=O)OC(C)C)=C(COC(=O)N)NC(C)=C1C(=O)OC	COC(=O)C1=C(C)NC(COC(N)=O)=C(C(=O)OC(C)C)C1c1cccc(Cl)c1Cl
461	0.0	0.0	0.0	0.0	0.0	0.0	0.0	0.0	0.0	0.0	0.0	0.0	TOX28732	O=C(NCCCOc1cc(CN2CCCCC2)ccc1)NCC	CCNC(=O)NCCCOc1cccc(CN2CCCCC2)c1
462	0.0	0.0	0.0	0.0	0.0	0.0	0.0	0.0	0.0	0.0	0.0	0.0	TOX28731	S(C(=O)C)CC(C(=O)O)CC(=O)c1ccc(C)cc1	CC(=O)SCC(CC(=O)c1ccc(C)cc1)C(=O)O
463	0.0	0.0	0.0	0.0	0.0	0.0	0.0	1.0	0.0		0.0		TOX28730	O=C(OCC)Cn1c(-c2sc(c(-c3ccc(OC)cc3)n2)-c2ccc(OC)cc2)ccc1	CCOC(=O)Cn1cccc1-c1nc(-c2ccc(OC)cc2)c(-c2ccc(OC)cc2)s1
464	0.0	0.0	0.0		0.0	0.0			0.0	0.0		0.0	TOX28737	Fc1ccc(N2CCN(CCCC(=O)NC3c4c(SCc5c3cccc5)cccc4)CC2)cc1	O=C(CCCN1CCN(c2ccc(F)cc2)CC1)NC1c2ccccc2CSc2ccccc21
465	0.0	0.0	0.0	0.0	0.0	0.0	0.0	0.0	0.0	0.0	0.0	0.0	TOX28736	Clc1c([C@@H](O)CNC(C)(C)C)ccc(O)c1	CC(C)(C)NC[C@H](O)c1ccc(O)cc1Cl
466	0.0	0.0	0.0	0.0	0.0	0.0	0.0	1.0	0.0	0.0	0.0	0.0	TOX28735	O=C(NC(C)c1ccccc1)CCCCCCC/C=C\C/C=C\CCCCC	CCCCC/C=C\C/C=C\CCCCCCCC(=O)NC(C)c1ccccc1
467	0.0	0.0		0.0		0.0	0.0	0.0	0.0	0.0	0.0	0.0	TOX28734	N(N)C(C)c1ccccc1	CC(NN)c1ccccc1
468			0.0		0.0	0.0	0.0	0.0	0.0	0.0		0.0	TOX1860	Clc1ccc(C=O)cc1	O=Cc1ccc(Cl)cc1
469	0.0	0.0	0.0	0.0	0.0	0.0	0.0	0.0	0.0	0.0	0.0	0.0	TOX27818	O=C(Oc1cc([C@@H](N(C)C)C)ccc1)N(CC)C	CCN(C)C(=O)Oc1cccc([C@H](C)N(C)C)c1
470	0.0		0.0			0.0					1.0	1.0	TOX27817	Clc1c(C(F)(F)F)cc(NC(=O)Nc2ccc(Oc3cc(C(=O)NC)ncc3)cc2)cc1	CNC(=O)c1cc(Oc2ccc(NC(=O)Nc3ccc(Cl)c(C(F)(F)F)c3)cc2)ccn1
471	0.0	0.0		0.0	0.0	0.0	0.0	0.0	0.0	0.0	0.0	0.0	TOX27816	O=C(C(N(CC)CC)C)c1ccccc1	CCN(CC)C(C)C(=O)c1ccccc1
472	0.0	0.0	0.0	0.0	0.0	0.0	0.0		0.0	0.0	0.0	0.0	TOX27815	O=C1N(CC)CC(CCN2CCOCC2)C1(c1ccccc1)c1ccccc1	CCN1CC(CCN2CCOCC2)C(c2ccccc2)(c2ccccc2)C1=O
473	0.0	0.0	0.0	0.0	0.0	0.0	0.0	0.0	0.0	0.0	0.0	0.0	TOX5640	O=[N+]([O-])c1c(C(=O)O)cccc1C	Cc1cccc(C(=O)O)c1[N+](=O)[O-]
474	0.0	0.0	0.0	0.0	0.0	0.0	0.0	0.0	0.0	0.0	0.0	0.0	TOX27811	O=C(OCCN(CC)CC)C1(c2ccccc2)CCCC1	CCN(CC)CCOC(=O)C1(c2ccccc2)CCCC1
475	0.0	0.0	0.0	0.0	0.0	0.0	0.0	0.0	0.0	0.0	0.0	0.0	TOX4810	Clc1ncccc1	Clc1ccccn1
476	0.0	0.0	0.0	0.0	0.0	0.0	0.0	0.0	0.0	0.0	0.0	0.0	TOX6240	O=C(/C=C/C1C(C)=CCCC1(C)C)CC	CCC(=O)/C=C/C1C(C)=CCCC1(C)C
477	0.0	0.0	0.0	0.0	0.0	0.0	0.0	0.0	0.0	1.0	0.0	0.0	TOX6241	O=C(OC1CC(C)(C)CC(C)C1)c1c(O)cccc1	CC1CC(OC(=O)c2ccccc2O)CC(C)(C)C1
478	0.0	0.0	0.0	0.0	0.0	0.0	0.0	0.0	0.0	0.0	0.0	0.0	TOX2008	OCCCCCCCCC	CCCCCCCCCO
479	0.0	0.0	0.0	0.0	0.0	0.0	0.0	0.0	0.0	0.0	0.0	0.0	TOX2009	N(CCCCCC)CCCCCC	CCCCCCNCCCCCC
480	0.0	0.0	1.0			0.0	0.0	1.0		1.0	1.0		TOX5058	N(CC)(CC)c1ccc(N)cc1	CCN(CC)c1ccc(N)cc1
481	0.0	0.0	0.0	0.0	0.0	0.0	0.0	0.0	0.0	0.0	0.0	0.0	TOX2004	ClCCCCl	ClCCCCl
482	0.0	0.0	0.0	0.0	0.0	0.0	0.0	0.0	0.0	0.0	0.0	0.0	TOX2006	O=C(OCCCCCC)C	CCCCCCOC(C)=O
483	0.0	0.0	0.0	0.0		0.0	0.0	0.0	0.0	0.0	0.0	0.0	TOX5055	O=C(OCC(CCCC)CC)CCCCCCCCC(=O)OCC(CCCC)CC	CCCCC(CC)COC(=O)CCCCCCCCC(=O)OCC(CC)CCCC
484	0.0	0.0	0.0	0.0	0.0	0.0	0.0	0.0	0.0	0.0		0.0	TOX2001	O=C(OCC)C	CCOC(C)=O
485	1.0	1.0	0.0	0.0	0.0	0.0	0.0	0.0	0.0	0.0	0.0	0.0	TOX5050	N(CCN)CCN	NCCNCCN
486	0.0	0.0	0.0	0.0	0.0	0.0	0.0	0.0	0.0	0.0		0.0	TOX5051	P(=O)(OCC)(OCC)CC	CCOP(=O)(CC)OCC
487	0.0		0.0	1.0		0.0			0.0	0.0		1.0	TOX31	O=C(N[C@H]1[C@@H](C)OC(=O)[C@H](C(C)C)N(C)C(=O)CN(C)C(=O)[C@H]2N(C(=O)[C@@H](C(C)C)NC1=O)CCC2)c1c2N=C3C(C(=O)N[C@H]4[C@@H](C)OC(=O)[C@H](C(C)C)N(C)C(=O)CN(C)C(=O)[C@H]5N(C(=O)[C@@H](C(C)C)NC4=O)CCC5)=C(N)C(=O)C(C)=C3Oc2c(C)cc1	Cc1c2oc3c(C)ccc(C(=O)N[C@@H]4C(=O)N[C@H](C(C)C)C(=O)N5CCC[C@H]5C(=O)N(C)CC(=O)N(C)[C@@H](C(C)C)C(=O)O[C@@H]4C)c3nc-2c(C(=O)N[C@@H]2C(=O)N[C@H](C(C)C)C(=O)N3CCC[C@H]3C(=O)N(C)CC(=O)N(C)[C@@H](C(C)C)C(=O)O[C@@H]2C)c(N)c1=O
488	0.0	0.0	0.0	0.0	0.0	0.0	0.0	0.0	0.0	0.0	0.0	0.0	TOX32	O=C(N)CCCCC(=O)N	NC(=O)CCCCC(N)=O
489	0.0	0.0	0.0	0.0	0.0	0.0	0.0	0.0	0.0	0.0	0.0	0.0	TOX39	S(C(/C=N/OC(=O)NC)(C)C)C	CNC(=O)O/N=C/C(C)(C)SC
490	1.0	0.0	0.0	0.0	1.0	1.0	1.0		0.0		0.0	0.0	TOX38	Clc1c(OCC=C)ccc(CC(=O)O)c1	C=CCOc1ccc(CC(=O)O)cc1Cl
492	0.0	0.0		0.0		0.0	0.0		0.0		0.0		TOX700	O=C(O)[C@@H](N)Cc1[nH]cnc1	N[C@@H](Cc1cnc[nH]1)C(=O)O
493	0.0	0.0	1.0		0.0	0.0	0.0	1.0	0.0	1.0	1.0		TOX707	N(N)c1scc(-c2ccccc2)n1	NNc1nc(-c2ccccc2)cs1
494	0.0	0.0	1.0		0.0	0.0		1.0	0.0		1.0	0.0	TOX704	N(N)c1scc(-c2ccc(N)cc2)n1	NNc1nc(-c2ccc(N)cc2)cs1
495	0.0	0.0			0.0	0.0	0.0	0.0	0.0	0.0	0.0	0.0	TOX14456	O(Cc1c(C)cccc1)[C@@H]1[C@]2(C)O[C@](C(C)C)(C1)CC2	Cc1ccccc1CO[C@H]1C[C@]2(C(C)C)CC[C@@]1(C)O2
496	1.0	0.0				0.0	0.0	0.0	0.0	0.0	0.0	0.0	TOX708	O=C(O)c1ccc(NN)cc1	NNc1ccc(C(=O)O)cc1
497	0.0	0.0	0.0	0.0		0.0	0.0	0.0	0.0	0.0	0.0	0.0	TOX18924	O=C(O)c1c(OCCCCCC)cccc1	CCCCCCOc1ccccc1C(=O)O
498	0.0	0.0	0.0	0.0	0.0	0.0	0.0	0.0	0.0	0.0	0.0	0.0	TOX18926	O=C(OCc1ccccc1)C(=O)OCc1ccccc1	O=C(OCc1ccccc1)C(=O)OCc1ccccc1
499	0.0		1.0		1.0	0.0	0.0	0.0	1.0	1.0	1.0	1.0	TOX2563	S(CCC)c1cc2nc(NC(=O)OC)[nH]c2cc1	CCCSc1ccc2[nH]c(NC(=O)OC)nc2c1
500	0.0	0.0	0.0		0.0	0.0		1.0	0.0	0.0		0.0	TOX12431	ClCC(=O)N([C@H](COC)C)c1c(CC)cccc1C	CCc1cccc(C)c1N(C(=O)CCl)[C@@H](C)COC
501	0.0	0.0	1.0		0.0	0.0	0.0	1.0	0.0	0.0		0.0	TOX12437	O=C(O)c1c(C(=O)Nc2c3c(ccc2)cccc3)cccc1	O=C(O)c1ccccc1C(=O)Nc1cccc2ccccc12
502	0.0		0.0	0.0	0.0	0.0	0.0	0.0	0.0	0.0	0.0	0.0	TOX28847	O=C(OC1(c2ccccc2)CCN(C)CC1)CC	CCC(=O)OC1(c2ccccc2)CCN(C)CC1
503	0.0	0.0		0.0		0.0	0.0	0.0	1.0	0.0	0.0	0.0	TOX22559	FC(F)Oc1c(OC)cc(C2=NNC(=O)C=C2)cc1	COc1cc(-c2ccc(=O)[nH]n2)ccc1OC(F)F
504	0.0	0.0	0.0		1.0	1.0			0.0		1.0		TOX6655	O=[N+]([O-])c1ccc(OCC)cc1	CCOc1ccc([N+](=O)[O-])cc1
505	0.0	0.0	0.0	0.0	0.0	0.0	0.0	0.0	0.0	0.0	0.0	0.0	TOX25300	O=C(OCCCN(CCCC)CCCC)c1ccc(N)cc1	CCCCN(CCCC)CCCOC(=O)c1ccc(N)cc1
506	0.0	0.0	0.0	0.0	0.0	0.0	0.0	0.0	0.0	0.0		0.0	TOX25271	O=C(NCCN(CC)CC)c1c2c(nc(OCCCC)c1)cccc2	CCCCOc1cc(C(=O)NCCN(CC)CC)c2ccccc2n1
507	0.0	0.0	0.0	0.0	0.0	0.0	0.0	0.0	0.0	0.0	0.0	0.0	TOX12129	BrC(CBr)COc1c(Br)cc(C(C)(C)c2cc(Br)c(OCC(Br)CBr)c(Br)c2)cc1Br	CC(C)(c1cc(Br)c(OCC(Br)CBr)c(Br)c1)c1cc(Br)c(OCC(Br)CBr)c(Br)c1
508	0.0	0.0	0.0	0.0	0.0	0.0	0.0	0.0	0.0	0.0	0.0	0.0	TOX6652	C(C)(C)c1ccc(C(C)C)cc1	CC(C)c1ccc(C(C)C)cc1
509	0.0	0.0	1.0	0.0	0.0	1.0	0.0	0.0	0.0	0.0	0.0	0.0	TOX830	O(C)c1c2occc2cc2c1OC(=O)C=C2	COc1c2occc2cc2ccc(=O)oc12
510	0.0	0.0	0.0	0.0	0.0	0.0	0.0	0.0	0.0	0.0	0.0	0.0	TOX833	O(C(C)(C)C)C	COC(C)(C)C
511	0.0	0.0	0.0	0.0	0.0	0.0	0.0	0.0	0.0	0.0	0.0	0.0	TOX834	O=C(OC)N	COC(N)=O
512	0.0	0.0		0.0	0.0	0.0	0.0	0.0	0.0	0.0		0.0	TOX835	O=C(OC)NN	COC(=O)NN
513	1.0	0.0	1.0		1.0	0.0	0.0	1.0	1.0	0.0	1.0	0.0	TOX838	N(=Nc1ccc(N(C)C)cc1)c1cc(C)ccc1	Cc1cccc(N=Nc2ccc(N(C)C)cc2)c1
514	0.0	0.0	0.0	0.0	0.0	0.0	0.0	0.0	0.0	0.0		0.0	TOX26076	S(=O)(=O)(N1CCN(C)CC1)c1cc(c(OCC)cc1)C1=Nc2c(CCC)nn(C)c2C(=O)N1	CCCc1nn(C)c2c(=O)[nH]c(-c3cc(S(=O)(=O)N4CCN(C)CC4)ccc3OCC)nc12
515	0.0	0.0	0.0	0.0	0.0	0.0	0.0	0.0	0.0	0.0	0.0	0.0	TOX26073	O=C(O)CNC(=O)c1ccccc1	O=C(O)CNC(=O)c1ccccc1
516	0.0	0.0	0.0	0.0	0.0	0.0	0.0	0.0	0.0	0.0		0.0	TOX26071	O=C(Nc1c(C)cccc1C)[C@H]1N(CCCC)CCCC1	CCCCN1CCCC[C@H]1C(=O)Nc1c(C)cccc1C
517	0.0	0.0	0.0	0.0	0.0	0.0	0.0	0.0	0.0	0.0	0.0	0.0	TOX29098	F[C@@H]1CN(C(OC(C)(C)C)=O)[C@H](C(=O)O)C1	CC(C)(C)OC(=O)N1C[C@@H](F)C[C@H]1C(=O)O
518	1.0	0.0	0.0		1.0	1.0	0.0		0.0		0.0	0.0	TOX26078	O=C(Oc1c(C)c(C)c(OCC(O)CNC(C)C)cc1C)C	CC(=O)Oc1c(C)cc(OCC(O)CNC(C)C)c(C)c1C
519	0.0	0.0	0.0		0.0	0.0	0.0	1.0	1.0	0.0	0.0	1.0	TOX4875	O=C(OCC1OC1)C1C(C(=O)OCC2OC2)CCCC1	O=C(OCC1CO1)C1CCCCC1C(=O)OCC1CO1
520	0.0	0.0	0.0	0.0	0.0	0.0	0.0	0.0	0.0	0.0	0.0	0.0	TOX4873	Oc1nc(O)nc(O)n1	Oc1nc(O)nc(O)n1
521	0.0	0.0	0.0	0.0	0.0	0.0	0.0	0.0	0.0	0.0	0.0	0.0	TOX4878	OC1(C#N)CCCCC1	N#CC1(O)CCCCC1
522	0.0	0.0	0.0	0.0	0.0	0.0	0.0	0.0	0.0	0.0	0.0	0.0	TOX3064	Fc1cc2C(=O)N(C)Cc3c(C(=O)OCC)ncn3-c2cc1	CCOC(=O)c1ncn2c1CN(C)C(=O)c1cc(F)ccc1-2
523	0.0	0.0	0.0			0.0		0.0	0.0	0.0			TOX3067	FC(F)(F)c1ccc(OC(CCNC)c2ccccc2)cc1	CNCCC(Oc1ccc(C(F)(F)F)cc1)c1ccccc1
524	1.0	1.0	0.0		1.0	0.0	0.0	0.0	0.0	0.0	0.0	0.0	TOX3061	F[C@]12[C@@H](O)C[C@]3(C)[C@@](O)(C(=O)CO)CC[C@H]3[C@@H]1CCC=1[C@]2(C)CCC(=O)C=1	C[C@]12C[C@H](O)[C@@]3(F)[C@@H](CCC4=CC(=O)CC[C@@]43C)[C@@H]1CC[C@]2(O)C(=O)CO
525	1.0	0.0			0.0		0.0	0.0	0.0	0.0	0.0	0.0	TOX8956	O(CC(O)CO)CCCCCCCCCCCCCCCCCC	CCCCCCCCCCCCCCCCCCOCC(O)CO
526	0.0	0.0			0.0	0.0			0.0				TOX3068	FC(F)(F)c1cc2N(CCCN3CCN(CCO)CC3)c3c(Sc2cc1)cccc3	OCCN1CCN(CCCN2c3ccccc3Sc3ccc(C(F)(F)F)cc32)CC1
527	0.0	0.0	0.0	0.0	0.0	0.0	0.0	0.0	0.0	0.0	0.0	0.0	TOX7528	S(CCC=O)C	CSCCC=O
528	0.0	0.0	0.0	0.0	0.0	0.0	0.0	0.0	0.0	0.0	0.0	0.0	TOX7529	ClC(=O)C(C)(C)C	CC(C)(C)C(=O)Cl
529	0.0	0.0	0.0	0.0	0.0	0.0	0.0	0.0	0.0	0.0	0.0	0.0	TOX7832	ClC(=O)OCC(CCCC)CC	CCCCC(CC)COC(=O)Cl
531	0.0	0.0	0.0			0.0	0.0	1.0	0.0		1.0		TOX7527	BrC1C(Br)CCC(Br)C(Br)CCC(Br)C(Br)CC1	BrC1CCC(Br)C(Br)CCC(Br)C(Br)CCC1Br
532	0.0	0.0	0.0	0.0	0.0	0.0	0.0	0.0	0.0	0.0	0.0	0.0	TOX7520	O(CN(COC)c1nc(N(COC)COC)nc(N(COC)COC)n1)C	COCN(COC)c1nc(N(COC)COC)nc(N(COC)COC)n1
533	0.0	0.0	0.0	0.0	0.0	0.0	0.0	0.0	0.0	0.0	0.0	0.0	TOX7521	Brc1cc(C=O)ccc1	O=Cc1cccc(Br)c1
534	0.0	0.0	1.0	0.0	0.0	0.0	0.0		0.0	0.0	1.0	0.0	TOX7522	Oc1c(-n2nc3c(n2)cccc3)cc(C(CC(C)(C)C)(C)C)cc1	CC(C)(C)CC(C)(C)c1ccc(O)c(-n2nc3ccccc3n2)c1
536	0.0	0.0	1.0			0.0	0.0	0.0	0.0	0.0	0.0	0.0	TOX14877	N(c1nc(C)cc(C)n1)c1ccccc1	Cc1cc(C)nc(Nc2ccccc2)n1
537	1.0	0.0	0.0	0.0	0.0	0.0	0.0		0.0		0.0	0.0	TOX25759	O=C(O)[C@H](NC(=O)[C@@H](O)[C@H](N)Cc1ccccc1)CC(C)C	CC(C)C[C@@H](NC(=O)[C@@H](O)[C@H](N)Cc1ccccc1)C(=O)O
538	0.0	0.0		0.0	0.0	0.0	0.0	0.0	0.0	0.0	0.0	0.0	TOX14872	ClC=1C(=O)N(c2ccccc2)N=CC=1N	Nc1cnn(-c2ccccc2)c(=O)c1Cl
539	0.0		1.0	0.0	0.0	0.0	0.0	0.0	0.0	0.0		0.0	TOX14871	Clc1c(OC(F)F)n(C)nc1-c1c(F)cc(Cl)c(OCC(=O)OCC)c1	CCOC(=O)COc1cc(-c2nn(C)c(OC(F)F)c2Cl)c(F)cc1Cl
540	0.0	0.0	0.0	0.0	0.0	0.0	0.0	0.0	0.0	0.0	0.0	0.0	TOX27659	O=C(OC)C/C=C/CCCCC	CCCCC/C=C/CC(=O)OC
541	0.0	0.0	0.0	0.0	1.0	0.0	1.0		0.0		1.0	0.0	TOX26257	S=C1N(Cc2ccccc2)CN(Cc2ccccc2)CS1	S=C1SCN(Cc2ccccc2)CN1Cc1ccccc1
542	0.0	0.0	0.0	0.0	0.0	0.0	0.0	0.0	0.0	0.0	0.0	0.0	TOX27651	O=C(OCC)CCCCCCCC	CCCCCCCCC(=O)OCC
543	0.0	0.0	0.0	0.0	0.0	0.0	0.0	0.0	0.0		0.0	0.0	TOX27655	N#CCCCCCCC	CCCCCCCC#N
544	0.0	0.0	0.0	0.0	0.0	0.0	0.0	0.0	0.0	0.0	0.0	0.0	TOX27654	O=C(OCC)CCCCCCCCCCCCC	CCCCCCCCCCCCCC(=O)OCC
545	0.0	0.0	0.0	0.0	0.0	0.0	0.0	0.0	0.0	0.0	0.0	0.0	TOX27657	O=C(OCCC(O)CCCCCC)C	CCCCCCC(O)CCOC(C)=O
546	0.0	0.0	0.0	0.0	0.0	0.0	0.0	0.0	0.0	0.0	0.0	0.0	TOX27656	OCCCCCCCCC=C	C=CCCCCCCCCO
547	0.0		0.0			0.0			0.0	0.0			TOX27387	Clc1c(Cl)ccc([C@@]2(CCN3CCC(NC(=O)C)(c4cc(F)ccc4)CC3)OCC(=O)N(c3ccccc3)C2)c1	CC(=O)NC1(c2cccc(F)c2)CCN(CC[C@@]2(c3ccc(Cl)c(Cl)c3)CN(c3ccccc3)C(=O)CO2)CC1
548	0.0	0.0	1.0	0.0		0.0	0.0		0.0	0.0	0.0	0.0	TOX27385	Clc1cnc(NC(=O)Cn2c(C(=O)NC3CCN(C(C)C)CC3)cc3c2cnc(OCCOC)c3)cc1	COCCOc1cc2cc(C(=O)NC3CCN(C(C)C)CC3)n(CC(=O)Nc3ccc(Cl)cn3)c2cn1
549	0.0			0.0	0.0	0.0		0.0	0.0	0.0		0.0	TOX27383	Clc1sc(-c2onc(Cn3c(C(=O)NC4CCN(C5CC5)CC4)nc4c3ccc(C(=O)O)c4)c2)cc1	O=C(O)c1ccc2c(c1)nc(C(=O)NC1CCN(C3CC3)CC1)n2Cc1cc(-c2ccc(Cl)s2)on1
550	0.0	1.0							0.0				TOX27381	Brc1c(C)c(C(=O)N2CCC(c3c(F)ccc(CN)c3)CC2)sc1OCCC	CCCOc1sc(C(=O)N2CCC(c3cc(CN)ccc3F)CC2)c(C)c1Br
551	0.0	0.0	0.0			0.0			0.0	0.0			TOX27389	S(=O)(=O)(Nc1c(O)ccc(OC[C@@H](O)CNC2CCC(c3ccc(C(=O)OCC)cc3)CC2)c1)C	CCOC(=O)c1ccc(C2CCC(NC[C@H](O)COc3ccc(O)c(NS(C)(=O)=O)c3)CC2)cc1
552	0.0	0.0	0.0	0.0	0.0	0.0	0.0	0.0	0.0	0.0	0.0	0.0	TOX26388	Nc1c(-c2ccccc2)sc(N)n1	Nc1nc(N)c(-c2ccccc2)s1
553	0.0	0.0		0.0	0.0	0.0	0.0	0.0	0.0	0.0	0.0	0.0	TOX26389	O=C(O)CN(CC(=O)O)CC(=O)Nc1c(C)cccc1C	Cc1cccc(C)c1NC(=O)CN(CC(=O)O)CC(=O)O
554	0.0	0.0	0.0	1.0		0.0		1.0					TOX13307	C(CCCCCCCC)CCCCCCC[n+]1ccccc1	CCCCCCCCCCCCCCCC[n+]1ccccc1
555								0.0		0.0			TOX5390	NCCCCCCCCCCCCCCCC	CCCCCCCCCCCCCCCCN
556	0.0	0.0		0.0	0.0	0.0	0.0	0.0	0.0	0.0	0.0	0.0	TOX26384	O=C(CN1CCN(C(=O)c2ccc(OC)cc2)CC1)N1CCOCC1	COc1ccc(C(=O)N2CCN(CC(=O)N3CCOCC3)CC2)cc1
557										0.0			TOX26385	O=C(OCCN(C)C)c1cc2c(C)c(C)n(CCN(C)C)c2cc1	Cc1c(C)n(CCN(C)C)c2ccc(C(=O)OCCN(C)C)cc12
558	0.0		0.0			0.0		1.0		1.0	1.0		TOX26386	O(C)c1c(O)ccc(/C=C/2\C(=O)/C(=C\c3cc(OC)c(O)cc3)/CCC\2)c1	COc1cc(/C=C2/CCC/C(=C/c3ccc(O)c(OC)c3)C2=O)ccc1O
559	0.0	0.0	0.0	0.0	0.0	0.0	0.0	0.0	0.0	0.0		0.0	TOX26383	ClC(Cl)(Cl)C(O)NC(=O)NC	CNC(=O)NC(O)C(Cl)(Cl)Cl
560	0.0	0.0	0.0	0.0	0.0	0.0	0.0	0.0	0.0	0.0	0.0	0.0	TOX27039	O=C(NCC)C1C(C(C)C)CCC(C)C1	CCNC(=O)C1CC(C)CCC1C(C)C
561	0.0	0.0	0.0	0.0	0.0	0.0	0.0	0.0	0.0	0.0	0.0	0.0	TOX27038	O(C)c1c(O)ccc(CC)c1	CCc1ccc(O)c(OC)c1
562	0.0			0.0	0.0	0.0	0.0		0.0	0.0	0.0	0.0	TOX27035	O=C/C=C/CCCCCCC	CCCCCCC/C=C/C=O
563	0.0	0.0	0.0	0.0	0.0	0.0	0.0	1.0	0.0			0.0	TOX27034	O(C(OCC)/C=C/CC/C=C\CC)CC	CC/C=C\CC/C=C/C(OCC)OCC
564	0.0	0.0	0.0	0.0	0.0	0.0	0.0	0.0	0.0	0.0	0.0	0.0	TOX27037	Clc1c(COCC(F)(F)F)c(S(=O)(=O)C)ccc1C(=O)C1C(=O)CCCC1=O	CS(=O)(=O)c1ccc(C(=O)C2C(=O)CCCC2=O)c(Cl)c1COCC(F)(F)F
565	0.0	0.0	0.0		0.0	0.0	0.0	1.0	0.0	0.0	0.0	0.0	TOX27036	N(C)(C)C1CSSSC1	CN(C)C1CSSSC1
566	0.0	0.0	0.0	0.0	1.0	0.0	0.0		0.0	0.0		0.0	TOX27031	N(Cc1ccccc1)(Cc1ccccc1)Cc1ccccc1	c1ccc(CN(Cc2ccccc2)Cc2ccccc2)cc1
567	0.0	0.0	0.0	0.0	1.0	0.0	0.0	0.0	0.0	0.0	0.0	0.0	TOX27030	O=C(O)[C@H](O)C	C[C@@H](O)C(=O)O
568	0.0	0.0	0.0	0.0	0.0	0.0	0.0	0.0	0.0	0.0	0.0	0.0	TOX27033	OC[C@H]1O[C@H]2[C@H](O)[C@@H](O)[C@@H]1O[C@@H]1[C@H](O)[C@@H](O)[C@@H]([C@@H](CO)O1)O[C@@H]1[C@H](O)[C@@H](O)[C@@H]([C@@H](CO)O1)O[C@@H]1[C@H](O)[C@@H](O)[C@@H]([C@@H](CO)O1)O[C@@H]1[C@H](O)[C@@H](O)[C@@H]([C@@H](CO)O1)O[C@@H]1[C@H](O)[C@@H](O)[C@@H]([C@@H](CO)O1)O[C@@H]1[C@H](O)[C@@H](O)[C@@H]([C@@H](CO)O1)O[C@@H]1[C@H](O)[C@@H](O)[C@@H]([C@@H](CO)O1)O2	OC[C@H]1O[C@@H]2O[C@@H]3[C@@H](CO)O[C@H](O[C@@H]4[C@@H](CO)O[C@H](O[C@@H]5[C@@H](CO)O[C@H](O[C@@H]6[C@@H](CO)O[C@H](O[C@@H]7[C@@H](CO)O[C@H](O[C@@H]8[C@@H](CO)O[C@H](O[C@@H]9[C@@H](CO)O[C@H](O[C@H]1[C@H](O)[C@H]2O)[C@H](O)[C@H]9O)[C@H](O)[C@H]8O)[C@H](O)[C@H]7O)[C@H](O)[C@H]6O)[C@H](O)[C@H]5O)[C@H](O)[C@H]4O)[C@H](O)[C@H]3O
569	0.0	0.0	0.0	0.0	0.0	0.0	0.0	0.0	0.0	0.0	0.0	0.0	TOX27032	C[C@H]1[C@]23[C@H](C(C)(C)C(C(C)=CC2)C3)CC1	CC1=CC[C@@]23CC1C(C)(C)[C@@H]2CC[C@H]3C
570	0.0	0.0	0.0	0.0		0.0	0.0	0.0	0.0	0.0	0.0	0.0	TOX27538	O=C(OCCCCCOC(=O)c1ccccc1)c1ccccc1	O=C(OCCCCCOC(=O)c1ccccc1)c1ccccc1
571	0.0	0.0	0.0	0.0	0.0	0.0	0.0	0.0	0.0	0.0	0.0	0.0	TOX4674	S(C#N)CCOCCOCCCC	CCCCOCCOCCSC#N
572	0.0	0.0	0.0	0.0	0.0	0.0	0.0	0.0	0.0	0.0	0.0	0.0	TOX27285	O=C(N[C@@H]1C2CCN(C1)CC2)c1cc2OCCOc2cc1	O=C(N[C@H]1CN2CCC1CC2)c1ccc2c(c1)OCCO2
573	0.0	0.0	0.0	0.0	1.0	0.0	0.0	0.0	0.0	0.0	0.0	1.0	TOX2828	Clc1nc(N)c2ncn([C@@H]3O[C@H](CO)[C@@H](O)C3)c2n1	Nc1nc(Cl)nc2c1ncn2[C@H]1C[C@H](O)[C@@H](CO)O1
574	0.0	0.0	0.0	0.0	0.0	0.0	0.0	0.0	0.0	0.0	0.0	0.0	TOX2829	O([C@H]1[C@@](OC)(C)C[C@@H](C)C(=O)[C@H](C)[C@@H](O)[C@@](O)(C)[C@@H](CC)OC(=O)[C@H](C)[C@@H](O[C@@H]2O[C@@H](C)[C@H](O)[C@@](OC)(C)C2)C1C)[C@H]1[C@H](O)[C@@H](N(C)C)C[C@@H](C)O1	CC[C@H]1OC(=O)[C@H](C)[C@@H](O[C@H]2C[C@@](C)(OC)[C@@H](O)[C@H](C)O2)C(C)[C@@H](O[C@@H]2O[C@H](C)C[C@H](N(C)C)[C@H]2O)[C@](C)(OC)C[C@@H](C)C(=O)[C@H](C)[C@@H](O)[C@]1(C)O
575	0.0	0.0		0.0		0.0	0.0	0.0	0.0	0.0		0.0	TOX2825	Clc1c(N)cc(OC)c(C(=O)NC2C(OC)CN(CCCOc3ccc(F)cc3)CC2)c1	COc1cc(N)c(Cl)cc1C(=O)NC1CCN(CCCOc2ccc(F)cc2)CC1OC
576	0.0	0.0	0.0	0.0	0.0	0.0	0.0	0.0	0.0	0.0	0.0	0.0	TOX2822	O=C(O)C=1C(=O)c2c(N(CC)N=1)cc1OCOc1c2	CCn1nc(C(=O)O)c(=O)c2cc3c(cc21)OCO3
577	0.0	0.0	0.0	0.0	0.0	0.0	0.0	1.0	0.0	0.0	0.0	0.0	TOX2821	C(=C/c1ccccc1)\CN1CCN(C(c2ccccc2)c2ccccc2)CC1	C(=C/c1ccccc1)\CN1CCN(C(c2ccccc2)c2ccccc2)CC1
578	0.0	0.0	0.0	0.0	0.0	0.0	0.0	0.0	0.0	0.0	0.0	0.0	TOX1902	BrCCCBr	BrCCCBr
579	0.0	0.0	0.0	1.0	0.0	0.0	0.0	0.0	0.0	0.0	1.0	0.0	TOX1299	Cl/C(=C(/c1ccc(OC)cc1)\c1ccc(OC)cc1)/c1ccc(OC)cc1	COc1ccc(C(Cl)=C(c2ccc(OC)cc2)c2ccc(OC)cc2)cc1
580	0.0		0.0	0.0	0.0	0.0	0.0	0.0	0.0	0.0			TOX9776	S(=O)(=O)(OCCCCCCCCCCCCC)[O-]	CCCCCCCCCCCCCOS(=O)(=O)[O-]
581	0.0	0.0	0.0	0.0	1.0	0.0	0.0	0.0	0.0	0.0	0.0	0.0	TOX1290	S(=O)(=O)(Nc1nc(C)cc(C)n1)c1ccc(N)cc1	Cc1cc(C)nc(NS(=O)(=O)c2ccc(N)cc2)n1
583	0.0	1.0	0.0	0.0	1.0	0.0	0.0	0.0	0.0	0.0	0.0	0.0	TOX1292	S(=O)(=O)(Nc1c(C)c(C)no1)c1ccc(N)cc1	Cc1noc(NS(=O)(=O)c2ccc(N)cc2)c1C
584	0.0		1.0			0.0	0.0	0.0	0.0	1.0		0.0	TOX6018	O(C)c1c(O)ccc([C@@H]2[C@@H](CO)Oc3c(O2)cc([C@@H]2[C@@H](O)C(=O)c4c(O)cc(O)cc4O2)cc3)c1	COc1cc([C@H]2Oc3cc([C@H]4Oc5cc(O)cc(O)c5C(=O)[C@@H]4O)ccc3O[C@@H]2CO)ccc1O
585	0.0	0.0	0.0	0.0	0.0	0.0	0.0	0.0	0.0	0.0	0.0	0.0	TOX1294	O=S1(=O)CC=CC1	O=S1(=O)CC=CC1
586	0.0	0.0	0.0	1.0	0.0	0.0	0.0	1.0	0.0	0.0	0.0	0.0	TOX1296	O=C(OCC1(CCCC)C(=O)N(N(c2ccccc2)C1=O)c1ccccc1)CCC(=O)O	CCCCC1(COC(=O)CCC(=O)O)C(=O)N(c2ccccc2)N(c2ccccc2)C1=O
587	0.0	0.0	0.0	0.0	0.0	0.0	0.0	0.0	0.0	0.0	0.0	0.0	TOX5603	OCCNC	CNCCO
588	0.0	0.0	0.0	0.0	0.0	0.0			0.0		0.0	0.0	TOX2922	Clc1c(Cl)cc(S(=O)(=O)N)cc1S(=O)(=O)N	NS(=O)(=O)c1cc(Cl)c(Cl)c(S(N)(=O)=O)c1
589	0.0	0.0	1.0	1.0			0.0	1.0	0.0	0.0	1.0	1.0	TOX3296	N(C)(C)c1cc2[s+]c3c(nc2cc1)ccc(N(C)C)c3	CN(C)c1ccc2nc3ccc(N(C)C)cc3[s+]c2c1
590	0.0	0.0	0.0	0.0	1.0	0.0	0.0	0.0	0.0	0.0	0.0	0.0	TOX5607	O(C)c1c(OC)ccc(CC=C)c1	C=CCc1ccc(OC)c(OC)c1
591	0.0	0.0	0.0		0.0	0.0	0.0	0.0	0.0	0.0		0.0	TOX2926	O=C(OCCN(CC)CC)C1(C2CCCCC2)CCCCC1	CCN(CC)CCOC(=O)C1(C2CCCCC2)CCCCC1
592	0.0	0.0	0.0	0.0	0.0	0.0	0.0		0.0	0.0		0.0	TOX5604	O(C(C)(C)C)CC	CCOC(C)(C)C
593	0.0	0.0	0.0	0.0	0.0	0.0	0.0	0.0	0.0			0.0	TOX5609	O=COC	COC=O
594	0.0	0.0	0.0	0.0	0.0	0.0	0.0		0.0		0.0	0.0	TOX26921	O=C(N[C@@H](C(=O)N[C@@H]1C(=O)N2[C@@H](C(=O)O)C(C)(C)S[C@H]12)c1ccc(O)cc1)[C@H](N)CC(=O)NC	CNC(=O)C[C@@H](N)C(=O)N[C@@H](C(=O)N[C@@H]1C(=O)N2[C@@H](C(=O)O)C(C)(C)S[C@H]12)c1ccc(O)cc1
595	1.0	1.0			1.0	1.0		0.0	0.0			1.0	TOX26922	O=C(O[C@]1(C#C)[C@]2(CC)[C@H]([C@H]3[C@@H]([C@@H]4C(=C/C(=N\O)/CC4)CC3)CC2)CC1)C	C#C[C@]1(OC(C)=O)CC[C@H]2[C@@H]3CCC4=C/C(=N\O)CC[C@@H]4[C@H]3CC[C@@]21CC
596	0.0	0.0	0.0	1.0	0.0	0.0	0.0		0.0		0.0	0.0	TOX26923	O=C(Oc1c(C)c(C)c2O[C@@](CCC[C@@H](CCC[C@@H](CCCC(C)C)C)C)(C)CCc2c1C)/C=C(\C=C\C=C(/C=C/C=1C(C)(C)CCCC=1C)\C)/C	CC1=C(/C=C/C(C)=C\C=C\C(C)=C/C(=O)Oc2c(C)c(C)c3c(c2C)CC[C@@](C)(CCC[C@H](C)CCC[C@H](C)CCCC(C)C)O3)C(C)(C)CCC1
597	0.0	0.0	0.0	0.0	0.0	0.0	0.0		0.0		0.0	0.0	TOX26924	O=C(OC)CCC[N+](C)(C)C	COC(=O)CCC[N+](C)(C)C
598	0.0	0.0	0.0	0.0	0.0	0.0	0.0	0.0	0.0	0.0	0.0	0.0	TOX26925	C([N+]1(C)CCCCC1)C1OC(c2ccccc2)(C2CCCCC2)OC1	C[N+]1(CC2COC(c3ccccc3)(C3CCCCC3)O2)CCCCC1
599	0.0	0.0	0.0		0.0	0.0	0.0		0.0		0.0	0.0	TOX26926	S(CC[C@H](NC(=O)[C@@H](NC(=O)CNC(=O)[C@@H](NC(=O)[C@@H](NC(=O)[C@@H](NC(=O)[C@@H](NC(=O)[C@@H](NC(=O)[C@@H](NC(=O)[C@H]1N(C(=O)[C@H]2NC(=O)CC2)CCC1)CO)CCCCN)CC(=O)O)C)Cc1ccccc1)[C@H](CC)C)CC(C)C)C(=O)N)C	CC[C@H](C)[C@H](NC(=O)[C@H](Cc1ccccc1)NC(=O)[C@H](C)NC(=O)[C@H](CC(=O)O)NC(=O)[C@H](CCCCN)NC(=O)[C@H](CO)NC(=O)[C@@H]1CCCN1C(=O)[C@@H]1CCC(=O)N1)C(=O)NCC(=O)N[C@@H](CC(C)C)C(=O)N[C@@H](CCSC)C(N)=O
600	0.0	0.0	0.0	0.0	0.0	0.0	0.0	0.0	0.0	0.0	0.0	0.0	TOX22232	O=CCC(CCCC(O)(C)C)C	CC(CC=O)CCCC(C)(C)O
601	0.0	0.0	0.0	0.0	0.0	0.0	0.0	0.0	0.0	0.0		0.0	TOX22234	O(CCCCCCCC)[C@H]1[C@H](O)[C@@H](O)[C@H](O)[C@@H](CO)O1	CCCCCCCCO[C@@H]1O[C@H](CO)[C@@H](O)[C@H](O)[C@H]1O
602	0.0	0.0									1.0		TOX25860	N(C(C)c1ccccc1)CCC(c1ccccc1)c1ccccc1	CC(NCCC(c1ccccc1)c1ccccc1)c1ccccc1
603	0.0					0.0						1.0	TOX25861	O=C(N[C@H]1[C@@H](O)[C@H](n2c3ncnc(N(C)C)c3nc2)O[C@@H]1CO)[C@@H](N)Cc1ccc(OC)cc1	COc1ccc(C[C@H](N)C(=O)N[C@@H]2[C@@H](CO)O[C@@H](n3cnc4c(N(C)C)ncnc43)[C@@H]2O)cc1
604	0.0	0.0	0.0	0.0	1.0	0.0	0.0	0.0	0.0	0.0	0.0	0.0	TOX25862	O=C(NCCN(CC)CC)COc1ccc(OC)cc1	CCN(CC)CCNC(=O)COc1ccc(OC)cc1
605	0.0	0.0	1.0	0.0	0.0	0.0	0.0		0.0		0.0	0.0	TOX25711	Fc1ccc(C(=O)CCCN2CCN(c3c(OC)cccc3)CC2)cc1	COc1ccccc1N1CCN(CCCC(=O)c2ccc(F)cc2)CC1
606	0.0	0.0	0.0			0.0	0.0	0.0	0.0	0.0	0.0	0.0	TOX25864	N(CCN1CCOCC1)c1c(C)cc(-c2ccccc2)nn1	Cc1cc(-c2ccccc2)nnc1NCCN1CCOCC1
607	0.0	0.0	0.0	0.0		0.0	0.0		0.0			0.0	TOX25865	O=C(Nc1ccc(OC(=O)c2c(O)cccc2)cc1)C	CC(=O)Nc1ccc(OC(=O)c2ccccc2O)cc1
608	1.0	1.0	0.0	0.0	1.0	1.0	0.0	0.0	0.0	0.0	1.0		TOX25867	O=C(Oc1cc2c([C@@H]3[C@H]([C@H]4[C@@](C)([C@@H](O)CC4)CC3)CC2)cc1)C	CC(=O)Oc1ccc2c(c1)CC[C@@H]1[C@@H]2CC[C@]2(C)[C@@H](O)CC[C@@H]12
609	0.0	0.0	0.0	0.0	1.0	0.0	0.0	1.0	0.0	0.0	0.0	0.0	TOX25868	O=C(C(CN1CCCCC1)C)c1ccc(C)cc1	Cc1ccc(C(=O)C(C)CN2CCCCC2)cc1
610	0.0	0.0	0.0	0.0	0.0	0.0	0.0	0.0	0.0	0.0	0.0	0.0	TOX16690	O=C(OCC(C)C)CCCCC(=O)OCC(C)C	CC(C)COC(=O)CCCCC(=O)OCC(C)C
611								1.0		1.0			TOX12374	Brc1ccc(-c2ccc(C3CC(C=4C(=O)Sc5c(C=4O)cccc5)c4c(cccc4)C3)cc2)cc1	O=c1sc2ccccc2c(O)c1C1CC(c2ccc(-c3ccc(Br)cc3)cc2)Cc2ccccc21
612	0.0	0.0	0.0	0.0	0.0	0.0	0.0	0.0	0.0	0.0	0.0	0.0	TOX7542	S(=O)(=O)([O-])c1c(/C=C/c2c(S(=O)(=O)[O-])cc([N+](=O)[O-])cc2)ccc([N+](=O)[O-])c1	O=[N+]([O-])c1ccc(/C=C/c2ccc([N+](=O)[O-])cc2S(=O)(=O)[O-])c(S(=O)(=O)[O-])c1
613	0.0	0.0	0.0	0.0	0.0	0.0	0.0		0.0		0.0	0.0	TOX25539	O=C1C(NCC)(c2sccc2)CCCC1	CCNC1(c2cccs2)CCCCC1=O
614	0.0	0.0				0.0	0.0	0.0	0.0	0.0	0.0	0.0	TOX7543	ON(CC)CC	CCN(O)CC
615	0.0	0.0	0.0	0.0	0.0	0.0	0.0		0.0		0.0	0.0	TOX28926	Clc1cc2C(c3ccccc3)=NCC(=O)Nc2cc1	O=C1CN=C(c2ccccc2)c2cc(Cl)ccc2N1
616	0.0	0.0	0.0	0.0	0.0	0.0			0.0		0.0	0.0	TOX28927	Brc1c(OC)cc(CC(N)C)c(OC)c1	COc1cc(CC(C)N)c(OC)cc1Br
617	0.0	1.0	0.0				1.0	0.0	1.0	0.0	1.0		TOX28924	Clc1c(O)c2nc(C)ccc2c(Cl)c1	Cc1ccc2c(Cl)cc(Cl)c(O)c2n1
618	0.0	0.0	0.0	0.0	1.0		0.0		0.0	0.0	0.0	0.0	TOX28925	ClC(Cl)C(=O)N(C)c1ccc(OC(=O)c2occc2)cc1	CN(C(=O)C(Cl)Cl)c1ccc(OC(=O)c2ccco2)cc1
619	0.0		1.0								1.0		TOX28922	Oc1c-2c(OC(C)(C)c3c-2cc(C)cc3)cc(CCCCC)c1	CCCCCc1cc(O)c2c(c1)OC(C)(C)c1ccc(C)cc1-2
620	1.0	0.0	0.0	0.0		0.0	0.0		0.0		0.0	0.0	TOX28923	Oc1cc2c(cc1)C[C@@H]1N(C)CC[C@]32[C@@H]1CCCC3	CN1CC[C@@]23CCCC[C@@H]2[C@@H]1Cc1ccc(O)cc13
622										0.0			TOX28928	Clc1c(-c2c(C(=O)N[C@@H]3C(=O)N4[C@@H](C(=O)O)C(C)(C)S[C@H]34)c(C)on2)c(Cl)ccc1	Cc1onc(-c2c(Cl)cccc2Cl)c1C(=O)N[C@@H]1C(=O)N2[C@@H](C(=O)O)C(C)(C)S[C@H]12
623	0.0	0.0	0.0	0.0	0.0	0.0	0.0	0.0	0.0	0.0	0.0	0.0	TOX28929	O=C(OC)CCc1ccc(OCC(O)CNC(C)C)cc1	COC(=O)CCc1ccc(OCC(O)CNC(C)C)cc1
624	0.0	0.0	0.0	0.0	0.0	0.0	0.0	0.0	0.0	0.0	0.0	0.0	TOX13754	O=C(NC(C)C)C=C	C=CC(=O)NC(C)C
625	0.0		1.0		1.0		1.0	0.0	0.0	1.0	1.0		TOX21629	S(Sc1c(NC(=O)c2ccccc2)cccc1)c1c(NC(=O)c2ccccc2)cccc1	O=C(Nc1ccccc1SSc1ccccc1NC(=O)c1ccccc1)c1ccccc1
626										0.0			TOX12378	O=C(C(c1ccccc1)c1ccccc1)C1C(=O)c2c(C1=O)cccc2	O=C1c2ccccc2C(=O)C1C(=O)C(c1ccccc1)c1ccccc1
627	1.0	1.0				0.0	0.0		0.0		0.0	0.0	TOX25535	Cl[C@H]1[C@@H]2[C@H]([C@@H](O)C[C@]3(C)[C@@](OC(=O)CC)(C(=O)COC(=O)CC)[C@H](C)C[C@@H]23)[C@]2(C)C(=CC(=O)C=C2)C1	CCC(=O)OCC(=O)[C@@]1(OC(=O)CC)[C@H](C)C[C@H]2[C@H]3[C@H]([C@@H](O)C[C@@]21C)[C@@]1(C)C=CC(=O)C=C1C[C@H]3Cl
628	0.0	0.0	0.0	0.0	0.0	0.0	0.0	0.0	0.0	0.0	1.0	0.0	TOX3523	Oc1c(C(C)C)cccc1C(C)C	CC(C)c1cccc(C(C)C)c1O
629	0.0	0.0	0.0	0.0	0.0	0.0	0.0		0.0		0.0	0.0	TOX3526	N(C(CC1CCCCC1)C)C	CNC(C)CC1CCCCC1
630	0.0	0.0	0.0	0.0	0.0	0.0	0.0	0.0	0.0	0.0	0.0	0.0	TOX3529	O=C1N(N(C)C(C)=C1C(C)C)c1ccccc1	Cc1c(C(C)C)c(=O)n(-c2ccccc2)n1C
632	0.0	0.0	0.0	0.0	0.0	0.0	0.0	0.0	0.0	0.0		0.0	TOX1036	O=NN(CC)C	CCN(C)N=O
633	0.0	0.0	0.0	0.0	0.0	0.0	0.0	0.0	0.0	0.0		0.0	TOX1741	OCCCCC	CCCCCO
634	0.0	0.0	0.0	0.0	1.0	1.0	0.0	0.0	0.0	0.0	0.0	0.0	TOX1030	O=NN(c1ccccc1)c1ccccc1	O=NN(c1ccccc1)c1ccccc1
635	0.0		0.0		1.0	1.0	1.0	1.0	1.0	1.0	1.0	1.0	TOX1031	O=Nc1ccc(Nc2ccccc2)cc1	O=Nc1ccc(Nc2ccccc2)cc1
636	0.0	0.0	0.0	0.0	0.0	0.0	0.0	0.0	0.0	0.0	0.0	0.0	TOX1032	O=NN(CCC)CCC	CCCN(CCC)N=O
637	0.0	0.0	0.0	0.0	1.0	0.0	0.0	0.0	0.0	0.0	0.0	0.0	TOX9108	[N+](C)(C)(C)C	C[N+](C)(C)C
638	0.0	0.0	0.0	0.0		0.0	0.0	0.0	0.0	0.0	0.0	0.0	TOX1039	O=NN1CCCCCCC1	O=NN1CCCCCCC1
639	0.0	0.0	0.0		0.0	0.0	0.0	0.0	0.0	0.0	0.0	0.0	TOX2217	O=Cc1c(OC)cc(OC)c(OC)c1	COc1cc(OC)c(OC)cc1C=O
640	0.0	0.0	0.0	0.0	0.0	0.0	0.0	0.0	0.0	0.0		0.0	TOX2218	O=C(OC(C)C)C(=C)C	C=C(C)C(=O)OC(C)C
641	0.0	0.0	0.0	0.0	0.0	0.0	0.0	0.0	0.0	0.0	0.0	0.0	TOX24401	N=C(N)c1ccccc1	N=C(N)c1ccccc1
642	0.0	0.0	0.0	0.0	0.0	0.0	0.0	0.0	0.0	0.0	0.0	0.0	TOX24400	[N+](CCCC)(CCCC)(CCCC)CCCC	CCCC[N+](CCCC)(CCCC)CCCC
643	0.0	0.0	0.0	0.0	0.0	0.0	0.0	0.0	0.0	0.0	0.0	0.0	TOX3298	Fc1ccc(C(=O)CCCN2CCC(C)CC2)cc1	CC1CCN(CCCC(=O)c2ccc(F)cc2)CC1
644	0.0	0.0	0.0	0.0		0.0	0.0	0.0	0.0	0.0	0.0	0.0	TOX24402	O=C(OC(C)(C)C)CC(=O)C	CC(=O)CC(=O)OC(C)(C)C
646	0.0	0.0	0.0	0.0	0.0	0.0	0.0		0.0	0.0	0.0	0.0	TOX24404	S(SCCO)CCO	OCCSSCCO
647	0.0	0.0	0.0	0.0	0.0	0.0	0.0	0.0	0.0	0.0	0.0	0.0	TOX24407	O=C(N)c1cc(N)c(C)cc1	Cc1ccc(C(N)=O)cc1N
648	0.0	0.0	0.0	0.0	0.0	0.0	0.0	0.0	0.0	0.0	0.0	0.0	TOX24409	ClCCCCCCCl	ClCCCCCCCl
649	0.0	0.0	0.0	0.0	0.0	0.0	0.0	0.0	0.0	0.0	0.0	0.0	TOX3293	O=C1N(C)C(=O)CC1(C)c1ccccc1	CN1C(=O)CC(C)(c2ccccc2)C1=O
650				1.0		0.0					1.0	0.0	TOX3294	O(C)[C@@H]1[C@@H](C)O[C@@H](O[C@@H]2[C@@H](C)O[C@@H](O[C@@H]3[C@@H](C)O[C@@H](O[C@@H]4C[C@@H]5[C@@](C)([C@@H]6[C@H]([C@]7(O)[C@](C)([C@H](O)C6)[C@@H](C6=CC(=O)OC6)CC7)CC5)CC4)C[C@@H]3O)C[C@@H]2O)C[C@@H]1O	CO[C@H]1[C@@H](O)C[C@H](O[C@H]2[C@@H](O)C[C@H](O[C@H]3[C@@H](O)C[C@H](O[C@H]4CC[C@]5(C)[C@H]6C[C@@H](O)[C@]7(C)[C@@H](C8=CC(=O)OC8)CC[C@]7(O)[C@@H]6CC[C@@H]5C4)O[C@@H]3C)O[C@@H]2C)O[C@@H]1C
651	0.0	0.0	0.0	0.0	0.0	0.0	0.0	0.0	0.0	0.0	0.0	0.0	TOX3295	O=C(O)[C@@](N)(Cc1cc(O)c(O)cc1)C	C[C@](N)(Cc1ccc(O)c(O)c1)C(=O)O
652	0.0	0.0	0.0	0.0	1.0	0.0		0.0	0.0	0.0		0.0	TOX12337	O=[N+]([O-])c1c(NC(CC)C)c([N+](=O)[O-])cc(C(C)(C)C)c1	CCC(C)Nc1c([N+](=O)[O-])cc(C(C)(C)C)cc1[N+](=O)[O-]
653								0.0		0.0			TOX23839	OC(CCCN1[C@@H](C)CCC[C@H]1C)(c1ncccc1)c1ccccc1	C[C@H]1CCC[C@@H](C)N1CCCC(O)(c1ccccc1)c1ccccn1
654	0.0	0.0	0.0	0.0	0.0	0.0	0.0	0.0	0.0	0.0		0.0	TOX25227	Clc1cc2C(N3CCN(C)CC3)=Nc3c(Oc2cc1)cccc3	CN1CCN(C2=Nc3ccccc3Oc3ccc(Cl)cc32)CC1
655	0.0	0.0	0.0	0.0	0.0	0.0	0.0	0.0	0.0	0.0	0.0	0.0	TOX24743	S(=O)(=O)(O)c1cc2c(cc(N)cc2)cc1	Nc1ccc2cc(S(=O)(=O)O)ccc2c1
656	0.0	1.0	1.0				1.0	1.0	0.0	1.0		1.0	TOX139	c12c3c4ccc1c1c(cc2ccc3ccc4)cccc1	c1ccc2c(c1)cc1ccc3cccc4ccc2c1c34
657	0.0	0.0	1.0	1.0	0.0	0.0	0.0	1.0	1.0	0.0	1.0	0.0	TOX137	Nc1ccc(-c2ccc(N)cc2)cc1	Nc1ccc(-c2ccc(N)cc2)cc1
658	0.0	0.0		1.0		0.0				0.0			TOX12548	Clc1ccc(CCC(C#N)(Cn2ncnc2)c2ccccc2)cc1	N#CC(CCc1ccc(Cl)cc1)(Cn1cncn1)c1ccccc1
660	0.0	0.0	0.0	0.0	0.0	0.0	0.0	0.0	0.0	0.0		0.0	TOX135	c1ccccc1	c1ccccc1
661	0.0	0.0	0.0	0.0	0.0	0.0	0.0	0.0	0.0	0.0	0.0	0.0	TOX134	O=Cc1ccccc1	O=Cc1ccccc1
662	0.0	0.0	0.0	0.0	0.0	0.0	0.0	0.0	0.0	0.0	0.0	0.0	TOX5849	C(=C)CCC	C=CCCC
663	0.0	0.0	0.0	0.0		0.0	0.0	0.0	0.0	0.0	0.0	0.0	TOX21573	P(=O)(OCC)(OCC)CC(=O)OCC	CCOC(=O)CP(=O)(OCC)OCC
664	0.0	0.0	0.0	0.0	0.0	0.0	0.0		0.0	0.0		0.0	TOX27868	C(C)(C)(c1ccccc1)c1ccccc1	CC(C)(c1ccccc1)c1ccccc1
665	0.0	0.0	0.0	0.0	0.0	0.0	0.0	0.0	0.0	0.0	0.0	0.0	TOX21575	O=C(O)COCC(=O)O	O=C(O)COCC(=O)O
666	0.0	0.0	1.0		0.0	0.0	0.0		0.0			0.0	TOX5840	ClC(Cl)(Cl)c1cc(Cl)c(Cl)cc1	Clc1ccc(C(Cl)(Cl)Cl)cc1Cl
667	0.0	0.0		0.0	0.0	0.0	0.0	0.0	0.0			0.0	TOX5846	C(CC)CC	CCCCC
668	0.0	0.0	0.0	0.0	0.0	0.0	0.0	1.0	0.0	0.0		0.0	TOX29385	N#CC(C#N)=C(C#N)C#N	N#CC(C#N)=C(C#N)C#N
669	0.0	0.0	0.0	0.0	0.0	0.0	0.0		0.0	0.0	0.0	0.0	TOX29384	N1=C2N(CCC1)CCCCC2	C1CCC2=NCCCN2CC1
670	0.0	0.0	0.0	0.0	0.0	0.0	1.0	0.0	0.0	0.0	0.0	0.0	TOX29387	O=C(O)c1c2c(cc3c1cccc3)cccc2	O=C(O)c1c2ccccc2cc2ccccc12
671	0.0	0.0		0.0	1.0	0.0	0.0	1.0	0.0		0.0	0.0	TOX29386	BrCC(=O)c1ccccc1	O=C(CBr)c1ccccc1
672	0.0	0.0	0.0	0.0	0.0	0.0	0.0	0.0	0.0	0.0	0.0	0.0	TOX2666	O=C([O-])C[N+](C)(C)C	C[N+](C)(C)CC(=O)[O-]
673	0.0	0.0	1.0	0.0	0.0	0.0	0.0		0.0	0.0	0.0	0.0	TOX29380	Clc1nc(N)nc(Cl)c1	Nc1nc(Cl)cc(Cl)n1
674	0.0	0.0	0.0		0.0	0.0	0.0	0.0	0.0	0.0		0.0	TOX29383	O=Cc1cc(O)c(OC)cc1	COc1ccc(C=O)cc1O
675	0.0	0.0	0.0	0.0	0.0	0.0	0.0	0.0	0.0	0.0	0.0	0.0	TOX29382	O=C(NCCN(CC)CC)c1ccc(N)cc1	CCN(CC)CCNC(=O)c1ccc(N)cc1
676	0.0	0.0	1.0	0.0	0.0	0.0	0.0		0.0			1.0	TOX29389	O=C1C(=O)c2c3c(ccc2)cccc13	O=c1c(=O)c2cccc3cccc1c32
677	0.0	0.0	1.0	0.0	0.0	0.0		0.0	0.0	0.0	0.0	0.0	TOX29388	O=C1NNc2c1cccc2	O=c1[nH][nH]c2ccccc12
678	0.0	0.0	0.0	0.0	0.0	0.0	0.0		0.0	0.0	0.0	0.0	TOX12591	BrN1C(=O)N(Cl)C(=O)C1(C)C	CC1(C)C(=O)N(Cl)C(=O)N1Br
679	0.0	0.0	0.0	0.0	0.0	0.0		1.0	0.0	0.0	1.0		TOX26768	Ic1c([O-])c(I)cc(/C(/c2c(C(=O)[O-])cccc2)=C/2\C=C(I)C(=O)C(I)=C\2)c1	O=C1C(I)=CC(=C(c2cc(I)c([O-])c(I)c2)c2ccccc2C(=O)[O-])C=C1I
680	0.0		0.0	0.0	0.0	0.0	1.0	1.0	0.0	0.0	1.0	0.0	TOX3569	O(CCN(C)c1ncccc1)c1ccc(CC2C(=O)NC(=O)S2)cc1	CN(CCOc1ccc(CC2SC(=O)NC2=O)cc1)c1ccccn1
681	0.0	0.0	0.0	0.0	0.0	0.0	0.0	0.0	0.0	0.0	0.0	0.0	TOX5593	O=C(N(c1ccccc1)c1ccccc1)NC	CNC(=O)N(c1ccccc1)c1ccccc1
682	0.0	0.0	0.0	0.0	0.0	0.0	0.0	0.0	0.0	0.0		0.0	TOX5591	OCCN(CCO)C	CN(CCO)CCO
683	0.0	0.0	0.0	0.0	0.0	0.0	0.0	1.0	0.0				TOX5590	CC1CCCC1	CC1CCCC1
684	0.0	0.0	0.0			0.0		1.0	0.0	0.0	0.0	0.0	TOX5595	O=C(NCNC(=O)C=C)C=C	C=CC(=O)NCNC(=O)C=C
685	0.0	0.0	1.0	0.0	0.0	0.0	0.0	0.0	0.0	0.0	0.0	0.0	TOX28844	O=C(C([C@@H](CN1CCOCC1)C)(c1ccccc1)c1ccccc1)N1CCCC1	C[C@H](CN1CCOCC1)C(C(=O)N1CCCC1)(c1ccccc1)c1ccccc1
686	0.0		0.0			1.0	1.0		1.0	1.0		1.0	TOX5599	S(C#N)CSC#N	N#CSCSC#N
687	0.0	0.0	0.0	0.0		0.0		0.0	0.0	0.0	0.0	0.0	TOX10189	Nc1c(-c2ccccc2)cccc1	Nc1ccccc1-c1ccccc1
688	0.0	0.0			1.0	0.0	0.0	0.0	0.0	0.0	0.0	0.0	TOX17741	O=C(c1ccc(C)cc1)c1ccccc1	Cc1ccc(C(=O)c2ccccc2)cc1
690	0.0	0.0	0.0		0.0	0.0	0.0	0.0	0.0	0.0	1.0	0.0	TOX1311	Oc1c(C(C)(C)C)cc(C(C)(C)C)cc1C(C)(C)C	CC(C)(C)c1cc(C(C)(C)C)c(O)c(C(C)(C)C)c1
691	0.0	0.0	0.0	0.0	0.0	0.0	0.0		0.0		0.0	0.0	TOX3567	S(=O)(=O)(C)c1ccc(C2=C(c3ccccc3)C(=O)OC2)cc1	CS(=O)(=O)c1ccc(C2=C(c3ccccc3)C(=O)OC2)cc1
692	0.0	0.0	0.0	0.0		0.0			0.0			0.0	TOX28843	O[C@@H](C(C[C@H](N(C)C)C)(c1ccccc1)c1ccccc1)CC	CC[C@@H](O)C(C[C@@H](C)N(C)C)(c1ccccc1)c1ccccc1
693	0.0		0.0	0.0	0.0	0.0	0.0	0.0	0.0	0.0	0.0	0.0	TOX6824	SCCCC	CCCCS
694	0.0	0.0	0.0	0.0	0.0	0.0		0.0	0.0	0.0		0.0	TOX28842	O[C@H](C(C[C@@H](N(C)C)C)(c1ccccc1)c1ccccc1)CC	CC[C@H](O)C(C[C@H](C)N(C)C)(c1ccccc1)c1ccccc1
695	0.0	0.0	0.0	0.0	0.0	0.0	0.0	0.0	0.0	0.0		0.0	TOX25221	Brc1c(NC2=NCCN2)ccc2nccnc12	Brc1c(NC2=NCCN2)ccc2nccnc12
696	1.0	1.0	0.0	0.0	1.0	1.0	0.0	1.0	0.0	0.0	0.0	0.0	TOX14192	O=C1C=C2C(=C3[C@H]([C@H]4[C@@](C)([C@@H](O)CC4)C=C3)CC2)CC1	C[C@]12C=CC3=C4CCC(=O)C=C4CC[C@H]3[C@@H]1CC[C@@H]2O
697	0.0	0.0	0.0	0.0	0.0	0.0	0.0		0.0		0.0	0.0	TOX26713	[S+](CCC(N)C(=O)O)(C)C	C[S+](C)CCC(N)C(=O)O
698	0.0	0.0	0.0	0.0	1.0	0.0	0.0		0.0		0.0	0.0	TOX26712	S(=O)(=O)([O-])N1[C@H](COC(=O)N)[C@H](NC(=O)/C(=N/OCC(=O)[O-])/c2[n+]c(N)sc2)C1=O	NC(=O)OC[C@@H]1[C@H](NC(=O)/C(=N/OCC(=O)[O-])C2=CSC(N)=[N+]2)C(=O)N1S(=O)(=O)[O-]
699	0.0	0.0	0.0	0.0	0.0	0.0	0.0		0.0		0.0	0.0	TOX26243	C(C)(C)(c1ccc(C)cc1)c1ccc(C)cc1	Cc1ccc(C(C)(C)c2ccc(C)cc2)cc1
700	0.0	0.0	1.0		1.0	0.0	0.0	0.0	0.0	0.0	0.0	0.0	TOX26242	O=C(c1c(O)cc(OC)cc1)c1ccc(C)cc1	COc1ccc(C(=O)c2ccc(C)cc2)c(O)c1
701	0.0	0.0	0.0	0.0	0.0	0.0	0.0		0.0		0.0	0.0	TOX26245	O=C(OCCCCCC)c1cnccc1	CCCCCCOC(=O)c1cccnc1
702			0.0	0.0	0.0	0.0	0.0		0.0			0.0	TOX26716	O=C(O)Cc1c(c(-c2ccc(OC)cc2)no1)-c1ccc(OC)cc1	COc1ccc(-c2noc(CC(=O)O)c2-c2ccc(OC)cc2)cc1
703	0.0	0.0	0.0	0.0	0.0	0.0	0.0		0.0		0.0	0.0	TOX26247	Oc1c(/C(=N\Cc2ccccc2)/C)cccc1	C/C(=N/Cc1ccccc1)c1ccccc1O
704	0.0	0.0		0.0	0.0	0.0	0.0		0.0		0.0	0.0	TOX26246	O=C(OCC(COC(=O)N)(CCC)C)NC1CC1	CCCC(C)(COC(N)=O)COC(=O)NC1CC1
705	0.0	0.0	1.0		0.0	0.0	0.0		0.0		0.0	1.0	TOX26249	Clc1cc2c(N(C)C(=O)CN3C2c2c(cccc2)CC3)cc1	CN1C(=O)CN2CCc3ccccc3C2c2cc(Cl)ccc21
706	0.0	0.0	0.0	0.0	0.0	0.0	0.0	0.0	0.0	0.0	0.0	0.0	TOX1359	S(=O)(=O)(NC(=O)NCCCC)c1ccc(C)cc1	CCCCNC(=O)NS(=O)(=O)c1ccc(C)cc1
707	0.0	0.0	0.0	0.0	0.0	0.0	0.0		0.0	0.0	0.0	0.0	TOX22007	O=C(OCC(O)CO)CCCCCCC/C=C\C[C@H](O)CCCCCC	CCCCCC[C@@H](O)C/C=C\CCCCCCCC(=O)OCC(O)CO
708	0.0	0.0	0.0	0.0	0.0	0.0	0.0	0.0	0.0	0.0	0.0	0.0	TOX22006	O=C(OCC(O)CO)CCCCCCC	CCCCCCCC(=O)OCC(O)CO
709	0.0	0.0	0.0		0.0	0.0	0.0	0.0	0.0	0.0		0.0	TOX22005	O=C(OCC(O)CO)CCCCCCCCCCCCC	CCCCCCCCCCCCCC(=O)OCC(O)CO
710	0.0	0.0	0.0	0.0	1.0	0.0	0.0	0.0	0.0	0.0	0.0	0.0	TOX1358	S(=O)(=O)(NC(=O)NN1CCCCCC1)c1ccc(C)cc1	Cc1ccc(S(=O)(=O)NC(=O)NN2CCCCCC2)cc1
711	0.0	0.0	0.0	0.0	0.0	0.0	0.0	0.0	0.0	0.0	0.0	0.0	TOX7997	ClC(Cl)C(=O)N(CC=C)CC=C	C=CCN(CC=C)C(=O)C(Cl)Cl
712	0.0	0.0	0.0	0.0	0.0	0.0	0.0	1.0	0.0	0.0	0.0	0.0	TOX7991	OCCCCCCCCCCCCCCCC	CCCCCCCCCCCCCCCCO
713	0.0	0.0	0.0	0.0		0.0	0.0	0.0	0.0	0.0	0.0	0.0	TOX575	O(C)c1ccc(CC=C)cc1	C=CCc1ccc(OC)cc1
714	0.0	0.0	0.0	0.0	0.0	0.0	0.0	0.0	0.0	0.0		0.0	TOX4183	O=C(OC)C=C	C=CC(=O)OC
715	0.0	0.0	0.0			0.0		1.0	0.0	0.0	1.0		TOX10695	O=C1c2c(O)cc(CO)cc2C(=O)c2c1c(O)ccc2	O=C1c2cccc(O)c2C(=O)c2c(O)cc(CO)cc21
716	0.0	0.0	0.0	0.0	0.0	0.0	0.0	0.0	0.0		0.0	0.0	TOX4077	S1CCSCC1	C1CSCCS1
717	0.0	0.0	0.0	0.0	0.0	0.0	0.0	1.0	0.0	0.0	0.0	0.0	TOX4072	O=C(N(C)C)C(c1ccccc1)c1ccccc1	CN(C)C(=O)C(c1ccccc1)c1ccccc1
718	0.0	0.0	0.0	0.0	1.0	0.0	0.0	1.0	0.0	0.0	0.0	0.0	TOX10698	OC[C@H]1O[C@H]2[C@H](O)[C@@H](O)[C@@H]1O[C@@H]1[C@H](O)[C@@H](O)[C@@H]([C@@H](CO)O1)O[C@@H]1[C@H](O)[C@@H](O)[C@@H]([C@@H](CO)O1)O[C@@H]1[C@H](O)[C@@H](O)[C@@H]([C@@H](CO)O1)O[C@@H]1[C@H](O)[C@@H](O)[C@@H]([C@@H](CO)O1)O[C@@H]1[C@H](O)[C@@H](O)[C@@H]([C@@H](CO)O1)O2	OC[C@H]1O[C@@H]2O[C@@H]3[C@@H](CO)O[C@H](O[C@@H]4[C@@H](CO)O[C@H](O[C@@H]5[C@@H](CO)O[C@H](O[C@@H]6[C@@H](CO)O[C@H](O[C@@H]7[C@@H](CO)O[C@H](O[C@H]1[C@H](O)[C@H]2O)[C@H](O)[C@H]7O)[C@H](O)[C@H]6O)[C@H](O)[C@H]5O)[C@H](O)[C@H]4O)[C@H](O)[C@H]3O
719	0.0	0.0	0.0	0.0	0.0	0.0	0.0	0.0	0.0	0.0		0.0	TOX9169	O=C(OC)CCCCCCC/C=C\C[C@H](O)CCCCCC	CCCCCC[C@@H](O)C/C=C\CCCCCCCC(=O)OC
720	0.0	0.0	0.0		0.0	0.0	0.0	0.0		0.0	0.0		TOX10432	O=C1N([C@@H]2O[C@H](CO)[C@@H](O)C2)C=NC(N)=N1	Nc1ncn([C@H]2C[C@H](O)[C@@H](CO)O2)c(=O)n1
721								0.0		0.0			TOX31528	O=C(Nc1cc(OC)c(C(=O)OC)cc1)C	COC(=O)c1ccc(NC(C)=O)cc1OC
722								0.0		0.0			TOX31529	Clc1c(NC(=O)C)cc(OC)c(C(=O)OC)c1	COC(=O)c1cc(Cl)c(NC(C)=O)cc1OC
723								0.0		0.0			TOX31520	FC(F)(F)c1c([N+](=O)[O-])ccc(N)c1	Nc1ccc([N+](=O)[O-])c(C(F)(F)F)c1
724								0.0		0.0			TOX31521	O=C(OCC)c1cc(O)c(O)cc1	CCOC(=O)c1ccc(O)c(O)c1
725								0.0		0.0			TOX31522	Clc1ccc(C2(O)CCNCC2)cc1	OC1(c2ccc(Cl)cc2)CCNCC1
726								1.0		0.0			TOX31523	Clc1c(N2CCNCC2)cccc1	Clc1ccccc1N1CCNCC1
727								0.0		0.0			TOX31524	O=C(N1CCNCC1)c1occc1	O=C(c1ccco1)N1CCNCC1
728								0.0		0.0			TOX31525	O=C(N)c1c(O)ccc(C(=O)C)c1	CC(=O)c1ccc(O)c(C(N)=O)c1
729								0.0		0.0			TOX31526	O=C(Nc1cc(C(=O)C)c(O)cc1)CCC	CCCC(=O)Nc1ccc(O)c(C(C)=O)c1
730								0.0		0.0			TOX31527	OC1(c2ccccc2)CCNCC1	OC1(c2ccccc2)CCNCC1
731	0.0	0.0	0.0	0.0	0.0	0.0	0.0	0.0	0.0	0.0		0.0	TOX20719	O=C(Nc1c(C)cc(C)cc1)CC(=O)C	CC(=O)CC(=O)Nc1ccc(C)cc1C
732	0.0	0.0	1.0	0.0	0.0	0.0	0.0		0.0	0.0	0.0	0.0	TOX20718	Clc1c(OC)cc(N)c(OC)c1	COc1cc(Cl)c(OC)cc1N
733	0.0	0.0	0.0		0.0	0.0	0.0	0.0	0.0	0.0	0.0	0.0	TOX20711	O=C(OCC)c1c(C)cccc1	CCOC(=O)c1ccccc1C
734	0.0	0.0	0.0	0.0	0.0	0.0	0.0	0.0	0.0	0.0		0.0	TOX20710	[Si](O[Si](C)(C)C)(O[Si](C)(C)C)(C)C	C[Si](C)(C)O[Si](C)(C)O[Si](C)(C)C
735	0.0								0.0			1.0	TOX20713	O=C(OCCCCCCCC)c1cc(O)c(O)c(O)c1	CCCCCCCCOC(=O)c1cc(O)c(O)c(O)c1
736	0.0	1.0	0.0			1.0	1.0		1.0	1.0	1.0	1.0	TOX20712	[Sn](Br)(CC)(CC)CC	CC[Sn](Br)(CC)CC
737	0.0		0.0	0.0		0.0	0.0		0.0	1.0		1.0	TOX20715	O=C(OCCOc1ccccc1)C=C	C=CC(=O)OCCOc1ccccc1
738	0.0	0.0	0.0	0.0	0.0	0.0	0.0	0.0	0.0	0.0	0.0	0.0	TOX20714	Clc1c(N)c(C)cc(C)c1	Cc1cc(C)c(N)c(Cl)c1
739	0.0	0.0	0.0	0.0		0.0	0.0	0.0	0.0	0.0	0.0	0.0	TOX20716	OC1CCC(C(CC)(C)C)CC1	CCC(C)(C)C1CCC(O)CC1
740	0.0	0.0	0.0	0.0	0.0	0.0	0.0	0.0	0.0	0.0	0.0	0.0	TOX24878	O=C(OCCC)c1ccccc1	CCCOC(=O)c1ccccc1
741	0.0	0.0	0.0	0.0	0.0	0.0	0.0	0.0	0.0	0.0	0.0	0.0	TOX24879	O(CC(CO)(CO)CC)CC(CO)(CO)CC	CCC(CO)(CO)COCC(CC)(CO)CO
742	0.0	1.0			0.0	0.0		1.0	1.0	0.0		1.0	TOX24658	N=C1NC(=N)c2c1cccc2	N=C1NC(=N)c2ccccc21
743	0.0	0.0	0.0		0.0	0.0	0.0	0.0	0.0	0.0	0.0	0.0	TOX24870	O=C(OCCCCOC(=O)C(=C)C)C(=C)C	C=C(C)C(=O)OCCCCOC(=O)C(=C)C
744	0.0	0.0	0.0	0.0	0.0	0.0	0.0	0.0	0.0	0.0	0.0	0.0	TOX24655	O=C(N(CC)CC)CCCCCCCCCCC	CCCCCCCCCCCC(=O)N(CC)CC
745	0.0	0.0	0.0	0.0	0.0	0.0	0.0	0.0	0.0	0.0		0.0	TOX24656	O(CCOCCC#N)CCC#N	N#CCCOCCOCCC#N
746	0.0	0.0	0.0	0.0	0.0	0.0	0.0	0.0	0.0	0.0	0.0	0.0	TOX24873	O=C(OCCCCCCCCCC)C=C	C=CC(=O)OCCCCCCCCCC
747	0.0	0.0		0.0	0.0	0.0	0.0	0.0	0.0	0.0	0.0	0.0	TOX24650	OCCN(CCO)c1ccc(C)cc1	Cc1ccc(N(CCO)CCO)cc1
748	0.0	0.0	0.0	0.0	0.0	0.0	0.0	0.0	0.0	0.0	0.0	0.0	TOX24875	OCCN(CCN(C)C)C	CN(C)CCN(C)CCO
749	0.0	0.0	0.0		0.0	0.0	0.0	1.0	0.0		0.0		TOX24876	O(CCOCC1OC1)CC1OC1	C(COCC1CO1)OCC1CO1
750	0.0	0.0	0.0	0.0	0.0	0.0	0.0	0.0	0.0	0.0	0.0	0.0	TOX24877	O=C(Nc1cc(N)ccc1)CC	CCC(=O)Nc1cccc(N)c1
751	0.0	0.0	0.0	0.0	0.0	0.0	0.0		0.0	1.0		0.0	TOX6139	S=C(Nc1ccccc1)Nc1ccccc1	S=C(Nc1ccccc1)Nc1ccccc1
752	0.0	0.0	1.0	0.0		0.0	0.0	0.0	0.0	0.0	0.0		TOX28711	Fc1c(C2=N[C@H](NC(=O)c3[nH]c4c(c3)cccc4)C(=O)N3c4c2cccc4CC3)cccc1	O=C(N[C@H]1N=C(c2ccccc2F)c2cccc3c2N(CC3)C1=O)c1cc2ccccc2[nH]1
753	0.0	0.0	0.0	0.0	0.0	0.0	0.0		0.0		0.0	0.0	TOX28710	O=C(OCC)Cc1cc(-c2c(O[C@@H]3[C@@H](OC(=O)C)[C@@H](OC(=O)C)[C@H](OC(=O)C)[C@@H](COC(=O)C)O3)ccc(CCCCCCc3cc(c(O[C@@H]4[C@@H](OC(=O)C)[C@@H](OC(=O)C)[C@H](OC(=O)C)[C@@H](COC(=O)C)O4)cc3)-c3cc(CC(=O)OCC)ccc3)c2)ccc1	CCOC(=O)Cc1cccc(-c2cc(CCCCCCc3ccc(O[C@H]4O[C@H](COC(C)=O)[C@@H](OC(C)=O)[C@H](OC(C)=O)[C@@H]4OC(C)=O)c(-c4cccc(CC(=O)OCC)c4)c3)ccc2O[C@H]2O[C@H](COC(C)=O)[C@@H](OC(C)=O)[C@H](OC(C)=O)[C@@H]2OC(C)=O)c1
754	0.0	0.0	0.0	0.0	0.0	0.0	0.0		0.0	0.0	0.0	0.0	TOX28713	S(=O)(=O)([O-])c1c2-c(c(CC)c1)cccc(C(C)C)c2	CCc1cc(S(=O)(=O)[O-])c2cc(C(C)C)cccc1-2
755	0.0	0.0	1.0	0.0		0.0	0.0		1.0	0.0	1.0		TOX28712	Fc1c(C2=N[C@@H](NC(=O)c3[nH]c4c(c3)cccc4)C(=O)N3c4c2cccc4CC3)cccc1	O=C(N[C@@H]1N=C(c2ccccc2F)c2cccc3c2N(CC3)C1=O)c1cc2ccccc2[nH]1
756	0.0	0.0	0.0	0.0	0.0	0.0	0.0	0.0	0.0	0.0	0.0	0.0	TOX28715	O=C(NC(=O)C(CC)c1ccccc1)NC(=O)C	CCC(C(=O)NC(=O)NC(C)=O)c1ccccc1
757	0.0	0.0	0.0	0.0	0.0	0.0	0.0	0.0	0.0	0.0	0.0	0.0	TOX28714	S(C(=O)c1ccccc1)CC(=O)NCC(=O)NCC(=O)NCC(=O)O	O=C(O)CNC(=O)CNC(=O)CNC(=O)CSC(=O)c1ccccc1
758	0.0	0.0	0.0	0.0	0.0	0.0	0.0	0.0	0.0	0.0	0.0		TOX28717	O=C1N(C2O[C@@H](CO)OC2)C=CC(N)=N1	Nc1ccn(C2CO[C@H](CO)O2)c(=O)n1
759	0.0	0.0	0.0	0.0	0.0	0.0	0.0	0.0	0.0	0.0	0.0	0.0	TOX28716	Fc1ccc(-c2c3c(nc(N4CCN(CC)CC4)c2)CCCCCC3)cc1	CCN1CCN(c2cc(-c3ccc(F)cc3)c3c(n2)CCCCCC3)CC1
760	0.0	0.0	0.0	0.0	0.0	0.0	0.0	0.0	0.0	0.0	0.0	0.0	TOX28719	S(C(=O)OCC)/C(=C(\N(C=O)Cc1c(N)nc(C)nc1)/C)/CCOC(=O)OCC	CCOC(=O)OCC/C(SC(=O)OCC)=C(\C)N(C=O)Cc1cnc(C)nc1N
761	0.0		0.0					1.0	1.0	1.0	1.0	1.0	TOX27831	O=C(O[C@H]1[C@](O)(C(=O)OC)[C@@H]2N(C)c3c(cc(c(OC)c3)[C@]3(C(=O)OC)c4[nH]c5c(c4CCN4C[C@](O)(CC)C[C@@H](C3)C4)cccc5)[C@@]32[C@@H]2[C@@]1(CC)C=CCN2CC3)C	CC[C@]1(O)C[C@@H]2CN(CCc3c([nH]c4ccccc34)[C@@](C(=O)OC)(c3cc4c(cc3OC)N(C)[C@H]3[C@@](O)(C(=O)OC)[C@H](OC(C)=O)[C@]5(CC)C=CCN6CC[C@]43[C@@H]65)C2)C1
762	0.0	0.0	1.0		0.0	0.0			0.0			0.0	TOX27830	O=C(CC)c1cc2N(CCCN3CCN(CCO)CC3)c3c(Sc2cc1)cccc3	CCC(=O)c1ccc2c(c1)N(CCCN1CCN(CCO)CC1)c1ccccc1S2
763	0.0	0.0	0.0	0.0	0.0	0.0	0.0	0.0	0.0	0.0	0.0	0.0	TOX27832	OC(CCN1CCCCC1)(c1ccccc1)C1C2C=CC(C1)C2	OC(CCN1CCCCC1)(c1ccccc1)C1CC2C=CC1C2
764	0.0	0.0	1.0	0.0	0.0	0.0	0.0	0.0	0.0	0.0	0.0	0.0	TOX6228	P(=O)(OCC)(OCC)OCC	CCOP(=O)(OCC)OCC
765	0.0	0.0		0.0	0.0	0.0	0.0	0.0	0.0	0.0		0.0	TOX2027	Fc1ccc(N)cc1	Nc1ccc(F)cc1
766	0.0		0.0			0.0	0.0	0.0		1.0	1.0	1.0	TOX6137	Clc1cc(Sc2c(O)ccc(Cl)c2)c(O)cc1	Oc1ccc(Cl)cc1Sc1cc(Cl)ccc1O
767	0.0	0.0	1.0	0.0	0.0	0.0	0.0	0.0	0.0	0.0	0.0	0.0	TOX2020	BrC=1C(=O)N(C(CC)C)C(=O)NC=1C	CCC(C)n1c(=O)[nH]c(C)c(Br)c1=O
768	0.0	0.0				0.0	0.0	0.0	0.0	0.0		0.0	TOX6220	O=C(C)c1c(OCC)cc(OCC)c(OCC)c1	CCOc1cc(OCC)c(C(C)=O)cc1OCC
769	0.0	0.0	0.0	0.0	0.0	0.0	0.0	0.0	0.0	0.0	0.0	0.0	TOX6223	O=C(OCCOCCOCCOC(=O)C)C	CC(=O)OCCOCCOCCOC(C)=O
770	0.0	0.0	0.0	0.0	0.0	0.0	0.0	0.0	0.0	0.0	0.0	0.0	TOX9904	FC(F)(F)C(F)(F)C(F)(F)C(F)(F)C(F)(F)C(F)(F)C(F)(F)C(F)(F)CCO	OCCC(F)(F)C(F)(F)C(F)(F)C(F)(F)C(F)(F)C(F)(F)C(F)(F)C(F)(F)F
771	0.0	0.0	0.0	0.0	0.0	0.0	0.0	0.0	0.0	0.0	0.0	0.0	TOX6132	O=C1N(C)c2ncn(C)c2C(=O)N1	Cn1cnc2c1c(=O)[nH]c(=O)n2C
772	1.0		1.0		0.0				0.0			1.0	TOX5035	O=C1Oc2c(C(C)=C1)ccc(N(CC)CC)c2	CCN(CC)c1ccc2c(C)cc(=O)oc2c1
773	0.0	0.0	1.0	0.0	1.0		0.0		0.0	0.0		0.0	TOX5037	Oc1cc(N(CC)CC)ccc1	CCN(CC)c1cccc(O)c1
774	0.0	0.0	1.0	0.0	1.0	0.0	0.0	1.0	0.0	0.0	1.0	0.0	TOX1135	Oc1c(N=Nc2ccccc2)c2c(cc1)cccc2	Oc1ccc2ccccc2c1N=Nc1ccccc1
775	0.0	0.0	0.0	0.0	0.0	0.0	0.0	0.0	0.0	0.0	0.0	0.0	TOX1134	S=C(Nc1ccccc1)N	NC(=S)Nc1ccccc1
776	0.0		1.0	1.0	1.0				0.0		1.0	1.0	TOX4457	Nc1c2c(nc3c1cccc3)cccc2	Nc1c2ccccc2nc2ccccc12
777	0.0	0.0	0.0	0.0	0.0	0.0	0.0		0.0		0.0	0.0	TOX3701	OC(CC[N+](CC)(CC)CC)(c1ccccc1)C1CCCCC1	CC[N+](CC)(CC)CCC(O)(c1ccccc1)C1CCCCC1
778	0.0	0.0	0.0		0.0	0.0		1.0	0.0	0.0	0.0	0.0	TOX17515	Clc1c(OP(=O)(OC)NC)ccc(C(C)(C)C)c1	CNP(=O)(OC)Oc1ccc(C(C)(C)C)cc1Cl
779	0.0	0.0	0.0	0.0	0.0	0.0		0.0	0.0	0.0	0.0	0.0	TOX15	O=C(NNc1ccccc1)C	CC(=O)NNc1ccccc1
781	0.0	0.0		0.0	0.0	0.0	0.0	1.0	0.0	0.0	0.0		TOX5895	N(c1ccc(N)cc1)c1ccccc1	Nc1ccc(Nc2ccccc2)cc1
782	0.0	0.0	0.0	0.0	1.0	1.0	0.0	1.0	0.0	1.0	1.0	1.0	TOX2382	Oc1ccc(/C(/C(=C\C)/c2ccc(O)cc2)=C/C)cc1	C/C=C(C(=C/C)\c1ccc(O)cc1)/c1ccc(O)cc1
783	0.0	0.0	0.0	0.0		0.0	0.0	0.0	0.0	0.0	0.0	0.0	TOX728	OCCNN	NNCCO
784	0.0	0.0	0.0	0.0	0.0	0.0	0.0	0.0	0.0	0.0	0.0	0.0	TOX18762	OCCc1c(C)[n+](Cc2c(N)nc(C)nc2)cs1	Cc1ncc(C[n+]2csc(CCO)c2C)c(N)n1
785	0.0	0.0	0.0	0.0	0.0	0.0	0.0	0.0	0.0	0.0	0.0	0.0	TOX721	O=C(Nc1ccc(OCC)cc1)CC(O)C	CCOc1ccc(NC(=O)CC(C)O)cc1
786	0.0	0.0	0.0		1.0	0.0	0.0	0.0	0.0	0.0	0.0	0.0	TOX12459	S=P(SCSCC)(OCC)OCC	CCOP(=S)(OCC)SCSCC
787	0.0	0.0	0.0	0.0	0.0	0.0	0.0		0.0	0.0	0.0	0.0	TOX5100	O=C(OCCN(C)C)C=C	C=CC(=O)OCCN(C)C
788	0.0		1.0		1.0				1.0		1.0	1.0	TOX4458	Nc1cc2c(cc3c(c2)cccc3)cc1	Nc1ccc2cc3ccccc3cc2c1
789	0.0	0.0	0.0	0.0	0.0	0.0	0.0		0.0	0.0	0.0	0.0	TOX25293	O(CCCN(C)C)c1nn(Cc2ccccc2)c2c1cccc2	CN(C)CCCOc1nn(Cc2ccccc2)c2ccccc12
790	0.0	0.0	0.0	0.0	0.0	0.0	0.0	0.0	0.0	0.0		0.0	TOX25292	O=C(OC1CN(CC)CCC1)C(c1ccccc1)c1ccccc1	CCN1CCCC(OC(=O)C(c2ccccc2)c2ccccc2)C1
791	0.0		0.0	0.0		0.0			0.0		0.0		TOX25291	O=C1N(N(c2ccccc2)C(=O)C1CCCC)c1ccc(O)cc1	CCCCC1C(=O)N(c2ccccc2)N(c2ccc(O)cc2)C1=O
792	0.0	0.0	0.0	0.0	0.0	0.0	0.0	0.0	0.0	0.0		0.0	TOX4283	O(CC(O)C)CC	CCOCC(C)O
793								0.0		0.0			TOX25297	NC1(C)CN(CC(CCCC)CC)CN(CC(CCCC)CC)C1	CCCCC(CC)CN1CN(CC(CC)CCCC)CC(C)(N)C1
794	0.0	0.0	0.0	0.0	0.0	0.0	0.0	0.0	0.0	0.0	0.0	0.0	TOX5102	N(CCCN)(C)C	CN(C)CCCN
795	0.0	0.0	1.0	0.0	0.0	0.0	0.0	0.0	0.0	0.0	0.0	0.0	TOX7175	O=C1c2c(cccc2)CCC1	O=C1CCCc2ccccc21
796	0.0	0.0	0.0	0.0	0.0	0.0	0.0	0.0	0.0	0.0	0.0	0.0	TOX7174	OC1c2c(cccc2)CCC1	OC1CCCc2ccccc21
797	0.0	0.0	1.0		1.0	0.0		1.0	0.0	0.0		0.0	TOX4934	N(=Nc1ccccc1)Nc1ccccc1	c1ccc(N=NNc2ccccc2)cc1
798	0.0		1.0		0.0	0.0		1.0	1.0	0.0			TOX12600	Clc1c(NC(=O)C2(C(=O)O)CC2)ccc(Cl)c1	O=C(O)C1(C(=O)Nc2ccc(Cl)cc2Cl)CC1
799	0.0	0.0	0.0	0.0	0.0	0.0	0.0	0.0	0.0	0.0		0.0	TOX7178	O(C(OC)C)C	COC(C)OC
800	0.0	0.0	0.0	0.0		0.0	0.0	0.0	0.0	0.0	1.0	0.0	TOX589	ClC(Cl)C(c1ccc(CC)cc1)c1ccc(CC)cc1	CCc1ccc(C(c2ccc(CC)cc2)C(Cl)Cl)cc1
801	0.0	0.0	0.0	0.0	0.0	0.0	0.0	0.0	0.0	0.0	0.0	0.0	TOX859	OC(C)c1ccccc1	CC(O)c1ccccc1
802	0.0	0.0	0.0	0.0	0.0		0.0	0.0	0.0	0.0		0.0	TOX3883	Clc1cc(Cl)cc(-c2cc(Cl)ccc2)c1	Clc1cccc(-c2cc(Cl)cc(Cl)c2)c1
803	0.0	0.0	1.0		1.0	0.0	0.0	0.0	1.0	0.0	0.0	0.0	TOX3881	Clc1c(-c2nnc(-c3c(Cl)cccc3)nn2)cccc1	Clc1ccccc1-c1nnc(-c2ccccc2Cl)nn1
804	0.0	0.0	0.0	0.0		0.0	0.0	0.0	0.0	0.0	0.0	0.0	TOX580	O=C(Nc1ccc(OCC)cc1)N	CCOc1ccc(NC(N)=O)cc1
805	0.0	0.0		0.0	0.0	0.0	0.0	0.0	0.0	1.0	0.0	0.0	TOX581	O=C(N)c1c(OCC)cccc1	CCOc1ccccc1C(N)=O
806	0.0	0.0	1.0	0.0	0.0	0.0	1.0		0.0		0.0	0.0	TOX582	O(CC)c1cc2C(C)=CC(C)(C)Nc2cc1	CCOc1ccc2c(c1)C(C)=CC(C)(C)N2
807	0.0	0.0	0.0	0.0	0.0	0.0	0.0	0.0	0.0	0.0	0.0	0.0	TOX583	O=C(OCC)C=C	C=CC(=O)OCC
808	0.0	0.0	0.0	0.0	0.0	0.0	0.0	0.0	0.0	0.0	0.0	0.0	TOX856	O=C1N(C)CCC1	CN1CCCC1=O
809	0.0	0.0			0.0	0.0	0.0	1.0	1.0	0.0	1.0	0.0	TOX857	N(C)c1ncnc2[nH]cnc12	CNc1ncnc2[nH]cnc12
810	0.0	0.0	1.0		0.0	0.0	0.0	0.0	0.0	0.0	1.0	0.0	TOX3889	Clc1cc2ncc(Oc3ccc(OC(C(=O)OCC)C)cc3)nc2cc1	CCOC(=O)C(C)Oc1ccc(Oc2cnc3cc(Cl)ccc3n2)cc1
811	0.0	0.0	1.0	0.0	1.0	0.0	0.0	0.0	0.0	0.0	0.0	0.0	TOX855	S=P(OC)(OC)Oc1ccc([N+](=O)[O-])cc1	COP(=S)(OC)Oc1ccc([N+](=O)[O-])cc1
812	0.0	0.0	1.0	0.0	0.0	0.0			0.0	0.0	0.0	0.0	TOX4855	O(C)c1c(C)ccc(N)c1	COc1cc(N)ccc1C
813	0.0	0.0	0.0	0.0	0.0	0.0	0.0	0.0	0.0	0.0	0.0	0.0	TOX1828	O=C(C)c1ccccc1	CC(=O)c1ccccc1
814	0.0	0.0	0.0			0.0	0.0		0.0	1.0	1.0	1.0	TOX1824	Clc1cc(Cc2c(O)ccc(Cl)c2)c(O)cc1	Oc1ccc(Cl)cc1Cc1cc(Cl)ccc1O
815	0.0	0.0			0.0	0.0	0.0		0.0	0.0	1.0	0.0	TOX1823	O=[N+]([O-])c1c(N)ccc([N+](=O)[O-])c1	Nc1ccc([N+](=O)[O-])cc1[N+](=O)[O-]
816	0.0	0.0	0.0	0.0	0.0	0.0	0.0	0.0	0.0	0.0		0.0	TOX1822	OCCN(C(C)C)C(C)C	CC(C)N(CCO)C(C)C
817	0.0	0.0	0.0	0.0	0.0	0.0	0.0	0.0	0.0	0.0	0.0	0.0	TOX1821	O/N=C(\CC)/C	CC/C(C)=N\O
818	0.0	0.0	0.0	0.0	0.0	0.0	0.0	0.0	0.0	0.0	0.0	0.0	TOX1820	O=C(CC)CC	CCC(=O)CC
819	0.0	0.0	0.0	0.0	0.0	0.0	0.0	0.0	0.0	0.0	0.0	0.0	TOX3089	O(CC[N+](CC)(CC)CC)c1c(OCC[N+](CC)(CC)CC)cccc1OCC[N+](CC)(CC)CC	CC[N+](CC)(CC)CCOc1cccc(OCC[N+](CC)(CC)CC)c1OCC[N+](CC)(CC)CC
820	0.0	0.0	0.0	0.0	0.0	0.0	0.0		0.0			0.0	TOX3088	OC[C@@H]1[C@H](O)[C@H](O)[C@@H](O)C(O)O1	OC[C@H]1OC(O)[C@H](O)[C@@H](O)[C@H]1O
821	0.0	0.0	0.0	0.0		0.0	0.0		0.0		0.0	0.0	TOX3085	O=C(O)c1ncc(CCCC)cc1	CCCCc1ccc(C(=O)O)nc1
822	0.0	0.0	0.0	0.0	0.0	0.0	0.0		0.0		0.0	0.0	TOX28528	S(SCC1OCCC1)/C(=C(/N(C=O)Cc1c(N)nc(C)nc1)\C)/CCO	C/C(=C(/CCO)SSCC1CCCO1)N(C=O)Cc1cnc(C)nc1N
823	0.0	0.0	0.0	0.0	0.0	0.0	0.0	0.0	0.0	0.0	0.0	0.0	TOX8974	C(CCC)(CC)C	CCCC(C)CC
824	0.0	0.0	0.0	0.0	0.0	0.0	0.0		0.0	0.0		0.0	TOX12406	P(=O)(OCC)([O-])C(=O)N	CCOP(=O)([O-])C(N)=O
825	0.0	0.0	0.0	0.0	0.0	0.0	0.0	0.0	0.0	0.0		0.0	TOX7506	ClC(=O)c1cc(Cl)cc(Cl)c1	O=C(Cl)c1cc(Cl)cc(Cl)c1
826	0.0	0.0	0.0	0.0	0.0	0.0	0.0	0.0	0.0	0.0	0.0	0.0	TOX7507	Clc1cc(C(=O)OC)ccc1	COC(=O)c1cccc(Cl)c1
827	0.0	0.0	0.0	0.0	0.0	0.0	0.0	0.0	0.0	0.0	0.0	0.0	TOX7504	O=C(OCCN(C)C)C(=C)C	C=C(C)C(=O)OCCN(C)C
828	0.0	0.0	0.0	0.0	0.0	0.0	0.0	0.0	0.0	0.0	0.0	0.0	TOX7502	O=C1N=C(C(C)C)NC(C)=C1	Cc1cc(=O)nc(C(C)C)[nH]1
829	0.0	0.0	0.0	0.0	0.0	0.0	0.0	0.0	0.0	0.0	0.0	0.0	TOX7503	NCC1(C)CC(C)(C)CC(N)C1	CC1(C)CC(N)CC(C)(CN)C1
830	0.0	0.0	0.0	0.0	0.0	0.0	0.0	0.0	0.0	0.0	0.0	0.0	TOX7500	O(CCO)CCC	CCCOCCO
831	0.0	0.0	0.0	0.0	0.0	0.0	0.0	0.0	0.0	0.0	0.0	0.0	TOX7509	SCCC(=O)OC	COC(=O)CCS
832	0.0	0.0	0.0	1.0	1.0	0.0	0.0		0.0	0.0	0.0	0.0	TOX14855	FC(F)(F)c1cnc(Oc2ccc(O[C@@H](C(=O)OCCCC)C)cc2)cc1	CCCCOC(=O)[C@@H](C)Oc1ccc(Oc2ccc(C(F)(F)F)cn2)cc1
833	0.0	0.0	0.0	0.0	0.0	0.0	0.0		0.0				TOX25671	O(CC(O)CNC(C)C)c1c(-n2cccc2)cccc1	CC(C)NCC(O)COc1ccccc1-n1cccc1
834	0.0	0.0	1.0		0.0	0.0		1.0	0.0	0.0		1.0	TOX26019	Sc1ncnc2n([C@H]3[C@H](O)[C@H](O)[C@@H](CO)O3)cnc12	OC[C@H]1O[C@@H](n2cnc3c(S)ncnc32)[C@H](O)[C@@H]1O
835								0.0		0.0			TOX25670	O=C(O)C[C@@H]1OCC(C)(C)NC1	CC1(C)CO[C@@H](CC(=O)O)CN1
836	0.0	0.0	0.0		0.0	0.0	0.0	0.0	0.0	0.0	0.0	0.0	TOX26015	O=C(N)c1c(N)n([C@H]2[C@H](O)[C@H](O)[C@@H](CO)O2)cn1	NC(=O)c1ncn([C@@H]2O[C@H](CO)[C@@H](O)[C@H]2O)c1N
838	0.0	0.0	0.0	0.0		0.0	0.0	1.0	0.0	0.0		0.0	TOX26017	O=C(OCC(N(C)C)(CC)c1ccccc1)c1cc(OC)c(OC)c(OC)c1	CCC(COC(=O)c1cc(OC)c(OC)c(OC)c1)(c1ccccc1)N(C)C
839	0.0	0.0	0.0	0.0	0.0	0.0	0.0	0.0	0.0	0.0	0.0	0.0	TOX25673	O=C1Nc2c(O)ccc([C@@H](O)[C@@H](NC(C)C)CC)c2C=C1	CC[C@H](NC(C)C)[C@H](O)c1ccc(O)c2[nH]c(=O)ccc12
840	0.0	0.0	0.0	0.0	0.0	0.0	0.0	0.0	0.0	0.0		0.0	TOX21299	O=C1OC(CCCCCC)(C)CC1	CCCCCCC1(C)CCC(=O)O1
841	0.0	0.0	0.0	0.0	0.0	0.0			0.0		0.0		TOX26013	[Au]SC1[C@H](O)[C@@H](O)[C@H](O)[C@@H](CO)O1	OC[C@H]1OC(S[Au])[C@H](O)[C@@H](O)[C@@H]1O
842	0.0	0.0	0.0	0.0	0.0	0.0	0.0		0.0	0.0	0.0	0.0	TOX27639	O=C(OC)C#CCCCCCC	CCCCCCC#CC(=O)OC
843	0.0	0.0	0.0	0.0	0.0	0.0	0.0	0.0	0.0	0.0	0.0	0.0	TOX27637	O=C(OC)/C=C/CCCCCC	CCCCCC/C=C/C(=O)OC
844	0.0	0.0	0.0	0.0	0.0	0.0	0.0	0.0	0.0	0.0	0.0	0.0	TOX27636	O=C(OCCCCCC)CCCCCCC	CCCCCCCC(=O)OCCCCCC
845	0.0	0.0	0.0	0.0	0.0	0.0	0.0	0.0	0.0	0.0	0.0	0.0	TOX27633	O=C(OCC)CCCCCCC/C=C\CCCCCCCC	CCCCCCCC/C=C\CCCCCCCC(=O)OCC
846	0.0	0.0	0.0	0.0	0.0	0.0	0.0		0.0	0.0	0.0	0.0	TOX27631	OC/C=C/C=C/C	C/C=C/C=C/CO
847	0.0	0.0	0.0	0.0	0.0	0.0	0.0	0.0	0.0	0.0	0.0	0.0	TOX25674	O=C(CN1C(CN(CC)CC)CCCC1)N1c2ncccc2NC(=O)c2c1cccc2	CCN(CC)CC1CCCCN1CC(=O)N1c2ccccc2C(=O)Nc2cccnc21
848	0.0	0.0	0.0	0.0	0.0	0.0	0.0	0.0	0.0	0.0	0.0	0.0	TOX25677	O=C1N([C@H]2[C@H](O)C(C)(C)Oc3c2cc(C#N)cc3)CCC1	CC1(C)Oc2ccc(C#N)cc2[C@@H](N2CCCC2=O)[C@@H]1O
849	0.0		0.0	0.0	0.0	0.0	0.0	0.0	0.0	0.0	0.0	0.0	TOX1644	O=C(O)CCCCCCC(=O)O	O=C(O)CCCCCCC(=O)O
850	0.0	0.0	0.0	1.0		0.0	0.0		0.0	0.0		0.0	TOX27362	O=C(OCC)[C@]1([C@@H](N)c2c(O1)cccc2)c1ccccc1	CCOC(=O)[C@]1(c2ccccc2)Oc2ccccc2[C@@H]1N
851	0.0	0.0	0.0	0.0	0.0	0.0	0.0	0.0	0.0	0.0	0.0	0.0	TOX29320	C(CN1C=CN(C)C1)C	CCCN1C=CN(C)C1
852	0.0	0.0	1.0	0.0	1.0		0.0	1.0	0.0	0.0	0.0	0.0	TOX21743	Oc1c(N=Nc2c(C)cc(N=Nc3c(C)cccc3)cc2)c2c(cc1)cccc2	Cc1ccccc1N=Nc1ccc(N=Nc2c(O)ccc3ccccc23)c(C)c1
853	0.0	0.0	0.0	0.0	0.0	0.0	0.0	0.0	0.0	0.0		0.0	TOX29314	BrCCCCCCCCCCCCC	CCCCCCCCCCCCCBr
854	0.0	0.0	0.0	0.0	0.0	0.0	0.0	0.0	0.0	0.0	0.0	0.0	TOX2842	ClCCc1c(C)ncs1	Cc1ncsc1CCCl
856	0.0	0.0	0.0	0.0	0.0	0.0	0.0	0.0	0.0	0.0	0.0	0.0	TOX24670	Clc1c(/N=C/2\NCCN\2)c(Cl)ccc1	Clc1cccc(Cl)c1N=C1NCCN1
857	0.0	0.0	0.0	0.0	0.0	0.0	0.0		0.0		0.0	0.0	TOX2847	Clc1c(S(=O)(=O)N)cc(C(=O)NN2C(C)CCCC2C)cc1	CC1CCCC(C)N1NC(=O)c1ccc(Cl)c(S(N)(=O)=O)c1
858	0.0	0.0	1.0	0.0	1.0	0.0	0.0	1.0	0.0	0.0	0.0	0.0	TOX922	S(=O)(=O)(O)c1c(N)ccc2c1cccc2	Nc1ccc2ccccc2c1S(=O)(=O)O
859	0.0	0.0	0.0	0.0	0.0	0.0	0.0	0.0	0.0	0.0	0.0	0.0	TOX281	Clc1ccc([N+](=O)[O-])cc1	O=[N+]([O-])c1ccc(Cl)cc1
860	0.0	0.0	0.0	0.0	0.0	0.0	0.0	0.0	0.0	0.0	0.0	0.0	TOX9755	O(C(O)CC)CCCC	CCCCOC(O)CC
861	0.0	0.0	0.0	0.0	0.0	0.0	0.0	0.0	0.0	0.0	0.0	0.0	TOX6031	S(=O)(=O)(OCCCCCCCCCCCC)[O-]	CCCCCCCCCCCCOS(=O)(=O)[O-]
862	0.0	0.0	0.0	0.0	0.0	0.0	0.0	0.0	0.0	0.0	0.0	0.0	TOX6033	S(=O)(=O)(OCC(CCCC)CC)[O-]	CCCCC(CC)COS(=O)(=O)[O-]
863	0.0	0.0	0.0		0.0	0.0	0.0	0.0	0.0	0.0		0.0	TOX20360	O=C(OCC)C1=NOC(c2ccccc2)(c2ccccc2)C1	CCOC(=O)C1=NOC(c2ccccc2)(c2ccccc2)C1
864	0.0		1.0			0.0					1.0	1.0	TOX20362	Clc1c(NC(=O)c2c(O)ccc(Cl)c2)ccc([N+](=O)[O-])c1	O=C(Nc1ccc([N+](=O)[O-])cc1Cl)c1cc(Cl)ccc1O
865	0.0	0.0				0.0		1.0	0.0	0.0	1.0	0.0	TOX20363	Clc1c(/C=C(/C(O)C(C)(C)C)\n2ncnc2)ccc(Cl)c1	CC(C)(C)C(O)/C(=C/c1ccc(Cl)cc1Cl)n1cncn1
866	0.0	0.0		0.0		0.0	0.0	0.0	0.0	0.0	0.0	0.0	TOX5629	O=[N+]([O-])c1cc(C)c(N)cc1	Cc1cc([N+](=O)[O-])ccc1N
867	0.0			0.0		0.0	0.0	0.0	0.0	0.0	0.0	0.0	TOX5628	O=[N+]([O-])c1c(C)c(N)ccc1	Cc1c(N)cccc1[N+](=O)[O-]
868								0.0		0.0			TOX2610	O=C(OCC)C1(c2ccccc2)CCN(CCc2ccc(N)cc2)CC1	CCOC(=O)C1(c2ccccc2)CCN(CCc2ccc(N)cc2)CC1
869	1.0	1.0			0.0	0.0	0.0	0.0	0.0	0.0	1.0	0.0	TOX2904	F[C@]12[C@@H](O)C[C@]3(C)[C@@](OC(=O)CCCC)(C(=O)CO)[C@H](C)C[C@H]3[C@@H]1CCC=1[C@]2(C)C=CC(=O)C=1	CCCCC(=O)O[C@]1(C(=O)CO)[C@H](C)C[C@H]2[C@@H]3CCC4=CC(=O)C=C[C@]4(C)[C@@]3(F)[C@@H](O)C[C@@]21C
870	0.0	0.0	0.0	0.0	0.0	0.0	0.0	0.0	0.0	0.0	0.0	0.0	TOX2906	O=C(NCCCO)[C@H](O)C(CO)(C)C	CC(C)(CO)[C@@H](O)C(=O)NCCCO
871	1.0	1.0	0.0		0.0	0.0	0.0	0.0	0.0	0.0	0.0	0.0	TOX2901	F[C@]12[C@@H](O)C[C@]3(C)[C@@](O)(C(=O)COC(=O)C)[C@H](C)C[C@H]3[C@@H]1CCC=1[C@]2(C)C=CC(=O)C=1	CC(=O)OCC(=O)[C@@]1(O)[C@H](C)C[C@H]2[C@@H]3CCC4=CC(=O)C=C[C@]4(C)[C@@]3(F)[C@@H](O)C[C@@]21C
872	0.0	0.0	0.0	0.0	0.0	0.0	0.0	0.0	0.0	0.0	0.0	0.0	TOX27413	O=C(OC/C=C(\CC/C=C(\C)/C)/C)/C(=C\C)/C	C/C=C(/C)C(=O)OC/C=C(/C)CCC=C(C)C
873	0.0	0.0	0.0		0.0	0.0	1.0	0.0	0.0	0.0	0.0	0.0	TOX26908	Ic1c(O)c(I)cc(Oc2c(I)cc(C[C@H](N)C(=O)O)cc2)c1	N[C@@H](Cc1ccc(Oc2cc(I)c(O)c(I)c2)c(I)c1)C(=O)O
874	0.0	0.0	0.0		0.0	0.0	0.0		0.0		0.0	0.0	TOX26909	O=C(N[C@@H]1C(=O)N2C(C(=O)[O-])=C(C[n+]3c4c(ccc3)CCC4)CS[C@H]12)/C(=N/OC)/c1nc(N)sc1	CO/N=C(/C(=O)N[C@@H]1C(=O)N2C(C(=O)[O-])=C(C[n+]3cccc4c3CCC4)CS[C@H]12)c1csc(N)n1
875	0.0	0.0		0.0	1.0	1.0	0.0		0.0		0.0	0.0	TOX26906	P(=O)(Oc1ccc(/C(=C(\CC)/c2ccc(OP(=O)(O)O)cc2)/CC)cc1)(O)O	CC/C(=C(/CC)c1ccc(OP(=O)(O)O)cc1)c1ccc(OP(=O)(O)O)cc1
876	0.0	0.0	0.0	0.0	0.0	0.0	0.0		0.0		0.0	0.0	TOX26904	O(CCN(CC)CC)[C@@H]1CC=2[C@@](C)([C@@H]3[C@H]([C@H]4[C@@](C)(C(=O)CC4)CC3)CC=2)CC1	CCN(CC)CCO[C@H]1CC[C@@]2(C)C(=CC[C@H]3[C@@H]4CCC(=O)[C@@]4(C)CC[C@@H]32)C1
877	0.0	0.0	0.0	0.0	0.0	0.0					0.0	0.0	TOX26902	[Hg](O)CC(OC)CNC(=O)c1c(OCC(=O)O)cccc1	COC(CNC(=O)c1ccccc1OCC(=O)O)C[Hg]O
878	0.0	0.0	0.0		1.0	0.0	0.0	0.0	0.0	0.0	0.0	0.0	TOX27411	O=C(OCCCc1ccccc1)/C=C/c1ccccc1	O=C(/C=C/c1ccccc1)OCCCc1ccccc1
879	0.0	0.0	0.0	0.0	0.0	0.0	0.0	0.0	0.0	0.0	0.0	0.0	TOX27142	O=CC=1C(C)(C)CCCC=1C	CC1=C(C=O)C(C)(C)CCC1
880	0.0	0.0	0.0		0.0	0.0	0.0	0.0	0.0	0.0	0.0	0.0	TOX22218	O=C(OCCCCC)CCCC	CCCCCOC(=O)CCCC
881	0.0	0.0	0.0	0.0	0.0	0.0	0.0	0.0	0.0	0.0		0.0	TOX22219	C(Cc1ccccc1)C	CCCc1ccccc1
882	0.0	0.0	0.0	0.0	1.0	0.0	0.0	0.0	0.0	0.0	0.0	0.0	TOX27145	O=C(O)/C=C(\C)/C	CC(C)=CC(=O)O
883	0.0	0.0	0.0	0.0	0.0	0.0	0.0		0.0	0.0	0.0	0.0	TOX22215	ClC(=O)CCCCCCCC	CCCCCCCCC(=O)Cl
884	0.0	0.0	0.0	0.0	0.0	0.0	0.0	0.0	0.0	0.0	0.0	0.0	TOX22210	CN1CCCC1	CN1CCCC1
885	1.0		0.0			0.0	0.0	1.0	0.0	0.0			TOX13314	Clc1ccc(NC(NC(=N)NCCCCCCNC(=N)NC(=N)Nc2ccc(Cl)cc2)=N)cc1	N=C(NCCCCCCNC(=N)NC(=N)Nc1ccc(Cl)cc1)NC(=N)Nc1ccc(Cl)cc1
886	0.0	0.0	0.0	0.0	0.0	0.0	0.0	0.0	0.0	0.0	0.0	0.0	TOX25847	[As](=O)(O)(O)c1cc(NC(=O)C)c(O)cc1	CC(=O)Nc1cc([As](=O)(O)O)ccc1O
887								0.0		0.0			TOX25845	NC(CCCCC)C	CCCCCC(C)N
888	0.0	0.0		0.0	0.0	0.0	0.0	0.0	0.0	0.0	0.0	0.0	TOX25843	OCc1c(O)cccc1	OCc1ccccc1O
889	0.0	0.0	0.0		0.0	0.0	0.0	1.0	0.0		0.0		TOX27414	O=C(OC/C=C/C=C/C)C(C)C	C/C=C/C=C/COC(=O)C(C)C
890	0.0		1.0	1.0						0.0	1.0	1.0	TOX25848	Nc1cc2[n+](C)c3c(cc2cc1)ccc(N)c3	C[n+]1c2cc(N)ccc2cc2ccc(N)cc21
891	0.0	0.0	1.0	0.0		0.0	0.0	1.0	0.0	1.0	0.0	1.0	TOX25849	Brc1c(O)c2ncccc2c(Br)c1	Oc1c(Br)cc(Br)c2cccnc12
892	0.0	0.0	0.0	0.0	0.0	0.0		0.0	0.0	0.0		0.0	TOX26942	N(CCCN1c2c(cccc2)CCc2c1cccc2)C	CNCCCN1c2ccccc2CCc2ccccc21
893	0.0	0.0		0.0	0.0	0.0	0.0	0.0	0.0	0.0	0.0	0.0	TOX14227	O=C(OC(CC)C)N1C(CCO)CCCC1	CCC(C)OC(=O)N1CCCCC1CCO
894	0.0	0.0	1.0		0.0	0.0	0.0			0.0	1.0	0.0	TOX20502	O=C(Nc1cc(Nc2nc(-c3cnccc3)ccn2)c(C)cc1)c1ccc(CN2CCN(C)CC2)cc1	Cc1ccc(NC(=O)c2ccc(CN3CCN(C)CC3)cc2)cc1Nc1nccc(-c2cccnc2)n1
895	0.0	0.0	0.0	0.0	0.0	0.0	0.0	0.0	0.0	0.0	0.0	0.0	TOX14229	O=C1OC(CCCCC)CC1	CCCCCC1CCC(=O)O1
896	0.0	0.0	0.0	0.0	0.0		0.0	0.0	0.0	0.0	0.0	0.0	TOX27418	O(C(OCC)C)CC/C=C\CC	CC/C=C\CCOC(C)OCC
897	0.0	0.0	1.0	0.0	0.0	0.0	0.0	0.0	0.0	0.0	0.0	0.0	TOX28948	O=C(OCCN(CC)CC)c1cc(N)c(OCCC)cc1	CCCOc1ccc(C(=O)OCCN(CC)CC)cc1N
898	0.0	0.0	0.0	0.0	0.0	0.0	0.0	1.0	0.0	0.0	0.0	0.0	TOX28944	ClC(C(=O)OC)C(=O)OC	COC(=O)C(Cl)C(=O)OC
899	0.0	0.0	0.0		0.0	0.0	0.0		0.0		0.0	0.0	TOX28946	O=C(O)[C@@H](N)CCCN	NCCC[C@H](N)C(=O)O
900	0.0		1.0			0.0				1.0			TOX3371	O=[N+]([O-])c1c(C2C(C(=O)OCC(C)C)=C(C)NC(C)=C2C(=O)OC)cccc1	COC(=O)C1=C(C)NC(C)=C(C(=O)OCC(C)C)C1c1ccccc1[N+](=O)[O-]
901	0.0	0.0	1.0			0.0				0.0			TOX28941	Clc1cc2N(CCCN3CCN(C)CC3)c3c(Sc2cc1)cccc3	CN1CCN(CCCN2c3ccccc3Sc3ccc(Cl)cc32)CC1
902	0.0	0.0		0.0		0.0	0.0		0.0		0.0	0.0	TOX28942	S(=O)(=O)(Nc1ccc(C(=O)NCCN(CC)CC)cc1)C	CCN(CC)CCNC(=O)c1ccc(NS(C)(=O)=O)cc1
903	0.0	0.0	0.0	0.0	0.0	0.0	0.0		0.0		0.0	0.0	TOX28943	NC(Cc1cc2OCOc2cc1)C	CC(N)Cc1ccc2c(c1)OCO2
904	0.0	0.0	1.0	1.0	1.0		0.0	1.0	0.0	1.0	1.0	0.0	TOX4687	Oc1c(O)ccc(C(C)(C)C)c1	CC(C)(C)c1ccc(O)c(O)c1
905	0.0	0.0	0.0	0.0	0.0	0.0	0.0	0.0	0.0	0.0	0.0	0.0	TOX4681	NC(C)(C)C	CC(C)(C)N
906	0.0	0.0	0.0	0.0	0.0	0.0	0.0		0.0	0.0		0.0	TOX4683	O=C(OCCCC)c1c(N)cccc1	CCCCOC(=O)c1ccccc1N
907	0.0	0.0	0.0	0.0	0.0	0.0	0.0	0.0	0.0	0.0	0.0	0.0	TOX7344	O=C1NCCCCCCCCCCC1	O=C1CCCCCCCCCCCN1
908	0.0	0.0	1.0	0.0	1.0	1.0	0.0			0.0	1.0	0.0	TOX7345	B(c1ccccc1)(c1ccccc1)c1ccccc1	c1ccc(B(c2ccccc2)c2ccccc2)cc1
909	0.0	0.0	0.0	0.0	0.0	0.0	0.0	0.0	0.0	0.0	0.0	0.0	TOX18686	O=C(O)c1c(O)c(C)ccc1	Cc1cccc(C(=O)O)c1O
910	0.0	0.0	0.0	0.0	0.0	0.0	0.0	0.0	0.0	0.0	0.0	0.0	TOX7341	O(CCO)CCN	NCCOCCO
912	0.0	0.0	0.0	0.0	0.0	0.0	0.0	0.0	0.0	0.0	0.0	0.0	TOX7343	O=Cc1ccc(C(C)(C)C)cc1	CC(C)(C)c1ccc(C=O)cc1
913	0.0	0.0	0.0	0.0	0.0	0.0	0.0	0.0	0.0	0.0	0.0	0.0	TOX3508	C(\c1ccccc1)(/c1ccccc1)=C\1/C(C)[N+](CC)(CC)CC/1	CC[N+]1(CC)CCC(=C(c2ccccc2)c2ccccc2)C1C
914	1.0	1.0	0.0		1.0		0.0	0.0	0.0	0.0	0.0	0.0	TOX3502	O=C(OCC(=O)[C@]1(O)[C@]2(C)[C@H]([C@H]3[C@H]([C@@H](O)C2)[C@]2(C)C(=CC(=O)C=C2)CC3)CC1)C	CC(=O)OCC(=O)[C@@]1(O)CC[C@H]2[C@@H]3CCC4=CC(=O)C=C[C@]4(C)[C@H]3[C@@H](O)C[C@@]21C
915								0.0		0.0			TOX3505	O=C(OCC(=O)[C@]1(O)[C@]2(C)[C@H]([C@H]3[C@H]([C@@H](O)C2)[C@]2(C)C(=CC(=O)C=C2)CC3)CC1)CC(C)(C)C	CC(C)(C)CC(=O)OCC(=O)[C@@]1(O)CC[C@H]2[C@@H]3CCC4=CC(=O)C=C[C@]4(C)[C@H]3[C@@H](O)C[C@@]21C
916	0.0	0.0	0.0	0.0	0.0	0.0	0.0	0.0	0.0	0.0	0.0	0.0	TOX4538	O=C1c2c(O)cccc2Cc2c1c(O)ccc2	O=C1c2c(O)cccc2Cc2cccc(O)c21
917	0.0	0.0	1.0	0.0	1.0	0.0	0.0	0.0	0.0	0.0	0.0	0.0	TOX4532	O(C)c1ccc(N)cc1	COc1ccc(N)cc1
918	0.0	0.0	0.0	0.0	0.0	0.0	0.0	0.0	0.0	0.0	0.0	0.0	TOX2279	Nc1c(C(C)C)cccc1C(C)C	CC(C)c1cccc(C(C)C)c1N
919	0.0	0.0	0.0	0.0	0.0	0.0	0.0		0.0	0.0		0.0	TOX24466	O=C(O)c1c(C(=O)O)cc(C(=O)O)c(C(=O)O)c1	O=C(O)c1cc(C(=O)O)c(C(=O)O)cc1C(=O)O
920	0.0	0.0		0.0	0.0	0.0	0.0	0.0	0.0	0.0		0.0	TOX24465	S(=O)(=O)(O)c1c(N)cc(N)cc1	Nc1ccc(S(=O)(=O)O)c(N)c1
921	0.0	0.0	0.0	0.0	0.0	0.0	0.0		0.0		0.0	0.0	TOX21104	O=C(O)C1NCCC1	O=C(O)C1CCCN1
922	0.0	0.0	0.0	0.0	0.0	0.0	0.0	0.0	0.0	0.0	0.0	0.0	TOX17757	O=CCCCCCCCCC=C	C=CCCCCCCCCC=O
923	0.0	0.0	0.0	0.0	0.0	0.0	0.0	0.0	0.0	0.0	0.0	0.0	TOX24462	[Si](OCC)(OCC)(OCC)c1ccccc1	CCO[Si](OCC)(OCC)c1ccccc1
924	0.0	0.0	1.0	0.0	0.0	0.0	0.0	0.0	0.0	0.0	0.0	0.0	TOX17754	O(CC=C)c1nc(OCC=C)nc(OCC=C)n1	C=CCOc1nc(OCC=C)nc(OCC=C)n1
925	0.0	0.0	0.0	0.0	0.0	0.0	0.0	0.0	0.0	0.0	0.0	0.0	TOX24469	S(=O)(=O)(OCCN)O	NCCOS(=O)(=O)O
926	0.0	0.0	0.0	0.0	0.0	0.0	0.0		0.0	0.0	0.0	0.0	TOX25598	O=C(N1CCN(c2nc(N)c3c(n2)cc(OC)c(OC)c3)CC1)C1Oc2c(OC1)cccc2	COc1cc2nc(N3CCN(C(=O)C4COc5ccccc5O4)CC3)nc(N)c2cc1OC
927	0.0		0.0	0.0	0.0	0.0	0.0	0.0	0.0	0.0	0.0	0.0	TOX25594	O=C(O)Cc1n(C)c(C(=O)c2ccc(C)cc2)cc1	Cc1ccc(C(=O)c2ccc(CC(=O)O)n2C)cc1
928	0.0	0.0	0.0	0.0	0.0	0.0	0.0	0.0	0.0	0.0		0.0	TOX25595	S(CC1=C(C(=O)O)N2C(=O)[C@@](OC)(NC(=O)C(C(=O)O)c3ccc(O)cc3)[C@H]2OC1)c1n(C)nnn1	CO[C@@]1(NC(=O)C(C(=O)O)c2ccc(O)cc2)C(=O)N2C(C(=O)O)=C(CSc3nnnn3C)CO[C@@H]21
929	0.0		0.0	0.0	0.0	0.0	0.0		0.0		0.0	0.0	TOX25596	Clc1c2C(=C)[C@H]3[C@H](O)[C@H]4[C@H](N(C)C)C(O)=C(C(=O)N)C(=O)[C@@]4(O)C(O)=C3C(=O)c2c(O)cc1	C=C1c2c(Cl)ccc(O)c2C(=O)C2=C(O)[C@]3(O)C(=O)C(C(N)=O)=C(O)[C@@H](N(C)C)[C@@H]3[C@@H](O)[C@H]12
930	0.0	0.0	0.0	0.0	0.0	0.0	0.0	0.0	0.0	0.0	0.0	0.0	TOX25597	O=C(O)[C@H]1c2n(c(C(=O)c3ccccc3)cc2)CC1	O=C(c1ccccc1)c1ccc2n1CC[C@H]2C(=O)O
931	0.0	0.0	0.0	0.0	0.0	0.0	0.0		0.0	0.0	0.0	0.0	TOX25590	S(CC#N)CC(=O)N[C@]1(OC)C(=O)N2C(C(=O)O)=C(CSc3n(C)nnn3)CS[C@H]12	CO[C@@]1(NC(=O)CSCC#N)C(=O)N2C(C(=O)O)=C(CSc3nnnn3C)CS[C@@H]21
932	0.0	0.0	0.0	0.0	1.0	0.0	0.0	0.0	0.0	0.0	0.0	0.0	TOX25591	O=C(Oc1ccc(C(=O)OCC)cc1)CCCCCNC(=N)N	CCOC(=O)c1ccc(OC(=O)CCCCCNC(=N)N)cc1
933	0.0	0.0	0.0	0.0	0.0	0.0	0.0	0.0	0.0	0.0	0.0	0.0	TOX445	Clc1c(OCC(=O)OC(C)C)ccc(Cl)c1	CC(C)OC(=O)COc1ccc(Cl)cc1Cl
934	0.0	0.0	0.0	0.0	0.0	0.0	0.0	0.0	0.0	0.0	0.0	0.0	TOX444	Clc1c(OCC(=O)OCC(CCCC)CC)ccc(Cl)c1	CCCCC(CC)COC(=O)COc1ccc(Cl)cc1Cl
935	0.0	0.0	1.0	0.0	1.0		0.0	0.0	0.0	0.0	1.0	0.0	TOX447	Clc1c(OS(=O)(=O)c2ccccc2)ccc(Cl)c1	O=S(=O)(Oc1ccc(Cl)cc1Cl)c1ccccc1
936	0.0	0.0	1.0	0.0	0.0	0.0	0.0	0.0	0.0	0.0	1.0	0.0	TOX446	Clc1c(Cl)ccc(NC(=O)N(C)C)c1	CN(C)C(=O)Nc1ccc(Cl)c(Cl)c1
937	0.0	0.0	0.0	0.0	0.0	0.0	0.0		0.0	0.0		0.0	TOX441	Clc1c(OC(C(=O)O)C)cc(Cl)cc1	CC(Oc1cc(Cl)ccc1Cl)C(=O)O
938	0.0	0.0	0.0		0.0	0.0	0.0	0.0	0.0	0.0	0.0	0.0	TOX440	Clc1c(OC(C(=O)O)C)ccc(Cl)c1	CC(Oc1ccc(Cl)cc1Cl)C(=O)O
939	0.0	0.0	0.0	0.0	0.0	0.0	0.0	0.0	0.0	0.0	0.0	0.0	TOX443	Clc1c(OCC(=O)OCCCC)ccc(Cl)c1	CCCCOC(=O)COc1ccc(Cl)cc1Cl
940	0.0	0.0	0.0	0.0	0.0	0.0	0.0	0.0	0.0	0.0	0.0	0.0	TOX442	Clc1c(OCC(=O)O)ccc(Cl)c1	O=C(O)COc1ccc(Cl)cc1Cl
941	0.0	0.0	1.0		0.0	0.0	0.0	1.0	0.0	0.0		1.0	TOX119	S(c1n(C)cnc1[N+](=O)[O-])c1ncnc2nc[nH]c12	Cn1cnc([N+](=O)[O-])c1Sc1ncnc2nc[nH]c12
942	1.0	0.0	0.0	0.0	0.0	0.0	0.0	0.0	0.0	0.0	0.0	0.0	TOX118	O=C(O)[C@@H](N)COC(=O)C=[N+]=[N-]	[N-]=[N+]=CC(=O)OC[C@H](N)C(=O)O
943	0.0	0.0	0.0	0.0	0.0	0.0	0.0	1.0	0.0	0.0	0.0	0.0	TOX449	Cl/C(/Cl)=C\OP(=O)(OC)OC	COP(=O)(OC)OC=C(Cl)Cl
944	0.0	0.0	0.0	0.0	0.0	0.0	0.0	0.0	0.0	0.0	0.0	0.0	TOX448	ClC(CCl)C	CC(Cl)CCl
945										0.0			TOX23850	ClCCN1CCCC1	ClCCN1CCCC1
946	0.0	0.0	0.0	0.0	0.0	0.0	0.0	0.0	0.0	0.0		0.0	TOX13447	N(C(C)C)(C)C	CC(C)N(C)C
947	0.0	0.0	0.0	0.0			0.0	1.0	0.0	0.0	0.0	0.0	TOX13445	N(CCCNCCCN)(C)C	CN(C)CCCNCCCN
949	1.0	0.0				0.0	0.0					0.0	TOX25905	F[C@]12[C@@H](O)C[C@]3(C)[C@]4(C(=O)COC(=O)C)OC5(O[C@@H]4C[C@H]3[C@@H]1CCC=1[C@]2(C)C=CC(=O)C=1)CCCC5	CC(=O)OCC(=O)[C@@]12OC3(CCCC3)O[C@@H]1C[C@H]1[C@@H]3CCC4=CC(=O)C=C[C@]4(C)[C@@]3(F)[C@@H](O)C[C@@]12C
950	0.0			1.0	0.0	0.0	0.0		0.0	1.0			TOX25452	Clc1c(SC(CCc2ccc(Cl)cc2)Cn2cncc2)c(Cl)ccc1	Clc1ccc(CCC(Cn2ccnc2)Sc2c(Cl)cccc2Cl)cc1
951	0.0	0.0		0.0		0.0	0.0	1.0	0.0	0.0		0.0	TOX5825	O(C)c1c(OC)ccc(Cc2nccc3c2cc(OC)c(OC)c3)c1	COc1ccc(Cc2nccc3cc(OC)c(OC)cc23)cc1OC
953	0.0	0.0	0.0	0.0		0.0	0.0		0.0	0.0	0.0	0.0	TOX28150	FC1(F)/C(=C/C(=O)N2CCC(N3CCCCC3)CC2)/c2c(N(C(=O)c3ccc(NC(=O)c4c(C)occ4)cc3)CC1)cccc2	Cc1occc1C(=O)Nc1ccc(C(=O)N2CCC(F)(F)/C(=C/C(=O)N3CCC(N4CCCCC4)CC3)c3ccccc32)cc1
954	0.0		0.0		1.0		0.0	1.0	0.0	1.0	1.0		TOX9282	Oc1ccc(C(CC(C)C)(C)c2ccc(O)cc2)cc1	CC(C)CC(C)(c1ccc(O)cc1)c1ccc(O)cc1
955	0.0		0.0	1.0		0.0					1.0		TOX22459	C(CCCCCCC)CCCCCC[n+]1ccccc1	CCCCCCCCCCCCCC[n+]1ccccc1
956	0.0	0.0	0.0	0.0	0.0	0.0	0.0		0.0			0.0	TOX25330	S(C)C=1C(=O)C=C2[C@@H](NC(=O)C)CCc3c(c(OC)c(OC)c(O[C@H]4[C@H](O)[C@@H](O)[C@H](O)[C@@H](CO)O4)c3)C2=CC=1	COc1c(O[C@@H]2O[C@H](CO)[C@@H](O)[C@H](O)[C@H]2O)cc2c(c1OC)-c1ccc(SC)c(=O)cc1[C@@H](NC(C)=O)CC2
957	0.0	0.0	0.0	0.0	0.0	0.0	0.0	0.0	0.0	0.0	0.0	0.0	TOX22451	Clc1c(Cl)c(Cl)sc1Cl	Clc1sc(Cl)c(Cl)c1Cl
958	0.0	0.0	0.0	0.0	0.0	0.0	0.0		0.0			0.0	TOX25332	Clc1cc2/C(=C/CCN3CCN(CCO)CC3)/c3c(Sc2cc1)cccc3	OCCN1CCN(CC/C=C2\c3ccccc3Sc3ccc(Cl)cc32)CC1
959	0.0	0.0	0.0	0.0	0.0	0.0	0.0	0.0	0.0	0.0	0.0	0.0	TOX4991	Cl/C=C/Cl	Cl/C=C/Cl
960	0.0	0.0	0.0	0.0	0.0	0.0	0.0		0.0		0.0	0.0	TOX4993	ClN1C(=O)N(Cl)C(=O)NC1=O	O=c1[nH]c(=O)n(Cl)c(=O)n1Cl
961	0.0	0.0	0.0	0.0	1.0	0.0	0.0	0.0	0.0	0.0	0.0	0.0	TOX4994	ClN1C(=O)N(Cl)C(=O)[N-]C1=O	O=c1[n-]c(=O)n(Cl)c(=O)n1Cl
962	0.0	0.0	0.0	0.0	0.0	0.0	0.0	0.0	0.0	0.0	0.0	0.0	TOX4997	Clc1c(Cl)cccc1[N+](=O)[O-]	O=[N+]([O-])c1cccc(Cl)c1Cl
963	0.0	0.0	0.0	0.0	0.0	0.0	0.0		0.0	0.0	0.0	0.0	TOX4998	Clc1c([N+](=O)[O-])ccc(Cl)c1	O=[N+]([O-])c1ccc(Cl)cc1Cl
964	0.0	0.0	1.0	0.0	0.0	0.0	0.0	0.0	0.0	0.0	0.0	0.0	TOX4999	Clc1c(Cl)ccc([N+](=O)[O-])c1	O=[N+]([O-])c1ccc(Cl)c(Cl)c1
965										0.0			TOX16489	O=C1C=C2[C@@H]([C@@H]3[C@@H]([C@H](C)C2)[C@H]2[C@@](C)([C@](O)(C)CC2)CC3)CC1	C[C@@H]1CC2=CC(=O)CC[C@@H]2[C@H]2CC[C@@]3(C)[C@@H](CC[C@]3(C)O)[C@@H]21
966	0.0	0.0	0.0	0.0	0.0	0.0	0.0	0.0	0.0	1.0	0.0	0.0	TOX15592	O=C(OCCC/C=C/CCCCCCCC)C	CCCCCCCC/C=C/CCCOC(C)=O
967	0.0	0.0	0.0	0.0	0.0	0.0	0.0	0.0	0.0	0.0	0.0	0.0	TOX26739	Clc1cnc(C(=O)NCCN)cc1	NCCNC(=O)c1ccc(Cl)cn1
968	0.0			0.0	0.0	0.0	1.0	1.0	0.0			0.0	TOX26738	Clc1c(-c2nc(NC(=O)c3n(CC(=O)O)c4c(c3)cccc4)sc2)cccc1	O=C(O)Cn1c(C(=O)Nc2nc(-c3ccccc3Cl)cs2)cc2ccccc21
969	0.0	0.0	0.0		0.0	0.0	0.0		0.0		0.0	0.0	TOX26730	S(CC1=C(C(=O)O)N2C(=O)[C@@H](NC(=O)/C(=N/OC)/c3nc(N)sc3)[C@H]2SC1)c1sc(CC(=O)O)c(C)n1	CO/N=C(/C(=O)N[C@@H]1C(=O)N2C(C(=O)O)=C(CSc3nc(C)c(CC(=O)O)s3)CS[C@H]12)c1csc(N)n1
970	0.0	0.0	0.0	0.0	0.0	0.0	0.0		0.0		0.0	0.0	TOX26733	O=C(OCCN(CC)CC)c1cnccc1	CCN(CC)CCOC(=O)c1cccnc1
971	0.0	0.0	0.0	0.0	0.0	0.0	0.0		0.0		0.0	0.0	TOX26732	S(=O)(=O)([O-])CCCS(=O)(=O)[O-]	O=S(=O)([O-])CCCS(=O)(=O)[O-]
972	0.0	0.0	0.0	0.0	0.0	0.0	0.0	0.0	0.0	0.0	0.0	0.0	TOX26734	Nc1c2c(nc3c1CCCC3)CCC2	Nc1c2c(nc3c1CCC3)CCCC2
973	0.0	0.0	0.0	0.0	0.0	0.0	0.0		0.0		0.0	0.0	TOX26736	O=C(NNC(=O)[C@H]1N(C(=O)[C@@H](NC(=O)[C@@H](NC(=O)[C@H](NC(=O)[C@@H](NC(=O)[C@@H](NC(=O)[C@@H](NC(=O)[C@@H](NC(=O)[C@H]2NC(=O)CC2)Cc2nc[nH]c2)Cc2c3c([nH]c2)cccc3)CO)Cc2ccc(O)cc2)COC(C)(C)C)CC(C)C)CCCNC(=N)N)CCC1)N	CC(C)C[C@H](NC(=O)[C@@H](COC(C)(C)C)NC(=O)[C@H](Cc1ccc(O)cc1)NC(=O)[C@H](CO)NC(=O)[C@H](Cc1c[nH]c2ccccc12)NC(=O)[C@H](Cc1c[nH]cn1)NC(=O)[C@@H]1CCC(=O)N1)C(=O)N[C@@H](CCCNC(=N)N)C(=O)N1CCC[C@H]1C(=O)NNC(N)=O
974	0.0		0.0	0.0		0.0	0.0		0.0	1.0	1.0	1.0	TOX26227	Ic1c(O)c(C(=O)Nc2cc(Cl)c(Oc3ccc(Cl)cc3)cc2)cc(I)c1	O=C(Nc1ccc(Oc2ccc(Cl)cc2)c(Cl)c1)c1cc(I)cc(I)c1O
975	0.0	0.0			0.0	0.0	0.0	1.0	0.0	0.0		0.0	TOX26226	O=[N+]([O-])c1c(O)c(C(=O)N/N=C/c2oc([N+](=O)[O-])cc2)cc([N+](=O)[O-])c1	O=C(N/N=C/c1ccc([N+](=O)[O-])o1)c1cc([N+](=O)[O-])cc([N+](=O)[O-])c1O
976	0.0	0.0	0.0	0.0	0.0	0.0			0.0	1.0		1.0	TOX26225	Clc1c(O)c([SH0](=O)c2c(O)c(Cl)cc(Cl)c2)cc(Cl)c1	O=S(c1cc(Cl)cc(Cl)c1O)c1cc(Cl)cc(Cl)c1O
977	0.0	0.0		0.0	0.0	0.0	0.0		0.0		0.0	0.0	TOX26224	O([C@@H]1[C@H](O)[C@@H](O)[C@H](O)[C@@H](CO)O1)[C@]1(CO)[C@@H](O)[C@@H](O)[C@H](O)O1	OC[C@H]1O[C@H](O[C@@]2(CO)O[C@@H](O)[C@H](O)[C@@H]2O)[C@H](O)[C@@H](O)[C@@H]1O
978	1.0	0.0	1.0		1.0		0.0		1.0		1.0	0.0	TOX26223	O(CC)c1ccc(N=Nc2c(N)cc(N)cc2)cc1	CCOc1ccc(N=Nc2ccc(N)cc2N)cc1
979	0.0	0.0	0.0	0.0	0.0	0.0	0.0	1.0	0.0	0.0	0.0	0.0	TOX26222	O(Cc1ccc(CCCN2CCOCC2)cc1)c1ccccc1	c1ccc(OCc2ccc(CCCN3CCOCC3)cc2)cc1
980	0.0	0.0		0.0	0.0	0.0	0.0	0.0	0.0	0.0	0.0		TOX26221	ClCCOP(=O)(OCCCl)Oc1cc2OC(=O)C(Cl)=C(C)c2cc1	Cc1c(Cl)c(=O)oc2cc(OP(=O)(OCCCl)OCCCl)ccc12
981	0.0	0.0			1.0	0.0	0.0		1.0		1.0	0.0	TOX26220	O=C(NNC(C)c1ccccc1)c1ccccc1	CC(NNC(=O)c1ccccc1)c1ccccc1
982	0.0	0.0	0.0	0.0	0.0	0.0	0.0	0.0	0.0	0.0	0.0	0.0	TOX26229	O=C(Nc1ccc(OCCOCCOc2ccc(NC(=O)C)cc2)cc1)C	CC(=O)Nc1ccc(OCCOCCOc2ccc(NC(C)=O)cc2)cc1
983	0.0			0.0	0.0	0.0	0.0		0.0			0.0	TOX26228	Clc1ccc(C2C(=O)c3c(C2=O)cccc3)cc1	O=C1c2ccccc2C(=O)C1c1ccc(Cl)cc1
984	0.0	0.0	0.0	0.0	0.0	0.0	0.0	0.0	0.0	0.0		0.0	TOX4337	Clc1ccc(CSC(=O)N(CC)CC)cc1	CCN(CC)C(=O)SCc1ccc(Cl)cc1
986	0.0		0.0		1.0	1.0	0.0	1.0	0.0	0.0	1.0	0.0	TOX2445	Oc1ccc(Cc2ccc(O)cc2)cc1	Oc1ccc(Cc2ccc(O)cc2)cc1
987	0.0	0.0		0.0	0.0	0.0	0.0	0.0	0.0	0.0	0.0	0.0	TOX4338	S=C(NC(=O)OC)Nc1c(NC(=S)NC(=O)OC)cccc1	COC(=O)NC(=S)Nc1ccccc1NC(=S)NC(=O)OC
989	0.0	0.0		0.0	0.0	0.0	0.0	0.0	0.0	0.0		0.0	TOX7978	O=C(NN)CCc1cc(C(C)(C)C)c(O)c(C(C)(C)C)c1	CC(C)(C)c1cc(CCC(=O)NN)cc(C(C)(C)C)c1O
990	0.0	0.0	0.0	0.0		0.0	0.0	0.0	0.0	0.0	0.0	0.0	TOX7975	O=C(OCCCCCCCCCCCCCCCCCC)C(=C)C	C=C(C)C(=O)OCCCCCCCCCCCCCCCCCC
991	0.0	0.0	0.0	0.0	0.0	0.0	0.0	0.0	0.0	0.0		0.0	TOX7974	O=C(OC1CCC(C(C)(C)C)CC1)C	CC(=O)OC1CCC(C(C)(C)C)CC1
992	0.0	0.0	0.0	0.0	1.0	0.0	0.0		0.0	0.0		0.0	TOX7970	O=CC1CC=C(CCCC(O)(C)C)CC1	CC(C)(O)CCCC1=CCC(C=O)CC1
993	0.0	0.0	1.0	0.0	0.0	1.0	0.0	1.0	1.0	0.0	0.0	0.0	TOX511	Nc1c(C)cc(-c2cc(C)c(N)cc2)cc1	Cc1cc(-c2ccc(N)c(C)c2)ccc1N
994	0.0	0.0	0.0	0.0	0.0	0.0	0.0	0.0	0.0	0.0	0.0	0.0	TOX4051	P(=O)(OC(C)C)(OC(C)C)C	CC(C)OP(C)(=O)OC(C)C
996	0.0	0.0	0.0	1.0	0.0	0.0	1.0	1.0	0.0	0.0	0.0	0.0	TOX4052	O=S1(=O)C(C)=C(C)S(=O)(=O)CC1	CC1=C(C)S(=O)(=O)CCS1(=O)=O
997	0.0	0.0	0.0	0.0	0.0	0.0	0.0	0.0	0.0	0.0	0.0	0.0	TOX4055	S(=O)(=O)(OC)OC	COS(=O)(=O)OC
998	0.0	0.0	0.0	0.0	0.0	0.0	0.0	0.0	0.0	0.0	0.0	0.0	TOX7163	N(C)C	CNC
999	0.0	0.0	0.0	0.0	0.0	0.0	0.0	0.0	0.0	0.0	0.0	0.0	TOX27178	O=C(OCC(CCCC)CC)CCCCCCCCCCCCCCCCC	CCCCCCCCCCCCCCCCCC(=O)OCC(CC)CCCC
1000	0.0	0.0	0.0	0.0	1.0	0.0	0.0	0.0	0.0	0.0	0.0	0.0	TOX27179	O=C(OCCCCCCCCCCCCCC(C)C)CCCCCCCCCCCCCCCCC	CCCCCCCCCCCCCCCCCC(=O)OCCCCCCCCCCCCCC(C)C
1002	0.0	0.0	1.0		0.0	0.0	0.0	0.0	0.0	1.0	0.0	0.0	TOX27174	O=C(OCCOCCCC)c1c(C(=O)OCCOCCCC)cccc1	CCCCOCCOC(=O)c1ccccc1C(=O)OCCOCCCC
1003	0.0	0.0	0.0	0.0	0.0	0.0	0.0	0.0	0.0	0.0	0.0	0.0	TOX27176	c1(C2CC=CCC2)ccccc1	C1=CCC(c2ccccc2)CC1
1004	0.0	0.0	0.0	0.0	0.0	0.0	0.0	0.0	0.0	0.0	0.0	0.0	TOX27177	Cc1ccc(-c2ccccc2)cc1	Cc1ccc(-c2ccccc2)cc1
1005										0.0			TOX31508	O=C(Oc1ccc(OC)cc1)N(CC(=O)O)Cc1ccc(OCCc2c(C)oc(-c3ccccc3)n2)cc1	COc1ccc(OC(=O)N(CC(=O)O)Cc2ccc(OCCc3nc(-c4ccccc4)oc3C)cc2)cc1
1006	0.0	0.0	0.0	0.0	0.0	0.0	0.0	0.0	0.0	0.0	0.0	0.0	TOX9289	C(C)C12N(COC1)COC2	CCC12COCN1COC2
1007								0.0		0.0			TOX31507	S(=O)(=O)(N)c1cc(C(=O)OC)c(OC)cc1	COC(=O)c1cc(S(N)(=O)=O)ccc1OC
1008										0.0			TOX31504	Clc1c(C23OCC(C)N2CC(=O)Nc2c3cc(Cl)cc2)cccc1	CC1COC2(c3ccccc3Cl)c3cc(Cl)ccc3NC(=O)CN12
1009								0.0		0.0			TOX31505	O=C(OC(CC(=O)NCC(CCCC)CC)C)CCC(=O)O	CCCCC(CC)CNC(=O)CC(C)OC(=O)CCC(=O)O
1010								0.0		0.0			TOX31502	O=C(OC)Nc1[nH]c2c(n1)cc(C(=O)C1CC1)cc2	COC(=O)Nc1nc2cc(C(=O)C3CC3)ccc2[nH]1
1011								1.0		0.0			TOX31503	Clc1cc2NC(=O)c3c(Oc2cc1)cccc3	O=C1Nc2cc(Cl)ccc2Oc2ccccc21
1012								0.0		0.0			TOX31500	Ic1c(N)c(I)cc(I)c1C(=O)N(CCC(=O)O)c1ccccc1	Nc1c(I)cc(I)c(C(=O)N(CCC(=O)O)c2ccccc2)c1I
1013								0.0		0.0			TOX31501	O=C(NC)c1cn(-c2nc(N)c3ncn([C@H]4[C@H](O)[C@H](O)[C@@H](CO)O4)c3n2)nc1	CNC(=O)c1cnn(-c2nc(N)c3ncn([C@@H]4O[C@H](CO)[C@@H](O)[C@H]4O)c3n2)c1
1014	0.0	0.0		0.0		0.0	0.0	0.0	0.0	0.0		0.0	TOX20776	O=C1C(O)=C(c2c(O)cc(O)cc2)Oc2c1c(O)cc(O)c2	O=c1c(O)c(-c2ccc(O)cc2O)oc2cc(O)cc(O)c12
1016	0.0	0.0	0.0	0.0		0.0				0.0	0.0	0.0	TOX28553	O=C(OCc1scnc1)N[C@H]([C@@H](O)C[C@@H](NC(=O)[C@@H](NC(=O)N(Cc1nc(C(C)C)sc1)C)C(C)C)Cc1ccccc1)Cc1ccccc1	CC(C)c1nc(CN(C)C(=O)N[C@H](C(=O)N[C@@H](Cc2ccccc2)C[C@H](O)[C@H](Cc2ccccc2)NC(=O)OCc2cncs2)C(C)C)cs1
1017	0.0	0.0	0.0	0.0	0.0	0.0	0.0		0.0		0.0	0.0	TOX28552	O=C(OCCCC)C(=O)Nc1cc(-c2[nH]nnn2)ccc1	CCCCOC(=O)C(=O)Nc1cccc(-c2nnn[nH]2)c1
1018	0.0	0.0	1.0	0.0		0.0		0.0	0.0	0.0	1.0		TOX28883	O=C(Nc1n(-c2ccc(C)cc2)nc(C(C)(C)C)c1)Nc1c2c(c(OCCN3CCOCC3)cc1)cccc2	Cc1ccc(-n2nc(C(C)(C)C)cc2NC(=O)Nc2ccc(OCCN3CCOCC3)c3ccccc23)cc1
1020	0.0	0.0	0.0	0.0	0.0	0.0	0.0	0.0	0.0	0.0	0.0	0.0	TOX28885	O=C(O)C(NC(=O)C)CCC(=O)N	CC(=O)NC(CCC(N)=O)C(=O)O
1021	0.0	0.0	0.0	0.0	0.0	0.0	0.0		0.0		0.0	0.0	TOX28556	OC(CNCC(CC(CN)CC)C)CNCCC(CC(CN)CC)C	CCC(CN)CC(C)CCNCC(O)CNCC(C)CC(CC)CN
1022	0.0	0.0	0.0	0.0	0.0	0.0	0.0	0.0	0.0	0.0	0.0	0.0	TOX24858	c1(-c2ccccc2)[nH]nnn1	c1ccc(-c2nnn[nH]2)cc1
1023	0.0	0.0	1.0	0.0		0.0	0.0	1.0	0.0	0.0			TOX21827	Clc1c(Cl)ccc(NC(=O)C2CC2)c1	O=C(Nc1ccc(Cl)c(Cl)c1)C1CC1
1024	1.0	1.0	0.0		1.0	0.0	0.0		0.0		0.0	0.0	TOX28889	O([C@H]1[C@H](O)[C@@H](O)[C@@H](O)O[C@@H]1CO)[C@@H]1[C@H](O)[C@@H](O)[C@H](O[C@@H]2[C@H](O)[C@@H](O)[C@H](O)[C@@H](CO)O2)[C@@H](CO)O1	OC[C@H]1O[C@H](O[C@@H]2[C@@H](CO)O[C@H](O[C@@H]3[C@@H](CO)O[C@H](O)[C@H](O)[C@H]3O)[C@H](O)[C@H]2O)[C@H](O)[C@@H](O)[C@@H]1O
1025	0.0	0.0	0.0	0.0	0.0	0.0	0.0		0.0		0.0	0.0	TOX28888	P(=O)(OC(CO)CO)([O-])[O-]	O=P([O-])([O-])OC(CO)CO
1026	0.0	0.0	0.0	0.0	0.0	0.0	0.0		0.0		0.0	0.0	TOX28559	O(CC(O)CNCCc1cc(OC)c(OC)cc1)c1cc(C)ccc1	COc1ccc(CCNCC(O)COc2cccc(C)c2)cc1OC
1027	0.0	0.0		0.0	0.0	0.0	0.0	0.0	0.0	0.0	0.0	0.0	TOX24679	P(=O)(O)(O)CCCCCCCC	CCCCCCCCP(=O)(O)O
1028	0.0	0.0		1.0	0.0	0.0	0.0	0.0	0.0	0.0	0.0	0.0	TOX24852	C(Cc1ccncc1)Cc1ccncc1	c1cc(CCCc2ccncc2)ccn1
1029	0.0		0.0		0.0	0.0	1.0		0.0				TOX24851	O=C(OCC(O)COc1ccccc1)C=C	C=CC(=O)OCC(O)COc1ccccc1
1030								1.0		0.0			TOX31641	O=C(O[C@@H]1[C@]2(C)[C@H]([C@H]3[C@@H]([C@@H]4C(=CC(=O)CC4)CC3)CC2)CC1)CCC1CCCCC1	C[C@]12CC[C@@H]3[C@H]4CCC(=O)C=C4CC[C@H]3[C@@H]1CC[C@@H]2OC(=O)CCC1CCCCC1
1031										0.0			TOX31640	OC(C(N(C/C=C/c1ccccc1)C)C)c1ccccc1	CC(C(O)c1ccccc1)N(C)C/C=C/c1ccccc1
1032										0.0			TOX31643	Clc1cc2Nc3c(Sc2cc1)cccc3	Clc1ccc2c(c1)Nc1ccccc1S2
1033								0.0		0.0			TOX31642	Fc1c(C)c2c3N(C(C)CC2)C=C(C(=O)O)C(=O)c3c1	Cc1c(F)cc2c(=O)c(C(=O)O)cn3c2c1CCC3C
1034								0.0		0.0			TOX31645	O(CC(OC)OC)CCOC	COCCOCC(OC)OC
1035								0.0		0.0			TOX31644	N1(c2ccccc2)CCNCC1	c1ccc(N2CCNCC2)cc1
1036								1.0		0.0			TOX31646	O=C(O[C@@H]1CC=2[C@@](C)([C@@H]3[C@H]([C@H]4[C@@](C)(C(C(=O)C)=CC4)CC3)CC=2)CC1)C	CC(=O)O[C@H]1CC[C@@]2(C)C(=CC[C@H]3[C@@H]4CC=C(C(C)=O)[C@@]4(C)CC[C@@H]32)C1
1037	0.0	0.0	0.0	0.0	0.0	0.0	0.0	0.0	0.0	0.0	0.0	0.0	TOX28777	O=C(N(C)C)CNC(=O)Cc1ccccc1	CN(C)C(=O)CNC(=O)Cc1ccccc1
1038	0.0	0.0	0.0			0.0	0.0	0.0	0.0	0.0	0.0	0.0	TOX28776	O=C(Nc1ccc(C(=O)OCC)cc1)CN1CCCCC1	CCOC(=O)c1ccc(NC(=O)CN2CCCCC2)cc1
1039	0.0	0.0	0.0			0.0		0.0	0.0	0.0		0.0	TOX28775	O(C(c1ccccc1)c1ccccc1)CCN(C(C(O)c1ccccc1)C)C	CC(C(O)c1ccccc1)N(C)CCOC(c1ccccc1)c1ccccc1
1040	0.0	0.0	0.0	0.0		0.0	0.0	1.0	0.0	0.0	0.0	0.0	TOX28774	O=C(O[C@H]1C(=O)O[C@H]2[C@H](OC(=O)C)C(=O)O[C@@H]12)C	CC(=O)O[C@@H]1C(=O)O[C@H]2[C@@H](OC(C)=O)C(=O)O[C@@H]12
1041	0.0	0.0	0.0		0.0	0.0	0.0	0.0	0.0	0.0	0.0	0.0	TOX28773	Clc1c(N2C[C@H](N)C3(C2)CC3)c(F)cc2C(=O)C(C(=O)O)=CN(C3[C@H](F)C3)c12	N[C@H]1CN(c2c(F)cc3c(=O)c(C(=O)O)cn(C4C[C@H]4F)c3c2Cl)CC12CC2
1042	0.0	0.0	1.0			0.0			0.0	0.0	0.0	0.0	TOX28772	Clc1cc2N(CCCN3CCC4(C(=O)NC5N4CCCC5)CC3)c3c(cccc3)CCc2cc1	O=C1NC2CCCCN2C12CCN(CCCN1c3ccccc3CCc3ccc(Cl)cc31)CC2
1043	0.0	0.0	0.0	0.0	0.0	0.0	0.0		0.0	0.0	0.0	0.0	TOX28771	S(C(F)F)CC(=O)N[C@@]1(OC)C(=O)N2C(C(=O)O)=C(CSc3n(CCO)nnn3)CO[C@@H]12	CO[C@]1(NC(=O)CSC(F)F)C(=O)N2C(C(=O)O)=C(CSc3nnnn3CCO)CO[C@H]21
1044	0.0	0.0	0.0	0.0	0.0	0.0	0.0	0.0	0.0	0.0	0.0	0.0	TOX28770	Clc1c(S(=O)(=O)N)cc(S(=O)(=O)N(CC2(C)OCCC2)C)cc1	CN(CC1(C)CCCO1)S(=O)(=O)c1ccc(Cl)c(S(N)(=O)=O)c1
1045	0.0	0.0	0.0	0.0	1.0	0.0	0.0	0.0	0.0	0.0		0.0	TOX28779	Clc1cc(OCC=C)c(C(=O)NCCN(CC)CC)cc1	C=CCOc1cc(Cl)ccc1C(=O)NCCN(CC)CC
1046	1.0	0.0			0.0	0.0	0.0	0.0	1.0	0.0	0.0	0.0	TOX28778	O=C(OCC(=O)N(C)C)C(C)c1cc2c(Oc3nc(C)ccc3C2)cc1	Cc1ccc2c(n1)Oc1ccc(C(C)C(=O)OCC(=O)N(C)C)cc1C2
1047	0.0	0.0	0.0		0.0		0.0	1.0	0.0	0.0	0.0	0.0	TOX6202	Clc1c(Cl)c([N+](=O)[O-])ccc1Cl	O=[N+]([O-])c1ccc(Cl)c(Cl)c1Cl
1048	0.0	0.0	0.0	0.0	0.0	0.0	0.0	1.0	0.0	0.0	0.0	0.0	TOX6203	Clc1c(Cl)cc([N+](=O)[O-])c(Cl)c1	O=[N+]([O-])c1cc(Cl)c(Cl)cc1Cl
1049	0.0	0.0	0.0	0.0	0.0	0.0	0.0	0.0	0.0	0.0		0.0	TOX9250	C(=C)C1C2C=CC(C1)C2	C=CC1CC2C=CC1C2
1050	0.0	0.0		0.0	0.0		0.0		0.0	0.0	1.0		TOX6207	Clc1c(Cl)c(O)ccc1Cl	Oc1ccc(Cl)c(Cl)c1Cl
1051	0.0	0.0			0.0	0.0	0.0	0.0	0.0	0.0	0.0	0.0	TOX6204	Clc1c([N+](=O)[O-])c(Cl)cc(Cl)c1	O=[N+]([O-])c1c(Cl)cc(Cl)cc1Cl
1052	0.0	0.0	0.0		0.0	0.0	0.0		0.0	0.0	0.0		TOX6205	Clc1c(Cl)cc([N+](=O)[O-])cc1Cl	O=[N+]([O-])c1cc(Cl)c(Cl)c(Cl)c1
1053	0.0	0.0	1.0	0.0		0.0		1.0	0.0	0.0	1.0		TOX6208	Clc1c(Cl)cc(Cl)cc1O	Oc1cc(Cl)cc(Cl)c1Cl
1054	0.0	0.0	0.0	0.0	0.0	0.0	0.0	1.0	0.0	0.0	1.0	0.0	TOX6209	Clc1c(O)c(Cl)ccc1Cl	Oc1c(Cl)ccc(Cl)c1Cl
1055	0.0	0.0	0.0	0.0	0.0	0.0	0.0	0.0	0.0	0.0	0.0	0.0	TOX5012	ClC(CCl)=C	C=C(Cl)CCl
1056	0.0		0.0		0.0	0.0	1.0	0.0	0.0	0.0		0.0	TOX5013	Clc1c(Cl)nc2c(n1)cccc2	Clc1nc2ccccc2nc1Cl
1057	0.0	0.0	0.0	0.0	0.0	0.0	0.0	0.0	0.0	0.0	0.0	0.0	TOX5010	ClCC(O)CCl	OC(CCl)CCl
1058	0.0	0.0	0.0	0.0	0.0	0.0	0.0		0.0	0.0	0.0	0.0	TOX2043	O=C(O)c1nc(C(=O)O)ccc1	O=C(O)c1cccc(C(=O)O)n1
1059	0.0	0.0	0.0		1.0	1.0	0.0	0.0	0.0	0.0	1.0	0.0	TOX5017	O(OC(C)(C)c1ccccc1)C(C)(C)c1ccccc1	CC(C)(OOC(C)(C)c1ccccc1)c1ccccc1
1060	0.0	0.0	0.0	0.0	0.0	0.0	0.0	0.0	0.0	0.0	0.0	0.0	TOX5014	ClC(Cl)c1ccccc1	ClC(Cl)c1ccccc1
1062	0.0	0.0	1.0		1.0		0.0	1.0	1.0	0.0		0.0	TOX2048	O=C1c2c(OC(c3ccccc3)=C1)cccc2	O=c1cc(-c2ccccc2)oc2ccccc12
1063	0.0	0.0	0.0	0.0	0.0	0.0	0.0	0.0	0.0	0.0	0.0	0.0	TOX2049	Oc1c(C)cc(C)cc1C	Cc1cc(C)c(O)c(C)c1
1064	0.0	0.0	0.0	0.0	0.0	0.0	0.0	0.0	0.0	0.0	0.0	0.0	TOX5018	N(C1CCCCC1)C1CCCCC1	C1CCC(NC2CCCCC2)CC1
1066	0.0		0.0	0.0	0.0	0.0	0.0	1.0	0.0	0.0	0.0	0.0	TOX24509	Clc1c(Cl)c(Cl)nc(C(=O)O)c1Cl	O=C(O)c1nc(Cl)c(Cl)c(Cl)c1Cl
1067	0.0	0.0	0.0	0.0	0.0	0.0	0.0		0.0		0.0	0.0	TOX25101	O=C(OC1C[C@@H]2[N+]([O-])(C)[C@@H]([C@H]3O[C@@H]23)C1)[C@H](CO)c1ccccc1	C[N+]1([O-])[C@H]2CC(OC(=O)[C@H](CO)c3ccccc3)C[C@@H]1[C@H]1O[C@@H]21
1068	0.0	0.0	0.0	0.0	0.0	0.0	0.0	0.0	0.0	0.0	0.0	0.0	TOX25107	P(=O)(O)(O)CC(=O)O	O=C(O)CP(=O)(O)O
1069	0.0	0.0	0.0	0.0	0.0	0.0	0.0	0.0	0.0	0.0			TOX25105	N(CC/C=C/1\c2c(cccc2)C=Cc2c\1cccc2)(C)C	CN(C)CCC=C1c2ccccc2C=Cc2ccccc21
1070	0.0	0.0	0.0		0.0	0.0			0.0			0.0	TOX25109	N(CC/C=C/1\c2c(cccc2)CCc2c\1cccc2)C	CNCCC=C1c2ccccc2CCc2ccccc21
1073	0.0	0.0	1.0		1.0	0.0	0.0	1.0	0.0	0.0	0.0	0.0	TOX72	Nc1ccc(-c2ccccc2)cc1	Nc1ccc(-c2ccccc2)cc1
1074								0.0		0.0			TOX70	O=C(O)CCCCCN	NCCCCCC(=O)O
1075	0.0	0.0	0.0	0.0	0.0	0.0	0.0	0.0	0.0	0.0	0.0	0.0	TOX74	O=C(O)CC1(CN)CCCCC1	NCC1(CC(=O)O)CCCCC1
1076	0.0	0.0	0.0	0.0	1.0	0.0	0.0	0.0	0.0	0.0	0.0	0.0	TOX76	Nc1n[nH]cn1	Nc1nc[nH]n1
1077	0.0	0.0				0.0	0.0	0.0	0.0	0.0	1.0	0.0	TOX12474	O=C(Nc1ccccc1)NC1C(C)CCCC1	CC1CCCCC1NC(=O)Nc1ccccc1
1078	0.0	0.0	1.0	0.0	0.0	0.0	0.0	0.0	0.0	0.0		0.0	TOX12470	S=P(O/C(=C\C(=O)OC(C)C)/C)(OC)NCC	CCNP(=S)(OC)O/C(C)=C\C(=O)OC(C)C
1079	0.0		0.0	0.0	0.0	0.0	0.0		0.0	1.0	0.0	0.0	TOX22592	S=C1N(CCN2CCC(C(=O)c3ccc(F)cc3)CC2)C(=O)c2c(N1)cccc2	O=C(c1ccc(F)cc1)C1CCN(CCn2c(=S)[nH]c3ccccc3c2=O)CC1
1080	0.0		0.0	0.0		0.0	0.0	1.0	0.0	0.0	0.0	0.0	TOX22594	Fc1ccc(C(c2ccc(F)cc2)=C2CCN(CCC=3C(=O)N4C(SC=C4)=NC=3C)CC2)cc1	Cc1nc2sccn2c(=O)c1CCN1CCC(=C(c2ccc(F)cc2)c2ccc(F)cc2)CC1
1081	0.0	0.0	1.0		0.0	0.0		1.0		0.0	0.0		TOX876	Oc1c(C)cc(O)cc1	Cc1cc(O)ccc1O
1082	0.0	0.0	0.0	0.0	0.0	0.0	0.0	0.0	0.0	0.0	0.0	0.0	TOX877	Cc1c2c(ccc1)cccc2	Cc1cccc2ccccc12
1083	0.0		0.0							1.0	1.0		TOX870	Oc1c(C(C)(C)C)cc(C)cc1Cc1c(O)c(C(C)(C)C)cc(C)c1	Cc1cc(Cc2cc(C)cc(C(C)(C)C)c2O)c(O)c(C(C)(C)C)c1
1084	0.0	0.0	0.0	0.0	0.0	0.0	0.0	0.0	0.0	0.0	0.0	0.0	TOX7159	O=C1OCCCCC1	O=C1CCCCCO1
1085	0.0	0.0	0.0	0.0	0.0	0.0	0.0	0.0	0.0	0.0	0.0	0.0	TOX7158	ClC(=O)OCc1ccccc1	O=C(Cl)OCc1ccccc1
1086	0.0	0.0	0.0	0.0	0.0	0.0	0.0		0.0	0.0	0.0	0.0	TOX878	Cc1cc2c(cc1)cccc2	Cc1ccc2ccccc2c1
1087	0.0	0.0	1.0	1.0	0.0	0.0	0.0		0.0		0.0		TOX3319	Clc1c(C(OCc2c(Cl)cc(Cl)cc2)Cn2cncc2)ccc(Cl)c1	Clc1ccc(COC(Cn2ccnc2)c2ccc(Cl)cc2Cl)c(Cl)c1
1088	0.0		0.0	0.0		0.0	0.0	0.0	0.0	0.0		0.0	TOX3317	CN1CC2N(c3c(cccc3)Cc3c2cccc3)CC1	CN1CCN2c3ccccc3Cc3ccccc3C2C1
1089	1.0	0.0	0.0		1.0	0.0	0.0		0.0		0.0	0.0	TOX3316	S(=O)(=O)(C)N1C(=O)N(C(=O)N[C@@H](C(=O)N[C@@H]2C(=O)N3[C@@H](C(=O)O)C(C)(C)S[C@H]23)c2ccccc2)CC1	CC1(C)S[C@@H]2[C@H](NC(=O)[C@H](NC(=O)N3CCN(S(C)(=O)=O)C3=O)c3ccccc3)C(=O)N2[C@H]1C(=O)O
1090								0.0		0.0			TOX3315	O=C(O)[C@@](N)(Cc1ccc(O)cc1)C	C[C@](N)(Cc1ccc(O)cc1)C(=O)O
1091	0.0	0.0	0.0	0.0	0.0	0.0	0.0	0.0	0.0	0.0	0.0	0.0	TOX3314	O=C(C(C)(C)c1cnccc1)c1cnccc1	CC(C)(C(=O)c1cccnc1)c1cccnc1
1092	0.0	0.0	0.0	0.0	0.0	0.0	0.0	1.0	0.0	0.0		0.0	TOX3313	ClCC1N(C)S(=O)(=O)c2c(N1)cc(Cl)c(S(=O)(=O)N)c2	CN1C(CCl)Nc2cc(Cl)c(S(N)(=O)=O)cc2S1(=O)=O
1093	0.0	0.0	0.0	0.0	0.0	0.0	0.0		0.0		0.0	0.0	TOX3310	Ic1c(N(C(=O)C)C)c(I)c(C(=O)N[C@@H]2[C@@H](O)[C@H](O)[C@@H](CO)OC2O)c(I)c1NC(=O)C	CC(=O)Nc1c(I)c(C(=O)N[C@H]2C(O)O[C@H](CO)[C@@H](O)[C@@H]2O)c(I)c(N(C)C(C)=O)c1I
1094	0.0	0.0	0.0	0.0	0.0	0.0	0.0	0.0	0.0	0.0	0.0	0.0	TOX4573	[nH]1c2c(nc1)cccc2	c1ccc2[nH]cnc2c1
1095	0.0	0.0	0.0	0.0	0.0	0.0	0.0	0.0	0.0	0.0	0.0	0.0	TOX1808	Oc1c(C)cccc1	Cc1ccccc1O
1096	0.0	0.0	0.0	0.0	0.0	0.0	0.0	0.0	0.0	0.0	0.0	0.0	TOX1801	OCCN(CC)c1cc(C)ccc1	CCN(CCO)c1cccc(C)c1
1097	0.0	0.0	0.0	0.0	0.0	0.0	0.0	0.0	0.0	0.0	0.0	0.0	TOX1800	N(CC)(CC)c1ccccc1	CCN(CC)c1ccccc1
1098	0.0	0.0	0.0	0.0	1.0	0.0		0.0	0.0	0.0	0.0	0.0	TOX1803	O=C(CC(=O)c1ccccc1)C	CC(=O)CC(=O)c1ccccc1
1099	0.0	0.0	0.0	0.0	0.0	0.0	0.0	0.0	0.0	0.0		0.0	TOX1802	C1(C2CCCCC2)CCCCC1	C1CCC(C2CCCCC2)CC1
1100	0.0	0.0	1.0		1.0	0.0	0.0	1.0	1.0	0.0		0.0	TOX1805	O=C(/C=C/C=C/c1cc2OCOc2cc1)N1CCCCC1	O=C(/C=C/C=C/c1ccc2c(c1)OCO2)N1CCCCC1
1101	0.0	0.0	0.0	0.0	0.0	0.0	0.0	0.0	0.0	0.0	0.0	0.0	TOX4836	O=C/C=C(\CC/C=C(\C)/C)/C	CC(C)=CCC/C(C)=C\C=O
1104	0.0	0.0		0.0	0.0	0.0	0.0		0.0	0.0		0.0	TOX13876	BrCCc1ccccc1	BrCCc1ccccc1
1105	0.0	0.0	0.0	0.0	0.0	0.0	0.0	0.0	0.0	0.0	0.0	0.0	TOX27665	S(C(C)C)Cc1occc1	CC(C)SCc1ccco1
1106	0.0	0.0	0.0	0.0		0.0	0.0	0.0	0.0	0.0	0.0	0.0	TOX306	ClC(Cl)Cl	ClC(Cl)Cl
1107	0.0	0.0	0.0	0.0	1.0	0.0	0.0	0.0	0.0	0.0	0.0	0.0	TOX7561	S(CCC(=O)OC)CCC(=O)OC	COC(=O)CCSCCC(=O)OC
1108		0.0	0.0	0.0	0.0	0.0	0.0	0.0	0.0	0.0	1.0	0.0	TOX7565	[Si](OC(=O)C)(OC(=O)C)(OC(=O)C)C	CC(=O)O[Si](C)(OC(C)=O)OC(C)=O
1109	0.0	0.0	0.0	0.0	0.0	0.0	0.0	0.0	0.0	0.0	0.0	0.0	TOX300	BrC(Br)Cl	ClC(Br)Br
1110	0.0	0.0				0.0	0.0	0.0	0.0			0.0	TOX7567	ClC(=O)C(CCl)(C)C	CC(C)(CCl)C(=O)Cl
1111	0.0	0.0	0.0	0.0	0.0	0.0	0.0	0.0	0.0	0.0	0.0	0.0	TOX308	ClCc1ncccc1	ClCc1ccccn1
1112	0.0	0.0	0.0	0.0	0.0	0.0	0.0	0.0	0.0	0.0	0.0	0.0	TOX309	ClCc1cnccc1	ClCc1cccnc1
1113	0.0	0.0	0.0	0.0	0.0				0.0	0.0			TOX26030	O=C(O)[C@H]1[C@@](Cn2nncc2)(C)S(=O)(=O)[C@H]2N1C(=O)C2	C[C@]1(Cn2ccnn2)[C@H](C(=O)O)N2C(=O)C[C@H]2S1(=O)=O
1114	1.0	1.0	0.0	0.0		0.0	0.0		0.0		0.0	0.0	TOX26036	O=C(OCC(=O)[C@@H]1[C@]2(C)[C@H]([C@H]3[C@@H]([C@]4(C)C(=CC(=O)CC4)CC3)CC2)CC1)C(C)(C)C	CC(C)(C)C(=O)OCC(=O)[C@H]1CC[C@H]2[C@@H]3CCC4=CC(=O)CC[C@]4(C)[C@H]3CC[C@]12C
1115	0.0	0.0	0.0	0.0	1.0	1.0	0.0	0.0	0.0	0.0	0.0	0.0	TOX26034	O([C@H]1[C@H](O)[C@@H](O)[C@H](O)O[C@@H]1CO)[C@@H]1[C@H](O)[C@@H](O)[C@H](O[C@@H]2[C@H](O)[C@@H](O)[C@H](N[C@@H]3[C@H](O)[C@@H](O)[C@H](O)C(CO)=C3)[C@@H](C)O2)[C@@H](CO)O1	C[C@H]1O[C@H](O[C@@H]2[C@@H](CO)O[C@H](O[C@@H]3[C@@H](CO)O[C@@H](O)[C@H](O)[C@H]3O)[C@H](O)[C@H]2O)[C@H](O)[C@@H](O)[C@@H]1N[C@H]1C=C(CO)[C@@H](O)[C@H](O)[C@H]1O
1116	0.0	0.0	0.0	0.0	0.0	0.0	0.0	0.0	0.0	0.0	0.0	0.0	TOX26038	O=C1NC2=C([C@]3(N)/C(=C\C)/[C@@H](C=C(C)C3)C2)C=C1	C/C=C1/[C@H]2C=C(C)C[C@]1(N)c1ccc(=O)[nH]c1C2
1117	0.0	0.0	0.0			0.0	0.0		0.0	0.0			TOX27342	Clc1c(-c2cc(OC)ccc2)ccc(/C=C\CN2CCCCCC2)c1	COc1cccc(-c2ccc(/C=C\CN3CCCCCC3)cc2Cl)c1
1118	0.0	0.0	0.0	0.0	0.0	0.0	0.0	0.0	0.0	0.0	0.0	0.0	TOX27617	O(C)c1c(C(C)C)ccc(C)c1	COc1cc(C)ccc1C(C)C
1119	0.0	0.0	0.0		0.0	0.0	0.0	0.0	0.0	0.0	0.0	0.0	TOX27611	O=C1OC(CCC)CC1	CCCC1CCC(=O)O1
1120	0.0	0.0	0.0	0.0	1.0	0.0	0.0	0.0	0.0	0.0		0.0	TOX27610	O=CCCc1ccccc1	O=CCCc1ccccc1
1121	0.0	0.0	0.0	0.0		0.0	0.0	0.0	0.0	0.0	0.0	0.0	TOX27344	S(=O)(=O)(C)c1c(C(C)C)ccc(C(=O)/N=C(\N)/N)c1	CC(C)c1ccc(C(=O)N=C(N)N)cc1S(C)(=O)=O
1122	0.0	0.0	0.0			0.0			0.0	0.0		0.0	TOX27348	Clc1c(C(F)(F)F)cccc1C(=O)N[C@H]([C@H]1NCCCC1)c1ccccc1	O=C(N[C@@H](c1ccccc1)[C@@H]1CCCCN1)c1cccc(C(F)(F)F)c1Cl
1123	0.0	0.0	0.0	0.0	0.0	0.0	0.0	0.0	0.0	0.0	0.0	0.0	TOX27618	O=C1OC(C)CC1	CC1CCC(=O)O1
1124	0.0	0.0	0.0	0.0	0.0	0.0	0.0	0.0	0.0	0.0	0.0	0.0	TOX28506	O=C([C@@H](N)C12CC3(O)CC(C1)CC(C3)C2)N1[C@H](C#N)C[C@H]2[C@@H]1C2	N#C[C@@H]1C[C@@H]2C[C@@H]2N1C(=O)[C@@H](N)C12CC3CC(CC(O)(C3)C1)C2
1125	0.0	0.0	0.0	0.0	0.0	0.0	0.0	0.0	0.0	0.0	0.0	0.0	TOX21815	OC1CC(C)(C)CC(C)C1	CC1CC(O)CC(C)(C)C1
1126	0.0	0.0	0.0	0.0	0.0	0.0	0.0	0.0	0.0	0.0	0.0	0.0	TOX6783	O=C(NC(=O)N)N	NC(=O)NC(N)=O
1127	0.0	0.0	0.0	0.0	0.0	0.0	0.0	0.0	0.0	0.0	0.0	0.0	TOX6781	OC(CC(C)C)C	CC(C)CC(C)O
1128	0.0	0.0	0.0	0.0	0.0	0.0	0.0	0.0	0.0	0.0	0.0	0.0	TOX6789	O=C1OC(C)CO1	CC1COC(=O)O1
1129	0.0	0.0	0.0	0.0	0.0	0.0	0.0		0.0			0.0	TOX2861	O=C(O)[C@H]1C(C)(C)S[C@@H]2[C@H](NC(=O)C3(N)CCCCC3)C(=O)N12	CC1(C)S[C@@H]2[C@H](NC(=O)C3(N)CCCCC3)C(=O)N2[C@H]1C(=O)O
1130								1.0					TOX2866	O=C(Oc1ccc(C(c2ccc(OC(=O)C)cc2)=C2CCCCC2)cc1)C	CC(=O)Oc1ccc(C(=C2CCCCC2)c2ccc(OC(C)=O)cc2)cc1
1131	0.0	0.0	0.0	0.0	0.0	0.0	0.0	0.0	0.0	0.0	0.0	0.0	TOX2868	Clc1c(S(=O)(=O)N)cc2S(=O)(=O)NC(CC3CCCC3)Nc2c1	NS(=O)(=O)c1cc2c(cc1Cl)NC(CC1CCCC1)NS2(=O)=O
1132	0.0	0.0	0.0		1.0	0.0	0.0		0.0	0.0	0.0	0.0	TOX26698	O(C)c1c(OC)cc2c(C(=O)C(CC3CCN(Cc4ccccc4)CC3)C2)c1	COc1cc2c(cc1OC)C(=O)C(CC1CCN(Cc3ccccc3)CC1)C2
1133	0.0	0.0	0.0	0.0	0.0	0.0	0.0	0.0	0.0	0.0	0.0	0.0	TOX26699	Clc1c(C(O)CNC(C)C)cccc1	CC(C)NCC(O)c1ccccc1Cl
1134	0.0	0.0	0.0	0.0	0.0	0.0	0.0	1.0	0.0	0.0	0.0	0.0	TOX26696	S(=O)(=O)(N1CCN(CC)CC1)c1cc(c(OCC)cc1)C1=NC(=O)c2c(C)nc(CCC)n2N1	CCCc1nc(C)c2c(=O)nc(-c3cc(S(=O)(=O)N4CCN(CC)CC4)ccc3OCC)[nH]n12
1135	0.0	0.0		0.0	0.0	0.0	0.0	0.0	0.0	0.0	0.0	0.0	TOX26697	Fc1c(C2(N)CC2)c2OC[C@H](C)N3c2c(C(=O)C(C(=O)O)=C3)c1	C[C@H]1COc2c(C3(N)CC3)c(F)cc3c(=O)c(C(=O)O)cn1c23
1136	0.0	0.0		0.0	0.0	0.0	0.0	0.0	0.0	0.0	0.0	0.0	TOX26695	Fc1c(N2CC(NC)CCC2)c(OC)c2N(C3CC3)C=C(C(=O)O)C(=O)c2c1	CNC1CCCN(c2c(F)cc3c(=O)c(C(=O)O)cn(C4CC4)c3c2OC)C1
1137										0.0			TOX26692	Fc1c(C)c2C(=O)C(C(=O)O)=CN(C3CC3)c2cc1N1CC(C)NCC1	Cc1c(F)c(N2CCNC(C)C2)cc2c1c(=O)c(C(=O)O)cn2C1CC1
1138	0.0	0.0	0.0	0.0	0.0	0.0	0.0	0.0	0.0	0.0	0.0	0.0	TOX26693	O=C(NCc1ccc(OCCN(C)C)cc1)c1cc(OC)c(OC)cc1	COc1ccc(C(=O)NCc2ccc(OCCN(C)C)cc2)cc1OC
1139	0.0	0.0	0.0			0.0	0.0		0.0	0.0	1.0		TOX26690	C(CC)(C)(C)c1ccc(CC(CN2C[C@@H](C)O[C@@H](C)C2)C)cc1	CCC(C)(C)c1ccc(CC(C)CN2C[C@H](C)O[C@H](C)C2)cc1
1140	0.0	0.0	0.0	1.0	0.0	0.0	0.0		0.0				TOX26691	O=C(OCC)c1cnc(C#Cc2cc3C(C)(C)CCSc3cc2)cc1	CCOC(=O)c1ccc(C#Cc2ccc3c(c2)C(C)(C)CCS3)nc1
1141	0.0	0.0	0.0	0.0	0.0	0.0	0.0	0.0	0.0	0.0	0.0	0.0	TOX24854	O(C=C)CCCCO	C=COCCCCO
1142								0.0		0.0			TOX667	O=C(O)CN	NCC(=O)O
1143	0.0	0.0	0.0	0.0	0.0	0.0	0.0	0.0	0.0	0.0	0.0	0.0	TOX666	OCC1OC1	OCC1CO1
1144	0.0	0.0	0.0	0.0	1.0	0.0	0.0	0.0	0.0	0.0	0.0	0.0	TOX20694	O=C(OCCCC)c1ccccc1	CCCCOC(=O)c1ccccc1
1145	0.0	0.0	0.0	0.0	0.0	0.0	0.0	0.0	0.0	0.0		0.0	TOX20697	Clc1c(C)c(Cl)ccc1	Cc1c(Cl)cccc1Cl
1146	0.0	0.0	0.0	0.0	0.0	0.0	0.0	0.0	0.0	0.0	0.0	0.0	TOX20342	O=C1OC(CC)CO1	CCC1COC(=O)O1
1147	0.0	0.0	0.0	0.0	0.0	0.0	0.0	0.0	0.0	0.0	0.0	0.0	TOX20691	Oc1c(C)c(CC2=NCCN2)c(C)cc1C(C)(C)C	Cc1cc(C(C)(C)C)c(O)c(C)c1CC1=NCCN1
1148	0.0	0.0	0.0	0.0	0.0	0.0	0.0	0.0	0.0	0.0	0.0	0.0	TOX20693	O([C@@H](C[N+](C)(C)C)CC(=O)[O-])C(=O)C	CC(=O)O[C@H](CC(=O)[O-])C[N+](C)(C)C
1149	0.0	0.0	0.0		0.0	0.0	0.0	0.0	0.0	0.0		0.0	TOX20698	P(=O)(OCC(C)C)(OCC(C)C)OCC(C)C	CC(C)COP(=O)(OCC(C)C)OCC(C)C
1150	0.0	0.0	0.0	0.0		0.0	1.0	0.0	0.0	0.0	0.0	0.0	TOX20699	Clc1ccc(C(C(=O)O)c2ccc(Cl)cc2)cc1	O=C(O)C(c1ccc(Cl)cc1)c1ccc(Cl)cc1
1151								0.0		0.0			TOX26966	N=C(NCCN1CCCCCCC1)N	N=C(N)NCCN1CCCCCCC1
1152	0.0	0.0	0.0	0.0	0.0	0.0	0.0	0.0	0.0	0.0	0.0	0.0	TOX22276	O(CC)c1c(O)cccc1	CCOc1ccccc1O
1153	0.0	0.0	0.0		0.0	0.0	0.0		0.0	0.0	1.0		TOX22273	Oc1c(C(C)C)cc(C(C)C)cc1	CC(C)c1ccc(O)c(C(C)C)c1
1154	0.0	0.0	0.0	0.0	0.0	0.0	0.0	0.0	0.0	0.0	0.0	0.0	TOX22279	O=C(OCCOc1ccccc1)C(C)C	CC(C)C(=O)OCCOc1ccccc1
1155	0.0	0.0	0.0	0.0	0.0	0.0	0.0	0.0	0.0	0.0	0.0	1.0	TOX20526	O=C(O)C[C@@H]1[C@@H](C(=O)O)NC[C@@H]1C(=C)C	C=C(C)[C@H]1CN[C@H](C(=O)O)[C@H]1CC(=O)O
1156	0.0	0.0			0.0		0.0		0.0		1.0	1.0	TOX20525	O=C1c2c3c([nH]nc3-c3c1cccc3)ccc2	O=C1c2ccccc2-c2n[nH]c3cccc1c23
1157	0.0	0.0	0.0	0.0	0.0	0.0	0.0	0.0	0.0	0.0	0.0	0.0	TOX1807	Cc1c(C)cccc1	Cc1ccccc1C
1158		0.0	0.0		0.0	0.0		0.0	0.0	0.0	0.0	0.0	TOX28962	Clc1ccc([C@H](CCN(C)C)c2ncccc2)cc1	CN(C)CC[C@@H](c1ccc(Cl)cc1)c1ccccn1
1159	0.0	0.0		0.0	0.0	0.0		0.0	0.0	0.0		0.0	TOX28963	O(C(c1ccccc1)c1ccccc1)[C@@H]1CN(CCc2cc3OCOc3cc2)CCC1	c1ccc(C(O[C@H]2CCCN(CCc3ccc4c(c3)OCO4)C2)c2ccccc2)cc1
1160								0.0		0.0			TOX28960	O(CCc1ccc(O)cc1)[C@H]1[C@H](O)[C@@H](O)[C@H](O)[C@@H](CO)O1	OC[C@H]1O[C@@H](OCCc2ccc(O)cc2)[C@H](O)[C@@H](O)[C@@H]1O
1161	0.0	0.0		0.0	0.0	0.0	1.0		0.0	0.0		0.0	TOX28961	Clc1c(Nc2c(CC(=O)O)cc(C)cc2)c(F)ccc1	Cc1ccc(Nc2c(F)cccc2Cl)c(CC(=O)O)c1
1162	0.0	0.0	0.0	0.0	0.0	0.0	0.0	0.0	0.0	0.0	0.0	0.0	TOX28966	N(CCC1=C([C@H](C)c2ncccc2)c2c(cccc2)C1)(C)C	C[C@@H](C1=C(CCN(C)C)Cc2ccccc21)c1ccccn1
1163	0.0	0.0		0.0	0.0	0.0	0.0	0.0	0.0	0.0	0.0	0.0	TOX28967	O=C(OC(C)C)c1[nH]c2c(c(OCC(O)CNC(C)(C)C)ccc2)c1	CC(C)OC(=O)c1cc2c(OCC(O)CNC(C)(C)C)cccc2[nH]1
1164	0.0	0.0	0.0	0.0	0.0	0.0	0.0	0.0	0.0	0.0	0.0	0.0	TOX24999	S(=O)(=O)(O)c1ccc(N2C(=O)CC(C)=N2)cc1	CC1=NN(c2ccc(S(=O)(=O)O)cc2)C(=O)C1
1165	0.0	0.0	0.0	0.0	0.0	0.0	0.0	0.0	0.0	0.0	0.0	0.0	TOX24998	Clc1ccc(/C(=N\OCC2OCCO2)/C(F)(F)F)cc1	FC(F)(F)/C(=N/OCC1OCCO1)c1ccc(Cl)cc1
1166	0.0	0.0	0.0	0.0		0.0	0.0	1.0	0.0	0.0		0.0	TOX24997	Oc1c(C(C)(C)C)cc(CN(C)C)cc1C(C)(C)C	CN(C)Cc1cc(C(C)(C)C)c(O)c(C(C)(C)C)c1
1167	0.0	0.0	0.0	0.0	0.0	0.0	0.0	0.0	0.0	0.0		0.0	TOX24996	O=C1CC(C)(C)CC(C)C1	CC1CC(=O)CC(C)(C)C1
1168	0.0	1.0		0.0	0.0	0.0		0.0	0.0	1.0		1.0	TOX24995	O=[N+]([O-])c1cc2c(n(CC)c3c2cccc3)cc1	CCn1c2ccccc2c2cc([N+](=O)[O-])ccc21
1169	0.0	0.0	1.0		1.0	0.0	0.0	1.0	1.0	0.0	1.0	0.0	TOX24994	O=C1c2c(C(=O)c3c1cccc3)ccc(CC)c2	CCc1ccc2c(c1)C(=O)c1ccccc1C2=O
1170	0.0	0.0	0.0	0.0	1.0		0.0	0.0	0.0	0.0		0.0	TOX24993	OC1CCC(C(C)(C)C2CCC(O)CC2)CC1	CC(C)(C1CCC(O)CC1)C1CCC(O)CC1
1171	0.0		0.0		0.0	0.0		1.0	0.0		1.0		TOX24992	Oc1c(C(CC)(C)C)cc(O)c(C(CC)(C)C)c1	CCC(C)(C)c1cc(O)c(C(C)(C)CC)cc1O
1172	0.0	0.0	0.0	0.0	0.0	0.0	0.0	0.0	0.0	0.0		0.0	TOX24990	O=C(OC1CC(C)(C)CC(C)C1)C(=C)C	C=C(C)C(=O)OC1CC(C)CC(C)(C)C1
1173	0.0	0.0	0.0	0.0	1.0	0.0	0.0	0.0	0.0	0.0	0.0	0.0	TOX1258	O=C(OC1C[C@@H]2N(C)[C@@H]([C@H]3O[C@@H]23)C1)[C@H](CO)c1ccccc1	CN1[C@H]2CC(OC(=O)[C@H](CO)c3ccccc3)C[C@@H]1[C@H]1O[C@@H]21
1174	0.0	0.0	0.0	0.0	0.0	0.0	0.0	0.0	0.0	0.0	0.0	0.0	TOX1254	C(=C)Cc1cc2OCOc2cc1	C=CCc1ccc2c(c1)OCO2
1175	0.0	0.0	0.0	0.0	0.0	0.0	0.0	0.0	0.0	0.0	0.0	0.0	TOX1255	OC(CNC(C)(C)C)c1cc(CO)c(O)cc1	CC(C)(C)NCC(O)c1ccc(O)c(CO)c1
1176	0.0	0.0	0.0	0.0	0.0	0.0	0.0	0.0	0.0	0.0	0.0	0.0	TOX1256	S(=O)(=O)(Nc1ncccc1)c1ccc(N=Nc2cc(C(=O)O)c(O)cc2)cc1	O=C(O)c1cc(N=Nc2ccc(S(=O)(=O)Nc3ccccn3)cc2)ccc1O
1177	0.0	0.0	0.0	0.0	0.0	0.0	0.0	0.0	0.0	0.0	0.0	0.0	TOX1251	O=S1(=O)NC(=O)c2c1cccc2	O=C1NS(=O)(=O)c2ccccc21
1179	0.0	0.0	0.0	0.0	0.0	0.0	0.0	0.0	0.0	0.0	0.0	0.0	TOX7367	C(=C)CCCCCCCCCCCC	C=CCCCCCCCCCCCC
1180	0.0	0.0		0.0	0.0	0.0	0.0		0.0		0.0	0.0	TOX2789	Clc1c(C(O)(CCN(C)C)c2ccccc2)cccc1	CN(C)CCC(O)(c1ccccc1)c1ccccc1Cl
1181	0.0	0.0	0.0	0.0	0.0	0.0	0.0	0.0	0.0	0.0	0.0	0.0	TOX7360	O=C(O)N	NC(=O)O
1182	0.0	0.0	0.0	0.0	0.0	0.0	0.0	0.0	0.0	0.0	0.0	0.0	TOX7361	O=C(OCC(CO)(C)C)C(CO)(C)C	CC(C)(CO)COC(=O)C(C)(C)CO
1183										1.0			TOX2783	O=C(N[C@@H]1C(=O)N2C(C(=O)O)=C(COC(=O)C)CS[C@H]12)Cc1sccc1	CC(=O)OCC1=C(C(=O)O)N2C(=O)[C@@H](NC(=O)Cc3cccs3)[C@H]2SC1
1184										0.0			TOX2780	O=C(N[C@@H]1C(=O)N2C(C(=O)O)=C(C)CS[C@H]12)[C@H](N)c1ccccc1	CC1=C(C(=O)O)N2C(=O)[C@@H](NC(=O)[C@H](N)c3ccccc3)[C@H]2SC1
1185	0.0	0.0	0.0	0.0	0.0	0.0	0.0	1.0	0.0	0.0	0.0	0.0	TOX7368	O=C(OCc1ccccc1)N[C@H](C(=O)O)CC(=O)O	O=C(O)C[C@H](NC(=O)OCc1ccccc1)C(=O)O
1187	0.0	0.0	0.0			0.0	0.0	0.0	0.0	0.0		0.0	TOX24196	Clc1cc2c(/C(=C/3\CCNCC\3)/c3ncccc3CC2)cc1	Clc1ccc2c(c1)CCc1cccnc1C2=C1CCNCC1
1188	0.0		1.0					1.0	0.0		1.0		TOX1784	O=C(Nc1ccccc1)c1c(O)cccc1	O=C(Nc1ccccc1)c1ccccc1O
1189	0.0	0.0	0.0	0.0	0.0	0.0	0.0	0.0	0.0	0.0	0.0	0.0	TOX1780	O=C(OCC)c1c(C(=O)OCC)cccc1	CCOC(=O)c1ccccc1C(=O)OCC
1190	0.0	0.0	0.0	0.0	1.0	0.0	0.0	0.0	0.0	0.0	0.0	0.0	TOX1781	O=C(OCCCC)c1c(C(=O)OCCCC)cccc1	CCCCOC(=O)c1ccccc1C(=O)OCCCC
1191	0.0								0.0	0.0		1.0	TOX1788	FC(F)(F)c1c([N+](=O)[O-])ccc(O)c1	O=[N+]([O-])c1ccc(O)cc1C(F)(F)F
1192	0.0	0.0	0.0	0.0	0.0	0.0	0.0	0.0	0.0	0.0	0.0	0.0	TOX1789	O=C(N)c1c(N)cccc1	NC(=O)c1ccccc1N
1193	0.0		1.0		1.0	0.0		1.0	1.0	0.0	1.0	0.0	TOX4559	N(=Nc1ccccc1)c1c(N)cc(N)cc1	Nc1ccc(N=Nc2ccccc2)c(N)c1
1194	0.0	0.0	0.0	0.0	1.0		0.0	0.0	0.0	0.0	0.0	0.0	TOX25828	O=C(OC1CC(C)(C)N(C)C(C)C1)C(O)c1ccccc1	CC1CC(OC(=O)C(O)c2ccccc2)CC(C)(C)N1C
1195	0.0	0.0	1.0	0.0	0.0	0.0	0.0	0.0	0.0		0.0		TOX1070	[nH]1c2c(c3c1cccc3)ccnc2	c1ccc2c(c1)[nH]c1cnccc12
1196	1.0	1.0	0.0		1.0	1.0					0.0	0.0	TOX1071	O=C(O[C@]1(C#C)[C@]2(C)[C@H]([C@H]3[C@@H]([C@@H]4C(=CC(=O)CC4)CC3)CC2)CC1)C	C#C[C@]1(OC(C)=O)CC[C@H]2[C@@H]3CCC4=CC(=O)CC[C@@H]4[C@H]3CC[C@@]21C
1197								0.0		0.0			TOX1072	O(OC(=O)c1ccccc1)C(=O)c1ccccc1	O=C(OOC(=O)c1ccccc1)c1ccccc1
1198	0.0	0.0	0.0	0.0	0.0	0.0	0.0	0.0	0.0	0.0		0.0	TOX4553	O=C(N=NC(=O)N)N	NC(=O)N=NC(N)=O
1199	1.0	0.0	1.0		1.0	0.0	0.0	1.0	1.0	0.0		0.0	TOX4554	O(C)c1ccc([N+]([O-])=Nc2ccc(OC)cc2)cc1	COc1ccc(N=[N+]([O-])c2ccc(OC)cc2)cc1
1200	0.0	0.0	1.0		1.0	0.0	0.0	1.0	0.0	0.0	1.0	0.0	TOX4555	[O-][N+](=Nc1ccccc1)c1ccccc1	[O-][N+](=Nc1ccccc1)c1ccccc1
1201	0.0	0.0	0.0	0.0	0.0	0.0			0.0		0.0	0.0	TOX25822	S(=O)(=O)([O-])C[N+]CC[C@H]1C(=O)N[C@@H](CCNCS(=O)(=O)[O-])C(=O)N[C@@H]([C@H](O)C)C(=O)NCC[C@H](NC(=O)[C@@H](NC(=O)[C@@H](NC(=O)[C@@H](NC(=O)CCCC[C@@H](CC)C)CCNCS(=O)(=O)[O-])[C@H](O)C)CCNCS(=O)(=O)[O-])C(=O)N[C@@H](CCNCS(=O)(=O)[O-])C(=O)N[C@H](CC(C)C)C(=O)N[C@@H](CC(C)C)C(=O)N1	CC[C@@H](C)CCCCC(=O)N[C@@H](CCNCS(=O)(=O)[O-])C(=O)N[C@H](C(=O)N[C@@H](CCNCS(=O)(=O)[O-])C(=O)N[C@H]1CCNC(=O)[C@H]([C@@H](C)O)NC(=O)[C@H](CCNCS(=O)(=O)[O-])NC(=O)[C@H](CC[N+]CS(=O)(=O)[O-])NC(=O)[C@H](CC(C)C)NC(=O)[C@@H](CC(C)C)NC(=O)[C@H](CCNCS(=O)(=O)[O-])NC1=O)[C@@H](C)O
1202	0.0	0.0	0.0	0.0	0.0	0.0	0.0	0.0	0.0	0.0	0.0	0.0	TOX683	Cl/C(/Cl)=C(/Cl)\C(\Cl)=C(/Cl)\Cl	ClC(Cl)=C(Cl)C(Cl)=C(Cl)Cl
1203	0.0	0.0	0.0	0.0	0.0	0.0	0.0	0.0	0.0	0.0		0.0	TOX682	Clc1c(Cl)c(Cl)c(Cl)c(Cl)c1Cl	Clc1c(Cl)c(Cl)c(Cl)c(Cl)c1Cl
1204	0.0	0.0	0.0	0.0	0.0	0.0	0.0	0.0	0.0	0.0	0.0	0.0	TOX7092	O=C(OCC)CC(=O)C	CCOC(=O)CC(C)=O
1205	0.0	0.0	0.0	0.0	0.0	0.0	0.0	0.0	0.0	0.0	0.0	0.0	TOX680	N1CCCCCCC1	C1CCCNCCC1
1206	0.0	0.0	0.0	0.0	0.0	0.0	0.0	1.0	0.0	0.0	0.0	0.0	TOX7094	O=C(OCC(CCCC)CC)/C=C\C(=O)OCC(CCCC)CC	CCCCC(CC)COC(=O)/C=C\C(=O)OCC(CC)CCCC
1208	0.0	0.0	0.0	0.0	0.0	0.0	0.0	0.0	0.0	0.0	0.0	0.0	TOX7096	OC(C#CC(O)(C)C)(C)C	CC(C)(O)C#CC(C)(C)O
1210	0.0	0.0	0.0	0.0	0.0	0.0	0.0	0.0	0.0	0.0	0.0	0.0	TOX7098	O=C(O)CNCC(=O)O	O=C(O)CNCC(=O)O
1211	0.0	0.0	0.0	0.0	0.0	0.0	0.0		0.0	0.0		0.0	TOX7099	O=C(OCCCC)CCCCCCC/C=C\CCCCCCCC	CCCCCCCC/C=C\CCCCCCCC(=O)OCCCC
1212				0.0	0.0	0.0	0.0	0.0	0.0	0.0	0.0	0.0	TOX689	ClC(Cl)(Cl)C(Cl)(Cl)Cl	ClC(Cl)(Cl)C(Cl)(Cl)Cl
1213	0.0	0.0	0.0	1.0	0.0	0.0				1.0			TOX688	ClC1(Cl)C(Cl)=C(Cl)C(Cl)=C1Cl	ClC1=C(Cl)C(Cl)(Cl)C(Cl)=C1Cl
1214	0.0	0.0	0.0	0.0		0.0	0.0	0.0	0.0	0.0		0.0	TOX26123	Fc1cc2N=C(N3CCN(C)CC3)c3c(cccc3)Cc2cc1	CN1CCN(C2=Nc3cc(F)ccc3Cc3ccccc32)CC1
1215	0.0	0.0	0.0	0.0		0.0	0.0	0.0	0.0	0.0	0.0	0.0	TOX24448	O=C(O)CCC=C	C=CCCC(=O)O
1216	0.0	0.0	0.0	0.0	0.0	0.0	0.0	0.0	0.0	0.0		0.0	TOX3786	O=C=NC	CN=C=O
1218	0.0	0.0	0.0	0.0	0.0	0.0	0.0	0.0	0.0	0.0	0.0	0.0	TOX4600	[N+](Cc1ccccc1)(C)(C)C	C[N+](C)(C)Cc1ccccc1
1219	0.0	0.0	0.0	0.0	0.0	0.0	0.0	0.0	0.0	0.0	0.0	0.0	TOX24447	O=Cc1cc(OC)ccc1	COc1cccc(C=O)c1
1221	0.0	0.0	0.0	0.0	0.0	0.0	0.0	0.0	0.0	0.0	0.0	0.0	TOX24441	ClCc1c(C)cccc1	Cc1ccccc1CCl
1222	0.0	0.0	0.0		0.0	0.0	0.0	0.0	0.0	0.0	1.0	0.0	TOX24440	Oc1c(C(CC)C)cccc1C(CC)C	CCC(C)c1cccc(C(C)CC)c1O
1223	0.0	0.0	0.0	0.0	0.0	0.0	0.0	0.0	0.0	0.0	0.0	0.0	TOX24443	[N+](CCCC)(CCCC)(CCCC)C	CCCC[N+](C)(CCCC)CCCC
1224	0.0	0.0	0.0	0.0	0.0	0.0	1.0	0.0	0.0	0.0	1.0	0.0	TOX3742	O=C(CC(c1ccccc1)C=1C(=O)Oc2c(C=1O)cccc2)C	CC(=O)CC(c1ccccc1)c1c(O)c2ccccc2oc1=O
1225	0.0	0.0	0.0	0.0	0.0	0.0	0.0		0.0	0.0	0.0	0.0	TOX29358	OC1C[C@@H]2N(C)[C@H](C1)CC2	CN1[C@H]2CC[C@@H]1CC(O)C2
1226	0.0	0.0	0.0		1.0		0.0	0.0	0.0	0.0		0.0	TOX29359	O=C1c2c(cccc2)CCc2c1cccc2	O=C1c2ccccc2CCc2ccccc21
1227	0.0	0.0	0.0	0.0	0.0	0.0	0.0		0.0	0.0		0.0	TOX26128	O=C(Oc1cc2c(cc(C(=N)N)cc2)cc1)c1ccc(NC(=N)N)cc1	N=C(N)Nc1ccc(C(=O)Oc2ccc3cc(C(=N)N)ccc3c2)cc1
1228	0.0	0.0	0.0	0.0	0.0	0.0	0.0	0.0	0.0	0.0	0.0	0.0	TOX29354	BrCCCCCBr	BrCCCCCBr
1229	0.0	0.0	0.0	0.0	1.0	0.0	0.0	0.0	0.0	0.0	0.0	0.0	TOX14087	Oc1ccc(CCN)cc1	NCCc1ccc(O)cc1
1230	1.0		0.0			0.0	0.0		0.0		1.0	0.0	TOX26659	O=C(OCC(=O)[C@]12[C@]3(C)[C@H]([C@H]4[C@H]([C@@H](O)C3)[C@]3(C)C(=CC(=O)C=C3)CC4)C[C@H]1O[C@@H](C1CCCCC1)O2)C(C)C	CC(C)C(=O)OCC(=O)[C@@]12O[C@H](C3CCCCC3)O[C@@H]1C[C@H]1[C@@H]3CCC4=CC(=O)C=C[C@]4(C)[C@H]3[C@@H](O)C[C@@]12C
1231	0.0	0.0	0.0	0.0		0.0	0.0		0.0	0.0	0.0	0.0	TOX13469	O=C(O[C@H]1[C@H](O[C@H]2[C@H](O)[C@H](O)[C@@H](O)[C@H](C)O2)[C@@H](O)[C@H](OCCc2cc(O)c(O)cc2)O[C@@H]1CO[C@H]1[C@H](O)[C@@H](O)[C@H](O)[C@@H](CO)O1)/C=C/c1cc(O)c(O)cc1	C[C@@H]1O[C@@H](O[C@@H]2[C@@H](O)[C@H](OCCc3ccc(O)c(O)c3)O[C@H](CO[C@@H]3O[C@H](CO)[C@@H](O)[C@H](O)[C@H]3O)[C@H]2OC(=O)/C=C/c2ccc(O)c(O)c2)[C@H](O)[C@H](O)[C@H]1O
1232	0.0		0.0			0.0					1.0		TOX13468	O(CC[N+](CCCCCCCCCCCC)(C)C)c1ccccc1	CCCCCCCCCCCC[N+](C)(C)CCOc1ccccc1
1233	0.0	0.0	0.0	0.0	0.0	0.0	0.0	0.0	0.0	0.0	0.0	0.0	TOX23873	OC(CN)c1ccc(O)cc1	NCC(O)c1ccc(O)cc1
1234	0.0	0.0	0.0	0.0	0.0	0.0	0.0	0.0	0.0	0.0	0.0	0.0	TOX468	O=CNNC=O	O=CNNC=O
1235	0.0	0.0	0.0	0.0	1.0	0.0	0.0	0.0	0.0	0.0	0.0	0.0	TOX466	S=C(NCC)NCC	CCNC(=S)NCC
1237	0.0	0.0	0.0	0.0	0.0	0.0	0.0	1.0	0.0	0.0	0.0	0.0	TOX464	O=C(OCC)/C=C\C(=O)OCC	CCOC(=O)/C=C\C(=O)OCC
1238	0.0	0.0	0.0	0.0	0.0	0.0	0.0	0.0	0.0	0.0	0.0	0.0	TOX463	O=CN(CC)CC	CCN(C=O)CC
1239	0.0	0.0	0.0	0.0	0.0	0.0	0.0	0.0	0.0	0.0	0.0	0.0	TOX462	O(CCO)CCO	OCCOCCO
1240	0.0	0.0	0.0	0.0	0.0	0.0	0.0	0.0	0.0	0.0	0.0	0.0	TOX6418	SC(C)(C)C	CC(C)(C)S
1241	0.0	0.0			1.0	1.0	0.0		0.0	0.0	1.0	0.0	TOX2527	O=C(OCCC)c1ccc(O)cc1	CCCOC(=O)c1ccc(O)cc1
1242	0.0	0.0	0.0		1.0	1.0	0.0	0.0	1.0	1.0		0.0	TOX2526	O=C(OCc1ccccc1)c1ccc(O)cc1	O=C(OCc1ccccc1)c1ccc(O)cc1
1243	0.0	0.0	0.0		1.0	1.0	0.0	0.0	0.0		1.0		TOX2525	O=C(OCC(CCCC)CC)c1ccc(O)cc1	CCCCC(CC)COC(=O)c1ccc(O)cc1
1244	0.0	0.0		0.0	0.0	0.0	0.0	0.0	0.0	0.0			TOX2256	Clc1c(Cl)c(C(=O)C)ccc1Cl	CC(=O)c1ccc(Cl)c(Cl)c1Cl
1245	0.0	0.0	0.0		1.0	1.0	0.0	0.0	0.0	0.0	1.0	0.0	TOX2523	O=C(OCCCCCCC)c1ccc(O)cc1	CCCCCCCOC(=O)c1ccc(O)cc1
1246	0.0	0.0	0.0	0.0	1.0	1.0	0.0	0.0	0.0	0.0	0.0	0.0	TOX2522	O=C(OCC(C)C)c1c(C(=O)OCC(C)C)cccc1	CC(C)COC(=O)c1ccccc1C(=O)OCC(C)C
1247	0.0	0.0	0.0	0.0	0.0	0.0	0.0	0.0	0.0	0.0	0.0	0.0	TOX2521	O=C(OCCCCCCC(C)C)c1c(C(=O)OCCCCCCC(C)C)cccc1	CC(C)CCCCCCOC(=O)c1ccccc1C(=O)OCCCCCCC(C)C
1248	0.0	0.0	0.0	0.0	0.0	0.0	0.0	0.0	0.0	0.0	0.0	0.0	TOX2520	O=C(OCC)/C=C/c1ccccc1	CCOC(=O)/C=C/c1ccccc1
1249	0.0	0.0	0.0	0.0	0.0	0.0	0.0	0.0	0.0	0.0	0.0	0.0	TOX2529	O=C(OC)c1ccc(O)cc1	COC(=O)c1ccc(O)cc1
1250	0.0	0.0	0.0		1.0	0.0	0.0	0.0	0.0	0.0	0.0	0.0	TOX2528	O=C(OCC)c1ccc(O)cc1	CCOC(=O)c1ccc(O)cc1
1251	0.0	0.0	0.0	0.0	0.0	0.0	0.0	0.0	0.0	0.0	0.0	0.0	TOX3125	NCCc1[nH]cnc1	NCCc1cnc[nH]1
1252	0.0	0.0	0.0	0.0	0.0	0.0	0.0	0.0	0.0	0.0	0.0	0.0	TOX5809	O=C(O)CCCCCCC/C=C\CCCCCCCC	CCCCCCCC/C=C\CCCCCCCC(=O)O
1253	0.0	0.0	0.0	0.0	0.0	0.0	0.0	0.0	0.0	0.0	0.0	0.0	TOX3122	O=C1N(C)C(O)=NC(=O)C1(C)C1=CCCCC1	CN1C(=O)C(C)(C2=CCCCC2)C(=O)N=C1O
1254	0.0	0.0	0.0	0.0	0.0	0.0	0.0		0.0		0.0	0.0	TOX3123	OC(CN1CC[N+](C)(C)CC1)(c1ccccc1)C1CCCCC1	C[N+]1(C)CCN(CC(O)(c2ccccc2)C2CCCCC2)CC1
1255	0.0	0.0	0.0						0.0	1.0	1.0	1.0	TOX5805	O=C1N(CCCCCCCC)SC=C1	CCCCCCCCn1sccc1=O
1256	0.0	0.0	0.0	0.0	0.0	0.0	0.0	0.0	0.0		0.0	0.0	TOX5804	C(=C)CCCCCC	C=CCCCCCC
1257	0.0	0.0			0.0	0.0			0.0		1.0		TOX5807	O=C(O)c1ccc(OCCCCCCCC)cc1	CCCCCCCCOc1ccc(C(=O)O)cc1
1258	0.0	1.0	1.0			0.0			0.0	0.0		1.0	TOX3128	O=C1c2c(NCCN(CC)CC)ccc(CO)c2Sc2c1cccc2	CCN(CC)CCNc1ccc(CO)c2sc3ccccc3c(=O)c12
1259	0.0		0.0	0.0	0.0				0.0		0.0	1.0	TOX25318	O([C@H]1[C@H](O)[C@@H](O)[C@H](O)[C@@H](CO)O1)c1c(O)cc2OC(=O)C=Cc2c1	O=c1ccc2cc(O[C@@H]3O[C@H](CO)[C@@H](O)[C@H](O)[C@H]3O)c(O)cc2o1
1260	0.0	0.0		0.0	0.0	0.0	0.0	0.0	0.0	0.0		0.0	TOX25316	C1(C2c3c(cccc3)CCC2)=NCCN1	c1ccc2c(c1)CCCC2C1=NCCN1
1261	0.0	0.0				0.0	0.0		0.0	0.0	0.0	0.0	TOX22477	S=C(Oc1cc2c(cc1)cccc2)N(C)c1cc(C)ccc1	Cc1cccc(N(C)C(=S)Oc2ccc3ccccc3c2)c1
1262	0.0	0.0	0.0	0.0	0.0	0.0		0.0	0.0	0.0		0.0	TOX25315	N(CC(CN1c2c(cccc2)CCc2c1cccc2)C)(C)C	CC(CN(C)C)CN1c2ccccc2CCc2ccccc21
1263	0.0	0.0	0.0	0.0	0.0	0.0	0.0	0.0	0.0	0.0	0.0	0.0	TOX25312	O=C1[C@@H](C)[C@H]2[C@H](O1)C1=C(C)C(=O)C=C[C@]1(C)CC2	CC1=C2[C@H]3OC(=O)[C@@H](C)[C@@H]3CC[C@@]2(C)C=CC1=O
1264	0.0	0.0	0.0	0.0	0.0	0.0	0.0	0.0	0.0	0.0	0.0	0.0	TOX25310	O=C1[C@]2(C)[C@H]3[C@H](C)[C@@]4(O[C@H]3C[C@H]2[C@H]2[C@@H]([C@]3(C)[C@H](C[C@@H](O)CC3)CC2)C1)OC[C@H](C)CC4	C[C@H]1[C@H]2[C@H](C[C@H]3[C@@H]4CC[C@H]5C[C@@H](O)CC[C@]5(C)[C@H]4CC(=O)[C@@]32C)O[C@]12CC[C@@H](C)CO2
1265	0.0	0.0	1.0		0.0	0.0	1.0	0.0	0.0	1.0	1.0	0.0	TOX6573	S(Sc1sc2c(n1)cccc2)N1CCOCC1	c1ccc2sc(SSN3CCOCC3)nc2c1
1266	0.0	0.0	0.0			0.0	0.0	1.0	0.0	0.0			TOX14609	Clc1c(-n2c(N)c([SH0](=O)C(F)(F)F)c(C#N)n2)c(Cl)cc(C(F)(F)F)c1	N#Cc1nn(-c2c(Cl)cc(C(F)(F)F)cc2Cl)c(N)c1S(=O)C(F)(F)F
1267	0.0	0.0	0.0	0.0	0.0	0.0	0.0		0.0	0.0		0.0	TOX14601	C(C)(C)(C)c1ccc(CC(CN2C[C@@H](C)O[C@@H](C)C2)C)cc1	CC(Cc1ccc(C(C)(C)C)cc1)CN1C[C@H](C)O[C@H](C)C1
1268	0.0	0.0	0.0	1.0		0.0	0.0	1.0	0.0	0.0	1.0	0.0	TOX11121	FC(F)(F)c1c([N+](=O)[O-])ccc(NC(=O)C(C)C)c1	CC(C)C(=O)Nc1ccc([N+](=O)[O-])c(C(F)(F)F)c1
1269	0.0		1.0	1.0		0.0				0.0			TOX14956	Clc1c(C(COC(F)(F)C(F)F)Cn2ncnc2)ccc(Cl)c1	FC(F)C(F)(F)OCC(Cn1cncn1)c1ccc(Cl)cc1Cl
1270	0.0	0.0	0.0	0.0		0.0	0.0		0.0	0.0	0.0	0.0	TOX14957	P(=O)(OP(=O)(OCC)OCC)(OCC)OCC	CCOP(=O)(OCC)OP(=O)(OCC)OCC
1271	0.0	0.0	0.0	0.0	0.0	0.0	0.0		0.0		0.0	0.0	TOX26208	Clc1ccc(CC2C(=O)N=C3SCCN3C2=O)cc1	O=C1N=C2SCCN2C(=O)C1Cc1ccc(Cl)cc1
1272	0.0	0.0		0.0	0.0	0.0	0.0	0.0	0.0	0.0	0.0	0.0	TOX11380	O=C1NC2NC(=O)NC2N1	O=C1NC2NC(=O)NC2N1
1273	0.0	0.0	0.0	0.0	0.0	0.0	0.0		0.0		0.0	0.0	TOX26758	O=C(O)[C@H]1[C@@H](OC(=O)c2ccccc2)C[C@H]2N(C)[C@@H]1CC2	CN1[C@H]2CC[C@@H]1[C@@H](C(=O)O)[C@@H](OC(=O)c1ccccc1)C2
1275	1.0	0.0	0.0		1.0	0.0	0.0	0.0		0.0	0.0	0.0	TOX26756	O=C(CO)[C@]12[C@]3(C)[C@H]([C@H]4[C@H]([C@@H](O)C3)[C@]3(C)C(=CC(=O)C=C3)CC4)C[C@H]1OC(C)(C)O2	CC1(C)O[C@@H]2C[C@H]3[C@@H]4CCC5=CC(=O)C=C[C@]5(C)[C@H]4[C@@H](O)C[C@]3(C)[C@]2(C(=O)CO)O1
1276	0.0	0.0	1.0	0.0	0.0	0.0			0.0	0.0		0.0	TOX26207	Clc1c(N)cc(OCC)c(C(=O)NCC2OCCN(Cc3ccc(F)cc3)C2)c1	CCOc1cc(N)c(Cl)cc1C(=O)NCC1CN(Cc2ccc(F)cc2)CCO1
1277	0.0	0.0	0.0		0.0	0.0	0.0		0.0		0.0	0.0	TOX26206	O=C(N1CCN(Cc2ccccc2)CC1)c1oc2c(c1)cccc2	O=C(c1cc2ccccc2o1)N1CCN(Cc2ccccc2)CC1
1278	1.0	1.0	0.0	0.0	0.0	0.0	0.0	1.0	0.0	0.0	0.0	0.0	TOX26201	Fc1c(N2C[C@@H](C)N[C@@H](C)C2)c(F)c2N(C3CC3)C=C(C(=O)O)C(=O)c2c1F	C[C@H]1CN(c2c(F)c(F)c3c(=O)c(C(=O)O)cn(C4CC4)c3c2F)C[C@@H](C)N1
1279	0.0	0.0	0.0	0.0	0.0	0.0	0.0	0.0	0.0	0.0	0.0	0.0	TOX26200	O(C)c1c(OC)ccc(Cc2c(N)nc(N)nc2)c1	COc1ccc(Cc2cnc(N)nc2N)cc1OC
1280	0.0	0.0	0.0			0.0			0.0			0.0	TOX26751	S(C(CNC(=O)[C@H](N)C(C)C)(C)C)CC(=O)O[C@H]1[C@]2(C)[C@H](C)CC[C@]3([C@@H](C)[C@H](O)[C@@](C=C)(C)C1)[C@H]2C(=O)CC3	C=C[C@]1(C)C[C@@H](OC(=O)CSC(C)(C)CNC(=O)[C@H](N)C(C)C)[C@]2(C)[C@H](C)CC[C@]3(CCC(=O)[C@H]32)[C@@H](C)[C@@H]1O
1281	0.0	0.0	0.0	0.0	0.0	0.0	0.0		0.0		0.0	0.0	TOX26202	O=C(O)c1ncc(C)[n+]([O-])c1	Cc1cnc(C(=O)O)c[n+]1[O-]
1282	0.0		1.0		1.0	1.0	0.0	1.0	1.0	0.0	1.0	0.0	TOX29283	O=C1c2c(C(=O)c3c1cccc3)ccc(O)c2	O=C1c2ccccc2C(=O)c2cc(O)ccc21
1283	0.0	0.0		0.0	0.0	0.0	0.0	1.0	0.0	0.0	1.0	0.0	TOX4318	S(C)c1nc(NC(C)(C)C)nc(NCC)n1	CCNc1nc(NC(C)(C)C)nc(SC)n1
1284	0.0	0.0	0.0	0.0	0.0	0.0	0.0	0.0	0.0	0.0	0.0	0.0	TOX4316	O=C(N(C)c1sc(C(C)(C)C)nn1)NC	CNC(=O)N(C)c1nnc(C(C)(C)C)s1
1285	0.0	0.0	0.0	0.0	0.0	0.0	0.0	0.0	0.0	0.0	0.0	0.0	TOX4317	ClC=1C(=O)N(C(C)(C)C)C(=O)NC=1C	Cc1[nH]c(=O)n(C(C)(C)C)c(=O)c1Cl
1286	0.0	0.0	0.0	1.0	0.0	0.0	0.0	0.0	0.0	0.0	0.0	0.0	TOX4315	Clc1ccc(C(C#N)(CCCC)Cn2ncnc2)cc1	CCCCC(C#N)(Cn1cncn1)c1ccc(Cl)cc1
1288	0.0	0.0	0.0	0.0	0.0	0.0	0.0	0.0	0.0	0.0	0.0	0.0	TOX7959	O(C(COCCCC)C)CC(O)C	CCCCOCC(C)OCC(C)O
1289	0.0	1.0	0.0				1.0	1.0	1.0		0.0	0.0	TOX7950	O=C(OCCOCC(COCCOC(=O)C=C)(COCCOC(=O)C=C)CC)C=C	C=CC(=O)OCCOCC(CC)(COCCOC(=O)C=C)COCCOC(=O)C=C
1290	0.0	0.0	0.0	0.0	1.0	0.0	0.0	0.0	0.0	0.0	0.0	0.0	TOX7955	O=C(OCCCCCC(C)C)C=C	C=CC(=O)OCCCCCC(C)C
1292	0.0	0.0	0.0		0.0	0.0	0.0		0.0		0.0	0.0	TOX4030	Cl/C=C\Cl	Cl/C=C\Cl
1294	0.0	0.0	0.0	0.0	0.0	0.0	0.0	0.0	0.0	0.0	0.0	0.0	TOX889	C(=C)c1ccc(C)cc1	C=Cc1ccc(C)cc1
1295	0.0	0.0	0.0	0.0	0.0	0.0	0.0	0.0	0.0	0.0	0.0	0.0	TOX4038	ClC(CCl)CO	OCC(Cl)CCl
1296	0.0	0.0	0.0	0.0	0.0	0.0	0.0	0.0	0.0	0.0	0.0	0.0	TOX3323	OCCN1[C@H](CO)[C@@H](O)[C@H](O)[C@@H](O)C1	OCCN1C[C@H](O)[C@@H](O)[C@H](O)[C@H]1CO
1297	0.0	0.0	0.0	0.0	0.0	0.0	0.0	0.0	0.0	0.0	0.0	0.0	TOX6446	O=C(OCCCC)C(OC(=O)C)(CC(=O)OCCCC)CC(=O)OCCCC	CCCCOC(=O)CC(CC(=O)OCCCC)(OC(C)=O)C(=O)OCCCC
1298	0.0	0.0		0.0	0.0	0.0	0.0		0.0	0.0	1.0		TOX21468	Clc1c(Cl)ccc(NC(=O)N)c1	NC(=O)Nc1ccc(Cl)c(Cl)c1
1299	0.0	0.0	0.0	0.0	0.0	0.0	0.0	0.0	0.0	0.0	0.0	0.0	TOX21460	FC(F)(F)c1cc(C(=O)O)ccc1	O=C(O)c1cccc(C(F)(F)F)c1
1300	0.0					1.0	1.0		1.0	1.0			TOX21461	ClC1(Cl)C(Cl)(Cl)CS(=O)(=O)C1	O=S1(=O)CC(Cl)(Cl)C(Cl)(Cl)C1
1301	0.0	0.0	0.0		0.0	0.0		0.0	0.0	0.0	0.0	0.0	TOX27645	O=C(OC)c1ccc(OC)cc1	COC(=O)c1ccc(OC)cc1
1302	0.0	0.0	0.0	0.0	0.0	0.0	0.0	0.0	0.0	0.0	0.0	0.0	TOX7122	O(C(OC)OC)C	COC(OC)OC
1303	0.0	0.0	1.0	0.0	0.0	0.0	0.0		0.0	0.0	0.0	0.0	TOX21467	Clc1c(C(=O)O)snc1Cl	O=C(O)c1snc(Cl)c1Cl
1304	0.0	0.0		0.0		0.0	0.0	0.0	0.0	0.0	1.0	0.0	TOX10384	Clc1cc([N+](=O)[O-])c(N)cc1	Nc1ccc(Cl)cc1[N+](=O)[O-]
1306	0.0	0.0	0.0	0.0	0.0	0.0	0.0	0.0	0.0		0.0	0.0	TOX27405	O=C(OCCC(CC/C=C(\C)/C)C)CCC	CCCC(=O)OCCC(C)CCC=C(C)C
1307	0.0	0.0		0.0	1.0	0.0	0.0	0.0	0.0	0.0	0.0	0.0	TOX27406	O=C(Oc1c(OC)cc(CC=C)cc1)Cc1ccccc1	C=CCc1ccc(OC(=O)Cc2ccccc2)c(OC)c1
1308	0.0	0.0	0.0		0.0	0.0	0.0	0.0	0.0	0.0	0.0	0.0	TOX27159	O=C(Oc1ccc(C)cc1)CC(C)C	Cc1ccc(OC(=O)CC(C)C)cc1
1309	0.0	0.0	0.0	0.0	0.0	0.0	0.0	0.0	0.0	0.0	0.0	0.0	TOX27156	C(CC)(C)C1SC(C)C(C)=N1	CCC(C)C1N=C(C)C(C)S1
1310	0.0	0.0	0.0	0.0	0.0	0.0	0.0		0.0	0.0	0.0	0.0	TOX27157	S(C(C(=O)CCC)CC)c1c(C)occ1	CCCC(=O)C(CC)Sc1ccoc1C
1311	0.0	0.0	1.0	0.0	0.0	0.0	0.0	0.0	0.0	0.0	0.0	0.0	TOX4787	Clc1cc2[nH]c(C)nc2cc1	Cc1nc2ccc(Cl)cc2[nH]1
1312	0.0	0.0	0.0	0.0	0.0	0.0	0.0	0.0	0.0	0.0	0.0	0.0	TOX27155	O=C(O)[C@@H](N)CCC(=O)O	N[C@@H](CCC(=O)O)C(=O)O
1313	0.0	0.0	0.0	0.0	0.0	0.0	0.0	0.0	0.0	0.0	0.0	0.0	TOX27152	O=C(OC/C=C(\CC/C=C(\C)/C)/C)CCC	CCCC(=O)OC/C=C(/C)CCC=C(C)C
1314	0.0	0.0	0.0		0.0	0.0	0.0	0.0	0.0	0.0	0.0	0.0	TOX27150	O(C(C)(C)C)C(=O)c1c(C(=O)O)cccc1	CC(C)(C)OC(=O)c1ccccc1C(=O)O
1315								0.0		0.0			TOX31564	O=C(N)/C=C/c1cc(OC)c(OC)c(OC)c1	COc1cc(/C=C/C(N)=O)cc(OC)c1OC
1316								0.0		0.0			TOX31565	FC=1C(=O)N=C(OCC)NC=1	CCOc1nc(=O)c(F)c[nH]1
1317								0.0		0.0			TOX31566	Fc1ccc(C2(C#N)CCC(=O)CC2)cc1	N#CC1(c2ccc(F)cc2)CCC(=O)CC1
1318								0.0		0.0			TOX31567	O=C(OC(C)c1ccc(C)cc1)C1(C)C(C)(C)C(C(=O)O)CC1	Cc1ccc(C(C)OC(=O)C2(C)CCC(C(=O)O)C2(C)C)cc1
1319										0.0			TOX31560	O=C(OCC)C(C=1C(=O)Oc2c(C=1O)cccc2)C=1C(=O)Oc2c(C=1O)cccc2	CCOC(=O)C(c1c(O)c2ccccc2oc1=O)c1c(O)c2ccccc2oc1=O
1320										0.0			TOX31561	O=C(O)Cc1cc2C(=O)c3c(cccc3)COc2cc1	O=C(O)Cc1ccc2c(c1)C(=O)c1ccccc1CO2
1321								0.0		0.0			TOX31562	Clc1c(Cn2c3ncnc(N)c3nc2)c(F)ccc1	Nc1ncnc2c1ncn2Cc1c(F)cccc1Cl
1322								0.0		0.0			TOX31563	[Al](OC1=NC(NC(=O)N)C(=O)N1)(O)O	NC(=O)NC1N=C(O[Al](O)O)NC1=O
1323								0.0		0.0			TOX31568	O(CCc1ccc(OCC2OC2)cc1)C	COCCc1ccc(OCC2CO2)cc1
1324								0.0		0.0			TOX31569	Fc1c(-c2ccc(C#C)cc2)cccc1	C#Cc1ccc(-c2ccccc2F)cc1
1325	0.0	0.0		1.0		0.0	1.0		0.0	0.0	1.0		TOX20757	O(CC1(C)CCCCC1)c1ccc(CC2C(=O)NC(=O)S2)cc1	CC1(COc2ccc(CC3SC(=O)NC3=O)cc2)CCCCC1
1326	0.0	0.0	1.0		1.0	0.0	1.0		1.0	0.0	0.0	0.0	TOX20751	O=C(OCC1c2c(-c3c1cccc3)cccc2)N[C@H](C(=O)O)CC(C)C	CC(C)C[C@H](NC(=O)OCC1c2ccccc2-c2ccccc21)C(=O)O
1327	1.0	1.0	0.0		0.0	0.0	0.0	0.0	0.0	0.0	0.0	0.0	TOX20750	Cl[C@]12[C@@H](O)C[C@]3(C)[C@@](O)(C(=O)CO)[C@@H](C)C[C@H]3[C@@H]1CCC=1[C@]2(C)C=CC(=O)C=1	C[C@H]1C[C@H]2[C@@H]3CCC4=CC(=O)C=C[C@]4(C)[C@@]3(Cl)[C@@H](O)C[C@]2(C)[C@@]1(O)C(=O)CO
1328	0.0	0.0	0.0	0.0		0.0			0.0		1.0		TOX20758	O=C(O)c1ccc(NC(=O)c2cc3C(C)(C)CCC(C)(C)c3cc2)cc1	CC1(C)CCC(C)(C)c2cc(C(=O)Nc3ccc(C(=O)O)cc3)ccc21
1329	0.0	0.0	0.0	0.0	0.0	0.0	0.0	0.0	0.0	0.0		0.0	TOX24834	P(=O)(OCCC[Si](O)(O)O)([O-])C	CP(=O)([O-])OCCC[Si](O)(O)O
1330	0.0	0.0	0.0	0.0	0.0	0.0	0.0	0.0	0.0	0.0		0.0	TOX24835	FC(F)(F)c1cc(C(=O)Cc2ccc(C#N)cc2)ccc1	N#Cc1ccc(CC(=O)c2cccc(C(F)(F)F)c2)cc1
1331	1.0	0.0	1.0		1.0	1.0	0.0	0.0	0.0	0.0	1.0	0.0	TOX24836	O=C(c1c(O)cc(O)cc1)c1ccc(O)cc1	O=C(c1ccc(O)cc1)c1ccc(O)cc1O
1332	0.0	0.0	0.0	0.0	0.0	0.0	0.0	0.0	0.0	0.0		0.0	TOX24837	OCCC1NCCCC1	OCCC1CCCCN1
1333	0.0	0.0	0.0	0.0	0.0	0.0	0.0	0.0	0.0	0.0	0.0	0.0	TOX24830	O=C(C(O)(C)C)c1ccccc1	CC(C)(O)C(=O)c1ccccc1
1334	0.0	0.0	0.0	0.0	0.0	0.0	0.0	0.0	0.0	0.0	0.0	0.0	TOX24831	O=C(OCCCC)C(OC(=O)CCC)C	CCCCOC(=O)C(C)OC(=O)CCC
1335	0.0	0.0	0.0	0.0	0.0	0.0	0.0	0.0	0.0	0.0	0.0	0.0	TOX24832	O(C(OC)/C=C(\CC/C=C(\C)/C)/C)C	COC(/C=C(/C)CCC=C(C)C)OC
1336	0.0	0.0	0.0	0.0		0.0	0.0	0.0	0.0	0.0	0.0	0.0	TOX24833	O=C(OC(C)(C)C1CC=C(C)CC1)CC	CCC(=O)OC(C)(C)C1CC=C(C)CC1
1337	0.0	0.0	0.0			0.0	0.0	0.0	0.0	0.0	0.0	0.0	TOX24839	[Si](OC(=C)C)(OC(=C)C)(OC(=C)C)C=C	C=C[Si](OC(=C)C)(OC(=C)C)OC(=C)C
1338	0.0	0.0	0.0	0.0	0.0	0.0	0.0	0.0	0.0	0.0	0.0	0.0	TOX21809	S(=O)(=O)(O)NC1CCCCC1	O=S(=O)(O)NC1CCCCC1
1339								1.0		1.0			TOX31629	O=C(Oc1ccc(/C(/C(=C\C)/c2ccc(OC(=O)C)cc2)=C/C)cc1)C	C/C=C(C(=C/C)\c1ccc(OC(C)=O)cc1)/c1ccc(OC(C)=O)cc1
1340								0.0		0.0			TOX31628	O=C(N1CC2CN(Cc3ccccc3)CC(C1)C2)c1ccc(N)cc1	Nc1ccc(C(=O)N2CC3CC(CN(Cc4ccccc4)C3)C2)cc1
1341	0.0	0.0		0.0		0.0	0.0	1.0	0.0	0.0		0.0	TOX4701	P(=O)(Oc1ccc(C(C)(C)C)cc1)(Oc1ccccc1)Oc1ccccc1	CC(C)(C)c1ccc(OP(=O)(Oc2ccccc2)Oc2ccccc2)cc1
1342										0.0			TOX31625	O=C(N)C=1C(=O)[C@@]2(O)C(O)=C3C(=O)c4c(O)cccc4C[C@H]3C[C@H]2[C@H](N(C)C)C=1O	CN(C)[C@@H]1C(O)=C(C(N)=O)C(=O)[C@@]2(O)C(O)=C3C(=O)c4c(O)cccc4C[C@H]3C[C@@H]12
1343								0.0		0.0			TOX31624	O=C(N[C@@H]1C(=O)N2[C@@H](C(=O)OCC3=C(C)OC(=O)O3)C(C)(C)S[C@H]12)[C@H](N)c1ccccc1	Cc1oc(=O)oc1COC(=O)[C@@H]1N2C(=O)[C@@H](NC(=O)[C@H](N)c3ccccc3)[C@H]2SC1(C)C
1344								1.0		0.0			TOX31623	O=C1C=C2[C@@H](C)C[C@H]3[C@H]4[C@@](C)([C@](O)(C#CC)CC4)CC[C@@H]3[C@@]2(C)CC1	CC#C[C@]1(O)CC[C@H]2[C@@H]3C[C@H](C)C4=CC(=O)CC[C@]4(C)[C@H]3CC[C@@]21C
1345								0.0		0.0			TOX31622	ClCCCCCC(=O)C(=O)OCC	CCOC(=O)C(=O)CCCCCCl
1346								1.0		0.0			TOX31621	Clc1cc(C(=O)c2c(F)cccc2)c(N)cc1	Nc1ccc(Cl)cc1C(=O)c1ccccc1F
1347								1.0		0.0			TOX31620	Clc1c(Cl)ccc(-c2c(N)nc(N)nc2C)c1	Cc1nc(N)nc(N)c1-c1ccc(Cl)c(Cl)c1
1348	0.0	0.0	0.0		1.0	0.0	0.0	0.0	0.0	0.0	0.0	0.0	TOX4702	O(CC1OC1)c1ccc(C(C)(C)C)cc1	CC(C)(C)c1ccc(OCC2CO2)cc1
1349	1.0	1.0	0.0	0.0	0.0	0.0	0.0	1.0	0.0	0.0	0.0	0.0	TOX2974	O=C(C)[C@@H]1[C@]2(C)[C@H]([C@H]3[C@H]([C@@]4(C)C(=CC(=O)CC4)C=C3)CC2)CC1	CC(=O)[C@H]1CC[C@H]2[C@@H]3C=CC4=CC(=O)CC[C@@]4(C)[C@@H]3CC[C@]12C
1350	0.0	0.0	0.0	0.0	0.0	0.0	0.0	0.0	0.0	0.0	0.0	0.0	TOX2975	O=C1N(C)C(=O)c2n(CC(O)CO)cnc2N1C	Cn1c(=O)c2c(ncn2CC(O)CO)n(C)c1=O
1351	0.0	0.0	0.0	0.0	0.0	0.0	0.0	0.0	0.0	0.0	0.0	0.0	TOX1440	O=C1N(C=C)CCC1	C=CN1CCCC1=O
1352	0.0	0.0	0.0	0.0	0.0	0.0	0.0	1.0	0.0	0.0	0.0	0.0	TOX1442	OCC(N[C@@H]1[C@H](O)[C@@H](O)[C@H](O)[C@@](O)(CO)C1)CO	OCC(CO)N[C@H]1C[C@](O)(CO)[C@@H](O)[C@H](O)[C@H]1O
1353	0.0		0.0	0.0	0.0	0.0	0.0	0.0	0.0	0.0	0.0	0.0	TOX1552	C1CCCCCCCCCCC1	C1CCCCCCCCCCC1
1354	0.0	0.0	0.0	0.0	1.0	1.0	0.0	0.0	0.0	0.0	0.0	0.0	TOX1446	Cc1cc(C)ccc1	Cc1cccc(C)c1
1355	0.0	0.0	1.0	0.0	0.0	0.0	0.0	0.0	0.0	0.0	0.0	0.0	TOX1448	Nc1c(C)cc(C)cc1	Cc1ccc(N)c(C)c1
1356	0.0	0.0	0.0	0.0	0.0	0.0	0.0	0.0	0.0	0.0		0.0	TOX4800	Clc1cc(O)ccc1	Oc1cccc(Cl)c1
1357	0.0	0.0	0.0	0.0	0.0	0.0	0.0	0.0	0.0	0.0	0.0	0.0	TOX9279	S(=O)(=O)([O-])c1cc(C(=O)O)cc(C(=O)O)c1	O=C(O)c1cc(C(=O)O)cc(S(=O)(=O)[O-])c1
1358	0.0	0.0	1.0	0.0	0.0	0.0	0.0	1.0	0.0	0.0		0.0	TOX9277	Brc1c2C(=O)c3c(C(=O)c2c(N)c(S(=O)(=O)[O-])c1)cccc3	Nc1c(S(=O)(=O)[O-])cc(Br)c2c1C(=O)c1ccccc1C2=O
1359	0.0	0.0	0.0	0.0	0.0	0.0	0.0	0.0	0.0	0.0	0.0	0.0	TOX2605	O=NOCCC(C)C	CC(C)CCON=O
1360	0.0	0.0	0.0	0.0	0.0	0.0	0.0		0.0	0.0	0.0	0.0	TOX2062	O=C(C(C)C)C	CC(=O)C(C)C
1361	0.0	0.0		0.0	0.0	0.0	0.0	0.0	0.0	0.0		1.0	TOX2060	O=[N+]([O-])c1c(C=O)cccc1	O=Cc1ccccc1[N+](=O)[O-]
1362	0.0	0.0			1.0	0.0	0.0	0.0	0.0	0.0	0.0	0.0	TOX2061	O=[N+]([O-])c1ccc(C=O)cc1	O=Cc1ccc([N+](=O)[O-])cc1
1363	0.0	0.0	0.0	0.0	0.0	0.0	0.0	0.0	0.0	0.0	0.0	0.0	TOX14383	O=C(O)c1c(Oc2nc(OC)cc(OC)n2)cccc1Oc1nc(OC)cc(OC)n1	COc1cc(OC)nc(Oc2cccc(Oc3nc(OC)cc(OC)n3)c2C(=O)O)n1
1364	0.0	0.0	0.0	0.0	0.0	0.0	0.0	0.0	0.0	0.0	0.0	0.0	TOX14382	O=C(OCc1cc(Cc2ccccc2)oc1)[C@@H]1[C@@H](/C=C(\C)/C)C1(C)C	CC(C)=C[C@@H]1[C@@H](C(=O)OCc2coc(Cc3ccccc3)c2)C1(C)C
1365	0.0	0.0			0.0	0.0		0.0		1.0			TOX28579	S(=O)(=O)(Nc1cc2c(C(=O)c3ccc(OCCCN(CCCC)CCCC)cc3)c(CCCC)oc2cc1)C	CCCCc1oc2ccc(NS(C)(=O)=O)cc2c1C(=O)c1ccc(OCCCN(CCCC)CCCC)cc1
1366	0.0	0.0	0.0	0.0	0.0	0.0	0.0		0.0				TOX28578	S(=O)(=O)(Nc1ccc(C(O)CCCN(CCCCCCC)CC)cc1)C	CCCCCCCN(CC)CCCC(O)c1ccc(NS(C)(=O)=O)cc1
1367	0.0	0.0	0.0	0.0	1.0	0.0	0.0		1.0		0.0	1.0	TOX28571	P(=O)(Oc1c(OC)cc([C@H]2[C@H]3C(=O)OCC3C(O[C@H]3[C@H](O)[C@@H](O)[C@@H]4O[C@H](C)OC[C@H]4O3)c3c2cc2OCOc2c3)cc1OC)(O)O	COc1cc([C@@H]2c3cc4c(cc3C(O[C@@H]3O[C@@H]5CO[C@@H](C)O[C@H]5[C@H](O)[C@H]3O)C3COC(=O)[C@@H]32)OCO4)cc(OC)c1OP(=O)(O)O
1368								0.0		0.0			TOX28570	FC(F)Oc1c(-c2cc3c([C@@H](C)NC3)cc2)ccc2C(=O)C(C(=O)O)=CN(C3CC3)c12	C[C@H]1NCc2cc(-c3ccc4c(=O)c(C(=O)O)cn(C5CC5)c4c3OC(F)F)ccc21
1369								0.0		0.0			TOX28573	O=C(O)CN(CC(=O)NC)CCN(CC(=O)O)CCN(CC(=O)O)CC(=O)NC	CNC(=O)CN(CCN(CCN(CC(=O)O)CC(=O)NC)CC(=O)O)CC(=O)O
1370	0.0	0.0	0.0	0.0	0.0	0.0	0.0		0.0		0.0	0.0	TOX28572	S(=O)(=O)(/N=C/1\N=CC=CN\1)c1ccc(N)cc1	Nc1ccc(S(=O)(=O)/N=c2\nccc[nH]2)cc1
1371	0.0	0.0			0.0	0.0		0.0	0.0	0.0	1.0	0.0	TOX28575	O=[N+]([O-])c1c(C2C(C(=O)OCC(=O)C)=C(C)NC(C)=C2C(=O)OC)cccc1	COC(=O)C1=C(C)NC(C)=C(C(=O)OCC(C)=O)C1c1ccccc1[N+](=O)[O-]
1372	0.0	0.0	0.0	0.0	0.0	0.0			0.0		0.0	1.0	TOX28574	O([C@@H](C)[C@@H]1[C@]2(C)[C@H](/C(=C\C=C/3\C(=C)[C@@H](O)C[C@H](O)C\3)/CCC2)CC1)CCC(O)(C)C	C=C1/C(=C/C=C2/CCC[C@]3(C)[C@@H]([C@H](C)OCCC(C)(C)O)CC[C@@H]23)C[C@@H](O)C[C@@H]1O
1373	1.0		1.0			0.0	0.0		1.0	0.0		0.0	TOX28576	O=C(O)c1c(C)nc(-c2cc(C#N)c(OCC(C)C)cc2)s1	Cc1nc(-c2ccc(OCC(C)C)c(C#N)c2)sc1C(=O)O
1374	0.0	0.0	0.0	0.0	0.0	0.0	0.0	0.0	0.0	0.0	0.0	0.0	TOX25128	O=C(N1C(=O)CCC1)c1ccc(OC)cc1	COc1ccc(C(=O)N2CCCC2=O)cc1
1375	0.0	0.0	0.0	0.0	0.0	0.0	0.0		0.0		0.0	0.0	TOX25120	OC(CNC(C)(C)C)c1nc(CO)c(O)cc1	CC(C)(C)NCC(O)c1ccc(O)c(CO)n1
1376	0.0	0.0	0.0	0.0	0.0	0.0	0.0	0.0	0.0	0.0		0.0	TOX25122	Clc1ccc(CC(OC(=O)C(N)C)(C)C)cc1	CC(N)C(=O)OC(C)(C)Cc1ccc(Cl)cc1
1377	0.0	0.0	1.0			0.0		1.0	0.0	0.0		0.0	TOX25125	O=C1C(CCCCC#CCCCC#CCO)=C(C)C(=O)C(C)=C1C	CC1=C(C)C(=O)C(CCCCC#CCCCC#CCO)=C(C)C1=O
1378	0.0	0.0	0.0	0.0	0.0	0.0	0.0	0.0	0.0	0.0		0.0	TOX25127	O(CC(O)CNC(C)C)c1c(CC=C)cccc1	C=CCc1ccccc1OCC(O)CNC(C)C
1379	0.0	0.0	0.0	0.0	0.0	0.0	0.0	1.0	0.0	0.0	1.0	0.0	TOX3103	S(=O)(=O)(Nc1sc(C(C)(C)C)nn1)c1ccccc1	CC(C)(C)c1nnc(NS(=O)(=O)c2ccccc2)s1
1380	1.0	0.0	1.0		1.0	1.0	0.0	1.0	1.0	0.0	1.0	0.0	TOX57	O=C1c2c(N)c(C)ccc2C(=O)c2c1cccc2	Cc1ccc2c(c1N)C(=O)c1ccccc1C2=O
1381	0.0	0.0	1.0	1.0	0.0	1.0	0.0	1.0	0.0	1.0	1.0	1.0	TOX54	Nc1cc2c(n(CC)c3c2cccc3)cc1	CCn1c2ccccc2c2cc(N)ccc21
1382	0.0	0.0	1.0			0.0	0.0	0.0	0.0			0.0	TOX53	O=C(Nc1cc(N)c(OCC)cc1)C	CCOc1ccc(NC(C)=O)cc1N
1383	0.0	0.0	1.0	0.0	0.0	0.0	0.0		0.0	0.0	1.0	0.0	TOX52	Brc1c(N)c2C(=O)c3c(C(=O)c2c(Br)c1)cccc3	Nc1c(Br)cc(Br)c2c1C(=O)c1ccccc1C2=O
1384	0.0	0.0	0.0			0.0	0.0	1.0	0.0	0.0		0.0	TOX58	O=[N+]([O-])c1oc(-c2oc(N)nn2)cc1	Nc1nnc(-c2ccc([N+](=O)[O-])o2)o1
1385	0.0	0.0	0.0	0.0	0.0	0.0	0.0		0.0	0.0	0.0	0.0	TOX18725	BrCCCCCCCCCCCCCC	CCCCCCCCCCCCCCBr
1386	0.0		0.0						0.0	1.0	1.0	1.0	TOX12533	Brc1c(C(F)(F)F)n(COCC)c(c1C#N)-c1ccc(Cl)cc1	CCOCn1c(-c2ccc(Cl)cc2)c(C#N)c(Br)c1C(F)(F)F
1387	0.0	0.0	0.0	0.0	0.0	0.0	0.0		0.0	0.0	0.0	0.0	TOX28759	[SH0](=O)(C)C=1C(=O)c2c(N(C)C=1)cc(F)cc2	Cn1cc(S(C)=O)c(=O)c2ccc(F)cc21
1388	0.0	0.0	1.0	0.0	0.0	0.0	0.0		0.0			0.0	TOX28758	C(CC1CCNCC1)c1c2c([nH]c1)cccc2	c1ccc2c(CCC3CCNCC3)c[nH]c2c1
1389	0.0	0.0			1.0	0.0	0.0	0.0	0.0	0.0	0.0		TOX28755	O=C(COc1ccc(C(=O)C)cc1)N1CCCCC1	CC(=O)c1ccc(OCC(=O)N2CCCCC2)cc1
1390	0.0	0.0	1.0		1.0	0.0	0.0	0.0	1.0	0.0	0.0	0.0	TOX28754	O=C(COc1ccc(/C(=N\O)/C)cc1)N1CCCCC1	C/C(=N/O)c1ccc(OCC(=O)N2CCCCC2)cc1
1391	0.0	0.0	1.0	1.0	0.0	0.0	0.0	0.0	0.0	0.0	0.0	0.0	TOX28757	O=C(O)CCCCCCNC1c2c(cccc2)CCc2c1cccc2	O=C(O)CCCCCCNC1c2ccccc2CCc2ccccc21
1392	0.0	0.0	0.0	0.0	0.0	0.0	0.0		0.0	0.0	0.0	0.0	TOX28756	Clc1c(Oc2c(CC(=O)O)cccc2)ccc(Cl)c1	O=C(O)Cc1ccccc1Oc1ccc(Cl)cc1Cl
1393	0.0	0.0	0.0	0.0	0.0	0.0	0.0	0.0	0.0	0.0	0.0	0.0	TOX28751	O=C(OCCC)Cc1cc(OC)c(OCC(=O)N(CC)CC)cc1	CCCOC(=O)Cc1ccc(OCC(=O)N(CC)CC)c(OC)c1
1394	0.0	0.0	0.0	0.0	0.0	0.0	0.0		0.0		0.0	0.0	TOX28750	O=C(O[C@H]1[C@@H](N2CCCCC2)C[C@@H]2[C@]1(C)CC[C@@H]1[C@]3(C)[C@H](C[C@H](OC(=O)C)[C@@H](N4CCCCC4)C3)CC[C@@H]21)CC	CCC(=O)O[C@H]1[C@@H](N2CCCCC2)C[C@H]2[C@@H]3CC[C@H]4C[C@H](OC(C)=O)[C@@H](N5CCCCC5)C[C@]4(C)[C@H]3CC[C@@]21C
1395	0.0	0.0	1.0	0.0	0.0	0.0	0.0	0.0	0.0	0.0	0.0	0.0	TOX28753	Clc1ccc(C(=O)c2c(C)n(CC(=O)O)c3c2ccc(OC)c3)cc1	COc1ccc2c(C(=O)c3ccc(Cl)cc3)c(C)n(CC(=O)O)c2c1
1396	0.0	0.0	0.0	0.0	0.0	0.0	0.0	0.0	0.0	0.0	0.0	0.0	TOX28752	O=[N+]([O-])c1nc(C)n(-c2ccc([N+](=O)[O-])cc2)c1	Cc1nc([N+](=O)[O-])cn1-c1ccc([N+](=O)[O-])cc1
1397	0.0	0.0	0.0			0.0			0.0	0.0	0.0	1.0	TOX898	O=C(OC[C@H]1[C@]2(OC)N(C=3C(=O)C(C)=C(N)C(=O)C1=3)C[C@@H]1N[C@H]21)N	CO[C@@]12[C@H](COC(N)=O)C3=C(C(=O)C(C)=C(N)C3=O)N1C[C@@H]1N[C@@H]12
1399	0.0	0.0	0.0	0.0	0.0	0.0	0.0	0.0	0.0	0.0	0.0	0.0	TOX7133	S=P(S)(OCC)OCC	CCOP(=S)(S)OCC
1401	0.0		0.0	0.0	0.0	0.0	0.0		0.0	0.0	0.0	0.0	TOX895	ClC1(Cl)C2(Cl)C3(Cl)C4(Cl)C(Cl)(Cl)C5(Cl)C3(Cl)C1(Cl)C5(Cl)C24Cl	ClC1(Cl)C2(Cl)C3(Cl)C4(Cl)C(Cl)(Cl)C5(Cl)C3(Cl)C1(Cl)C5(Cl)C24Cl
1402	0.0	0.0	0.0	0.0	0.0	0.0	0.0	0.0	0.0	0.0	1.0	0.0	TOX7137	O=C(N)CCCCCCC/C=C\CCCCCCCC	CCCCCCCC/C=C\CCCCCCCC(N)=O
1403	0.0	0.0		0.0		0.0	0.0		0.0	0.0	0.0	0.0	TOX893	O=C(Oc1cc(C)c(N(C)C)c(C)c1)NC	CNC(=O)Oc1cc(C)c(N(C)C)c(C)c1
1404	1.0	1.0	0.0	0.0	0.0	0.0	0.0	0.0	0.0	0.0	0.0	0.0	TOX890	S=C1NC(=O)C=C(C)N1	Cc1cc(=O)[nH]c(=S)[nH]1
1405	0.0	0.0	0.0	0.0		0.0			0.0		1.0		TOX7134	P(=O)(OCC(CCCC)CC)(OCC(CCCC)CC)O	CCCCC(CC)COP(=O)(O)OCC(CC)CCCC
1406	1.0		0.0		0.0	0.0	0.0	1.0	0.0		1.0	0.0	TOX3333	ClCC(=O)[C@@]1(OC(=O)c2occc2)[C@H](C)C[C@@H]2[C@]1(C)C[C@H](O)[C@]1(Cl)[C@]3(C)C(=CC(=O)C=C3)CC[C@@H]21	C[C@@H]1C[C@H]2[C@@H]3CCC4=CC(=O)C=C[C@]4(C)[C@@]3(Cl)[C@@H](O)C[C@]2(C)[C@@]1(OC(=O)c1ccco1)C(=O)CCl
1407	0.0	0.0	0.0	0.0	1.0	1.0	0.0	0.0	0.0	0.0	1.0	0.0	TOX1771	Oc1ccc(C(CC)(C)C)cc1	CCC(C)(C)c1ccc(O)cc1
1408	0.0	0.0		0.0		0.0	0.0	0.0	0.0	0.0	0.0	0.0	TOX4815	Clc1c(C)c(N)ccc1	Cc1c(N)cccc1Cl
1409	0.0	0.0	0.0	0.0	0.0	0.0	0.0	0.0	0.0	0.0	0.0	0.0	TOX4814	Clc1ccc(C)cc1	Cc1ccc(Cl)cc1
1410	0.0	0.0	0.0	0.0	1.0	1.0		1.0	0.0	1.0	1.0		TOX1770	Clc1c(O)c(Cl)cc(C(C)(C)c2cc(Cl)c(O)c(Cl)c2)c1	CC(C)(c1cc(Cl)c(O)c(Cl)c1)c1cc(Cl)c(O)c(Cl)c1
1411	0.0	0.0	1.0	0.0	0.0	0.0	0.0	0.0	0.0	0.0	0.0	0.0	TOX1867	Brc1ccc(N)cc1	Nc1ccc(Br)cc1
1412	0.0	0.0	0.0	0.0	0.0	0.0	0.0	0.0	0.0	0.0	0.0	0.0	TOX1866	O=C(OCCCC)CCCCC(=O)OCCCC	CCCCOC(=O)CCCCC(=O)OCCCC
1413	0.0	0.0	0.0	0.0	0.0	0.0	0.0	0.0	0.0	0.0	0.0	0.0	TOX1864	Oc1c(C)cc(C)cc1	Cc1ccc(O)c(C)c1
1414	0.0	0.0		0.0	0.0	0.0	0.0	0.0	0.0	0.0	0.0	0.0	TOX25745	O(C)c1c(OC)ccc(CCN(CCCN2C(=O)Cc3c(cc(OC)c(OC)c3)CC2)C)c1	COc1ccc(CCN(C)CCCN2CCc3cc(OC)c(OC)cc3CC2=O)cc1OC
1415	0.0	0.0	0.0	0.0	1.0	0.0	0.0	0.0	0.0	0.0	0.0	0.0	TOX1869	Oc1ccc(C)cc1	Cc1ccc(O)cc1
1416	0.0	0.0	0.0	0.0	0.0	0.0	0.0	0.0	0.0	0.0	0.0	0.0	TOX1868	Cc1ccc(C)cc1	Cc1ccc(C)cc1
1417	0.0	0.0	0.0	0.0	0.0	0.0	0.0	0.0	0.0	0.0	0.0	0.0	TOX25746	Clc1c([C@@]2(O)[C@@H](C(=O)N3[C@@H](C(=O)N)CCC3)N(S(=O)(=O)c3cc(OC)c(OC)cc3)c3c2cc(Cl)cc3)cccc1	COc1ccc(S(=O)(=O)N2c3ccc(Cl)cc3[C@@](O)(c3ccccc3Cl)[C@H]2C(=O)N2CCC[C@@H]2C(N)=O)cc1OC
1418	0.0	0.0	0.0	0.0	1.0	0.0	0.0	0.0	0.0	0.0	0.0	0.0	TOX21889	[PH](=O)(Oc1ccccc1)Oc1ccccc1	O=[PH](Oc1ccccc1)Oc1ccccc1
1419	0.0	0.0	0.0	0.0	0.0	0.0	0.0	0.0	0.0	0.0	0.0	0.0	TOX321	Clc1ccc(C(CCN(C)C)c2ncccc2)cc1	CN(C)CCC(c1ccc(Cl)cc1)c1ccccn1
1420	0.0	0.0	0.0	0.0	0.0	0.0	0.0	0.0	0.0	0.0	0.0	0.0	TOX322	Clc1ccc(S(=O)(=O)NC(=O)NCCC)cc1	CCCNC(=O)NS(=O)(=O)c1ccc(Cl)cc1
1421	0.0	0.0	0.0	0.0	0.0	0.0	0.0	0.0	0.0	0.0	0.0	0.0	TOX325	OCC[N+](C)(C)C	C[N+](C)(C)CCO
1424	0.0	0.0	0.0	0.0	1.0	0.0	0.0	1.0	0.0	0.0	1.0	0.0	TOX328	O=C1c2c(O)cccc2C(=O)c2c1c(O)ccc2	O=C1c2cccc(O)c2C(=O)c2c(O)cccc21
1425	0.0	0.0	0.0	0.0	0.0	0.0	0.0	0.0	0.0	0.0	0.0	0.0	TOX329	S(CCN/C(=N\C#N)/NC)Cc1c(C)[nH]cn1	CN/C(=N/C#N)NCCSCc1nc[nH]c1C
1426	0.0	0.0			0.0	0.0	0.0	0.0	0.0	0.0	0.0	0.0	TOX7540	S(=O)(=O)(NCCCC)c1ccccc1	CCCCNS(=O)(=O)c1ccccc1
1427	0.0	0.0	0.0	0.0		0.0	0.0	0.0	0.0	0.0	0.0	0.0	TOX7546	C(=C)(C)c1cc(C(=C)C)ccc1	C=C(C)c1cccc(C(=C)C)c1
1428	0.0	0.0	0.0	0.0	0.0	0.0	0.0	0.0	0.0	0.0	0.0	0.0	TOX7544	O=C(O)/C=C/C	C/C=C/C(=O)O
1429	0.0	0.0	0.0	0.0		0.0	0.0	0.0	0.0	0.0	0.0	0.0	TOX21253	O=C1C(C)OC(=O)C(C)O1	CC1OC(=O)C(C)OC1=O
1430	0.0	0.0	1.0		0.0	0.0	0.0	1.0	0.0	0.0	1.0		TOX21252	O=C1c2c(N)ccc(N)c2C(=O)c2c1cccc2	Nc1ccc(N)c2c1C(=O)c1ccccc1C2=O
1431	0.0	0.0	1.0		0.0	0.0	0.0		0.0	0.0		0.0	TOX21250	O=C1c2c(NC(C)C)ccc(NC(C)C)c2C(=O)c2c1cccc2	CC(C)Nc1ccc(NC(C)C)c2c1C(=O)c1ccccc1C2=O
1432	0.0	0.0	0.0	0.0	1.0	0.0	0.0	0.0	0.0	0.0	0.0	0.0	TOX21256	OCCCCCO	OCCCCCO
1433	0.0		0.0			0.0		1.0	0.0	0.0	1.0	1.0	TOX21883	O=[N+]([O-])c1c(O)c(C(C)(C)C)cc([N+](=O)[O-])c1	CC(C)(C)c1cc([N+](=O)[O-])cc([N+](=O)[O-])c1O
1434	0.0	0.0	0.0	0.0	0.0	0.0	0.0	0.0	0.0	0.0	0.0	0.0	TOX29006	O=C(NC(=N)NC)Nc1c(C)cccc1C	CNC(=N)NC(=O)Nc1c(C)cccc1C
1435	0.0		1.0	0.0	0.0	0.0	1.0		0.0	0.0			TOX29004	S(C)c1ccc(/C=C/2\C(C)=C(CC(=O)O)c3c\2ccc(F)c3)cc1	CSc1ccc(/C=C2\C(C)=C(CC(=O)O)c3cc(F)ccc32)cc1
1436	0.0	0.0	0.0	0.0	0.0	0.0	1.0	0.0	0.0	0.0	0.0	0.0	TOX29002	O=C(O)C(C)c1cc2c(Sc3c(C(=O)C2)cccc3)cc1	CC(C(=O)O)c1ccc2c(c1)CC(=O)c1ccccc1S2
1437	0.0	0.0	0.0		0.0	0.0			0.0		0.0	0.0	TOX29003	O=C(O)C(C)c1c2c(c(C3CCCCC3)cc1)cccc2	CC(C(=O)O)c1ccc(C2CCCCC2)c2ccccc12
1438	0.0			0.0	0.0				1.0			1.0	TOX29000	O=C(OC)[C@@]1(c2c(OC)cc3N(C)[C@H]4[C@@](O)(C(=O)N)[C@H](O)[C@@]5(CC)[C@@H]6N(CC=C5)CC[C@]46c3c2)c2[nH]c3c(c2CCN2C[C@](O)(CC)C[C@H](C1)C2)cccc3	CC[C@]1(O)C[C@H]2CN(CCc3c([nH]c4ccccc34)[C@@](C(=O)OC)(c3cc4c(cc3OC)N(C)[C@H]3[C@@](O)(C(N)=O)[C@H](O)[C@]5(CC)C=CCN6CC[C@]43[C@@H]65)C2)C1
1439	0.0	0.0	0.0	0.0	0.0	0.0	0.0		0.0		0.0	0.0	TOX29001	O=C(OCC)CN[C@@H](C(=O)N1[C@H](C(=O)NCc2ccc(/C(=N\O)/N)cc2)CC1)C1CCCCC1	CCOC(=O)CN[C@@H](C(=O)N1CC[C@H]1C(=O)NCc1ccc(/C(N)=N\O)cc1)C1CCCCC1
1440	0.0				0.0	0.0	0.0	0.0		0.0	0.0		TOX29008	O=C(N1CCN(c2nc(N)c3c(n2)cc(OC)c(OC)c3)CC1)c1occc1	COc1cc2nc(N3CCN(C(=O)c4ccco4)CC3)nc(N)c2cc1OC
1442	0.0	0.0	0.0	0.0	0.0	0.0	0.0	0.0	0.0	0.0	0.0	0.0	TOX21783	Clc1c(C(=S)N)c(Cl)ccc1	NC(=S)c1c(Cl)cccc1Cl
1443	0.0	0.0	0.0	0.0	0.0	0.0	0.0	0.0	0.0	0.0	0.0	0.0	TOX27523	S(=O)(=O)([O-])c1ccc(C(C)C)cc1	CC(C)c1ccc(S(=O)(=O)[O-])cc1
1444	0.0	0.0	0.0	0.0	0.0			0.0	0.0		0.0		TOX27527	O=C(OC(COC(=O)CCCCCCCCCCC)C)CCCCC(=O)O	CCCCCCCCCCCC(=O)OCC(C)OC(=O)CCCCC(=O)O
1445	0.0	0.0	0.0	0.0	0.0	0.0	0.0	0.0	0.0	0.0	0.0	0.0	TOX27526	S(=O)(=O)(Oc1ccccc1)CCCCCCCCCCCCCCC	CCCCCCCCCCCCCCCS(=O)(=O)Oc1ccccc1
1446	0.0	0.0	0.0	0.0	0.0	0.0	0.0	0.0	0.0	0.0	0.0	0.0	TOX27525	O=C(O[C@@H]1[C@@H]2[C@@H](CC[C@@H](O)C[C@@H](O)CC(=O)O)[C@@H](C)C=CC2=C[C@@H](O)C1)[C@H](CC)C	CC[C@H](C)C(=O)O[C@H]1C[C@H](O)C=C2C=C[C@H](C)[C@H](CC[C@@H](O)C[C@@H](O)CC(=O)O)[C@H]21
1447	0.0	0.0	0.0	0.0	0.0	0.0	0.0	0.0	0.0	0.0	0.0	0.0	TOX27524	O([C@H]1[C@H](O)[C@@H](O[C@@H]2[C@H](O)[C@@H](N)[C@H](O)[C@@H](CO)O2)[C@H](N)C[C@@H]1N)[C@@H]1[C@H](O)[C@@H](O)[C@H](O)[C@@H](CN)O1	NC[C@H]1O[C@H](O[C@@H]2[C@@H](N)C[C@@H](N)[C@H](O[C@H]3O[C@H](CO)[C@@H](O)[C@H](N)[C@H]3O)[C@H]2O)[C@H](O)[C@@H](O)[C@@H]1O
1448	1.0	0.0	0.0	0.0	0.0	0.0	0.0	0.0	0.0	0.0	0.0	0.0	TOX4662	O(C)c1c(OC)cc2c(N3C(=O)C[C@@H]4OCC=C5[C@H]6[C@@H]4[C@H]3[C@]32[C@@H](N(C5)CC3)C6)c1	COc1cc2c(cc1OC)[C@@]13CCN4CC5=CCO[C@H]6CC(=O)N2[C@H]1[C@H]6[C@H]5C[C@H]43
1449	0.0	0.0	0.0	0.0		0.0	0.0	1.0	0.0	0.0	0.0		TOX11248	[n+]12c(-c3[n+](cccc3)CC1)cccc2	c1cc[n+]2c(c1)-c1cccc[n+]1CC2
1450	0.0	0.0	0.0		0.0	0.0	0.0	0.0	0.0	0.0		0.0	TOX2888	O=C(O)CC[C@@H](C)[C@@H]1[C@@]2(C)C(=O)C[C@@H]3[C@]4(C)[C@H](CC(=O)[C@H]3[C@@H]2CC1)CC(=O)CC4	C[C@H](CCC(=O)O)[C@H]1CC[C@H]2[C@@H]3C(=O)C[C@@H]4CC(=O)CC[C@]4(C)[C@H]3CC(=O)[C@@]21C
1451	0.0	0.0	0.0	0.0	0.0	0.0	0.0	0.0	0.0	0.0	0.0	0.0	TOX6224	O(CCOCCOC)CCOC	COCCOCCOCCOC
1452	0.0	0.0	0.0	0.0	0.0	0.0	0.0	0.0	0.0	0.0	0.0	0.0	TOX2886	[N+](CCCCCCCCCC[N+](C)(C)C)(C)(C)C	C[N+](C)(C)CCCCCCCCCC[N+](C)(C)C
1453	1.0	1.0	0.0	1.0	1.0	1.0	0.0		0.0	1.0	0.0	0.0	TOX2880	O[C@]1(C#C)[C@]2(C)[C@H]([C@H]3[C@@H]([C@]4(C)C(=Cc5oncc5C4)CC3)CC2)CC1	C#C[C@]1(O)CC[C@H]2[C@@H]3CCC4=Cc5oncc5C[C@]4(C)[C@H]3CC[C@@]21C
1454	0.0	0.0	0.0	0.0	0.0	0.0	0.0	0.0	0.0	0.0	0.0	0.0	TOX4660	Brc1c(C)cccc1	Cc1ccccc1Br
1455	0.0	1.0		1.0	1.0	1.0			1.0	0.0	1.0	1.0	TOX2883	O=C(C)[C@@]1(O)C[C@H](O[C@@H]2O[C@@H](C)[C@@H](O)[C@@H](N)C2)c2c(O)c3C(=O)c4c(OC)cccc4C(=O)c3c(O)c2C1	COc1cccc2c1C(=O)c1c(O)c3c(c(O)c1C2=O)C[C@@](O)(C(C)=O)C[C@@H]3O[C@H]1C[C@H](N)[C@H](O)[C@H](C)O1
1456	0.0	0.0	0.0	0.0	0.0	0.0	0.0	0.0	0.0	0.0	0.0	0.0	TOX26343	O=C1N(CCCCC(O)C)C(=O)c2n(C)cnc2N1C	CC(O)CCCCn1c(=O)c2c(ncn2C)n(C)c1=O
1457	0.0	0.0	0.0	0.0	0.0	0.0	0.0	0.0	0.0	0.0		0.0	TOX26344	S(=O)(=O)(O)c1c2c(NC(=O)c3cc(NC(=O)c4cc(NC(=O)Nc5cc(C(=O)Nc6c(C)ccc(C(=O)Nc7c8c(S(=O)(=O)O)cc(S(=O)(=O)O)cc8c(S(=O)(=O)O)cc7)c6)ccc5)ccc4)c(C)cc3)ccc(S(=O)(=O)O)c2cc(S(=O)(=O)O)c1	Cc1ccc(C(=O)Nc2ccc(S(=O)(=O)O)c3cc(S(=O)(=O)O)cc(S(=O)(=O)O)c23)cc1NC(=O)c1cccc(NC(=O)Nc2cccc(C(=O)Nc3cc(C(=O)Nc4ccc(S(=O)(=O)O)c5cc(S(=O)(=O)O)cc(S(=O)(=O)O)c45)ccc3C)c2)c1
1458	0.0												TOX26837	O(CCCCCC)c1c2c(c(C(N(CCCC)CCCC)=N)cc1)cccc2	CCCCCCOc1ccc(C(=N)N(CCCC)CCCC)c2ccccc12
1459	0.0		0.0							1.0			TOX27369	Clc1c(OC)cc(-c2c(CCC3CCCCC3)sc(NC(=O)c3n(CC(=O)O)c4c(C)cc(C)cc4c3)n2)c(OC)c1	COc1cc(-c2nc(NC(=O)c3cc4cc(C)cc(C)c4n3CC(=O)O)sc2CCC2CCCCC2)c(OC)cc1Cl
1460	0.0	1.0	0.0		0.0	0.0	0.0	1.0	0.0	0.0	0.0	0.0	TOX27368	O=S1(=O)N(COC=2N=C3C(OCCN4CCCCC4)=CC=CN3C(=O)C=2)C(=O)c2c(C(C)C)cc(OC)cc12	COc1cc(C(C)C)c2c(c1)S(=O)(=O)N(COc1cc(=O)n3cccc(OCCN4CCCCC4)c3n1)C2=O
1461	0.0	0.0	0.0		0.0	0.0	0.0	0.0	0.0	0.0			TOX27360	Clc1cc(C(O)CNC2Cc3c(ccc(OCC(=O)OCC)c3)CC2)ccc1	CCOC(=O)COc1ccc2c(c1)CC(NCC(O)c1cccc(Cl)c1)CC2
1462	0.0	0.0	0.0	0.0	0.0	0.0	0.0		0.0	0.0	0.0	0.0	TOX27363	Fc1ccc(CCN2CCC([C@@H](O)c3c(OC)c(OC)ccc3)CC2)cc1	COc1cccc([C@H](O)C2CCN(CCc3ccc(F)cc3)CC2)c1OC
1463	0.0	0.0	0.0	1.0	0.0				0.0			0.0	TOX26835	N(CC/C=C/1\c2c(C(C)(C)c3c\1cccc3)cccc2)(C)C	CN(C)CCC=C1c2ccccc2C(C)(C)c2ccccc21
1464	0.0	0.0	0.0			0.0			0.0	0.0		0.0	TOX27364	Clc1c(C(=O)N[C@@H]([C@H]2C3CCN(C2)CC3)c2ccccc2)c(Cl)ccc1C(F)(F)F	O=C(N[C@H](c1ccccc1)[C@@H]1CN2CCC1CC2)c1c(Cl)ccc(C(F)(F)F)c1Cl
1465	0.0								0.0		1.0		TOX27366	Fc1cc(Cn2c(C(=O)Nc3cc4c([nH]cc4)cc3)cc3c2ccc(F)c3)ccc1	O=C(Nc1ccc2[nH]ccc2c1)c1cc2cc(F)ccc2n1Cc1cccc(F)c1
1466	0.0	0.0	0.0	0.0	0.0	0.0	0.0	0.0	0.0	0.0		0.0	TOX20324	O=C(Oc1cc(C(C)C)ccc1)NC	CNC(=O)Oc1cccc(C(C)C)c1
1468	0.0	0.0		1.0			0.0	0.0	0.0			0.0	TOX20320	Clc1c(Oc2cc(C(=O)OC)c([N+](=O)[O-])cc2)ccc(Cl)c1	COC(=O)c1cc(Oc2ccc(Cl)cc2Cl)ccc1[N+](=O)[O-]
1469								0.0					TOX26418	S(SC[C@H](N)C(=O)O)C[C@H](N)C(=O)O	N[C@@H](CSSC[C@H](N)C(=O)O)C(=O)O
1470	0.0	0.0	0.0	0.0	0.0	0.0	0.0	0.0	0.0	0.0	0.0	0.0	TOX26419	O=C(Nc1ccc(O)cc1)CC	CCC(=O)Nc1ccc(O)cc1
1471	1.0	0.0	0.0		0.0	0.0	0.0	0.0	0.0	0.0		0.0	TOX26949	N(CCCN1c2c(Sc3c1cccc3)cccc2)(C)C	CN(C)CCCN1c2ccccc2Sc2ccccc21
1472	1.0	1.0		0.0	1.0		0.0	0.0	0.0	0.0	0.0	0.0	TOX26410	O=C(C)N1[C@H](C(=O)O)C[C@@H](O)C1	CC(=O)N1C[C@H](O)C[C@H]1C(=O)O
1473	0.0	0.0	0.0	0.0	0.0	0.0	0.0		0.0			0.0	TOX26411	S(=O)(=O)(C(S(=O)(=O)CC)(CC)C)CC	CCC(C)(S(=O)(=O)CC)S(=O)(=O)CC
1474								0.0		0.0			TOX26412	O=C(O)[C@@H](N)[C@H](O)C	C[C@@H](O)[C@H](N)C(=O)O
1475	0.0	0.0	1.0		0.0	0.0	1.0		0.0		1.0	0.0	TOX26413	S=C(N/N=C\1/C(=O)N(C)c2c/1cccc2)N	CN1C(=O)/C(=N/NC(N)=S)c2ccccc21
1476	0.0	0.0	0.0	0.0	0.0	0.0	0.0	0.0	0.0	0.0	0.0	0.0	TOX26946	O=C(Oc1c(C)cc(OCCN(C)C)c(C(C)C)c1)C	CC(=O)Oc1cc(C(C)C)c(OCCN(C)C)cc1C
1477	0.0	0.0	0.0	0.0	0.0	0.0	0.0	0.0	0.0	0.0		0.0	TOX26415	O=C(OCCC(C)C)C(NCCN(CC)CC)c1ccccc1	CCN(CC)CCNC(C(=O)OCCC(C)C)c1ccccc1
1478	0.0					0.0	0.0	0.0	0.0	0.0	0.0	0.0	TOX26417	Brc1cc(/C=C/C(=O)NCC)ccc1	CCNC(=O)/C=C/c1cccc(Br)c1
1479	0.0	0.0	0.0	0.0		0.0	0.0		0.0	0.0		0.0	TOX22259	Clc1ccc(S(=O)(=O)c2ccccc2)cc1	O=S(=O)(c1ccccc1)c1ccc(Cl)cc1
1480	0.0	0.0			1.0	0.0		0.0	0.0	1.0			TOX22252	S(C#N)c1ccc(N(C)C)cc1	CN(C)c1ccc(SC#N)cc1
1481								0.0		0.0			TOX23848	O(CC(O)CNC(C)(C)C)c1c(C)c(C)ccc1	Cc1cccc(OCC(O)CNC(C)(C)C)c1C
1482	0.0	0.0	0.0	1.0		0.0			0.0	0.0	1.0	1.0	TOX22256	Clc1ccc(C(O)(c2cnccc2)c2ccc(Cl)cc2)cc1	OC(c1ccc(Cl)cc1)(c1ccc(Cl)cc1)c1cccnc1
1483	0.0	0.0	0.0	0.0	0.0	0.0	0.0	0.0	0.0	0.0	0.0	0.0	TOX22254	O=C(NCCO)CCCCCCCCCCCCCCC	CCCCCCCCCCCCCCCC(=O)NCCO
1484	0.0		0.0	0.0	0.0	0.0		0.0	0.0	0.0		0.0	TOX27099	O=C1OC(CCCCCC)CCC1	CCCCCCC1CCCC(=O)O1
1485	0.0	0.0	0.0	0.0	0.0	0.0	0.0	0.0	0.0			0.0	TOX27098	O=CCC(C)c1ccccc1	CC(CC=O)c1ccccc1
1486	0.0	0.0	0.0	1.0	1.0	0.0	0.0	0.0	0.0	0.0	0.0	0.0	TOX1164	N1CCNCC1	C1CNCCN1
1487	0.0	0.0	0.0	0.0	0.0	0.0	0.0	0.0	0.0	0.0	0.0	0.0	TOX27095	O=C(OCC)CCc1ccccc1	CCOC(=O)CCc1ccccc1
1488	0.0	0.0		0.0		0.0	0.0	0.0	0.0	0.0	0.0	0.0	TOX27094	O=C(OCC)CC(=O)c1ccccc1	CCOC(=O)CC(=O)c1ccccc1
1489	0.0	0.0	0.0	0.0	0.0	0.0	0.0	0.0	0.0	0.0	0.0	0.0	TOX27093	O=C(OC)C#CCCCCC	CCCCCC#CC(=O)OC
1490	0.0	0.0	0.0	0.0	0.0	0.0	0.0		0.0	0.0		0.0	TOX27092	O=C1C(C/C=C\CC)=C(C)CC1	CC/C=C\CC1=C(C)CCC1=O
1491	0.0	0.0	0.0	0.0	0.0	0.0	0.0	0.0	0.0	0.0	0.0	0.0	TOX27091	O=C(OC(C)c1ccccc1)CC	CCC(=O)OC(C)c1ccccc1
1492	0.0	0.0	0.0			0.0	0.0	0.0	0.0	0.0	0.0	0.0	TOX27090	Cc1c2nccnc2ccc1	Cc1cccc2nccnc12
1493										0.0			TOX31408	O=C(CO)[C@@]1(O)CC(OC2OC(C)C(O)C(N3CC(OC)OCC3)C2)c2c(O)c3C(=O)c4c(OC)cccc4C(=O)c3c(O)c2C1	COc1cccc2c1C(=O)c1c(O)c3c(c(O)c1C2=O)C[C@@](O)(C(=O)CO)CC3OC1CC(N2CCOC(OC)C2)C(O)C(C)O1
1495	0.0	0.0	0.0		0.0	0.0	0.0	1.0	0.0	1.0	0.0	0.0	TOX2956	S=C(S)N(CC)CC	CCN(CC)C(=S)S
1497	0.0	0.0	0.0	0.0	0.0	0.0	0.0	0.0	0.0	0.0		0.0	TOX10047	Brc1c(Br)cc(Oc2c(Br)cc(Br)c(Br)c2)c(Br)c1	Brc1cc(Br)c(Oc2cc(Br)c(Br)cc2Br)cc1Br
1498	1.0	0.0	0.0	0.0	0.0	0.0	0.0	0.0	0.0	0.0	0.0	0.0	TOX3589	S(=O)(=O)(Nc1ccc(C(O)CNC(C)C)cc1)C	CC(C)NCC(O)c1ccc(NS(C)(=O)=O)cc1
1499	0.0	0.0	0.0	0.0	0.0	0.0	0.0	0.0	0.0	0.0	0.0	0.0	TOX9062	O=C(OC(OCCCOC)CC)C	CCC(OCCCOC)OC(C)=O
1500	0.0	0.0	0.0	0.0	0.0	0.0	0.0	0.0	0.0	0.0		0.0	TOX7300	Cc1ncsc1	Cc1cscn1
1501	0.0	0.0	0.0	0.0	0.0	0.0	0.0	0.0	0.0	0.0	0.0	0.0	TOX7301	NC1C(N)CCCC1	NC1CCCCC1N
1502	0.0	0.0	0.0	0.0	0.0	0.0	0.0	0.0	0.0	0.0	0.0	0.0	TOX7302	ClC(=O)c1c(Cl)c(Cl)c(C(Cl)=O)c(Cl)c1Cl	O=C(Cl)c1c(Cl)c(Cl)c(C(=O)Cl)c(Cl)c1Cl
1503	0.0	0.0	0.0		0.0	0.0	0.0	1.0	0.0	1.0	0.0	0.0	TOX7304	[Sn](Cl)(Cl)(C)C	C[Sn](C)(Cl)Cl
1504	0.0	0.0	0.0	0.0	0.0	0.0	0.0	0.0	0.0	0.0	0.0	0.0	TOX7308	ClC(=O)C(CCCC)CC	CCCCC(CC)C(=O)Cl
1505	0.0	0.0	0.0	0.0	0.0	0.0	0.0	0.0	0.0	0.0	0.0	0.0	TOX7309	O=C(OCC)CCOCC	CCOCCC(=O)OCC
1506	0.0	0.0	0.0	0.0	0.0	0.0	0.0		0.0			1.0	TOX25910	OC1CCN(CCCN2c3c(Sc4c2cccc4)ccc(C#N)c3)CC1	N#Cc1ccc2c(c1)N(CCCN1CCC(O)CC1)c1ccccc1S2
1507	0.0	0.0	0.0	0.0	0.0	0.0	0.0	0.0	0.0	0.0	0.0	0.0	TOX1053	O=NN(C)c1ccccc1	CN(N=O)c1ccccc1
1508	0.0	0.0	0.0	0.0	0.0	0.0	0.0	0.0	0.0	0.0	0.0	0.0	TOX1056	O=NN1CCOCC1	O=NN1CCOCC1
1509	0.0	0.0			0.0	0.0	0.0		0.0	0.0		0.0	TOX4574	O=C(Nc1[nH]c2c(n1)cccc2)N	NC(=O)Nc1nc2ccccc2[nH]1
1510	0.0	0.0	0.0	0.0	0.0	0.0	0.0	0.0	0.0		0.0	0.0	TOX1059	O=NN1CCNCC1	O=NN1CCNCC1
1511	0.0	0.0	0.0	0.0	0.0	0.0	0.0	0.0	0.0	0.0		0.0	TOX25802	OC(CCN1CCCCC1)(c1ccccc1)C1CCCCC1	OC(CCN1CCCCC1)(c1ccccc1)C1CCCCC1
1512	0.0	0.0		0.0	0.0	0.0	0.0		0.0			0.0	TOX25803	O(C)c1c(OC)cc2c([C@@H](c3ccccc3)CN(C)CC2)c1	COc1cc2c(cc1OC)[C@@H](c1ccccc1)CN(C)CC2
1513	0.0	0.0		0.0	0.0	0.0	0.0		0.0		0.0	0.0	TOX25800	O(C)c1c(OC)ccc(CCNC[C@H](O)c2ccc(O)cc2)c1	COc1ccc(CCNC[C@H](O)c2ccc(O)cc2)cc1OC
1514	0.0					0.0							TOX25806	O(C)c1c(OC)cc2c(c1)C=1N(C(=O)N(C)/C(=N\c3c(C)cc(C)cc3C)/C=1)CC2	COc1cc2c(cc1OC)-c1c/c(=N/c3c(C)cc(C)cc3C)n(C)c(=O)n1CC2
1515	0.0	1.0	0.0	0.0				0.0	1.0	0.0			TOX25807	ClCC(=O)[C@@H](NS(=O)(=O)c1ccc(C)cc1)CCCCN	Cc1ccc(S(=O)(=O)N[C@@H](CCCCN)C(=O)CCl)cc1
1516	0.0	0.0	0.0			0.0		0.0	0.0	0.0		1.0	TOX25804	FC(F)(F)c1cc2N(CCCN(C)C)c3c(Sc2cc1)cccc3	CN(C)CCCN1c2ccccc2Sc2ccc(C(F)(F)F)cc21
1517	0.0	0.0		0.0	0.0	0.0	0.0	0.0	0.0	0.0	0.0	0.0	TOX25805	Clc1c(C(O)CNC(C)(C)C)cccc1	CC(C)(C)NCC(O)c1ccccc1Cl
1518	0.0		1.0	0.0	1.0	0.0	0.0		0.0		0.0	0.0	TOX25809	O=C(N(CC)CC)N[C@@H]1CN(C)[C@H]2[C@@H](c3c4c([nH]cc4C2)ccc3)C1	CCN(CC)C(=O)N[C@H]1C[C@@H]2c3cccc4[nH]cc(c34)C[C@H]2N(C)C1
1519	0.0	0.0	0.0	0.0	0.0	0.0	0.0		0.0		0.0	0.0	TOX27408	O=C(OC)CC(CC/C=C(\C)/C)C	COC(=O)CC(C)CCC=C(C)C
1520	0.0	0.0	0.0	0.0	0.0	0.0	0.0		0.0	1.0		0.0	TOX669	O=C(O)[C@]1(C)C[C@@H]2[C@@](C)(CC[C@@]3(C)[C@@]4(C)[C@H](C(=O)C=C23)[C@]2(C)[C@H](C(C)(C)[C@@H](O)CC2)CC4)CC1	CC1(C)[C@@H](O)CC[C@@]2(C)[C@H]1CC[C@]1(C)[C@@H]2C(=O)C=C2[C@@H]3C[C@@](C)(C(=O)O)CC[C@]3(C)CC[C@]21C
1521	0.0	0.0	0.0	0.0	0.0	0.0	0.0	0.0	0.0	0.0	0.0	0.0	TOX668	O=[SH0]1OCCO1	O=S1OCCO1
1522	0.0	0.0	0.0	0.0	0.0	0.0	0.0	0.0	0.0	0.0	0.0	0.0	TOX664	ClCC(O)CO	OCC(O)CCl
1523	0.0	0.0	0.0	0.0	0.0	0.0	0.0	0.0	0.0	0.0	0.0	0.0	TOX24389	O(C(CCO)(C)C)C	COC(C)(C)CCO
1524	1.0	1.0	0.0	0.0	1.0	1.0	0.0		0.0	0.0	0.0	1.0	TOX13664	O=C1C=C2[C@@](C)([C@@H]3[C@H]([C@H]4[C@@](C)([C@](O)(C)CC4)CC3)CC2)CC1	C[C@]1(O)CC[C@H]2[C@@H]3CCC4=CC(=O)CC[C@]4(C)[C@H]3CC[C@@]21C
1525	0.0	0.0	0.0	0.0	0.0	0.0	0.0	0.0	0.0	0.0	0.0	0.0	TOX662	OC(CO)CO	OCC(O)CO
1526	0.0	0.0	0.0	0.0	0.0	0.0	0.0	1.0	0.0	0.0	0.0	0.0	TOX24317	S(=O)(=O)(O)c1c2c(c(O)cc1)nccc2	O=S(=O)(O)c1ccc(O)c2ncccc12
1528	0.0	0.0	1.0		1.0	1.0	0.0		0.0	0.0	1.0	1.0	TOX17717	FC(F)(F)C(C(F)(F)F)(c1ccc(O)cc1)c1ccc(O)cc1	Oc1ccc(C(c2ccc(O)cc2)(C(F)(F)F)C(F)(F)F)cc1
1529	0.0	0.0	0.0		1.0	1.0	0.0	0.0	0.0	0.0	0.0	0.0	TOX17715	O=C(C(OC)(OC)c1ccccc1)c1ccccc1	COC(OC)(C(=O)c1ccccc1)c1ccccc1
1530	0.0	0.0	0.0	0.0	0.0	0.0	0.0		0.0		1.0	0.0	TOX21269	O[C@@]1(C)[C@H]2C(C)(C)[C@H]3[C@]([C@H](C)CC3)(C2)CC1	C[C@@H]1CC[C@H]2C(C)(C)[C@H]3C[C@]21CC[C@@]3(C)O
1531	0.0	0.0	0.0		1.0		0.0	1.0	0.0		1.0	1.0	TOX17712	Oc1ccc(C(C)(c2ccc(O)cc2)c2ccc(O)cc2)cc1	CC(c1ccc(O)cc1)(c1ccc(O)cc1)c1ccc(O)cc1
1533	0.0	0.0	1.0	1.0	1.0	1.0	0.0		0.0	1.0	1.0		TOX27950	O=C(c1c(O)cc(O)cc1)c1cc(O)c(O)cc1	O=C(c1ccc(O)c(O)c1)c1ccc(O)cc1O
1535	0.0	0.0	1.0	0.0	0.0	1.0	0.0	1.0	1.0		0.0	1.0	TOX409	c12c3c(ccc1cc1c4c(ccc1c2)cccc4)cccc3	c1ccc2c(c1)ccc1cc3c(ccc4ccccc43)cc12
1536	0.0	0.0	0.0	0.0		0.0	0.0	0.0	0.0	0.0	1.0	0.0	TOX401	Oc1c(N)cc(N)cc1	Nc1ccc(O)c(N)c1
1537	0.0	0.0	0.0	0.0	0.0	0.0	0.0	0.0	0.0	0.0	1.0	0.0	TOX400	O=C(Nc1ccc(N)cc1)c1ccc(N)cc1	Nc1ccc(NC(=O)c2ccc(N)cc2)cc1
1538	0.0	0.0	1.0	0.0	0.0	0.0	0.0		0.0	0.0	1.0	0.0	TOX402	Nc1c(C)ccc(N)c1	Cc1ccc(N)cc1N
1539	0.0	0.0	1.0	0.0	0.0	0.0	0.0	0.0	0.0	0.0	0.0	0.0	TOX407	S=P(OCC)(OCC)Oc1nc(C(C)C)nc(C)c1	CCOP(=S)(OCC)Oc1cc(C)nc(C(C)C)n1
1540	0.0	0.0	0.0			0.0	0.0	0.0	1.0	0.0	0.0	0.0	TOX406	Clc1cc2C(c3ccccc3)=NCC(=O)N(C)c2cc1	CN1C(=O)CN=C(c2ccccc2)c2cc(Cl)ccc21
1541	0.0	0.0	0.0	0.0	0.0	0.0	0.0	0.0	0.0	0.0		0.0	TOX6432	O=C(O)C(C)(C)C	CC(C)(C)C(=O)O
1542	0.0	0.0	0.0	0.0	1.0	0.0	0.0	0.0	0.0	0.0	0.0	0.0	TOX6436	O=[N+]([O-])C(CO)(C)C	CC(C)(CO)[N+](=O)[O-]
1543	0.0		0.0		0.0	0.0	0.0		0.0	0.0	0.0	0.0	TOX14598	Clc1cc2oc(Oc3ccc(O[C@@H](C(=O)OCC)C)cc3)nc2cc1	CCOC(=O)[C@@H](C)Oc1ccc(Oc2nc3ccc(Cl)cc3o2)cc1
1544	0.0	0.0	0.0	0.0	0.0	0.0	0.0	0.0	0.0	0.0	0.0	0.0	TOX5220	SCCCCCCCCCCCC	CCCCCCCCCCCCS
1545	0.0		1.0	1.0	0.0		0.0	0.0	0.0	1.0			TOX5226	Clc1c(C(OCc2ccc(Cl)cc2)Cn2cncc2)ccc(Cl)c1	Clc1ccc(COC(Cn2ccnc2)c2ccc(Cl)cc2Cl)cc1
1546	0.0		0.0	1.0				1.0	0.0	0.0	1.0	0.0	TOX14590	S(C)C=1N(Nc2ccccc2)C(=O)[C@](C)(c2ccccc2)N=1	CSC1=N[C@@](C)(c2ccccc2)C(=O)N1Nc1ccccc1
1547	0.0		0.0		1.0	1.0			0.0		1.0		TOX2508	Oc1ccc(CCCCCCCCCCCC)cc1	CCCCCCCCCCCCc1ccc(O)cc1
1548	0.0		0.0	0.0	0.0	0.0	0.0	0.0	0.0	0.0	0.0	0.0	TOX3109	O=C(OC1C[N+](C)(C)CC1)C(O)(c1ccccc1)C1CCCC1	C[N+]1(C)CCC(OC(=O)C(O)(c2ccccc2)C2CCCC2)C1
1549								0.0		0.0			TOX3102	O=C1C(CC)(c2ccccc2)CCC(=O)N1	CCC1(c2ccccc2)CCC(=O)NC1=O
1550	0.0	0.0	0.0	0.0	0.0	0.0	0.0		0.0		0.0	0.0	TOX26777	S(=O)(=O)(N(C[C@@H](OP(=O)([O-])[O-])[C@@H](NC(=O)O[C@@H]1COCC1)Cc1ccccc1)CC(C)C)c1ccc(N)cc1	CC(C)CN(C[C@@H](OP(=O)([O-])[O-])[C@H](Cc1ccccc1)NC(=O)O[C@H]1CCOC1)S(=O)(=O)c1ccc(N)cc1
1551	0.0	0.0	0.0	0.0	0.0	0.0	0.0	0.0	0.0	0.0	0.0	0.0	TOX3101	SC[C@H](NC(=O)CC[C@H](N)C(=O)O)C(=O)NCC(=O)O	N[C@@H](CCC(=O)N[C@@H](CS)C(=O)NCC(=O)O)C(=O)O
1552	0.0	0.0	0.0	0.0	0.0	0.0	0.0	0.0	0.0	0.0	0.0	0.0	TOX6557	Clc1cc(N(CCO)CCO)ccc1	OCCN(CCO)c1cccc(Cl)c1
1553	0.0	0.0	0.0	1.0		0.0	0.0		0.0	0.0	0.0	0.0	TOX12532	ClC(C(=O)OCC)Cc1c(Cl)cc(F)c(N2C(=O)N(C(F)F)C(C)=N2)c1	CCOC(=O)C(Cl)Cc1cc(-n2nc(C)n(C(F)F)c2=O)c(F)cc1Cl
1554	1.0		1.0		1.0	0.0	0.0		1.0	0.0	0.0	0.0	TOX26776	Fc1c(-c2onc(-c3cc(C(=O)O)ccc3)n2)cccc1	O=C(O)c1cccc(-c2noc(-c3ccccc3F)n2)c1
1555	0.0	0.0	0.0	0.0	0.0	0.0	0.0	0.0	0.0	0.0		0.0	TOX12535	O=C(OCC)C1CC(=O)/C(=C(/O)\C2CC2)/C(=O)C1	CCOC(=O)C1CC(=O)C(=C(O)C2CC2)C(=O)C1
1556	0.0	0.0		0.0	0.0	0.0	0.0	0.0	0.0	0.0		0.0	TOX12536	O=C(OC(C#N)c1cc(Oc2ccccc2)ccc1)C1C(C)(C)C1/C=C(\C)/C	CC(C)=CC1C(C(=O)OC(C#N)c2cccc(Oc3ccccc3)c2)C1(C)C
1557	0.0		0.0			0.0			0.0				TOX12537	[N+](CCCCCCCCCC)(CCCCCCCCCC)(C)C	CCCCCCCCCC[N+](C)(C)CCCCCCCCCC
1558	0.0	0.0	1.0	0.0	0.0	0.0	0.0	1.0	0.0	0.0	0.0	0.0	TOX6558	O=C(Nc1c(OC)cccc1)CC(=O)C	COc1ccccc1NC(=O)CC(C)=O
1559	0.0	0.0	0.0	0.0	0.0	0.0	0.0	0.0	0.0	0.0		0.0	TOX29274	O=C1N=C(N)Nc2n(C)cnc12	Cn1cnc2c(=O)nc(N)[nH]c21
1560	1.0	0.0			0.0		0.0		0.0	0.0		0.0	TOX25375	ClCC(=O)[C@]12[C@]3(C)[C@H]([C@H]4[C@](F)([C@@H](O)C3)[C@]3(C)C(=CC(=O)CC3)CC4)C[C@H]1OC(C)(C)O2	CC1(C)O[C@@H]2C[C@H]3[C@@H]4CCC5=CC(=O)CC[C@]5(C)[C@@]4(F)[C@@H](O)C[C@]3(C)[C@]2(C(=O)CCl)O1
1561	0.0	0.0	0.0	0.0	0.0	0.0	0.0	0.0	0.0	0.0	0.0	0.0	TOX25376	N=C(NC(=N)N1CCOCC1)N	N=C(N)NC(=N)N1CCOCC1
1562	0.0	0.0	0.0	0.0	0.0	0.0			0.0			0.0	TOX25377	Fc1ccc(C(CCCN2CCN(CC(=O)Nc3c(C)cccc3C)CC2)c2ccc(F)cc2)cc1	Cc1cccc(C)c1NC(=O)CN1CCN(CCCC(c2ccc(F)cc2)c2ccc(F)cc2)CC1
1563	0.0	0.0	0.0		0.0	0.0	0.0		0.0	0.0	0.0	0.0	TOX25370	O=C(OCC)[C@@](N)(Cc1cc(O)c(O)cc1)C	CCOC(=O)[C@@](C)(N)Cc1ccc(O)c(O)c1
1564	1.0	1.0			0.0		0.0	0.0	0.0	0.0	0.0	0.0	TOX25371	O=C(C)[C@@H]1[C@]2(C)[C@H]([C@H]3[C@H]([C@@H](O)C2)[C@]2(C)C([C@@H](C)C3)=CC(=O)CC2)CC1	CC(=O)[C@H]1CC[C@H]2[C@@H]3C[C@H](C)C4=CC(=O)CC[C@]4(C)[C@H]3[C@@H](O)C[C@]12C
1565	0.0	0.0	0.0	0.0	0.0	0.0	0.0	0.0	0.0	0.0	0.0	0.0	TOX25372	O=C(OCCCCN(C(Cc1ccc(OC)cc1)C)CC)c1cc(OC)c(OC)cc1	CCN(CCCCOC(=O)c1ccc(OC)c(OC)c1)C(C)Cc1ccc(OC)cc1
1566	0.0		0.0	0.0	0.0	0.0	0.0	0.0	0.0	0.0		0.0	TOX25373	O(CCN(C)C)c1nc(CCCC)cc2c1cccc2	CCCCc1cc2ccccc2c(OCCN(C)C)n1
1567	0.0		0.0		0.0	0.0	0.0	0.0	0.0	0.0		0.0	TOX26772	Oc1c2c(ccc1)C[C@@H](N(CCC)CCc1sccc1)CC2	CCCN(CCc1cccs1)[C@H]1CCc2c(O)cccc2C1
1568	0.0	0.0	0.0	0.0	0.0	0.0	0.0	0.0	0.0	0.0		0.0	TOX15620	O=C1[C@@H]2C(C)(C)[C@H](C(C)=C1)C2	CC1=CC(=O)[C@H]2C[C@@H]1C2(C)C
1569	0.0	0.0	0.0	0.0	0.0	0.0	0.0	0.0	0.0	0.0	0.0	0.0	TOX14627	Clc1c(N)c(Cl)c(OCC(=O)O)nc1F	Nc1c(Cl)c(F)nc(OCC(=O)O)c1Cl
1570	0.0		0.0					1.0	0.0	0.0	1.0		TOX14625	Clc1c(Oc2c(F)c(Oc3c(/C(=N/OC)/C=4OCCON=4)cccc3)ncn2)cccc1	CO/N=C(\C1=NOCCO1)c1ccccc1Oc1ncnc(Oc2ccccc2Cl)c1F
1571								1.0		0.0			TOX25343	O=[N+]([O-])c1oc(/C=N/NC(=O)c2ccc(O)cc2)cc1	O=C(N/N=C/c1ccc([N+](=O)[O-])o1)c1ccc(O)cc1
1572	0.0	0.0	0.0	0.0	0.0	0.0	0.0	0.0	0.0	0.0	1.0	0.0	TOX14972	Oc1c(C(C)C)ccc(C)c1	Cc1ccc(C(C)C)c(O)c1
1573	0.0	0.0	0.0	0.0	0.0	0.0	0.0	0.0	0.0	0.0	0.0	0.0	TOX1347	S=C1NC(=O)C=CN1	O=c1cc[nH]c(=S)[nH]1
1574	0.0	0.0	1.0			1.0	0.0		0.0	0.0	0.0	0.0	TOX1344	S(c1ccc(N)cc1)c1ccc(N)cc1	Nc1ccc(Sc2ccc(N)cc2)cc1
1575	0.0	0.0	0.0	0.0	0.0	0.0	0.0	0.0	0.0	0.0	0.0	0.0	TOX6880	O=C(OCCOC(=O)C)C	CC(=O)OCCOC(C)=O
1576	0.0	0.0	0.0	0.0	1.0	0.0	0.0		0.0		0.0	0.0	TOX6881	O=C(OCCO)CCCCCCCCCCCCCCCCC	CCCCCCCCCCCCCCCCCC(=O)OCCO
1577	0.0	0.0	0.0				0.0	0.0	0.0	0.0	0.0	0.0	TOX6882	C(CCCC)CCC	CCCCCCCC
1578	0.0	1.0	1.0					1.0	1.0	1.0	1.0	1.0	TOX12751	N=C1NC(=N)c2c1cc1c(c2)cccc1	N=C1NC(=N)c2cc3ccccc3cc21
1579	0.0	0.0	0.0	0.0	0.0	0.0	0.0	0.0	0.0	0.0	0.0	0.0	TOX6888	C1=CCCC=CCC1	C1=CCCC=CCC1
1580	0.0	0.0	0.0	0.0	0.0	0.0	0.0	0.0	0.0	0.0	0.0	0.0	TOX6889	O=C(OC)CCCCCCCCCCC	CCCCCCCCCCCC(=O)OC
1581	0.0	0.0	1.0	0.0	0.0	0.0	0.0		0.0	0.0	0.0	0.0	TOX12759	Oc1c2c(O)cccc2c(O)cc1	Oc1ccc(O)c2c(O)cccc12
1582	0.0	0.0	0.0	0.0	0.0	0.0	0.0	0.0	0.0	0.0	0.0	0.0	TOX9619	[S-]C#N	N#C[S-]
1583	0.0	0.0		0.0	0.0	0.0	0.0	0.0	0.0	0.0	0.0	0.0	TOX1340	S=C(N)C	CC(N)=S
1584	0.0									1.0	1.0		TOX1341	S(c1c(C)cc(O)c(C(C)(C)C)c1)c1c(C)cc(O)c(C(C)(C)C)c1	Cc1cc(O)c(C(C)(C)C)cc1Sc1cc(C(C)(C)C)c(O)cc1C
1585	0.0	0.0	0.0	0.0	0.0	0.0	0.0	0.0	0.0	0.0	0.0	0.0	TOX30037	O(C)c1c(N2CCNCC2)cccc1	COc1ccccc1N1CCNCC1
1586	0.0		1.0		0.0			1.0	0.0	1.0		0.0	TOX29271	N(c1c(N)cccc1)c1ccccc1	Nc1ccccc1Nc1ccccc1
1587	0.0	0.0	0.0	0.0	0.0	0.0	0.0	0.0	0.0	0.0	0.0	0.0	TOX29270	C(C[N+]1(C)CCCC1)C	CCC[N+]1(C)CCCC1
1588	0.0	0.0	0.0	0.0	0.0	0.0	0.0	0.0	0.0	0.0	0.0	0.0	TOX29273	ICCCCCCCCCCCCCCCC	CCCCCCCCCCCCCCCCI
1589	0.0	0.0	0.0	0.0	0.0	0.0	0.0	0.0	0.0	0.0		0.0	TOX29272	O=[N+]([O-])c1cc2c([nH]nc2)cc1	O=[N+]([O-])c1ccc2[nH]ncc2c1
1590	0.0	0.0	0.0	0.0	0.0	0.0	0.0	0.0	0.0		0.0	0.0	TOX29275	C(CC)(CC)(C)C	CCC(C)(C)CC
1591	0.0	0.0	1.0		1.0	0.0	0.0	0.0	0.0	0.0	1.0	0.0	TOX26770	Clc1cc(NC(=O)NC=2N(C)CC(=O)N=2)ccc1	CN1CC(=O)N=C1NC(=O)Nc1cccc(Cl)c1
1592	1.0	1.0	0.0		0.0	0.0	0.0		0.0			0.0	TOX26773	F[C@@H]1C=2[C@@](C)([C@@]3(F)[C@@H](O)C[C@]4(C)[C@@](OC(=O)CCC)(C(=O)COC(=O)C)CC[C@H]4[C@@H]3C1)C=CC(=O)C=2	CCCC(=O)O[C@]1(C(=O)COC(C)=O)CC[C@H]2[C@@H]3C[C@H](F)C4=CC(=O)C=C[C@]4(C)[C@@]3(F)[C@@H](O)C[C@@]21C
1593	0.0	0.0	0.0	0.0	0.0	0.0	0.0	0.0	0.0	0.0		0.0	TOX29279	C(=C)CCC=C	C=CCCC=C
1594	0.0	0.0	0.0	0.0	0.0	0.0	0.0	0.0	0.0	0.0	0.0	0.0	TOX29278	BrCCOc1ccccc1	BrCCOc1ccccc1
1595	0.0	0.0	0.0	0.0	0.0	0.0	0.0		0.0		0.0	0.0	TOX26779	S(=O)(=O)(N(C[C@@H](O)[C@@H](NC(=O)O[C@@H]1[C@H]2[C@@H](OC1)OCC2)Cc1ccccc1)CC(C)C)c1ccc(N)cc1	CC(C)CN(C[C@@H](O)[C@H](Cc1ccccc1)NC(=O)O[C@H]1CO[C@H]2OCC[C@@H]12)S(=O)(=O)c1ccc(N)cc1
1596	0.0			1.0							1.0	1.0	TOX26778	O=C1NCc2c3c4n([C@]5(C)[C@@](O)(CO)C[C@@H](O5)n5c4c(c4c5cccc4)c12)c1c3cccc1	C[C@]12O[C@H](C[C@]1(O)CO)n1c3ccccc3c3c4c(c5c6ccccc6n2c5c31)CNC4=O
1597	0.0	0.0	0.0		1.0	0.0	0.0		0.0	0.0	1.0	0.0	TOX22065	ClC1(Cl)[C@]2(Cl)C(Cl)=C(Cl)[C@@]1(Cl)[C@@H]1[C@H]2[C@H]2C=C[C@H]1C2	ClC1=C(Cl)[C@]2(Cl)[C@H]3[C@H]([C@H]4C=C[C@H]3C4)[C@@]1(Cl)C2(Cl)Cl
1598	0.0	0.0	0.0	0.0	0.0	0.0	0.0	0.0	0.0	0.0	0.0	0.0	TOX22061	O=C(O[C@H]1[C@@]2(C)C(C)(C)[C@@H](C1)CC2)C	CC(=O)O[C@@H]1C[C@H]2CC[C@]1(C)C2(C)C
1599	0.0	0.0	0.0	0.0	0.0	0.0	0.0	0.0	0.0	0.0	0.0	0.0	TOX22060	O[C@H]1[C@@]2(C)C(C)(C)[C@@H](C1)CC2	CC1(C)[C@@H]2CC[C@@]1(C)[C@H](O)C2
1600	0.0	0.0	1.0	0.0		0.0	0.0	0.0	0.0	0.0	0.0	0.0	TOX22063	S=P(OC)(Oc1c(C(=O)OC(C)C)cccc1)N	COP(N)(=S)Oc1ccccc1C(=O)OC(C)C
1601	0.0	0.0	0.0	0.0	0.0	0.0	0.0	0.0	0.0	0.0	0.0	0.0	TOX22062	O=C(O[C@H]1[C@@]2(C)C(C)(C)[C@@H](C1)CC2)CC	CCC(=O)O[C@@H]1C[C@H]2CC[C@]1(C)C2(C)C
1602	0.0	0.0	0.0	0.0	0.0	0.0	0.0	0.0	0.0	0.0	0.0	0.0	TOX7933	O=C(OCCCCCC(C)C)c1c(C(=O)OCCCCCC(C)C)cccc1	CC(C)CCCCCOC(=O)c1ccccc1C(=O)OCCCCCC(C)C
1604	0.0	0.0	0.0	0.0	0.0	0.0	0.0	0.0	0.0	0.0	0.0	0.0	TOX4370	C(CC(C)C)(C)(C)C	CC(C)CC(C)(C)C
1605	0.0	0.0	0.0	0.0	0.0	0.0	0.0	0.0	0.0	0.0	0.0	0.0	TOX4376	S(C(=O)N(CCC)CCC)CCC	CCCSC(=O)N(CCC)CCC
1606	0.0	0.0	0.0		0.0	0.0			0.0	0.0	1.0		TOX1413	BrC(CBr)COP(=O)(OCC(Br)CBr)OCC(Br)CBr	O=P(OCC(Br)CBr)(OCC(Br)CBr)OCC(Br)CBr
1607	0.0	0.0	0.0	0.0	0.0	0.0	0.0	0.0	0.0	0.0	0.0	0.0	TOX4018	Clc1c(OC)c(C(=O)O)c(Cl)cc1	COc1c(Cl)ccc(Cl)c1C(=O)O
1608	0.0	0.0	0.0	0.0	0.0	0.0	0.0	0.0	0.0	0.0	1.0	0.0	TOX4015	Brc1ccc(Oc2ccc(Br)cc2)cc1	Brc1ccc(Oc2ccc(Br)cc2)cc1
1609	0.0	0.0	0.0	0.0	0.0	0.0	0.0	0.0	0.0	0.0	0.0	0.0	TOX4014	BrC(Br)(Cl)Cl	ClC(Cl)(Br)Br
1610	0.0	0.0	0.0	0.0	0.0	0.0	0.0	0.0	0.0	0.0	0.0	0.0	TOX4012	Brc1ccc(Br)cc1	Brc1ccc(Br)cc1
1611	0.0	0.0	0.0	0.0	0.0	0.0	0.0	0.0	0.0	0.0	0.0	0.0	TOX21446	OC1C(c2ccccc2)CCCC1	OC1CCCCC1c1ccccc1
1612	0.0	0.0	1.0	0.0	0.0	0.0	0.0	0.0	0.0	0.0	0.0	0.0	TOX21442	S(=O)(=O)([O-])c1cc2c(cc1)cccc2	O=S(=O)([O-])c1ccc2ccccc2c1
1613	0.0	0.0	0.0	0.0	0.0	0.0	0.0	0.0	0.0	0.0	0.0	0.0	TOX21440	O=C(OCC(CC)C)CC(C)C	CCC(C)COC(=O)CC(C)C
1614	0.0	0.0	0.0	0.0	0.0	0.0	0.0	0.0	0.0	0.0	0.0	0.0	TOX21441	O=C(O)COc1c(C)cccc1	Cc1ccccc1OCC(=O)O
1615	0.0	0.0	0.0	0.0	0.0	0.0	0.0	0.0	0.0	0.0	0.0	0.0	TOX27134	O=C(/C=C/C)CCCC	C/C=C/C(=O)CCCC
1616	0.0	0.0	0.0	0.0	0.0	0.0	0.0	0.0	0.0	0.0	0.0	0.0	TOX27427	Clc1c(OCCCC(=O)OC(CCCCC)CC)ccc(Cl)c1	CCCCCC(CC)OC(=O)CCCOc1ccc(Cl)cc1Cl
1617	0.0	0.0	0.0	0.0	0.0	0.0	0.0		0.0	0.0	0.0	0.0	TOX27136	Brc1c(F)c(F)c(F)c(F)c1F	Fc1c(F)c(F)c(Br)c(F)c1F
1618	0.0	0.0	0.0		0.0	0.0	0.0		0.0		1.0	0.0	TOX27425	Oc1ccc(CCCC)cc1	CCCCc1ccc(O)cc1
1619	0.0	0.0	0.0	0.0	0.0	0.0	0.0	0.0	0.0		0.0	0.0	TOX27130	O=C(OCc1ccccc1)/C(=C\C)/C	C/C=C(/C)C(=O)OCc1ccccc1
1620	0.0	0.0		0.0	0.0	0.0	0.0	0.0	0.0	0.0	1.0		TOX27423	ClCc1c(OC(=O)C)ccc([N+](=O)[O-])c1	CC(=O)Oc1ccc([N+](=O)[O-])cc1CCl
1621	0.0	0.0	0.0	0.0	0.0			1.0			1.0	1.0	TOX27132	S=C=NCCCSC	CSCCCN=C=S
1622	0.0	0.0	0.0			0.0		1.0	0.0	0.0	0.0	0.0	TOX27133	CC=1C(C)OC(C)N=1	CC1=NC(C)OC1C
1623										1.0			TOX31542	O=C(O)c1cc(-c2c(O)c(N/N=C/3\C(=O)N(c4cc(C)c(C)cc4)N=C\3C)ccc2)ccc1	CC1=NN(c2ccc(C)c(C)c2)C(=O)/C1=N\Nc1cccc(-c2cccc(C(=O)O)c2)c1O
1624								0.0		0.0			TOX31543	O=C(O)c1cnc(O)cc1	O=C(O)c1ccc(O)nc1
1625								0.0		0.0			TOX31540	N(Cc1ccccc1)(c1ccccc1)C1CCN(C)CC1	CN1CCC(N(Cc2ccccc2)c2ccccc2)CC1
1626								0.0		0.0			TOX31541	Clc1cc2nc(C)ccc2cc1	Cc1ccc2ccc(Cl)cc2n1
1627	0.0	0.0	0.0	0.0	0.0	0.0	0.0	0.0	0.0	0.0	0.0	0.0	TOX27138	C(C)(C)(C)c1ccccc1	CC(C)(C)c1ccccc1
1628	0.0	0.0	0.0		0.0	0.0	1.0	0.0	0.0		1.0	0.0	TOX27139	O=C1CCC/C=C/CCCCCCCCCC1	O=C1CCC/C=C/CCCCCCCCCC1
1629	0.0	0.0	0.0	0.0	0.0	0.0	0.0	0.0	0.0	1.0	0.0	0.0	TOX27428	O=C(OCC)COc1ccc(C)cc1	CCOC(=O)COc1ccc(C)cc1
1630	1.0	1.0	0.0		1.0	0.0	0.0	0.0	0.0	0.0	0.0	0.0	TOX27429	P(=O)(OCC(=O)[C@@]1(O)[C@H](C)C[C@@H]2[C@]1(C)C[C@H](O)[C@]1(F)[C@]3(C)C(=CC(=O)C=C3)CC[C@@H]21)([O-])[O-]	C[C@@H]1C[C@H]2[C@@H]3CCC4=CC(=O)C=C[C@]4(C)[C@@]3(F)[C@@H](O)C[C@]2(C)[C@@]1(O)C(=O)COP(=O)([O-])[O-]
1631	0.0	0.0	0.0	0.0	0.0	0.0	0.0	0.0	0.0	0.0	0.0	0.0	TOX5427	OC(C#N)(C)C	CC(C)(O)C#N
1634	0.0	0.0	0.0	0.0	0.0	0.0	0.0	0.0	0.0	0.0	0.0	0.0	TOX5423	OCCNCCN	NCCNCCO
1635	0.0	0.0	0.0	0.0	0.0	0.0	0.0		0.0	0.0	0.0	0.0	TOX5422	OC(C#N)c1ccccc1	N#CC(O)c1ccccc1
1636	0.0	0.0	0.0		0.0	0.0	0.0		0.0	0.0	0.0		TOX5421	O=C(NO)c1ccccc1	O=C(NO)c1ccccc1
1637	0.0	0.0			1.0	1.0	0.0	1.0	0.0	1.0	1.0	0.0	TOX5429	S(Sc1cc2c(cc(O)cc2)cc1)c1cc2c(cc(O)cc2)cc1	Oc1ccc2cc(SSc3ccc4cc(O)ccc4c3)ccc2c1
1638	0.0	0.0	0.0	0.0	0.0	0.0	0.0		0.0		0.0	0.0	TOX3735	O=C(O)[C@H](N(C(=O)CCCC)Cc1ccc(-c2c(-c3[nH]nnn3)cccc2)cc1)C(C)C	CCCCC(=O)N(Cc1ccc(-c2ccccc2-c2nnn[nH]2)cc1)[C@@H](C(=O)O)C(C)C
1639	0.0	0.0	0.0	0.0	0.0	0.0	0.0		0.0		0.0	0.0	TOX3734	O=C(N)C(CCC)CCC	CCCC(CCC)C(N)=O
1640	0.0		0.0		0.0			1.0	0.0		0.0		TOX4616	[V](Cl)(Cl)(C1C=CC=C1)C1C=CC=C1	Cl[V](Cl)(C1C=CC=C1)C1C=CC=C1
1641								0.0		0.0			TOX31605	S(Cc1c(C)c(OC)c(C)cn1)c1[nH]c2c(n1)cc(OC)cc2	COc1ccc2[nH]c(SCc3ncc(C)c(OC)c3C)nc2c1
1642										0.0			TOX31604	O=C(O[C@H]1[C@H](OC)[C@@H](C(=O)OC)[C@@H]2[C@H](C1)CN1[C@@H](c3[nH]c4c(c3CC1)ccc(OC)c4)C2)/C=C/c1cc(OC)c(O)cc1	COC(=O)[C@H]1[C@H]2C[C@@H]3c4[nH]c5cc(OC)ccc5c4CCN3C[C@H]2C[C@@H](OC(=O)/C=C/c2ccc(O)c(OC)c2)[C@@H]1OC
1643										1.0			TOX31607	Clc1c(/C(/OCCOc2ccc(Cl)cc2)=C(\C)/n2cncc2)ccc(Cl)c1	C/C(=C(/OCCOc1ccc(Cl)cc1)c1ccc(Cl)cc1Cl)n1ccnc1
1644								0.0		0.0			TOX31606	Clc1c(S(=O)(=O)N)cc(C(=O)NN2C[C@@H]3[C@@H](C4C[C@@H]3CC4)C2)cc1	NS(=O)(=O)c1cc(C(=O)NN2C[C@H]3[C@H]4CCC(C4)[C@H]3C2)ccc1Cl
1645										1.0			TOX31601	Clc1c(C(OCc2ccc(Sc3ccccc3)cc2)Cn2cncc2)ccc(Cl)c1	Clc1ccc(C(Cn2ccnc2)OCc2ccc(Sc3ccccc3)cc2)c(Cl)c1
1646										0.0			TOX31600	O=C(OCC(O)CO)c1c(N)cccc1	Nc1ccccc1C(=O)OCC(O)CO
1647										0.0			TOX31603	O=C(OCC)/C=C\C=C/C=C\C=C/C=C\CCCCCCCCC	CCCCCCCCC/C=C\C=C/C=C\C=C/C=C\C(=O)OCC
1648								0.0		0.0			TOX31602	Clc1cc(N2C(=O)N(CCN(C)C)CC2)ccc1	CN(C)CCN1CCN(c2cccc(Cl)c2)C1=O
1649		0.0	0.0	1.0		0.0	0.0	0.0	0.0	0.0	0.0	0.0	TOX9474	O(CCCCCCCCC)CC1OC1	CCCCCCCCCOCC1CO1
1650										0.0			TOX31609	S(CC[C@H](NC(=O)C)C(=O)NCCc1cc(OC(=O)OCC)c(OC(=O)OCC)cc1)C	CCOC(=O)Oc1ccc(CCNC(=O)[C@H](CCSC)NC(C)=O)cc1OC(=O)OCC
1651								0.0		0.0			TOX31608	O=C(N)C1(CCCNC(C)C)c2c(-c3c1cccc3)cccc2	CC(C)NCCCC1(C(N)=O)c2ccccc2-c2ccccc21
1652	0.0	0.0	1.0	0.0	0.0	0.0	0.0	0.0	0.0	0.0	0.0	0.0	TOX5768	O=[N+]([O-])c1c(CC#N)cccc1	N#CCc1ccccc1[N+](=O)[O-]
1653	0.0	0.0	0.0		0.0	0.0	0.0	0.0	0.0	0.0		0.0	TOX5764	O=[N+]([O-])c1ccc(CCO)cc1	O=[N+]([O-])c1ccc(CCO)cc1
1654	0.0	0.0	0.0	0.0	1.0	0.0	0.0	1.0	0.0	0.0	1.0	0.0	TOX5765	O=[N+]([O-])c1cc(O)ccc1	O=[N+]([O-])c1cccc(O)c1
1655	0.0	0.0	0.0		0.0	0.0	0.0	0.0	0.0	0.0	0.0	0.0	TOX5761	O=[N+]([O-])c1c(C)ccc2c1cccc2	Cc1ccc2ccccc2c1[N+](=O)[O-]
1656	0.0	0.0		0.0	0.0	0.0	0.0	0.0	0.0	0.0	0.0	0.0	TOX5763	O=[N+]([O-])c1c(CCO)cccc1	O=[N+]([O-])c1ccccc1CCO
1657	0.0	0.0	0.0	0.0		0.0	0.0	0.0	0.0	0.0	0.0	0.0	TOX24433	O=C1CC(=O)CCC1	O=C1CCCC(=O)C1
1658	0.0	0.0			1.0	0.0	1.0	1.0	0.0	1.0	1.0	1.0	TOX1421	O=C(/C=C/c1cc(OC)c(O)cc1)CC(=O)/C=C/c1cc(OC)c(O)cc1	COc1cc(/C=C/C(=O)CC(=O)/C=C/c2ccc(O)c(OC)c2)ccc1O
1659	0.0	0.0	0.0	0.0	0.0	0.0	0.0	0.0	0.0	0.0	0.0	0.0	TOX1427	O=C(OCC)N	CCOC(N)=O
1660	0.0	0.0	0.0	0.0	0.0	0.0	0.0	0.0	0.0	0.0	0.0	0.0	TOX1426	O=C(N)N	NC(N)=O
1661	0.0	0.0	0.0	0.0	0.0	0.0	0.0	0.0	0.0	0.0	0.0	0.0	TOX25812	O(C)c1c(N2CCN(CCCNC=3N(C)C(=O)N(C)C(=O)C=3)CC2)cccc1	COc1ccccc1N1CCN(CCCNc2cc(=O)n(C)c(=O)n2C)CC1
1662	0.0	0.0	0.0	0.0	0.0	0.0	0.0	0.0	0.0	0.0	0.0	0.0	TOX1424	O=C1NC(=O)C=CN1	O=c1cc[nH]c(=O)[nH]1
1663	0.0	0.0		0.0		0.0	0.0	0.0	0.0	0.0	0.0	0.0	TOX9218	Brc1ccc(CC)cc1	CCc1ccc(Br)cc1
1664	0.0	0.0	0.0		0.0	0.0	0.0	1.0	0.0	0.0	0.0	0.0	TOX9210	[Sn](Cl)(Cl)(Cl)CCCC	CCCC[Sn](Cl)(Cl)Cl
1665	0.0	0.0	0.0	0.0	0.0	0.0	0.0	0.0	0.0	0.0	0.0	0.0	TOX9211	O=C(O)c1cc2c(cc(C(=O)O)cc2)cc1	O=C(O)c1ccc2cc(C(=O)O)ccc2c1
1666	0.0	0.0	0.0			0.0		1.0	0.0	0.0			TOX12520	O=C(OC)/C(=C\OC)/c1c(Oc2ncnc(Oc3c(C#N)cccc3)c2)cccc1	CO/C=C(\C(=O)OC)c1ccccc1Oc1cc(Oc2ccccc2C#N)ncn1
1667	1.0	0.0	0.0	0.0	0.0	0.0	0.0	0.0	0.0	0.0	0.0	0.0	TOX9217	O(CC(O)C)CCC	CCCOCC(C)O
1668	0.0	0.0		0.0	0.0	0.0	0.0		0.0	0.0	0.0	0.0	TOX14365	Clc1c(C(OC(C(=O)OCC=C)(C)C)=O)cc(N2C(=O)N(C)C(C(F)(F)F)=CC2=O)cc1	C=CCOC(=O)C(C)(C)OC(=O)c1cc(-n2c(=O)cc(C(F)(F)F)n(C)c2=O)ccc1Cl
1669	0.0	0.0	0.0	0.0	0.0	0.0	0.0	0.0	0.0	0.0	0.0	0.0	TOX24818	OCC(CCCCCC)CCCC	CCCCCCC(CO)CCCC
1670	0.0	0.0	0.0	0.0	0.0	0.0	0.0	0.0	0.0	0.0		0.0	TOX24819	S(=O)(=O)(O)c1cc(C(=O)O)cc(C(=O)O)c1	O=C(O)c1cc(C(=O)O)cc(S(=O)(=O)O)c1
1671	0.0	0.0	0.0	0.0	0.0	0.0	0.0	0.0	0.0	0.0	0.0	0.0	TOX28518	O=C(N[C@@H]1C(=O)N2C(C(=O)[O-])=C(C[n+]3c4n(N=CC=C4)cc3)CS[C@H]12)/C(=N\OC)/c1nc(N)sn1	CO/N=C(\C(=O)N[C@@H]1C(=O)N2C(C(=O)[O-])=C(C[n+]3ccn4ncccc43)CS[C@H]12)c1nsc(N)n1
1672	0.0	0.0	0.0	0.0	0.0	0.0	0.0	0.0	0.0	0.0		0.0	TOX24812	O(C(CCO)C)C	COC(C)CCO
1673	0.0	0.0	0.0	0.0	0.0	0.0	0.0	0.0	0.0	0.0	0.0	0.0	TOX28516	O=C(OCOC(=O)C1=C(C)CS[C@@H]2[C@H](NC(=O)/C(=N\OC)/c3nc(N)sc3)C(=O)N12)C(C)(C)C	CO/N=C(\C(=O)N[C@@H]1C(=O)N2C(C(=O)OCOC(=O)C(C)(C)C)=C(C)CS[C@H]12)c1csc(N)n1
1674	0.0	0.0	0.0	0.0	0.0	0.0	0.0	0.0	0.0	0.0	0.0	0.0	TOX20657	N(Cc1c2c(ccc1)cccc2)(Cc1ccc(C(C)(C)C)cc1)C	CN(Cc1ccc(C(C)(C)C)cc1)Cc1cccc2ccccc12
1675	0.0	0.0		0.0		0.0	0.0		0.0			0.0	TOX28514	O=C(CCC)N1CCN(c2nc(N)c3c(n2)cc(OC)c(OC)c3)CCC1	CCCC(=O)N1CCCN(c2nc(N)c3cc(OC)c(OC)cc3n2)CC1
1676	0.0	0.0	0.0	0.0	0.0	0.0	0.0		0.0		0.0	0.0	TOX28513	SC(C(=O)N[C@H](C(=O)O)CS)(C)C	CC(C)(S)C(=O)N[C@@H](CS)C(=O)O
1677	0.0	0.0	0.0	0.0		0.0	0.0		0.0		0.0	0.0	TOX28512	S(S/C(=C(\N(C=O)Cc1c(N)nc(C)nc1)/C)/CCOC(=O)c1ccccc1)/C(=C(\N(C=O)Cc1c(N)nc(C)nc1)/C)/CCOC(=O)c1ccccc1	C/C(=C(\CCOC(=O)c1ccccc1)SS/C(CCOC(=O)c1ccccc1)=C(/C)N(C=O)Cc1cnc(C)nc1N)N(C=O)Cc1cnc(C)nc1N
1678	0.0	0.0	0.0	0.0	1.0		0.0		0.0			0.0	TOX28511	O=C(O)CCCc1c2O[C@@H]3[C@@H]([C@@H](/C=C/[C@@H](O)C(CC#CC)C)[C@H](O)C3)c2ccc1	CC#CCC(C)[C@H](O)/C=C/[C@@H]1[C@H]2c3cccc(CCCC(=O)O)c3O[C@H]2C[C@H]1O
1679	0.0	0.0	0.0	0.0	0.0	0.0	0.0	0.0	0.0	0.0	0.0	0.0	TOX24815	O=C(OCCCC)CCCCCCCC(=O)OCCCC	CCCCOC(=O)CCCCCCCC(=O)OCCCC
1680	0.0	0.0	0.0		0.0	0.0	0.0	0.0	0.0	0.0	0.0	0.0	TOX4442	BrCC=C	C=CCBr
1681	0.0		0.0	0.0	0.0	0.0	0.0	0.0	0.0	0.0	0.0	1.0	TOX25149	C(C)C1(C2=NCCN2)Oc2c(cccc2)C1	CCC1(C2=NCCN2)Cc2ccccc2O1
1682	0.0	0.0	1.0	0.0	0.0	0.0	0.0		0.0	0.0	1.0	0.0	TOX17565	O=C(Nc1cc(OC(C)C)ccc1)c1c(C)cccc1	Cc1ccccc1C(=O)Nc1cccc(OC(C)C)c1
1683	0.0	0.0	0.0	0.0		0.0	0.0	0.0	0.0	0.0	0.0	0.0	TOX25147	S(C)c1ccc(C(=O)C2=C(C)NC(=O)N2)cc1	CSc1ccc(C(=O)c2[nH]c(=O)[nH]c2C)cc1
1684	0.0	0.0	0.0	0.0	0.0	0.0	0.0	0.0	0.0	0.0		0.0	TOX25145	N(CC/C=C/1\c2c(OCc3c\1cccc3)cccc2)(C)C	CN(C)CC/C=C1/c2ccccc2COc2ccccc21
1685	0.0	0.0	0.0	1.0		0.0	0.0		0.0		0.0		TOX25144	Nc1c2c([n+](CCCCCCCCCC[n+]3c(C)cc(N)c4c3cccc4)c(C)c1)cccc2	Cc1cc(N)c2ccccc2[n+]1CCCCCCCCCC[n+]1c(C)cc(N)c2ccccc21
1686	0.0	0.0	0.0	0.0	0.0	0.0	0.0	0.0	0.0	0.0	0.0	0.0	TOX25141	Clc1ccc(OCC(=O)OCCN(C)C)cc1	CN(C)CCOC(=O)COc1ccc(Cl)cc1
1687	0.0	0.0	0.0	0.0		0.0	0.0	0.0	1.0	0.0	0.0	0.0	TOX25140	O=C(N(C)C1CCCCC1)CCCOc1cc2c(NC(=O)C=C2)cc1	CN(C(=O)CCCOc1ccc2[nH]c(=O)ccc2c1)C1CCCCC1
1688	0.0	0.0	0.0	0.0		0.0	0.0	1.0	0.0	0.0	0.0	0.0	TOX1121	N=C(NC(=N)N)NCCc1ccccc1	N=C(N)NC(=N)NCCc1ccccc1
1689	0.0	0.0	0.0	0.0	0.0	0.0	0.0	0.0	0.0	0.0	0.0	0.0	TOX4447	O=C(OCC=C)CCCCCCCC	C=CCOC(=O)CCCCCCCC
1690	0.0	0.0	0.0		0.0	0.0	0.0	0.0	0.0	0.0	0.0	0.0	TOX18700	O=[N+]([O-])c1cc(OC)c(N)cc1	COc1cc([N+](=O)[O-])ccc1N
1691	0.0	0.0	0.0	0.0	0.0	0.0	0.0		0.0	0.0	0.0	0.0	TOX4448	S(SCCC)CC=C	C=CCSSCCC
1692	0.0	0.0	0.0	0.0	0.0	0.0	0.0	0.0	0.0	0.0	0.0	0.0	TOX4449	S=C(NCC=C)N	C=CCNC(N)=S
1693	0.0	0.0	0.0		0.0	0.0	0.0		0.0	0.0	1.0	0.0	TOX7116	Cl[Si](C)(c1ccccc1)c1ccccc1	C[Si](Cl)(c1ccccc1)c1ccccc1
1694	0.0	0.0	0.0	0.0	0.0	0.0	0.0	0.0	0.0	0.0	0.0	0.0	TOX7113	OC(C(CO)(C)C)C(C)C	CC(C)C(O)C(C)(C)CO
1695	1.0	1.0	0.0		1.0	1.0	0.0		0.0	0.0	0.0	0.0	TOX3353	O=C(O[C@@H]1[C@]2(C)[C@H]([C@H]3[C@@H]([C@@H]4C(=CC(=O)CC4)CC3)CC2)CC1)CCc1ccccc1	C[C@]12CC[C@@H]3[C@H]4CCC(=O)C=C4CC[C@H]3[C@@H]1CC[C@@H]2OC(=O)CCc1ccccc1
1696	1.0	1.0	0.0		1.0	1.0	0.0	0.0	0.0	0.0	0.0	0.0	TOX3352	O=C(O[C@@H]1[C@]2(C)[C@H]([C@H]3[C@@H]([C@@H]4C(=CC(=O)CC4)CC3)CC2)CC1)CCCCCCCCC	CCCCCCCCCC(=O)O[C@H]1CC[C@H]2[C@@H]3CCC4=CC(=O)CC[C@@H]4[C@H]3CC[C@]12C
1697	1.0	1.0	0.0	0.0	1.0	1.0	0.0	1.0	0.0	0.0	0.0	0.0	TOX3350	O=C1C=C2[C@@H]([C@@H]3[C@H]([C@H]4[C@@](C)([C@@H](O)CC4)CC3)CC2)CC1	C[C@]12CC[C@@H]3[C@H]4CCC(=O)C=C4CC[C@H]3[C@@H]1CC[C@@H]2O
1698	0.0	0.0	0.0	0.0	0.0	0.0	0.0	0.0	0.0	0.0	0.0	0.0	TOX3356	O=C(O)C=1N(CC)c2c(CCC)c3OC(C(=O)O)=CC(=O)c3cc2C(=O)C=1	CCCc1c2oc(C(=O)O)cc(=O)c2cc2c(=O)cc(C(=O)O)n(CC)c12
1700	0.0	0.0	0.0	0.0	0.0	0.0	0.0	0.0	0.0	0.0	0.0	0.0	TOX24762	[Si](OCC)(OCC)(OCC)CCC1CC2OC2CC1	CCO[Si](CCC1CCC2OC2C1)(OCC)OCC
1701	0.0	0.0	1.0		1.0	0.0	0.0	0.0	0.0	0.0	0.0	0.0	TOX24763	O=C(OCC)c1ccc(N(C)C)cc1	CCOC(=O)c1ccc(N(C)C)cc1
1702	0.0	0.0	0.0	0.0	0.0	0.0	0.0	0.0	0.0	0.0	0.0	0.0	TOX24764	O=C(OCCc1ccccc1)C(C)C	CC(C)C(=O)OCCc1ccccc1
1703	0.0	0.0	0.0	0.0	0.0	0.0	0.0	0.0	0.0	0.0	0.0	0.0	TOX24765	O=C(OC/C=C/c1ccccc1)C	CC(=O)OC/C=C/c1ccccc1
1704	0.0	0.0	0.0	0.0	0.0	0.0	0.0	0.0	0.0	0.0		0.0	TOX24767	OCCc1ncccc1	OCCc1ccccn1
1705	0.0	0.0	0.0	0.0	0.0	0.0	0.0	0.0	0.0	0.0	0.0	0.0	TOX1848	N(CC)c1cc(C)ccc1	CCNc1cccc(C)c1
1706	0.0	0.0	0.0	0.0	0.0	0.0	0.0	0.0	0.0	0.0	0.0	0.0	TOX1847	O(c1ccccc1)c1ccccc1	c1ccc(Oc2ccccc2)cc1
1707	0.0	0.0	0.0	0.0	0.0	0.0	0.0	0.0	0.0	0.0	0.0	0.0	TOX1841	N(C)c1ccccc1	CNc1ccccc1
1708	0.0	0.0	0.0	0.0	0.0	0.0	0.0	0.0	0.0	0.0	0.0	0.0	TOX1843	N#Cc1ncccc1	N#Cc1ccccn1
1709	0.0	0.0	0.0	0.0	0.0	0.0	0.0	0.0	0.0	0.0	0.0	0.0	TOX1842	O/N=C/1\CCCCC\1	ON=C1CCCCC1
1710	0.0	0.0			0.0	0.0		0.0	0.0	0.0	0.0	0.0	TOX23938	O=C(OCc1ccccc1)c1c(C(=O)O)cccc1	O=C(O)c1ccccc1C(=O)OCc1ccccc1
1711	0.0	0.0	1.0	1.0		0.0			0.0				TOX18877	O=C(Nc1c(OC)cccc1)c1c(O)cc2c(c1)cccc2	COc1ccccc1NC(=O)c1cc2ccccc2cc1O
1712	0.0	0.0				0.0	0.0	0.0	1.0	0.0		0.0	TOX18876	O=C(Oc1ccccc1)c1c(O)c2c(cc1)cccc2	O=C(Oc1ccccc1)c1ccc2ccccc2c1O
1713		0.0	1.0		1.0	1.0	0.0	0.0	0.0	0.0	1.0		TOX18875	O=C(c1c(O)cc(OC)cc1)c1c(O)cc(OC)cc1	COc1ccc(C(=O)c2ccc(OC)cc2O)c(O)c1
1714	0.0	0.0	0.0	0.0	0.0	0.0	0.0		0.0	0.0	0.0	0.0	TOX7388	O=C(OCCCCCC(C)C)CCCCC(=O)OCCCCCC(C)C	CC(C)CCCCCOC(=O)CCCCC(=O)OCCCCCC(C)C
1715	0.0	0.0	0.0	0.0	0.0	0.0	0.0	0.0	0.0	0.0		0.0	TOX6676	O=[N+]([O-])c1ccc(Oc2ccc([N+](=O)[O-])cc2)cc1	O=[N+]([O-])c1ccc(Oc2ccc([N+](=O)[O-])cc2)cc1
1716	0.0	0.0	0.0	0.0		0.0	0.0		0.0	0.0	0.0	0.0	TOX15163	O(C)c1c(OC)ccc(OC)c1	COc1ccc(OC)c(OC)c1
1717	0.0	0.0	0.0	0.0		0.0	0.0	0.0	0.0	0.0	0.0	0.0	TOX15160	O=C(/C=C/C1C(C)=CCCC1(C)C)C	CC(=O)/C=C/C1C(C)=CCCC1(C)C
1718	0.0	0.0	0.0	0.0	1.0	0.0	0.0	0.0	0.0	0.0	0.0	0.0	TOX348	O=C1Oc2c(cccc2)C=C1	O=c1ccc2ccccc2o1
1719	0.0	0.0	0.0	0.0		0.0	0.0	0.0	0.0	0.0	0.0	0.0	TOX349	O(C)c1cc(C)c(N)cc1	COc1ccc(N)c(C)c1
1720	0.0			0.0	0.0				1.0		1.0	1.0	TOX342	O(C)c1c(OC)c2c(cc1OC)CC[C@H](NC)C=1C2=CC=C(OC)C(=O)C=1	CN[C@H]1CCc2cc(OC)c(OC)c(OC)c2-c2ccc(OC)c(=O)cc21
1721	0.0	0.0	0.0	0.0	0.0	0.0	0.0	0.0	0.0	0.0	0.0	0.0	TOX21270	O=C(OCCC(CC(C)(C)C)C)C	CC(=O)OCCC(C)CC(C)(C)C
1723	1.0	0.0	0.0	0.0	0.0	0.0	0.0	1.0	0.0	1.0	0.0	0.0	TOX341	O(C)c1c2O[C@H]3[C@@H](O)C=C[C@H]4[C@@H]5N(C)CC[C@]34c2c(cc1)C5	COc1ccc2c3c1O[C@H]1[C@@H](O)C=C[C@H]4[C@@H](C2)N(C)CC[C@]314
1724	0.0	0.0	0.0	0.0	0.0	0.0	0.0	0.0	0.0	0.0	0.0	0.0	TOX21275	O=C(OCC(O)CO)CCCCCCCCCCC	CCCCCCCCCCCC(=O)OCC(O)CO
1725	0.0	0.0	1.0	0.0	0.0	0.0	0.0	0.0	0.0	0.0	0.0	0.0	TOX347	ClC=1C(=O)Oc2c(C=1C)ccc(OP(=S)(OCC)OCC)c2	CCOP(=S)(OCC)Oc1ccc2c(C)c(Cl)c(=O)oc2c1
1726	0.0		0.0		0.0	0.0	1.0	0.0	0.0	0.0	1.0	1.0	TOX344	O=C(C)c1c(O)c(CCC)c(OCCCCc2[nH]nnn2)cc1	CCCc1c(OCCCCc2nnn[nH]2)ccc(C(C)=O)c1O
1729	0.0	0.0	1.0	0.0		0.0	0.0	0.0	0.0	0.0	0.0	0.0	TOX29069	Clc1cc2C(=O)c3c(C(=O)c2cc1)cccc3	O=C1c2ccccc2C(=O)c2cc(Cl)ccc21
1730	0.0	0.0	0.0	0.0	0.0	0.0	0.0	0.0	0.0	0.0	0.0	0.0	TOX29064	Cc1sc2c(n1)cccc2	Cc1nc2ccccc2s1
1731	0.0								0.0		1.0	1.0	TOX29065	N#Cc1c2c(cc3c1cccc3)cccc2	N#Cc1c2ccccc2cc2ccccc12
1732	0.0	0.0			0.0	0.0		1.0	0.0		1.0		TOX29066	O=C/C=C(\c1ccccc1)/c1ccccc1	O=CC=C(c1ccccc1)c1ccccc1
1733	0.0		0.0		0.0		0.0	0.0	1.0				TOX29067	O=[N+]([O-])c1ccc(/C=C/C(=O)c2ccccc2)cc1	O=C(/C=C/c1ccc([N+](=O)[O-])cc1)c1ccccc1
1734	0.0		1.0	0.0	0.0	0.0	0.0	0.0	0.0			0.0	TOX29061	C(C)C1(c2[nH]cnc2)Cc2c(cccc2)C1	CCC1(c2cnc[nH]2)Cc2ccccc2C1
1735	0.0	0.0	0.0	0.0	0.0	0.0	0.0	0.0	0.0	0.0	0.0	0.0	TOX29063	C(Cn1c[n+](C)cc1)C	CCCn1cc[n+](C)c1
1736	0.0	0.0	1.0	0.0	0.0	0.0	0.0		0.0		0.0	0.0	TOX25606	O(C)c1c2O[C@@H]3[C@]4(c2c(cc1)CN(C)CC4)C=C[C@H](O)C3	COc1ccc2c3c1O[C@H]1C[C@@H](O)C=C[C@@]31CCN(C)C2
1737	0.0	0.0	0.0	0.0	0.0	0.0	0.0	0.0	0.0	0.0	0.0	0.0	TOX1653	O=CCCCC	CCCCC=O
1738	0.0	0.0	0.0	0.0	0.0	0.0	0.0	0.0	0.0	0.0	0.0	0.0	TOX1654	O=C(O)CCCC(=O)O	O=C(O)CCCC(=O)O
1739	0.0	0.0	0.0	1.0		0.0	0.0			0.0	0.0	0.0	TOX25601	Clc1ccc(CCCC[N+](CCCCCCC)(CC)CC)cc1	CCCCCCC[N+](CC)(CC)CCCCc1ccc(Cl)cc1
1740	0.0	0.0		0.0	0.0	0.0	0.0	0.0	0.0	0.0		0.0	TOX22574	S(=O)(=O)(N)c1cc(C(=O)NCC2N(CC)CCC2)c(OC)cc1	CCN1CCCC1CNC(=O)c1cc(S(N)(=O)=O)ccc1OC
1741	0.0	0.0			0.0	0.0		0.0	0.0	1.0			TOX11089	Brc1c(O)c(Br)cc2C3(OC(=O)c4c(Cl)c(Cl)c(Cl)c(Cl)c34)c3c(c(Br)c(O)c(Br)c3)Oc12	O=C1OC2(c3cc(Br)c(O)c(Br)c3Oc3c2cc(Br)c(O)c3Br)c2c(Cl)c(Cl)c(Cl)c(Cl)c21
1742	1.0	1.0	0.0	0.0	0.0	0.0	0.0		0.0		0.0	0.0	TOX25602	O=C(O)CC[C@@]1(O)[C@]2(C)[C@H]([C@H]3[C@@H]([C@]4(C)C(=CC(=O)CC4)C=C3)CC2)CC1	C[C@]12CC[C@H]3[C@@H](C=CC4=CC(=O)CC[C@@]43C)[C@@H]1CC[C@@]2(O)CCC(=O)O
1743	0.0	0.0	0.0	0.0	0.0	0.0	0.0	0.0	0.0	0.0	0.0	0.0	TOX8666	O=C(OCCCCCCCC(C)C)c1c(C(=O)OCCCCCCCC(C)C)cccc1	CC(C)CCCCCCCOC(=O)c1ccccc1C(=O)OCCCCCCCC(C)C
1744	0.0	0.0	0.0	0.0		0.0	0.0	0.0	0.0	0.0	0.0	0.0	TOX1657	O=C(C)c1ccc(C(=O)C)cc1	CC(=O)c1ccc(C(C)=O)cc1
1745	0.0	0.0	0.0	0.0	0.0	0.0	0.0	0.0	0.0	0.0	0.0	0.0	TOX8663	O=C(OCCCCCCCCC)c1c(C(=O)OCCCCCCCCC)cccc1	CCCCCCCCCOC(=O)c1ccccc1C(=O)OCCCCCCCCC
1746	0.0	0.0	0.0	0.0	0.0	0.0	0.0	0.0	0.0	0.0	0.0	0.0	TOX24369	N(C)(C)c1ccncc1	CN(C)c1ccncc1
1747	0.0		0.0			0.0							TOX22570	Fc1ccc(C(OCCN2CCN(CCCc3ccccc3)CC2)c2ccc(F)cc2)cc1	Fc1ccc(C(OCCN2CCN(CCCc3ccccc3)CC2)c2ccc(F)cc2)cc1
1748	0.0		0.0					1.0	0.0	1.0			TOX14223	Clc1c(C(=O)NCc2ccc(C(C)(C)C)cc2)n(C)nc1CC	CCc1nn(C)c(C(=O)NCc2ccc(C(C)(C)C)cc2)c1Cl
1749	0.0	0.0	0.0	0.0	0.0	0.0	0.0	0.0	0.0	0.0	0.0	0.0	TOX17626	Clc1ccc(C(=O)c2ccc(Cl)cc2)cc1	O=C(c1ccc(Cl)cc1)c1ccc(Cl)cc1
1750	0.0	0.0	0.0	0.0	1.0	1.0	0.0	1.0	0.0	0.0	0.0	0.0	TOX814	O(C)c1cc2c([C@@H]3[C@H]([C@H]4[C@@](C)([C@](O)(C#C)CC4)CC3)CC2)cc1	C#C[C@]1(O)CC[C@H]2[C@@H]3CCc4cc(OC)ccc4[C@H]3CC[C@@]21C
1751	0.0	0.0	0.0		0.0	0.0	0.0	0.0	1.0	0.0	0.0	0.0	TOX5279	O=C(OCC)C(C#N)=C	C=C(C#N)C(=O)OCC
1752	0.0	0.0	1.0		0.0	0.0	0.0	0.0	0.0	0.0		0.0	TOX27309	O=C(O)CCCCn1c(C)c(-c2cnccc2)c2c1cccc2	Cc1c(-c2cccnc2)c2ccccc2n1CCCCC(=O)O
1753	0.0	0.0	0.0	0.0				1.0	0.0		0.0		TOX27308	O=C(O)C1(c2cc3OC[C@H](Cc4ccc(-c5ccccc5)cc4)[C@@H](O)c3cc2)CCCC1	O=C(O)C1(c2ccc3c(c2)OC[C@H](Cc2ccc(-c4ccccc4)cc2)[C@H]3O)CCCC1
1754	0.0	0.0	0.0		0.0	0.0	1.0	1.0	0.0	0.0			TOX27307	O=C(O)CCn1c2c(c(OCCc3c(C)oc(-c4ccccc4)n3)ccc2)cc1	Cc1oc(-c2ccccc2)nc1CCOc1cccc2c1ccn2CCC(=O)O
1755	0.0	0.0			1.0	0.0	0.0	0.0	0.0	0.0	0.0	0.0	TOX27306	O=C(O)C(=O)Nc1cc(C)c(Oc2c3c(c(O)cc2)CCC3)c(C)c1	Cc1cc(NC(=O)C(=O)O)cc(C)c1Oc1ccc(O)c2c1CCC2
1756	0.0	0.0	0.0	0.0	0.0	0.0	0.0	0.0	0.0	0.0	0.0	0.0	TOX27305	Clc1cc(CNc2ncnc3n([C@H]4[C@H](O)[C@H](N)[C@@H](C(=O)NC)O4)cnc23)c(OCc2onc(C)c2)cc1	CNC(=O)[C@H]1O[C@@H](n2cnc3c(NCc4cc(Cl)ccc4OCc4cc(C)no4)ncnc32)[C@H](O)[C@@H]1N
1757	0.0		1.0			0.0			0.0			1.0	TOX27304	Clc1c(F)cc2C(C(=O)c3scc(Cl)c3)C(=O)N(C(=O)N)c2c1	NC(=O)N1C(=O)C(C(=O)c2cc(Cl)cs2)c2cc(F)c(Cl)cc21
1758	0.0	0.0			1.0	0.0		1.0	0.0	0.0	0.0	0.0	TOX27303	Fc1ccc(Oc2cc(O[C@H]3C=C[C@@H](N(O)C(=O)N)C3)ccc2)cc1	NC(=O)N(O)[C@@H]1C=C[C@H](Oc2cccc(Oc3ccc(F)cc3)c2)C1
1759	0.0	0.0	0.0	0.0	0.0	0.0	0.0	0.0	0.0	0.0	0.0	0.0	TOX541	O=C1C(c2ccccc2)(c2ccccc2)NC(=O)N1	O=C1NC(=O)C(c2ccccc2)(c2ccccc2)N1
1760	0.0	0.0	0.0	0.0	0.0	0.0	0.0		0.0		0.0	0.0	TOX20651	O(C)[C@@H]1[C@H](C)[C@H]2C34OO[C@](C)(O[C@H]3O1)CC[C@H]4[C@H](C)CC2	CO[C@H]1O[C@@H]2O[C@]3(C)CC[C@H]4[C@H](C)CC[C@@H]([C@H]1C)C42OO3
1761										0.0			TOX20652	O=C1[C@H](C)[C@H]2C34OO[C@](C)(O[C@H]3O1)CC[C@H]4[C@H](C)CC2	C[C@@H]1CC[C@H]2[C@@H](C)C(=O)O[C@@H]3O[C@]4(C)CC[C@@H]1C32OO4
1762	0.0	0.0	0.0	0.0	0.0	0.0	0.0	0.0	0.0	0.0		0.0	TOX20653	O=C(O)CCNC(=O)c1ccc(N=Nc2cc(C(=O)O)c(O)cc2)cc1	O=C(O)CCNC(=O)c1ccc(N=Nc2ccc(O)c(C(=O)O)c2)cc1
1763	0.0	0.0	0.0	0.0	0.0	0.0	0.0	1.0	0.0	0.0	0.0	0.0	TOX20656	BrC(C(=O)NC(=O)N)C(C)C	CC(C)C(Br)C(=O)NC(N)=O
1764	0.0	0.0	0.0	0.0	0.0	0.0	0.0	0.0	0.0	0.0	0.0	0.0	TOX930	CN1[C@H](c2cnccc2)CCC1	CN1CCC[C@H]1c1cccnc1
1765	0.0	0.0	0.0	0.0	1.0	0.0	0.0	0.0	0.0	0.0	0.0	0.0	TOX543	S(=O)(=O)([O-])CN(C)C=1C(=O)N(N(C)C=1C)c1ccccc1	Cc1c(N(C)CS(=O)(=O)[O-])c(=O)n(-c2ccccc2)n1C
1766	0.0	0.0	0.0	0.0	0.0	0.0	0.0		0.0	0.0	1.0	0.0	TOX1483	O=CCc1ccccc1	O=CCc1ccccc1
1767	0.0	0.0	0.0	0.0	0.0	0.0	0.0		0.0		0.0	0.0	TOX26438	O=C(OCCCCCCCCC(=O)O)/C=C(\C[C@H]1[C@H](O)[C@H](O)[C@@H](C[C@H]2[C@H]([C@H]([C@@H](O)C)C)O2)CO1)/C	C/C(=C/C(=O)OCCCCCCCCC(=O)O)C[C@@H]1OC[C@H](C[C@@H]2O[C@H]2[C@@H](C)[C@H](C)O)[C@@H](O)[C@H]1O
1768	0.0		0.0	0.0	0.0	0.0	0.0	1.0	0.0	1.0			TOX26439	O=[N+]([O-])c1c(O)c(O)cc(/C=C(\C(=O)N(CC)CC)/C#N)c1	CCN(CC)C(=O)/C(C#N)=C\c1cc(O)c(O)c([N+](=O)[O-])c1
1769	0.0	0.0	0.0	1.0	0.0	0.0		1.0		0.0	0.0	1.0	TOX26437	Clc1nc(N)c2ncn([C@H]3[C@@H](F)[C@H](O)[C@@H](CO)O3)c2n1	Nc1nc(Cl)nc2c1ncn2[C@@H]1O[C@H](CO)[C@@H](O)[C@@H]1F
1770	0.0	0.0	0.0	0.0	0.0	0.0	0.0	0.0	0.0	0.0	0.0	0.0	TOX26434	[SH0](=O)(CC(=O)NC/C=C\COc1nccc(CN2CCCCC2)c1)Cc1occc1	O=C(CS(=O)Cc1ccco1)NC/C=C\COc1cc(CN2CCCCC2)ccn1
1771	0.0	1.0	0.0	0.0	0.0	0.0	0.0		0.0		0.0	0.0	TOX26435	S(C=1[C@H](C)[C@@H]2[C@@H]([C@H](O)C)C(=O)N2C=1C(=O)[O-])C1C[n+]2n(cnc2)C1	C[C@@H](O)[C@H]1C(=O)N2C(C(=O)[O-])=C(SC3Cn4cnc[n+]4C3)[C@H](C)[C@H]12
1772	0.0	0.0	0.0		0.0	0.0	0.0	0.0	0.0	0.0		0.0	TOX26432	Fc1c(N2[C@@H]3CN(C)[C@H](C2)C3)cc2N(C3CC3)C=C(C(=O)O)C(=O)c2c1	CN1C[C@@H]2C[C@H]1CN2c1cc2c(cc1F)c(=O)c(C(=O)O)cn2C1CC1
1773	1.0	0.0	0.0		0.0	0.0	0.0	0.0	0.0	0.0		0.0	TOX26433	S(=O)(=O)(Nc1ccc(OCCN(CCc2ccc(NS(=O)(=O)C)cc2)C)cc1)C	CN(CCOc1ccc(NS(C)(=O)=O)cc1)CCc1ccc(NS(C)(=O)=O)cc1
1774	0.0	0.0	0.0	0.0	0.0	0.0	0.0		0.0	0.0	0.0	0.0	TOX26430	O=C(O)C1=C([C@@H]2OCCC2)S[C@@H]2[C@@H]([C@H](O)C)C(=O)N12	C[C@@H](O)[C@H]1C(=O)N2C(C(=O)O)=C([C@H]3CCCO3)S[C@H]12
1775	0.0	0.0	0.0	0.0	0.0	0.0	0.0	0.0	0.0	0.0	0.0	0.0	TOX27426	O=C1C(C)=CCC(C(=C)C)C1	C=C(C)C1CC=C(C)C(=O)C1
1776	0.0	0.0	0.0	0.0	0.0	0.0	0.0	0.0	0.0		0.0	0.0	TOX27135	Sc1c(C)cccc1	Cc1ccccc1S
1777	0.0	0.0	0.0	0.0	0.0	0.0	0.0	0.0	0.0	0.0	0.0	0.0	TOX27424	O=C1C(C2CCCCC2)CCCC1	O=C1CCCCC1C1CCCCC1
1778	1.0	1.0			0.0	0.0	0.0	0.0	0.0	0.0	0.0	0.0	TOX27137	P(=O)(OCC(=O)[C@@]1(O)[C@@H](C)C[C@@H]2[C@]1(C)C[C@H](O)[C@]1(F)[C@]3(C)C(=CC(=O)C=C3)CC[C@@H]21)([O-])[O-]	C[C@H]1C[C@H]2[C@@H]3CCC4=CC(=O)C=C[C@]4(C)[C@@]3(F)[C@@H](O)C[C@]2(C)[C@@]1(O)C(=O)COP(=O)([O-])[O-]
1779	0.0	0.0	0.0	0.0	0.0	0.0	0.0	0.0	0.0	0.0	0.0	0.0	TOX27422	O=C(CC)C1C(C)=CCC(C(C)C)C1	CCC(=O)C1CC(C(C)C)CC=C1C
1780	0.0	0.0	0.0	0.0	0.0	0.0	0.0	0.0	0.0	0.0		0.0	TOX27131	O=C(OC/C=C(\C)/C)c1ccccc1	CC(C)=CCOC(=O)c1ccccc1
1781	0.0	0.0	0.0	0.0	0.0	0.0	0.0	0.0	0.0	0.0	0.0	0.0	TOX27420	O=C(CCc1cc(OC)c(O)cc1)C	COc1cc(CCC(C)=O)ccc1O
1782	0.0	0.0	0.0	0.0	0.0	0.0	0.0	0.0	0.0	0.0	0.0	0.0	TOX26051	O[C@@H]([C@@H](O)[C@H](O)CO)[C@@H](O)CO	OC[C@H](O)[C@@H](O)[C@@H](O)[C@H](O)CO
1783								0.0		0.0			TOX26403	O=C(O)[C@@H](N)c1ccc(O)cc1	N[C@H](C(=O)O)c1ccc(O)cc1
1784	0.0	0.0	0.0	0.0	0.0	0.0	0.0		0.0		0.0	0.0	TOX26054	O(C)C=1C(=O)C(C/C=C(\CC/C=C(\CC/C=C(\CC/C=C(\CC/C=C(\CC/C=C(\CC/C=C(\CC/C=C(\CC/C=C(\CC/C=C(\C)/C)/C)/C)/C)/C)/C)/C)/C)/C)/C)=C(C)C(=O)C=1OC	COC1=C(OC)C(=O)C(C/C=C(/C)CC/C=C(/C)CC/C=C(/C)CC/C=C(/C)CC/C=C(/C)CC/C=C(/C)CC/C=C(/C)CC/C=C(/C)CC/C=C(/C)CCC=C(C)C)=C(C)C1=O
1785	0.0	0.0				0.0							TOX26507	Clc1ccc(CC(O)(c2ccc(OCCN(CC)CC)cc2)c2ccc(C)cc2)cc1	CCN(CC)CCOc1ccc(C(O)(Cc2ccc(Cl)cc2)c2ccc(C)cc2)cc1
1786	0.0	0.0	0.0	0.0	0.0	0.0	0.0	0.0	0.0	0.0	0.0	0.0	TOX1212	O=C(O)c1cc(O)c(O)cc1	O=C(O)c1ccc(O)c(O)c1
1787	0.0		1.0			0.0	0.0	1.0	0.0	0.0	1.0	0.0	TOX1214	O=C1c2c(O)c(O)cc(O)c2C(=O)c2c1cccc2	O=C1c2ccccc2C(=O)c2c(O)c(O)cc(O)c21
1789	1.0	1.0	0.0	0.0		0.0		1.0	0.0	0.0	0.0		TOX1217	Clc1ccc(-c2c(N)nc(N)nc2CC)cc1	CCc1nc(N)nc(N)c1-c1ccc(Cl)cc1
1790	0.0	0.0	1.0	0.0	1.0	1.0	0.0	1.0	0.0	0.0	1.0	1.0	TOX1219	O=C1C(O)=C(c2cc(O)c(O)cc2)Oc2c1c(O)cc(O)c2	O=c1c(O)c(-c2ccc(O)c(O)c2)oc2cc(O)cc(O)c12
1791								0.0		0.0			TOX26505	Fc1ccc(C(=O)CCCN2CCC(C(=O)N)(N3CCCCC3)CC2)cc1	NC(=O)C1(N2CCCCC2)CCN(CCCC(=O)c2ccc(F)cc2)CC1
1792										0.0			TOX31547	S=C(Oc1cc2c(cc1)C1CC2CC1)N(C)c1cc(C)ccc1	Cc1cccc(N(C)C(=S)Oc2ccc3c(c2)C2CCC3C2)c1
1793								0.0		0.0			TOX31544	ClCCC(=O)NCc1ccccc1	O=C(CCCl)NCc1ccccc1
1794	0.0	0.0	0.0	0.0	0.0	0.0	0.0		0.0		0.0	0.0	TOX26059	O=C(O)/C=C/c1ccc(OC)cc1	COc1ccc(/C=C/C(=O)O)cc1
1795								0.0		0.0			TOX31545	N(C(CCCC(C)C)C)CCC(C)C	CC(C)CCCC(C)NCCC(C)C
1797	0.0	0.0	0.0	0.0	0.0	0.0	0.0	0.0	0.0	0.0	0.0	0.0	TOX7328	S(=O)(=O)([O-])CO	O=S(=O)([O-])CO
1798	0.0	0.0	0.0	0.0	0.0	0.0	0.0	0.0	0.0	0.0		0.0	TOX7329	C(=C)CCCCCCCC	C=CCCCCCCCC
1799	0.0	0.0	0.0	0.0	0.0	0.0	0.0	1.0	0.0	0.0	0.0	0.0	TOX7322	O=C1CCCCCCCCCCC1	O=C1CCCCCCCCCCC1
1800	0.0	0.0	0.0			0.0	0.0	0.0	0.0	0.0	1.0		TOX7323	O=[N+]([O-])c1ccc(Nc2ccccc2)cc1	O=[N+]([O-])c1ccc(Nc2ccccc2)cc1
1802	0.0	0.0	0.0	0.0	0.0	0.0	0.0		0.0	0.0	0.0	0.0	TOX7321	S(=O)(=O)([O-])c1ccc(O)cc1	O=S(=O)([O-])c1ccc(O)cc1
1803	0.0		0.0					1.0	1.0	1.0		1.0	TOX22248	N(CC1OC1)(CC1OC1)c1ccc(Cc2ccc(N(CC3OC3)CC3OC3)cc2)cc1	c1cc(N(CC2CO2)CC2CO2)ccc1Cc1ccc(N(CC2CO2)CC2CO2)cc1
1804	0.0	0.0	0.0	0.0	0.0	0.0	0.0	0.0	0.0	0.0	0.0	0.0	TOX21529	S(=O)(=O)(N)c1ccc(NC(=O)C)cc1	CC(=O)Nc1ccc(S(N)(=O)=O)cc1
1805	0.0	0.0	0.0	0.0	1.0	0.0	0.0	0.0	0.0	0.0		0.0	TOX4598	O=C(OCc1ccccc1)c1c(O)cccc1	O=C(OCc1ccccc1)c1ccccc1O
1806	0.0	0.0	0.0	0.0	1.0	0.0	0.0		0.0	0.0		0.0	TOX4599	S(Cc1ccccc1)Cc1ccccc1	c1ccc(CSCc2ccccc2)cc1
1807	0.0	0.0	0.0	0.0	0.0	0.0	0.0	0.0	0.0	0.0		0.0	TOX4597	O=C(OCc1ccccc1)Cc1ccccc1	O=C(Cc1ccccc1)OCc1ccccc1
1808	0.0	0.0	0.0	0.0	0.0	0.0	0.0		0.0	0.0	0.0	0.0	TOX24489	ClC(C(=O)N(C)C)C(=O)C	CC(=O)C(Cl)C(=O)N(C)C
1809	0.0	0.0	0.0	0.0	0.0	0.0	0.0	0.0	0.0	0.0	0.0	0.0	TOX24488	N#CC1(N)CCCCC1	N#CC1(N)CCCCC1
1810	0.0	0.0	0.0		0.0	0.0	0.0	0.0	0.0	1.0		0.0	TOX24481	S(SN1C(=O)CCCCC1)N1C(=O)CCCCC1	O=C1CCCCCN1SSN1CCCCCC1=O
1811	0.0	0.0	0.0	0.0	0.0	0.0	0.0	0.0	0.0	0.0	0.0	0.0	TOX28651	O=C(OCC)NNc1nnc(N(CC(O)C)CC)cc1	CCOC(=O)NNc1ccc(N(CC)CC(C)O)nn1
1813	0.0					1.0	0.0		1.0		0.0	0.0	TOX28653	S(SC(=S)N1CCCCC1)C(=S)N1CCCCC1	S=C(SSC(=S)N1CCCCC1)N1CCCCC1
1814	0.0	0.0	0.0	0.0	0.0	0.0	0.0	0.0	0.0	0.0	0.0	0.0	TOX13649	O=C(OC)CC#N	COC(=O)CC#N
1815	0.0	0.0	0.0	0.0	0.0	0.0	0.0	0.0	0.0	0.0	0.0	0.0	TOX24484	NCCCCCCC(C)C	CC(C)CCCCCCN
1816	1.0	1.0			0.0				0.0		1.0	0.0	TOX28656	Cl[C@]12[C@@H](O)C[C@]3(C)[C@@](OC(=O)CC)(C(=O)COC(=O)CC)[C@@H](C)C[C@H]3[C@@H]1CCC=1[C@]2(C)C=CC(=O)C=1	CCC(=O)OCC(=O)[C@@]1(OC(=O)CC)[C@@H](C)C[C@H]2[C@@H]3CCC4=CC(=O)C=C[C@]4(C)[C@@]3(Cl)[C@@H](O)C[C@@]21C
1817	0.0	0.0	0.0	0.0	0.0	0.0	0.0	0.0	0.0	0.0	0.0	0.0	TOX24486	O=C(NC(C)C)NC(C)C	CC(C)NC(=O)NC(C)C
1818	0.0	0.0	0.0	0.0	0.0		1.0		0.0		1.0		TOX17734	BrC(C(=O)O)CCCCCCCCCCCCCC	CCCCCCCCCCCCCCC(Br)C(=O)O
1819	0.0	0.0	0.0	0.0	0.0	0.0	0.0	0.0	0.0	0.0	0.0	0.0	TOX24375	O(CC(O)CO)CC=C	C=CCOCC(O)CO
1820	0.0	0.0	0.0	0.0	0.0	0.0	0.0	0.0	0.0	0.0	0.0	0.0	TOX24374	O=C(C)c1ccc(C)cc1	CC(=O)c1ccc(C)cc1
1821	0.0	0.0	1.0			0.0		1.0	0.0				TOX17730	O=C(O)c1c(O)c2c(c(O)c1)cccc2	O=C(O)c1cc(O)c2ccccc2c1O
1822	0.0	0.0	0.0	0.0	0.0	0.0	0.0	0.0	0.0	0.0	0.0	0.0	TOX24371	S(=O)(=O)(O)CCCN1CCOCC1	O=S(=O)(O)CCCN1CCOCC1
1823	0.0	0.0	0.0	0.0	0.0	0.0	0.0	0.0	0.0	0.0	0.0	0.0	TOX24370	N(CCCC)c1ccccc1	CCCCNc1ccccc1
1824	0.0	0.0	0.0		0.0	0.0	0.0	0.0	0.0	0.0	0.0	0.0	TOX27935	Clc1c(C(F)(F)F)ccc(Cl)c1	FC(F)(F)c1ccc(Cl)cc1Cl
1825	0.0	0.0	0.0	0.0	1.0	1.0		1.0	0.0	0.0	1.0		TOX27936	S(c1ccc(O)cc1)c1ccc(O)cc1	Oc1ccc(Sc2ccc(O)cc2)cc1
1826	0.0				1.0	1.0	0.0	1.0	0.0	0.0		0.0	TOX27937	Clc1ccc(C(=O)c2ccc(O)cc2)cc1	O=C(c1ccc(O)cc1)c1ccc(Cl)cc1
1827	0.0	0.0		0.0	1.0	1.0			0.0	0.0	1.0		TOX17739	Oc1ccc(Nc2ccccc2)cc1	Oc1ccc(Nc2ccccc2)cc1
1828	0.0	0.0	0.0	0.0	0.0	0.0	0.0	0.0	0.0	0.0	0.0	0.0	TOX7386	O=C(OCCCCCCCC(C)C)C=C	C=CC(=O)OCCCCCCCC(C)C
1829	0.0	0.0	1.0	0.0	1.0	1.0	0.0			0.0	1.0	0.0	TOX27932	O=C(c1c(O)c(O)c(O)cc1)c1ccc(O)cc1	O=C(c1ccc(O)cc1)c1ccc(O)c(O)c1O
1830	0.0	0.0	0.0	0.0	0.0	0.0	0.0	0.0	0.0	0.0	0.0	0.0	TOX24378	O=C(OCC(CCCC)CC)CC#N	CCCCC(CC)COC(=O)CC#N
1831	0.0	0.0	1.0	0.0		0.0			0.0	1.0	1.0	1.0	TOX6181	Brc1c(O)c(C(=O)Nc2ccc(Br)cc2)cc(Br)c1	O=C(Nc1ccc(Br)cc1)c1cc(Br)cc(Br)c1O
1832	0.0	0.0	0.0	0.0	0.0	0.0	0.0	0.0	0.0	0.0	0.0	0.0	TOX6183	N(CCCC)(CCCC)CCCC	CCCCN(CCCC)CCCC
1833										0.0			TOX31018	Oc1c(C)c(C)c(O)cc1C	Cc1cc(O)c(C)c(C)c1O
1834								1.0		0.0			TOX2749	O=C(N[C@@H]1C(=O)N2C(C(=O)O)=C(C)CS[C@H]12)[C@H](N)c1ccc(O)cc1	CC1=C(C(=O)O)N2C(=O)[C@@H](NC(=O)[C@H](N)c3ccc(O)cc3)[C@H]2SC1
1835	0.0	0.0		0.0	0.0	0.0	0.0	0.0	0.0	0.0	0.0	0.0	TOX2748	ClC1=C(C(=O)O)N2C(=O)[C@@H](NC(=O)[C@H](N)c3ccccc3)[C@H]2SC1	N[C@@H](C(=O)N[C@@H]1C(=O)N2C(C(=O)O)=C(Cl)CS[C@H]12)c1ccccc1
1836	0.0	0.0	0.0	0.0	0.0	0.0	0.0	1.0	0.0	0.0	0.0		TOX2743	ClCCN(N=O)C(=O)NCCCl	O=NN(CCCl)C(=O)NCCCl
1837	0.0	1.0		1.0		1.0			1.0		1.0	1.0	TOX2742	O=C(C)[C@@]1(O)C[C@H](O[C@@H]2O[C@@H](C)[C@@H](O)[C@@H](N)C2)c2c(O)c3C(=O)c4c(O)cccc4C(=O)c3c(O)c2C1	CC(=O)[C@]1(O)Cc2c(O)c3c(c(O)c2[C@@H](O[C@H]2C[C@H](N)[C@H](O)[C@H](C)O2)C1)C(=O)c1c(O)cccc1C3=O
1838	0.0	0.0	0.0	0.0	0.0	0.0	0.0	0.0	0.0	0.0	0.0	0.0	TOX2741	S(=O)(=O)(NC(=O)NCCCC)c1ccc(N)cc1	CCCCNC(=O)NS(=O)(=O)c1ccc(N)cc1
1839	0.0	0.0	0.0	0.0	0.0	0.0	0.0	0.0	0.0	0.0	0.0	0.0	TOX25685	O=C(O)C=1OC(C)(c2ccccc2)C(=O)C=1	CC1(c2ccccc2)OC(C(=O)O)=CC1=O
1840	0.0	0.0	0.0	0.0	0.0	0.0		0.0	0.0	0.0	0.0	0.0	TOX25686	Clc1c(N)cc(OC)c(C(=O)NC2C3CCN(C2)CC3)c1	COc1cc(N)c(Cl)cc1C(=O)NC1CN2CCC1CC2
1841	0.0	0.0	0.0	0.0	0.0	0.0	0.0	0.0	0.0	0.0	0.0	0.0	TOX25687	Clc1c(OC)c(C(=O)NC[C@H]2N(CC)CCC2)c(O)c(Cl)c1	CCN1CCC[C@H]1CNC(=O)c1c(O)c(Cl)cc(Cl)c1OC
1842	0.0	0.0	0.0	0.0	0.0	0.0	0.0	0.0	0.0	0.0	0.0	0.0	TOX25680	O=C(N(C)c1ccccc1)C=1C(=O)N(C)c2c(C=1O)cccc2	CN(C(=O)c1c(O)c2ccccc2n(C)c1=O)c1ccccc1
1843										0.0			TOX25681	C(Cn1c2c(c3c1cccc3)cccc2)CN1C[C@@H](C)N[C@@H](C)C1	C[C@H]1CN(CCCn2c3ccccc3c3ccccc32)C[C@@H](C)N1
1844	0.0	0.0	0.0		0.0	0.0	0.0	0.0	0.0	0.0	0.0	0.0	TOX25682	N#C/N=C(/NC(C(C)(C)C)C)\Nc1ccncc1	CC(N/C(=N/C#N)Nc1ccncc1)C(C)(C)C
1845	0.0	0.0	0.0	0.0	0.0	0.0	0.0	0.0	0.0	0.0		0.0	TOX25683	O=C(NC(Cc1ccccc1)(C)c1ccccc1)CN	CC(Cc1ccccc1)(NC(=O)CN)c1ccccc1
1846	0.0	0.0	0.0	0.0	0.0	0.0	0.0	0.0	0.0	0.0		0.0	TOX6450	[Si](OCC)(OCC)(OCC)OCC	CCO[Si](OCC)(OCC)OCC
1847	0.0	0.0	0.0	0.0	0.0	0.0	0.0	0.0	0.0	0.0	0.0	0.0	TOX25688	O=S1(=O)N(CCCCN2CCN(c3ncccn3)CC2)C(=O)c2c1cccc2	O=C1c2ccccc2S(=O)(=O)N1CCCCN1CCN(c2ncccn2)CC1
1848	0.0	0.0	0.0	0.0	0.0	0.0	0.0		0.0			0.0	TOX25689	O=C(O)CC/C=C\CC[C@@H]1[C@@H](N2CCCCC2)[C@@H](O)C[C@@H]1OCc1ccc(-c2ccccc2)cc1	O=C(O)CC/C=C\CC[C@H]1[C@@H](OCc2ccc(-c3ccccc3)cc2)C[C@H](O)[C@@H]1N1CCCCC1
1849	1.0	0.0	0.0	0.0	0.0	0.0	0.0	0.0	0.0	0.0	0.0	0.0	TOX647	O=Cc1occc1	O=Cc1ccco1
1850	0.0	0.0	0.0	0.0		0.0	0.0	0.0	0.0	0.0	0.0	0.0	TOX646	o1cccc1	c1ccoc1
1851	0.0	0.0	0.0	0.0	0.0	0.0	0.0	0.0	0.0	0.0	0.0	0.0	TOX5249	C(CCCCCC)CCCCCC1OC1	CCCCCCCCCCCCC1CO1
1852	0.0	0.0	0.0	0.0	0.0	0.0	0.0	0.0	0.0	0.0	0.0	0.0	TOX3113	O(C)c1c(O)cccc1	COc1ccccc1O
1853	1.0	0.0	1.0	0.0	1.0	1.0	0.0		0.0		0.0	0.0	TOX2562	FCC=1N(c2c(C)cccc2)C(=O)c2c(N=1)ccc(N)c2	Cc1ccccc1-n1c(CF)nc2ccc(N)cc2c1=O
1854	0.0	0.0	0.0	0.0	0.0	0.0	0.0	0.0	0.0	0.0	0.0	0.0	TOX5240	C(=C)C1OC1	C=CC1CO1
1855	0.0	0.0	0.0	0.0	0.0	0.0	0.0		0.0		0.0	0.0	TOX2565	S=C1N(CC=C)C(=O)C(CC(C)C)N1	C=CCN1C(=O)C(CC(C)C)NC1=S
1856	0.0	0.0	0.0	0.0	1.0	0.0	0.0	0.0	0.0	0.0	0.0	0.0	TOX648	Clc1c(S(=O)(=O)N)cc(C(=O)O)c(NCc2occc2)c1	NS(=O)(=O)c1cc(C(=O)O)c(NCc2ccco2)cc1Cl
1857	0.0	0.0	0.0	0.0	0.0	0.0	1.0	0.0	0.0	0.0		0.0	TOX3169	O=C1N(Cc2ccc(-c3c(-c4[nH]nnn4)cccc3)cc2)C(CCCC)=NC21CCCC2	CCCCC1=NC2(CCCC2)C(=O)N1Cc1ccc(-c2ccccc2-c2nnn[nH]2)cc1
1858	0.0	0.0	0.0	0.0	0.0	0.0	0.0	0.0	0.0	0.0	0.0	0.0	TOX5113	NC(CC(C)C)C	CC(C)CC(C)N
1859								0.0		0.0			TOX3163	Ic1c(NC(=O)COC)c(I)c(C(=O)NCC(O)CO)c(I)c1C(=O)N(CC(O)CO)C	COCC(=O)Nc1c(I)c(C(=O)NCC(O)CO)c(I)c(C(=O)N(C)CC(O)CO)c1I
1860	0.0	0.0	0.0	0.0	0.0	0.0	0.0		0.0		0.0	0.0	TOX3166	Ic1c(N(C(=O)C)C)c(I)c(C(=O)NC)c(I)c1C(=O)NCC(=O)Nc1c(I)c(C(=O)O)c(I)c(C(=O)NCCO)c1I	CNC(=O)c1c(I)c(C(=O)NCC(=O)Nc2c(I)c(C(=O)O)c(I)c(C(=O)NCCO)c2I)c(I)c(N(C)C(C)=O)c1I
1861	0.0	0.0	0.0	0.0	0.0	0.0	0.0	0.0	0.0	0.0		0.0	TOX12516	S(CCO)CCCCCCCC	CCCCCCCCSCCO
1862	0.0	0.0	0.0	0.0	0.0	0.0	0.0	0.0	0.0	0.0	0.0	0.0	TOX25429	O=C1[C@]2(O)O[C@@H]3[C@@H](NC)[C@@H](O)[C@@H](NC)[C@H](O)[C@H]3O[C@@H]2O[C@H](C)C1	CN[C@H]1[C@@H](O)[C@@H](NC)[C@H](O)[C@H]2O[C@@H]3O[C@H](C)CC(=O)[C@]3(O)O[C@H]12
1863	0.0	1.0	0.0		1.0	0.0		0.0	1.0	0.0	1.0	1.0	TOX12514	O=Cc1c(C=O)cccc1	O=Cc1ccccc1C=O
1864	0.0	0.0	0.0	0.0	0.0	0.0			0.0	0.0		0.0	TOX25359	C(C1c2c(Sc3c1cccc3)cccc2)C1CN(C)CCC1	CN1CCCC(CC2c3ccccc3Sc3ccccc32)C1
1865	0.0	0.0	0.0	0.0	0.0	0.0	0.0	0.0	0.0	0.0	0.0	0.0	TOX12513	OCn1c(C)cc(C)n1	Cc1cc(C)n(CO)n1
1866	0.0	0.0	0.0	0.0	0.0	0.0	0.0	1.0	0.0	0.0	0.0	0.0	TOX6536	O=C1OC(=O)c2c1cc1C(=O)OC(=O)c1c2	O=c1oc(=O)c2cc3c(=O)oc(=O)c3cc12
1867	0.0	0.0	0.0	0.0	0.0	0.0	0.0	0.0	0.0	0.0	0.0	0.0	TOX12511	C(C)N1CN(CC)CN(CC)C1	CCN1CN(CC)CN(CC)C1
1868	0.0	0.0	0.0	0.0	0.0	0.0	0.0	0.0	0.0	0.0	0.0		TOX25420	ClCC(O)Cn1c(C)ncc1[N+](=O)[O-]	Cc1ncc([N+](=O)[O-])n1CC(O)CCl
1869	0.0	0.0	0.0	0.0	0.0	0.0	0.0		0.0		0.0	0.0	TOX25350	O=C(O)C1CCC(CN)CC1	NCC1CCC(C(=O)O)CC1
1870	0.0	0.0	0.0	0.0	0.0	0.0	0.0	0.0	0.0	0.0	0.0	0.0	TOX25351	S(=O)(=O)(Nc1ncnc(OC)c1)c1ccc(N)cc1	COc1cc(NS(=O)(=O)c2ccc(N)cc2)ncn1
1871	1.0	0.0	0.0	0.0	0.0	0.0	0.0	0.0	0.0	0.0	0.0	0.0	TOX22436	S(=O)(=O)(O)c1c(OC)cc(O)c(C(=O)c2ccccc2)c1	COc1cc(O)c(C(=O)c2ccccc2)cc1S(=O)(=O)O
1872	0.0	0.0	1.0	0.0	0.0	0.0	0.0	0.0	0.0	0.0		0.0	TOX22437	Clc1c(Cl)ccc(NC(=O)OC)c1	COC(=O)Nc1ccc(Cl)c(Cl)c1
1873	1.0	0.0	0.0	0.0	0.0	0.0	0.0		0.0		0.0	0.0	TOX25354	Clc1c2Oc3c(O[C@H]4[C@H](O[C@@H]5O[C@@H](C)C(O)[C@](N)(C)C5)[C@@H](O)[C@H](O)[C@@H](CO)O4)c4Oc5c(Cl)cc([C@@H](O)[C@H]6C(=O)N[C@@H](C(=O)O)c7c(c(O)cc(O)c7)-c7c(O)ccc([C@H](C(=O)N6)NC(=O)[C@H](NC(=O)[C@H](CC(=O)N)NC(=O)[C@H](NC(=O)[C@H](NC)CC(C)C)[C@H](O)c(c1)cc2)c(c3)c4)c7)cc5	CN[C@H](CC(C)C)C(=O)N[C@H]1C(=O)N[C@@H](CC(N)=O)C(=O)N[C@H]2C(=O)N[C@H]3C(=O)N[C@H](C(=O)N[C@@H](C(=O)O)c4cc(O)cc(O)c4-c4cc3ccc4O)[C@H](O)c3ccc(c(Cl)c3)Oc3cc2cc(c3O[C@@H]2O[C@H](CO)[C@@H](O)[C@H](O)[C@H]2O[C@H]2C[C@](C)(N)C(O)[C@H](C)O2)Oc2ccc(cc2Cl)[C@H]1O
1874	0.0	0.0	0.0	0.0	1.0	0.0	0.0		0.0		0.0	0.0	TOX25355	O=C(N[C@H]1C(=O)N[C@H](CCCN)C(=O)N[C@H]([C@@H](CC)C)C(=O)N[C@H](Cc2ccccc2)C(=O)N[C@H](Cc2[nH]cnc2)C(=O)N[C@H](CC(=O)O)C(=O)N[C@H](CC(=O)N)C(=O)NCCCC1)[C@H](NC(=O)[C@@H](NC(=O)[C@@H](NC(=O)[C@H]1N=C([C@H](N)[C@@H](CC)C)SC1)CC(C)C)CCC(=O)O)[C@H](CC)C	CC[C@H](C)[C@@H](NC(=O)[C@H](CCC(=O)O)NC(=O)[C@H](CC(C)C)NC(=O)[C@@H]1CSC([C@H](N)[C@H](C)CC)=N1)C(=O)N[C@@H]1CCCCNC(=O)[C@@H](CC(N)=O)NC(=O)[C@@H](CC(=O)O)NC(=O)[C@@H](Cc2cnc[nH]2)NC(=O)[C@@H](Cc2ccccc2)NC(=O)[C@@H]([C@H](C)CC)NC(=O)[C@@H](CCCN)NC1=O
1875	0.0		0.0	0.0	0.0				0.0		0.0	1.0	TOX16467	S(=O)(=O)([O-])c1c(/C=C/c2ccc(-c3ccc(/C=C/c4c(S(=O)(=O)[O-])cccc4)cc3)cc2)cccc1	O=S(=O)([O-])c1ccccc1/C=C/c1ccc(-c2ccc(/C=C/c3ccccc3S(=O)(=O)[O-])cc2)cc1
1876	0.0	0.0	0.0		0.0	0.0		1.0	1.0			1.0	TOX423	Cl/C(/C(=O)O)=C(\Cl)/C=O	O=C/C(Cl)=C(/Cl)C(=O)O
1877	0.0	0.0	0.0	0.0	0.0	0.0	0.0	0.0	0.0	0.0	0.0	0.0	TOX421	Cl[C@@H]1[C@@H](Cl)OCCO1	Cl[C@H]1OCCO[C@@H]1Cl
1878	0.0	0.0	0.0	0.0	0.0	0.0	0.0	0.0	0.0	0.0	0.0	0.0	TOX420	Clc1cc(Cl)cc(C(=O)NC(C#C)(C)C)c1	C#CC(C)(C)NC(=O)c1cc(Cl)cc(Cl)c1
1879	0.0	0.0	1.0	1.0	0.0	0.0	0.0	1.0	0.0	0.0	0.0	0.0	TOX427	Clc1c(N)c(Cl)cc(N)c1	Nc1cc(Cl)c(N)c(Cl)c1
1880	0.0	0.0	0.0	0.0	0.0	0.0	0.0	0.0	0.0	0.0	1.0	0.0	TOX426	Clc1c(N)c(Cl)cc([N+](=O)[O-])c1	Nc1c(Cl)cc([N+](=O)[O-])cc1Cl
1881	0.0	0.0	1.0	1.0			0.0		0.0	1.0	1.0		TOX425	ClC1=C(Cl)C(=O)c2c(C1=O)cccc2	O=C1C(Cl)=C(Cl)C(=O)c2ccccc21
1882	0.0	0.0	1.0		0.0	0.0		1.0	0.0	0.0	1.0	1.0	TOX424	Clc1c(Cl)ccc(NC(=O)C(=C)C)c1	C=C(C)C(=O)Nc1ccc(Cl)c(Cl)c1
1883	0.0	0.0	0.0	0.0	0.0	0.0	0.0	0.0	0.0	0.0	0.0	0.0	TOX428	ClC(Cl)C(=O)O	O=C(O)C(Cl)Cl
1884	0.0	0.0	0.0	0.0	0.0	0.0	0.0	0.0	0.0	0.0	0.0	0.0	TOX1980	O=C(OCC)CCCCC	CCCCCC(=O)OCC
1885	0.0	0.0	0.0	0.0	0.0	0.0	0.0	0.0	0.0	0.0	0.0	0.0	TOX1982	O=C(OCCCC)C	CCCCOC(C)=O
1886	0.0	0.0	0.0		0.0	0.0	0.0	0.0	0.0	0.0		0.0	TOX1984	NCCCCCCCCCCCC	CCCCCCCCCCCCN
1887	0.0	0.0	0.0	0.0	1.0	0.0	0.0	0.0	0.0	0.0	0.0	0.0	TOX1986	P(=O)(OCCCC)(OCCCC)OCCCC	CCCCOP(=O)(OCCCC)OCCCC
1888	0.0		1.0			0.0	0.0	1.0	0.0	0.0	1.0	1.0	TOX28654	N(C)(C)c1cc2[s+]c3c(nc2cc1)cc(C)c(N)c3	Cc1cc2nc3ccc(N(C)C)cc3[s+]c2cc1N
1890	0.0	0.0	0.0	0.0	0.0	0.0	0.0	0.0	0.0	0.0	0.0	0.0	TOX7916	O=C(O)C(CCC(C)C)(CC)C	CCC(C)(CCC(C)C)C(=O)O
1891								0.0		0.0			TOX23747	O=[N+]([O-])c1cc(C2C(C(=O)OCCc3ccc(N4CCN(C(c5ccccc5)c5ccccc5)CC4)cc3)=C(C)NC(C)=C2C(=O)OC)ccc1	COC(=O)C1=C(C)NC(C)=C(C(=O)OCCc2ccc(N3CCN(C(c4ccccc4)c4ccccc4)CC3)cc2)C1c1cccc([N+](=O)[O-])c1
1892	0.0	0.0	0.0	0.0	0.0	0.0	0.0	0.0	0.0	0.0	0.0	0.0	TOX2472	C(CC)Cc1ccccc1	CCCCc1ccccc1
1893	0.0	0.0	0.0	0.0	0.0	0.0	0.0	0.0	0.0	0.0		0.0	TOX15209	O=C1NC(=O)c2c(n[nH]c2)N1	O=c1[nH]c(=O)c2c[nH]nc2[nH]1
1894	0.0	0.0	0.0		0.0	0.0	0.0	0.0	0.0	0.0	0.0	1.0	TOX15206	S(SCC=C)CC=C	C=CCSSCC=C
1895	0.0						1.0	1.0		1.0	1.0		TOX15204	[Sn](OC(=O)C(=C)C)(CCCC)(CCCC)CCCC	C=C(C)C(=O)O[Sn](CCCC)(CCCC)CCCC
1896	0.0	0.0	0.0	0.0	0.0	0.0	0.0	0.0	0.0	0.0	0.0	0.0	TOX21424	OC(CCCC(C)C)(C)C	CC(C)CCCC(C)(C)O
1897	0.0	0.0	0.0	0.0	0.0	0.0	0.0	0.0	0.0	0.0	0.0	0.0	TOX21425	O=C/C=C/CCC	CCC/C=C/C=O
1898	0.0	0.0	0.0	0.0	0.0	0.0	0.0	0.0	0.0	0.0		0.0	TOX21426	O1C=CCCC1	C1=COCCC1
1899	0.0	0.0	0.0	0.0	0.0	0.0	0.0	0.0	0.0	0.0	0.0	0.0	TOX21420	O=C(O)c1occc1	O=C(O)c1ccco1
1900	0.0	0.0	0.0		0.0	0.0	0.0		0.0	0.0		0.0	TOX21421	O(C)c1c2c(OC(=O)C=C2)cc(OC)c1	COc1cc(OC)c2ccc(=O)oc2c1
1901	0.0				0.0				1.0			1.0	TOX21422	O=C1Oc2c(C(C)=C1)ccc(N(C)C)c2	Cc1cc(=O)oc2cc(N(C)C)ccc12
1902	0.0	0.0	0.0	0.0	0.0	0.0	0.0	0.0	0.0	0.0	0.0	0.0	TOX21423	O=C1N(C=C)CCCCC1	C=CN1CCCCCC1=O
1903	0.0	0.0	0.0	0.0	0.0	0.0	0.0	1.0	0.0	1.0	0.0	0.0	TOX27118	Sc1c(C)occ1	Cc1occc1S
1904	0.0	0.0	0.0	0.0	0.0	0.0	0.0	0.0	0.0	0.0	0.0	0.0	TOX1901	O=C(OCCC)C	CCCOC(C)=O
1905	0.0	0.0	1.0	0.0	0.0	0.0	0.0	0.0	0.0	0.0	0.0	0.0	TOX27444	Cc1cc2c(NCCC2)cc1	Cc1ccc2c(c1)CCCN2
1906	0.0	0.0	0.0	0.0	0.0	0.0	0.0	0.0	0.0	0.0	1.0	0.0	TOX27113	CC1(C)[C@H]2[C@@](C)([C@@H]3[C@](C)(OCC3)CC2)CCC1	CC1(C)CCC[C@@]2(C)[C@H]1CC[C@@]1(C)OCC[C@H]21
1907	0.0	0.0	0.0	1.0		0.0	0.0	1.0	0.0	0.0	0.0	0.0	TOX27446	Clc1ccc(OCC(=O)N2CCN(Cc3cc4OCOc4cc3)CC2)cc1	O=C(COc1ccc(Cl)cc1)N1CCN(Cc2ccc3c(c2)OCO3)CC1
1908	0.0	0.0	1.0		0.0	0.0	0.0	0.0	0.0	0.0	0.0	0.0	TOX27447	O=C(OCc1ccccc1)NN	NNC(=O)OCc1ccccc1
1909	0.0	0.0	0.0	0.0	0.0	0.0	0.0	0.0	0.0	0.0	0.0	0.0	TOX27440	N#Cc1ccc(C(C)C)cc1	CC(C)c1ccc(C#N)cc1
1911	0.0	0.0		0.0	0.0	0.0	0.0	0.0	0.0	0.0	0.0	0.0	TOX27443	O(C)c1cc(O)cc(C)c1	COc1cc(C)cc(O)c1
1912	0.0	1.0	0.0		0.0		1.0	1.0	1.0	1.0	0.0	1.0	TOX5401	O=C(OCCCCCCOC(=O)C=C)C=C	C=CC(=O)OCCCCCCOC(=O)C=C
1913	0.0	0.0	0.0	0.0	0.0	0.0	0.0	0.0	0.0	0.0	0.0	0.0	TOX8120	O=C(OC)CC(C=C)(C)C	C=CC(C)(C)CC(=O)OC
1914	0.0	0.0	0.0	0.0	0.0	0.0	0.0	0.0	0.0	0.0	0.0	0.0	TOX5403	O=C(OCCCCCC)c1ccccc1	CCCCCCOC(=O)c1ccccc1
1915				0.0		0.0	0.0	0.0	0.0	0.0	0.0	0.0	TOX5402	C(=C)CCCC	C=CCCCC
1916	0.0	0.0	0.0	0.0	0.0	0.0	0.0	0.0	0.0	0.0	1.0	0.0	TOX5404	N#Cc1ccc(-c2ccc(CCCCCC)cc2)cc1	CCCCCCc1ccc(-c2ccc(C#N)cc2)cc1
1917	0.0	0.0	0.0	0.0	0.0	0.0	0.0	0.0	0.0	0.0	0.0	0.0	TOX5406	O=C(OCCCCCC)C(=C)C	C=C(C)C(=O)OCCCCCC
1918	0.0	0.0		0.0	0.0	0.0	0.0	0.0	0.0	0.0		0.0	TOX5409	O(C)c1c(OC)ccc2[C@@H]([C@@H]3N(C)CCc4c3cc3OCOc3c4)OC(=O)c12	COc1ccc2c(c1OC)C(=O)O[C@@H]2[C@H]1c2cc3c(cc2CCN1C)OCO3
1919	0.0	0.0	0.0	0.0		0.0	0.0	0.0	0.0	0.0	0.0	0.0	TOX5746	O=[N+]([O-])c1c(-c2ccccc2)cccc1	O=[N+]([O-])c1ccccc1-c1ccccc1
1920	0.0	0.0	0.0	0.0	0.0	0.0	0.0	0.0	0.0	0.0	0.0	0.0	TOX9189	N=C(N)N	N=C(N)N
1921	0.0	0.0	0.0	0.0	0.0	0.0	1.0	1.0	0.0	0.0	0.0	0.0	TOX5744	ClCc1c([N+](=O)[O-])cccc1	O=[N+]([O-])c1ccccc1CCl
1922	0.0	0.0	0.0	0.0	0.0	0.0	0.0		0.0	0.0	0.0	0.0	TOX5745	ClCc1ccc([N+](=O)[O-])cc1	O=[N+]([O-])c1ccc(CCl)cc1
1923		0.0	0.0	0.0	0.0	0.0	0.0	0.0	0.0	0.0	0.0	0.0	TOX5742	ClC(=O)c1ccc([N+](=O)[O-])cc1	O=C(Cl)c1ccc([N+](=O)[O-])cc1
1924	0.0	0.0	0.0	0.0	0.0	0.0	0.0	1.0	0.0	0.0	0.0	0.0	TOX5743	ClCc1cc([N+](=O)[O-])ccc1	O=[N+]([O-])c1cccc(CCl)c1
1925	0.0	0.0	0.0	0.0	0.0	0.0	0.0	0.0	0.0	0.0	0.0	0.0	TOX5740	ClC(=O)c1cc([N+](=O)[O-])ccc1	O=C(Cl)c1cccc([N+](=O)[O-])c1
1926	0.0	0.0		0.0	0.0	0.0	0.0	0.0	0.0	0.0	0.0	0.0	TOX5741	ClC(=O)c1c([N+](=O)[O-])cccc1	O=C(Cl)c1ccccc1[N+](=O)[O-]
1927	0.0	0.0	0.0	0.0	0.0	0.0	0.0		0.0	0.0	0.0	0.0	TOX9182	O=C(O)CC(C)C	CC(C)CC(=O)O
1928	0.0	0.0	0.0	0.0	1.0	0.0	0.0	0.0	0.0	0.0	0.0	0.0	TOX9184	S(=O)(=O)([O-])c1ccc(N)cc1	Nc1ccc(S(=O)(=O)[O-])cc1
1929			0.0	0.0	0.0	0.0	0.0	0.0	0.0	0.0	0.0	0.0	TOX9186	Nc1nc(N)nc(C)n1	Cc1nc(N)nc(N)n1
1930	0.0	0.0			0.0	0.0	0.0	0.0	0.0	0.0	0.0	0.0	TOX5749	O=[N+]([O-])c1c(Nc2ccccc2)cccc1	O=[N+]([O-])c1ccccc1Nc1ccccc1
1931	0.0	0.0	0.0	0.0	0.0	0.0	0.0	0.0	0.0	0.0	0.0	0.0	TOX1596	O=C(O)CCCCCCCCCCCCCCCC	CCCCCCCCCCCCCCCCC(=O)O
1934								0.0		0.0			TOX31548	O=C(OCCN(C)C)C(OCC)(c1ccccc1)c1ccccc1	CCOC(C(=O)OCCN(C)C)(c1ccccc1)c1ccccc1
1935	0.0	0.0	1.0		1.0	0.0	0.0	1.0	1.0	0.0	1.0	0.0	TOX18	O=C(Nc1cc2c(-c3c(cccc3)C2)cc1)C	CC(=O)Nc1ccc2c(c1)Cc1ccccc1-2
1936	0.0	0.0	0.0	0.0	0.0	0.0	0.0	0.0	0.0	0.0	0.0	0.0	TOX9233	O=C(c1cc2C(=O)OC(=O)c2cc1)c1cc2C(=O)OC(=O)c2cc1	O=C(c1ccc2c(c1)C(=O)OC2=O)c1ccc2c(c1)C(=O)OC2=O
1937	0.0	0.0	0.0		0.0	0.0	0.0	0.0	0.0	0.0	0.0	0.0	TOX9230	OCCN(C(C)(C)C)CCO	CC(C)(C)N(CCO)CCO
1938	0.0	0.0	0.0	0.0	0.0	0.0	0.0	0.0	0.0	0.0	0.0	0.0	TOX9231	OCC(CO)C	CC(CO)CO
1939	1.0		0.0	0.0	0.0	0.0	0.0	0.0	0.0	0.0	0.0	0.0	TOX9236	O=C(OCCCCCCCCCCCCC)C(=C)C	C=C(C)C(=O)OCCCCCCCCCCCCC
1940	0.0	0.0	0.0	0.0	0.0	0.0	0.0	0.0	0.0	0.0	0.0	0.0	TOX9237	[Si](OC)(OC)(OC)CCCOC(=O)C(=C)C	C=C(C)C(=O)OCCC[Si](OC)(OC)OC
1941	0.0	0.0	0.0	0.0	0.0	0.0	0.0	0.0	0.0	0.0	0.0	0.0	TOX9234	C(=C\CCC(C=C)C)(\C)/C	C=CC(C)CCC=C(C)C
1942	0.0	0.0	0.0	0.0	0.0	0.0	0.0	0.0	0.0	0.0	0.0	0.0	TOX9235	C(=C)CCCCCCCCCCC	C=CCCCCCCCCCCC
1943								0.0		0.0			TOX31549	O=C(N)C(N(CCCC)CCCC)c1ccc(OC)cc1	CCCCN(CCCC)C(C(N)=O)c1ccc(OC)cc1
1944	0.0		0.0	0.0	0.0	0.0			0.0		0.0		TOX20461	SC(CS)CO	OCC(S)CS
1945	0.0		0.0	0.0	0.0	0.0		0.0	0.0	0.0	1.0	1.0	TOX20464	O=C(OC(C)(C)C)N[C@H]([C@@H](O)C(=O)O[C@@H]1C(C)=C2[C@@H](O)C(=O)[C@]3(C)[C@@H](O)C[C@@H]4[C@](OC(=O)C)([C@H]3[C@H](OC(=O)c3ccccc3)[C@@](O)(C2(C)C)C1)CO4)c1ccccc1	CC(=O)O[C@@]12CO[C@@H]1C[C@H](O)[C@@]1(C)C(=O)[C@H](O)C3=C(C)[C@@H](OC(=O)[C@H](O)[C@@H](NC(=O)OC(C)(C)C)c4ccccc4)C[C@@](O)([C@@H](OC(=O)c4ccccc4)[C@@H]12)C3(C)C
1946	0.0	0.0	0.0	0.0	0.0	0.0	0.0	0.0	0.0	0.0		0.0	TOX28823	N(CCC)(CCC)CCc1c2c([nH]c1)cccc2	CCCN(CCC)CCc1c[nH]c2ccccc12
1947	0.0	0.0	0.0	0.0	0.0	0.0	0.0	0.0	0.0		0.0	0.0	TOX28822	N(CCc1c2c([nH]c1)cccc2)(C)C	CN(C)CCc1c[nH]c2ccccc12
1948	0.0	0.0	0.0	0.0	0.0	0.0	0.0	0.0	0.0	1.0	0.0	0.0	TOX28821	N(CCc1c2c([nH]c1)cccc2)(CC)CC	CCN(CC)CCc1c[nH]c2ccccc12
1949	0.0	0.0	0.0	0.0	0.0	0.0	0.0		0.0		0.0	0.0	TOX28536	O=C(OC)C=1C(=O)c2c(NC=1)cc(OCc1ccccc1)c(CCCC)c2	CCCCc1cc2c(=O)c(C(=O)OC)c[nH]c2cc1OCc1ccccc1
1950	0.0	0.0	0.0		0.0	0.0		0.0	0.0	0.0		0.0	TOX28827	NC1(c2ccccc2)CCCCC1	NC1(c2ccccc2)CCCCC1
1951	0.0	0.0		0.0	0.0	0.0	0.0	0.0	0.0		0.0	0.0	TOX28826	O(C)c1cc2c(CCN(C(C)C)C(C)C)c[nH]c2cc1	COc1ccc2[nH]cc(CCN(C(C)C)C(C)C)c2c1
1952	0.0	0.0	0.0	0.0	0.0	0.0	0.0	0.0	0.0	0.0		0.0	TOX21844	O=C1[C@H](O)[C@H]2O[C@@H](O)[C@H](O)[C@H]2O1	O=C1O[C@@H]2[C@@H](O)[C@H](O)O[C@@H]2[C@H]1O
1953	0.0	0.0	0.0	0.0	0.0	0.0	0.0	0.0	0.0	0.0	0.0	0.0	TOX28824	P(=O)(Oc1c2c(CCN(C)C)c[nH]c2ccc1)(O)O	CN(C)CCc1c[nH]c2cccc(OP(=O)(O)O)c12
1954	0.0	0.0	0.0	0.0	0.0	0.0	0.0		0.0		0.0	0.0	TOX28829	O=C(OC)[C@H]1[C@@H](OC(=O)c2ccccc2)C[C@H]2N(C)[C@@H]1CC2	COC(=O)[C@H]1[C@@H](OC(=O)c2ccccc2)C[C@@H]2CC[C@H]1N2C
1955	0.0	0.0	0.0	0.0	0.0	0.0	0.0	0.0	0.0		0.0	0.0	TOX28828	C(N1CCNCC1)c1ccccc1	c1ccc(CN2CCNCC2)cc1
1956	0.0	0.0	0.0	0.0	0.0	0.0			0.0		0.0	1.0	TOX28539	O=C(O[C@@H]1[C@H](O)[C@@H](O[C@H]2[C@@H](O)[C@H](O)[C@H](CO)O[C@H]2OC(C(NC(=O)c2c(C)c(N)nc(C(NCC(N)C(=O)N)CC(=O)N)n2)C(=O)NC(C(O)C(C(=O)NC(C(=O)NCCc2scc(-c3scc(C(=O)NCCCN[C@@H](C)c4ccccc4)n3)n2)C(O)C)C)C)c2nc[nH]c2)O[C@H](CO)[C@H]1O)N	Cc1c(N)nc(C(CC(N)=O)NCC(N)C(N)=O)nc1C(=O)NC(C(=O)NC(C)C(O)C(C)C(=O)NC(C(=O)NCCc1nc(-c2nc(C(=O)NCCCN[C@@H](C)c3ccccc3)cs2)cs1)C(C)O)C(O[C@@H]1O[C@@H](CO)[C@@H](O)[C@H](O)[C@@H]1O[C@H]1O[C@H](CO)[C@@H](O)[C@H](OC(N)=O)[C@@H]1O)c1c[nH]cn1
1957	0.0	0.0	0.0	0.0	0.0	0.0	0.0		0.0		0.0	0.0	TOX28538	O=S1(=O)c2c(N(CC(CN(C)C)C)c3c1cccc3)cccc2	CC(CN(C)C)CN1c2ccccc2S(=O)(=O)c2ccccc21
1958	0.0	0.0	0.0			0.0		0.0	0.0	0.0	0.0	0.0	TOX25165	Clc1ccc(C2(O)CCN(CCC(C(=O)N(C)C)(c3ccccc3)c3ccccc3)CC2)cc1	CN(C)C(=O)C(CCN1CCC(O)(c2ccc(Cl)cc2)CC1)(c1ccccc1)c1ccccc1
1959	0.0	0.0	0.0	0.0	0.0	0.0	0.0	0.0	0.0	0.0	0.0	0.0	TOX25164	O=C(O)C(C)c1ccc(CC2C(=O)CCC2)cc1	CC(C(=O)O)c1ccc(CC2CCCC2=O)cc1
1960	0.0	0.0	0.0	0.0	0.0	0.0	0.0	0.0	0.0	0.0	0.0	0.0	TOX25167	Clc1c(S(=O)(=O)N)cc2C(=O)N(c3c(C)cccc3)C(C)Nc2c1	Cc1ccccc1N1C(=O)c2cc(S(N)(=O)=O)c(Cl)cc2NC1C
1961	0.0	0.0	0.0	0.0	0.0	0.0	0.0	0.0	0.0	0.0	0.0	0.0	TOX25166	O=C(Nc1c(C)cccc1C)CN(CC)CC	CCN(CC)CC(=O)Nc1c(C)cccc1C
1962	0.0	0.0	0.0			0.0		1.0	0.0	1.0	1.0	0.0	TOX25161	C1(C2Oc3c(OC2)cccc3)=NCCN1	c1ccc2c(c1)OCC(C1=NCCN1)O2
1963	0.0	0.0	1.0	1.0	0.0	0.0	0.0		0.0		0.0	0.0	TOX25160	O=C1NN=C(c2ccc(-n3cncc3)cc2)CC1	O=C1CCC(c2ccc(-n3ccnc3)cc2)=NN1
1964	0.0	0.0	0.0	0.0	0.0	0.0	0.0	0.0	0.0	0.0	0.0	0.0	TOX25163	O=C1N(c2ccccc2)c2c(C1(Cc1ccncc1)Cc1ccncc1)cccc2	O=C1N(c2ccccc2)c2ccccc2C1(Cc1ccncc1)Cc1ccncc1
1965	0.0	0.0	0.0	0.0	0.0	0.0	0.0	0.0	0.0	0.0	0.0	0.0	TOX25162	C(C)n1c(CC2Oc3c(OC2)cccc3)ncc1	CCn1ccnc1CC1COc2ccccc2O1
1966	0.0	0.0	0.0	0.0	0.0	0.0	0.0	0.0	0.0	0.0	0.0	0.0	TOX25169	Clc1c(N)cc(OC)c(C(=O)NCCN(CC)CC)c1	CCN(CC)CCNC(=O)c1cc(Cl)c(N)cc1OC
1967	0.0	0.0	0.0	1.0	0.0						0.0	0.0	TOX25168	OC[C@@H]1[C@@H](O)[C@@H](O)[C@H](n2c3ncnc(NCc4c(C)cccc4)c3nc2)O1	Cc1ccccc1CNc1ncnc2c1ncn2[C@@H]1O[C@H](CO)[C@@H](O)[C@H]1O
1968	0.0					0.0		1.0	0.0	0.0	1.0	1.0	TOX99	O=[N+]([O-])c1c2c(C(=O)[O-])cc3OCOc3c2c2c(c(OC)ccc2)c1	COc1cccc2c1cc([N+](=O)[O-])c1c(C(=O)[O-])cc3c(c12)OCO3
1969	0.0	0.0	1.0	0.0	0.0	0.0	0.0	0.0	0.0	0.0	0.0	0.0	TOX92	O(C)c1c(N)cccc1	COc1ccccc1N
1971	0.0	0.0	0.0	0.0	0.0	0.0	0.0	0.0	0.0	0.0	0.0	0.0	TOX97	ClCCO[SH0](=O)OC(COc1ccc(C(C)(C)C)cc1)C	CC(COc1ccc(C(C)(C)C)cc1)OS(=O)OCCCl
1972	0.0					0.0		1.0	0.0	1.0	0.0	1.0	TOX96	O=C(O)C1O[Sb]2OC(=O)C(C(C(=O)O)O[Sb]3OC(=O)C1O3)O2	O=C(O)C1O[Sb]2OC(=O)C(O2)C(C(=O)O)O[Sb]2OC(=O)C1O2
1973	0.0	0.0	0.0	0.0		0.0	0.0	0.0	0.0	0.0	1.0	0.0	TOX95	O=C1c2c(C(=O)c3c1cccc3)cccc2	O=C1c2ccccc2C(=O)c2ccccc21
1974	0.0	0.0	0.0	0.0	0.0	0.0	0.0	0.0	0.0	0.0	0.0	0.0	TOX94	O=C(O)c1c(N)cccc1	Nc1ccccc1C(=O)O
1975	0.0	0.0	0.0	0.0	0.0	0.0	0.0	0.0	0.0	0.0	0.0	0.0	TOX28799	O=C1C([C@@H](CCC)C)(CC=C)C(=O)NC(=O)N1	C=CCC1([C@H](C)CCC)C(=O)NC(=O)NC1=O
1976	0.0	0.0	0.0	0.0	0.0	0.0	0.0	0.0	0.0	0.0	0.0	0.0	TOX28798	FC(F)(F)c1cc(C[C@H](NCC)C)ccc1	CCN[C@H](C)Cc1cccc(C(F)(F)F)c1
1977	0.0	0.0		0.0	0.0	0.0	0.0		0.0		0.0	0.0	TOX28791	N([C@@H](Cc1ccccc1)C)C	CN[C@H](C)Cc1ccccc1
1978	0.0	0.0	0.0	0.0	0.0	0.0	0.0		0.0		0.0	0.0	TOX28790	N([C@H](Cc1ccccc1)C)C	CN[C@@H](C)Cc1ccccc1
1979	0.0	0.0	0.0	0.0	0.0	0.0	0.0		0.0		0.0	0.0	TOX28793	O=C([C@H](N)C)c1ccccc1	C[C@@H](N)C(=O)c1ccccc1
1980	0.0	0.0	0.0	0.0	0.0	0.0	0.0	0.0	0.0	0.0	0.0	0.0	TOX28792	O=C([C@@H](N)C)c1ccccc1	C[C@H](N)C(=O)c1ccccc1
1981	0.0	0.0	0.0	0.0	0.0	0.0	0.0	0.0	0.0	0.0	0.0	0.0	TOX28795	O=C1N(C)C(=O)c2n(CCNC(Cc3ccccc3)C)cnc2N1C	CC(Cc1ccccc1)NCCn1cnc2c1c(=O)n(C)c(=O)n2C
1982	0.0	0.0	0.0	0.0	0.0	0.0	0.0	0.0	0.0	0.0	0.0	0.0	TOX28794	N([C@H](Cc1ccccc1)C)CC	CCN[C@@H](C)Cc1ccccc1
1983	0.0	0.0	0.0	0.0	0.0	0.0	0.0	0.0	0.0	0.0	0.0	0.0	TOX28797	FC(F)(F)c1cc(C[C@@H](NCC)C)ccc1	CCN[C@@H](C)Cc1cccc(C(F)(F)F)c1
1984	0.0	0.0	0.0		0.0	0.0	0.0	0.0	0.0	0.0	0.0	0.0	TOX28796	NC=1O[C@H]([C@@H](C)N=1)c1ccccc1	C[C@H]1N=C(N)O[C@H]1c1ccccc1
1985	0.0	0.0	0.0	0.0	0.0	0.0	0.0	0.0	0.0	0.0		0.0	TOX4437	O=C(OCC=C)C	C=CCOC(C)=O
1986	0.0	0.0	0.0	0.0	0.0	0.0	0.0	0.0	0.0	0.0	0.0	0.0	TOX1156	Cl/C(/C(=O)N(CC)CC)=C(/OP(=O)(OC)OC)\C	CCN(CC)C(=O)/C(Cl)=C(/C)OP(=O)(OC)OC
1987	0.0	0.0	0.0		1.0	1.0	0.0	1.0	1.0	0.0		0.0	TOX1152	Oc1ccc(-c2ccccc2)cc1	Oc1ccc(-c2ccccc2)cc1
1989	0.0	1.0				1.0	1.0	1.0		1.0		1.0	TOX1150	[Hg](OC(=O)C)c1ccccc1	CC(=O)O[Hg]c1ccccc1
1990	0.0	1.0				1.0			1.0	1.0	1.0		TOX1409	[Sn](O)(c1ccccc1)(c1ccccc1)c1ccccc1	O[Sn](c1ccccc1)(c1ccccc1)c1ccccc1
1991	0.0	0.0	0.0	0.0	0.0	0.0	0.0	0.0	0.0	0.0	0.0	0.0	TOX24511	O=C(OCCC)CCCCC(=O)OCCC	CCCOC(=O)CCCCC(=O)OCCC
1992		0.0	0.0		0.0	0.0	0.0	0.0	0.0	0.0	0.0	0.0	TOX1159	O=C1OC(=O)c2c1cccc2	O=C1OC(=O)c2ccccc21
1993	0.0	0.0		0.0	0.0	0.0	0.0		0.0	0.0		0.0	TOX1158	O=C(N)c1c(C(=O)N)cccc1	NC(=O)c1ccccc1C(N)=O
1994	0.0	0.0	1.0	0.0	1.0	0.0	0.0	0.0	0.0	0.0		0.0	TOX2174	S=P(OCC)(Oc1ccc([N+](=O)[O-])cc1)c1ccccc1	CCOP(=S)(Oc1ccc([N+](=O)[O-])cc1)c1ccccc1
1995	0.0	0.0		0.0	0.0	0.0	0.0	0.0	0.0	0.0		0.0	TOX2170	Clc1c(C(=O)N)c(Cl)ccc1	NC(=O)c1c(Cl)cccc1Cl
1996	0.0	0.0	0.0	0.0	0.0	0.0	0.0	0.0	0.0	0.0	0.0	0.0	TOX2171	NCCCCCCCCCC	CCCCCCCCCCN
1997	0.0	0.0	0.0	0.0		0.0	0.0	1.0	0.0	0.0	0.0	0.0	TOX2172	O=C(Oc1cc(C)c(N(C)C)cc1)NC	CNC(=O)Oc1ccc(N(C)C)c(C)c1
1998	0.0	0.0	0.0	0.0	0.0	0.0	0.0	1.0	1.0	0.0	0.0	0.0	TOX2179	Clc1c(Cl)c(Cl)nc(Cl)c1Cl	Clc1nc(Cl)c(Cl)c(Cl)c1Cl
1999	0.0	0.0	0.0		1.0	1.0	0.0		1.0	0.0	1.0	0.0	TOX24514	O=C(OCCCCCC)c1ccc(O)cc1	CCCCCCOC(=O)c1ccc(O)cc1
2000	0.0	0.0		0.0	0.0	0.0	0.0	0.0	0.0	0.0	0.0	0.0	TOX3378	O[C@@H](CN)c1cc(O)c(O)cc1	NC[C@H](O)c1ccc(O)c(O)c1
2001	0.0	0.0	0.0	0.0	0.0	0.0	0.0	0.0	0.0	0.0	0.0	0.0	TOX24748	O=C(c1ccccc1)C1(O)CCCCC1	O=C(c1ccccc1)C1(O)CCCCC1
2002	0.0	0.0	0.0	0.0	0.0	0.0	0.0	0.0	0.0	0.0	0.0	0.0	TOX24746	O=C(OC(C)C)c1ccccc1	CC(C)OC(=O)c1ccccc1
2003	0.0	0.0	0.0	0.0		0.0	0.0	0.0	0.0	0.0	0.0	0.0	TOX24747	S=P(NCCCC)(N)N	CCCCNP(N)(N)=S
2004	0.0	0.0	0.0	0.0	0.0	0.0	0.0	0.0	0.0	0.0	0.0	0.0	TOX25790	Nc1c2c(C(c3ccccc3)CN(C)C2)ccc1	CN1Cc2c(N)cccc2C(c2ccccc2)C1
2005	0.0	0.0	0.0	0.0	0.0	0.0	0.0	0.0	0.0	0.0	0.0	0.0	TOX3376	S(CCN/C(/NC)=C\[N+](=O)[O-])Cc1nc(CN(C)C)sc1	CN/C(=C/[N+](=O)[O-])NCCSCc1csc(CN(C)C)n1
2006	0.0	0.0	0.0	0.0	0.0	0.0	0.0	0.0	0.0	0.0	0.0	0.0	TOX17696	N(=C/NC)\c1c(C)cc(C)cc1	CN/C=N/c1ccc(C)cc1C
2007	0.0	0.0	1.0	0.0	0.0	0.0	0.0		0.0	0.0		0.0	TOX3370	O=[N+]([O-])c1cc(C2C(C(=O)OC(C)C)=C(C)NC(C)=C2C(=O)OCCOC)ccc1	COCCOC(=O)C1=C(C)NC(C)=C(C(=O)OC(C)C)C1c1cccc([N+](=O)[O-])c1
2008	0.0	0.0	0.0	0.0	0.0	0.0	0.0	0.0	0.0	0.0	0.0	0.0	TOX24740	O=C(OC(C)C)CCC(=O)OC(C)C	CC(C)OC(=O)CCC(=O)OC(C)C
2009	0.0	0.0	0.0	0.0	0.0	0.0	0.0	0.0	0.0	0.0	0.0	0.0	TOX3372	O=[N+]([O-])c1cc2C(c3ccccc3)=NCC(=O)Nc2cc1	O=C1CN=C(c2ccccc2)c2cc([N+](=O)[O-])ccc2N1
2010		0.0	0.0			0.0	0.0	1.0	0.0	1.0	1.0	0.0	TOX23915	O=C(O[C@@]1(C(=O)C)[C@]2(C)[C@H]([C@H]3[C@@H]([C@]4(C)C(=CC(=O)CC4)CC3)CC2)CC1)CCCCC	CCCCCC(=O)O[C@]1(C(C)=O)CC[C@H]2[C@@H]3CCC4=CC(=O)CC[C@]4(C)[C@H]3CC[C@@]21C
2011	0.0	0.0	0.0	0.0	0.0	0.0	0.0	1.0	0.0	0.0		0.0	TOX18855	ClCc1c(Cl)cccc1F	Fc1cccc(Cl)c1CCl
2012								0.0		0.0			TOX23913	O=C(OC)N/N=C/C=1N([O-])c2c([N+](=O)C=1)cccc2	COC(=O)N/N=C/c1c[n+](=O)c2ccccc2n1[O-]
2013	0.0	0.0	0.0	0.0	1.0	1.0	0.0	0.0	0.0	0.0	0.0	0.0	TOX18857	S(C)c1ccc(C(=O)C(C)(C)N2CCOCC2)cc1	CSc1ccc(C(=O)C(C)(C)N2CCOCC2)cc1
2014	0.0	0.0	0.0	0.0	0.0	0.0	0.0	0.0	0.0	0.0	0.0	0.0	TOX23919	O[C@@H]([C@@H](O)CO)CO	OC[C@H](O)[C@H](O)CO
2015	0.0	0.0	0.0	0.0	0.0	0.0	0.0	0.0	0.0	0.0		0.0	TOX12180	Clc1c(Cl)cc(c(Cl)c1)-c1c(Cl)cc(Cl)c(Cl)c1	Clc1cc(Cl)c(-c2cc(Cl)c(Cl)cc2Cl)cc1Cl
2016	0.0		0.0	0.0	0.0	0.0		1.0	0.0	0.0		0.0	TOX365	O=C1N(C)[C@@H]([C@H](O)[C@@H](C/C=C/C)C)C(=O)N[C@@H](CC)C(=O)N(C)CC(=O)N(C)[C@@H](CC(C)C)C(=O)N[C@@H](C(C)C)C(=O)N(C)[C@@H](CC(C)C)C(=O)N[C@@H](C)C(=O)N[C@H](C)C(=O)N(C)[C@@H](CC(C)C)C(=O)N(C)[C@@H](CC(C)C)C(=O)N(C)[C@H]1C(C)C	C/C=C/C[C@@H](C)[C@@H](O)[C@H]1C(=O)N[C@@H](CC)C(=O)N(C)CC(=O)N(C)[C@@H](CC(C)C)C(=O)N[C@@H](C(C)C)C(=O)N(C)[C@@H](CC(C)C)C(=O)N[C@@H](C)C(=O)N[C@H](C)C(=O)N(C)[C@@H](CC(C)C)C(=O)N(C)[C@@H](CC(C)C)C(=O)N(C)[C@@H](C(C)C)C(=O)N1C
2017	1.0	1.0	0.0	0.0	0.0	0.0	0.0	1.0	0.0	0.0		0.0	TOX366	ClC=1C=2[C@](C)([C@@H]3[C@H](C(=O)C=2)C3)[C@@H]2[C@H]([C@H]3[C@@](C)([C@@](OC(=O)C)(C(=O)C)CC3)CC2)C=1	CC(=O)O[C@]1(C(C)=O)CC[C@H]2[C@@H]3C=C(Cl)C4=CC(=O)[C@@H]5C[C@@H]5[C@]4(C)[C@H]3CC[C@@]21C
2018	0.0	0.0		0.0	0.0	0.0	0.0	0.0	0.0	0.0		0.0	TOX367	SC[C@H](N)C(=O)O	N[C@@H](CS)C(=O)O
2019	0.0	0.0	1.0			0.0	0.0	1.0	0.0	1.0	1.0	0.0	TOX360	S(NC1CCCCC1)c1sc2c(n1)cccc2	c1ccc2sc(SNC3CCCCC3)nc2c1
2020	0.0	0.0	0.0	0.0	0.0	0.0	0.0	0.0	0.0	0.0	0.0	0.0	TOX3996	NC1CCCCC1	NC1CCCCC1
2021	0.0	0.0	0.0	0.0	0.0	0.0	0.0	0.0	0.0	0.0	0.0	0.0	TOX363	O/N=C/1\CCCC\1	ON=C1CCCC1
2023	0.0	0.0	0.0	0.0	0.0	0.0	0.0	0.0	0.0	0.0	0.0	0.0	TOX369	O=C(N)c1c(N=NN(C)C)nc[nH]1	CN(C)N=Nc1nc[nH]c1C(N)=O
2024								0.0		0.0			TOX21217	ClC(Cl)(Cl)C(O)(C)C	CC(C)(O)C(Cl)(Cl)Cl
2025								0.0		0.0			TOX31546	ClCCN1C(=O)Nc2c(C1=O)cccc2	O=c1[nH]c2ccccc2c(=O)n1CCCl
2026	0.0	0.0	0.0	0.0	0.0	0.0	0.0	0.0	0.0	0.0	0.0	0.0	TOX21210	C(C)(C)C1=CCC(C)=CC1	CC1=CCC(C(C)C)=CC1
2027	0.0	0.0	0.0	0.0	1.0	0.0	0.0	0.0	0.0	0.0		0.0	TOX24810	OC(CCCC(CC)C)(C)C	CCC(C)CCCC(C)(C)O
2030	0.0	0.0	0.0		1.0	1.0	0.0		0.0		1.0		TOX24817	OC1CC(C2C3C(C)C(C)(C)C(C2)C3)CCC1	CC1C2CC(CC2C2CCCC(O)C2)C1(C)C
2031	0.0	0.0	0.0	0.0	1.0	0.0	0.0		0.0		0.0	0.0	TOX26630	S(CC1=C(C(=O)O)N2C(=O)[C@@H](NC(=O)[C@H](NC(=O)c3c(O)cc(C)nc3)c3ccc(O)cc3)[C@H]2SC1)c1n(C)nnn1	Cc1cc(O)c(C(=O)N[C@@H](C(=O)N[C@@H]2C(=O)N3C(C(=O)O)=C(CSc4nnnn4C)CS[C@H]23)c2ccc(O)cc2)cn1
2032	0.0	0.0	0.0		0.0	0.0	0.0	1.0	0.0	0.0	0.0	0.0	TOX26631	O=C(C(CN1CCN(CC(OCC)c2ccccc2)CC1)C)c1ccccc1	CCOC(CN1CCN(CC(C)C(=O)c2ccccc2)CC1)c1ccccc1
2033	0.0		0.0	0.0	0.0	0.0	0.0	0.0	0.0	0.0		0.0	TOX24226	S(=O)(=O)(N)c1ccc(-c2c(C)onc2-c2ccccc2)cc1	Cc1onc(-c2ccccc2)c1-c1ccc(S(N)(=O)=O)cc1
2034	0.0	0.0	0.0		0.0	0.0		0.0	0.0	0.0	0.0	0.0	TOX26633	S(SCCC)/C(=C(/N(C=O)Cc1c(N)nc(C)nc1)\C)/CCO	CCCSS/C(CCO)=C(\C)N(C=O)Cc1cnc(C)nc1N
2035	0.0		0.0	0.0	0.0	0.0		1.0	0.0	0.0		0.0	TOX26634	O=C(O)CCC(=O)c1c(OCC)cc(OCC)c(OCC)c1	CCOc1cc(OCC)c(C(=O)CCC(=O)O)cc1OCC
2036	0.0	0.0	0.0	0.0	0.0	0.0	0.0	0.0	0.0	0.0		0.0	TOX26188	P(=O)(CC(=O)NN)(c1ccccc1)c1ccccc1	NNC(=O)CP(=O)(c1ccccc1)c1ccccc1
2037	0.0	0.0	0.0	0.0	0.0	0.0	0.0		0.0		0.0	0.0	TOX26189	O=C(NC(CNC(=O)c1cnccc1)C)c1cnccc1	CC(CNC(=O)c1cccnc1)NC(=O)c1cccnc1
2038	0.0	0.0		0.0	0.0	0.0	0.0		0.0		0.0	0.0	TOX26186	Fc1ccc(C(=O)CCCN2CC3N(CC2)CCC3)cc1	O=C(CCCN1CCN2CCCC2C1)c1ccc(F)cc1
2039	1.0	0.0	0.0	0.0	0.0	0.0	0.0		0.0		0.0	0.0	TOX26187	OC(c1ccccc1)(c1ccccc1)C1C2CCN(C1)CC2	OC(c1ccccc1)(c1ccccc1)C1CN2CCC1CC2
2040	0.0	0.0	1.0	0.0	0.0	0.0	0.0		0.0		0.0	0.0	TOX26185	O=C(O)c1c(OC)c(OC)ccc1/C=N\NC(=O)c1ccncc1	COc1ccc(/C=N\NC(=O)c2ccncc2)c(C(=O)O)c1OC
2041	0.0	0.0	1.0		1.0	0.0	0.0		0.0		0.0	0.0	TOX26182	O(CCN(CC)CC)c1cc2sc(N(C)C)nc2cc1	CCN(CC)CCOc1ccc2nc(N(C)C)sc2c1
2042	0.0	0.0	0.0			0.0	0.0		0.0			0.0	TOX26183	Clc1cc2N(C(=O)CCN(CC)CC)c3c(Sc2cc1)cccc3	CCN(CC)CCC(=O)N1c2ccccc2Sc2ccc(Cl)cc21
2043	0.0	0.0	0.0	0.0	0.0	0.0	0.0		0.0	0.0		0.0	TOX26180	FC(F)(F)c1cc2N(C(=O)CCN3CCN(C)CC3)c3c(Sc2cc1)cccc3	CN1CCN(CCC(=O)N2c3ccccc3Sc3ccc(C(F)(F)F)cc32)CC1
2044	0.0	0.0	0.0	0.0	0.0	0.0	0.0	0.0	0.0	0.0		0.0	TOX26181	O=C(CCc1ccccc1)c1c(OCCN(CC)CC)cccc1	CCN(CC)CCOc1ccccc1C(=O)CCc1ccccc1
2045	0.0	1.0	0.0	0.0		1.0			1.0	1.0	0.0	1.0	TOX27325	Fc1ccc(/C=C/C(=O)NC2CCC(CCN3CCc4c(ccc(-c5nc(C)on5)c4)CC3)CC2)cc1	Cc1nc(-c2ccc3c(c2)CCN(CCC2CCC(NC(=O)/C=C/c4ccc(F)cc4)CC2)CC3)no1
2046	0.0	0.0	0.0		0.0	0.0	0.0		0.0	0.0		0.0	TOX27324	Fc1ccc(-c2c(n(C(CO)CO)cn2)-c2nc(Oc3ccccc3)ncc2)cc1	OCC(CO)n1cnc(-c2ccc(F)cc2)c1-c1ccnc(Oc2ccccc2)n1
2047	0.0	0.0	0.0	0.0	0.0	0.0		0.0	0.0	0.0		0.0	TOX27327	Fc1cc([C@@H]2[C@@H](CN3CCC(c4n(CC)nc(Cc5ccccc5)c4)CC3)C[C@H](N([C@@H](C(=O)O)C(C)C)C)C2)ccc1	CCn1nc(Cc2ccccc2)cc1C1CCN(C[C@H]2C[C@H](N(C)[C@@H](C(=O)O)C(C)C)C[C@@H]2c2cccc(F)c2)CC1
2048	0.0					0.0					1.0		TOX27320	O=C(N1c2c(cc3OCC4(c3c2)CCN(CC)CC4)CC1)c1ccc(-c2c(C)cc(-c3oc(C)nn3)cc2)cc1	CCN1CCC2(CC1)COc1cc3c(cc12)N(C(=O)c1ccc(-c2ccc(-c4nnc(C)o4)cc2C)cc1)CC3
2049	0.0	0.0	0.0			0.0		1.0		0.0	1.0	0.0	TOX27322	FC(F)(F)c1c(C)cc2c(N(C(=O)Nc3cnc(Oc4c(C)nccc4)cc3)CC2)c1	Cc1cc2c(cc1C(F)(F)F)N(C(=O)Nc1ccc(Oc3cccnc3C)nc1)CC2
2050	0.0	0.0	0.0			0.0		1.0					TOX27328	FC(F)(F)C(F)(F)COc1c(-c2cc(-c3[nH]nc(C(=O)N)n3)ccc2)cc(F)cc1	NC(=O)c1n[nH]c(-c2cccc(-c3cc(F)ccc3OCC(F)(F)C(F)(F)F)c2)n1
2051	0.0	0.0	0.0	0.0	0.0	0.0	0.0	1.0	0.0	0.0	0.0	0.0	TOX20676	S(=O)(=O)(NC(=O)NC1CCCCC1)c1ccc(CCNC(=O)c2ncc(C)nc2)cc1	Cc1cnc(C(=O)NCCc2ccc(S(=O)(=O)NC(=O)NC3CCCCC3)cc2)cn1
2052	1.0	0.0	0.0		0.0	0.0	0.0	0.0	0.0	0.0	0.0	0.0	TOX20674	F[C@@H]1C=2[C@@](C)([C@@]3(F)[C@@H](O)C[C@]4(C)[C@]5(C(=O)CO)OC(C)(C)O[C@@H]5C[C@H]4[C@@H]3C1)C=CC(=O)C=2	CC1(C)O[C@@H]2C[C@H]3[C@@H]4C[C@H](F)C5=CC(=O)C=C[C@]5(C)[C@@]4(F)[C@@H](O)C[C@]3(C)[C@]2(C(=O)CO)O1
2053	0.0		0.0	0.0	0.0	0.0			0.0	0.0		0.0	TOX20675	S(=O)(=O)(NC(=O)NC1CCC(C)CC1)c1ccc(CCNC(=O)N2C(=O)C(CC)=C(C)C2)cc1	CCC1=C(C)CN(C(=O)NCCc2ccc(S(=O)(=O)NC(=O)NC3CCC(C)CC3)cc2)C1=O
2054	0.0	1.0	1.0		1.0		0.0		1.0		1.0	1.0	TOX20672	S(c1cc2nc(NC(=O)OC)[nH]c2cc1)c1ccccc1	COC(=O)Nc1nc2cc(Sc3ccccc3)ccc2[nH]1
2055	0.0		0.0			0.0		0.0		0.0		1.0	TOX20678	O(C)C=1C(=O)C(CCCCCCCCCCO)=C(C)C(=O)C=1OC	COC1=C(OC)C(=O)C(CCCCCCCCCCO)=C(C)C1=O
2056	0.0	0.0	1.0		1.0	0.0	0.0	1.0	1.0	0.0		0.0	TOX20679	O(C(C)C)c1cc2OC=C(c3ccccc3)C(=O)c2cc1	CC(C)Oc1ccc2c(=O)c(-c3ccccc3)coc2c1
2057	1.0	0.0	1.0	1.0	0.0	0.0		1.0	0.0	0.0		0.0	TOX26454	O(CCOc1c(OCCOC)cc2ncnc(Nc3cc(C#C)ccc3)c2c1)C	C#Cc1cccc(Nc2ncnc3cc(OCCOC)c(OCCOC)cc23)c1
2058	0.0	0.0	0.0	0.0	0.0	0.0	0.0		0.0		0.0	0.0	TOX26455	O([C@@H]1[C@@H](C)C(=O)[C@@H](C)C(=O)O[C@H](CC)[C@@]2(C)OC(=O)N(CCCCn3cc(-c4cnccc4)nc3)[C@@H]2[C@@H](C)C(=O)[C@H](C)C[C@]1(OC)C)[C@H]1[C@H](O)[C@@H](N(C)C)C[C@@H](C)O1	CC[C@H]1OC(=O)[C@H](C)C(=O)[C@H](C)[C@@H](O[C@@H]2O[C@H](C)C[C@H](N(C)C)[C@H]2O)[C@](C)(OC)C[C@@H](C)C(=O)[C@H](C)[C@H]2N(CCCCn3cnc(-c4cccnc4)c3)C(=O)O[C@]12C
2059	0.0		0.0		0.0	0.0		1.0		0.0	1.0	0.0	TOX26456	O=C(N[C@H](C[C@H](O)[C@@H](NC(=O)COc1c(C)cccc1C)Cc1ccccc1)Cc1ccccc1)[C@H](C(C)C)N1C(=O)NCCC1	Cc1cccc(C)c1OCC(=O)N[C@@H](Cc1ccccc1)[C@@H](O)C[C@H](Cc1ccccc1)NC(=O)[C@H](C(C)C)N1CCCNC1=O
2060	0.0	0.0	0.0	0.0	0.0	0.0	0.0	0.0	0.0	0.0	0.0	0.0	TOX26457	Clc1cc(c(-c2cnc(C)cc2)nc1)-c1ccc(S(=O)(=O)C)cc1	Cc1ccc(-c2ncc(Cl)cc2-c2ccc(S(C)(=O)=O)cc2)cn1
2061	0.0		1.0			0.0		0.0	1.0	0.0	1.0		TOX26450	Clc1cc2nc(/C=C/c3cc([C@H](SCC4(CC(=O)O)CC4)CCc4c(C(O)(C)C)cccc4)ccc3)ccc2cc1	CC(C)(O)c1ccccc1CC[C@@H](SCC1(CC(=O)O)CC1)c1cccc(/C=C/c2ccc3ccc(Cl)cc3n2)c1
2062	0.0	0.0	0.0	0.0	0.0	0.0	0.0	0.0	0.0	0.0	0.0	0.0	TOX26451	FC=1C(NC(=O)OCCCCC)=NC(=O)N([C@H]2[C@H](O)[C@H](O)[C@@H](C)O2)C=1	CCCCCOC(=O)Nc1nc(=O)n([C@@H]2O[C@H](C)[C@@H](O)[C@H]2O)cc1F
2063	1.0	0.0	0.0	0.0		0.0	0.0		0.0			0.0	TOX26452	FC(F)(F)c1c(NC(=O)[C@@H]2[C@]3(C)[C@H]([C@H]4[C@@H]([C@]5(C)[C@H](NC(=O)C=C5)CC4)CC3)CC2)cc(C(F)(F)F)cc1	C[C@]12CC[C@H]3[C@@H](CC[C@H]4NC(=O)C=C[C@]34C)[C@@H]1CC[C@@H]2C(=O)Nc1cc(C(F)(F)F)ccc1C(F)(F)F
2064	0.0			0.0	0.0	0.0			0.0		1.0		TOX26453	Clc1c(-n2c(c(C)c(C(=O)NN3CCCCC3)n2)-c2ccc(Cl)cc2)ccc(Cl)c1	Cc1c(C(=O)NN2CCCCC2)nn(-c2ccc(Cl)cc2Cl)c1-c1ccc(Cl)cc1
2065										0.0			TOX26458	ClCCN(C(=O)Oc1cc2c([C@@H]3[C@H]([C@H]4[C@@](C)([C@@H](O)CC4)CC3)CC2)cc1)CCCl	C[C@]12CC[C@@H]3c4ccc(OC(=O)N(CCCl)CCCl)cc4CC[C@H]3[C@@H]1CC[C@@H]2O
2066	0.0	0.0	0.0	1.0		0.0	0.0	0.0	0.0	0.0	0.0	0.0	TOX26459	O=C(O)CCc1ccc(OC(=O)C2CCC(CN)CC2)cc1	NCC1CCC(C(=O)Oc2ccc(CCC(=O)O)cc2)CC1
2067								0.0		0.0			TOX26988	SCC(N)C(=O)O	NC(CS)C(=O)O
2068	0.0	0.0		0.0	0.0	0.0	0.0	0.0	0.0	0.0	0.0	0.0	TOX26989	O=C(O)[C@H](N)Cc1c2c([nH]c1)cccc2	N[C@H](Cc1c[nH]c2ccccc12)C(=O)O
2069	0.0	0.0	1.0			0.0	0.0		0.0	0.0		0.0	TOX22297	S=P(OCC)(OCC)Oc1nc(N(CC)CC)nc(C)c1	CCOP(=S)(OCC)Oc1cc(C)nc(N(CC)CC)n1
2070	0.0	0.0	0.0	0.0	0.0	0.0	0.0	0.0	0.0	0.0	0.0	0.0	TOX24365	O=C(NC(C)(C)C)N	CC(C)(C)NC(N)=O
2071	0.0		0.0	1.0		0.0		1.0	0.0	0.0	0.0		TOX6900	[N+](CCCCCCCCCCCC)(C)(C)C	CCCCCCCCCCCC[N+](C)(C)C
2072	0.0	0.0	0.0	0.0		0.0	0.0	0.0	0.0	0.0		0.0	TOX22299	Oc1ccc(C(C)C)cc1	CC(C)c1ccc(O)cc1
2073	0.0	0.0	1.0	0.0		0.0	0.0	1.0	0.0	0.0	1.0	0.0	TOX7494	Nc1c(N)cccc1C	Cc1cccc(N)c1N
2075	0.0		0.0			0.0		1.0	0.0		1.0		TOX21289	[N+](CCCCCCCCCCCCCC)(C)(C)C	CCCCCCCCCCCCCC[N+](C)(C)C
2076	0.0	0.0	0.0	0.0		0.0	0.0	0.0	0.0	0.0	0.0	0.0	TOX7498	O=C=NC(C)(C)c1cc(C(N=C=O)(C)C)ccc1	CC(C)(N=C=O)c1cccc(C(C)(C)N=C=O)c1
2077	0.0	0.0	0.0	0.0	0.0	0.0	0.0	0.0	0.0	0.0	0.0	0.0	TOX24493	[Si](OCC)(OCC)(OCC)CCCNC(=O)N	CCO[Si](CCCNC(N)=O)(OCC)OCC
2078	0.0	0.0	0.0	0.0	0.0	0.0	0.0	0.0	0.0	0.0	0.0	0.0	TOX24490	S(=O)(=O)(N)c1c(C(=O)OC)scc1	COC(=O)c1sccc1S(N)(=O)=O
2079	0.0	0.0	0.0	0.0	0.0	0.0	0.0	0.0	0.0	0.0	0.0	0.0	TOX24491	O=C(N)CN1C(=O)CCC1	NC(=O)CN1CCCC1=O
2080	0.0	0.0		0.0	1.0	1.0	0.0		0.0	0.0	1.0	0.0	TOX17728	O=C(c1c(O)c(O)c(O)cc1)c1ccccc1	O=C(c1ccccc1)c1ccc(O)c(O)c1O
2081	0.0	0.0	0.0	0.0	0.0	0.0	0.0		0.0	0.0	0.0	0.0	TOX27581	O=C(OCCCCC)CCCCC	CCCCCOC(=O)CCCCC
2082	0.0	0.0	0.0	0.0	0.0	0.0	0.0	0.0	0.0	0.0	0.0	0.0	TOX1238	Oc1cc(O)ccc1	Oc1cccc(O)c1
2083	0.0	0.0	0.0	0.0	0.0	0.0	0.0	0.0	0.0	0.0	0.0	0.0	TOX27582	O=C(OCCCCCC)CC	CCCCCCOC(=O)CC
2084	0.0	0.0	0.0	0.0	0.0	0.0	0.0	0.0	0.0	0.0	0.0	0.0	TOX27585	O=C(OCC/C=C\CC)C(C)C	CC/C=C\CCOC(=O)C(C)C
2085	0.0	0.0	0.0	0.0	0.0	0.0	0.0	0.0	0.0	0.0	0.0	0.0	TOX27584	O=C(OCCc1ccccc1)CCCCC	CCCCCC(=O)OCCc1ccccc1
2086	0.0	0.0	0.0	0.0		0.0	0.0	0.0	0.0	0.0	0.0	0.0	TOX27587	OCCCCC/C=C\CC	CC/C=C\CCCCCO
2087	0.0	0.0	0.0	0.0	0.0	0.0	0.0	1.0	0.0	0.0	0.0	0.0	TOX27589	O=C1OC(CCCCC)=CC=C1	CCCCCc1cccc(=O)o1
2088	0.0	0.0	0.0			0.0	0.0	0.0	0.0			0.0	TOX1233	Ic1c([O-])c(I)cc2C(c3c(C(=O)[O-])cccc3)=C3C(=C(I)C(=O)C(I)=C3)Oc12	O=C([O-])c1ccccc1-c1c2cc(I)c(=O)c(I)c-2oc2c(I)c([O-])c(I)cc12
2089	0.0	0.0	0.0	0.0	0.0	0.0	0.0	0.0	0.0	0.0	0.0	0.0	TOX1231	S(=O)(=O)([O-])c1c(O)c(N=Nc2c(C)cc(C)c(C)c2)c2c(c1)cc(S(=O)(=O)[O-])cc2	Cc1cc(C)c(N=Nc2c(O)c(S(=O)(=O)[O-])cc3cc(S(=O)(=O)[O-])ccc23)cc1C
2090	0.0	0.0	1.0	1.0		1.0		0.0	0.0	0.0	1.0	0.0	TOX1237	O=C(OC)[C@@H]1[C@@H](OC)[C@H](OC(=O)c2cc(OC)c(OC)c(OC)c2)C[C@H]2[C@@H]1C[C@H]1N(C2)CCc2c3c([nH]c12)cc(OC)cc3	COC(=O)[C@H]1[C@H]2C[C@@H]3c4[nH]c5cc(OC)ccc5c4CCN3C[C@H]2C[C@@H](OC(=O)c2cc(OC)c(OC)c(OC)c2)[C@@H]1OC
2091	0.0	0.0	1.0			0.0	0.0	1.0	0.0	0.0	1.0	1.0	TOX4602	O(C)c1c(OC)ccc2c1c[n+]1c(-c3c(cc4OCOc4c3)CC1)c2	COc1ccc2cc3[n+](cc2c1OC)CCc1cc2c(cc1-3)OCO2
2092	0.0	0.0	0.0			0.0	0.0	0.0	0.0	0.0		0.0	TOX1235	S(=O)(=O)([O-])c1c(-c2c3c([o+]c4c2cc(C)c(N(CC)CC)c4)cc(N(CC)CC)c(C)c3)ccc(S(=O)(=O)[O-])c1	CCN(CC)c1cc2[o+]c3cc(N(CC)CC)c(C)cc3c(-c3ccc(S(=O)(=O)[O-])cc3S(=O)(=O)[O-])c2cc1C
2093	0.0	0.0	0.0	0.0	0.0	0.0	0.0	0.0	0.0	0.0		0.0	TOX24498	[N+](CC)(CC)(CC)C	CC[N+](C)(CC)CC
2094	0.0	0.0	0.0	0.0	1.0			0.0	1.0	0.0		1.0	TOX28492	Brc1c(C(=O)NS(=O)(=O)/C=C/c2sccc2)ccc(F)c1	O=C(NS(=O)(=O)/C=C/c1cccs1)c1ccc(F)cc1Br
2095	0.0	0.0										1.0	TOX28493	Brc1c(N2C(=O)N(C)c3nc(Nc4cc5OCC(CO)Oc5cc4)ncc3C2)cccc1	CN1C(=O)N(c2ccccc2Br)Cc2cnc(Nc3ccc4c(c3)OCC(CO)O4)nc21
2096	0.0	0.0	0.0			0.0			1.0	0.0		1.0	TOX28490	Clc1c(C(=O)N=S(=O)([O-])/C=C/c2ccccc2)ccc(F)c1	O=C(N=S(=O)([O-])/C=C/c1ccccc1)c1ccc(F)cc1Cl
2097	0.0	0.0	0.0		0.0	0.0	0.0		0.0	0.0			TOX28496	S(=O)(=O)(Cc1ccccc1)c1c(N2CCC(c3ccccc3)CC2)cc(N(CCN(C)C)CC)c(C(=O)N(CC)CC)c1	CCN(CC)C(=O)c1cc(S(=O)(=O)Cc2ccccc2)c(N2CCC(c3ccccc3)CC2)cc1N(CC)CCN(C)C
[truncated: 5,446 more rows]
