# Supplementary material for: Could graph neural networks learn better molecular representation for drug discovery? A comparison study of descriptor-based and graph-based models
Source: J Cheminform. 2021 Feb 17;13:12. doi: 10.1186/s13321-020-00479-8 (PMC7888189; doi:10.1186/s13321-020-00479-8)
Supplement: Supplementary file 1 — Additional file 1. The datasets for the single tasks. [file 13321_2020_479_MOESM1_ESM.zip › ReferencedData/washed_dataset/toxcast_washed.csv]

	smiles	ACEA_T47D_80hr_Negative	ACEA_T47D_80hr_Positive	APR_HepG2_CellCycleArrest_24h_dn	APR_HepG2_CellCycleArrest_24h_up	APR_HepG2_CellCycleArrest_72h_dn	APR_HepG2_CellLoss_24h_dn	APR_HepG2_CellLoss_72h_dn	APR_HepG2_MicrotubuleCSK_24h_dn	APR_HepG2_MicrotubuleCSK_24h_up	APR_HepG2_MicrotubuleCSK_72h_dn	APR_HepG2_MicrotubuleCSK_72h_up	APR_HepG2_MitoMass_24h_dn	APR_HepG2_MitoMass_24h_up	APR_HepG2_MitoMass_72h_dn	APR_HepG2_MitoMass_72h_up	APR_HepG2_MitoMembPot_1h_dn	APR_HepG2_MitoMembPot_24h_dn	APR_HepG2_MitoMembPot_72h_dn	APR_HepG2_MitoticArrest_24h_up	APR_HepG2_MitoticArrest_72h_up	APR_HepG2_NuclearSize_24h_dn	APR_HepG2_NuclearSize_72h_dn	APR_HepG2_NuclearSize_72h_up	APR_HepG2_OxidativeStress_24h_up	APR_HepG2_OxidativeStress_72h_up	APR_HepG2_StressKinase_1h_up	APR_HepG2_StressKinase_24h_up	APR_HepG2_StressKinase_72h_up	APR_HepG2_p53Act_24h_up	APR_HepG2_p53Act_72h_up	APR_Hepat_Apoptosis_24hr_up	APR_Hepat_Apoptosis_48hr_up	APR_Hepat_CellLoss_24hr_dn	APR_Hepat_CellLoss_48hr_dn	APR_Hepat_DNADamage_24hr_up	APR_Hepat_DNADamage_48hr_up	APR_Hepat_DNATexture_24hr_up	APR_Hepat_DNATexture_48hr_up	APR_Hepat_MitoFxnI_1hr_dn	APR_Hepat_MitoFxnI_24hr_dn	APR_Hepat_MitoFxnI_48hr_dn	APR_Hepat_NuclearSize_24hr_dn	APR_Hepat_NuclearSize_48hr_dn	APR_Hepat_Steatosis_24hr_up	APR_Hepat_Steatosis_48hr_up	ATG_AP_1_CIS_dn	ATG_AP_1_CIS_up	ATG_AP_2_CIS_dn
0	Clc1ccc([N+](=O)[O-])cc1	0.0	0.0																																												0.0	0.0	0.0
1	[Si](O[Si](O[Si](C)C)(C)C)(O[Si](C)C)(C)C
2	O=C(N1CCN(C)CC1)C1CCCCC1
3	O=[N+]([O-])c1ccc(N)cc1	1.0	0.0	0.0	0.0	0.0	0.0	0.0	0.0	0.0	0.0	0.0	0.0	0.0	0.0	0.0		0.0	0.0	0.0	0.0	0.0	0.0	0.0	0.0	0.0		0.0	0.0	0.0	0.0																0.0	0.0	0.0
5	O=C1NOC(C)=C1
6	O=C(C)c1ccc(OC)cc1																																														0.0	0.0	0.0
7	O=Cc1ccc(N(C)C)cc1																																														0.0	0.0	0.0
8	BrCc1ccc([N+](=O)[O-])cc1
9	ClCc1ccc([N+](=O)[O-])cc1
10	O=[N+]([O-])c1ccc(NC)cc1
11	OC[C@H]1O[C@H]2[C@H](O)[C@@H](O)[C@@H]1O[C@@H]1[C@H](O)[C@@H](O)[C@@H]([C@@H](CO)O1)O[C@@H]1[C@H](O)[C@@H](O)[C@@H]([C@@H](CO)O1)O[C@@H]1[C@H](O)[C@@H](O)[C@@H]([C@@H](CO)O1)O[C@@H]1[C@H](O)[C@@H](O)[C@@H]([C@@H](CO)O1)O[C@@H]1[C@H](O)[C@@H](O)[C@@H]([C@@H](CO)O1)O2	0.0	0.0	0.0	0.0	0.0	0.0	0.0	0.0	0.0	0.0	0.0	0.0	0.0	0.0	0.0		0.0	0.0	0.0	0.0	0.0	0.0	0.0	0.0	0.0		0.0	0.0	0.0	0.0																0.0	0.0	0.0
12	C(C)(C)c1ccc(C(C)C)cc1																																														0.0	0.0	0.0
13	O=[N+]([O-])c1ccc(C(=O)C)cc1
14	ClC(=O)c1ccc(C(Cl)=O)cc1																																														0.0	0.0	0.0
15	O=C(O)c1ccc(C(=O)O)cc1	0.0	0.0																																												0.0	0.0	0.0
16	N(C)(C)c1ccc(N(C)C)cc1
17	O(C(OC)CCCCCCC)C																																														0.0	0.0	0.0
19	Clc1c(/C=C/c2nc3c(c(NC(CCCN(CC)CC)C)c2)ccc(Cl)c3)cccc1
21	O=[N+]([O-])c1ccc([N+](=O)[O-])cc1																																														0.0	1.0	0.0
28	ClCCCCCCCCCC
29	O=[N+]([O-])c1ccc(CCO)cc1
30	O=C(O)CCCCCCCCCCCCCC
31	O=C(Oc1cc2c(CC)c3c(nc2cc1)C=1N(C(=O)C2=C([C@@](O)(CC)C(=O)OC2)C=1)C3)N1CCC(N2CCCCC2)CC1
32	O=[N+]([O-])c1ccc(OCC)cc1
33	O=C1C(c2[nH]nnn2)=CN=C2C(C)=CC=CN12
34	O=C(O)CCCCCCC/C=C/CCCCCC																																														0.0	0.0	0.0
35	O=C(OCCCCCC)C(CC)C																																														0.0	0.0	0.0
37	N(CCN)(CC)CC
38	OCCN(CC)CC	0.0	0.0	0.0	0.0	0.0	0.0	0.0	0.0	0.0	0.0	0.0	0.0	0.0	0.0	0.0		0.0	0.0	0.0	0.0	0.0	0.0	0.0	0.0	0.0		0.0	0.0	0.0	0.0																0.0	0.0	0.0
39	BrCc1ccccc1
41	C(=C)C1CC=CCC1
42	S(=O)(=O)(Oc1ccc(C(c2[n+]cccc2)c2ccc(OS(=O)(=O)[O-])cc2)cc1)[O-]
43	C(C)c1ccccc1
44	C(=C)c1ccccc1
45	OCC(CCCCC)CCC	0.0	0.0																																												0.0	0.0	0.0
48	C(=C)c1ccncc1																																														0.0	0.0	1.0
49	ClCc1ccccc1
50	NCc1ccccc1																																														0.0	0.0	0.0
51	N#Cc1ccccc1																																														0.0	0.0	0.0
52	N#Cc1ccncc1
53	S(SCc1c(CO)c(O)c(C)nc1)Cc1c(CO)c(O)c(C)nc1
54	O=CC1CC=CCC1
55	OCc1ccccc1	0.0	0.0	0.0	0.0	0.0	0.0	0.0	0.0	0.0	0.0	0.0	0.0	0.0	0.0	0.0		0.0	0.0	0.0	0.0	0.0	0.0	0.0	0.0	0.0		0.0	0.0	0.0	0.0																0.0	0.0	0.0
56	[N+](CC)(CC)(CC)C
57	O=Cc1ccccc1
58	SCc1ccccc1
59	N#Cc1cnccc1	0.0	0.0	0.0	0.0	0.0	0.0	0.0	0.0	0.0	0.0	0.0	0.0	0.0	0.0	0.0		0.0	0.0	0.0	0.0	0.0	0.0	0.0	0.0	0.0		0.0	0.0	0.0	0.0																0.0	0.0	0.0
60	OCc1cnccc1																																														0.0	0.0	0.0
61	[Hg](Cl)c1ccccc1
62	Cl/C=C\CCl																																														0.0	0.0	0.0
63	N(C)c1ccccc1
65	O/N=C/1\CCCCC\1	0.0	0.0																																												0.0	0.0	0.0
66	Clc1cc2c(/C(=C/3\CCNCC\3)/c3ncccc3CC2)cc1
67	ONc1ccccc1
68	c1(C2(c3ccccc3)C(C3=NCCN3)C2)ccccc1
69	C(=C)c1ncccc1
70	N#Cc1ncccc1																																														0.0	0.0	0.0
71	Clc1nc(NCC)nc(N)n1	0.0	0.0	0.0	0.0	0.0	0.0	0.0	0.0	0.0	0.0	0.0	0.0	0.0	0.0	0.0	0.0	0.0	0.0	0.0	0.0	0.0	0.0	0.0	0.0	0.0	0.0	0.0	0.0	0.0	0.0	0.0	0.0	0.0	0.0	0.0	0.0	0.0	0.0	1.0	0.0	0.0	0.0	0.0	0.0	0.0	1.0	0.0	0.0
72	C(C)N1CCOCC1
73	O=NN1CCCCC1
74	N12CCC(CC1)CC2
75	Clc1c(C(=O)OC)c(S(=O)(=O)NC(=O)Nc2nc(OC)cc(OC)n2)n(C)n1			0.0	0.0	0.0	0.0	0.0	0.0	0.0	0.0	0.0	0.0	0.0	0.0	0.0	0.0	0.0	0.0	0.0	0.0	0.0	0.0	0.0	0.0	0.0	0.0	0.0	0.0	0.0	0.0	0.0	0.0	0.0	0.0	0.0	0.0	0.0	0.0	0.0	0.0	0.0	0.0	0.0	0.0	0.0	0.0	0.0	0.0
76	C(=C)c1cc(C)ccc1																																														0.0	1.0	0.0
77	N(c1ccc(C(C)(C)c2ccccc2)cc1)c1ccc(C(C)(C)c2ccccc2)cc1	0.0	0.0																																												0.0	0.0	0.0
79	Oc1c(-c2ocnn2)cccc1
80	OC(Cc1ccccc1)(C)C																																														0.0	0.0	0.0
81	S(=O)(=O)([O-])c1c(C=O)cccc1	0.0	0.0																																												0.0	0.0	0.0
82	S(=O)(=O)(O)NC1CCCCC1																																														0.0	0.0	0.0
83	O=C(OC(Cc1ccccc1)(C)C)CCC	0.0	0.0																																												0.0	0.0	0.0
84	O=C(C)c1ccc(C(=O)C)cc1
85	N12CN3CN(C1)CN(C3)C2	0.0	1.0	0.0	0.0	0.0	0.0	0.0	0.0	0.0	0.0	0.0	0.0	0.0	0.0	0.0		0.0	0.0	0.0	0.0	0.0	0.0	0.0	0.0	0.0		0.0	0.0	0.0	0.0																0.0	1.0	0.0
86	C[Si]1(C)N[Si](C)(C)N[Si](C)(C)N1
87	O=C(OCC)Cn1c(-c2sc(c(-c3ccc(OC)cc3)n2)-c2ccc(OC)cc2)ccc1
89	P(Oc1ccccc1)(Oc1ccccc1)Oc1ccccc1	0.0	1.0	0.0	0.0	0.0	0.0	0.0	0.0	0.0	0.0	0.0	0.0	0.0	0.0	0.0		0.0	0.0	0.0	1.0	0.0	0.0	0.0	0.0	0.0		0.0	0.0	0.0	0.0																0.0	0.0	0.0
92	Clc1nc(Cl)nc(Nc2c(Cl)cccc2)n1	0.0	0.0	0.0	0.0	0.0	0.0	0.0	0.0	0.0	0.0	0.0	0.0	0.0	0.0	0.0	0.0	0.0	0.0	0.0	0.0	0.0	0.0	0.0	0.0	0.0	0.0	0.0	0.0	0.0	0.0	0.0	0.0	0.0	0.0	0.0	0.0	0.0	0.0	0.0	0.0	0.0	0.0	0.0	0.0	0.0	0.0	1.0	0.0
94	Clc1cc(OC(C(=O)O)C)ccc1	0.0	0.0	0.0	0.0	0.0	0.0	0.0	0.0	0.0	0.0	0.0	0.0	0.0	0.0	0.0	0.0	0.0	0.0	0.0	0.0	0.0	0.0	0.0	0.0	0.0	0.0	0.0	0.0	0.0	0.0	0.0	0.0	0.0	0.0	0.0	0.0	0.0	0.0	0.0	0.0	0.0	0.0	0.0	0.0	0.0	0.0	0.0	0.0
95	S(=O)(=O)(O)c1cc(CN(CC)c2ccccc2)ccc1
96	Clc1c(N)ccc(Cc2cc(Cl)c(N)cc2)c1
97	O=C(N(CC)CC)[C@]1([C@@H](CN)C1)c1ccccc1
98	Oc1cc(Nc2ccccc2)ccc1
100	S(=O)(=O)(NC(=O)N(C)c1nc(OC)nc(C)n1)c1c(C(=O)OC)cccc1			0.0	0.0	0.0	0.0	0.0	0.0	0.0	0.0	0.0	0.0	0.0	0.0	0.0	0.0	0.0	0.0	0.0	0.0	0.0	0.0	0.0	0.0	0.0	0.0	0.0	0.0	0.0	0.0	0.0	0.0	0.0	0.0	0.0	0.0	0.0	0.0	0.0	0.0	0.0	0.0	0.0	0.0	0.0	0.0	0.0	0.0
101	Clc1c(Cl)ccc(NC(=O)Nc2ccc(Cl)cc2)c1	1.0	0.0	1.0	0.0	1.0	1.0	1.0	0.0	0.0	0.0	1.0	0.0	0.0	1.0	0.0		1.0	1.0	1.0	1.0	0.0	0.0	0.0	1.0	1.0		0.0	1.0	1.0	1.0																0.0	1.0	0.0
102	Clc1cc(NC(=O)OC(C)C)ccc1	1.0	0.0	0.0	0.0	0.0	0.0	0.0	0.0	0.0	0.0	0.0	0.0	0.0	0.0	0.0	0.0	0.0	0.0	0.0	0.0	0.0	0.0	0.0	0.0	0.0	0.0	0.0	0.0	0.0	0.0	0.0	0.0	0.0	0.0	0.0	0.0	0.0	0.0	1.0	0.0	0.0	0.0	0.0	0.0	0.0	0.0	0.0	0.0
104	O=C(Oc1c[n+](C)ccc1)N(C)C
105	ClCC#CCOC(=O)Nc1cc(Cl)ccc1
106	S(C(CNC(=O)[C@H](N)C(C)C)(C)C)CC(=O)O[C@H]1[C@]2(C)[C@H](C)CC[C@]3([C@@H](C)[C@H](O)[C@@](C=C)(C)C1)[C@H]2C(=O)CC3
107	O(CC=C)c1nc(OCC=C)nc(OCC=C)n1	0.0	0.0																																												0.0	0.0	0.0
108	O=C/C(=C\c1ccccc1)/C
109	N(C(CC1CCCCC1)C)C
110	O=C(OC)Cc1ccccc1																																														0.0	0.0	0.0
111	O=C(N(C)C)Nc1ccccc1	0.0	0.0																																												0.0	0.0	0.0
112	Clc1c(Oc2cc(F)c(NC(=O)NC(=O)c3c(F)cccc3F)cc2)ccc(C(F)(F)F)c1	0.0	0.0																																												0.0	0.0	0.0
113	S(C)c1nc(NCC)nc(NCC)n1
114	ClS(=O)(=O)CCCCCCCCCCCC																																														0.0	0.0	0.0
115	Fc1ccc(C(N2CCN(Cc3c(OC)c(OC)c(OC)cc3)CC2)c2ccc(F)cc2)cc1
116	O(C(OC)Cc1ccccc1)C																																														0.0	0.0	0.0
117	S(=O)(=O)(Nc1ccc(C(=O)NCCN(CC)CC)cc1)C
118	Clc1c(C2S/C(=C(/C#N)\n3cncc3)/SC2)cccc1
119	Oc1ccc(Cc2ccccc2)cc1
121	Brc1ccc(Oc2ccccc2)cc1	0.0	0.0	0.0	0.0	0.0	1.0	1.0	0.0	0.0	0.0	0.0	0.0	0.0	0.0	0.0		0.0	0.0	0.0	1.0	0.0	0.0	0.0	0.0	0.0		0.0	0.0	0.0	0.0																0.0	1.0	0.0
122	N(C)(C)c1ccc(Cc2ccc(N(C)C)cc2)cc1	0.0	1.0	0.0	0.0	1.0	0.0	1.0	0.0	0.0	0.0	1.0	0.0	0.0	0.0	0.0		1.0	0.0	0.0	1.0	0.0	0.0	0.0	0.0	0.0		0.0	0.0	0.0	0.0																0.0	1.0	0.0
123	O=C1C=C2C(=C3[C@H]([C@H]4[C@@](C)([C@@H](O)CC4)C=C3)CC2)CC1	0.0	1.0	0.0	0.0	0.0	1.0	1.0	0.0	0.0	0.0	0.0	0.0	0.0	0.0	0.0		0.0	0.0	1.0	1.0	0.0	0.0	0.0	0.0	0.0		0.0	0.0	0.0	1.0																0.0	0.0	1.0
124	O=C(O[C@@H]1[C@]2(C)[C@H]([C@H]3C(=C4C(=CC(=O)CC4)CC3)C=C2)CC1)C
125	Nc1sc2c(n1)CCN(CC=C)CC2
126	O=[N+]([O-])c1ccc(Oc2ccc([N+](=O)[O-])cc2)cc1
127	N(c1ccc(CCCCCCCC)cc1)c1ccc(CCCCCCCC)cc1																																														0.0	0.0	0.0
128	O=C=Nc1ccc(Cc2ccc(N=C=O)cc2)cc1
129	O(C)c1ccc(Nc2ccc(OC)cc2)cc1
130	O=C(Oc1ccc(Cc2ccccc2)cc1)N
131	N(C(C)C)c1ccc(Nc2ccccc2)cc1																																														1.0	0.0	0.0
132	Nc1ccc(Cc2ccc(N)cc2)cc1	0.0	1.0	0.0	0.0	0.0	0.0	0.0	0.0	0.0	0.0	0.0	0.0	0.0	0.0	0.0		0.0	0.0	0.0	0.0	0.0	0.0	0.0	0.0	0.0		0.0	0.0	0.0	0.0																0.0	0.0	0.0
133	Clc1ccc(Oc2ccc(N)cc2)cc1
134	O(c1ccc(N)cc1)c1ccc(N)cc1	0.0	0.0	0.0	0.0	0.0	0.0	0.0	0.0	0.0	0.0	0.0	0.0	0.0	0.0	0.0		0.0	0.0	0.0	0.0	0.0	0.0	0.0	0.0	0.0		0.0	0.0	0.0	0.0																0.0	0.0	0.0
135	C(c1ccccc1)c1ccccc1	0.0	0.0																																												0.0	0.0	0.0
138	Clc1c(C(C#N)c2ccc(Cl)cc2)c(Cl)cc(N2C(=O)NC(=O)C=N2)c1
139	N(C1CCCCC1)C1CCCCC1	0.0	0.0																																												0.0	0.0	0.0
140	O(c1ccccc1)c1ccccc1	0.0	0.0																																												0.0	0.0	0.0
141	OC/C(=C/c1ccccc1)/CCCCC
142	O=C/C(=C/c1ccccc1)/CCCCCC	1.0	0.0	0.0	0.0	1.0	0.0	1.0	0.0	0.0	0.0	0.0	1.0	0.0	0.0	0.0		0.0	0.0	0.0	0.0	0.0	0.0	0.0	0.0	0.0		0.0	0.0	0.0	0.0																0.0	0.0	0.0
143	Clc1c(-c2c([N+](=O)[O-])c(Cl)ccc2)c[nH]c1
144	O(CC1OC1)c1cc(OCC2OC2)ccc1
145	O=[N+]([O-])c1c2c(C(=O)[O-])cc3OCOc3c2c2c(c(OC)ccc2)c1
146	O(CC)c1ccc(NC(Nc2ccc(OCC)cc2)=C)cc1
147	N(C(CC)C)c1ccc(NC(CC)C)cc1
148	O=C(OCC)Cc1ccccc1																																														0.0	0.0	0.0
149	S(C(=O)C)CC(C(=O)O)CC(=O)c1ccc(C)cc1
150	FC(F)Oc1c(OC)cc(C2=NNC(=O)C=C2)cc1
151	O=C(Nc1ccccc1)CC(=O)C																																														0.0	0.0	0.0
152	N(Cc1ccccc1)(Cc1ccccc1)C
153	N=C(Nc1ccccc1)Nc1ccccc1	1.0	0.0	0.0	1.0	0.0	0.0	1.0	0.0	0.0	0.0	1.0	1.0	0.0	0.0	0.0		0.0	0.0	1.0	1.0	0.0	0.0	0.0	0.0	1.0		0.0	1.0	0.0	1.0																0.0	0.0	0.0
154	O=C(Nc1ccccc1)Nc1ccccc1
155	S=C(Nc1ccccc1)Nc1ccccc1
156	O=C(Oc1ccccc1)Oc1ccccc1
157	O=C(O)c1ccc(NC(=O)c2cc3C(C)(C)CCC(C)(C)c3cc2)cc1																																														0.0	0.0	1.0
158	O(CC(CCCC)CC)CCC#N																																														0.0	0.0	0.0
159	O=C(OCc1ccccc1)Cc1ccccc1
160	[Si](OCC)(OCC)(OCC)CCC1CC2OC2CC1
161	Clc1c(Cl)ccc(C(=O)NC(C(=O)N(CCCCC)CCCCC)CCC(=O)O)c1
162	c1(C2=NCCN2)cc2c(cc1)cccc2
163	O=C(OCCc1ccccc1)Cc1ccccc1																																														0.0	0.0	0.0
164	BrC(Br)(C#N)C(=O)N	0.0	0.0	0.0	0.0	0.0	0.0	0.0	0.0	0.0	0.0	0.0	0.0	0.0	0.0	0.0		0.0	0.0	0.0	0.0	0.0	0.0	0.0	0.0	0.0		0.0	0.0	0.0	0.0																0.0	0.0	0.0
165	O=C(O)c1c(C(=O)O)cc(CC)cn1
166	N(CC)c1cc(C)ccc1	0.0	0.0	0.0	0.0	0.0	0.0	0.0	0.0	0.0	0.0	0.0	0.0	0.0	0.0	0.0		0.0	0.0	0.0	0.0	0.0	0.0	0.0	0.0	0.0		0.0	0.0	0.0	0.0																0.0	0.0	0.0
167	N(c1c2c(ccc1)CCCC2)C1=NCCN1
168	O=C(Nc1cc(N)ccc1)C
169	O=C(Oc1cc(O)ccc1)C
170	Clc1c(Cl)ccc(N=C=O)c1
171	Clc1cc(C(=O)NCCc2ccc(S(=O)(=O)NC(=O)NC3CCCCC3)cc2)c(OC)cc1
172	O=C(CN1C(CN(CC)CC)CCCC1)N1c2ncccc2NC(=O)c2c1cccc2
173	O(CCO)c1cc(OCCO)ccc1
174	ClC1(Cl)C2(Cl)C(Cl)=C(Cl)C1(Cl)C1C2C(Cl)C2OC12	1.0	0.0	1.0	0.0	1.0	1.0	1.0	0.0	1.0	0.0	0.0	0.0	0.0	0.0	0.0		0.0	0.0	1.0	1.0	0.0	0.0	0.0	1.0	1.0		0.0	0.0	1.0	1.0																0.0	1.0	0.0
175	O(C)c1cc(C)c(N)cc1																																														0.0	1.0	0.0
176	O=C1N(CC=C)C(=O)N(CC=C)C(=O)N1CC=C
177	O=C1NC2=C([C@]3(N)/C(=C\C)/[C@@H](C=C(C)C3)C2)C=C1
179	O=C(OCCOC)CC#N
180	OC(CN(CC(O)C)CCN(CC(O)C)CC(O)C)C	0.0	0.0	0.0	0.0	0.0	0.0	0.0	0.0	0.0	0.0	0.0	0.0	0.0	0.0	0.0		0.0	0.0	0.0	0.0	0.0	0.0	0.0	0.0	0.0		0.0	0.0	0.0	0.0																0.0	0.0	0.0
183	S(P(=O)(OC)N)C	0.0	0.0	0.0	0.0	0.0	0.0	0.0	0.0	0.0	0.0	0.0	0.0	0.0	0.0	0.0	0.0	0.0	0.0	0.0	0.0	0.0	0.0	0.0	0.0	0.0	0.0	0.0	0.0	0.0	0.0	0.0	0.0	0.0	0.0	0.0	0.0	0.0	0.0	0.0	0.0	0.0	0.0	0.0	0.0	0.0	0.0	0.0	0.0
184	N#Cc1ccc(C2n3c(cnc3)CCC2)cc1	0.0	1.0																																												0.0	0.0	0.0
185	N(CC=C)(CC=C)CC=C																																														0.0	0.0	0.0
186	O=C(Nc1c(C)cc(C)cc1C)CN(CC)CC
188	O=C(OC(COC(=O)C)COC(=O)C)C	0.0	0.0	0.0	0.0	0.0	0.0	0.0	0.0	0.0	0.0	0.0	0.0	0.0	0.0	0.0		0.0	0.0	0.0	0.0	0.0	0.0	0.0	0.0	0.0		0.0	0.0	0.0	0.0																0.0	0.0	0.0
189	S(N1CCOCC1)c1sc2c(n1)cccc2
190	SCCNC(=O)CCNC(=O)C(O)C(COP(=O)(OP(=O)(OC[C@@H]1[C@@H](OP(=O)(O)[O-])[C@@H](O)[C@H](n2c3ncnc(N)c3nc2)O1)[O-])[O-])(C)C
191	S(=O)(=O)(NC(=O)NC1CCCC1)c1ccc(C)cc1
192	OCCN(CCO)CCCC
193	[C@@H](C=C)(CC/C=C(\C)/C)C
194	OCCN(CCCC)CCCC
195	N(CCCC)(CCCC)CCCC	0.0	0.0	0.0	0.0	0.0	0.0	0.0	0.0	0.0	0.0	0.0	0.0	0.0	0.0	0.0		0.0	0.0	0.0	0.0	0.0	0.0	0.0	0.0	0.0		0.0	0.0	0.0	0.0																0.0	0.0	0.0
196	O=C1N(CCCCCC)C(=O)c2n(C)cnc2N1C
197	Clc1c(N[C@@H](C(=O)OC(C#N)c2cc(Oc3ccccc3)ccc2)C(C)C)ccc(C(F)(F)F)c1																																														0.0	0.0	0.0
198	P(OCCCC)(OCCCC)OCCCC																																														0.0	0.0	0.0
199	N(CCCCCCCCCCCC)(CCCCCCCCCCCC)CCCCCCCCCCCC
200	O=C(OCC)c1ccc(N(C)C)cc1
202	[Hg](OB(O)O)c1ccccc1
203	O=C(NNc1ccccc1)N
204	Clc1c(OC(F)(F)C(F)C(F)(F)F)cc(Cl)c(NC(=O)NC(=O)c2c(F)cccc2F)c1	1.0	0.0																																												0.0	1.0	0.0
205	OC(CCc1ccccc1)(C)C																																														0.0	0.0	0.0
206	O=C(OCC(CCCC)CC)C	0.0	1.0																																												0.0	0.0	0.0
207	O(C(COCc1ccccc1)[C@@H]1[C@H](OCc2ccccc2)[C@@H](O)[C@H](OCC)O1)Cc1ccccc1
208	ClC1(Cl)C2(Cl)C(Cl)=C(Cl)C1(Cl)C1C2COS(=O)(=O)OC1	1.0	1.0																																												0.0	1.0	0.0
209	ClC(Cl)(Cl)c1n(-c2c(Cl)cc(Cl)cc2)nc(C(=O)OCC)n1																																														0.0	1.0	0.0
210	O=C(OCC(CCCC)CC)C=C	0.0	0.0																																												0.0	0.0	0.0
211	ClCC(SP(=S)(OCC)OCC)N1C(=O)c2c(C1=O)cccc2
212	O(Cc1ccccc1)c1ccc(O)cc1
214	O=C(Nc1c2OC(c3[nH]nnn3)=CC(=O)c2ccc1)c1ccc(OCCCCc2ccccc2)cc1
215	Brc1c(O)c(C2C(=O)c3c(C2=O)cccc3)nc2c1cccc2																																														0.0	1.0	0.0
216	O=C(OCC(CCCC)CC)CCCCC(=O)OCC(CCCC)CC	0.0	0.0	0.0	0.0	0.0	0.0	0.0	0.0	0.0	0.0	0.0	0.0	0.0	0.0	0.0		0.0	0.0	0.0	0.0	0.0	0.0	0.0	0.0	0.0		0.0	0.0	0.0	0.0																0.0	0.0	0.0
217	O=C1N2C(=NN1)c1c(nc(c(-c3ccccc3)c1)-c1ccc(C3(N)CCC3)cc1)C=C2
218	O=C(OCC(CCCC)CC)CCCCCCCC(=O)OCC(CCCC)CC	0.0	0.0	0.0	0.0	0.0	0.0	0.0	0.0	0.0	0.0	0.0	0.0	0.0	0.0	0.0		0.0	0.0	0.0	0.0	0.0	0.0	0.0	0.0	0.0		0.0	0.0	0.0	0.0																0.0	0.0	0.0
222	O=C(O)[C@H](O)C
223	O=C(OCc1ccccc1)C(C)C																																														0.0	0.0	0.0
224	C(Cc1ccccc1)c1ccccc1																																														0.0	1.0	0.0
225	C(=C/c1ccccc1)\c1ccccc1
226	O=C([C@@H](NC(=O)[C@H]1NC(=O)N(C)C(=O)C1)Cc1nc[nH]c1)N1[C@H](C(=O)N)CCC1
227	C(=C/c1ccccc1)\c1ccncc1
228	N(=Nc1ccccc1)c1ccccc1	0.0	0.0	0.0	1.0	0.0	0.0	0.0	0.0	0.0	0.0	0.0	0.0	0.0	0.0	0.0		0.0	0.0	0.0	0.0	0.0	0.0	0.0	0.0	0.0		0.0	0.0	0.0	0.0																0.0	0.0	0.0
229	S(SN1CCOCC1)N1CCOCC1	1.0	0.0																																												0.0	0.0	0.0
230	Fc1c(N2C(=O)C3=C(C2=O)CCCC3)cc2N(CC#C)C(=O)COc2c1	0.0	1.0	0.0	0.0	0.0	0.0	0.0	0.0	0.0	0.0	0.0	0.0	0.0	0.0	0.0	0.0	0.0	0.0	0.0	0.0	0.0	0.0	0.0	0.0	0.0	0.0	0.0	0.0	0.0	0.0	0.0	0.0	0.0	0.0	0.0	0.0	0.0	0.0	0.0	0.0	0.0	0.0	0.0	0.0	0.0	0.0	0.0	0.0
231	O=C(OCC)/C=C/c1ccccc1																																														0.0	0.0	0.0
232	O=C(OCc1ccccc1)CCC																																														0.0	0.0	0.0
233	Fc1ccc(N2CCN(CCCC(=O)NC3c4c(SCc5c3cccc5)cccc4)CC2)cc1
234	O(CCc1ccc(O)cc1)[C@H]1[C@H](O)[C@@H](O)[C@H](O)[C@@H](CO)O1
235	O=C(OCc1ccccc1)CC(C)C																																														0.0	0.0	0.0
236	OC(C=C)(CC/C=C(\CC)/C)C																																														0.0	0.0	0.0
237	O=C(OCCCCCCCC)c1cc(O)c(O)c(O)c1	1.0	0.0	1.0	0.0	1.0	1.0	1.0	1.0	0.0	0.0	0.0	0.0	0.0	0.0	0.0		1.0	1.0	1.0	1.0	0.0	0.0	0.0	1.0	1.0		1.0	1.0	1.0	1.0																0.0	1.0	0.0
238	O=C(OCc1ccccc1)/C=C/c1ccccc1	1.0	0.0																																												0.0	0.0	0.0
239	O=C(N[C@@H]1C(=O)N(C)c2c(C(c3ccccc3)=N1)cccc2)c1[nH]c2c(c1)cccc2
240	O=C(OCCc1ccccc1)C																																														0.0	0.0	0.0
241	Clc1ccc(-c2n(-c3ccc(OC)cc3)nc(CCC(=O)N(O)C)c2)cc1
243	O=C(OCCc1ccccc1)C(C)C																																														0.0	0.0	0.0
244	N(Cc1ccccc1)Cc1ccccc1
245	O(Cc1ccccc1)Cc1ccccc1
246	O=C(OCCc1ccccc1)CCC																																														0.0	0.0	0.0
247	O=C(OCCc1ccccc1)/C=C/c1ccccc1																																														0.0	0.0	0.0
248	O=C(OC/C=C/c1ccccc1)C																																														0.0	0.0	0.0
250	[SH0](=O)(Cc1c(C)c(OCC(F)(F)F)ccn1)c1[nH]c2c(n1)cccc2																																														0.0	1.0	0.0
251	O=C(OC/C=C/c1ccccc1)C(C)C																																														0.0	0.0	0.0
252	Oc1c(Cc2c(O)c(-n3nc4c(n3)cccc4)cc(C(CC(C)(C)C)(C)C)c2)cc(C(CC(C)(C)C)(C)C)cc1-n1nc2c(n1)cccc2
253	O=C(OCCOc1ccccc1)C(C)C																																														0.0	0.0	0.0
256	S(=O)(=O)(NC)Cc1cc2c(CCN(C)C)c[nH]c2cc1
257	BrCCc1ccccc1
259	C(Cc1ccccc1)C	0.0	0.0	0.0	0.0	0.0	0.0	0.0	0.0	0.0	0.0	0.0	0.0	0.0	0.0	0.0		1.0	0.0	0.0	0.0	0.0	0.0	0.0	0.0	0.0		0.0	0.0	0.0	0.0																0.0	0.0	0.0
260	N(CC)c1ccccc1	0.0	0.0	0.0	0.0	0.0	0.0	0.0	0.0	0.0	0.0	0.0	0.0	0.0	0.0	0.0		0.0	0.0	0.0	0.0	0.0	0.0	0.0	0.0	0.0		0.0	0.0	0.0	0.0																0.0	0.0	0.0
261	O=CNc1ccccc1
262	S=C=Nc1ccccc1
263	S(C(=O)c1ccccc1)CC(=O)NCC(=O)NCC(=O)NCC(=O)O
264	O=C1C(=O)C2C(C)(C)C1(C)CC2
265	OCCc1ncccc1																																														0.0	0.0	0.0
266	OCCN1CCNCC1	0.0	0.0																																												0.0	0.0	0.0
268	ClC=1C(O)=CC(=O)NC=1
270	O=C(O)[C@@H](N[C@H](C(=O)N1[C@H](C(=O)O)Cc2c(cc(OC)c(OC)c2)C1)C)CCc1ccccc1
271	Brc1[nH]c2C(=O)N(C)C(=O)N(C)c2n1
272	O=C(O)Cc1ccccc1																																														0.0	0.0	0.0
273	N(Cc1ccccc1)(C)C
274	O=C(Nc1ccccc1)C
275	S=C(Nc1ccccc1)N																																														0.0	0.0	0.0
276	S(=O)(=O)(NC(=O)NC1CCCCCCC1)c1ccc(C)cc1
277	Clc1cnc(C(=O)NCCN)cc1
278	O=C(OC(C)(C)C)/C=C/c1c(C2C(C(=O)OCC)=C(C)NC(C)=C2C(=O)OCC)cccc1
279	Clc1c(CC(N)(C)C)cccc1
280	O=C(Nc1ccc(C)cc1)C
281	O=C(Nc1ccc(O)cc1)C	0.0	0.0	0.0	0.0	0.0	0.0	0.0	0.0	0.0	0.0	0.0	0.0	0.0	0.0	0.0		0.0	0.0	0.0	0.0	0.0	0.0	0.0	0.0	0.0		0.0	0.0	0.0	0.0																0.0	0.0	0.0
282	O([C@@H](C)[C@@H]1[C@]2(C)[C@H](/C(=C\C=C/3\C(=C)[C@@H](O)C[C@H](O)C\3)/CCC2)CC1)CCC(O)(C)C
283	O(C/C=C\CNC=1C(=O)C(=O)C=1N)c1nccc(CN2CCCCC2)c1
284	O=CC(Cc1ccc(C(C)C)cc1)C																																														0.0	0.0	0.0
285	Ic1c(NC(=O)CCCCC(=O)Nc2c(I)c(C(=O)O)c(I)c(C(=O)NC)c2I)c(I)c(C(=O)NC)c(I)c1C(=O)O
286	O=C(Oc1c(OC)cc(CC=C)cc1)Cc1ccccc1																																														0.0	0.0	0.0
287	O=C(C(CN1CCN(CC(OCC)c2ccccc2)CC1)C)c1ccccc1
288	O=C(OC1C[C@@H]2[N+]3([C@H](C1)CC2)CCCC3)C(O)(c1ccccc1)c1ccccc1
290	S=C(N/N=C/c1ccc(NC(=O)C)cc1)N
292	O(CCCNc1sc2c(n1)cccc2)c1cc(CN2CCCCC2)ccc1
293	O=C(O)c1c(C2=NC(=O)C(C(C)C)(C)N2)ncc(C)c1	0.0	0.0	0.0	0.0	0.0	0.0	0.0	0.0	0.0	0.0	0.0	0.0	0.0	0.0	0.0	0.0	0.0	0.0	0.0	0.0	0.0	0.0	0.0	0.0	0.0	0.0	0.0	0.0	0.0	0.0	0.0	0.0	0.0	0.0	0.0	0.0	0.0	0.0	0.0	0.0	0.0	0.0	0.0	0.0	0.0	0.0	0.0	0.0
294	Clc1ccc(N=C=O)cc1																																														0.0	0.0	0.0
295	Nc1ccc(CCCC)cc1	0.0	0.0																																												0.0	0.0	0.0
298	[Si](O/C(=N\[Si](C)(C)C)/C)(C)(C)C																																														0.0	0.0	0.0
299	O=C(O)CCC/C=C\C/C=C\C/C=C\C/C=C\C/C=C\CC
300	O[C@]1(C)[C@]2(C)[C@H]([C@H]3[C@@H]([C@]4(C)[C@H](Cc5n[nH]cc5C4)CC3)CC2)CC1
301	O=C(CCc1ccc(OC)cc1)C																																														0.0	0.0	0.0
302	O=C(OC)C(C(=O)C)CC(=O)OC
303	S(=O)(=O)(C)c1cc([N+](=O)[O-])c(C(=O)C2C(=O)CCCC2=O)cc1	0.0	0.0	0.0	0.0	0.0	0.0	0.0	0.0	0.0	0.0	0.0	0.0	0.0	0.0	0.0	0.0	0.0	0.0	0.0	0.0	0.0	0.0	0.0	0.0	0.0	0.0	0.0	0.0	0.0	0.0	0.0	0.0	0.0	0.0	0.0	0.0	0.0	0.0	0.0	0.0	0.0	0.0	0.0	0.0	0.0	0.0	0.0	0.0
304	O=C(OCc1ccc(OC)cc1)C																																														0.0	0.0	0.0
305	S(=O)(=O)(NCc1ccccc1)c1ccc(N)cc1
306	O=C(OCC(COC(=O)C)CCn1c2nc(N)ncc2nc1)C
307	O=C(/C=C/c1ccc(OC)cc1)CC																																														0.0	0.0	0.0
308	O=C(OCCOCC)/C=C/c1ccc(OC)cc1
309	Clc1ccc(OCC(O)CO)cc1
310	O=C(OCCOCCOCCOCCOCCOCCOCCOCCOCCOC)c1ccc(NCCCC)cc1
311	O(CCCOc1ccc(C(=N)N)cc1)c1ccc(C(=N)N)cc1
313	O(C(C)C)CCOCc1ccc(OCC(O)CNC(C)C)cc1
314	S(CC1=C(C(=O)[O-])N2C(=O)[C@@H](NC(=O)/C(=N/OC)/c3[n+]c(N)sc3)[C@H]2SC1)C=1N(C)N=C(O)C(=O)N=1
315	O(CCO)c1ccc(OCCO)cc1
316	Oc1ccc(CCCCCCCCC)cc1	1.0	1.0	0.0	0.0	0.0	0.0	0.0	0.0	0.0	0.0	0.0	0.0	0.0	0.0	0.0		0.0	0.0	0.0	0.0	0.0	0.0	0.0	0.0	0.0		0.0	0.0	0.0	0.0																0.0	0.0	0.0
317	Oc1ccc(CCCCCCCCCCCC)cc1	1.0	1.0																																												0.0	0.0	0.0
318	O(C)c1ccc(CCC)cc1	0.0	0.0																																												0.0	0.0	0.0
320	OC(c1ccccc1)(c1ccccc1)C1C2CCN(C1)CC2
321	O=C1OC(CCCC)CC1																																														0.0	0.0	0.0
322	C(CC)Cc1ccccc1	0.0	0.0	0.0	0.0	0.0	0.0	0.0	0.0	0.0	0.0	0.0	0.0	0.0	0.0	0.0		0.0	0.0	0.0	0.0	0.0	0.0	0.0	0.0	0.0		0.0	0.0	0.0	0.0																0.0	0.0	0.0
323	O=CCCc1ccccc1																																														0.0	0.0	0.0
324	O=C(OCc1cc(Cc2ccccc2)oc1)C1C(C)(C)C1/C=C(\C)/C	1.0	0.0	1.0	0.0	1.0	1.0	1.0	0.0	0.0	0.0	1.0	0.0	0.0	0.0	0.0	1.0	1.0	1.0	0.0	0.0	0.0	0.0	0.0	0.0	0.0	0.0	0.0	0.0	0.0	0.0	0.0	0.0	0.0	0.0	0.0	0.0	0.0	0.0	0.0	0.0	0.0	0.0	0.0	0.0	0.0	0.0	1.0	0.0
325	OC/C=C/c1ccccc1	0.0	1.0																																												0.0	0.0	0.0
327	Brc1ccc(C2(O)CCN(CCCC(=O)c3ccc(F)cc3)CC2)cc1
328	O=C1OC(CCCCC)CC1	0.0	0.0																																												0.0	0.0	0.0
329	OCCNCc1ccccc1
331	Brc1ccc(-c2ccc(C3CC(C=4C(=O)Sc5c(C=4O)cccc5)c4c(cccc4)C3)cc2)cc1
332	O(CCOc1ccccc1)c1ccccc1	0.0	0.0																																												0.0	0.0	0.0
333	O=C1OC(CCCCCCC)CC1	0.0	0.0	0.0	0.0	0.0	0.0	0.0	0.0	0.0	0.0	0.0	0.0	0.0	0.0	0.0		0.0	0.0	0.0	0.0	0.0	0.0	0.0	0.0	0.0		0.0	0.0	0.0	0.0																0.0	0.0	0.0
334	Clc1c(Cl)c(Cl)nc(C(=O)O)c1Cl
335	C(CCCCC)CCCCc1ccccc1																																														0.0	0.0	0.0
336	NCC(CCCC)CC
337	O=[N+]([O-])c1cc([C@H]2C(C(=O)OC)=C(C)NC(C)=C2C(=O)O[C@@H]2CN(Cc3ccccc3)CC2)ccc1
338	OCC(CCCC)CC	0.0	0.0	0.0	0.0	0.0	0.0	0.0	0.0	0.0	0.0	0.0	0.0	0.0	0.0	0.0		0.0	0.0	0.0	0.0	0.0	0.0	0.0	0.0	0.0		0.0	0.0	0.0	0.0																0.0	0.0	0.0
339	O=C(Nc1nnn[n-]1)c1c(OC(C)C)c2c(s1)ccc(OC)c2	1.0	0.0	0.0	0.0	0.0	0.0	1.0	0.0	0.0	0.0	0.0	0.0	0.0	0.0	0.0		0.0	0.0	0.0	0.0	0.0	0.0	0.0	0.0	0.0		0.0	0.0	0.0	0.0																1.0	0.0	0.0
340	ClCc1ccc(C)cc1																																														0.0	0.0	0.0
341	OC(C)(C)[C@@H]1CC=C(C)CC1																																														0.0	0.0	0.0
342	N#Cc1ccc(C)cc1
343	O=Cc1ccc(C)cc1																																														0.0	0.0	0.0
344	Clc1ccc(C=O)cc1
345	C(C)c1cnc(C)cc1																																														0.0	0.0	0.0
346	O=Nc1ccc(O)cc1																																														0.0	0.0	0.0
347	O=C(N[C@H]1[C@H](O[C@@H]2[C@H](O)[C@@H](N)[C@H](O)[C@@H](CO)O2)[C@@H](O)[C@H](O[C@@H]2[C@H](N)CC[C@@H](CN)O2)[C@@H](N)C1)[C@@H](O)CCN
348	O(C)c1ccc(C)cc1
350	Clc1ccc(C(O)/C=C/C(=O)O)cc1
351	O=C(O)/C=C/c1nc[nH]c1
352	O(C)[C@H]1[C@H](O)CC[C@@H](/C=C(/C)\[C@@H]2[C@H](C)[C@@H](O)CC(=O)[C@H](CC=C)/C=C(\C)/C[C@H](C)C[C@H](OC)[C@@H]3[C@@H](OC)C[C@@H](C)[C@](O)(C(=O)C(=O)N4[C@H](C(=O)O2)CCCC4)O3)C1
353	O=C(OC1C[N+](CC)(CC)CC1)C(O)(c1ccccc1)c1ccccc1
354	C(C)c1ccc(CC)cc1
355	C(=C)c1ccc(C=C)cc1
356	Fc1ccc(C(=O)CCCN2CCC(O)(c3ccc(C)cc3)CC2)cc1
357	OCC1CCC(CO)CC1																																														0.0	0.0	0.0
358	O/N=C/1\C=C/C(=N\O)/C=C\1
359	O(C)c1ccc(CO)cc1																																														0.0	0.0	0.0
360	O=C(OCCN(CC)CC)C(=C)C
361	O=C1OC(CCC)CC1	0.0	0.0																																												0.0	0.0	0.0
362	Clc1c(C2=NCc3n(c(C)nn3)-c3sc(CCC(=O)N4CCOCC4)cc23)cccc1
363	Clc1c2c(c(C=O)c3c1cccc3)cccc2
364	OCC(CCC)C
365	OC(C#C)CCC																																														0.0	0.0	0.0
366	O=C(OC)CC#N
367	BrCC(=O)OCC
368	O=C(OCC)CC	0.0	0.0																																												0.0	0.0	0.0
369	O(C)c1c(OC)cc2c(c(Cc3ccccc3)nc(CC)c2)c1
370	ClCC(=O)OCC
372	O=C1N(c2ccccc2)c2c(C1(Cc1ccncc1)Cc1ccncc1)cccc2
373	O/N=C(\CC(C)C)/C																																														0.0	0.0	0.0
374	O=C(OC)CC(=O)C
375	O=C1C2(N(c3ccccc3)CN1)CCN(CC1Oc3c(OC1)cccc3)CC2
376	Clc1cc(F)c(Oc2ccc(O[C@@H](C(=O)OCC#C)C)cc2)nc1	0.0	0.0	0.0	0.0	0.0	0.0	0.0	0.0	0.0	0.0	0.0	0.0	0.0	0.0	0.0	0.0	0.0	0.0	0.0	0.0	0.0	0.0	0.0	0.0	0.0	0.0	0.0	0.0	0.0	0.0	0.0	0.0	0.0	0.0	0.0	0.0	1.0	0.0	0.0	0.0	0.0	0.0	0.0	0.0	0.0	0.0	0.0	0.0
377	O=[N+]([O-])c1cc(C(=O)OC(C)C)cc(C(=O)OC(C)C)c1
378	O=C(OCC)CC(=O)OCC	0.0	0.0																																												0.0	0.0	0.0
379	O=C(OCC)CCC	0.0	0.0	0.0	0.0	0.0	0.0	0.0	0.0	0.0	0.0	0.0	0.0	0.0	0.0	0.0		0.0	0.0	0.0	0.0	0.0	0.0	0.0	0.0	0.0		0.0	0.0	0.0	0.0																0.0	0.0	0.0
380	S=C(NCC)NCC	0.0	0.0																																												0.0	0.0	0.0
381	O(CCCCCC)c1c2c(c(C(N(CCCC)CCCC)=N)cc1)cccc2
382	O=C(OCC)CC#N
383	O(C(OCC)C)CC
384	O=C(OCC)OCC
385	OCCN(CCO)C
386	O=C1NCCCCC1	0.0	0.0	0.0	0.0	0.0	0.0	0.0	0.0	0.0	0.0	0.0	0.0	0.0	0.0	0.0		0.0	0.0	0.0	0.0	0.0	0.0	0.0	0.0	0.0		0.0	0.0	0.0	0.0																0.0	0.0	0.0
387	O/N=C(\[C@H](NCC(CN[C@@H](/C(=N\O)/C)C)(C)C)C)/C
388	O=C1N(c2c(C(C)C)cccc2C(C)C)C(=O)c2c1cc(O)cc2	1.0	1.0	1.0	0.0	1.0	1.0	1.0	1.0	0.0	1.0	0.0	1.0	0.0	0.0	1.0		1.0	0.0	1.0	1.0	0.0	0.0	0.0	1.0	1.0		1.0	1.0	1.0	1.0																0.0	1.0	0.0
389	S(=O)(=O)(N1CCNCCC1)c1c2c(cncc2)ccc1
390	N(CCCNCCCN)(C)C
391	N(CC/C=C/1\c2c(C(C)(C)c3c\1cccc3)cccc2)(C)C
392	Oc1c(C)cc(C)cc1	0.0	0.0	0.0	0.0	0.0	0.0	0.0	0.0	0.0	0.0	0.0	0.0	0.0	0.0	0.0		0.0	0.0	0.0	0.0	0.0	0.0	0.0	0.0	0.0		0.0	0.0	0.0	0.0																0.0	0.0	0.0
393	O=C(OCCCC)/C=C\C(=O)OCCCC
394	O=C(O)[C@H](NC(=O)C1CCC(C(C)C)CC1)Cc1ccccc1
395	O=COCCC(CC/C=C(\C)/C)C
396	O=COC/C=C(\CC/C=C(\C)/C)/C																																														0.0	0.0	0.0
397	O=C(OC/C=C(\CC/C=C(\C)/C)/C)C	0.0	0.0	0.0	0.0	0.0	0.0	0.0	0.0	0.0	0.0	0.0	0.0	0.0	0.0	0.0		0.0	0.0	0.0	0.0	0.0	0.0	0.0	0.0	0.0		0.0	0.0	0.0	0.0																0.0	0.0	0.0
398	O=C(OC/C=C(\CC/C=C(\C)/C)/C)CC																																														0.0	0.0	0.0
399	O=C(N)C=1C(=O)[C@@]2(O)C(O)=C3C(=O)c4c(O)cccc4[C@H](C)[C@H]3[C@H](O)[C@H]2[C@H](N(C)C)C=1O
400	O=C(OCCOc1ccccc1)C(=C)C
401	O=C1OCCOC(=O)CCCCCCCCCCC1																																														0.0	0.0	0.0
402	S(CCC(=O)OCCCCCCCCCCCCC)CCC(=O)OCCCCCCCCCCCCC
403	O=NN(CC)C
404	O=C(OCCCC)CCCCC(=O)OCCCC	0.0	0.0	0.0	0.0	0.0	0.0	0.0	0.0	0.0	0.0	0.0	0.0	0.0	0.0	0.0		0.0	0.0	0.0	0.0	0.0	0.0	0.0	0.0	0.0		0.0	0.0	0.0	0.0																0.0	0.0	0.0
405	O=C(C)c1c(C)oc(C)c1
406	Fc1c(N2CCN(C)CC2)c2SCCN3c2c(C(=O)C(C(=O)O)=C3)c1
407	O=C1OCCCCCCCCCCCCCC1																																														0.0	1.0	0.0
408	O=C(OC)Nc1[nH]c2c(n1)cccc2	1.0	0.0	1.0	0.0	1.0	1.0	1.0	0.0	0.0	0.0	0.0	0.0	0.0	0.0	1.0		0.0	0.0	1.0	0.0	0.0	0.0	1.0	1.0	1.0		1.0	1.0	1.0	1.0																0.0	0.0	0.0
409	C(N1CCNCC1)c1ccccc1
410	O=C(N(CCCc1cnccc1)c1c(C)cccc1C)C(N)C
411	O=C(O)CCCCCCCCCCC(O)CCCCCC																																														0.0	0.0	0.0
412	O=C(O)c1c2c(cc(N3CCN(C(=O)c4nc(n(-c5cc(OCC)ccc5)c4)-c4ccc(C)cc4)CC3)c1)cccc2	1.0	0.0	1.0	0.0	1.0	1.0	1.0	0.0	1.0	0.0	0.0	1.0	0.0	0.0	0.0		0.0	0.0	1.0	1.0	0.0	0.0	0.0	1.0	1.0		0.0	1.0	1.0	1.0																0.0	1.0	0.0
413	O=C(OCCC)CCCCC(=O)OCCC																																														0.0	0.0	0.0
414	N(CC(CCCC)CC)CC(CCCC)CC
415	OCCC(CCCC(C)C)C																																														0.0	0.0	0.0
416	FC1(F)C(=O)N(C)c2c(N(C3CCCC3)C1)nc(Nc1c(OC)cc(C(=O)NC3CCN(C)CC3)cc1)nc2			0.0	0.0	0.0	0.0	0.0	0.0	0.0	0.0	0.0	0.0	0.0	0.0	0.0		0.0	0.0	0.0	0.0	0.0	0.0	0.0	0.0	0.0		0.0	0.0	0.0	0.0																1.0	0.0	1.0
417	OCCC(CC/C=C(\C)/C)C	0.0	0.0	0.0	0.0	1.0	0.0	1.0	0.0	0.0	0.0	0.0	0.0	0.0	1.0	0.0		0.0	0.0	0.0	1.0	0.0	0.0	0.0	0.0	0.0		0.0	0.0	0.0	0.0																0.0	0.0	0.0
418	O=CCC(CC/C=C(\C)/C)C	0.0	0.0																																												0.0	0.0	0.0
419	OC/C=C(\CC/C=C(\C)/C)/C	0.0	0.0	0.0	0.0	0.0	0.0	1.0	0.0	0.0	0.0	0.0	0.0	0.0	0.0	0.0		0.0	0.0	0.0	0.0	0.0	0.0	0.0	0.0	1.0		0.0	1.0	0.0	1.0																0.0	0.0	0.0
420	OC/C=C(/CC/C=C(\C)/C)\C	0.0	0.0	0.0	1.0	0.0	0.0	1.0	0.0	0.0	0.0	0.0	0.0	0.0	0.0	1.0		0.0	0.0	0.0	0.0	0.0	0.0	0.0	0.0	0.0		0.0	0.0	0.0	0.0																0.0	0.0	0.0
421	Fc1cc2onc(C3CCN(CCC=4C(=O)N5C(=NC=4C)CCCC5)CC3)c2cc1
422	O=C(OCCC(C)C)CCC	0.0	0.0	0.0	0.0	0.0	0.0	0.0	0.0	0.0	0.0	0.0	0.0	0.0	0.0	0.0		0.0	0.0	0.0	0.0	0.0	0.0	0.0	0.0	0.0		0.0	0.0	0.0	0.0																1.0	0.0	0.0
423	O=C(OC/C=C(\CC/C=C(\C)/C)/C)CCC																																														0.0	0.0	0.0
424	Fc1c(Cn2nnc(C(=O)N)c2)c(F)ccc1
425	O=C(OCC)CCCCCC	0.0	0.0	0.0	0.0	0.0	0.0	0.0	0.0	0.0	0.0	0.0	0.0	0.0	0.0	0.0		0.0	0.0	0.0	0.0	0.0	0.0	0.0	0.0	0.0		0.0	0.0	0.0	0.0																0.0	0.0	0.0
426	O=C(OC(=O)CCC)CCC
427	O=C(OCC)CCCCCCC																																														0.0	1.0	0.0
428	O=C(OCC)CCCCCCCCCCC																																														0.0	0.0	0.0
429	O=C(OCCC)CC																																														0.0	0.0	0.0
430	Brc1ccc(Br)cc1																																														0.0	0.0	0.0
431	Brc1ccc(C)cc1
432	Brc1ccc(N)cc1																																														0.0	0.0	0.0
433	Cc1ccc(C)cc1
434	Clc1ccc(C)cc1	0.0	0.0	0.0	0.0	0.0	0.0	0.0	0.0	0.0	0.0	0.0	0.0	0.0	0.0	0.0		0.0	0.0	0.0	0.0	0.0	0.0	0.0	0.0	0.0		0.0	0.0	0.0	0.0																0.0	0.0	0.0
435	Oc1ccc(C)cc1	0.0	0.0	0.0	0.0	0.0	0.0	0.0	0.0	0.0	0.0	0.0	0.0	0.0	0.0	0.0		0.0	0.0	0.0	0.0	0.0	0.0	0.0	0.0	0.0		0.0	0.0	0.0	0.0																0.0	0.0	0.0
436	Sc1ccc(C)cc1	1.0	0.0																																												1.0	0.0	0.0
437	S(=O)(=O)(N)c1c(OC)ccc(C[C@H](NCCOc2c(OCC)cccc2)C)c1
438	Clc1ccc(Cl)cc1	0.0	0.0	0.0	0.0	0.0	0.0	0.0	0.0	0.0	0.0	0.0	0.0	0.0	0.0	0.0		0.0	0.0	0.0	0.0	0.0	0.0	0.0	0.0	0.0		0.0	0.0	0.0	0.0																0.0	0.0	0.0
440	Clc1ccc(O)cc1	0.0	0.0																																												0.0	0.0	0.0
443	O=C1C=CC(=O)C=C1																																														0.0	1.0	0.0
444	Clc1cc2c(C3CCN(CCN4C(=O)NCC4)CC3)cn(-c3ccc(F)cc3)c2cc1
445	O=C(O)C1=C([C@@H]2OCCC2)S[C@@H]2[C@@H]([C@H](O)C)C(=O)N12
446	CN1CCN(C)CC1																																														0.0	0.0	0.0
448	O=C(OCC(C)C)C=C
449	O=C(OC)CCC(=O)OC	0.0	0.0	0.0	0.0	0.0	0.0	0.0	0.0	0.0	0.0	0.0	0.0	0.0	0.0	0.0		0.0	0.0	0.0	0.0	0.0	0.0	0.0	0.0	0.0		0.0	0.0	0.0	0.0																0.0	1.0	1.0
450	O=C(CCCCC)CC	0.0	0.0																																												0.0	0.0	0.0
451	O=C(O)c1cc2c(cc(-c3cc(c(OC)cc3)C34CC5CC(C3)CC(C4)C5)cc2)cc1
452	OC(CO)CCCCO																																														0.0	0.0	0.0
453	O=C(OCCC#N)C=C																																														0.0	0.0	1.0
454	[Si](OC)(OC)(OC)CCC	0.0	0.0																																												1.0	0.0	0.0
455	O=CC(CC/C=C(\C)/C)C																																														0.0	0.0	0.0
456	[Sn](OC(=O)C)(OC(=O)C)(CCCC)CCCC
457	ClC(=O)OCCOCCOC(Cl)=O																																														0.0	0.0	0.0
458	[Si](OCCOC)(OCCOC)(OCCOC)C=C	0.0	1.0																																												0.0	0.0	0.0
459	O=C(OC)CCCCCCCCC(=O)OC
460	O=C(C(O)(C)C)c1ccc(OCCO)cc1																																														0.0	0.0	0.0
462	C1(C2CC3OC3CC2)OC1	0.0	0.0	0.0	0.0	0.0	0.0	0.0	0.0	0.0	0.0	0.0	0.0	0.0	0.0	1.0		0.0	0.0	0.0	0.0	0.0	0.0	0.0	0.0	0.0		0.0	0.0	0.0	0.0																0.0	0.0	0.0
463	C(C)C1OC1																																														0.0	0.0	0.0
464	Fc1cc2c(C)cn(NC(=O)c3c(C)nc(-c4ncccc4)nc3)c2cc1	0.0	0.0	1.0	0.0	1.0	1.0	1.0	0.0	0.0	0.0	0.0	1.0	0.0	0.0	0.0		1.0	0.0	1.0	1.0	0.0	0.0	0.0	1.0	0.0		0.0	0.0	1.0	0.0																0.0	0.0	0.0
465	ClCC1OC1
466	O=C(OCC1OC1)C(=C)C																																														0.0	0.0	0.0
467	O(CC=C)CC1OC1
468	BrCCBr	0.0	0.0																																												0.0	0.0	0.0
469	P(=O)(O)(O)COCCn1c2ncnc(N)c2nc1
470	BrCCC
471	BrCC=C
473	O=C(NC1C[C@@H]2N(C)[C@H](C1)CCC2)c1nn(C)c2c1cccc2
474	OC[C@@H](NCCN[C@H](CO)CC)CC
475	O=CC=C
476	BrCCCl																																														0.0	0.0	0.0
477	ClCC=C																																														0.0	0.0	0.0
478	ClCCCl																																														0.0	0.0	0.0
479	O=C(OCCCCOC(=O)C=C)C=C																																														1.0	0.0	0.0
480	O=C(CCCCCCCCc1cnccc1)N1CCC(/C=C(\c2ccccc2)/c2ccccc2)CC1			0.0	0.0	0.0	0.0	0.0	0.0	0.0	0.0	0.0	0.0	0.0	0.0	0.0		0.0	0.0	0.0	0.0	0.0	0.0	0.0	0.0	0.0		0.0	0.0	0.0	0.0																0.0	1.0	1.0
481	ClCCO	0.0	0.0	0.0	0.0	0.0	0.0	0.0	0.0	0.0	0.0	0.0	0.0	0.0	0.0	0.0		0.0	0.0	0.0	0.0	0.0	0.0	0.0	0.0	0.0		0.0	0.0	0.0	0.0																0.0	0.0	0.0
482	Clc1c(Cl)ccc(C(=O)NC(C(=O)N(CCCOC)CCCCC)CCC(=O)O)c1
483	N#CCC
484	N#CC=C	0.0	1.0																																												0.0	0.0	0.0
485	ClCC#N
487	OCC=C	0.0	0.0																																												0.0	0.0	0.0
488	O=C(NN)CCCCC(=O)NN
489	OCC#C																																														0.0	0.0	0.0
490	ClCC=O	1.0	0.0																																												1.0	0.0	0.0
491	OCCO	0.0	0.0	0.0	0.0	0.0	0.0	0.0	0.0	0.0	0.0	0.0	0.0	0.0	0.0	0.0		0.0	0.0	0.0	0.0	0.0	0.0	0.0	0.0	0.0		0.0	0.0	0.0	0.0																0.0	0.0	0.0
492	S(=O)(=O)(OCCCCCCCCC)[O-]	0.0	1.0																																												0.0	0.0	0.0
493	O=CC=O																																														0.0	0.0	0.0
494	O=S1(=O)OCCO1
495	Nc1noc(C)c1
496	Sc1sc(S)nn1																																														0.0	0.0	0.0
497	O=C(C)c1[nH]ccc1
498	ClCOC	0.0	1.0																																												0.0	0.0	0.0
499	O=COC
500	S(=O)(=O)(O)CCN
501	C(=C)(CC(C)(C)C)C
502	C(=C\C(C)(C)C)(\C)/C
503	O=C(C=O)c1ccccc1
504	OC(CC(O)C)(C)C	0.0	1.0	0.0	0.0	0.0	0.0	1.0	0.0	0.0	0.0	0.0	0.0	0.0	0.0	0.0		0.0	1.0	0.0	0.0	0.0	0.0	0.0	0.0	0.0		0.0	0.0	0.0	0.0																0.0	0.0	0.0
506	NC(CC(C)(C)C)(C)C
507	[Si](O[Si](C)(C)C)(C)(C)C	0.0	0.0																																												0.0	0.0	0.0
509	P(=O)(OP(=O)(OCC)OCC)(OCC)OCC
510	[Si](O[Si](C)(C)C)(O[Si](C)(C)C)(C)C	0.0	0.0																																												0.0	0.0	0.0
511	Clc1ccc(CCC(O)(C(C)(C)C)Cn2ncnc2)cc1	1.0	0.0	0.0	0.0	1.0	1.0	1.0	0.0	1.0	1.0	0.0	1.0	0.0	1.0	0.0		0.0	0.0	1.0	1.0	0.0	0.0	0.0	1.0	1.0		1.0	1.0	1.0	1.0																0.0	1.0	0.0
512	OC(C#C)(CC(C)C)C	0.0	0.0																																												0.0	0.0	0.0
513	O=C(NC(C)(C)C)C=C																																														0.0	1.0	0.0
514	O=C1NC(=O)CC2(C1)CCCC2
515	O(C)c1c(C(C)C)ccc(C)c1																																														0.0	0.0	0.0
516	P(=O)(OCCCC)(OCCCC)O
517	O=C(CCN)N1[C@@H](Cc2[nH]cnc2)C(=O)O[Zn]1
518	O=C(O)C1CCC(C(=O)O)CC1	0.0	0.0																																												0.0	0.0	0.0
519	O=C(CC(OC)(C)C)C																																														0.0	0.0	0.0
520	O=C(OC)[C@H]1[C@H]2[C@H]3[C@@](C)([C@@]4(OC(=O)CC4)CC3)C[C@H]3O[C@@]23[C@]2(C)C(=CC(=O)CC2)C1
521	O=C(O)CCCCC1SSCC1																																														0.0	0.0	0.0
522	OC(CCCC(CCO)C)(C)C																																														0.0	0.0	0.0
523	S(=O)(=O)(NC(=O)c1cc(OC)c(Cc2c3c(n(C)c2)ccc(NC(=O)OC2CCCC2)c3)cc1)c1c(C)cccc1
524	O=CCC(CCCC(O)(C)C)C	0.0	0.0																																												0.0	0.0	0.0
525	Ic1c(N(C(=O)C)CC(O)CO)c(I)c(C(=O)NCCO)c(I)c1C(=O)NCC(O)CO
526	O(C)c1cc2c(C(=O)CCC2)cc1
527	C(CCC)(C)C
528	O=C/C=C(\C)/C
529	O=C1C=C2[C@@](C)([C@@H]3[C@H]([C@H]4[C@@](C)(C(=O)CC4)CC3)CC2=C)C=C1
530	O=C(CCC)C	0.0	1.0																																												0.0	0.0	0.0
531	OC(CCO)C	0.0	0.0	0.0	0.0	0.0	0.0	0.0	0.0	0.0	0.0	0.0	0.0	0.0	0.0	0.0		0.0	0.0	0.0	0.0	0.0	0.0	0.0	0.0	0.0		0.0	0.0	0.0	0.0																0.0	0.0	0.0
533	ClCCC(=O)O
534	SCCC(=O)O
535	O(CC(O)C)C	0.0	0.0	0.0	0.0	0.0	0.0	0.0	0.0	0.0	0.0	0.0	0.0	0.0	0.0	0.0		1.0	0.0	0.0	0.0	0.0	0.0	0.0	0.0	0.0		0.0	0.0	0.0	0.0																0.0	0.0	0.0
536	OCCN(C)C	0.0	0.0	0.0	0.0	0.0	0.0	0.0	0.0	0.0	0.0	0.0	0.0	0.0	0.0	0.0		0.0	0.0	0.0	0.0	0.0	0.0	0.0	0.0	0.0		0.0	0.0	0.0	0.0																0.0	0.0	0.0
537	O=[N+]([O-])CCC																																														0.0	0.0	0.0
538	O(C)c1c(O)c2[C@@H]3O[C@H](CO)[C@@H](O)[C@H](O)[C@H]3OC(=O)c2cc1O
539	O(C[C@@H]/1[C@@H](CC)OC(=O)C[C@@H](O)[C@H](C)[C@@H](O[C@H]2[C@H](O)[C@@H](N(C)C)[C@H](O)[C@@H](C)O2)[C@@H](CCN2C[C@H](C)C[C@H](C)C2)C[C@@H](C)C(=O)/C=C/C(/C)=C\1)[C@H]1[C@H](OC)[C@H](OC)[C@H](O)[C@@H](C)O1
540	O=C(OC=C)C
541	NC(CC(C)C)C
542	O=C(CC(C)C)C																																														0.0	0.0	0.0
543	OC(CC(C)C)C	0.0	0.0	0.0	0.0	0.0	0.0	0.0	0.0	0.0	0.0	0.0	0.0	0.0	0.0	0.0		0.0	0.0	0.0	0.0	0.0	0.0	0.0	0.0	0.0		0.0	0.0	0.0	0.0																0.0	0.0	0.0
544	c1(-c2sccc2)sc(-c2sccc2)cc1																																														0.0	1.0	0.0
545	O=C(O)/C(=N/NC(=O)c1ccncc1)/C
546	OC(CN(C)C)C
547	N(C(C)C)C(C)C
548	O=C(NC(=O)N)N																																														0.0	0.0	0.0
549	O(C(C)C)C(C)C
551	O=C(OC(C)C)C	0.0	0.0																																												0.0	0.0	0.0
552	O=C(OC(=C)C)C																																														0.0	0.0	0.0
553	O=C(OC(=O)C)C
554	O=C1OC(C)CC1																																														0.0	0.0	0.0
555	O=C1OC(=O)CC1
556	O=C1OC(=O)C=C1																																														0.0	0.0	0.0
557	Fc1c(N2c3c(C(=O)C(C(=O)O)=C2)cc(F)c(N2CC(C)NCC2)c3)ccc(F)c1
558	O=C1OC(C)CO1	0.0	1.0																																												0.0	0.0	1.0
559	O=C(OCCCCCC)c1ccc(O)cc1																																														0.0	1.0	0.0
560	O=C(Nc1ccc(OCC)cc1)CC(O)C																																														0.0	0.0	0.0
561	Cc1cc(C)ccc1	0.0	1.0																																												0.0	0.0	0.0
562	Oc1cc(C)ccc1	0.0	0.0																																												0.0	0.0	0.0
563	Clc1cc(N)ccc1																																														0.0	0.0	0.0
564	Clc1cc(O)ccc1
567	Oc1cc(O)ccc1	0.0	1.0	0.0	0.0	0.0	0.0	0.0	0.0	0.0	0.0	0.0	0.0	0.0	0.0	0.0		0.0	0.0	0.0	0.0	0.0	0.0	0.0	0.0	0.0		0.0	0.0	0.0	0.0																0.0	1.0	0.0
568	S(=O)(=O)(N)c1c(C)cc2c(S(=O)(=O)CCC2)c1
569	Cc1nc(C)ccc1																																														0.0	0.0	0.0
570	O=C(OCCCCCCC)c1ccc(O)cc1	1.0	1.0																																												0.0	0.0	0.0
571	O=C1OC(=O)CCC1																																														0.0	0.0	0.0
572	O=C(OC)CC(=O)OC	0.0	0.0	0.0	0.0	0.0	0.0	0.0	0.0	0.0	0.0	0.0	0.0	0.0	0.0	0.0		0.0	0.0	0.0	0.0	0.0	0.0	0.0	0.0	0.0		0.0	0.0	0.0	0.0																0.0	0.0	0.0
573	ClC(Cl)(SN(S(=O)(=O)N(C)C)c1ccccc1)F
574	ClCC(OC(CCl)C)C
575	Fc1ccc(Cn2c(N3CCC(N(C)C4=NC=CC(=O)N4)CC3)nc3c2cccc3)cc1																																														0.0	0.0	0.0
576	O=C(OCC)CC(C)C																																														0.0	0.0	0.0
577	O=C(OC(COC)C)C
578	Cc1cc(C)cc(C)c1	0.0	0.0	0.0	0.0	0.0	0.0	0.0	0.0	0.0	0.0	0.0	0.0	0.0	0.0	0.0		0.0	0.0	0.0	0.0	0.0	0.0	0.0	0.0	0.0		0.0	0.0	0.0	0.0																0.0	0.0	0.0
579	Oc1cc(C)cc(C)c1	0.0	0.0																																												0.0	0.0	0.0
580	Nc1cc(C)cc(C)c1
581	Clc1cc(Cl)cc(Cl)c1
582	CN1CN(C)CN(C)C1																																														0.0	0.0	1.0
583	Clc1nc(Cl)nc(Cl)n1	0.0	0.0																																												0.0	0.0	0.0
584	Nc1nc(N)nc(N)n1
585	Oc1nc(O)nc(O)n1	0.0	0.0	0.0	0.0	0.0	0.0	0.0	0.0	0.0	0.0	0.0	0.0	0.0	0.0	0.0		1.0	1.0	0.0	0.0	0.0	0.0	0.0	0.0	0.0		0.0	0.0	0.0	0.0																0.0	0.0	0.0
586	Clc1cc2C(c3ccccc3)=NCC(=O)Nc2cc1
587	OC(CC(C)C)CC(C)C
588	O=C(CC(C)C)CC(C)C	0.0	0.0																																												0.0	0.0	0.0
589	O=C(CO)[C@@]1(O)CC(OC2OC(C)C(O)C(N3CC(OC)OCC3)C2)c2c(O)c3C(=O)c4c(OC)cccc4C(=O)c3c(O)c2C1
590	Brc1ccccc1
591	CC1CCCCC1																																														0.0	0.0	0.0
592	Cc1ccccc1
593	Cc1ccncc1																																														0.0	0.0	0.0
594	Clc1ccccc1
596	NC=1N2c3c(cccc3)Cc3c(cccc3)C2CN=1
597	OC1CCCCC1	0.0	0.0	0.0	0.0	0.0	0.0	0.0	0.0	0.0	0.0	0.0	0.0	0.0	0.0	0.0		0.0	0.0	0.0	0.0	0.0	0.0	0.0	0.0	0.0		0.0	0.0	0.0	0.0																0.0	0.0	0.0
598	O=C1CCCCC1	0.0	0.0	0.0	0.0	0.0	0.0	0.0	0.0	0.0	0.0	0.0	0.0	0.0	0.0	0.0		0.0	0.0	0.0	0.0	0.0	0.0	0.0	0.0	0.0		0.0	0.0	0.0	0.0																0.0	0.0	0.0
601	Cc1cnccc1																																														0.0	1.0	0.0
602	CN1CCOCC1	0.0	0.0																																												0.0	0.0	0.0
603	Brc1ncccc1																																														0.0	0.0	0.0
604	Cc1ncccc1
605	Cc1nccnc1																																														0.0	0.0	0.0
606	Clc1ncccc1																																														0.0	0.0	0.0
607	O=C(OCCOCCOCCOC(=O)C(=C)C)C(=C)C																																														0.0	0.0	0.0
608	O=C(OCCOCCOCCOCCOC(=O)C(=C)C)C(=C)C																																														0.0	0.0	0.0
609	Oc1cc2c([nH]c(-c3nn(C(C)C)c4ncnc(N)c34)c2)cc1
612	O=C1OCCCCCCCCCCCCCCC1																																														0.0	0.0	0.0
613	O=C(OCCCCCC)CCCCCCCC(=O)OCCCCCC																																														0.0	0.0	0.0
614	ClC=1C(=O)CC[C@]2(C)[C@@H]3[C@H]([C@H]4[C@@](C)([C@@H](O)CC4)CC3)CCC=12
615	N(C(CN1c2c(Sc3c1cccc3)cccc2)C)(CC)CC
616	O=C(OCCCC)CCCCCCCCC=C																																														0.0	0.0	0.0
617	O=C(OCCCC)CCCCCCCCC(=O)OCCCC	0.0	0.0	0.0	0.0	0.0	0.0	0.0	0.0	0.0	0.0	0.0	0.0	0.0	0.0	0.0		0.0	0.0	0.0	0.0	0.0	0.0	0.0	0.0	0.0		0.0	0.0	0.0	0.0																0.0	0.0	0.0
618	S=C(NCCCC)NCCCC	0.0	0.0																																												0.0	0.0	0.0
620	O(C=C)CC(C)C
621	Clc1ccc(-c2oc(COC(C(=O)O)(C)C)c(C)n2)cc1
622	N(CCCN)(C)C	0.0	0.0																																												0.0	0.0	0.0
623	S=C(NCC=C)N
624	O=C(C(CC(N(C)C)C)(c1ccccc1)c1ccccc1)CC	1.0	0.0	0.0	1.0	0.0	0.0	1.0	0.0	0.0	0.0	1.0	0.0	0.0	0.0	0.0		0.0	0.0	1.0	1.0	0.0	0.0	0.0	0.0	1.0		0.0	1.0	0.0	1.0																0.0	0.0	1.0
625	O(C(C)C)CCO																																														0.0	0.0	0.0
626	O=C(OCCC)C
627	BrCCCBr
628	C(CC)CC
629	C(=C)CCC
630	ClCCCC
631	O(CC[N+](Cc1sccc1)(C)C)c1ccccc1
632	NCCCC																																														0.0	0.0	0.0
633	N#CCC#N	1.0	0.0																																												0.0	0.0	0.0
634	OCCC#N																																														0.0	0.0	0.0
635	SCCCC
636	O=C1N(C2CCN(CC3(C)OCc4c(-n5c3ccc5)cccc4)CC2)c2c(N1)cccc2
637	OCCNC
638	OCCNN																																														0.0	0.0	0.0
639	FC(F)(F)c1cc2N(CCCN(C)C)c3c(Sc2cc1)cccc3
640	O(CCO)C	0.0	1.0	0.0	0.0	0.0	0.0	0.0	0.0	0.0	0.0	0.0	0.0	0.0	0.0	0.0	0.0	0.0	0.0	0.0	0.0	0.0	0.0	0.0	0.0	0.0	0.0	0.0	0.0	0.0	0.0	0.0	0.0	0.0	0.0	0.0	0.0	0.0	0.0	0.0	0.0	1.0	0.0	0.0	0.0	0.0	0.0	0.0	0.0
641	N(CC)CC
642	O=COCC																																														0.0	0.0	0.0
643	O=NOCC
644	[nH]1cccc1																																														0.0	0.0	0.0
645	O1CCCC1																																														0.0	0.0	0.0
646	o1cccc1
647	S1CCCC1																																														0.0	0.0	0.0
648	s1cccc1
649	OC(CCC(O)(C)C)(C)C
650	O(OC(C)(C)C)C(C)(C)C	0.0	0.0	0.0	0.0	0.0	0.0	0.0	0.0	0.0	0.0	0.0	0.0	0.0	0.0	0.0		0.0	0.0	0.0	0.0	0.0	0.0	0.0	0.0	0.0		0.0	0.0	0.0	0.0																0.0	0.0	0.0
651	O=C([O-])CCC/1C(C)/C=2/N\C\1=C(\CC(=O)[O-])/C=1C(C(=O)[O-])=C(C)/C(/[N+]=1)=C\c1c(CC)c(C)c([nH]1)/C=C/1\C(C=C)=C(C)C(=[N+]\1)/C=2
652	[P+](Cc1ccccc1)(c1ccccc1)(c1ccccc1)c1ccccc1																																														0.0	1.0	0.0
653	O=C(CCC(C)C)C	0.0	0.0																																												0.0	0.0	0.0
654	O=C(CCC(=O)C)C
655	O(C[C@@H]1[C@@H](O)[C@H](O)[C@@H](O)[C@H](Oc2cc(O)c3C(=O)C[C@@H](c4cc(OC)c(OC)cc4)Oc3c2)O1)[C@H]1[C@H](O)[C@H](O)[C@@H](O)[C@H](C)O1																																														0.0	0.0	0.0
656	O=C(O)CCC(=O)O	0.0	0.0																																												0.0	0.0	0.0
657	O=C(O)/C=C\C(=O)O	0.0	0.0																																												0.0	0.0	0.0
659	N(CCN(C)C)(C)C																																														0.0	0.0	0.0
660	O=C(OCC(C)C)C
661	O=C(NNC(=O)N)N																																														0.0	0.0	0.0
662	O=C(OCC)[C@@H](N[C@@H]1C(=O)N(CC(=O)O)C[C@@H](c2sccc2)SC1)CCc1ccccc1
663	N(c1nc(C#CC)cc(C)n1)c1ccccc1	0.0	0.0	0.0	0.0	1.0	0.0	1.0	0.0	0.0	0.0	0.0	0.0	0.0	0.0	0.0		0.0	0.0	1.0	1.0	0.0	0.0	0.0	0.0	0.0		0.0	0.0	0.0	1.0																0.0	0.0	0.0
664	O([C@@H]1[C@H](O)[C@@H](O)[C@H](O[C@H]2[C@H](O)C[C@]3(C)[C@@H]4[C@H]([C@@H]5[C@H](O)[C@@H]6O[C@]7([C@@H](C)[C@@H]6[C@@]5(C)CC4)OC[C@H](C)CC7)CC[C@H]3C2)O[C@@H]1CO)[C@H]1[C@H](O[C@H]2[C@H](O)[C@@H](O[C@H]3[C@H](O)[C@@H](O)[C@H](O)[C@@H](CO)O3)[C@H](O)[C@@H](CO)O2)[C@@H](O[C@H]2[C@H](O)[C@@H](O)[C@H](O)CO2)[C@H](O)[C@@H](CO)O1
665	O=C(O)CN(C(=O)CCCCCCC/C=C\CCCCCCCC)C	1.0	0.0																																												0.0	0.0	0.0
666	O=C(NCNC(=O)C=C)C=C	0.0	0.0	0.0	0.0	0.0	0.0	0.0	0.0	0.0	0.0	0.0	0.0	0.0	0.0	0.0		0.0	0.0	0.0	0.0	0.0	0.0	0.0	0.0	0.0		0.0	0.0	0.0	0.0																0.0	0.0	0.0
667	O=C(OC(C)C)CCCCCCCCCCCCC	0.0	0.0																																												0.0	0.0	0.0
668	O=C(OCCCCCC)CCCCC(=O)OCCCCCC	0.0	0.0																																												0.0	0.0	0.0
669	P(=O)(O)(O)C[C@H]1C[C@@H](C(=O)O)NCC1
670	O=C(OCC)CCCCCCCCC																																														0.0	0.0	0.0
671	O=C(OCC)CCCCCCCCC(=O)OCC																																														0.0	0.0	0.0
672	O=CC(CCCCCCCCC)C																																														0.0	0.0	0.0
673	Clc1ccc(C(N2CCN(Cc3cc(C)ccc3)CC2)c2ccccc2)cc1
674	O=C(OC)CCCCCCCCC	0.0	0.0																																												0.0	0.0	0.0
675	O=C(CCCCC)C	0.0	0.0																																												0.0	0.0	0.0
677	O=NOCCC(C)C
678	Clc1ccc(/C(=C/C(=O)N2CCOCC2)/c2cc(OC)c(OC)cc2)cc1	0.0	0.0	0.0	0.0	0.0	0.0	1.0	0.0	0.0	0.0	0.0	0.0	0.0	0.0	0.0	0.0	1.0	1.0	0.0	0.0	0.0	0.0	0.0	0.0	0.0	0.0	0.0	0.0	0.0	0.0	0.0	0.0	0.0	0.0	0.0	0.0	0.0	0.0	0.0	0.0	0.0	0.0	0.0	0.0	0.0	0.0	0.0	0.0
679	BrCCCCBr																																														0.0	0.0	0.0
680	O=C(O)[C@@H]1[C@@H](O)[C@H](O)[C@@H](O[C@H]2[C@H](O)[C@@H](O)[C@H](O)[C@@H](C(=O)O)O2)[C@@H](O[C@@H]2C(C)(C)C3[C@@](C)([C@H]4C(=O)C=C5[C@](C)([C@]4(C)CC3)CC[C@]3(C)[C@H]5C[C@](C(=O)O)(C)CC3)CC2)O1
681	BrCCCCC
682	C(CCC)CC
683	S(CCCCCCCC)Cc1c(O)c(C)cc(CSCCCCCCCC)c1																																														0.0	0.0	0.0
684	ClC/C=C/CCl
685	N#CCCCC
686	N#CCCC#N
687	O=CCCCC	0.0	0.0	0.0	0.0	0.0	0.0	0.0	0.0	0.0	0.0	0.0	0.0	0.0	0.0	0.0		0.0	0.0	0.0	0.0	0.0	0.0	0.0	0.0	0.0		0.0	0.0	0.0	0.0																0.0	0.0	0.0
688	OCCCCO	0.0	0.0																																												0.0	0.0	0.0
689	OCC#CCO	0.0	0.0																																												0.0	0.0	0.0
690	O(CCC#N)C
691	O/N=C/CCC	0.0	0.0																																												0.0	0.0	0.0
692	O(CCOC)C
693	OCCNCC	0.0	1.0																																												0.0	0.0	0.0
694	ClCCOC=C																																														0.0	0.0	0.0
695	O(CCO)CC	0.0	0.0	0.0	0.0	0.0	0.0	0.0	0.0	0.0	0.0	0.0	0.0	0.0	0.0	0.0		0.0	0.0	0.0	0.0	0.0	0.0	0.0	0.0	0.0		0.0	0.0	0.0	0.0																0.0	0.0	0.0
696	O=C(OC(COc1c2C(=O)C=C(C(=O)OCC)Oc2ccc1)COc1c2C(=O)C=C(C(=O)OCC)Oc2ccc1)[C@@H](N)CCCCN
697	C1CCCCC1																																														0.0	0.0	0.0
699	n1ccccc1
700	Fc1c(N2C[C@@H](C)N[C@@H](C)C2)c(F)c2N(C3CC3)C=C(C(=O)O)C(=O)c2c1N
701	O1C=CCCC1	0.0	0.0																																												0.0	0.0	0.0
702	O1COCOC1
703	N1CCCCC1
705	O=C[C@H](O)[C@@H](O)[C@H](O[C@@H]1[C@H](O)[C@@H](O)[C@H](O[C@@H]2[C@H](O)[C@@H](O)[C@H](O)[C@@H](CO)O2)[C@@H](CO)O1)[C@H](O)CO
706	O=C(CC/C=C(\C)/C)C																																														0.0	0.0	0.0
707	O=C(O)CCCC(=O)O																																														0.0	0.0	0.0
708	N(CCCN(C)C)(C)C
709	O=C(N1CCCCC1)[C@@H]1NC(=O)CC1
710	N(CC(C)C)CC(C)C
711	OC(CNCC(O)C)C	0.0	1.0																																												0.0	0.0	0.0
712	O(CC(O)C)CC(O)C																																														0.0	0.0	0.0
713	O=C(O)COCC(=O)O
714	O=[N+]([O-])c1cc(C2C(C(=O)OCCN(Cc3ccccc3)c3ccccc3)=C(C)NC(C)=C2P2(=O)OCC(C)(C)CO2)ccc1
715	C(CCCC(CCCCC(CCCC(CCCC(C)C)C)C)C)(CCCC(C)C)C
716	C(=C\CC/C(=C\CC/C=C(\CC/C=C(\CC/C=C(\C)/C)/C)/C)/C)(\CC/C=C(\C)/C)/C
717	O=C(OC)CCCCCCC	1.0	0.0	0.0	0.0	0.0	0.0	0.0	0.0	0.0	0.0	0.0	0.0	0.0	0.0	0.0		0.0	0.0	0.0	0.0	0.0	0.0	0.0	0.0	0.0		0.0	0.0	0.0	0.0																0.0	0.0	0.0
718	O=C(OC)C#CCCCCC																																														0.0	0.0	0.0
719	O=C(O)CCCCCC	0.0	0.0	0.0	0.0	0.0	0.0	0.0	0.0	0.0	0.0	0.0	0.0	0.0	0.0	0.0		0.0	0.0	0.0	0.0	0.0	0.0	0.0	0.0	0.0		0.0	0.0	0.0	0.0																0.0	0.0	0.0
720	O=C(OCCOCC)C	0.0	0.0	0.0	0.0	0.0	0.0	0.0	0.0	0.0	0.0	0.0	0.0	0.0	0.0	0.0		0.0	0.0	0.0	0.0	0.0	0.0	0.0	0.0	0.0		0.0	0.0	0.0	0.0																0.0	0.0	0.0
721	O=C(O)CCCCCC(=O)O
722	S(CCC(=O)O)CCC(=O)O																																														0.0	0.0	0.0
723	O=C(O)N	0.0	0.0	1.0	0.0	1.0	1.0	1.0	1.0	0.0	1.0	0.0	0.0	1.0	1.0	0.0		1.0	1.0	1.0	1.0	1.0	1.0	0.0	1.0	1.0		1.0	1.0	1.0	1.0																0.0	0.0	0.0
724	N(CCCCCCN(C)C)(C)C
725	O=C(O)CCCCCCCCC(=O)O	0.0	1.0																																												0.0	0.0	0.0
726	O=C(OCCOCCOCCOC(=O)C)C	0.0	0.0	0.0	0.0	0.0	0.0	0.0	0.0	0.0	0.0	0.0	0.0	0.0	0.0	0.0		0.0	0.0	0.0	0.0	0.0	0.0	0.0	0.0	0.0		0.0	0.0	0.0	0.0																0.0	0.0	0.0
727	[Si](OC)(OC)(C)C	0.0	0.0																																												0.0	0.0	0.0
728	BrCCCCCBr
729	BrCCCCCC
730	NCCCCCC
731	OCCCCCC	0.0	0.0																																												0.0	0.0	0.0
732	OCCCCCO
733	S(P(=O)(OC)OC)CC(=O)NC																																														0.0	0.0	0.0
734	O=CCCCC=O	1.0	0.0	0.0	0.0	0.0	0.0	1.0	0.0	0.0	0.0	0.0	0.0	0.0	0.0	0.0		0.0	0.0	0.0	0.0	0.0	0.0	0.0	0.0	0.0		0.0	0.0	0.0	0.0																0.0	0.0	0.0
735	SCCCCCC																																														0.0	0.0	0.0
736	O(C=C)CCCC																																														0.0	0.0	0.0
737	O=C1NCc2c3c4n([C@]5(C)[C@@](O)(CO)C[C@@H](O5)n5c4c(c4c5cccc4)c12)c1c3cccc1
738	O=C=NCCCC
739	N(CCN)CCN	0.0	0.0																																												0.0	0.0	0.0
740	O=C(N(O)C(C)c1sc2c(c1)cccc2)N																																														0.0	0.0	0.0
741	OCCNCCN
742	OCCNCCO	0.0	0.0	0.0	0.0	0.0	0.0	0.0	0.0	0.0	0.0	0.0	0.0	0.0	0.0	0.0		0.0	0.0	0.0	0.0	0.0	0.0	0.0	0.0	0.0		0.0	0.0	0.0	0.0																0.0	0.0	0.0
743	O(CCC)CCC																																														0.0	0.0	0.0
744	O[C@@H]1[C@H](O)C(O)OC[C@H]1O
745	ClCCOCCCl	0.0	0.0	0.0	0.0	0.0	0.0	0.0	0.0	0.0	0.0	0.0	0.0	0.0	0.0	0.0		0.0	0.0	0.0	0.0	0.0	0.0	0.0	0.0	0.0		0.0	0.0	0.0	0.0																0.0	0.0	0.0
746	O(CCO)CCO	0.0	0.0	0.0	0.0	0.0	0.0	0.0	0.0	0.0	0.0	0.0	0.0	0.0	0.0	0.0		0.0	0.0	0.0	0.0	0.0	0.0	0.0	0.0	0.0		0.0	0.0	0.0	0.0																1.0	0.0	0.0
747	Clc1c(C2C(C(=O)OCC)=C(COCCN)NC(C)=C2C(=O)OC)cccc1
748	S(C(=O)N(CCCC)CC)CCC	0.0	0.0																																												0.0	0.0	0.0
749	S(CCO)CCO
750	N1CCCCCC1	0.0	1.0																																												0.0	0.0	0.0
751	O=C(OCC(CO)(C)C)C(CO)(C)C																																														0.0	0.0	0.0
752	O=C(OCCOC(=O)C)C	0.0	0.0																																												0.0	0.0	0.0
754	O=C(OCCO)CCCCCCCCCCCCCCCCC
755	O=C(OCC)CCCCCCC/C=C\CCCCCCCC	0.0	0.0																																												0.0	0.0	0.0
756	ClC(=O)CCCCCCC
757	O=NN(CCO)CCO
758	C(CCCC)CCC
759	C(=C)CCCCCC
760	NCCCCCCC
761	O=C(NC(Cc1ccccc1)(C)c1ccccc1)CN
762	N#CCCCCC#N	0.0	0.0																																												0.0	0.0	0.0
763	O=C(OCOC(=O)C1=C(C)CS[C@@H]2[C@H](NC(=O)/C(=N\OC)/c3nc(N)sc3)C(=O)N12)C(C)(C)C
764	OCCCCCCC	0.0	0.0																																												0.0	0.0	0.0
765	O=CCCCCCC	0.0	1.0																																												0.0	0.0	0.0
766	O=C(OCCCCCC)CCCCCCC																																														0.0	0.0	0.0
767	O(CCO)CCCC	0.0	0.0	0.0	0.0	0.0	0.0	0.0	0.0	0.0	0.0	0.0	0.0	0.0	0.0	0.0		0.0	0.0	0.0	0.0	0.0	0.0	0.0	0.0	0.0		0.0	0.0	0.0	0.0																0.0	0.0	0.0
768	O(CCOC)CCO	0.0	0.0	0.0	0.0	0.0	0.0	0.0	0.0	0.0	0.0	0.0	0.0	0.0	0.0	0.0		0.0	0.0	0.0	0.0	0.0	0.0	0.0	0.0	0.0		0.0	0.0	0.0	0.0																0.0	0.0	0.0
769	C1=CCCC=CCC1
770	OC(CO)CCCCCC																																														0.0	0.0	0.0
771	O=C(OC)C#CCCCCCC																																														0.0	0.0	0.0
772	O=C(NC(C)(C)C)N																																														0.0	0.0	0.0
773	O(C(C)(C)C)C(=O)c1ccc(CO/N=C/c2c(Oc3ccccc3)n(C)nc2C)cc1	1.0	1.0	1.0	0.0	1.0	1.0	1.0	0.0	1.0	0.0	1.0	0.0	0.0	0.0	0.0	0.0	0.0	0.0	0.0	1.0	0.0	0.0	0.0	0.0	1.0	0.0	0.0	0.0	0.0	0.0	1.0	1.0	1.0	0.0	1.0	1.0	1.0	1.0	1.0	1.0	1.0	0.0	0.0	0.0	1.0	0.0	1.0	0.0
774	O=C(OC)CCCCCCCCC=C
775	O=C(OC)CCCCCCCCCCC	0.0	0.0	0.0	0.0	0.0	0.0	0.0	0.0	0.0	0.0	0.0	0.0	0.0	0.0	0.0		0.0	0.0	0.0	0.0	0.0	0.0	0.0	0.0	0.0		0.0	0.0	0.0	0.0																0.0	0.0	0.0
776	O=C(OC(C=C)(CC/C=C(\C)/C)C)CC(C)C																																														0.0	1.0	0.0
777	BrCCCCCCCC																																														0.0	0.0	0.0
778	O=C(OC(CCCC(C=C)=C)(C)C)C																																														0.0	0.0	0.0
779	C(CCCC)CCCC	0.0	0.0																																												0.0	0.0	0.0
780	[Sn](Cl)(Cl)(Cl)CCCC	0.0	0.0																																												0.0	0.0	0.0
781	ClCCCCCCCC																																														0.0	0.0	0.0
782	NCCCCCCCC
783	O=C(C(C)(C)C)CC(=O)C(C)(C)C
784	OCCCCCCCC	0.0	0.0	0.0	0.0	0.0	0.0	0.0	0.0	0.0	0.0	0.0	0.0	0.0	0.0	0.0		0.0	0.0	0.0	0.0	0.0	0.0	0.0	0.0	0.0		0.0	0.0	0.0	0.0																0.0	0.0	0.0
785	SCCCCCCCC
786	O=C(N(C)C)CCCCCCC	0.0	0.0																																												0.0	0.0	0.0
787	O(CCOCC)CCO	0.0	0.0	0.0	0.0	0.0	0.0	0.0	0.0	0.0	0.0	0.0	0.0	0.0	0.0	0.0		0.0	0.0	0.0	0.0	0.0	0.0	0.0	0.0	0.0		0.0	0.0	0.0	0.0																0.0	0.0	0.0
788	ClCCOCOCCCl
789	N(CCCC)CCCC
790	O=C(OC)CCCC(=O)OC	0.0	0.0	0.0	0.0	0.0	0.0	0.0	0.0	0.0	0.0	0.0	0.0	0.0	0.0	0.0		0.0	0.0	0.0	0.0	0.0	0.0	0.0	0.0	0.0		0.0	0.0	0.0	0.0																0.0	0.0	0.0
791	N#CCCNCCC#N																																														0.0	0.0	0.0
792	S(SCCC(=O)O)CCC(=O)O
793	O(CCOC)CCOC	0.0	0.0	0.0	0.0	0.0	0.0	0.0	0.0	0.0	0.0	0.0	0.0	0.0	0.0	0.0		0.0	0.0	0.0	0.0	0.0	0.0	0.0	0.0	0.0		0.0	0.0	0.0	0.0																0.0	0.0	0.0
796	S(CCC#N)CCC#N
797	Clc1ncc(CN2/C(=N\C#N)/SCC2)cc1	0.0	0.0	0.0	0.0	0.0	0.0	1.0	0.0	0.0	0.0	0.0	0.0	0.0	0.0	0.0	0.0	0.0	0.0	0.0	0.0	0.0	0.0	0.0	0.0	0.0	0.0	0.0	0.0	0.0	0.0	0.0	0.0	0.0	0.0	0.0	0.0	0.0	0.0	0.0	0.0	0.0	0.0	0.0	0.0	0.0	0.0	0.0	0.0
798	S(=O)(=O)(NC(=O)Nc1nc(OC)cc(OC)n1)c1c(C(=O)N(C)C)cccn1	0.0	0.0																																												0.0	0.0	0.0
801	S(=O)(=O)(OCCCCCCCCCCCCCCCC)[O-]	0.0	0.0	0.0	0.0	0.0	0.0	0.0	0.0	0.0	0.0	0.0	0.0	0.0	0.0	0.0		0.0	0.0	0.0	0.0	0.0	0.0	0.0	0.0	0.0		0.0	0.0	0.0	0.0																0.0	1.0	0.0
802	S(=O)(=O)(OCCCCCCCCCCCCCCCCCC)[O-]	1.0	1.0																																												0.0	1.0	1.0
804	C(CCCCC)CCCCC	0.0	0.0	0.0	0.0	0.0	0.0	0.0	0.0	0.0	0.0	0.0	0.0	0.0	0.0	0.0		0.0	0.0	0.0	0.0	0.0	0.0	0.0	0.0	0.0		0.0	0.0	0.0	0.0																0.0	0.0	0.0
806	C(=C)CCCCCCCCCCCC			1.0	0.0	1.0	1.0	1.0	0.0	0.0	0.0	0.0	1.0	0.0	0.0	0.0		0.0	0.0	1.0	0.0	0.0	0.0	0.0	1.0	1.0		0.0	1.0	1.0	1.0																0.0	0.0	0.0
807	[N+](CCCCCCCCCCCCCCCCCC)(C)(C)C																																														0.0	0.0	0.0
808	O=C(O)CCCCCCCC	0.0	0.0	0.0	0.0	0.0	0.0	0.0	0.0	0.0	0.0	0.0	0.0	0.0	0.0	0.0		0.0	0.0	0.0	0.0	0.0	0.0	0.0	0.0	0.0		0.0	0.0	0.0	0.0																0.0	0.0	0.0
809	O=C(OCCCCCCC)C																																														0.0	0.0	0.0
810	O=S1(=O)OCCC1	0.0	0.0	0.0	0.0	0.0	0.0	0.0	0.0	0.0	0.0	0.0	0.0	0.0	0.0	0.0		0.0	0.0	0.0	0.0	0.0	0.0	0.0	0.0	0.0		0.0	0.0	0.0	0.0																0.0	0.0	0.0
811	O=C(OCCOCCCC)C	0.0	0.0																																												0.0	0.0	0.0
812	Clc1c(O)cc2[C@@H]3[C@@H](N(C)CCc2c1)CCc1c3cccc1
813	O=C(CCCCCCCCC)C	0.0	0.0																																												0.0	0.0	0.0
814	O=C(OCCCCCCCC)C	0.0	0.0																																												0.0	0.0	0.0
815	O=C(OCCOCCOCC)C
816	ClC(=O)CCCCCCCCCCC																																														0.0	1.0	0.0
817	O=C(OCCCCCCCCCC)C																																														0.0	0.0	0.0
818	Clc1cc[n+]([O-])cc1
819	Oc1cnc(C)cc1																																														0.0	0.0	0.0
820	N(CCCCCCCCCCCC)(C)C	0.0	0.0																																												0.0	1.0	1.0
821	Oc1cc2c(CCCCN3CC=C(c4ccccc4)CC3)c[nH]c2cc1
822	N1CCCCCCC1
823	Clc1ccc(C(=O)NN(C(C)(C)C)C(=O)c2ccccc2)cc1	0.0	1.0																																												0.0	0.0	0.0
824	N(CCNCCN)CCN
825	O(CCO)CCCCCC	0.0	0.0	0.0	0.0	0.0	0.0	0.0	0.0	0.0	0.0	0.0	0.0	0.0	0.0	0.0		0.0	0.0	0.0	0.0	0.0	0.0	0.0	0.0	0.0		0.0	0.0	0.0	0.0																0.0	0.0	0.0
826	N(C)(C)c1ccncc1																																														0.0	0.0	0.0
827	O=C(C)c1ncccc1																																														0.0	0.0	0.0
828	ClCCOCCOCCCl																																														0.0	0.0	0.0
829	O(CCOCCO)CCO	0.0	0.0	0.0	0.0	0.0	0.0	0.0	0.0	0.0	0.0	0.0	0.0	0.0	0.0	0.0		0.0	0.0	0.0	0.0	0.0	0.0	0.0	0.0	0.0		0.0	0.0	0.0	0.0																0.0	0.0	0.0
830	Clc1c(C(COC(F)(F)C(F)F)Cn2ncnc2)ccc(Cl)c1	1.0	0.0	0.0	0.0	1.0	1.0	1.0	0.0	1.0	0.0	1.0	0.0	0.0	0.0	0.0	0.0	0.0	0.0	0.0	1.0	0.0	0.0	0.0	0.0	1.0	0.0	0.0	0.0	0.0	1.0	1.0	1.0	1.0	1.0	1.0	1.0	0.0	0.0	1.0	0.0	0.0	0.0	0.0	1.0	0.0	0.0	0.0	0.0
831	BrCCCCCCCCCC																																														0.0	1.0	0.0
832	OCCCCCCCCCC	0.0	1.0	0.0	0.0	0.0	0.0	0.0	0.0	0.0	0.0	0.0	0.0	0.0	0.0	0.0		0.0	0.0	0.0	0.0	0.0	0.0	0.0	0.0	0.0		0.0	0.0	0.0	0.0																0.0	1.0	0.0
833	O=CCCCCCCCCC	0.0	0.0																																												0.0	0.0	0.0
834	O(CCOCCCC)CCO	0.0	1.0																																												0.0	0.0	0.0
835	O(CCOCCO)CCOC	0.0	0.0																																												0.0	0.0	0.0
836	O(CCOCC)CCOCC																																														0.0	0.0	0.0
837	O=C(O)CCCCCCCCCC
838	OCC(C)c1ccccc1																																														0.0	0.0	0.0
839	O=C(O)CCCCCCCCC=C	0.0	0.0	0.0	0.0	0.0	0.0	0.0	0.0	0.0	0.0	0.0	0.0	0.0	0.0	0.0		0.0	0.0	0.0	0.0	0.0	0.0	0.0	0.0	0.0		0.0	0.0	0.0	0.0																0.0	0.0	0.0
840	O=C(OC)CCCCCCCCCCCCCCC																																														0.0	0.0	0.0
841	Fc1c(N2[C@@H]3CN(C)[C@H](C2)C3)cc2N(C3CC3)C=C(C(=O)O)C(=O)c2c1
844	C(CCCCCC)CCCCC																																														0.0	0.0	0.0
845	Clc1c(O)cc(C)c(C)c1
846	Clc1c(C)cc(Cl)c(C)c1
847	O=C(N(NC(=O)c1ccc(CC)cc1)C(C)(C)C)c1cc(C)cc(C)c1	0.0	0.0	0.0	0.0	0.0	0.0	1.0	0.0	0.0	0.0	1.0	0.0	0.0	0.0	0.0	0.0	0.0	0.0	0.0	0.0	0.0	0.0	0.0	0.0	0.0	0.0	0.0	0.0	0.0	0.0	0.0	0.0	0.0	0.0	0.0	0.0	0.0	0.0	1.0	0.0	0.0	0.0	0.0	0.0	0.0	0.0	0.0	0.0
848	Cc1c(C)nc(C)c(C)n1
849	C(=C)CCCCCCCCCC																																														0.0	0.0	0.0
850	OCCCCCCCCCCC	1.0	0.0	0.0	0.0	1.0	1.0	1.0	0.0	0.0	0.0	0.0	0.0	0.0	0.0	0.0		1.0	0.0	1.0	1.0	0.0	0.0	0.0	1.0	0.0		0.0	0.0	1.0	0.0																0.0	0.0	0.0
851	O=[N+]([O-])c1cc[n+]([O-])cc1
852	O=CCCCCCCCCCC
853	O=CCCCCCCCCC=C																																														0.0	0.0	0.0
854	OCCCC1CCCCC1
856	O(CCOCCOC)CCOC	0.0	0.0	0.0	0.0	0.0	0.0	0.0	0.0	0.0	0.0	0.0	0.0	0.0	0.0	0.0		0.0	0.0	0.0	0.0	0.0	0.0	0.0	0.0	0.0		0.0	0.0	0.0	0.0																0.0	0.0	0.0
857	O(CCOCCO)CCOCC	0.0	0.0	0.0	0.0	0.0	0.0	0.0	0.0	0.0	0.0	0.0	0.0	0.0	0.0	0.0		0.0	0.0	0.0	0.0	0.0	0.0	0.0	0.0	0.0		0.0	0.0	0.0	0.0																0.0	0.0	0.0
858	O=C1C(C)=CC(=O)CC1(C)C
859	ClCCCCCCCCCCCC																																														0.0	0.0	0.0
860	O(CCc1ncc(CC)cc1)c1ccc(CC2C(=O)NC(=O)S2)cc1	0.0	0.0	0.0	1.0	1.0	1.0	1.0	0.0	0.0	0.0	0.0	0.0	0.0	0.0	1.0		0.0	0.0	0.0	1.0	0.0	0.0	0.0	0.0	1.0		0.0	0.0	0.0	0.0																0.0	0.0	0.0
861	OCCCCCCCCCCCC	1.0	0.0	0.0	0.0	0.0	0.0	0.0	0.0	0.0	0.0	0.0	0.0	0.0	0.0	1.0		0.0	0.0	0.0	0.0	0.0	0.0	0.0	0.0	0.0		0.0	0.0	0.0	0.0																0.0	0.0	0.0
862	SCCCCCCCCCCCC	0.0	0.0																																												0.0	1.0	0.0
863	S(C#N)CCOCCOCCCC																																														0.0	0.0	0.0
864	N(CCNCCN)CCNCCN
865	O(CCOCCCCCC)CCO																																														0.0	0.0	0.0
866	O(CCOCCO)CCOCCO	0.0	0.0																																												0.0	0.0	0.0
867	O=C(OC)CCCCCCC/C=C\CCCCCCCC
868	O=C(OC)CCCCCCC/C=C\C/C=C\CCCCC	1.0	0.0																																												0.0	1.0	0.0
869	O=C(OCCCCCCCCCCCC)C																																														0.0	0.0	0.0
870	O=C(O)CCCCCC(c1ccccc1)C=1C(=O)C(C)=C(C)C(=O)C=1C
871	N(CCCC)c1ccccc1																																														0.0	0.0	0.0
872	N(CCCCCCCCCCCCCCCC)(C)C
873	OCCCCCCCCCCCCC	0.0	0.0	0.0	0.0	1.0	1.0	1.0	0.0	1.0	0.0	0.0	0.0	0.0	1.0	0.0		0.0	1.0	1.0	1.0	0.0	0.0	0.0	1.0	1.0		0.0	0.0	0.0	0.0																0.0	1.0	0.0
874	BrCCCCCCCCCCCCCC
875	OCCCCCCCCCCCCCC	0.0	0.0	1.0	0.0	1.0	1.0	1.0	0.0	1.0	0.0	1.0	1.0	0.0	0.0	0.0		0.0	0.0	1.0	1.0	0.0	0.0	0.0	1.0	1.0		0.0	0.0	1.0	1.0																0.0	0.0	1.0
876	O(CCOCCCC)CCOCCCC
877	Brc1cc(F)c(CN2C(=O)N(CC(=O)O)c3c(C2=O)ccc(Cl)c3)cc1	0.0	0.0	0.0	0.0	0.0	0.0	0.0	0.0	0.0	0.0	0.0	0.0	0.0	0.0	0.0		0.0	0.0	0.0	0.0	0.0	0.0	0.0	0.0	0.0		0.0	0.0	0.0	0.0																0.0	0.0	0.0
878	N(CCCCCCCCCCCCCC)(C)C
879	O=C(O)CCCCCCC/C=C\CCCCCCCC	1.0	0.0																																												0.0	1.0	0.0
880	N#Cc1ccc(C(n2ncnc2)c2ccc(C#N)cc2)cc1	0.0	0.0																																												0.0	0.0	0.0
881	Fc1c(N2CC(C)NCC2)c(OC)c2N(C3CC3)C=C(C(=O)O)C(=O)c2c1
882	BrCCCCCCCCCCCCCCCC
883	O=C(O)CCCCCCCCCCC/C=C\CCCCCCCC
884	Clc1c(N)cc(OCC)c(C(=O)NCC2OCCN(Cc3ccc(F)cc3)C2)c1
885	O=C(O)[C@@H](NC(=O)c1sc(N(Cc2cc3C(=O)NC(C)=Nc3cc2)C)cc1)CCC(=O)O
886	C(=C)CCCCCCCCCCCCCCCC
887	NCCCCCCCC/C=C\CCCCCCCC
888	OCCCCCCCCCCCCCCCCCC
889	O[C@H](/C=C/[C@@H](C)[C@@H]1[C@]2(C)[C@H](/C(=C\C=C/3\C(=C)[C@@H](O)C[C@H](O)C\3)/CCC2)CC1)C1CC1
890	Fc1c(N2CCNCC2)cc2N3C(C)SC3=C(C(=O)O)C(=O)c2c1
891	O=C1N(CC)CC(CCN2CCOCC2)C1(c1ccccc1)c1ccccc1
892	Nc1n(-c2ccccc2)nc(C)c1																																														0.0	0.0	0.0
893	Clc1c(NC(=O)C2(C(=O)O)CC2)ccc(Cl)c1	0.0	0.0	0.0	1.0	0.0	0.0	0.0	0.0	0.0	0.0	0.0	0.0	0.0	0.0	0.0	0.0	0.0	0.0	0.0	0.0	0.0	0.0	0.0	0.0	0.0	0.0	0.0	0.0	0.0	0.0	1.0	1.0	0.0	0.0	1.0	0.0	0.0	0.0	1.0	0.0	0.0	0.0	0.0	0.0	0.0	0.0	0.0	0.0
894	Cl/C=C/C(O)(C#C)CC
896	S(=O)(=O)(O)CCCN1CCOCC1																																														0.0	0.0	0.0
897	O=C(O[C@@H]1[C@]2(C)[C@H]([C@H]3[C@@H](c4c(cc(OC(=O)CC)cc4)CC3)CC2)CC1)CC
898	ClC(Cl)(Cl)c1c(Cl)c(Cl)c(Cl)c(Cl)n1																																														0.0	1.0	0.0
899	S(C(=O)N(CC)C1CCCCC1)CC	0.0	0.0	0.0	0.0	0.0	0.0	0.0	0.0	0.0	0.0	0.0	0.0	0.0	0.0	0.0	0.0	0.0	0.0	0.0	0.0	0.0	0.0	0.0	0.0	0.0	0.0	0.0	0.0	0.0	0.0	0.0	0.0	0.0	0.0	0.0	0.0	0.0	0.0	0.0	0.0	1.0	0.0	0.0	0.0	0.0	0.0	0.0	0.0
900	O=C(N[C@H](CO)CC)[C@@H]1C=C2[C@H](N(C)C1)Cc1c3c([nH]c1)cccc23
901	Clc1ccc(C(CN)CC(=O)O)cc1
902	O=C1N(CC(CCCC)CC)C(=O)C2C1C1C=CC2C1	1.0	0.0	0.0	0.0	0.0	0.0	1.0	0.0	1.0	0.0	1.0	0.0	0.0	0.0	0.0	0.0	0.0	0.0	0.0	0.0	0.0	0.0	0.0	0.0	0.0	0.0	0.0	0.0	0.0	0.0	0.0	0.0	0.0	0.0	1.0	0.0	0.0	0.0	0.0	0.0	0.0	0.0	0.0	0.0	0.0	0.0	1.0	0.0
903	O(/N=C\1/[C@H](C)[C@@H](/C(=C\C(C)C)/C)O[C@]2(O[C@H]3C[C@H](OC(=O)[C@H]4[C@@]/5(O)[C@@H]([C@H](O)C(C)=C4)OC\C\5=C/C=C/[C@H](C)C/C(/C)=C\C3)C2)C/1)C
905	S=C1N(CCN2CCC(C(=O)c3ccc(F)cc3)CC2)C(=O)c2c(N1)cccc2
906	CC1(C)[C@@H]2C[C@@]3(C(C)(C)CCC=C13)CC2																																														0.0	1.0	0.0
907	Clc1cc2/C(=C\CCN(C)C)/c3c(Sc2cc1)cccc3
908	Fc1c(N2C[C@@H](C)N[C@@H](C)C2)c(F)c2N(C3CC3)C=C(C(=O)O)C(=O)c2c1F
909	[SH0](=O)(Cc1c(C)c(OC)c(C)cn1)c1[nH]c2c(n1)nc(OC)cc2
910	FC(F)(F)c1scc(C(O)CNC(Cc2ccc(OCC(=O)O)cc2)C)n1	0.0	0.0	0.0	0.0	0.0	0.0	0.0	0.0	0.0	0.0	0.0	0.0	0.0	0.0	0.0		0.0	0.0	0.0	0.0	0.0	0.0	0.0	0.0	0.0		0.0	0.0	0.0	0.0																0.0	0.0	0.0
911	O=C1[C@@H](Cc2ccccc2)NC(=O)[C@H](CC(C)C)NC(=O)[C@H](CCCN)NC(=O)[C@H](C(C)C)NC(=O)[C@H]2N(C(=O)[C@@H](Cc3ccccc3)NC(=O)[C@H](CC(C)C)NC(=O)[C@H](CCCN)NC(=O)[C@H](C(C)C)NC(=O)[C@H]3N1CCC3)CCC2
912	O=C(c1ccc(O)cc1)c1ccccc1
913	Clc1cc2oc(Oc3ccc(O[C@H](C(=O)OCC)C)cc3)nc2cc1			0.0	0.0	0.0	0.0	1.0	0.0	0.0	0.0	0.0	0.0	0.0	0.0	0.0	0.0	1.0	0.0	0.0	0.0	0.0	0.0	0.0	0.0	0.0	0.0	0.0	0.0	0.0	0.0	0.0	0.0	0.0	0.0	0.0	0.0	0.0	0.0	0.0	0.0	0.0	0.0	0.0	0.0	0.0	0.0	0.0	0.0
915	P(=O)(O)(O)CO[C@H](CO)CN1C(=O)N=C(N)C=C1
916	Clc1ccc(C(CCN(C)C)c2ncccc2)cc1																																														0.0	0.0	0.0
917	C=C1[C@@H]2[C@H](C(C)(C)C2)CC[C@@]2(C)O[C@@H]2CC1																																														0.0	1.0	0.0
920	O([C@@H]1[C@@H](C)[C@H](O[C@@H]2O[C@@H](C)[C@H](O)[C@@](OC)(C)C2)[C@@H](C)C(=O)O[C@H](CC)[C@](O)(C)[C@H](O)[C@@H](C)C(=O)[C@H](C)C[C@]1(O)C)[C@H]1[C@H](O)[C@@H](N(C)C)C[C@@H](C)O1	0.0	0.0	0.0	0.0	0.0	0.0	0.0	0.0	0.0	0.0	0.0	0.0	0.0	0.0	0.0		0.0	0.0	0.0	0.0	0.0	0.0	0.0	0.0	0.0		0.0	0.0	0.0	0.0																0.0	0.0	0.0
921	O=C(O)c1cc2c(cc(C(=O)O)cc2)cc1
922	O=C(Oc1c(OC(C)C)cccc1)NC	0.0	0.0	0.0	0.0	0.0	0.0	0.0	0.0	0.0	0.0	0.0	0.0	0.0	0.0	0.0	0.0	0.0	0.0	0.0	0.0	0.0	0.0	0.0	0.0	0.0	0.0	0.0	0.0	0.0	0.0	0.0	0.0	0.0	0.0	0.0	0.0	0.0	0.0	0.0	0.0	0.0	0.0	0.0	0.0	0.0	0.0	0.0	0.0
923	O=C(O)c1c(C2=NC(C(C)C)(C)C(=O)N2)ncc(COC)c1	0.0	0.0	0.0	0.0	0.0	0.0	0.0	0.0	0.0	0.0	0.0	0.0	0.0	0.0	0.0	0.0	0.0	0.0	0.0	0.0	0.0	0.0	0.0	0.0	0.0	0.0	0.0	0.0	0.0	0.0	0.0	0.0	0.0	0.0	0.0	0.0	0.0	0.0	0.0	0.0	0.0	0.0	0.0	0.0	0.0	0.0	0.0	0.0
924	O=C1c2c(O)cccc2Cc2c1c(O)ccc2	0.0	0.0	0.0	0.0	0.0	0.0	0.0	0.0	0.0	0.0	0.0	0.0	0.0	0.0	0.0		1.0	1.0	0.0	0.0	0.0	0.0	0.0	0.0	0.0		0.0	0.0	0.0	0.0																0.0	0.0	0.0
925	Clc1ccc(CCC(C#N)(Cn2ncnc2)c2ccccc2)cc1	0.0	1.0	0.0	1.0	0.0	1.0	1.0	0.0	1.0	0.0	0.0	0.0	0.0	0.0	0.0	0.0	0.0	0.0	1.0	0.0	0.0	0.0	0.0	1.0	0.0	0.0	0.0	0.0	1.0	0.0	0.0	0.0	0.0	0.0	0.0	0.0	0.0	0.0	0.0	0.0	0.0	0.0	0.0	0.0	0.0	0.0	1.0	1.0
926	O=C(c1c(O)c(O)c(O)cc1)c1ccccc1																																														0.0	0.0	0.0
927	Clc1cc2N(C(=O)c3c(C)cccc3)CC/C(=N/OS(=O)(=O)[O-])/c2cc1
930	O=C(O)C(=O)Nc1cc(-c2[nH]nnn2)ccc1
931	O(C=C)CC1CCC(CO)CC1
932	NC/C(=C(/c1ccccc1)\c1ccccc1)/CC
933	Brc1ccc(C2C(=O)c3c(C2=O)cccc3)cc1
934	Clc1ccc(C2C(=O)c3c(C2=O)cccc3)cc1
935	N#Cc1c(-c2ccc(C)cc2)cccc1
936	Clc1c(CO)n(Cc2ccc(-c3c(-c4[nH]nnn4)cccc3)cc2)c(CCCC)n1
937	O=C(Oc1cc([N+](C)(C)C)ccc1)N(C)C
938	O=C(NNc1ccccc1)C
939	N(=C(\NCc1ccccc1)/NC)\C
940	Clc1cc(OCC(O)CNC(CNc2ccc(C=3C(C)CC(=O)NN=3)cc2)(C)C)c(C#N)cc1
941	O=C(Oc1c(C)c2OCOc2c2[C@H]3N4[C@@H](O)[C@H]5N(C)[C@@H]([C@@H]4[C@H](SC[C@@]4(C(=O)OC3)NCCc3c4cc(OC)c(O)c3)c12)c1c(O)c(OC)c(C)cc1C5)C
942	O(CCc1ncccc1)C
943	O=C(OC(C)(C)C)N[C@H]([C@@H](O)C(=O)O[C@@H]1C(C)=C2[C@@H](O)C(=O)[C@]3(C)[C@@H](O)C[C@@H]4[C@](OC(=O)C)([C@H]3[C@H](OC(=O)c3ccccc3)[C@@](O)(C2(C)C)C1)CO4)c1ccccc1
944	O=C(O)[C@@H](N)COC(=O)C=[N+]=[N-]																																														0.0	0.0	0.0
945	[Hg](Cl)C
946	Clc1cc2nc(/C=C/c3cc(C(SCCC(=O)O)SCCC(=O)N(C)C)ccc3)ccc2cc1
947	BrC(Br)(Br)C=O
948	OC(C=C)(C)C																																														0.0	0.0	0.0
949	OC(C#C)(C)C
950	S(=O)(=O)(C(S(=O)(=O)CC)(C)C)CC
951	S(=O)(=O)(Nc1ccc(OCCN(CCc2ccc(NS(=O)(=O)C)cc2)C)cc1)C
952	O=C(OCc1ccccc1)N[C@H](C(=O)O)CC(=O)O
953	ClC1(Cl)C2(Cl)C(Cl)=C(Cl)C1(Cl)C1C(=O)OC(=O)C21
954	ClC1(Cl)C2(Cl)C(Cl)=C(Cl)C1(Cl)C(C(=O)O)C2C(=O)O	0.0	0.0	0.0	0.0	0.0	0.0	0.0	0.0	0.0			0.0	0.0				0.0		0.0		0.0	0.0	0.0	0.0	0.0		0.0	0.0	0.0	0.0																0.0	0.0	0.0
955	ClC1(Cl)C2(Cl)C(Cl)=C(Cl)C1(Cl)C1C2CO[SH0](=O)OC1	1.0	0.0	0.0	0.0	1.0	0.0	1.0	0.0	0.0	1.0	0.0	0.0	0.0	0.0	0.0	1.0	0.0	0.0	0.0	0.0	0.0	0.0	0.0	0.0	0.0	1.0	0.0	0.0	0.0	0.0	0.0	0.0	0.0	0.0	0.0	0.0	0.0	0.0	0.0	0.0	0.0	0.0	0.0	0.0	0.0	0.0	0.0	0.0
956	S(C#N)CC(=O)O[C@H]1[C@@]2(C)C(C)(C)[C@@H](C1)CC2
957	ClC(Cl)(Cl)C(O)(c1ccc(Cl)cc1)c1ccc(Cl)cc1	1.0	0.0	0.0	0.0	0.0	1.0	1.0	0.0	0.0	0.0	1.0	0.0	0.0	0.0	0.0	1.0	0.0	0.0	0.0	0.0	1.0	0.0	0.0	1.0	0.0	1.0	0.0	0.0	0.0	0.0	0.0	0.0	0.0	0.0	0.0	0.0	1.0	1.0	0.0	0.0	0.0	0.0	0.0	0.0	0.0	0.0	0.0	0.0
958	O=C(Oc1ccc(C2(c3ccc(OC(=O)C)cc3)C(=O)Nc3c2cccc3)cc1)C
959	O=C1NN=C(c2ccc(/N=C(\NC#N)/NC)cc2)C(C)C1
960	O(C)c1c2O[C@H]3C(OC)=CC=C4[C@@H]5N(C)CC[C@]34c2c(cc1)C5
961	O=C1N(C)C(=O)NC(=O)C1(CC)c1ccccc1
962	Brc1c(O)c(Br)cc(C2(c3cc(Br)c(O)c(Br)c3)OS(=O)(=O)c3c2cccc3)c1	0.0	0.0																																												0.0	0.0	0.0
963	P(=O)(O)([O-])C(P(=O)(O)[O-])(O)Cc1cnccc1
964	O=C1C(C(CC)C)(CC=C)C(=O)NC(=O)N1
965	Clc1c(O)c(C(=O)Nc2cc(Cl)c(Cl)cc2)cc(Cl)c1																																														0.0	1.0	1.0
966	OC(c1ccccc1)(c1ccccc1)C1CCNCC1
967	Fc1c(N2CCN(C)CC2)c2OCN(C)N3c2c(C(=O)C(C(=O)O)=C3)c1
968	C(CCCCCCC)CCCCCC[n+]1ccccc1																																														0.0	1.0	1.0
969	S(=O)(=O)(NC(=O)NN1CCCCCC1)c1ccc(C)cc1	0.0	0.0	0.0	0.0	0.0	0.0	0.0	0.0	0.0	0.0	0.0	0.0	0.0	0.0	0.0		0.0	0.0	0.0	0.0	0.0	0.0	0.0	0.0	0.0		0.0	0.0	0.0	0.0																0.0	1.0	0.0
971	OC(CN1CC[N+](C)(C)CC1)(c1ccccc1)C1CCCCC1
972	OCC(N)(CO)CC
973	OCC(CO)(CO)CO	0.0	0.0	0.0	0.0	0.0	0.0	0.0	0.0	0.0	0.0	0.0	0.0	0.0	0.0	0.0		0.0	0.0	0.0	0.0	0.0	0.0	0.0	0.0	0.0		0.0	0.0	0.0	0.0																0.0	0.0	0.0
974	Clc1c(C[N+](CCNC(=O)C(=O)NCC[N+](CC)(CC)Cc2c(Cl)cccc2)(CC)CC)cccc1
975	OCC(CO)(CCCC)CC																																														0.0	0.0	0.0
976	P(=O)(Oc1ccccc1)(Oc1ccccc1)Oc1ccccc1	1.0	0.0	1.0	0.0	1.0	1.0	1.0	0.0	1.0	0.0	1.0	0.0	0.0	0.0	0.0		0.0	0.0	1.0	1.0	0.0	0.0	0.0	1.0	1.0		0.0	0.0	1.0	1.0																0.0	1.0	0.0
977	[SH0](=O)(C)c1ccc(OP(=S)(OCC)OCC)cc1																																														0.0	0.0	0.0
978	S(=O)(=O)(N)c1ccc(OP(=S)(OC)OC)cc1
979	O=C(OC1C[C@@H]2N3[C@H](C1)CC(C(=O)C3)C2)c1c2c([nH]c1)cccc2
980	O=C(OC(C=C)(CC/C=C(\C)/C)C)C	0.0	0.0																																												0.0	0.0	0.0
981	Fc1c(N2c3nc(N4CC(N)CC4)c(F)cc3C(=O)C(C(=O)O)=C2)ccc(F)c1
982	ClCCOP(=O)(OCCCl)OCCCl	0.0	0.0	0.0	0.0	0.0	0.0	0.0	0.0	0.0			0.0	0.0				0.0		0.0		0.0	0.0	0.0	0.0	0.0		0.0	0.0	0.0	0.0																0.0	0.0	0.0
983	O(C(C=C)(CC/C=C(\C)/C)C)C=O																																														0.0	0.0	0.0
984	OC1CC(C)(C)CC(C)C1	0.0	0.0																																												0.0	0.0	0.0
985	S(C(/C=N/OC(=O)NC)(C)C)C	0.0	0.0	0.0	0.0	0.0	0.0	0.0	0.0	0.0	0.0	0.0	0.0	0.0	0.0	0.0	0.0	0.0	1.0	0.0	0.0	0.0	0.0	0.0	0.0	0.0	0.0	0.0	0.0	0.0	0.0	0.0	0.0	0.0	0.0	0.0	0.0	0.0	0.0	0.0	0.0	1.0	0.0	0.0	0.0	0.0	0.0	0.0	1.0
986	ClC(Cl)(Cl)C(=O)C(Cl)(Cl)Cl
987	P(OC(C)C)(OC(C)C)OC(C)C																																														0.0	0.0	0.0
988	[Pb](OC(=O)C)(c1ccccc1)(c1ccccc1)c1ccccc1
989	BrC1CC(Cn2ncnc2)(c2c(Cl)cc(Cl)cc2)OC1	0.0	1.0																																												0.0	1.0	0.0
990	O=C1N(CO)C(C)(C)C(=O)N1	0.0	0.0	1.0	0.0	0.0	1.0	1.0	0.0	0.0	0.0	0.0	0.0	0.0	0.0	1.0		0.0	0.0	0.0	0.0	0.0	0.0	0.0	0.0	0.0		0.0	0.0	0.0	0.0																0.0	0.0	0.0
991	O=CC1=C(C)C=CCC1(C)C
992	FC(F)(F)c1ccc(C(=O)[C@@H](CN2CCCC2)C)cc1
993	Clc1c(Cl)cc(S(=O)(=O)c2ccc(Cl)cc2)c(Cl)c1																																														0.0	1.0	0.0
994	S(CC(=O)O)CCCCCCCCCCC																																														0.0	0.0	0.0
995	O=[N+]([O-])c1cc(C2C(C(=O)OCCc3ccc(N4CCN(C(c5ccccc5)c5ccccc5)CC4)cc3)=C(C)NC(C)=C2C(=O)OC)ccc1
996	O=C/C=C(\C=C\C=C(/C=C/C=1C(C)(C)CCCC=1C)\C)/C
997	Brc1c(Br)c(Br)c(Oc2c(Br)c(Br)c(Br)c(Br)c2Br)c(Br)c1Br																																														0.0	0.0	0.0
998	Clc1ccc(Cn2c(CN3CCCC3)nc3c2cccc3)cc1
999	Oc1cc([N+](CC)(C)C)ccc1
1000	S(=O)(=O)(Nc1sccn1)c1ccc(NC(=O)CCC(=O)O)cc1
1001	Brc1c(C)nc(NS(=O)(=O)c2ccc(N)cc2)nc1C
1002	[Bi-]([O+])O[As](=O)(O)c1ccc(NC(=O)CO)cc1
1003	ClC(Cl)(Cl)C(O)NC(=O)NC(O)C(Cl)(Cl)Cl
1004	O=C(O)C(CC)C																																														0.0	0.0	0.0
1005	S(CCCN(C)C)c1c(NC(=O)/C=C/c2ccccc2)cccc1
1006	S(=O)(=O)(N[C@H]1Cc2c3c(n(CCC(=O)O)c2CC1)cccc3)c1ccc(F)cc1
1007	O=C(OCCCCCCCCCCCC)c1cc(O)c(O)c(O)c1	1.0	0.0																																												0.0	1.0	0.0
1008	O=[N+]([O-])c1c(C)c([N+](=O)[O-])cc2C(C)(C)CC(C)(C)c12																																														0.0	0.0	0.0
1009	Fc1cc2c([C@H](C(C)C)[C@@](OC(=O)COC)(CCN(CCCc3[nH]c4c(n3)cccc4)C)CC2)cc1
1010	Clc1c(OC(F)(F)C(F)OC(F)(F)F)ccc(NC(=O)NC(=O)c2c(F)cccc2F)c1	0.0	0.0	0.0	0.0	0.0	0.0	0.0	0.0	0.0	0.0	0.0	0.0	0.0	0.0	0.0	0.0	0.0	0.0	0.0	0.0	0.0	0.0	0.0	0.0	0.0	0.0	0.0	0.0	0.0	0.0	0.0	0.0	0.0	0.0	0.0	0.0	0.0	0.0	0.0	0.0	0.0	0.0	0.0	0.0	0.0	0.0	1.0	0.0
1011	Brc1c2C(=O)c3c(C(=O)c2c(N)c(S(=O)(=O)O)c1)cccc3																																														0.0	0.0	0.0
1012	O(CC(O)CNC(C)C)c1c(-n2cccc2)cccc1
1013	Clc1c(Cl)c(Cl)c2C(=O)OC(=O)c2c1Cl	0.0	0.0																																												0.0	0.0	0.0
1014	P(=O)(Oc1c(OC)cc([C@H]2[C@H]3C(=O)OCC3C(O[C@H]3[C@H](O)[C@@H](O)[C@@H]4O[C@H](C)OC[C@H]4O3)c3c2cc2OCOc2c3)cc1OC)(O)O
1015	O=C1c2c(O)cccc2C(=O)c2c1c(O)ccc2
1016	Clc1c([N+](=O)[O-])c(Cl)c(Cl)cc1Cl																																														0.0	0.0	0.0
1017	Clc1c(C2=NC(C)c3n(c(C)nn3)-c3sc(CCc4ccc(CC(C)C)cc4)cc23)cccc1
1018	O=C(N(c1ccccc1)C1CCN(Cc2sccc2)CC1)CC
1019	O=C(N(c1ccccc1)C1CCN(C(Cc2sccc2)C)CC1)CC
1020	Clc1c(SCC(=O)OC)cc(/N=C\2/SC(=O)N3N/2CCCC3)c(F)c1	0.0	0.0	0.0	0.0	0.0	1.0	1.0	0.0	0.0	0.0	0.0	0.0	0.0	0.0	1.0	0.0	0.0	0.0	0.0	0.0	0.0	0.0	0.0	0.0	0.0	0.0	0.0	0.0	0.0	0.0	0.0	0.0	0.0	0.0	0.0	0.0	0.0	0.0	0.0	0.0	0.0	0.0	0.0	0.0	0.0	0.0	0.0	0.0
1021	O(C)c1ccc(C2C(=O)c3c(C2=O)cccc3)cc1
1022	O=C(O)[C@H]1C(C)(C)S[C@@H]2[C@H](NC(=O)c3c(C)onc3-c3ccccc3)C(=O)N12
1024	P(=O)(O)(O)/C=C/CN1C[C@H](C(=O)O)NCC1
1025	FC(F)(F)c1nc(OCc2c(/C(/C(=O)OC)=C/OC)cccc2)ccc1	0.0	1.0	1.0	0.0	0.0	1.0	1.0	0.0	0.0	0.0	0.0	0.0	0.0	0.0	1.0		1.0	0.0	1.0	1.0	0.0	0.0	0.0	0.0	1.0		0.0	0.0	0.0	1.0																0.0	0.0	0.0
1026	O=C(OCOC(=O)C1=C(/C=C\c2c(C)ncs2)CS[C@@H]2[C@H](NC(=O)/C(=N/OC)/c3nc(N)sc3)C(=O)N12)C(C)(C)C
1028	Brc1c(O)c(Br)cc(/C(/c2c(C(=O)OCC)cccc2)=C/2\C=C(Br)C(=O)C(Br)=C\2)c1																																														1.0	0.0	1.0
1029	O(C)[C@@H]1[C@@H](O[C@@H]2O[C@@H](C)[C@H](O)[C@@H](OC)C2)[C@H](C)O[C@@H](O[C@H]\2[C@@H](C)/C=C/C=C\3/[C@]4(O)[C@@H]([C@H](O)C(C)=C[C@H]4C(=O)O[C@@H]4C[C@@]5(O[C@@H]([C@@H](C)C=C5)C5CCCCC5)O[C@@H](C4)C/C=C/2\C)OC/3)C1
1030	FC(F)(F)c1c(c(CC(C)C)c(C(=O)OC)c(C(F)F)n1)C=1SCCN=1	0.0	0.0	1.0	0.0	0.0	1.0	1.0	0.0	1.0	0.0	1.0	0.0	0.0	0.0	0.0	0.0	0.0	0.0	0.0	0.0	0.0	0.0	0.0	0.0	0.0	0.0	0.0	0.0	0.0	0.0	0.0	0.0	0.0	0.0	1.0	0.0	0.0	0.0	0.0	0.0	0.0	0.0	0.0	0.0	0.0	0.0	1.0	0.0
1031	F[C@]12[C@@H](O)C[C@]3(C)[C@@](O)(C(=O)COC(=O)C)[C@H](C)C[C@H]3[C@@H]1CCC=1[C@]2(C)C=CC(=O)C=1
1032	O=C1c2c(C(=O)c3c1cccc3)ccc(N)c2	0.0	0.0	0.0	0.0	1.0	0.0	1.0	0.0	0.0	0.0	0.0	0.0	0.0	0.0	0.0		0.0	0.0	0.0	1.0	0.0	0.0	0.0	1.0	1.0		0.0	1.0	0.0	1.0																0.0	0.0	0.0
1033	ClC1=C(Cl)C(=O)c2c(C1=O)cccc2	1.0	0.0																																												0.0	0.0	0.0
1034	O=C(OCC(CCCC)CC)c1c(C(=O)OCC(CCCC)CC)cccc1	0.0	1.0	0.0	0.0	0.0	0.0	0.0	0.0	0.0	0.0	0.0	0.0	0.0	0.0	0.0	0.0	0.0	0.0	0.0	0.0	0.0	0.0	0.0	0.0	0.0	0.0	0.0	0.0	0.0	0.0	0.0	0.0	0.0	0.0	0.0	0.0	0.0	0.0	0.0	0.0	0.0	0.0	0.0	0.0	0.0	0.0	0.0	0.0
1035	O=C(OCCOC)c1c(C(=O)OCCOC)cccc1																																														0.0	0.0	0.0
1036	O=C(OC)[C@@H]1[C@@H](OC)[C@@H](OC)C[C@H]2[C@@H]1C[C@H]1N(C2)CCc2c3c([nH]c12)cc(OC)cc3
1037	O=C(OCCOCCCC)c1c(C(=O)OCCOCCCC)cccc1																																														0.0	0.0	0.0
1038	O=C(OCCCCCCCC)c1c(C(=O)OCCCCCCCC)cccc1	0.0	1.0	0.0	0.0	0.0	0.0	0.0	0.0	0.0	0.0	0.0	0.0	0.0	0.0	0.0		0.0	0.0	0.0	0.0	0.0	0.0	0.0	0.0	0.0		0.0	0.0	0.0	0.0																0.0	0.0	0.0
1041	[SH0](=O)(Cc1c(C)c(OCCCOC)ccn1)c1[nH]c2c(n1)cccc2																																														0.0	0.0	0.0
1042	O=C(c1c(O)cccc1)c1ccccc1	1.0	0.0																																												1.0	0.0	0.0
1043	O=C1O[C@@H](c2cocc2)[C@@]2(C)[C@]3([C@]4(C)C(=O)C[C@H]5C(C)(C)O[C@@H]6[C@@]5([C@H]4CC2)COC(=O)C6)O[C@H]13
1044	P(=O)(O)(O)C(P(=O)(O)O)(O)Cn1cncc1
1045	O(C)c1c(OC)ccc2[C@@H]([C@@H]3N(C)CCc4c3cc3OCOc3c4)OC(=O)c12
1046	O[C@H]([C@@H]1N2C[C@H](C=C)C(C1)CC2)c1c2c(ncc1)cccc2
1047	N(CCC)(CC)CC1OC2(OC1)CCC(C(C)(C)C)CC2	1.0	0.0	0.0	0.0	0.0	1.0	1.0	0.0	1.0	0.0	1.0	0.0	0.0	0.0	0.0	0.0	0.0	0.0	0.0	1.0	0.0	0.0	0.0	0.0	1.0	0.0	0.0	0.0	0.0	1.0	0.0	1.0	0.0	1.0	1.0	1.0	0.0	0.0	0.0	0.0	0.0	0.0	0.0	0.0	0.0	0.0	1.0	0.0
1048	Brc1ccc(C(OCCN(C)C)c2ccccc2)cc1
1049	O=C(OCC(=O)[C@]1(O)[C@]2(C)[C@H]([C@H]3[C@H]([C@@H](O)C2)[C@]2(C)C(=CC(=O)C=C2)CC3)CC1)/C=C(\CC/C=C(\CC/C=C(\C)/C)/C)/C
1050	[SH0](=O)(CC(=O)NC/C=C\COc1nccc(CN2CCCCC2)c1)Cc1occc1
1051	O=C(OCC)c1cnc(C#Cc2cc3C(C)(C)CCSc3cc2)cc1
1052	O=C1N(CO)C(=O)c2c1cccc2
1053	Oc1c(O)ccc(/C=C(\C#N)/C#N)c1
1054	Oc1c(O)cc(/C=C(\C#N)/C#N)cc1O
1057	O=C1OC(=O)c2c(N1)cccc2																																														0.0	0.0	0.0
1058	Nc1c2c(nc3c1CCCC3)CCC2
1059	ClN1C(=O)N(Cl)C(C)(C)C1=O	0.0	1.0	0.0	0.0	0.0	0.0	0.0	0.0	0.0			0.0	0.0				0.0		0.0		0.0	0.0	0.0	0.0	0.0		0.0	0.0	0.0	0.0																0.0	0.0	0.0
1061	[Si](OC)(OC)(OC)C
1062	O=C(Oc1ccccc1)c1c(O)cccc1	0.0	0.0																																												0.0	0.0	0.0
1063	O=C(OC1CC(C)(C)CC(C)C1)c1c(O)cccc1	1.0	0.0																																												0.0	1.0	0.0
1064	O=C(Nc1ccc(OC(=O)c2c(O)cccc2)cc1)C
1065	O=C(OCc1ccccc1)c1c(O)cccc1	1.0	0.0																																												0.0	1.0	0.0
1066	O=C(OCC(CCCC)CC)c1c(O)cccc1																																														0.0	0.0	0.0
1067	O=C(OCC)c1c(O)cccc1
1068	O=C(OCC(=O)N(C)C)C(C)c1cc2c(Oc3nc(C)ccc3C2)cc1
1069	O=C1N(CCCN2CCCCCC2)[C@H](CC(C)C)[C@H](c2ccccc2)O1
1071	Clc1c(C)c(Cl)ccc1																																														0.0	0.0	0.0
1072	O=C(N(CC)CC)N(CC)CC																																														0.0	0.0	0.0
1073	Cl/C(/Cl)=C\[C@@H]1[C@@H](C(=O)OCc2c(F)c(F)cc(F)c2F)C1(C)C
1074	O=C1C(O)=C(C)OC=C1	0.0	0.0	0.0	0.0	0.0	0.0	0.0	0.0	0.0	0.0	0.0	0.0	0.0	0.0	0.0		0.0	0.0	0.0	0.0	0.0	0.0	0.0	0.0	0.0		0.0	0.0	0.0	0.0																0.0	0.0	0.0
1075	Clc1c(Cl)c(Cl)c(Cl)c(Cl)c1Cl
1076	N#C/C(/N)=C(/N)\C#N
1077	ClC=1C(=O)C(Cl)=C(Cl)C(=O)C=1Cl																																														0.0	1.0	0.0
1078	Brc1c(O)c(Br)cc(Br)c1	0.0	0.0																																												0.0	1.0	1.0
1079	Oc1c(C(C)(C)C)cc(Cc2cc(C(C)(C)C)c(O)c(C(C)(C)C)c2)cc1C(C)(C)C	0.0	0.0																																												0.0	0.0	0.0
1080	O=C(O)[C@@H](NC(=O)C)CC(C)C
1081	O=C(O)[C@@H](NC(=O)C)CCC(=O)O
1082	O=C(N[C@H](C(=O)O)CCC(=O)O)N
1083	S(=O)(=O)(O)c1c(C)ccc(N)c1
1084	O=C(O)c1c(C)cccc1
1085	O=C(OC(CCOC(=O)C(=C)C)C)C(=C)C	0.0	1.0																																												0.0	0.0	0.0
1086	OC1c2c(N)c3c(nc2CCC1)cccc3
1087	Clc1c(C(=O)O)cccc1
1088	O=C(O)c1c(N)cccc1
1089	O=C(C)c1c(O)cccc1	0.0	0.0																																												0.0	0.0	0.0
1090	N[C@H](Cc1ccccc1)C
1091	O=C(OCCCCCCCCCC)c1c(C(=O)OCCCCCCCC)cccc1	0.0	0.0																																												0.0	0.0	0.0
1092	O=[N+]([O-])c1c(OC)ccc(C)c1
1093	O=C(OC/C=C(\C)/C)C																																														0.0	0.0	0.0
1094	Oc1cc(C)c2O[C@@](CCC[C@@H](CCC[C@@H](CCCC(C)C)C)C)(C)CCc2c1
1095	O=C(OCC)CCCCCCC/C=C/C/C=C/C/C=C/CC
1096	S(=O)(=O)(OCCCCCCCCCCCCCC)[O-]	1.0	0.0	1.0	0.0	0.0	1.0	1.0	0.0	0.0	0.0	0.0	0.0	0.0	1.0	0.0		0.0	1.0	1.0	1.0	0.0	0.0	0.0	1.0	1.0		0.0	0.0	1.0	1.0																0.0	0.0	0.0
1097	SCCCCCCCCS
1098	Clc1c(C(=O)NCc2ccc(C(C)(C)C)cc2)n(C)nc1CC	1.0	1.0	0.0	0.0	0.0	1.0	1.0	0.0	1.0	0.0	1.0	0.0	1.0	0.0	0.0	0.0	0.0	0.0	0.0	0.0	0.0	0.0	0.0	1.0	0.0	1.0	0.0	0.0	0.0	0.0	0.0	1.0	0.0	1.0	0.0	1.0	0.0	1.0	1.0	0.0	0.0	0.0	1.0	0.0	0.0	0.0	1.0	0.0
1099	O=C(NC(C)(C)C)[C@@H]1[C@]2(C)[C@H]([C@H]3[C@@H]([C@]4(C)C(C=C(C(=O)O)CC4)=CC3)CC2)CC1
1101	S(=O)(=O)(O)c1cc(N2C(=O)CC(C)=N2)ccc1
1102	O=C(N1CCC(C)(N2CCC3([C@@H](CCCC)CN(CC4CCOCC4)C(=O)O3)CC2)CC1)c1c(C)ncnc1C			0.0	0.0	0.0	0.0	0.0	0.0	0.0	0.0	0.0	0.0	0.0	0.0	0.0		0.0	0.0	0.0	0.0	0.0	0.0	0.0	0.0	0.0		0.0	0.0	0.0	0.0																0.0	0.0	0.0
1103	O/N=C/1\CCCC\1
1104	ClC=1C(=O)SSC=1Cl	0.0	0.0																																												0.0	0.0	1.0
1105	O=[N+]([O-])c1c(OC)ccc([N+](=O)[O-])c1																																														0.0	0.0	0.0
1106	O=C(O[C@H]1[C@@H]([N+]2(CC=C)CCCC2)C[C@@H]2[C@]1(C)CC[C@@H]1[C@]3(C)[C@H](C[C@H](O)[C@@H](N4CCOCC4)C3)CC[C@@H]21)C
1107	O=C(C(N(C)C)(CC)Cc1ccccc1)c1ccc(N2CCOCC2)cc1																																														0.0	1.0	0.0
1108	O=C1C=C(C)CCC1
1109	O=[N+]([O-])c1c(C)ccc(N)c1
1110	O=[N+]([O-])c1c(O)ccc(C)c1
1111	S(=O)(=O)(N1CCN(CC)CC1)c1cc(c(OCC)cc1)C1=NC(=O)c2c(C)nc(CCC)n2N1
1112	O=[N+]([O-])c1c(O)ccc(N)c1																																														0.0	0.0	0.0
1113	O(CC[C@H](N(C)C)c1ccccc1)c1c2c(ccc1)cccc2
1114	O=C(OC)c1c(O)cccc1	0.0	0.0	0.0	0.0	0.0	0.0	0.0	0.0	0.0	0.0	0.0	0.0	0.0	0.0	0.0		0.0	0.0	0.0	0.0	0.0	0.0	0.0	0.0	0.0		0.0	0.0	0.0	0.0																0.0	1.0	0.0
1115	OC(C)C1CCCCC1																																														0.0	0.0	0.0
1116	O=C1NN=Cc2c1cccc2
1117	S(=O)(=O)(O)c1cc(O)c2c(c1)cc(Nc1ccccc1)cc2
1118	O=C1[C@](O)(CC)C2=C(C(=O)N3C(c4nc5c(c(CN(C)C)c(O)cc5)cc4C3)=C2)CO1
1119	O=C(OCC)COc1cc2OC(c3ccccc3)=CC(=O)c2cc1
1120	Clc1ccc(C(O)CN2CCC(Cc3ccc(F)cc3)CC2)cc1
1121	Clc1c(C2(Cn3ncnc3)OC(C)CO2)ccc(Oc2ccc(Cl)cc2)c1	1.0	0.0	1.0	0.0	1.0	1.0	1.0	0.0	0.0	0.0	1.0	0.0	0.0	1.0	0.0	0.0	1.0	1.0	1.0	1.0	0.0	0.0	0.0	0.0	0.0	0.0	0.0	0.0	0.0	0.0	0.0	1.0	0.0	0.0	0.0	1.0	1.0	1.0	1.0	0.0	0.0	1.0	1.0	1.0	0.0	0.0	1.0	0.0
1122	Clc1c(C#N)c(Cl)ccc1	0.0	0.0	0.0	0.0	0.0	0.0	0.0	0.0	0.0	0.0	0.0	0.0	0.0	0.0	0.0	0.0	0.0	0.0	0.0	0.0	0.0	0.0	0.0	0.0	0.0	0.0	0.0	0.0	0.0	0.0	0.0	0.0	0.0	0.0	0.0	0.0	0.0	0.0	0.0	0.0	0.0	0.0	0.0	0.0	0.0	0.0	0.0	0.0
1123	Oc1c(C(C)(C)C)cc(C)cc1Cc1c(O)c(C(C)(C)C)cc(C)c1	1.0	0.0																																												0.0	1.0	1.0
1124	O=C(N(CCN(C(=O)N1CCOCC1)CCCC)CCCC)N1CCOCC1
1125	O=C(OC(CC)C)N1C(CCO)CCCC1	0.0	0.0	0.0	0.0	0.0	0.0	0.0	0.0	0.0	0.0	0.0	0.0	0.0	0.0	0.0	0.0	0.0	0.0	0.0	0.0	0.0	0.0	0.0	0.0	0.0	0.0	0.0	0.0	0.0	0.0	0.0	0.0	0.0	0.0	0.0	0.0	0.0	0.0	0.0	0.0	0.0	0.0	0.0	0.0	0.0	0.0	0.0	0.0
1126	O=C(NC1C(=O)SCC1)C
1127	O=C(C(O)c1ccccc1)c1ccccc1	0.0	0.0																																												0.0	0.0	0.0
1128	O=C1C(C)(C)C2CC1(C)CC2
1129	O=C1[C@@H]2C(C)(C)[C@H](C(C)=C1)C2
1130	O=C1C(C#N)=CC(=C(C)N1)C1=Cn2c(ncc2)C=C1
1131	O=C(c1ccccc1)c1ccccc1	0.0	0.0	0.0	0.0	0.0	0.0	0.0	0.0	0.0	0.0	0.0	0.0	0.0	0.0	0.0		0.0	0.0	0.0	0.0	0.0	0.0	0.0	0.0	0.0		0.0	0.0	0.0	0.0																0.0	0.0	0.0
1132	c12c(cccc1)CCCC2	0.0	0.0																																												1.0	0.0	0.0
1133	n1cc2c(cc1)cccc2																																														0.0	0.0	0.0
1134	OC(C)(C)c1ccc(C)cc1																																														0.0	0.0	0.0
1135	O=C(O)C1CCC(CN)CC1
1136	O=C(Nc1cnccc1)N1c2c(cc3n(C)ccc3c2)CC1
1137	O=[N+]([O-])c1c(Nc2ccccc2)cccc1
1138	O=C1Oc2c(cccc2)CC1																																														0.0	0.0	0.0
1142	O(C)c1c(OC)cc2c(C(=O)C(CC3CCN(Cc4ccccc4)CC3)C2)c1
1143	O=C(O)CN1CCN(CC(=O)O)CCN(CC(O)C)CCN(CC(=O)O)CC1
1144	Clc1c(-n2c(N)c([SH0](=O)C(F)(F)F)c(C#N)n2)c(Cl)cc(C(F)(F)F)c1	1.0	0.0	1.0	0.0	1.0	1.0	1.0	0.0	1.0	1.0	1.0	0.0	0.0	0.0	0.0	1.0	0.0	0.0	1.0	0.0	0.0	0.0	0.0	1.0	1.0	0.0	0.0	0.0	0.0	0.0	1.0	1.0	1.0	1.0	1.0	1.0	1.0	1.0	1.0	1.0	1.0	0.0	1.0	0.0	1.0	0.0	1.0	0.0
1145	OCCN(CCO)c1ccccc1																																														0.0	0.0	0.0
1146	O=C(N[C@H](C(=O)N[C@H](C(=O)N1[C@H](C(=O)O)CCC1)CCCCN)CC(=O)O)[C@@H](NC(=O)C)CO
1147	Clc1c(n(S(=O)(=O)N(C)C)c(C#N)n1)-c1ccc(C)cc1	1.0	1.0	0.0	0.0	1.0	1.0	1.0	0.0	0.0	0.0	1.0	0.0	0.0	0.0	0.0	1.0	1.0	0.0	0.0	0.0	0.0	0.0	0.0	0.0	1.0	0.0	0.0	0.0	0.0	0.0	0.0	1.0	1.0	0.0	0.0	1.0	1.0	0.0	1.0	1.0	0.0	0.0	1.0	1.0	0.0	0.0	1.0	0.0
1148	c12c(cc3c(c1)cccc3)cccc2	0.0	0.0	1.0	0.0	1.0	1.0	1.0	0.0	0.0			0.0	0.0				0.0		0.0		0.0	0.0	0.0	1.0	1.0		0.0	0.0	0.0	0.0																0.0	0.0	0.0
1149	O=Cc1cc(OC)c(OC)cc1	0.0	1.0																																												0.0	0.0	0.0
1150	S(=O)(=O)(O)c1cc2c(cc1)cccc2	0.0	0.0																																												0.0	0.0	0.0
1151	Clc1cc2c(C(=O)c3sccc3)c(O)n(C(=O)N)c2cc1
1152	O=Cc1ccc(N(CC)CC)cc1																																														0.0	0.0	0.0
1153	O=C(O)COc1cc2c(cc1)cccc2
1154	OC1C[C@@H]2N(C)[C@H](C1)CC2
1155	Clc1cc(Cc2ccccc2)c(O)cc1	1.0	0.0	1.0	0.0	1.0	1.0	1.0	0.0	0.0	0.0	0.0	0.0	0.0	0.0	0.0	0.0	0.0	0.0	1.0	1.0	0.0	0.0	0.0	1.0	0.0	1.0	0.0	0.0	0.0	0.0	1.0	1.0	1.0	1.0	1.0	1.0	1.0	1.0	1.0	1.0	1.0	1.0	1.0	0.0	1.0	0.0	0.0	0.0
1156	Clc1c(OC(C(=O)O)C)ccc(Cl)c1	0.0	0.0	0.0	0.0	0.0	0.0	0.0	0.0	0.0	0.0	0.0	0.0	0.0	0.0	0.0	0.0	0.0	0.0	0.0	0.0	0.0	0.0	0.0	0.0	0.0	0.0	0.0	0.0	0.0	0.0	0.0	0.0	0.0	0.0	0.0	0.0	0.0	0.0	0.0	0.0	0.0	0.0	0.0	0.0	0.0	0.0	0.0	0.0
1157	O=C(OC(C)C)CCC/C=C\C[C@@H]1[C@@H](CCC(=O)CCCCCCC)[C@H](O)C[C@@H]1O
1158	Oc1cc(NCC)c(C)cc1
1159	O=C(N(CCO)CCO)CCCCCCCCCCC
1160	S(C=1[C@H](C)[C@@H]2[C@@H]([C@H](O)C)C(=O)N2C=1C(=O)[O-])C1C[n+]2n(cnc2)C1
1161	O=C(OC(C)c1ccccc1)CC																																														0.0	0.0	0.0
1162	O=C(CC(=O)c1ccccc1)c1ccccc1	0.0	0.0																																												0.0	1.0	0.0
1163	O=C(OCC)c1ccc(O)cc1	0.0	1.0	0.0	0.0	0.0	0.0	0.0	0.0	0.0	0.0	0.0	0.0	0.0	0.0	0.0		0.0	0.0	0.0	0.0	0.0	0.0	0.0	0.0	0.0		0.0	0.0	0.0	0.0																0.0	0.0	0.0
1164	O=C(OCC(C)C)c1ccccc1																																														0.0	0.0	0.0
1165	N#CC(C)(C)c1cc(C(C#N)(C)C)cc(Cn2ncnc2)c1	0.0	0.0																																												0.0	0.0	0.0
1166	O=C(OCc1ccccc1)c1ccccc1	1.0	0.0																																												0.0	0.0	0.0
1167	O=CC(Cc1cc2OCOc2cc1)C																																														0.0	0.0	0.0
1168	O=C(OCCOCCOC(=O)c1ccccc1)c1ccccc1	0.0	0.0	0.0	0.0	0.0	0.0	0.0	0.0	0.0	0.0	0.0	0.0	0.0	0.0	0.0		0.0	0.0	0.0	0.0	0.0	0.0	0.0	0.0	0.0		0.0	0.0	0.0	0.0																0.0	0.0	0.0
1169	N(c1cc(C)ccc1)c1ccccc1																																														0.0	1.0	0.0
1170	O=C(OCCOCCOCCOC(=O)c1ccccc1)c1ccccc1	0.0	1.0																																												0.0	0.0	0.0
1171	O=Cc1cc2OCOc2cc1
1172	C(=C/c1cc2OCOc2cc1)\C																																														0.0	0.0	1.0
1173	O=C(OC)c1ccc(C(=O)OC)cc1	0.0	0.0																																												0.0	0.0	0.0
1174	[SH0](=O)(C(Cc1cc2OCOc2cc1)C)CCCCCCCC
1175	Brc1ccc(C(=O)c2c(N)c(CC(=O)O)ccc2)cc1
1176	Oc1c(CN(C)C)cccc1	0.0	1.0																																												0.0	0.0	0.0
1177	O=C(Nc1c(C)cccc1)C
1178	Oc1cc2[C@@]3(C)[C@H](C)[C@H](N(C)CC3)Cc2cc1
1179	Cc1c2c(sc3c2cc(C)cc3)ccc1																																														0.0	0.0	0.0
1180	O(C)c1c(N)cc(C)cc1	0.0	0.0	0.0	0.0	0.0	0.0	0.0	0.0	0.0	0.0	0.0	0.0	0.0	0.0	0.0		0.0	0.0	0.0	0.0	0.0	0.0	0.0	0.0	0.0		0.0	0.0	0.0	0.0																0.0	0.0	0.0
1181	[nH]1c2c(cc1)cccc2	0.0	0.0																																												0.0	0.0	0.0
1182	Cc1sc2c(n1)cccc2
1183	S(Sc1sc2c(n1)cccc2)c1sc2c(n1)cccc2
1184	Oc1c(O)cccc1	1.0	0.0	0.0	0.0	1.0	0.0	1.0	0.0	0.0			0.0	0.0				0.0		0.0		0.0	0.0	0.0	1.0	1.0		0.0	0.0	0.0	0.0																0.0	1.0	0.0
1185	Clc1c(Cl)ccc(Cl)c1	0.0	0.0	0.0	0.0	0.0	0.0	0.0	0.0	0.0	0.0	0.0	0.0	0.0	0.0	0.0		0.0	0.0	0.0	0.0	0.0	0.0	0.0	0.0	0.0		0.0	0.0	0.0	0.0																0.0	0.0	0.0
1186	S(=O)(=O)(NCCc1sc(OCC(=O)O)cc1)c1ccccc1
1187	Clc1c(O)ccc(Cl)c1	0.0	0.0	0.0	0.0	0.0	0.0	0.0	0.0	0.0	0.0	0.0	0.0	0.0	0.0	0.0		0.0	0.0	0.0	0.0	0.0	0.0	0.0	0.0	0.0		0.0	0.0	0.0	0.0																0.0	0.0	0.0
1188	[V](Cl)(Cl)(C1C=CC=C1)C1C=CC=C1
1189	O=C1CCCC1	0.0	0.0																																												1.0	0.0	0.0
1190	O(CCc1ccc(C(C)(C)C)cc1)c1ncnc2c1cccc2																																														0.0	0.0	0.0
1191	O=C1NCCN1
1192	CN1CCCC1																																														0.0	0.0	0.0
1193	Oc1c(C(CC)(C)C)cc(C(CC)(C)C)cc1	1.0	0.0	1.0	0.0	1.0	1.0	1.0	0.0	0.0	0.0	0.0	0.0	0.0	0.0	1.0		1.0	0.0	1.0	1.0	1.0	0.0	0.0	1.0	0.0		0.0	0.0	1.0	1.0																0.0	1.0	0.0
1194	O=C(NCCCOc1cc(CN2CCCCC2)ccc1)NCC
1195	Clc1c(Cl)cc(S(=O)(=O)N)cc1S(=O)(=O)N
1196	Clc1c(CC(O)(Cn2ncnc2)C2(Cl)CC2)cccc1																																														0.0	0.0	1.0
1197	O(C)c1cc(C(C)(C)C)c(O)cc1	1.0	1.0	0.0	0.0	1.0	0.0	0.0	0.0	0.0	0.0	0.0	0.0	0.0	0.0	0.0		0.0	0.0	0.0	0.0	0.0	0.0	0.0	0.0	0.0		0.0	0.0	0.0	0.0																0.0	1.0	0.0
1198	N#Cc1c2c(cc3c1cccc3)cccc2
1199	O(C)c1nc(N)nc2n([C@H]3[C@@H](O)[C@H](O)[C@@H](CO)O3)cnc12
1200	O=C1c2c(cccc2)CCc2c1cccc2
1201	S(=O)(=O)(O)c1c(C)ccc([N+](=O)[O-])c1																																														0.0	0.0	0.0
1202	O=C/C=C(\c1ccccc1)/c1ccccc1
1204	CC1C=CC=C1	0.0	0.0																																												0.0	0.0	0.0
1206	O=[N+]([O-])c1c(C)ccc([N+](=O)[O-])c1	0.0	0.0	0.0	0.0	0.0	0.0	0.0	0.0	0.0	0.0	0.0	0.0	0.0	0.0	0.0		0.0	0.0	0.0	0.0	0.0	0.0	0.0	0.0	0.0		0.0	0.0	0.0	0.0																0.0	0.0	0.0
1207	Clc1c([N+](=O)[O-])cc(C(F)(F)F)cc1																																														0.0	0.0	0.0
1208	[As](=O)(O)(O)c1cc([N+](=O)[O-])c(O)cc1																																														0.0	0.0	0.0
1209	S=C(NC1CCCCC1)NC1CCCCC1																																														0.0	0.0	0.0
1210	P(=O)(O)(O)C(P(=O)(O)[O-])(O)CCCN
1211	N(C(Cc1ccccc1)(C)C)C
1212	O=C1N(CC=C)C=2C(=O)NC(N)=NC=2N1[C@H]1[C@H](O)[C@H](O)[C@@H](CO)O1
1213	S(=O)(=O)(N(CC)CC)c1ccc(C(=O)O)cc1
1214	O=Cc1cc(OCC)c(O)cc1	0.0	0.0																																												0.0	0.0	0.0
1215	O=Cc1cc(OC)c(O)cc1	0.0	0.0	0.0	0.0	0.0	0.0	0.0	0.0	0.0	0.0	0.0	0.0	0.0	0.0	0.0		0.0	0.0	0.0	0.0	0.0	0.0	0.0	0.0	0.0		0.0	0.0	0.0	0.0																0.0	0.0	0.0
1216	O=C(OCC)C1C(c2ccccc2)O1	0.0	0.0																																												1.0	0.0	0.0
1217	N(Cc1ccccc1)c1[nH]cnc-2ncnc1-2	1.0	0.0																																												0.0	0.0	0.0
1218	N(CC)(CC)CC																																														0.0	0.0	0.0
1219	P(OC)(OC)OC
1220	S(=O)(=O)(O)c1cc(N)ccc1
1221	O(CCOc1ccc(C(CC(C)(C)C)(C)C)cc1)CC[N+](Cc1ccccc1)(C)C																																														0.0	1.0	0.0
1222	N(c1nc(C)cc(C2CC2)n1)c1ccccc1	1.0	0.0	0.0	0.0	0.0	1.0	1.0	0.0	1.0	0.0	1.0	0.0	0.0	0.0	0.0	1.0	0.0	0.0	0.0	1.0	0.0	0.0	0.0	0.0	1.0	0.0	0.0	0.0	0.0	0.0	0.0	0.0	1.0	0.0	1.0	0.0	0.0	0.0	0.0	1.0	0.0	0.0	0.0	0.0	0.0	0.0	1.0	1.0
1223	Clc1ccc(CC(O)(C(CN(C)C)C)C)cc1
1224	[As](=O)(O)(O)c1ccc(NC(=O)N)cc1
1225	ClS(=O)(=O)c1ccc(NC(=O)C)cc1
1226	S(=O)(=O)(N)c1ccc(NC(=O)C)cc1
1227	O=C(OC)C1(O)c2c(-c3c1cccc3)cccc2
1228	O=[N+]([O-])c1sc(N)nc1																																														0.0	0.0	0.0
1229	Clc1c(F)ccc(Nc2ncnc3c2nc(NC2CCN(C)CC2)nc3)c1
1230	N(C)(C)c1ccccc1	0.0	0.0	0.0	0.0	0.0	0.0	0.0	0.0	0.0	0.0	0.0	0.0	0.0	0.0	0.0		0.0	0.0	0.0	0.0	0.0	0.0	0.0	0.0	0.0		0.0	0.0	0.0	0.0																0.0	0.0	0.0
1231	N(C)(C)c1cc(C)ccc1																																														0.0	0.0	0.0
1232	Clc1cc([N+](=O)[O-])ccc1																																														0.0	0.0	0.0
1233	N(CCC1=C([C@H](C)c2ncccc2)c2c(cccc2)C1)(C)C
1234	S=P(SC(C(=O)OCC)CC(=O)OCC)(OC)OC	0.0	0.0	0.0	1.0	0.0	0.0	1.0	0.0	0.0	0.0	0.0	0.0	0.0	0.0	0.0	0.0	0.0	0.0	0.0	0.0	0.0	0.0	0.0	0.0	0.0	0.0	0.0	0.0	0.0	0.0	0.0	0.0	0.0	0.0	0.0	0.0	0.0	0.0	0.0	0.0	0.0	0.0	0.0	0.0	0.0	0.0	1.0	1.0
1235	Brc1c(Cl)cc2C(=O)N(CC(=O)C[C@H]3[C@H](O)CCCN3)C=Nc2c1
1236	O=C(OCCC)c1cc(O)c(O)c(O)c1	1.0	0.0	0.0	0.0	1.0	0.0	1.0	0.0	0.0	0.0	0.0	0.0	0.0	0.0	0.0		0.0	0.0	0.0	0.0	0.0	0.0	0.0	0.0	0.0		0.0	0.0	1.0	1.0																0.0	0.0	0.0
1237	O=C(O)[C@H]1N(C(=O)[C@H]2NC(=O)CC2)CSC1
1238	O=[N+]([O-])c1cc([N+](=O)[O-])cc(C(=O)N)c1
1239	C(C)(C)(C)c1cc(C)c(CC2=NCCN2)c(C)c1
1240	Clc1c(C)ccc([N+](=O)[O-])c1
1241	Clc1c(N)ccc([N+](=O)[O-])c1																																														0.0	0.0	0.0
1242	O=[N+]([O-])c1cc(O)c(N)cc1																																														0.0	1.0	0.0
1243	O=[N+]([O-])c1cc(C(=O)C)ccc1
1244	ClC(=O)c1cc([N+](=O)[O-])ccc1
1245	O=C(O)c1cc(C(=O)O)ccc1	0.0	0.0	0.0	0.0	0.0	0.0	0.0	0.0	0.0			0.0	0.0				0.0		0.0		0.0	0.0	0.0	0.0	0.0		0.0	0.0	0.0	0.0																0.0	0.0	0.0
1246	[Au]SC1[C@H](O)[C@@H](O)[C@H](O)[C@@H](CO)O1
1247	O=[N+]([O-])c1cc(C(=O)O)ccc1																																														0.0	0.0	0.0
1248	O=C(OCCCCCCCC)c1ccc(O)cc1	1.0	1.0																																												0.0	0.0	0.0
1249	ClC1=C(C(=O)O)N2C(=O)[C@@H](NC(=O)[C@H](N)c3ccccc3)[C@H]2CC1
1250	O=C(OC)c1ccc(OC)cc1																																														0.0	0.0	0.0
1251	Fc1c(Oc2ccc(O[C@@H](C(=O)OCCCC)C)cc2)ccc(C#N)c1	1.0	0.0	1.0	0.0	1.0	0.0	1.0	0.0	0.0	0.0	0.0	0.0	0.0	0.0	0.0	0.0	0.0	0.0	0.0	0.0	0.0	0.0	0.0	0.0	0.0	0.0	0.0	0.0	0.0	0.0	0.0	0.0	0.0	0.0	0.0	0.0	0.0	0.0	0.0	0.0	0.0	0.0	0.0	0.0	0.0	0.0	0.0	0.0
1252	O=C(C)c1ccc(C)cc1																																														0.0	0.0	0.0
1253	ClC(=O)c1ccc(Cl)cc1																																														0.0	0.0	0.0
1254	O=Cc1ccc(C(C)C)cc1																																														0.0	0.0	0.0
1255	ClC(=O)c1ccc([N+](=O)[O-])cc1
1256	S(=O)(=O)(Nc1ncnc(OC)c1)c1ccc(N)cc1
1257	FC1(F)[C@H](O)[C@@H](CO)O[C@H]1N1C(=O)N=C(N)C=C1
1258	S(=O)(=O)(Nc1nc(OC)nc(OC)c1)c1ccc(N)cc1
1259	S=P(OC)(OC)Oc1cc(C)c([N+](=O)[O-])cc1	0.0	0.0	0.0	0.0	0.0	0.0	1.0	0.0	0.0	0.0	0.0	0.0	0.0	0.0	1.0	0.0	0.0	0.0	0.0	0.0	0.0	0.0	0.0	0.0	0.0	0.0	0.0	0.0	0.0	0.0	0.0	0.0	0.0	0.0	0.0	1.0	0.0	0.0	0.0	0.0	0.0	0.0	0.0	0.0	0.0	0.0	1.0	1.0
1260	Ic1c(/N=C/N(C)C)c(I)cc(I)c1CCC(=O)O
1261	S(=O)(=O)(Nc1ccc([N+](=O)[O-])cc1)c1ccc(NC(=O)C)cc1
1262	[N+](CCCCCCCCCCCCCCCC)(Cc1ccccc1)(C)C																																														1.0	0.0	1.0
1263	[N+](CCCCCCCCCCCCCCCCCC)(Cc1ccccc1)(C)C																																														0.0	0.0	1.0
1264	OC(CN(CC(O)C)CC(O)C)C	0.0	1.0																																												0.0	0.0	0.0
1265	S(=O)(=O)(C)c1ccc(-c2nc3n(c2)C=CC=C3)cc1
1266	O=[N+]([O-])c1ccc(/C=C/C(=O)c2ccccc2)cc1
1268	Clc1ccc(OCC(=O)NCCN(CC)CC)cc1
1269	Oc1cc(C2=[cH0]3[nH][cH0](=C(c4cc(O)ccc4)C4=NC(=C(c5cc(O)ccc5)c5[nH]c(C(c6cc(O)ccc6)=C6N=C2C=C6)cc5)CC4)cc3)ccc1
1270	Clc1nc(NCC)nc(NCC)n1	0.0	0.0	0.0	0.0	0.0	0.0	0.0	0.0	0.0	0.0	0.0	0.0	0.0	0.0	0.0	0.0	0.0	0.0	0.0	0.0	0.0	0.0	0.0	0.0	0.0	0.0	0.0	0.0	0.0	0.0	0.0	0.0	0.0	0.0	0.0	0.0	0.0	0.0	0.0	0.0	0.0	0.0	0.0	0.0	0.0	0.0	0.0	0.0
1271	Oc1ccc(Nc2ccccc2)cc1																																														0.0	1.0	0.0
1272	N(c1ccccc1)c1ccccc1	0.0	0.0	0.0	0.0	0.0	0.0	0.0	0.0	0.0	0.0	0.0	0.0	0.0	0.0	0.0	0.0	0.0	0.0	0.0	0.0	0.0	0.0	0.0	0.0	0.0	0.0	0.0	0.0	0.0	0.0	0.0	0.0	0.0	0.0	0.0	0.0	0.0	0.0	0.0	0.0	0.0	0.0	0.0	0.0	0.0	0.0	1.0	0.0
1273	O=C/C(=C/c1ccccc1)/CCCCC	1.0	0.0																																												0.0	1.0	0.0
1274	O=C(OC(C)C)Nc1ccccc1	0.0	0.0																																												0.0	0.0	0.0
1275	Brc1c(C(F)(F)F)n(COCC)c(c1C#N)-c1ccc(Cl)cc1	1.0	1.0																																												0.0	1.0	1.0
1276	Brc1c(C#N)c(-c2ccc(Cl)cc2)[nH]c1C(F)(F)F																																														0.0	1.0	0.0
1277	O=C(Oc1cc(C)ccc1)C
1278	O=C(CCc1cc(OC)c(O)cc1)C																																														0.0	0.0	0.0
1279	O[C@@H]1C[C@H]2[C@@](C)([C@@H]3[C@H]([C@H]4[C@](C)(CC3)CCC4)CC2)CC1
1280	O(C(OCC)OCC)CC	0.0	0.0																																												0.0	0.0	0.0
1281	Ic1c(NC(=O)C)c(I)c(C(=O)NC)c(I)c1C(=O)O
1282	P(OCC)(OCC)OCC																																														0.0	0.0	0.0
1283	N(CCCC1c2c(cccc2)C=Cc2c1cccc2)C
1284	N(C(CN1c2ncccc2Sc2c1cccc2)C)(C)C
1286	O=C(O)COc1ccccc1																																														0.0	0.0	0.0
1287	O(CC1OC1)c1ccccc1
1288	O=C(OCC(CCCC)CC)CCCCCCCCC(=O)OCC(CCCC)CC			1.0	0.0	1.0	1.0	1.0	1.0	0.0	1.0	0.0	0.0	0.0	0.0	1.0		0.0	1.0	1.0	1.0	0.0	0.0	0.0	1.0	1.0		0.0	0.0	1.0	0.0																0.0	0.0	0.0
1289	O=C(OCc1ccccc1)CC																																														0.0	0.0	0.0
1290	[Hg](OC(=O)C(O)C)c1ccccc1
1291	S(=O)(=O)(Nc1ccc(C(O)CCCN(CCCCCCC)CC)cc1)C
1292	N(Nc1ccccc1)c1ccccc1	0.0	0.0	0.0	0.0	1.0	0.0	1.0	0.0	0.0	0.0	0.0	0.0	0.0	1.0	0.0		0.0	0.0	0.0	1.0	0.0	0.0	0.0	0.0	1.0		0.0	0.0	1.0	1.0																0.0	0.0	0.0
1293	O=C(OCC(C)C)/C=C/c1ccccc1																																														0.0	1.0	0.0
1294	O=C(OCCCc1ccccc1)/C=C/c1ccccc1																																														0.0	0.0	0.0
1295	O=C(OC/C=C/c1ccccc1)/C=C/c1ccccc1																																														0.0	0.0	0.0
1296	O=C(OCCc1ccccc1)CC
1297	O=C(OCCCc1ccccc1)C																																														0.0	0.0	0.0
1298	O(CCC(C)C)Cc1ccccc1																																														0.0	0.0	0.0
1299	O=CCc1ccccc1	1.0	0.0																																												0.0	0.0	0.0
1300	O=C(O)CN(CC(=O)NC)CCN(CC(=O)O)CCN(CC(=O)O)CC(=O)NC
1301	O=C(Nc1ccc(N)cc1)C
1302	O=C(Nc1ccc(OCC)cc1)CC(=O)C																																														0.0	0.0	0.0
1303	Clc1c(NS(=O)(=O)C)cc(N2C(=O)N(C(F)F)C(C)=N2)c(Cl)c1	0.0	0.0	0.0	0.0	0.0	0.0	0.0	0.0	0.0	0.0	0.0	0.0	0.0	0.0	0.0	0.0	0.0	0.0	0.0	0.0	0.0	0.0	0.0	0.0	0.0	0.0	0.0	0.0	0.0	0.0	0.0	0.0	0.0	0.0	0.0	0.0	0.0	0.0	0.0	0.0	0.0	0.0	0.0	0.0	0.0	0.0	0.0	0.0
1304	O=C(N[C@@H]1C(=O)N2C(C(=O)[O-])=C(C[n+]3n(CCO)c(N)cc3)CS[C@H]12)/C(=N/OC)/c1nc(N)sc1
1305	O=C1N(Cc2c(C)nc[nH]2)CCc2n(C)c3c(c12)cccc3
1306	Clc1ccc(OCC(=O)O)cc1	0.0	0.0																																												0.0	0.0	0.0
1307	O=C(NCc1ccc(OCCN(C)C)cc1)c1cc(OC)c(OC)cc1
1308	O=COCc1ccc(OC)cc1
1309	N(CC/C=C\1/c2c(OCc3c/1cccc3)cccc2)(C)C
1310	S(=O)(=O)(NC(=O)Nc1nc(OC)cc(OC)n1)c1c(S(=O)(=O)CC)cccn1			0.0	0.0	0.0	0.0	0.0	0.0	0.0	0.0	0.0	0.0	0.0	0.0	0.0	0.0	0.0	0.0	0.0	0.0	0.0	0.0	0.0	0.0	0.0	0.0	0.0	0.0	0.0	0.0	0.0	0.0	0.0	0.0	0.0	0.0	0.0	0.0	0.0	0.0	0.0	0.0	0.0	0.0	0.0	0.0	0.0	0.0
1311	C(N1c2c(Sc3c1cccc3)cccc2)C1CN(C)CC1
1312	OCCN1CCN(CCO)CC1
1313	OCCCc1ccccc1																																														0.0	0.0	0.0
1314	O(CCO)c1ccccc1	0.0	1.0	0.0	0.0	0.0	0.0	0.0	0.0	0.0	0.0	0.0	0.0	0.0	0.0	0.0	0.0	0.0	0.0	0.0	0.0	0.0	0.0	0.0	0.0	0.0	0.0	0.0	0.0	0.0	0.0	0.0	0.0	0.0	0.0	0.0	0.0	0.0	0.0	0.0	0.0	0.0	0.0	0.0	0.0	0.0	1.0	0.0	0.0
1315	NCCCN1CCOCC1	0.0	0.0																																												0.0	0.0	0.0
1316	C(CCCCCC)CCCCCc1ccccc1			0.0	0.0	0.0	0.0	0.0	0.0	0.0	0.0	0.0	0.0	0.0	0.0	0.0		0.0	0.0	0.0	0.0	0.0	0.0	0.0	0.0	0.0		0.0	0.0	0.0	0.0																0.0	0.0	0.0
1317	FC12[C@@H](O)C[C@]3(C)[C@@](OC(=O)CC)(C(=O)COC)[C@@H](C)C[C@H]3[C@@H]1CCC=1[C@]2(C)C=CC(=O)C=1
1318	C(CCCCCCc1ccccc1)CCCCCC																																														0.0	0.0	0.0
1320	Clc1cc(C(=O)NC2C3CCN(C2)CC3)c2OCC(=O)N(C)c2c1
1321	O=CC(CCCC)CC	0.0	0.0																																												0.0	0.0	0.0
1322	Oc1ccc(CC)cc1	0.0	0.0																																												0.0	0.0	0.0
1323	Clc1ccc(SC)cc1																																														0.0	0.0	0.0
1324	O=Cc1ccc(OC)cc1	0.0	0.0																																												0.0	0.0	0.0
1325	O=C(Oc1cc2c(cc1)CCC2)[C@H](COCCOC)CC1(C(=O)NC2CCC(C(=O)O)CC2)CCCC1	0.0	0.0	0.0	0.0	0.0	0.0	0.0	0.0	0.0	0.0	0.0	0.0	0.0	0.0	0.0		0.0	0.0	0.0	0.0	0.0	0.0	0.0	0.0	0.0		0.0	0.0	0.0	0.0																0.0	0.0	0.0
1326	O=CC(CCC)C																																														0.0	0.0	0.0
1327	OC(CC(CC(C)C)C)CC(C)C	0.0	0.0																																												0.0	0.0	0.0
1328	O=C(N[C@@H]1C(=O)N2C(C(=O)[O-])=C(C[N+]3(C)CCCC3)CS[C@H]12)/C(=N/OC)/c1nc(N)sc1
1329	O=C(CC(CC(C)C)C)CC(C)C																																														0.0	0.0	0.0
1330	O=C(OCC)CCC(=O)OCC	0.0	0.0	0.0	0.0	0.0	0.0	0.0	0.0	0.0	0.0	0.0	0.0	0.0	0.0	0.0		0.0	0.0	0.0	0.0	0.0	0.0	0.0	0.0	0.0		0.0	0.0	0.0	0.0																0.0	0.0	0.0
1331	O=C(NC1C[C@@H]2N(C)[C@H](C1)CC2)N1C(=O)Nc2c1cccc2
1332	O=C(OCC)CCCCCCCC																																														0.0	0.0	0.0
1333	Oc1ccc(N)cc1
1334	O=C1N(/N=C/c2cnccc2)CC(C)=NN1	0.0	0.0	0.0	0.0	0.0	0.0	0.0	0.0	0.0	0.0	0.0	0.0	0.0	0.0	0.0	0.0	0.0	0.0	0.0	0.0	0.0	0.0	0.0	0.0	0.0	0.0	0.0	0.0	0.0	0.0	0.0	0.0	0.0	0.0	0.0	0.0	0.0	0.0	0.0	0.0	0.0	0.0	0.0	0.0	0.0	0.0	0.0	0.0
1335	Clc1nc(N)c2ncn([C@H]3[C@@H](F)[C@H](O)[C@@H](CO)O3)c2n1
1336	Oc1ccc(O)cc1	1.0	0.0	0.0	0.0	1.0	0.0	1.0	0.0	0.0	0.0	0.0	0.0	1.0	0.0	1.0		0.0	0.0	0.0	0.0	0.0	0.0	1.0	0.0	1.0		0.0	1.0	1.0	1.0																0.0	1.0	0.0
1337	O=C1NNC(=O)C=C1	0.0	0.0	0.0	0.0	0.0	0.0	0.0	0.0	0.0	0.0	0.0	0.0	0.0	0.0	0.0	0.0	0.0	0.0	0.0	0.0	0.0	0.0	0.0	0.0	0.0	0.0	0.0	0.0	0.0	0.0	0.0	0.0	0.0	0.0	0.0	0.0	0.0	0.0	0.0	0.0	0.0	0.0	0.0	0.0	0.0	0.0	0.0	0.0
1339	O(CC(O)CO)CC=C																																														0.0	0.0	0.0
1340	Clc1c(C(=O)O)c(Sc2nc(OC)cc(OC)n2)ccc1	0.0	0.0	0.0	0.0	0.0	0.0	0.0	0.0	0.0	0.0	0.0	0.0	0.0	0.0	0.0	0.0	0.0	0.0	0.0	0.0	0.0	0.0	0.0	0.0	0.0	0.0	0.0	0.0	0.0	0.0	0.0	0.0	0.0	0.0	0.0	0.0	0.0	0.0	0.0	0.0	1.0	0.0	0.0	0.0	0.0	0.0	1.0	0.0
1341	C(C=C)(=C)CC/C=C(\C)/C	0.0	0.0	0.0	0.0	0.0	0.0	0.0	0.0	0.0	0.0	0.0	0.0	0.0	0.0	0.0		0.0	0.0	0.0	0.0	0.0	0.0	0.0	0.0	0.0		0.0	0.0	0.0	0.0																0.0	0.0	0.0
1342	O=CCC
1344	O=C(CC(O)(C)C)C	0.0	1.0	1.0	0.0	1.0	1.0	1.0	0.0	1.0	0.0	1.0	1.0	0.0	0.0	0.0		0.0	0.0	1.0	1.0	0.0	0.0	0.0	1.0	1.0		1.0	0.0	1.0	1.0																0.0	0.0	0.0
1345	S=C(Nc1ccc(OCC)cc1)Nc1ccc(OCC)cc1
1346	Fc1c(N2CCN(CC3=C(C)OC(=O)O3)CC2)cc2N3C(C)SC3=C(C(=O)O)C(=O)c2c1
1347	OCCC(C)C			0.0	0.0	0.0	0.0	0.0	0.0	0.0	0.0	0.0	0.0	0.0	0.0	0.0		0.0	0.0	0.0	0.0	0.0	0.0	0.0	0.0	0.0		0.0	0.0	0.0	0.0																0.0	0.0	0.0
1348	O=[N+]([O-])c1cc(C2C(C(=O)OC3CN(C(c4ccccc4)c4ccccc4)C3)=C(N)NC(C)=C2C(=O)OC(C)C)ccc1
1349	O=C(CC(=O)C)C
1350	Clc1c(NC(=O)COC(=O)C)cc(C#N)cc1NC(=O)COC(=O)C
1351	O=C1NC(=O)CC1																																														0.0	0.0	0.0
1352	OC(CCN1CCCCC1)(c1ccccc1)C1C2C=CC(C1)C2
1353	O=C(OC(=O)CC)CC
1354	CC1OC(C)OC(C)O1																																														0.0	0.0	0.0
1355	O=C(OCC)CCCCC	0.0	0.0																																												0.0	0.0	0.0
1356	S(=O)(=O)(Nc1c(Oc2ccccc2)cc2C(=O)C(NC=O)=COc2c1)C
1357	O=CCCC																																														0.0	0.0	1.0
1359	O=C(N=NC(=O)N)N	0.0	0.0																																												0.0	0.0	0.0
1360	SCC(=O)OCCOC(=O)CS																																														1.0	0.0	1.0
1361	O=C(OCCCC)C																																														0.0	0.0	0.0
1362	O1CCOCC1
1363	O=C(OCCC(C)C)C	0.0	0.0	0.0	0.0	0.0	0.0	0.0	0.0	0.0	0.0	0.0	0.0	0.0	0.0	0.0		0.0	0.0	0.0	0.0	0.0	0.0	0.0	0.0	0.0		0.0	0.0	0.0	0.0																0.0	0.0	0.0
1364	O[C@]1(C)[C@]2(C)[C@H]([C@H]3[C@@H]([C@]4(C)[C@H](Cc5nonc5C4)CC3)CC2)CC1
1365	O=C(OCC(O)CO)CCCCCCCCCCCCCCCCC
1366	Nc1cc2[n+](CC)c(-c3ccccc3)c3c(c2cc1)ccc(N)c3
1367	OC(CCCCCC)C	0.0	1.0																																												0.0	0.0	0.0
1368	O=C(O)CCCCCCCC(=O)O	0.0	0.0																																												0.0	0.0	0.0
1369	N(CC=C)CC=C																																														0.0	0.0	0.0
1370	[N+](CCCCCCCCCCCCCCCC)(CC)(C)C																																														1.0	0.0	1.0
1371	O=C(O)CCCCC(=O)O	0.0	0.0	0.0	0.0	0.0	0.0	0.0	0.0	0.0	0.0	0.0	0.0	0.0	0.0	0.0		0.0	0.0	0.0	0.0	0.0	0.0	0.0	0.0	0.0		0.0	0.0	0.0	0.0																0.0	0.0	0.0
1372	ClC(=O)OCCOC(Cl)=O																																														0.0	0.0	0.0
1373	O=C(OCC)CCCCCCCCCCCCC																																														0.0	0.0	0.0
1375	NCCCCCCN	0.0	0.0																																												0.0	0.0	0.0
1376	O=C(OC)CCCCCCCCCCCCC
1377	N#CCCCCCCC																																														0.0	0.0	0.0
1378	O=CCCCCCCC	0.0	0.0	0.0	0.0	0.0	0.0	0.0	0.0	0.0	0.0	0.0	0.0	0.0	0.0	0.0		0.0	0.0	0.0	0.0	0.0	0.0	0.0	0.0	0.0		0.0	0.0	0.0	0.0																0.0	0.0	0.0
1379	O=C(OCCOCCOCCCC)C																																														0.0	0.0	0.0
1380	C(CCCCC)CCCC	0.0	0.0	0.0	0.0	0.0	0.0	0.0	0.0	0.0	0.0	0.0	0.0	0.0	0.0	0.0		0.0	0.0	0.0	0.0	0.0	0.0	0.0	0.0	0.0		0.0	0.0	0.0	0.0																0.0	0.0	0.0
1381	P(=O)(OCC(CCCC)CC)(Oc1ccccc1)Oc1ccccc1	1.0	0.0																																												0.0	1.0	0.0
1382	O=CCCCCCCCC	0.0	0.0																																												0.0	0.0	0.0
1384	O=CCCCCCCCCCCCCC
1386	N(CCCCCCCCCCCCCCCCCC)(C)C
1387	O=C(N(C)[C@@H]1[C@@H](N2CCCC2)C[C@@]2(OCCC2)CC1)Cc1c2c(occ2)ccc1	0.0	0.0	0.0	0.0	0.0	0.0	0.0	0.0	0.0	0.0	0.0	0.0	0.0	0.0	0.0		0.0	0.0	0.0	0.0	0.0	0.0	0.0	0.0	0.0		0.0	0.0	0.0	0.0																0.0	0.0	0.0
1391	BrC(Br)Cl
1392	Clc1c2c(Oc3ccc(F)cc3)ccnc2cc(Cl)c1	1.0	0.0	1.0	0.0	0.0	1.0	1.0	0.0	1.0	0.0	0.0	0.0	0.0	0.0	0.0	0.0	0.0	0.0	1.0	0.0	0.0	0.0	0.0	1.0	0.0	0.0	0.0	0.0	0.0	0.0	0.0	1.0	0.0	1.0	0.0	1.0	1.0	0.0	1.0	0.0	1.0	0.0	0.0	0.0	0.0	0.0	0.0	0.0
1393	O=C(N[C@H](C(=O)N[C@@H](C(=O)N[C@H](C(=O)N[C@H](C(=O)N1[C@@H](C(=O)NCC(=O)N)CCC1)CCCNC(=N)N)CC(C)C)Cc1c2c([nH]c1)cccc2)Cc1ccc(O)cc1)[C@@H](NC(=O)[C@@H](NC(=O)[C@@H](NC(=O)[C@H]1NC(=O)CC1)Cc1nc[nH]c1)Cc1c2c([nH]c1)cccc2)CO
1394	ClS(=O)(=O)C
1396	OCC(N)(C)C	0.0	0.0																																												0.0	0.0	0.0
1397	O=C(CO)[C@@]1(O)[C@@H](C)C[C@@H]2[C@]1(C)CC(=O)[C@@H]1[C@]3(C)C(=CC(=O)C=C3)CC[C@@H]21
1398	O=C1N(CCNCC2Oc3c(OC2)cccc3)C(=O)CC2(C1)CCCC2
1399	O[C@H]1[C@@]2(C)C(C)(C)[C@@H](C1)CC2	0.0	0.0																																												0.0	0.0	0.0
1400	Oc1cc2[C@@]3(C)[C@@H](C)[C@H](N(C/C=C(\C)/C)CC3)Cc2cc1
1401	Oc1cc2[C@]3(C)[C@H](C)[C@@H](N(C/C=C(\C)/C)CC3)Cc2cc1
1402	O=C(OCCOCn1c2N=C(N)NC(=O)c2nc1)[C@@H](N)C(C)C
1403	O=C(OC)c1c(C(=O)c2ccc(OCCN3CCCCC3)cc2)cccc1
1404	Fc1c(N2CCC(O)CC2)c2c3N(C(C)CC2)C=C(C(=O)O)C(=O)c3c1
1405	Oc1c([C@H](CCN(C(C)C)C(C)C)c2ccccc2)cc(C)cc1
1406	F[C@]12[C@@H](O)C[C@]3(C)[C@@](O)(C(=O)CO)[C@H](O)C[C@H]3[C@@H]1CCC=1[C@]2(C)C=CC(=O)C=1	0.0	1.0	0.0	0.0	0.0	0.0	0.0	0.0	0.0	0.0	0.0	0.0	0.0	0.0	0.0		0.0	0.0	0.0	0.0	0.0	0.0	0.0	0.0	0.0		0.0	0.0	0.0	0.0																0.0	0.0	0.0
1407	O=C(OCC(=O)[C@]1(O)[C@]2(C)[C@H]([C@H]3[C@H]([C@@H](O)C2)[C@]2(C)C(=CC(=O)CC2)CC3)CC1)CCC(=O)O
1408	Clc1ccc(CC2C(O)(Cn3ncnc3)C(C)(C)CC2)cc1	1.0	0.0																																												0.0	1.0	0.0
1409	O=C(O[C@H]1[C@@]2(C)C(C)(C)[C@@H](C1)CC2)C	0.0	0.0																																												0.0	0.0	0.0
1410	O=C1C(c2ccc(O)cc2)(c2ccc(O)cc2)c2c(N1)cccc2																																														1.0	0.0	1.0
1411	Clc1ccc(CC2C(O)(Cn3ncnc3)C(C(C)C)CC2)cc1	1.0	0.0																																												0.0	1.0	0.0
1412	O=S1(=O)OC(c2c(C)cc(O)c(C)c2)(c2c(C)cc(O)c(C)c2)c2c1cccc2																																														0.0	0.0	0.0
1413	O=C(O[C@H]1[C@](O)(C(=O)OC)[C@@H]2N(C)c3c(cc(c(OC)c3)[C@]3(C(=O)OC)c4[nH]c5c(c4C[N@]4CC(CC)=C[C@@H](C3)C4)cccc5)[C@@]32[C@@H]2[C@@]1(CC)C=CCN2CC3)C
1414	O=C1C(CC)(c2ccccc2)C(=O)NCN1																																														0.0	0.0	0.0
1415	O=C(O)c1c(Oc2nc(OC)cc(OC)n2)cccc1Oc1nc(OC)cc(OC)n1	0.0	0.0																																												0.0	0.0	0.0
1416	O=C(O[C@@H]1[C@]2(C)[C@H]([C@H]3[C@@H]([C@@H]4C(=C(O)C(=O)CC4)CC3)CC2)CC1)CCC1CCCC1
1417	O=C(OC1C[N+](CC)(C)CCC1)C(O)(c1ccccc1)c1ccccc1
1418	O=C(OCC=1N(C)CCCN=1)C(O)(c1ccccc1)C1CCCCC1
1419	F[C@]12[C@@H](O)C[C@]3(C)[C@@](O)(C(=O)COC(=O)C)C(=C)CC3C1CCC=1[C@]2(C)C=CC(=O)C=1
1420	O=C(O[C@@H]1[C@]2(C)[C@H]([C@H]3[C@@H]([C@]4(C)C(=CC(=O)CC4)CC3)CC2)CC1)CCc1ccccc1
1421	O=C(N)C(CC[N+]1(C)CCCCC1)(c1ccccc1)c1ccccc1
1423	O=C(OC1C2(C)C(C)CCC3(C(C)C(O)C(C=C)(C)C1)C2C(=O)CC3)CO
1424	N#CC(CC(N(C)C)C)(c1ccccc1)c1ccccc1
1425	O=C1C(CC)(c2ccc(N)cc2)CCC(=O)N1	0.0	0.0																																												0.0	0.0	0.0
1426	O=C(OCCN(CC)CC)C1(c2ccccc2)CCCC1
1427	O=C(O)CCC(C)(c1ccc(O)cc1)c1ccc(O)cc1	0.0	1.0																																												0.0	0.0	0.0
1428	O=C(O)c1c(C)c2C(=O)c3c(O)c([C@H]4[C@H](O)[C@@H](O)[C@H](O)[C@@H](CO)O4)c(O)c(O)c3C(=O)c2cc1O	0.0	0.0	0.0	0.0	0.0	0.0	0.0	0.0	0.0	0.0	0.0	0.0	0.0	0.0	0.0		1.0	1.0	0.0	0.0	0.0	0.0	0.0	0.0	0.0		0.0	0.0	0.0	0.0																0.0	0.0	0.0
1429	BrN1C(=O)N(Cl)C(C)(C)C1=O	0.0	0.0																																												0.0	0.0	0.0
1430	Clc1c(OC)cc(OC)c2C(=O)[C@@]3([C@H](C)CC(=O)C=C3OC)Oc12																																														0.0	0.0	0.0
1431	O=[N+]([O-])C(CO)(CO)CO	0.0	0.0	0.0	0.0	0.0	0.0	1.0	0.0	0.0	0.0	0.0	0.0	0.0	0.0	0.0		0.0	0.0	0.0	1.0	0.0	0.0	0.0	0.0	1.0		0.0	1.0	0.0	1.0																0.0	0.0	0.0
1432	O=C(OC[C@@H]1[C@@H](OC(=O)C)[C@H](OC(=O)C)[C@@H](OC(=O)C)[C@@H](O[C@@]2(COC(=O)C)[C@@H](OC(=O)C)[C@H](OC(=O)C)[C@@H](COC(=O)C)O2)O1)C	0.0	0.0	0.0	0.0	0.0	0.0	0.0	0.0	0.0	0.0	0.0	0.0	0.0	0.0	0.0		0.0	0.0	0.0	0.0	0.0	0.0	0.0	0.0	0.0		0.0	0.0	0.0	0.0																0.0	0.0	0.0
1433	ClC(Cl)(Cl)C(P(=O)(OC)OC)OC(=O)CCC
1434	O=C(N(C(Cc1ccccc1)(C)C)C)CN(CC(=O)N(C(Cc1ccccc1)(C)C)C)CCO
1435	OCC(CO)(C)C	0.0	0.0																																												0.0	0.0	0.0
1436	O=S1(=O)CCCC1
1437	O([C@H]1[C@H](O[C@@H]2[C@H](N)[C@@H](O)[C@H](O)[C@@H](CO)O2)[C@@H](N)C[C@@H](N)[C@@H]1O)[C@H]1[C@H](O)[C@H](O[C@@H]2[C@H](N)[C@@H](O)[C@H](O)[C@H](CN)O2)[C@@H](CO)O1
1438	O=C(OCC)CCC(=O)O[C@H]1[C@H](O[C@@H]2[C@@H](C)[C@H](O[C@@H]3O[C@@H](C)[C@H](O)[C@@](OC)(C)C3)[C@@H](C)C(=O)O[C@H](CC)[C@](O)(C)[C@H](O)[C@@H](C)C(=O)[C@H](C)C[C@]2(O)C)O[C@H](C)C[C@@H]1N(C)C
1439	O=C(N[C@H](C(=O)N[C@@H]1C(=O)N[C@@H](CCN)C(=O)N[C@H](CC(C)C)C(=O)N[C@@H](CC(C)C)C(=O)N[C@@H](CCN)C(=O)N[C@@H](CCN)C(=O)N[C@H]([C@@H](O)C)C(=O)NCC1)CCN)[C@@H](NC(=O)[C@@H](NC(=O)CCCC[C@H](CC)C)CCN)[C@H](O)C
1440	O=C(OCCCCCCCCC(=O)O)/C=C(\C[C@H]1[C@H](O)[C@H](O)[C@@H](C[C@H]2[C@H]([C@H]([C@@H](O)C)C)O2)CO1)/C
1441	S(=O)(=O)(NC(=O)Nc1nc(OCC(F)(F)F)nc(N(C)C)n1)c1c(C(=O)OC)cccc1C			0.0	0.0	0.0	0.0	0.0	0.0	0.0	0.0	0.0	0.0	0.0	0.0	0.0	0.0	0.0	1.0	0.0	0.0	0.0	0.0	0.0	0.0	0.0	0.0	0.0	0.0	0.0	0.0	0.0	0.0	0.0	0.0	0.0	0.0	0.0	0.0	0.0	0.0	0.0	0.0	0.0	0.0	0.0	0.0	0.0	0.0
1442	O(CC(CO)(CO)CO)CC(CO)(CO)CO																																														0.0	0.0	0.0
1443	O(C(C=C)(CC/C=C(\C)/C)C)C(=O)c1ccccc1																																														0.0	1.0	0.0
1444	P(=O)(OCC(C)C)(OCC(C)C)OCC(C)C																																														0.0	0.0	0.0
1445	BrC(CBr)COP(=O)(OCC(Br)CBr)OCC(Br)CBr	0.0	0.0																																												0.0	1.0	1.0
1446	P(=O)(OCCCC)(OCCCC)OCCCC	0.0	0.0	0.0	0.0	0.0	0.0	0.0	0.0	0.0	0.0	0.0	0.0	0.0	0.0	0.0		0.0	0.0	0.0	0.0	0.0	0.0	0.0	0.0	0.0		0.0	0.0	0.0	0.0																0.0	0.0	0.0
1447	S(P(=O)(OCC)OCC)CCSCC																																														0.0	0.0	0.0
1448	ClCC(O)CS(=O)(=O)[O-]																																														0.0	0.0	0.0
1449	Clc1c(Cl)c(NC(=O)C2(C)CCCCC2)ccc1O	0.0	1.0	0.0	0.0	0.0	0.0	1.0	0.0	1.0	0.0	1.0	0.0	0.0	0.0	0.0	0.0	0.0	0.0	0.0	0.0	0.0	0.0	0.0	0.0	0.0	0.0	0.0	0.0	0.0	0.0	0.0	0.0	1.0	1.0	0.0	0.0	1.0	1.0	0.0	1.0	1.0	0.0	0.0	0.0	0.0	0.0	1.0	0.0
1450	ClCC[N+]([O-])(CCCl)C
1451	OC(C#CC(O)(CC(C)C)C)(CC(C)C)C	0.0	1.0	0.0	0.0	0.0	0.0	0.0	0.0	0.0	0.0	0.0	0.0	0.0	0.0	0.0		0.0	0.0	0.0	0.0	0.0	0.0	0.0	0.0	0.0		0.0	0.0	0.0	0.0																0.0	0.0	0.0
1452	S(=O)(=O)(OCC(CCCC)CC)[O-]	0.0	1.0																																												0.0	0.0	0.0
1453	N#CC(=C)C	0.0	0.0																																												0.0	0.0	0.0
1454	Fc1c(C2(N)CC2)c2OC[C@H](C)N3c2c(C(=O)C(C(=O)O)=C3)c1
1455	O=C(NO)N	0.0	0.0	0.0	0.0	0.0	0.0	0.0	0.0	0.0	0.0	0.0	0.0	0.0	0.0	0.0		0.0	0.0	0.0	0.0	0.0	0.0	0.0	0.0	0.0		0.0	0.0	0.0	0.0																0.0	0.0	0.0
1458	[Ti+2](C1=CC=CC1)C1=CC=CC1
1462	ClC(Cl)=C(Cl)Cl
1463	O=C(N(C)C)C	0.0	1.0																																												0.0	0.0	0.0
1465	O=C(OC)[C@@]1(C)[C@H]2[C@@](C)([C@@H]3C(C=C(C(C)C)CC3)=CC2)CCC1	1.0	0.0																																												0.0	1.0	0.0
1466	Clc1c(N2C[C@H](N)C3(C2)CC3)c(F)cc2C(=O)C(C(=O)O)=CN(C3[C@H](F)C3)c12
1467	O=C([O-])C1CC(=O)C(C(=O)CC)C(=O)C1			0.0	0.0	0.0	0.0	0.0	0.0	0.0	0.0	0.0	0.0	0.0	0.0	0.0	0.0	0.0	0.0	0.0	0.0	0.0	0.0	0.0	0.0	0.0	0.0	0.0	0.0	0.0	0.0	0.0	0.0	0.0	0.0	0.0	0.0	0.0	0.0	0.0	0.0	0.0	0.0	0.0	0.0	0.0	0.0	0.0	0.0
1468	Fc1c(N2CC(NC)CCC2)c(OC)c2N(C3CC3)C=C(C(=O)O)C(=O)c2c1
1469	O(C(c1ccccc1)c1ccccc1)[C@H]1CN(CCc2cc3OCOc3cc2)CCC1	0.0	0.0	1.0	0.0	0.0	1.0	1.0	0.0	1.0	0.0	0.0	1.0	0.0	1.0	0.0		0.0	0.0	1.0	1.0	0.0	0.0	0.0	1.0	1.0		0.0	1.0	1.0	1.0																0.0	0.0	0.0
1470	O(C(c1ccccc1)c1ccccc1)[C@@H]1CN(CCc2cc3OCOc3cc2)CCC1
1471	F[C@]12[C@@H](O)C[C@]3(C)[C@@](O)(C(=O)CO)CC[C@H]3[C@@H]1CCC=1[C@]2(C)CCC(=O)C=1
1472	S(=O)(=O)([O-])C(C(=O)OCC(C)C)CC(=O)OCC(C)C	0.0	0.0																																												0.0	0.0	0.0
1473	O[C@H]1C=C(C)[C@H](/C=C/C(=C\C=C\C(=C/C=C/C=C(\C=C\C=C(/C=C/C=2C(C)(C)C[C@H](O)CC=2C)\C)/C)\C)/C)C(C)(C)C1
1474	O=C(/C=C/C1C(C)=CCCC1(C)C)C	0.0	0.0																																												0.0	0.0	0.0
1475	O=C(OC/C=C(\C=C\C=C(/C=C/C=1C(C)(C)CCCC=1C)\C)/C)C	1.0	0.0																																												0.0	1.0	0.0
1476	O=C1N(C)C(=O)OC1(C)C
1477	O=C(/C(=C\C1C(C)=CCCC1(C)C)/C)C	0.0	0.0	0.0	0.0	0.0	0.0	0.0	0.0	0.0	0.0	0.0	0.0	0.0	0.0	0.0		0.0	0.0	0.0	0.0	0.0	0.0	0.0	0.0	0.0		0.0	0.0	0.0	0.0																0.0	0.0	0.0
1478	Fc1ccc(N2CCN(CCCN3S(=O)(=O)c4c5c(ccc4)cccc35)CC2)cc1
1479	S(=O)(=O)(c1ccccc1)c1ccccc1																																														0.0	0.0	0.0
1480	S(=O)(=O)([O-])c1cc([N+](=O)[O-])ccc1
1481	S(=O)(=O)(Nc1c(C)c(C)no1)c1ccc(N)cc1																																														0.0	0.0	0.0
1482	O(C)c1ccc(C(O)(c2cncnc2)C2CC2)cc1
1483	S(=O)(=O)(NC(=O)c1ccccc1)c1ccc(N)cc1
1485	S(=O)(=O)(Nc1ccccc1)c1ccc(N)cc1
1486	S(=O)(=O)(Nc1nc(C)ccn1)c1ccc(N)cc1
1487	[As](=O)(O)([O-])c1ccc(N)cc1
1488	C=C1C2C(C)(C)C(C2)CC1
1489	Ic1c2C(=O)N(C)Cc3c(C(=O)OCC)ncn3-c2ccc1
1491	ClN1C(=O)CCC1=O																																														0.0	0.0	0.0
1492	O=C(C)[C@@H]1[C@]2(C)[C@H]([C@H]3[C@@H]([C@]4(C)[C@H](C[C@H](O)CC4)CC3)CC2)CC1
1493	O=C(O)C(CC(=O)Nc1cc(/C=C/c2scc(C3CCC3)n2)ccc1)(CC)CC
1494	Oc1c(C(C)(C)C)cc(C)cc1C(C)(C)C	1.0	0.0																																												0.0	1.0	0.0
1495	Oc1c(C(C)(C)C)cccc1C(C)(C)C	0.0	0.0	1.0	0.0	1.0	1.0	1.0	0.0	0.0	0.0	0.0	0.0	1.0	0.0	0.0		1.0	1.0	0.0	1.0	0.0	0.0	0.0	1.0	1.0		0.0	0.0	1.0	0.0																0.0	1.0	0.0
1496	O=C(OC[C@H](OC)COC(=O)N1CCC(OC(=O)NCCCCCCCCCCCCCCCCCC)CC1)N(C(=O)c1c(OC)cccc1)Cc1[n+](CC)cccc1
1498	O=C1C(C(C)C)NC(=O)/C(=C\C)/NC(=O)[C@@H]2NC(=O)[C@@H](C(C)C)NC(=O)C[C@H](O1)/C=C/CCSSC2
1499	O(C)c1c(OC)ccc2[C@@H]([C@@H]3N(C)CCc4c3c(OC)c3OCOc3c4)OC(=O)c12
1500	ClC(C(=O)OCC)Cc1c(Cl)cc(F)c(N2C(=O)N(C(F)F)C(C)=N2)c1	1.0	0.0	0.0	0.0	0.0	0.0	0.0	0.0	0.0	0.0	0.0	0.0	0.0	0.0	0.0	0.0	0.0	0.0	0.0	0.0	0.0	0.0	0.0	0.0	0.0	0.0	0.0	0.0	0.0	0.0	0.0	0.0	0.0	0.0	0.0	0.0	0.0	0.0	0.0	0.0	0.0	0.0	0.0	0.0	0.0	0.0	0.0	0.0
1501	O=C(OCCN1CCOCC1)CC/C(=C\Cc1c(OC)c(C)c2c(c1O)C(=O)OC2)/C
1502	O=C1c2c(N)ccc(N)c2C(=O)c2c1cccc2	1.0	0.0																																												0.0	0.0	0.0
1503	c12c3c4ccc1cccc2ccc3ccc4	0.0	0.0	0.0	0.0	0.0	0.0	0.0	0.0	0.0	0.0	0.0	0.0	0.0	0.0	0.0		1.0	0.0	0.0	0.0	0.0	1.0	0.0	0.0	1.0		0.0	0.0	0.0	0.0																0.0	0.0	0.0
1504	CN1CCC(=C2c3c(cccc3)C=Cc3c2cccc3)CC1
1506	O=C(Oc1cc([C@@H](N(C)C)C)ccc1)N(CC)C
1507	[Zr](Cl)(Cl)(C1=CC=CC1)C1C=CC=C1
1508	O=[N+]([O-])c1c(C)ccc2C(=O)c3c(C(=O)c12)cccc3
1509	[Hg](O)c1c(O)c(Br)cc2C3(OC(=O)c4c3cccc4)c3c(Oc12)cc(O)c(Br)c3
1510	S(=O)(=O)([O-])c1c(/C(/c2ccc(N(CC)CC)cc2)=C\2/C=C/C(=[N+](/CC)\CC)/C=C/2)ccc(S(=O)(=O)[O-])c1	0.0	1.0																																												0.0	0.0	0.0
1511	O=C1N(N(c2ccccc2)C(=O)C1CCCC)c1ccc(O)cc1
1512	O=C1N(CCCCN2CCN(c3nsc4c3cccc4)CC2)C(=O)[C@@H]2[C@H]1CCCC2
1513	ClCC(=O)NC(=O)O[C@H]1[C@@H](OC)[C@H]([C@]2(C)[C@@H](C/C=C(\C)/C)O2)[C@]2(OC2)CC1			0.0	0.0	0.0	0.0	0.0	0.0	0.0	0.0	0.0	0.0	0.0	0.0	0.0		0.0	0.0	0.0	0.0	0.0	0.0	0.0	0.0	0.0		0.0	0.0	0.0	0.0																0.0	0.0	1.0
1516	[SH0](=O)(CCCC(F)(F)C(F)(F)F)CCCCCCCCC[C@H]1[C@H]2[C@H]3[C@@](C)([C@@H](O)CC3)CC[C@@H]2c2c(cc(O)cc2)C1	0.0	1.0	0.0	0.0	0.0	0.0	0.0	0.0	0.0	0.0	0.0	0.0	0.0	0.0	0.0		0.0	1.0	0.0	0.0	0.0	0.0	0.0	0.0	0.0		0.0	0.0	0.0	0.0																0.0	0.0	0.0
1517	O=C(OC)CCc1c(C)c/2[nH]c1/C=C/1\C(CCC(=O)O)=C(C)C(=N\1)/C=C/1\[C@]3(C)[C@H](C(=O)OC)C(C(=O)OC)=CC=C3/C(/N\1)=C\C=1C(C)=C(C=C)/C(/N=1)=C\2
1518	O=C1c2c3c([nH]nc3-c3c1cccc3)ccc2
1519	O=C1Nc2c(C)ccnc2N(C2CC2)c2ncccc12
1520	Clc1c(OC(F)F)n(C)nc1-c1c(F)cc(Cl)c(OCC(=O)OCC)c1	0.0	0.0	0.0	0.0	0.0	0.0	0.0	0.0	0.0	0.0	0.0	0.0	0.0	0.0	0.0	0.0	0.0	0.0	0.0	0.0	0.0	0.0	0.0	0.0	0.0	0.0	0.0	0.0	0.0	0.0	0.0	0.0	0.0	0.0	0.0	0.0	0.0	0.0	0.0	0.0	0.0	0.0	0.0	0.0	0.0	0.0	0.0	0.0
1521	Clc1c(Cl)cccc1N1CCN(CCCCOc2cc3NC(=O)CCc3cc2)CC1
1522	N(C)(C)c1ccc(C(c2ccc(N(C)C)cc2)c2ccccc2)cc1																																														0.0	1.0	0.0
1523	Clc1ccc(C(N2CCN(Cc3ccc(C(C)(C)C)cc3)CC2)c2ccccc2)cc1
1524	O=C(OC1CN(CC)CCC1)C(c1ccccc1)c1ccccc1
1525	IC=1C(=O)N(N(C)C=1C)c1ccccc1
1527	Oc1c(CCCCC)ccc(C)c1
1528	O=[N+]([O-])NC(N(N=O)CCCC)=N
1529	ClCCN(N=O)C(=O)NC1CCCCC1
1530	ClC(Cl)(Cl)c1c(Cl)cc(Cl)cc1
1531	ClC(Cl)(Cl)c1cc(Cl)c(Cl)cc1
1532	S(=O)(=O)([O-])c1c2c(ccc1)cccc2	0.0	0.0																																												0.0	0.0	0.0
1533	O=C1c2c(C(=O)C=C1)cccc2																																														0.0	0.0	0.0
1534	Clc1c2c(c(O)cc1)nccc2
1535	S(=O)(=O)(O)c1c(C)ccc2nc(-c3ccc(N)cc3)sc12
1536	OCCCCCCCCC=C																																														0.0	0.0	0.0
1537	Clc1c2Nc3c(c(Cl)cc4C(=O)c5c(C(=O)c34)cccc5)Nc2c2C(=O)c3c(C(=O)c2c1)cccc3																																														0.0	0.0	0.0
1538	O=C(c1cc(O)ccc1)c1ccccc1
1539	Ic1c(O)c2ncccc2c(Cl)c1
1540	Clc1c(-c2c(Cl)cccc2)cccc1
1542	O=C(Oc1ccc(C(=O)C)cc1)C																																														0.0	0.0	0.0
1543	O=C(OC[C@@H]1[C@@H](OC(=O)C)[C@@H](OC(=O)C)[C@H](OC(=O)C)O1)C
1544	S(=O)(=O)([O-])C1(C)C(=O)c2c(C(=O)C1)cccc2
1545	O=C1C(CO)(C)CN(c2ccccc2)N1																																														0.0	0.0	0.0
1547	O=C(OCCCCCCOC(=O)C=C)C=C																																														0.0	0.0	0.0
1550	O=[N+]([O-])c1ccc(CCCN(CCO)CCNC=2N(C)C(=O)N(C)C(=O)C=2)cc1
1551	S(=O)(=O)(N)c1sc2S(=O)(=O)[C@@H](C)C[C@H](NCC)c2c1
1552	S=P(SCSC(C)(C)C)(OCC)OCC	1.0	0.0	0.0	0.0	0.0	0.0	0.0	0.0	0.0	0.0	0.0	0.0	0.0	0.0	0.0		1.0	0.0	0.0	0.0	0.0	0.0	0.0	0.0	0.0		0.0	0.0	0.0	0.0																0.0	0.0	0.0
1553	S(/C=C(\n1cncc1)/c1c(OCCCCC)cccc1)C
1554	O=C(Oc1ccc(/C(=C(\CC)/c2ccc(OC(=O)CC)cc2)/CC)cc1)CC																																														0.0	1.0	0.0
1555	O(c1ccc(N)cc1)c1ccc(C(C)(C)c2ccc(Oc3ccc(N)cc3)cc2)cc1																																														0.0	0.0	0.0
1556	O=C(O)c1c(O)c(Cc2c(O)c(C(=O)O)cc3c2cccc3)c2c(c1)cccc2
1557	O=[N+]([O-])c1c(O)c(O)cc(/C=C(\C(=O)N(CC)CC)/C#N)c1
1559	O=C(OC)[C@@H]1[C@@H](OC)[C@H](OC(=O)c2cc(OC)c(OC)c(OC)c2)C[C@H]2[C@@H]1C[C@H]1N(C2)CCc2c3c([nH]c12)cccc3
1560	O=C(OC)[C@@H]1[C@@H](O)CC[C@H]2[C@@H]1C[C@@H]1N(C2)CCc2c3c([nH]c12)cccc3
1561	ClC=1C(=O)C=C2[C@@H](F)C[C@@H]3[C@](F)([C@@H](O)C[C@]4(C)[C@@](O)(C(=O)CO)[C@H](C)C[C@@H]34)[C@@]2(C)C=1
1562	S(=O)(=O)([O-])c1cc2C(=O)c3c(C(=O)c2cc1)cccc3																																														0.0	0.0	0.0
1563	Clc1cc2C(=O)c3c(C(=O)c2cc1)cccc3
1564	O=C(OC)c1c(C(=O)OC)cccc1	0.0	0.0	0.0	1.0	0.0	0.0	0.0	0.0	0.0	0.0	0.0	0.0	0.0	0.0	0.0	0.0	0.0	0.0	0.0	0.0	0.0	0.0	0.0	0.0	0.0	0.0	0.0	0.0	0.0	0.0	0.0	0.0	0.0	0.0	0.0	0.0	0.0	0.0	0.0	0.0	0.0	0.0	0.0	0.0	0.0	0.0	0.0	0.0
1565	O=C(N(c1ccccc1)c1ccccc1)NC
1566	O=C(OCCC)c1c(C(=O)OCCC)cccc1																																														0.0	0.0	0.0
1567	O=C(OCC=C)c1c(C(=O)OCC=C)cccc1	0.0	0.0	0.0	0.0	0.0	0.0	0.0	0.0	0.0	0.0	0.0	0.0	0.0	0.0	0.0		0.0	0.0	0.0	0.0	0.0	0.0	0.0	0.0	0.0		0.0	0.0	0.0	0.0																0.0	0.0	0.0
1568	O=C(OCCCCC)c1c(C(=O)OCCCCC)cccc1	1.0	0.0	0.0	0.0	1.0	0.0	1.0	0.0	0.0	0.0	0.0	0.0	0.0	0.0	0.0		0.0	0.0	0.0	1.0	0.0	0.0	0.0	0.0	1.0		0.0	0.0	0.0	0.0																0.0	1.0	0.0
1570	FC1(F)Oc2c(-c3c(C#N)c[nH]c3)cccc2O1	0.0	0.0	1.0	0.0	1.0	1.0	1.0	0.0	0.0	0.0	1.0	0.0	0.0	0.0	1.0	0.0	1.0	0.0	0.0	0.0	0.0	0.0	0.0	0.0	1.0	0.0	0.0	0.0	0.0	0.0	0.0	1.0	0.0	0.0	1.0	1.0	0.0	0.0	1.0	0.0	0.0	0.0	0.0	0.0	0.0	0.0	0.0	1.0
1571	O=C(O)C(=O)C[C@H](O)[C@@H](NC(=O)C)[C@@H](O)[C@H](O)[C@H](O)CO
1574	O=C(c1c(O)cc(OC)cc1)c1c(O)cccc1
1575	O=C(c1c(O)cc(OC)cc1)c1c(O)cc(OC)cc1
1576	O=C(c1c(O)cc(O)cc1)c1c(O)cc(O)cc1	0.0	1.0	0.0	0.0	0.0	0.0	1.0	0.0	0.0	0.0	0.0	0.0	0.0	0.0	1.0		1.0	0.0	0.0	0.0	0.0	0.0	0.0	0.0	0.0		0.0	0.0	0.0	0.0																0.0	0.0	0.0
1577	O=C(c1c(O)cc(O)cc1)c1ccccc1	0.0	1.0																																												0.0	1.0	0.0
1578	O=C(c1c(O)cc(OC)cc1)c1ccccc1	0.0	1.0																																												0.0	1.0	0.0
1579	O(C(C#C)(CC)C)C(=O)c1c(C(=O)O)cccc1
1580	O=C(N(c1ccccc1)C1C(C)CN(CCc2sccc2)CC1)CC
1581	O=C(OCCCC)c1c(C(=O)O)cccc1	0.0	0.0	0.0	0.0	0.0	0.0	0.0	0.0	0.0	0.0	0.0	0.0	0.0	0.0	0.0	0.0	0.0	0.0	0.0	0.0	0.0	0.0	0.0	0.0	0.0	0.0	0.0	0.0	0.0	0.0	0.0	0.0	0.0	0.0	0.0	0.0	0.0	0.0	0.0	0.0	0.0	0.0	0.0	0.0	0.0	0.0	0.0	0.0
1582	O=C(C)c1c2c(C(C)(C)CC2)cc(C(C)(C)C)c1	0.0	0.0																																												0.0	1.0	0.0
1583	Cl/C(/C(=O)N(CC)CC)=C(/OP(=O)(OC)OC)\C																																														0.0	0.0	0.0
1584	O(C)c1c(OC)c(CN2CCNCC2)ccc1OC
1585	Clc1c(C=2Oc3c([C@@H]4[C@H](O)CN(C)CC4)c(O)cc(O)c3C(=O)C=2)cccc1
1586	O(c1ccc(C2(C)C(=O)N(Nc3ccccc3)C(=O)O2)cc1)c1ccccc1	1.0	0.0	0.0	0.0	0.0	1.0	1.0	0.0	1.0	0.0	0.0	0.0	0.0	0.0	0.0	1.0	1.0	0.0	1.0	0.0	0.0	0.0	0.0	1.0	0.0	0.0	0.0	0.0	0.0	0.0	0.0	0.0	1.0	1.0	0.0	0.0	0.0	1.0	0.0	1.0	1.0	1.0	1.0	0.0	0.0	0.0	1.0	0.0
1587	Brc1c(O)c(Br)cc(/C=N/Oc2c([N+](=O)[O-])cc([N+](=O)[O-])cc2)c1
1588	S=C1N(C)NN=N1																																														0.0	0.0	0.0
1589	O=C(OC)/C(=C\OC)/c1c(Oc2ncnc(Oc3c(C#N)cccc3)c2)cccc1	0.0	1.0	0.0	1.0	1.0	1.0	1.0	0.0	0.0	0.0	0.0	0.0	0.0	0.0	1.0	0.0	0.0	0.0	1.0	1.0	0.0	0.0	0.0	0.0	1.0	0.0	0.0	0.0	0.0	1.0	0.0	0.0	1.0	0.0	0.0	0.0	1.0	1.0	0.0	1.0	1.0	1.0	1.0	0.0	0.0	0.0	0.0	0.0
1590	CN1CCC(=C2c3c(Sc4c2cccc4)cccc3)CC1
1591	O=[N+]([O-])c1c(O)c(C2CCCCC2)cc([N+](=O)[O-])c1
1592	S(C[C@H](N)C(=O)O)CCCO
1593	OC([C@H](/C=C/[C@@H](C)[C@@H]1[C@]2(C)[C@H](/C(=C\C=C\3/C[C@@H](O)C[C@H](O)C/3)/CCC2)CC1)C)(C)C
1594	S(P(SCCC)(=O)OCC)CCC	0.0	0.0	0.0	0.0	0.0	0.0	0.0	0.0	0.0	0.0	0.0	0.0	0.0	0.0	0.0	0.0	0.0	0.0	0.0	0.0	0.0	0.0	0.0	0.0	0.0	0.0	0.0	0.0	0.0	0.0	0.0	0.0	0.0	0.0	0.0	0.0	0.0	0.0	0.0	0.0	0.0	0.0	0.0	0.0	0.0	0.0	0.0	0.0
1595	Clc1ccc(/C=C/2\C(O)(Cn3ncnc3)C(C)(C)CC\2)cc1	0.0	0.0	0.0	1.0	0.0	0.0	1.0	0.0	0.0	0.0	0.0	0.0	0.0	0.0	0.0	0.0	0.0	0.0	0.0	0.0	0.0	0.0	0.0	0.0	0.0	0.0	0.0	0.0	0.0	0.0	1.0	0.0	0.0	0.0	1.0	0.0	0.0	0.0	0.0	0.0	0.0	0.0	0.0	0.0	0.0	0.0	0.0	0.0
1596	S(=O)(=O)([O-])c1ccc(N=Nc2c(O)c(N=Nc3c(C)cc(C)cc3)c(O)cc2)cc1	0.0	0.0																																												0.0	0.0	0.0
1597	O(C(c1ccccc1)c1ccccc1)C1C[C@@H]2N(C)[C@H](C1)CC2
1598	O(C(c1ccccc1)c1ccccc1)C1CCN(C)CC1
1599	O=[N+]([O-])c1cc(C2C(C(=O)OC/C=C/c3ccccc3)=C(C)NC(C)=C2C(=O)OCCOC)ccc1
1600	[N+](CCC(c1ncccc1)c1ccccc1)(C)C
1601	O=C(O)/C=C/CCCCCCCC
1603	N(CCc1onc(C(CC)c2ccccc2)n1)(CC)CC
1604	SCCN(C)C
1605	CN1CCN(C2=Nc3c(Nc4sc(C)cc24)cccc3)CC1
1606	O=C(OC)CCC[N+](C)(C)C
1607	OC(CCCC(C)C)(C)C	0.0	0.0																																												0.0	0.0	0.0
1608	O=C(Oc1ccccc1)c1c(O)c2c(cc1)cccc2																																														0.0	1.0	0.0
1609	O=C(NC(C)C)c1ccc(C=O)cc1
1610	O=C(O)c1c2c(nc(-c3ccccc3)c1)cccc2
1611	o1c2c(c3c1cccc3)cccc2	0.0	1.0	0.0	0.0	0.0	0.0	0.0	0.0	0.0	0.0	0.0	0.0	0.0	0.0	0.0		0.0	0.0	0.0	1.0	0.0	0.0	0.0	0.0	0.0		0.0	0.0	0.0	0.0																0.0	0.0	0.0
1612	s1c2c(c3c1cccc3)cccc2	0.0	0.0																																												0.0	0.0	0.0
1613	O=C(O)c1c(C(=O)Nc2c3c(ccc2)cccc3)cccc1
1614	O(CCCN(C)C)c1nn(Cc2ccccc2)c2c1cccc2
1616	Fc1ccc(-c2c3c(nc(N4CCN(CC)CC4)c2)CCCCCC3)cc1
1617	O=[N+]([O-])c1cc(C2C(C(OC(CN(CCC(c3ccccc3)c3ccccc3)C)(C)C)=O)=C(C)NC(C)=C2C(=O)OC)ccc1
1618	O=C([C@H]1Cc2nc[nH]c2CC1)c1c2c(n(C)c1)cccc2
1619	O=C(O[C@H]1[C@H](C)[C@H](O)[C@H](C)[C@@H](O)[C@@H](C)/C=C/C=C(/C)\C(=O)Nc2c(/C=N/N3CCN(C)CC3)c(O)c3c(c(O)c(C)c4O[C@@](C)(C(=O)c34)O/C=C/[C@H](OC)[C@H]1C)c2O)C	0.0	0.0	0.0	0.0	0.0	0.0	1.0	0.0	0.0	0.0	0.0	0.0	0.0	1.0	0.0		0.0	0.0	0.0	1.0	0.0	0.0	0.0	0.0	0.0		0.0	0.0	0.0	1.0																0.0	0.0	0.0
1620	O=C(N[C@@H]1C(=O)N2[C@@H](C(=O)O)C(C)(C)S[C@H]12)C(Oc1ccccc1)C
1621	O=C(N[C@@H]1C(=O)N2[C@@H](C(=O)O)C(C)(C)S[C@H]12)COc1ccccc1																																														0.0	0.0	0.0
1622	Oc1cc2[C@]3(C)[C@@H](C)[C@@H](N(C)CC3)Cc2cc1
1623	Clc1c(N=Nc2ccc(N(CCC#N)CC)cc2)c(Cl)cc([N+](=O)[O-])c1	0.0	0.0																																												0.0	1.0	0.0
1624	ClC(Cl)(Cl)SN1C(=O)C2C(C1=O)CC=CC2	0.0	0.0	1.0	0.0	0.0	1.0	1.0	0.0	1.0	0.0	0.0	0.0	0.0	0.0	0.0	0.0	0.0	0.0	1.0	1.0	1.0	0.0	0.0	1.0	1.0	1.0	1.0	0.0	1.0	0.0	0.0	0.0	0.0	0.0	0.0	0.0	0.0	0.0	1.0	0.0	0.0	0.0	0.0	0.0	0.0	0.0	0.0	0.0
1625	ClC(Cl)(Cl)SN1C(=O)c2c(C1=O)cccc2	0.0	0.0	0.0	0.0	0.0	1.0	1.0	0.0	0.0	0.0	1.0	0.0	0.0	0.0	0.0	0.0	0.0	0.0	0.0	0.0	0.0	0.0	0.0	0.0	0.0	0.0	0.0	0.0	0.0	0.0	0.0	0.0	0.0	0.0	0.0	0.0	0.0	0.0	0.0	0.0	0.0	0.0	0.0	0.0	0.0	0.0	0.0	0.0
1626	O=C(N)C([C@H]1CN(CCc2cc3c(OCC3)cc2)CC1)(c1ccccc1)c1ccccc1
1627	O=C(O)c1c(O)cc(N)cc1
1629	FC(F)(F)c1c([N+](=O)[O-])ccc(NC(=O)C(C)C)c1	0.0	1.0	1.0	0.0	1.0	1.0	1.0	0.0	1.0	0.0	1.0	1.0	0.0	1.0	0.0		0.0	0.0	1.0	1.0	0.0	1.0	0.0	1.0	1.0		0.0	0.0	1.0	1.0																0.0	1.0	0.0
1630	O=C(Oc1ccccc1)c1c(O)cc(N)cc1
1631	O=C(OCCc1ccccc1)c1c(N)cccc1																																														0.0	0.0	0.0
1633	O=C(N[C@@H]1[C@H](C)O[C@@H](O[C@H]2[C@H](C)O[C@@H](O[C@H]/3[C@@H](C)/C=C/C=C\4/[C@]5(O)[C@@H]([C@H](O)C(C)=C[C@H]5C(=O)O[C@@H]5C[C@@]6(O[C@H](C(CC)C)[C@@H](C)C=C6)O[C@@H](C5)C/C=C\3/C)OC/4)C[C@@H]2OC)C[C@@H]1OC)C
1634	[Sn](OC(=O)C=C)(CCCC)(CCCC)CCCC
1635	O=C(O)CCCc1c2c([nH]c1)cccc2
1636	O=C(O)C(O)C(O)C(=O)O
1637	O(C)c1c(OC)cc(CC#N)cc1OC
1638	Fc1cc2onc(C3CCN(CCCOc4c(OC)cc(C(=O)C)cc4)CC3)c2cc1
1639	Clc1cc(c(O)cc1)C1CCCC1																																														0.0	0.0	0.0
1640	Clc1c(C)c(Cl)c(C)cc1O
1641	O=[N+]([O-])c1c2[Hg]Oc2c(C)cc1
1642	Brc1c(Cl)cc(NC(=O)N(OC)C)cc1
1643	N(CCCC)CC
1644	S=P(S)(CC(C)C)CC(C)C																																														0.0	0.0	0.0
1645	O=C(OCC(CCCC)CC)CC#N
1646	ClC(Cl)C1NS(=O)(=O)c2c(N1)cc(Cl)c(S(=O)(=O)N)c2
1647	O/N=C/C=C(\CC/C=C(\C)/C)/C
1648	O=C1C2C3C(C(C1)C2)CCC3																																														0.0	0.0	0.0
1650	O=C(OC[C@@H](O)[C@@H]1[C@H](O)[C@@H](O)CO1)CCCCCCCCCCCCCCCCC
1651	O=C(OC[C@@H](O)[C@@H]1[C@H](O)[C@@H](O)CO1)CCCCCCC/C=C\CCCCCCCC	0.0	0.0	0.0	0.0	0.0	0.0	0.0	0.0	0.0	0.0	0.0	0.0	0.0	0.0	0.0		0.0	0.0	0.0	0.0	0.0	0.0	0.0	0.0	0.0		0.0	0.0	0.0	0.0																0.0	0.0	0.0
1652	Clc1c(C2C(Cn3ncnc3)(c3ccc(F)cc3)O2)cccc1	0.0	0.0																																												0.0	0.0	0.0
1653	Clc1c(N)cc(Cl)cc1C(=O)O	0.0	0.0	0.0	0.0	0.0	0.0	0.0	0.0	0.0	0.0	0.0	0.0	0.0	0.0	0.0		0.0	0.0	0.0	0.0	0.0	0.0	0.0	0.0	0.0		0.0	0.0	0.0	0.0																0.0	0.0	0.0
1654	Fc1cc2nc(COc3cc4[C@H](O)[C@H](Cc5cc(C(=O)O)ccc5)COc4cc3)sc2cc1	1.0	0.0	1.0	0.0	1.0	1.0	1.0	0.0	0.0	0.0	0.0	1.0	0.0	1.0	0.0		0.0	0.0	1.0	1.0	0.0	0.0	0.0	1.0	1.0		1.0	1.0	1.0	1.0																0.0	1.0	0.0
1655	O=C(NC(=O)C(CC)c1ccccc1)NC(=O)C
1657	O=C(OC1C(C(C)C)CCC(C)C1)c1c(N)cccc1
1658	O=C(O)COc1c(/C=N/NC(=O)c2ccncc2)cccc1
1659	Clc1c(-c2c(C(=O)N[C@@H]3C(=O)N4[C@@H](C(=O)O)C(C)(C)S[C@H]34)c(C)on2)c(Cl)ccc1
1660	O=C(OC)c1c(N)cccc1	0.0	0.0	0.0	0.0	0.0	0.0	0.0	0.0	0.0	0.0	0.0	0.0	0.0	0.0	0.0		0.0	0.0	0.0	0.0	0.0	0.0	0.0	0.0	0.0		0.0	0.0	0.0	0.0																0.0	0.0	0.0
1661	P(=O)(OC(CNC(=O)CCC1(C)C(CC(=O)N)C2C3(C)C(CC(=O)N)(C)C(CCC(=O)N)C(/C(/C)=C\4/C(CC(=O)N)(C)C(CCC(=O)N)C(=[N+]/4)/C=C/4\C(C)(C)C(CCC(=O)N)/C(=C(\C)/C1=[N+]2)/N\4)=N3)C)(OC1C(O)C(n2c3c(nc2)cc(C)c(C)c3)OC1CO)[O-]
1662	N(Cc1ccccc1)C
1665	O=[N+]([O-])c1c(O)c(O)cc(C(=O)c2ccc(C)cc2)c1																																														0.0	0.0	1.0
1667	Nc1c2c(ccc1)cccc2																																														0.0	0.0	0.0
1673	S=P(OCC)(OCC)Oc1nn2c(N=C(C)C(C(=O)OCC)=C2)c1
1674	Clc1c(C(OC(C(=O)OCC=C)(C)C)=O)cc(N2C(=O)N(C)C(C(F)(F)F)=CC2=O)cc1	0.0	0.0	0.0	0.0	1.0	0.0	1.0	0.0	0.0	0.0	1.0	0.0	0.0	0.0	0.0	0.0	0.0	0.0	0.0	1.0	0.0	0.0	0.0	0.0	0.0	0.0	0.0	0.0	0.0	0.0	1.0	0.0	0.0	0.0	0.0	0.0	1.0	0.0	0.0	0.0	0.0	0.0	0.0	0.0	0.0	0.0	0.0	0.0
1675	O=C(N(CC)CC)c1cc(C)ccc1	0.0	0.0	0.0	0.0	0.0	0.0	0.0	0.0	0.0	0.0	0.0	0.0	0.0	0.0	0.0	0.0	0.0	0.0	0.0	0.0	0.0	0.0	0.0	0.0	0.0	0.0	0.0	0.0	0.0	0.0	0.0	0.0	0.0	0.0	0.0	0.0	0.0	0.0	0.0	0.0	0.0	0.0	0.0	0.0	0.0	0.0	0.0	0.0
1676	[Zn](Sc1[n+]([O-])cccc1)Sc1[n+]([O-])cccc1	1.0	1.0																																												0.0	0.0	0.0
1677	CC1(C)C2C1CC=C(C)C2																																														0.0	0.0	0.0
1678	O=C1N([C@@H]2O[C@H](CO)SC2)C=CC(N)=N1																																														0.0	0.0	0.0
1679	N(=NC(C#N)(CC)C)C(C#N)(CC)C																																														0.0	0.0	0.0
1680	Brc1c(O)c(Br)cc2C3(OC(=O)c4c(Cl)c(Cl)c(Cl)c(Cl)c34)c3c(c(Br)c(O)c(Br)c3)Oc12																																														0.0	0.0	0.0
1681	O=C(C(N(CC)CC)C)c1ccccc1
1682	O=C(C(=O)c1ccccc1)c1ccccc1																																														0.0	0.0	0.0
1683	O=C(OC)C/C=C/CCCCC																																														0.0	0.0	0.0
1684	O=C(c1ccc(C)cc1)c1ccccc1																																														0.0	0.0	0.0
1685	Clc1ccc(C(=O)c2ccccc2)cc1																																														0.0	0.0	0.0
1686	Clc1c([C@@H](O)CNC(C)(C)C)ccc(O)c1
1687	OC1C(C(C)(C)C)CCCC1																																														0.0	0.0	0.0
1688	O=C1C(=O)C(C)CC1C
1689	O=Cc1c(OC)cccc1																																														0.0	0.0	0.0
1690	Clc1c([C@@H](C(=O)OC)N2Cc3c(scc3)CC2)cccc1
1691	O=C(N[C@@H](CC(C)C)c1c(N2CCCCC2)cccc1)Cc1cc(OCC)c(C(=O)O)cc1
1692	O=[N+]([O-])c1c(C(=O)O)c(C)ccc1
1693	ClCC1N(C)S(=O)(=O)c2c(N1)cc(Cl)c(S(=O)(=O)N)c2
1694	Clc1c(F)cc2C(C(=O)c3scc(Cl)c3)C(=O)N(C(=O)N)c2c1	1.0	0.0	0.0	0.0	1.0	1.0	1.0	0.0	1.0	0.0	1.0	1.0	0.0	1.0	0.0		0.0	0.0	1.0	1.0	0.0	0.0	0.0	1.0	1.0		0.0	1.0	1.0	1.0																0.0	0.0	0.0
1695	S(=O)(=O)(N)c1c(C(F)(F)F)cc2NCNS(=O)(=O)c2c1
1696	S(C(=O)c1c2snnc2ccc1)C	0.0	0.0	0.0	0.0	0.0	0.0	0.0	0.0	0.0	0.0	0.0	0.0	0.0	0.0	0.0	0.0	0.0	0.0	0.0	0.0	0.0	0.0	0.0	0.0	0.0	0.0	0.0	0.0	0.0	0.0	0.0	0.0	0.0	0.0	0.0	0.0	0.0	0.0	0.0	0.0	0.0	0.0	0.0	0.0	0.0	0.0	0.0	0.0
1697	O=C(OC(COc1c(CCc2cc(OC)ccc2)cccc1)CN(C)C)CCC(=O)O
1698	Oc1cc2c(cc1)cccc2	0.0	0.0	0.0	0.0	0.0	0.0	0.0	0.0	0.0	0.0	0.0	0.0	0.0	0.0	0.0		0.0	0.0	0.0	0.0	0.0	0.0	0.0	0.0	0.0		0.0	0.0	0.0	0.0																0.0	0.0	0.0
1699	O=NN(O)c1ccccc1	0.0	1.0																																												0.0	0.0	0.0
1701	O=C(O[C@H]1[C@@H](N2CCCCC2)C[C@@H]2[C@]1(C)CC[C@@H]1[C@]3(C)[C@H](C[C@H](OC(=O)C)[C@@H](N4CCCCC4)C3)CC[C@@H]21)CC
1702	O(CC(O)CNC(C)C)c1c2c([nH]cc2)ccc1
1704	O=C1C(CCC)C(=O)N2N1C(N(C)C)=Nc1c2cc(C)cc1
1705	Clc1ncc(CN(/C(=N\C#N)/C)C)cc1	0.0	0.0	0.0	0.0	0.0	0.0	0.0	0.0	0.0	0.0	0.0	0.0	0.0	0.0	0.0	0.0	0.0	0.0	0.0	0.0	0.0	0.0	0.0	0.0	0.0	0.0	0.0	0.0	0.0	0.0	0.0	0.0	0.0	0.0	0.0	0.0	0.0	0.0	0.0	0.0	0.0	0.0	0.0	0.0	0.0	0.0	0.0	0.0
1706	ClCC(=O)C(C)(C)C																																														0.0	0.0	0.0
1707	S(=O)(=O)([O-])c1c(O)cc2c(c1)cc(S(=O)(=O)[O-])cc2																																														0.0	0.0	0.0
1708	S(Sc1c(NC(=O)c2ccccc2)cccc1)c1c(NC(=O)c2ccccc2)cccc1																																														0.0	1.0	0.0
1709	Clc1c(N2C(C(=O)OCC)(C)CC(C(=O)OCC)=N2)ccc(Cl)c1																																														0.0	1.0	0.0
1710	O=C(Nc1c(OC)cccc1)c1c(O)cc2c(c1)cccc2																																														1.0	0.0	1.0
1711	O=[N+]([O-])c1cc(NC(=O)c2c(O)cc3c(c2)cccc3)ccc1																																														0.0	1.0	0.0
1712	O=C1N([C@H]2C3CCN(C2)CC3)C[C@@H]2c3c1cccc3CCC2
1713	S(=O)(=O)([O-])c1cc2c(cc(O)cc2)cc1																																														0.0	0.0	0.0
1714	O(C)c1c(OC)ccc(OC)c1
1715	C(C)(C)c1cc2c(nccc2)cc1																																														0.0	0.0	0.0
1716	N(c1cc2c(cc1)cccc2)c1ccccc1																																														0.0	1.0	0.0
1717	S=P(OCC)(OCC)Oc1nc2c(nc1)cccc2
1718	C(CC)(C)c1ccccc1																																														0.0	0.0	0.0
1719	C(CC)Cc1n(Cc2ccc(-c3c(-c4nnn[n-]4)cccc3)cc2)c2ncccc2[n+]1			0.0	0.0	0.0	1.0	1.0	1.0	0.0	1.0	0.0	1.0	0.0	1.0	0.0		1.0	0.0	1.0	1.0	1.0	1.0	0.0	1.0	0.0		0.0	0.0	1.0	0.0																0.0	0.0	0.0
1720	Fc1cc2[C@]3(C(=O)NC(=O)N3)C[C@@H](C(=O)N)Oc2cc1
1721	Clc1c(Cl)c(C(=O)C)ccc1Cl
1722	O=C(O[C@@]1(C(=O)CO)[C@]2(C)[C@H]([C@H]3[C@H]([C@@H](O)C2)[C@]2(C)C(=CC(=O)CC2)CC3)CC1)CCC
1726	O=C(OC1C[C@@H]2[N+](C)(C)[C@@H]([C@H]3O[C@@H]23)C1)C(O)(c1sccc1)c1sccc1
1728	N(=Nc1ccccc1)Nc1ccccc1																																														0.0	1.0	0.0
1729	N(C(C)c1ccccc1)CCC(c1ccccc1)c1ccccc1
1730	Clc1c(-c2nc(NC(=O)c3n(CC(=O)O)c4c(c3)cccc4)sc2)cccc1
1731	N(=Nc1ccccc1)c1c(N)nc(N)cc1																																														0.0	0.0	0.0
1732	O([C@@H](CCNC)c1sccc1)c1c2c(ccc1)cccc2
1733	O=C(OCC(O)CO)c1ccc(N)cc1
1734	O=C(OCCC)c1ncc(C(=O)OCCC)cc1	0.0	0.0	0.0	0.0	0.0	0.0	0.0	0.0	0.0	0.0	0.0	0.0	0.0	0.0	0.0	0.0	0.0	0.0	0.0	0.0	0.0	0.0	0.0	0.0	0.0	0.0	0.0	0.0	0.0	0.0	0.0	0.0	0.0	0.0	0.0	0.0	0.0	0.0	0.0	0.0	0.0	0.0	0.0	0.0	0.0	0.0	0.0	0.0
1735	O=C(OCCN(C)C)c1ccc(NCCCC)cc1
1736	OC[C@@H]1C=C[C@@H](n2c3nc(N)nc(NC4CC4)c3nc2)C1
1737	O[C@@H]1[C@]2(C)[C@H]([C@H]3[C@@H]([C@]4(C)[C@@]5(O[C@@H]5C(O)=C(C#N)C4)CC3)CC2)CC1																																														0.0	0.0	0.0
1739	O(CC(O)CNC(C)C)c1c(CC=C)cccc1
1740	O=C(OCCCC)c1ccccc1	0.0	0.0	0.0	0.0	0.0	0.0	0.0	0.0	0.0	0.0	0.0	0.0	0.0	0.0	0.0		0.0	0.0	0.0	0.0	0.0	0.0	0.0	0.0	0.0		0.0	0.0	0.0	0.0																0.0	0.0	0.0
1741	ClCC(OP(=O)(OC(CCl)C)OC(CCl)C)C	0.0	0.0																																												0.0	0.0	0.0
1742	ClCC(OP(=O)(OC(CCl)CCl)OC(CCl)CCl)CCl	1.0	0.0	0.0	0.0	1.0	1.0	1.0	0.0	0.0	0.0	0.0	1.0	0.0	0.0	0.0		0.0	1.0	1.0	1.0	1.0	0.0	0.0	1.0	1.0		0.0	1.0	0.0	0.0																0.0	1.0	1.0
1743	O=C1N(c2ccc(Cc3ccc(N4C(=O)C=CC4=O)cc3)cc2)C(=O)C=C1																																														0.0	0.0	0.0
1744	Oc1c(CCCCCC)ccc(O)c1	1.0	0.0	1.0	0.0	0.0	1.0	1.0	0.0	0.0	0.0	0.0	0.0	1.0	0.0	0.0		1.0	1.0	1.0	1.0	0.0	0.0	0.0	1.0	0.0		1.0	0.0	1.0	0.0																0.0	0.0	1.0
1745	S(C(=O)C)Cc1occc1
1746	FC(F)(CCCC)[C@]1(O)O[C@H]2[C@@H]([C@@H](CCCCCCC(=O)O)C(=O)C2)CC1
1747	O=Cc1sc(C)cc1																																														0.0	0.0	0.0
1748	Nc1c(CC)cc(Cc2cc(CC)c(N)c(CC)c2)cc1CC	1.0	0.0																																												0.0	1.0	0.0
1749	S(=O)(=O)(Nc1cc2c([nH]c(C(=O)N3CCN(c4c(NC(C)C)cccn4)CC3)c2)cc1)C
1750	O=C(OCC)Nc1cc(OC(=O)Nc2ccccc2)ccc1	0.0	0.0																																												0.0	0.0	0.0
1751	O=C(OC)Nc1cc(OC(=O)Nc2cc(C)ccc2)ccc1	0.0	0.0																																												0.0	0.0	0.0
1752	Cc1cc2nn[nH]c2cc1																																														0.0	0.0	0.0
1753	Nc1sc2c(n1)cccc2
1754	OCCc1c(C)ncs1
1755	O=C1C(CCCCCCC)CCC1																																														0.0	0.0	0.0
1756	Sc1c(C)cccc1																																														0.0	1.0	0.0
1757	O=C(C(=O)C)CC(C)C
1758	Cl[C@H]1[C@H](OC)C[C@H](/C=C(/C)\[C@@H]2[C@H](C)[C@@H](O)CC(=O)[C@H](CC)/C=C(\C)/C[C@H](C)C[C@H](OC)[C@@H]3[C@@H](OC)C[C@@H](C)[C@](O)(C(=O)C(=O)N4[C@H](C(=O)O2)CCCC4)O3)CC1
1759	Cc1c2nccnc2ccc1
1761	Oc1c(N)cc(N)cc1																																														0.0	1.0	0.0
1762	Clc1c(C)c(Nc2c(C(=O)O)cccc2)ccc1
1763	N(C(=N)Nc1c2c(ccc1)cccc2)(C)c1cc(CC)ccc1
1765	Nc1c(C)cc(C)c(C)c1
1766	Clc1c(O)cc(O)c(Cl)c1
1767	O([C@H]1[C@H](O)[C@@H](O)[C@H](O)CS1)c1cc2OC(=O)C=C(C)c2cc1
1768	Fc1c([C@](O)([C@@H](C)c2c(F)cncn2)Cn2ncnc2)ccc(F)c1
1769	S(SC(=S)N(C)C)C(=S)N(C)C	1.0	1.0	0.0	0.0	1.0	1.0	1.0	1.0	0.0	1.0	0.0	0.0	0.0	0.0	0.0	0.0	0.0	1.0	1.0	1.0	0.0	0.0	0.0	1.0	1.0	1.0	1.0	0.0	1.0	0.0	1.0	0.0	1.0	1.0	1.0	1.0	0.0	1.0	0.0	1.0	0.0	1.0	1.0	0.0	1.0	0.0	0.0	0.0
1772	OCC(CC)C																																														0.0	0.0	0.0
1773	O=C(Oc1c2C(=O)c3c(OC(=O)C)cccc3C(=O)c2cc(C(=O)O)c1)C
1777	[Fe-2](N=O)(C#N)(C#N)(C#N)(C#N)C#N
1778	O=C(Nc1c(C)cccc1C)CN(CC)CC
1780	O=C(OC[C@H](O)[C@@H]1C(O)=C(O)C(=O)O1)CCCCCCCCCCCCCCC	1.0	0.0																																												0.0	0.0	0.0
1781	S(SCCC(SC(=O)C)CCCCC(=O)OC)/C(=C(/N(C=O)Cc1c(N)nc(C)nc1)\C)/CCO
1782	O=C(O)[C@H](N(C(=O)CCCC)Cc1ccc(-c2c(-c3[nH]nnn3)cccc2)cc1)C(C)C
1783	Nc1c(C[n+]2c(C)cccc2)cnc(CCC)n1
1784	O=C(Nc1ccc(C(=O)N2c3c(C(N(C)C)CCC2)cccc3)cc1)c1c(C)cccc1
1785	O=C(NCCc1c2c(ccc(OC)c2)ccc1)C
1786	O=C(N(O)CCCCCNC(=O)CCC(=O)N(O)CCCCCN)CCC(=O)NCCCCCN(O)C(=O)C
1788	N#Cc1ccc(C(C)C)cc1																																														0.0	0.0	0.0
1790	O=C(OCCCC)C(O)C	0.0	0.0																																												0.0	0.0	0.0
1791	Clc1ncc(CN2/C(=N\[N+](=O)[O-])/NCC2)cc1	0.0	0.0	0.0	0.0	0.0	0.0	0.0	0.0	0.0	0.0	0.0	0.0	0.0	0.0	0.0	0.0	0.0	0.0	0.0	0.0	0.0	0.0	0.0	0.0	0.0	0.0	0.0	0.0	0.0	0.0	0.0	0.0	0.0	0.0	0.0	0.0	0.0	0.0	0.0	0.0	0.0	0.0	0.0	0.0	0.0	0.0	0.0	0.0
1792	O(c1cc(CO)ccc1)c1ccccc1	0.0	0.0																																												0.0	0.0	0.0
1793	S(=O)(=O)(N)c1ccc(CN)cc1
1794	ClC(F)C(F)(F)OC(F)F
1795	O=C1N(Cc2ccc(-c3c(-c4[nH]nnn4)cccc3)cc2)C(CCCC)=NC21CCCC2
1796	S(=O)(=O)(N)c1ccc(C(=O)O)cc1
1797	O=[N+]([O-])C(/C(=C\C(=N\O)\C(=O)N)/CC)C			0.0	0.0	0.0	0.0	0.0	0.0	0.0	0.0	0.0	0.0	0.0	0.0	0.0		0.0	0.0	0.0	0.0	0.0	0.0	0.0	0.0	0.0		0.0	0.0	0.0	0.0																0.0	0.0	0.0
1798	O=C(OC1C(C)(C)C2CC1(C)CC2)C																																														0.0	0.0	0.0
1799	[Co+](C[C@@H]1[C@@H](O)[C@@H](O)[C@H](n2c3ncnc(N)c3nc2)O1)N1/C=2/C(CCC(=O)NCC(OP(=O)(O[C@H]3[C@@H](O)[C@@H](n4c5c(nc4)cc(C)c(C)c5)O[C@@H]3CO)[O-])C)(C)C(CC(=O)N)C1C1(C)C(CC(=O)N)(C)C(CCC(=O)N)C(/C(/C)=C\3/C(CC(=O)N)(C)C(CCC(=O)N)C(=N/3)/C=C/3\C(C)(C)C(CCC(=O)N)C(/C=2/C)=N\3)=N1
1800	Clc1cnc(N2[C@@H](OC(=O)N3CCN(C)CC3)c3nccnc3C2=O)cc1
1802	P(=O)(O)(O)C(P(=O)(O)[O-])(O)CCN(CCCCC)C
1803	C(=C)(C)C1CC=C(C)CC1	0.0	0.0																																												0.0	0.0	0.0
1804	OC1(C)CCC(C(=C)C)CC1
1805	S(=O)(=O)(N)c1sc2S(=O)(=O)N(CCCOC)C[C@H](NCC)c2c1
1806	O=Nc1ccc(N(C)C)cc1																																														0.0	0.0	0.0
1807	ClC(SCCC)=O
1808	NCCc1n[nH]cc1
1809	N#CC(N)(C(C)C)C																																														0.0	0.0	0.0
1810	O=C(O)c1c(O)cc(NC(=O)c2ccccc2)cc1
1812	S(=O)(=O)([O-])NC1CCCCC1
1814	ClCCN(N=O)C(=O)NC1CCC(C)CC1
1815	O=C(N[C@H]1[C@H]([C@H](O)[C@H](O)CO)OC(C(=O)O)=C[C@@H]1NC(=N)N)C
1816	O=C(OCCOCCCC)c1cnccc1
1817	O=C(O)CN(CC(=O)O)CC(=O)O	0.0	0.0	0.0	0.0	0.0	0.0	0.0	0.0	0.0	0.0	0.0	0.0	0.0	0.0	0.0		0.0	0.0	0.0	0.0	0.0	0.0	0.0	0.0	0.0		0.0	0.0	0.0	0.0																0.0	0.0	0.0
1818	O=C(N(O)[C@H]1c2c(OC1)cc(OCc1ccccc1)cc2)N	0.0	0.0	0.0	0.0	0.0	0.0	0.0	0.0	0.0	0.0	0.0	0.0	0.0	0.0	0.0		1.0	0.0	0.0	0.0	0.0	0.0	0.0	0.0	0.0		0.0	0.0	0.0	0.0																0.0	0.0	0.0
1819	Oc1c(O)ccc2[C@@H](c3cc(O)c(O)cc3)CNCc12
1820	O=C1OC[C@H](Cc2cc3c(CCN(C)C)c[nH]c3cc2)N1
1821	[Ni](SC(=S)N(CCCC)CCCC)SC(=S)N(CCCC)CCCC																																														0.0	0.0	0.0
1822	Fc1ccc(CCN2CCC([C@@H](O)c3c(OC)c(OC)ccc3)CC2)cc1	1.0	0.0	0.0	1.0	0.0	0.0	1.0	0.0	0.0	0.0	1.0	0.0	0.0	0.0	0.0		0.0	0.0	0.0	1.0	0.0	0.0	0.0	0.0	0.0		0.0	0.0	0.0	0.0																0.0	1.0	1.0
1824	O=C1/C(=C\c2cc(C(C)(C)C)c(O)c(C(C)(C)C)c2)/SC(=N)N1	1.0	0.0	1.0	0.0	0.0	1.0	1.0	0.0	1.0	0.0	1.0	1.0	0.0	1.0	0.0		0.0	0.0	1.0	1.0	0.0	0.0	0.0	1.0	1.0		1.0	1.0	1.0	1.0																0.0	1.0	0.0
1825	O=C(NC(C(=O)N)=C)C(NC(=O)c1nc(C2=NC3c4nc(sc4)C4C(C)OC(=O)c5nc6C(O)C(NC(C(CC)C)C(=O)NC(C)C(=O)NC(=C)C(=O)NC(C)C(=O)NC3(c3scc(C(=O)NC(C(O)C)C(=O)N/C(=C\C)/C=7SCC(C(=O)NC(C(O)(C(O)C)C)c8scc(C(=O)N4)n8)N=7)n3)CC2)C=Cc6c(C(O)C)c5)sc1)=C
1826	Clc1nc(NC(C)C)nc(NC(C)C)n1	0.0	0.0	0.0	0.0	0.0	0.0	0.0	0.0	0.0	0.0	0.0	0.0	0.0	0.0	0.0	0.0	1.0	0.0	0.0	0.0	0.0	0.0	0.0	0.0	0.0	0.0	0.0	0.0	0.0	0.0	0.0	0.0	0.0	0.0	0.0	0.0	0.0	1.0	0.0	0.0	0.0	0.0	0.0	0.0	0.0	0.0	0.0	0.0
1827	N(C(CCCC(C)C)C)C(C)C
1828	O=C(O)c1c2n(Cc3ccc(-c4c(-c5[nH]nnn5)cccc4)cc3)c(OCC)nc2ccc1
1829	NC(CC)C																																														0.0	0.0	0.0
1830	O=C(OCCCN1C(C)CCCC1)c1ccc(OC2CCCCC2)cc1
1831	[Al](O/C(=C\C(=O)C)/C)(O/C(=C\C(=O)C)/C)O/C(=C\C(=O)C)/C																																														0.0	0.0	0.0
1832	S(c1ccc(N)cc1)c1ccc(N)cc1																																														0.0	0.0	0.0
1833	S(c1ccccc1)c1ccccc1																																														0.0	0.0	0.0
1834	[Au-](C#N)C#N
1835	O=C(O)[C@@H]1[C@@H](O)C[C@]2(O)O[C@H]1C[C@@H](O[C@H]1[C@@H](O)[C@@H](N)[C@H](O)[C@@H](C)O1)/C=C/C=C/C=C/C=C/C=C/C=C/C=C/[C@H](C)[C@@H](O)[C@@H](C)[C@H](C)OC(=O)C[C@H](O)C[C@H](O)CC[C@@H](O)[C@H](O)C[C@H](O)C2
1836	OCCN(CCO)CC	0.0	0.0																																												0.0	0.0	0.0
1837	S(=O)(=O)(OC(CC(C)C)CCC(CCCC)CC)[O-]	0.0	0.0																																												0.0	1.0	0.0
1838	S(=O)(=O)(OCCCCCCCCCCCC)O	0.0	1.0																																												0.0	0.0	0.0
1839	FC(F)(F)Oc1ccc(NC(=O)N/N=C(\Cc2ccc(C#N)cc2)/c2cc(C(F)(F)F)ccc2)cc1																																														0.0	0.0	0.0
1840	O=C(OC)C=1C(=O)c2c(NC=1)cc(OCc1ccccc1)c(CCCC)c2
1841	O=C(OCCN(CC)CC)C(CC)c1ccccc1
1842	OCCN(CCO)CCN(CCO)CCO
1843	O=C(Oc1ccc(C2(c3ccc(OC(=O)C)cc3)C(=O)Nc3c(O2)cccc3)cc1)C
1844	ClCCOP(OCCCl)OCCCl	0.0	0.0																																												0.0	0.0	0.0
1845	O=C(O)/C=C/c1ccccc1	0.0	1.0																																												0.0	0.0	0.0
1846	O=C(OCc1ccccc1)C	0.0	1.0																																												0.0	0.0	0.0
1847	O=C(OC[C@@H]1[C@@H](OC(=O)c2cc(OC(=O)c3cc(O)c(O)c(O)c3)c(O)c(O)c2)[C@H](OC(=O)c2cc(OC(=O)c3cc(O)c(O)c(O)c3)c(O)c(O)c2)[C@@H](OC(=O)c2cc(OC(=O)c3cc(O)c(O)c(O)c3)c(O)c(O)c2)[C@H](OC(=O)c2cc(OC(=O)c3cc(O)c(O)c(O)c3)c(O)c(O)c2)O1)c1cc(OC(=O)c2cc(O)c(O)c(O)c2)c(O)c(O)c1	1.0	0.0	0.0	0.0	0.0	0.0	1.0	0.0	0.0	0.0	0.0	0.0	1.0	0.0	1.0		1.0	1.0	0.0	0.0	0.0	0.0	1.0	0.0	1.0		0.0	1.0	1.0	1.0																0.0	0.0	0.0
1848	[Fe](O/C(=C\C(=O)C)/C)(O/C(=C\C(=O)C)/C)O/C(=C\C(=O)C)/C																																														0.0	0.0	0.0
1849	Clc1cc2C(N3CCNCC3)=Nc3c(Oc2cc1)cccc3																																														0.0	0.0	0.0
1850	N#CCc1ccccc1
1851	NCCN1CCNCC1	0.0	1.0																																												0.0	0.0	0.0
1852	Clc1ccc(NC(=O)N)cc1	0.0	0.0																																												0.0	0.0	0.0
1853	O=C(Oc1ccc(C)cc1)C																																														0.0	0.0	0.0
1854	O=[N+]([O-])c1sc(NC(=O)C)nc1
1855	O=C(O)Cc1cc2/C(=C\CCN(C)C)/c3c(cccc3)COc2cc1
1856	Clc1c2Oc3c(O[C@H]4[C@H](O[C@@H]5O[C@@H](C)C(O)[C@](N)(C)C5)[C@@H](O)[C@H](O)[C@@H](CO)O4)c4Oc5c(Cl)cc([C@@H](O)[C@H]6C(=O)N[C@@H](C(=O)O)c7c(c(O)cc(O)c7)-c7c(O)ccc([C@H](C(=O)N6)NC(=O)[C@H](NC(=O)[C@H](CC(=O)N)NC(=O)[C@H](NC(=O)[C@H](NC)CC(C)C)[C@H](O)c(c1)cc2)c(c3)c4)c7)cc5
1857	ClCC(=O)c1ccc(NC(=O)C)cc1																																														1.0	0.0	1.0
1858	O([C@H]1[C@H](O[C@@H]2[C@H](N)[C@@H](O)[C@H](O)[C@@H](CN)O2)[C@@H](N)C[C@@H](N)[C@@H]1O)[C@H]1[C@H](O)[C@H](O[C@@H]2[C@H](N)[C@@H](O)[C@H](O)[C@H](CN)O2)[C@@H](CO)O1
1859	O=C1C(c2ccccc2)(C2CCN(Cc3ccccc3)CC2)CCC(=O)N1
1860	Clc1ccc(CC#N)cc1																																														0.0	0.0	0.0
1861	S(=O)(=O)([O-])N=Nc1ccc(N(C)C)cc1	1.0	0.0	1.0	0.0	1.0	0.0	1.0	0.0	0.0	0.0	0.0	0.0	1.0	0.0	1.0		0.0	0.0	0.0	0.0	0.0	0.0	0.0	0.0	0.0		0.0	0.0	0.0	1.0																0.0	1.0	0.0
1862	ClCCO[SH0](=O)OC(COc1ccc(C(C)(C)C)cc1)C
1864	O=C(OCC)Cc1ccc(-c2ccccc2)cc1
1865	O(CCCCCOc1ccc(C(=N)N)cc1)c1ccc(C(=N)N)cc1	1.0	1.0	1.0	0.0	1.0	1.0	1.0	0.0	1.0	0.0	0.0	1.0	0.0	1.0	0.0		0.0	0.0	1.0	1.0	0.0	1.0	0.0	1.0	1.0		0.0	0.0	1.0	1.0																0.0	1.0	0.0
1866	Oc1ccc(C(CC(C)(C)C)(C)C)cc1	1.0	1.0	0.0	1.0	1.0	1.0	1.0	0.0	0.0	0.0	0.0	0.0	0.0	0.0	0.0		1.0	0.0	1.0	1.0	1.0	0.0	0.0	1.0	0.0		0.0	0.0	1.0	0.0																0.0	0.0	0.0
1867	O(C)c1ccc(CC=C)cc1	0.0	0.0																																												0.0	0.0	0.0
1869	O=C1[C@H](C(C)C)CC[C@@H](C)C1																																														0.0	0.0	0.0
1871	O=NN1CCN(N=O)CC1
1872	O=C(NN)CC#N
1873	O=C(OCC)C=C
1876	O=C(OC(C)C)N[C@H](C(=O)NC(C)c1ccc(C)cc1)C(C)C
1877	S=C(S)OC(C)C
1878	S(=O)(=O)([O-])CC(=O)N(COC)c1c(CC)cccc1CC																																														0.0	0.0	0.0
1879	O=C(O)C(=O)Nc1c(CC)cccc1CC																																														0.0	0.0	0.0
1880	O=C(NCO)NCO	0.0	0.0																																												0.0	0.0	0.0
1881	Cl[Pt]1(Cl)[N+]CC[N+]1
1882	O=C(OCCCC)CCC(=O)OCCCC																																														0.0	0.0	0.0
1883	O=C(OCC(C)C)CCCCC(=O)OCC(C)C	0.0	0.0	0.0	0.0	0.0	0.0	0.0	0.0	0.0	0.0	0.0	0.0	0.0	0.0	0.0		0.0	0.0	0.0	0.0	0.0	0.0	0.0	0.0	0.0		0.0	0.0	0.0	0.0																0.0	0.0	0.0
1884	O=C(OCC)/C=C\C(=O)OCC																																														0.0	1.0	0.0
1885	S(=O)(=O)(C)c1c(C(=O)c2c(C3CC3)onc2)ccc(C(F)(F)F)c1	0.0	0.0	0.0	0.0	0.0	0.0	0.0	0.0	0.0	0.0	0.0	0.0	0.0	0.0	0.0	0.0	0.0	0.0	0.0	0.0	0.0	0.0	0.0	0.0	0.0	0.0	0.0	0.0	0.0	0.0	0.0	0.0	0.0	0.0	0.0	0.0	0.0	0.0	0.0	0.0	0.0	0.0	0.0	0.0	0.0	0.0	1.0	0.0
1886	O=C(OC/C=C(/CC/C=C(\C)/C)\C)C																																														0.0	0.0	0.0
1887	O=C(OCCC(CC/C=C(\C)/C)C)CC																																														0.0	0.0	0.0
1888	O=C(OCCC(CC/C=C(\C)/C)C)CCC																																														0.0	1.0	0.0
1889	O=C(OCCOCCOCCCC)CCCCC(=O)OCCOCCOCCCC																																														0.0	0.0	0.0
1890	O=C(OCCOCCCC)CCCCCCCCC(=O)OCCOCCCC
1891	O=C(CCc1c(C)oc(-c2ccccc2)n1)c1ccc(CC2C(=O)NC(=O)S2)cc1
1893	O=C(OC)CCCCCCCCCCC(O)CCCCCC																																														0.0	0.0	0.0
1894	O=C(OC)CCCCCCC/C=C\C[C@H](O)CCCCCC
1895	OCC[C@H](CCCC(=C)C)C																																														0.0	0.0	0.0
1896	O=C(OCCCC)C=C	0.0	0.0																																												0.0	0.0	0.0
1899	[N+](CCC[N+]1(C)CC2(C)C(C)(C)C(C1)CC2)(C)(C)C
1900	O=C1NN=C([C@H](C)C1)c1ccc(N/N=C(\C#N)/C#N)cc1
1901	FC(F)(F)c1cc(/C(=N\OCc2c(/C(=N\OC)/C(=O)OC)cccc2)/C)ccc1	1.0	1.0	0.0	0.0	1.0	0.0	1.0	0.0	0.0	0.0	1.0	0.0	0.0	0.0	0.0	0.0	1.0	0.0	0.0	0.0	0.0	0.0	0.0	0.0	0.0	0.0	0.0	0.0	0.0	0.0	1.0	1.0	1.0	1.0	0.0	1.0	1.0	1.0	0.0	1.0	1.0	1.0	1.0	0.0	1.0	0.0	0.0	1.0
1902	O=C1c2c(O)cc(CO)cc2[C@@H]([C@H]2[C@H](O)[C@@H](O)[C@H](O)[C@@H](CO)O2)c2c1c(O)ccc2
1903	S(=O)(=O)(Nc1cc2c(C(=O)c3ccc(OCCCN(CCCC)CCCC)cc3)c(CCCC)oc2cc1)C
1904	P(=O)(O/C(=C\C(=O)N(C)C)/C)(OC)OC	0.0	0.0	0.0	0.0	0.0	0.0	0.0	0.0	0.0	0.0	0.0	0.0	0.0	0.0	0.0	0.0	0.0	0.0	0.0	0.0	0.0	0.0	0.0	0.0	0.0	0.0	0.0	0.0	0.0	0.0	0.0	0.0	0.0	0.0	0.0	0.0	0.0	0.0	0.0	0.0	0.0	0.0	0.0	0.0	0.0	0.0	0.0	0.0
1905	ClC(=O)CCC
1906	O=C1C(NCC)(c2sccc2)CCCC1
1907	O=C(OCC)C																																														0.0	0.0	0.0
1908	O=C(/C=C(\C)/C)C	0.0	1.0																																												0.0	0.0	0.0
1909	O=C(O)CC(=O)O
1910	O=C(OCC(=O)[C@]12[C@]3(C)[C@H]([C@H]4[C@H]([C@@H](O)C3)[C@]3(C)C(=CC(=O)C=C3)CC4)C[C@H]1O[C@@H](C1CCCCC1)O2)C(C)C
1911	Nc1nc(N)ccc1																																														0.0	0.0	0.0
1912	S=C1NC(=O)C=CN1																																														0.0	0.0	0.0
1913	CC1OC(C)CNC1																																														0.0	0.0	0.0
1914	O(C(OC)CC(CCCC(O)(C)C)C)C																																														0.0	0.0	0.0
1915	C(C)c1cc(CC)ccc1																																														0.0	0.0	0.0
1916	NC1(C)CN(CC(CCCC)CC)CN(CC(CCCC)CC)C1
1917	O=C(OCC)CC(=O)C
1918	O=[N+]([O-])c1c(O)c(C(C)(C)C)cc([N+](=O)[O-])c1
1919	[Al](OC(=O)C)(OC(=O)C)O																																														0.0	0.0	0.0
1921	O=C(OC)/C=C(\N)/C
1922	O=C1NC=CC=C1																																														0.0	0.0	0.0
1923	O=C(OCCCCCC)C(=C)C																																														0.0	0.0	0.0
1924	O=C(OCCC)Cc1cc(OC)c(OCC(=O)N(CC)CC)cc1
1925	O=C(CCC)c1c(O)cc(O)c(O)c1																																														0.0	0.0	0.0
1926	O=C(OCC(CCCC)CC)/C=C\C(=O)OCC(CCCC)CC	1.0	0.0																																												0.0	1.0	0.0
1927	O=C(OC)[C@@H](N)Cc1cc(O)c(O)cc1
1928	O=C(OCC(O)CO)CCCCCCCCCCC	1.0	0.0																																												0.0	1.0	0.0
1929	O=C(OCC=C)CCCCCC																																														0.0	0.0	0.0
1931	O=C1NC(N)=Nc2n([C@@H]3C(=C)[C@H](CO)[C@@H](O)C3)cnc12
1932	S=C(N)c1cc(CCC)ncc1
1933	O=C(NCCO)C																																														0.0	0.0	0.0
1934	O(CC1OC1)CC1CCC(COCC2OC2)CC1
1935	ClCCCCl																																														0.0	0.0	0.0
1936	C1=CCCC1																																														0.0	0.0	0.0
1937	OC(C#CC(O)(C)C)(C)C
1938	S(=O)(=O)(OCCCCCCCC)[O-]	0.0	0.0																																												0.0	0.0	0.0
1939	O=C1c2c(NC(C)C)ccc(NC(C)C)c2C(=O)c2c1cccc2	0.0	0.0																																												0.0	0.0	0.0
1940	P(=O)(OCOC(=O)C(C)(C)C)(OCOC(=O)C(C)(C)C)COCCn1c2ncnc(N)c2nc1
1941	FC(F)(F)c1sc(OCC(=O)N(C(C)C)c2ccc(F)cc2)nn1	0.0	0.0	0.0	0.0	0.0	1.0	1.0	0.0	1.0	0.0	1.0	0.0	0.0	0.0	0.0	0.0	0.0	0.0	1.0	0.0	0.0	0.0	0.0	0.0	0.0	0.0	0.0	0.0	0.0	0.0	1.0	1.0	1.0	1.0	1.0	1.0	1.0	1.0	0.0	0.0	0.0	0.0	0.0	0.0	0.0	0.0	1.0	0.0
1942	S=C(NNC(=S)N)N																																														0.0	0.0	0.0
1943	O=C(OC)Nc1[nH]c2c(n1)cc(CCCC)cc2
1945	Clc1ccc(CC(NC(=O)OCC)(C)C)cc1
1946	O=C(O)CCCCC	0.0	0.0	0.0	0.0	0.0	0.0	0.0	0.0	0.0	0.0	0.0	0.0	0.0	0.0	0.0		0.0	0.0	0.0	0.0	0.0	0.0	0.0	0.0	0.0		0.0	0.0	0.0	0.0																0.0	0.0	0.0
1949	O=C(O)CNCC(=O)O
1950	O=C(OCCCC)CCCCCCC/C=C\CCCCCCCC
1951	C(CCC)CCC
1952	O=C/C=C/C=C/C
1953	N(CCC)CCC
1954	S(=O)(=O)(OCCCCCCCCCC)[O-]	0.0	0.0																																												0.0	0.0	0.0
1955	O=C(NC)[C@@H](NC(=O)[C@@H](CC(=O)NO)CC(C)C)Cc1c2c([nH]c1)cccc2
1956	O=C(OCCCCCCCCCCCC)C(=C)C																																														0.0	0.0	0.0
1957	O=C(OC(C)C)CCCCCCCCCCCCCCC
1958	O=C(OCCCCCC)C																																														0.0	0.0	0.0
1959	Clc1c(S(=O)(=O)N)cc(C(=O)Nc2c(C)cccc2C)c(O)c1
1960	O(CCCC)CCCC
1962	OCCCCCCCCC	0.0	0.0																																												0.0	0.0	0.0
1963	O=C(OCCCCCCCCC)C																																														0.0	0.0	0.0
1964	BrCCCCCCCCCCCC																																														0.0	1.0	0.0
1965	N(CCCCCC)CCCCCC																																														0.0	0.0	0.0
1966	Fc1ccc(-c2c(/C=C/[C@@H](O)C[C@@H](O)CC(=O)O)c(C(C)C)nc(C(C)C)c2COC)cc1																																														0.0	0.0	0.0
1967	O(CCOCCO)CCOCCCC	0.0	0.0																																												0.0	0.0	0.0
1968	N(CCCCCCN)CCCCCCN
1970	O(CCOCCOC)CCOCCOC																																														0.0	0.0	0.0
1971	NCCCCCCCCCCCCCCCC
1972	OCCCCCCCC/C=C\CCCCCCCC
1975	S(=O)(=O)(CCc1cc2c(C[C@@H]3N(C)CCC3)c[nH]c2cc1)c1ccccc1
1976	O(CC(O)CNCc1cc(OC)c(OC)cc1)c1cc2c(NC(=O)C=C2)cc1
1977	S(=O)(=O)(NC)CCc1cc2c(C3CCN(C)CC3)c[nH]c2cc1
1978	O=C(OC)/C(=N\OC)/c1c(COc2c(C)cccc2)cccc1	0.0	1.0																																												0.0	1.0	0.0
1979	SC[C@H](NCCN[C@H](C(=O)OCC)CS)C(=O)OCC
1980	O=C(C)[C@H]1[C@H](C#N)C[C@@H]2[C@]1(C)CC[C@@H]1[C@]3(C)C(=CC[C@@H]21)C[C@@H](O)CC3	0.0	0.0																																												0.0	0.0	0.0
1981	O=C(N(CCc1c(OC)c(OC)c(OC)cc1)CCc1c(OC)c(OC)c(OC)cc1)C(c1ccccc1)C1=NCCc2c1cc(OC)c(OC)c2
1982	FC=1C(N)=NC(=O)N([C@H]2O[C@@H](CO)SC2)C=1
1983	ClC1(Cl)C2(Cl)C3(Cl)C4(Cl)C(=O)C5(Cl)C3(Cl)C1(Cl)C5(Cl)C24Cl	1.0	0.0	1.0	0.0	1.0	1.0	1.0	0.0	0.0	0.0	0.0	0.0	0.0	0.0	0.0		1.0	1.0	0.0	0.0	0.0	1.0	0.0	1.0	1.0		1.0	1.0	0.0	1.0																0.0	1.0	0.0
1984	O=C(O)[C@@]1(C)[C@H]2[C@@](C)([C@@H]3C(C=C(C(C)C)CC3)=CC2)CCC1	0.0	0.0																																												0.0	1.0	0.0
1985	O=C(N1CCCCCCC1)c1cc(OC)c(OC)c(OC)c1
1988	O=C(O)/C=C(/C=C/C1(O)C(C)=CC(=O)CC1(C)C)\C
1989	C(n1cccc1)c1occc1
1991	Oc1cc2c(cc1)C[C@@H]1N(C)CC[C@]32[C@@H]1CCCC3
1993	N(CCc1c2c([nH]c1)ccc(Cn1ncnc1)c2)(C)C
1994	O=C(O)c1c(C)nc(-c2cc(C#N)c(OCC(C)C)cc2)s1
1995	O=C(O)/C(=C\c1n(Cc2ccc(C(=O)O)cc2)c(CCCC)nc1)/Cc1sccc1
1996	O=C(OCC)C1(c2ccccc2)CCN(CCc2ccc(N)cc2)CC1
1997	O=C(NC(C)c1ccccc1)CCCCCCC/C=C\C/C=C\CCCCC
1998	OC(C(CO)(C)C)C(C)C
1999	O=C(N(C)C)CCCCCCCCC
2000	O=C(N(c1ccccc1)C1CCN(C(Cc2ccccc2)C)CC1)CC
2001	O=C(OC(C=C)(CC/C=C(\C)/C)C)CC																																														0.0	0.0	0.0
2002	OC1C(c2ccccc2)CCCC1
2003	O=C(OC[C@H]1OC(C)(C)OC1)CCc1ccc(OC[C@@H](O)CNCCNC(=O)N2CCOCC2)cc1
2004	ICC(=O)N
2006	O(C(OC)(OC)C)C
2007	Ic1cc(S(=O)([O-])=NC(=O)Nc2nc(OC)nc(C)n2)c(C(=O)OC)cc1	0.0	0.0	0.0	0.0	0.0	0.0	0.0	0.0	0.0	0.0	0.0	0.0	0.0	0.0	0.0	0.0	0.0	0.0	0.0	0.0	0.0	0.0	0.0	0.0	0.0	0.0	0.0	0.0	0.0	0.0	0.0	0.0	0.0	0.0	0.0	0.0	0.0	0.0	0.0	1.0	1.0	0.0	0.0	0.0	0.0	0.0	0.0	0.0
2008	P(=O)(OC(C)C)(OC(C)C)C	0.0	0.0	0.0	0.0	0.0	0.0	0.0	0.0	0.0	0.0	0.0	0.0	0.0	0.0	0.0		0.0	0.0	0.0	0.0	0.0	0.0	0.0	0.0	0.0		0.0	0.0	0.0	0.0																0.0	0.0	0.0
2009	Fc1cc2onc(C3CCN(CCC=4C(=O)N5C([C@H](O)CCC5)=NC=4C)CC3)c2cc1
2011	S(=O)(=O)(NC(=O)Nc1nc(C)cc(C)n1)c1c(C(=O)OC2COC2)cccc1			0.0	0.0	0.0	0.0	0.0	0.0	0.0	0.0	0.0	0.0	0.0	0.0	0.0	0.0	0.0	0.0	0.0	0.0	0.0	0.0	0.0	0.0	0.0	0.0	0.0	0.0	0.0	0.0	0.0	0.0	0.0	0.0	0.0	0.0	0.0	0.0	0.0	0.0	0.0	0.0	0.0	0.0	0.0	0.0	1.0	0.0
2012	O=C(O[C@H]1CC(C)(C)C(/C=C/C(=C\C=C\C(=C/C=C/C=C(\C=C\C=C(/C=C/C=2C(C)(C)C[C@H](OC(=O)CCCCCCCCCCCCCCC)CC=2C)\C)/C)\C)/C)=C(C)C1)CCCCCCCCCCCCCCC
2013	O[C@H]1CC(C)(C)C(/C=C/C(=C\C=C\C(=C/C=C/C=C(\C=C\C=C(/C=C/C=2C(C)(C)C[C@H](O)CC=2C)\C)/C)\C)/C)=C(C)C1
2014	O=C(OCC1=C(C)OC(=O)O1)c1n(Cc2ccc(-c3c(-c4n[nH]nn4)cccc3)cc2)c(CCC)nc1C(O)(C)C
2015	O=C(O)c1c(-c2ccc(Cn3c(CCC)nc4c(C)cc(-c5n(C)c6c(n5)cccc6)cc34)cc2)cccc1
2016	S(=O)(=O)(/N=C\1/SC=CN/1)c1ccc(N)cc1																																														0.0	0.0	0.0
2017	[SH0](=O)([O-])CNc1ccc(S(=O)(=O)c2ccc(NC[SH0](=O)[O-])cc2)cc1
2018	Cl[Si](C)(c1ccccc1)c1ccccc1
2019	S(=O)(=O)(NC(=O)C)c1ccc(N)cc1																																														0.0	0.0	0.0
2020	S(=O)(=O)(Nc1sc(C)nn1)c1ccc(N)cc1
2021	S(=O)(=O)(Nc1ncccc1)c1ccc(N)cc1
2022	O=C(OCC(=O)[C@]12[C@]3(C)[C@H]([C@H]4[C@H]([C@@H](O)C3)[C@]3(C)C(=CC(=O)C=C3)CC4)C[C@H]1OC(C)=N2)C																																														0.0	0.0	0.0
2026	O=C(OC(OC(=O)c1c2n(Cc3ccc(-c4c(-c5[nH]nnn5)cccc4)cc3)c(OCC)nc2ccc1)C)OC1CCCCC1
2027	S=C1N=CC=CN1
2028	O=C(C)[C@@H]1[C@]2(C)[C@H]([C@H]3[C@@H]([C@]4(C)C(=CC3)C[C@@H](O)CC4)CC2)CC1
2029	O(C)c1cc2c(/C=N/NC(=N)NCCCCC)c[nH]c2cc1
2030	N#Cc1ncsc1																																														0.0	0.0	0.0
2031	O=C(N)c1ccncc1
2032	O=[N+]([O-])c1c(C(C)(C)C)c([N+](=O)[O-])c(C)c(C)c1C																																														0.0	0.0	0.0
2033	Clc1c(OCC(O)CNC(C)(C)C)cc(C)cc1
2034	Nc1[nH]c(N)nn1
2035	S(=O)(=O)(O)c1c2c(NC(=O)c3cc(NC(=O)c4cc(NC(=O)Nc5cc(C(=O)Nc6c(C)ccc(C(=O)Nc7c8c(S(=O)(=O)O)cc(S(=O)(=O)O)cc8c(S(=O)(=O)O)cc7)c6)ccc5)ccc4)c(C)cc3)ccc(S(=O)(=O)O)c2cc(S(=O)(=O)O)c1
2036	Clc1c(NS(=O)(=O)c2nn3C(OCC)=NC(F)=Cc3n2)c(Cl)ccc1	0.0	0.0	0.0	0.0	0.0	0.0	0.0	0.0	0.0	0.0	0.0	0.0	0.0	0.0	0.0	0.0	0.0	0.0	0.0	0.0	0.0	0.0	0.0	0.0	0.0	0.0	0.0	0.0	0.0	0.0	0.0	0.0	0.0	0.0	0.0	0.0	0.0	0.0	0.0	0.0	0.0	0.0	0.0	0.0	0.0	0.0	0.0	0.0
2037	S(=O)(=O)(Nc1c(F)cccc1F)c1nn2C(OC)=NC=C(F)c2n1																																														0.0	0.0	0.0
2038	O=C(O)C1C(C(=O)O)C2OC1CC2	1.0	0.0	0.0	0.0	0.0	0.0	1.0	0.0	1.0	0.0	1.0	1.0	0.0	1.0	0.0		0.0	0.0	1.0	1.0	0.0	1.0	0.0	1.0	1.0		0.0	0.0	1.0	1.0																0.0	1.0	0.0
2039	FC(F)(F)Oc1cc(CN[C@@H]2[C@H](c3ccccc3)NCCC2)c(OC)cc1	1.0	0.0	1.0	0.0	0.0	1.0	1.0	0.0	0.0	0.0	0.0	1.0	0.0	0.0	1.0		0.0	1.0	1.0	1.0	1.0	0.0	0.0	1.0	1.0		0.0	1.0	1.0	1.0																0.0	0.0	1.0
2040	O=C(NNC(=O)[C@H]1N(C(=O)[C@@H](NC(=O)[C@@H](NC(=O)[C@H](NC(=O)[C@@H](NC(=O)[C@@H](NC(=O)[C@@H](NC(=O)[C@@H](NC(=O)[C@H]2NC(=O)CC2)Cc2nc[nH]c2)Cc2c3c([nH]c2)cccc3)CO)Cc2ccc(O)cc2)COC(C)(C)C)CC(C)C)CCCNC(=N)N)CCC1)N
2041	Clc1c(Cl)nc(C(=O)OC)c(N)n1
2042	O=C(O)[C@H]1CN(CC/C=C(\c2c(C)ccs2)/c2c(C)ccs2)CCC1
2043	Clc1cc(C(n2cncc2)c2cc3[nH]cnc3cc2)ccc1
2045	O(C(c1ccccc1)c1ccccc1)CCN(C(C(O)c1ccccc1)C)C
2046	O=C1N(C2O[C@@H](CO)OC2)C=CC(N)=N1
2047	Clc1c2c(c(O)cc1)CCC2
2048	O=C(OC)c1cc(C(=O)OC)ccc1	0.0	0.0																																												0.0	0.0	0.0
2049	Clc1ccc(-c2c(CN(C(=O)Nc3c(F)cc(F)cc3F)Cc3ccccc3)oc3c2cc(C)cc3)cc1			0.0	0.0	0.0	0.0	0.0	0.0	0.0	0.0	0.0	0.0	0.0	0.0	0.0		0.0	0.0	0.0	0.0	0.0	0.0	0.0	0.0	0.0		0.0	0.0	0.0	0.0																0.0	0.0	0.0
2050	O=C(O)CN(CC(=O)O)Cc1c(O)cc2OC3=CC(=O)C(CN(CC(=O)O)CC(=O)O)=CC3C3(OC(=O)c4c3cccc4)c2c1
2051	N([C@@H](Cc1ccccc1)C)(CC#C)C
2052	[Sn](Cl)(CCCC)(CCCC)CCCC	1.0	0.0	1.0	0.0	1.0	1.0	1.0	1.0	0.0	0.0	0.0	0.0	1.0	0.0	0.0		1.0	0.0	1.0	1.0	0.0	0.0	0.0	1.0	1.0		1.0	0.0	1.0	1.0																0.0	1.0	1.0
2053	[Sn](CCCC)(CCCC)(CCCC)CCCC	1.0	0.0																																												0.0	1.0	1.0
2054	O=[N+]([O-])c1cc2C(c3ccccc3)=NCC(=O)Nc2cc1
2055	O=C(NCC(=O)N)[C@@H](NC(=O)[C@H]1N(C(=O)[C@H]2NC(=O)[C@H](CC(=O)N)NC(=O)[C@H](CCC(=O)N)NC(=O)[C@H](Cc3ccccc3)NC(=O)[C@H](Cc3ccc(O)cc3)NC(=O)[C@@H](NC(=O)CNC(=O)CNC(=O)CN)CSSC2)CCC1)CCCCN
2058	[Se](CCC(N)C(=O)O)C
2059	O=C(O)[C@@H](NC(=O)c1ccc(C(CC#C)Cc2nc3c(N)nc(N)nc3nc2)cc1)CCC(=O)O
2061	O=C(OC)[C@H]1[C@@H](O)CC[C@@H]2[C@@H]1C[C@@H]1N(C2)CCc2c3c([nH]c12)cccc3
2062	N(CCN)c1c2c(ccc1)cccc2																																														0.0	0.0	1.0
2063	O=[N+]([O-])c1ccc(-c2oc(/C=N/N3C(=O)NC(=O)C3)cc2)cc1
2064	FC(F)(F)c1cc(C(=O)Cc2ccc(C#N)cc2)ccc1																																														0.0	0.0	0.0
2065	Cc1c(C)ncc(C)n1
2066	O=C(O)c1c(OC)cccc1OC																																														0.0	0.0	0.0
2067	OCc1c2c(cc3c1cccc3)cccc2
2068	Clc1c(CCN2CCN(c3nsc4c3cccc4)CC2)cc2c(NC(=O)C2)c1
2069	O=C1NC(=O)[C@@H]2[C@H]1CC=CC2																																														0.0	0.0	0.0
2070	Fc1c(N2c3nc(N4C[C@H]5C(NC(=O)[C@@H](NC(=O)[C@@H](N)C)C)(C)[C@H]5C4)c(F)cc3C(=O)C(C(=O)O)=C2)ccc(F)c1
2071	O=C(O)C=1C(=O)c2c(N(CC)C=1)cc1OCOc1c2
2072	O=C(c1c(O)ccc(C)c1)c1ccccc1
2073	Fc1c(N2c3nc(N4C[C@H]5C(N)[C@H]5C4)c(F)cc3C(=O)C(C(=O)O)=C2)ccc(F)c1
2074	O=C(c1c(O)cc(O)cc1)c1ccc(O)cc1																																														0.0	0.0	0.0
2075	O=S1(=O)[C@@H](C)C[C@H](O)c2c1scc2
2076	Oc1cc2c(cc1)CCC2																																														0.0	0.0	0.0
2077	S(=O)(=O)(N(C)c1nc(C(C)C)c(/C=C/C(O)CC(O)CC(=O)O)c(-c2ccc(F)cc2)n1)C
2078	Clc1c(NS(=O)(=O)c2nn3C(OCC)=NC(F)=Cc3n2)c(C(=O)OC)ccc1																																														0.0	0.0	0.0
2079	O=C(OCC[N+](C)(C)C)NC
2080	[N+](CCCCCCCCCCCCCC)(Cc1ccccc1)(C)C
2082	O=C(N(c1ccccc1)C1CCN(CC(O)c2ccccc2)CC1)CC
2083	CC1(C)Nc2c(C(C)=C1)cccc2
2084	Fc1ccc(-c2c(/C=C/[C@@H](O)C[C@@H](O)CC(=O)O)c(C3CC3)nc3c2cccc3)cc1																																														0.0	0.0	0.0
2085	S(=O)(=O)(Nc1c(Oc2c(OC)cccc2)c(OCCO)nc(-c2ncccn2)n1)c1ccc(C(C)(C)C)cc1
2086	Ic1c(C(=O)NCC(=O)O)cccc1
2087	ClC/C=C\CCl
2088	O=C1C(C(CC)C)CCCC1	0.0	0.0																																												0.0	0.0	0.0
2089	O=C(O[C@H]1[C@@H](O)[C@H](Oc2c(C)c3OC(=O)C(NC(=O)c4cc(C/C=C(\C)/C)c(O)cc4)C(=O)c3cc2)OC(C)(C)[C@@H]1OC)N
2090	Nc1sc2c(c(C)ccc2)n1
2091	NCc1cc(CN)ccc1	0.0	0.0																																												0.0	0.0	0.0
2092	O=C(OCC1=C(C(=O)OCOC(=O)C(C)(C)C)N2C(=O)[C@@H](NC(=O)/C(=C/CC)/c3nc(N)sc3)[C@H]2SC1)N
2093	O=C[C@@H](O)[C@H](O)[C@H](O)CO	0.0	0.0																																												0.0	0.0	0.0
2094	FC(F)(F)C(C(F)(F)F)(c1ccc(O)cc1)c1ccc(O)cc1	1.0	1.0	0.0	0.0	0.0	0.0	1.0	0.0	0.0	0.0	0.0	0.0	0.0	0.0	0.0		0.0	0.0	0.0	0.0	0.0	0.0	0.0	0.0	0.0		0.0	0.0	0.0	0.0																0.0	1.0	0.0
2095	Sc1c(C(=O)O)cccc1
2097	O=[N+]([O-])c1c(C)c(C(=O)N)cc([N+](=O)[O-])c1
2098	S(=O)(=O)(NC[C@H]1NC[C@@H](SC=2[C@H](C)[C@@H]3[C@@H]([C@H](O)C)C(=O)N3C=2C(=O)O)C1)N
2099	Fc1ccc(C(=O)CCCN2CCN(c3c(OC)cccc3)CC2)cc1
2100	O(CCCCCC)c1c(C)c(C)c(O)c(C)c1																																														0.0	0.0	0.0
2101	SCCC[Si](OCC)(OCC)OCC																																														0.0	0.0	0.0
2102	S=P(O/N=C(/C#N)\c1ccccc1)(OCC)OCC	0.0	1.0																																												0.0	1.0	0.0
2105	OC(CN1CCCCC1)c1noc(-c2ccccc2)c1
2106	Clc1cc(Cl)cc(C2=C(OC(=O)C(CC)(C)C)C3(OC2=O)CCCCC3)c1	1.0	0.0	1.0	0.0	0.0	1.0	1.0	0.0	1.0	0.0	0.0	0.0	0.0	0.0	0.0	0.0	0.0	0.0	0.0	0.0	0.0	0.0	0.0	0.0	0.0	0.0	0.0	0.0	0.0	0.0	0.0	0.0	0.0	0.0	0.0	0.0	1.0	0.0	1.0	0.0	0.0	0.0	0.0	0.0	0.0	0.0	0.0	0.0
2107	OCCC1NCCCC1
2108	O=C(O)C[C@@H](CN)CC(C)C
2109	[N+](CCCCCCCC)(CCCCCCCC)(CCCCCCCC)CCCCCCCC
2110	ClC(Cl)=C(c1ccc(O)cc1)c1ccc(O)cc1
2111	c1(-c2ncsc2)[nH]c2c(n1)cccc2	0.0	0.0	0.0	0.0	0.0	0.0	0.0	0.0	0.0	0.0	0.0	0.0	0.0	0.0	0.0	0.0	0.0	0.0	0.0	0.0	0.0	0.0	0.0	0.0	0.0	0.0	0.0	0.0	0.0	0.0	0.0	0.0	0.0	0.0	0.0	0.0	0.0	0.0	0.0	1.0	0.0	0.0	0.0	0.0	0.0	0.0	0.0	0.0
2112	O=C1O[Bi](O)Oc2c1cccc2
2113	ClCCN(CCCl)c1ccc(C[C@H](N)C(=O)O)cc1
2114	O(C)c1c(OC)cc2c([C@@H](CN(CCCN3C(=O)Cc4c(cc(OC)c(OC)c4)CC3)C)C2)c1
2115	O=[N+]([O-])c1n(C)c(C(C)C)nc1
2116	N#CCCN(CC)c1ccccc1																																														0.0	0.0	0.0
2117	O=CC1CC1																																														0.0	0.0	0.0
2118	O=C(O[C@H]1[C@H](C)[C@H](O)[C@H](C)[C@@H](O)[C@@H](C)/C=C/C=C(/C)\C(=O)Nc2c(O)c3c(O)c(C)c4O[C@@](C)(C(=O)c4c3c(O)c2)O/C=C/[C@H](OC)[C@H]1C)C
2119	OC1C(C(C)C)CCC(C)C1	0.0	0.0																																												0.0	0.0	0.0
2121	Clc1c2c(N=C3N(C2)CCCCC3)cc(Cl)c1	0.0	0.0	0.0	0.0	0.0	0.0	0.0	0.0	0.0	0.0	0.0	0.0	0.0	0.0	0.0		1.0	0.0	0.0	0.0	0.0	0.0	0.0	0.0	0.0		0.0	0.0	0.0	0.0																0.0	0.0	1.0
2122	Oc1c(C)c(CC2=NCCN2)c(C)cc1C(C)(C)C
2123	O=C(OCCCN(CCCC)CCCC)c1ccc(N)cc1
2124	O=C(NNCc1c(O)c(O)c(O)cc1)C(N)CO
2125	S(=O)(=O)(Nc1sc(C(C)(C)C)nn1)c1ccccc1
2126	Clc1ccc(OC(C(=O)OCCCOC(=O)C(Oc2ccc(Cl)cc2)(C)C)(C)C)cc1
2127	Sc1sc2c(n1)cccc2	1.0	0.0	0.0	0.0	0.0	0.0	0.0	0.0	0.0	0.0	0.0	0.0	0.0	0.0	0.0		1.0	1.0	0.0	0.0	0.0	0.0	0.0	0.0	0.0		0.0	0.0	0.0	0.0																0.0	1.0	0.0
2128	S(=O)(=O)(O)C(F)(F)F
2129	O[C@@H]([C@@H](O)CO)CO
2130	S(=O)(=O)([O-])CCC[N+](CCCCCCCCCCCC)(C)C
2131	Oc1ccc(CCCCC)cc1																																														0.0	0.0	0.0
2132	O=C(O)Cc1c(COc2cc3c(oc(-c4scc(C(C)(C)C)n4)c3)cc2)cccc1			0.0	0.0	0.0	0.0	0.0	0.0	0.0	0.0	0.0	0.0	0.0	0.0	0.0		0.0	0.0	0.0	0.0	0.0	0.0	0.0	0.0	0.0		0.0	0.0	0.0	0.0																0.0	1.0	0.0
2133	[SH0](=O)([O-])CO
2134	S(=O)(=O)([O-])c1c(O)c(O)cc(S(=O)(=O)[O-])c1
2135	O=C(OC)/C=C/CCCCCC
2137	O=C(OC1C[C@@H]2[N+](CCCC)(C)[C@@H]([C@H]3O[C@@H]23)C1)[C@H](CO)c1ccccc1
2138	O=C(NO)CCCCCCC(=O)Nc1ccccc1
2139	SCCOCCOCCS
2140	O(C(OC)OC)C
2141	N(=C/C=C/C=C/Nc1ccccc1)\c1ccccc1																																														0.0	1.0	0.0
2142	Clc1ccc([C@@](OCC[C@@H]2N(C)CCC2)(C)c2ccccc2)cc1
2143	OC(C(CCC)C)CC
2144	O=[N+]([O-])c1n(CO[C@H]([C@H](O)CO)CO)ccn1
2145	O=C(N[C@H]([C@H](O)CN1[C@H](C(=O)NC(C)(C)C)C[C@H]2[C@@H](C1)CCCC2)Cc1ccccc1)[C@@H](NC(=O)c1nc2c(cc1)cccc2)CC(=O)N
2146	Clc1ccc(SC(P(=O)(O)[O-])P(=O)(O)[O-])cc1
2147	Clc1ccc(C(OCCN2CCCCC2)c2ccccc2)cc1
2148	ClP(Cl)(=O)OCC																																														0.0	0.0	0.0
2149	O=C(OC(C)C)NNc1c(OC)ccc(-c2ccccc2)c1	0.0	0.0	0.0	0.0	0.0	0.0	0.0	0.0	0.0	0.0	0.0	0.0	0.0	0.0	0.0	0.0	0.0	0.0	0.0	0.0	0.0	0.0	0.0	0.0	0.0	0.0	0.0	0.0	0.0	0.0	1.0	1.0	1.0	1.0	1.0	1.0	1.0	1.0	0.0	1.0	1.0	1.0	1.0	0.0	0.0	0.0	1.0	0.0
2150	O=C(O)c1cc(O)c(O)c(O)c1
2151	S(=O)(=O)([O-])c1c(C(C)(C)C)ccc2c1ccc(C(C)(C)C)c2
2152	O=C(O)[C@@H](N)CCC(=O)OC
2153	Cl/C=C/CO/N=C(/CC)\C=1C(=O)CC(C2CCOCC2)CC=1O	0.0	0.0	0.0	0.0	0.0	0.0	0.0	0.0	0.0	0.0	0.0	0.0	0.0	0.0	0.0	0.0	0.0	0.0	0.0	0.0	0.0	0.0	0.0	0.0	0.0	0.0	0.0	0.0	0.0	0.0	0.0	0.0	0.0	0.0	0.0	0.0	0.0	0.0	0.0	0.0	0.0	0.0	0.0	0.0	0.0	0.0	0.0	0.0
2154	O=C(OC)CCCC(=O)O
2155	O=C(O)c1ccc(N)cc1	0.0	1.0																																												0.0	0.0	0.0
2156	NC(C)C12CC3CC(C1)CC(C2)C3
2157	O(C)c1cc(O)ccc1																																														0.0	0.0	0.0
2158	O=C(O[C@@H]1[C@@H]2Oc3c(OC(=O)C)ccc4c3[C@@]32[C@H]([C@H](N(C)CC3)C4)C=C1)C
2159	O=C(O)C(N)Cc1ccccc1
2160	Clc1c([C@@]2(O)[C@@H](C(=O)N3[C@@H](C(=O)N)CCC3)N(S(=O)(=O)c3cc(OC)c(OC)cc3)c3c2cc(Cl)cc3)cccc1
2161	O=C(O)[C@@H](NC(=O)c1ccc(CCc2c3C(=O)N=C(N)Nc3[nH]c2)cc1)CCC(=O)O
2162	Fc1c(C2=N[C@H](NC(=O)c3[nH]c4c(c3)cccc4)C(=O)N3c4c2cccc4CC3)cccc1
2163	S(=O)(=O)([O-])c1c(C)cccc1	0.0	1.0																																												0.0	0.0	0.0
2164	O(CC)B(OCC)OCC																																														0.0	0.0	0.0
2166	Clc1cc2C(O)CCCN(C(=O)c3c(C)cc(NC(=O)c4c(C)cccc4)cc3)c2cc1
2167	Clc1ccc(NC(=O)N(C)C)cc1	0.0	0.0	0.0	0.0	0.0	0.0	0.0	0.0	0.0	0.0	0.0	0.0	0.0	0.0	0.0		0.0	0.0	0.0	0.0	0.0	0.0	0.0	0.0	0.0		0.0	0.0	0.0	0.0																0.0	0.0	0.0
2168	O=C(Nc1ccc(OCC)cc1)N																																														0.0	0.0	0.0
2169	O(C)c1ccc(O)cc1	1.0	1.0																																												0.0	0.0	0.0
2170	O(C)c1ccc(OC)cc1	0.0	0.0																																												0.0	0.0	0.0
2171	Clc1ncc(CN(/C(/NC)=C\[N+](=O)[O-])CC)cc1
2172	O=C(OCC#CCN(CC)CC)C(O)(c1ccccc1)C1CCCCC1
2173	Brc1c(O)c(Br)cc2C3(OC(=O)c4c3cccc4)c3c(c(Br)c(O)c(Br)c3)Oc12																																														0.0	0.0	0.0
2174	O=C(N(CC)Cc1ccncc1)C(CO)c1ccccc1
2175	OC(CCN1CCCC1)(c1ccccc1)C1CCCCC1
2176	S(=O)(=O)(N[C@H](C(=O)O)Cc1ccc(OCCCCC2CCNCC2)cc1)CCCC
2178	O=C(O)[C@@H](N)[C@@H](CC)C
2179	O=C(OC(Cc1ccccc1)(C)C)C	0.0	0.0																																												0.0	0.0	0.0
2180	Clc1ccc(CC(N)(C)C)cc1
2181	O(C)c1cc(OC)ccc1																																														0.0	0.0	0.0
2183	O=[N+]([O-])c1c(CCO)cccc1
2184	O=C(OCc1cc(OC(=O)[C@H]2C(C)(C)S[C@@H]3[C@H](NC(=O)Cc4ccccc4)C(=O)N23)ccc1)C(C)C
2185	O=C(N(CC)c1cc(C=2n3ncc(C#N)c3N=CC=2)ccc1)C
2186	[SH0](=O)(C)c1ccc(-c2n(-c3ccc(OC)cc3)nc(C(F)F)c2)cc1			0.0	1.0	0.0	0.0	1.0	0.0	0.0	0.0	0.0	0.0	0.0	0.0	1.0		1.0	1.0	0.0	0.0	0.0	0.0	0.0	0.0	0.0		0.0	0.0	0.0	0.0																0.0	0.0	0.0
2187	O=C1N(CCCC)C(=O)c2c1cccc2
2188	Clc1c(O[C@@H](C(=O)O)C)ccc(Cl)c1																																														0.0	0.0	0.0
2190	BrC(Cl)C(F)(F)F
2191	P(=O)(OCC(=O)[C@@]1(O)[C@@H](C)C[C@@H]2[C@]1(C)C[C@H](O)[C@]1(F)[C@]3(C)C(=CC(=O)C=C3)CC[C@@H]21)([O-])[O-]																																														0.0	0.0	0.0
2192	O=C1N([C@@H]2O[C@H](CO)[C@@H](O)C2)C=C(CC)C(=O)N1
2193	Clc1cc2nc(/C=C/c3cc([C@H](SCC4(CC(=O)O)CC4)CCc4c(C(O)(C)C)cccc4)ccc3)ccc2cc1
2195	O=C(O)C(=O)N(C(COC)C)c1c(CC)cccc1C																																														0.0	0.0	0.0
2196	Oc1cc2c(cc1)C[C@H]1N(CC=C)CC[C@@]32[C@H]1CCCC3
2197	O=C1[C@H](C)[C@@H](O)[C@@H](C)CCC[C@@]2(C)O[C@H]2C[C@@H](/C(=C\c2nc(C)sc2)/C)OC(=O)C[C@H](O)C1(C)C
2199	S(=O)(=O)(O)CC(NC(=O)C=C)(C)C	1.0	0.0																																												0.0	0.0	0.0
2200	BrCC(CBr)(CBr)CO
2201	N(C(CCCCCC)C)c1ccc(Nc2ccccc2)cc1																																														0.0	1.0	0.0
2202	O(c1cc2c([C@@H]3[C@H]([C@H]4[C@@](C)([C@](O)(C#C)CC4)CC3)CC2)cc1)C1CCCC1
2203	S(=O)(=O)(Nc1c(OC)nccn1)c1ccc(N)cc1
2204	F[C@@H]1C=2[C@@](C)([C@H]3[C@@H](O)C[C@]4(C)[C@]5(C(=O)CO)OC(C)(C)O[C@@H]5C[C@H]4[C@@H]3C1)CCC(=O)C=2																																														0.0	0.0	0.0
2205	Clc1ccc(N2C(C)(C)N=C(N)N=C2N)cc1
2206	O=C(CO)[C@]1(O)[C@]2(C)[C@H]([C@H]3[C@@H]([C@]4(C)C(=CC(=O)CC4)CC3)CC2)CC1
2207	O=C(C)[C@@H]1[C@]2(C)[C@H]([C@H]3[C@H]([C@@]4(C)C(=CC(=O)CC4)C=C3)CC2)CC1
2208	O=C(O[C@@H]1[C@]2(C)[C@H]([C@H]3[C@@H]([C@]4(C)C(=CC(=O)CC4)CC3)CC2)CC1)CCC(C)C
2209	O=[N+]([O-])c1ccc(C(CC(=O)C)C=2C(=O)Oc3c(C=2O)cccc3)cc1
2210	Clc1ncc([C@H]2[C@H]3N[C@@H](C2)CC3)cc1
2211	S(c1c(C)ccc2N=C(N)NC(=O)c12)c1ccncc1
2212	O=C(N(CC)CC)C(Oc1c2c(ccc1)cccc2)C	0.0	0.0	0.0	0.0	1.0	0.0	1.0	0.0	0.0	0.0	1.0	0.0	0.0	0.0	0.0	0.0	0.0	0.0	0.0	0.0	0.0	0.0	0.0	0.0	0.0	0.0	0.0	0.0	0.0	0.0	0.0	0.0	0.0	0.0	0.0	0.0	0.0	0.0	0.0	0.0	0.0	0.0	0.0	0.0	0.0	0.0	0.0	0.0
2213	S(=O)(=O)(O)c1c2c(c(OCC)cc1)nccc2
2214	O=CNC(Cc1ccccc1)C
2215	Clc1c(Nc2c(CC(=O)O)cccc2)c(Cl)ccc1	0.0	1.0	0.0	0.0	0.0	0.0	1.0	0.0	0.0	0.0	0.0	0.0	0.0	0.0	0.0		0.0	0.0	0.0	0.0	0.0	0.0	0.0	0.0	0.0		0.0	0.0	0.0	0.0																0.0	0.0	0.0
[truncated: 5,729 more rows]
[truncated: 570 more columns]
